# Supplementary material for: Hypothetical Outcome Plots Outperform Error Bars and Violin Plots for Inferences about Reliability of Variable Ordering
Source: PLoS One. 2015 Nov 16;10(11):e0142444. doi: 10.1371/journal.pone.0142444 (PMC4646698; doi:10.1371/journal.pone.0142444)
Supplement: S4 File — All experiment interface and visualization stimuli code is available as a zipped file. (ZIP) [file pone.0142444.s004.zip › experiment_code/data/one/79.js]

var results = [[666.408448979651, 674.26821971991, 670.514168344025, 669.574437921327, 674.464790892242, 675.505755505808, 671.866027227627, 672.093634054562, 669.686608492031, 672.475806534022, 668.745439564751, 673.360526459249, 678.805788592544, 670.635544316445, 674.042108150888, 672.770896775706, 665.415803619802, 670.364795616562, 668.365009021898, 674.388918340368, 666.992147001813, 671.984685092757, 670.272263254416, 668.3480294306, 667.881389436391, 670.08585444114, 672.185833817742, 666.958781907012, 673.708525586738, 666.817812031769, 671.318200556366, 674.253890993958, 674.897810979101, 673.969088051206, 668.190381660809, 674.051561728055, 666.996082823252, 672.04633725987, 671.73906466378, 671.849257559636, 671.966130755992, 673.206107186518, 672.765222311777, 669.648833727343, 675.941986206768, 676.845131612584, 671.760171956104, 674.011331371443, 667.949953044757, 668.463548041744, 673.385467883979, 675.018314545701, 678.758185322013, 668.463994306767, 671.447718646342, 667.759819740066, 669.618470072905, 668.844271172825, 672.606296705646, 668.569050862847, 671.296168357417, 670.937195919987, 673.015860785586, 673.541920508607, 674.399639322395, 677.155473756945, 672.718995742755, 669.210778134622, 670.457661787364, 671.111417044562, 678.723529011429, 671.232076151726, 671.364423240938, 668.488060163647, 666.2270348458, 672.295309084621, 669.360059870991, 678.146290071527, 672.934393184162, 678.458770607486, 669.582160952888, 672.596651856376, 673.384163254698, 665.748134162814, 666.810202745205, 665.80876822428, 672.953792242509, 673.107935115313, 672.01269802571, 676.011743528216, 673.074573581276, 668.931277794932, 672.636385524007, 670.459852381388, 673.371364460296, 674.369166126749, 670.848073345802, 670.040354275008, 675.020955199593, 671.994375724268, 668.00830879927, 671.118600264792, 671.130018297841, 675.422067183108, 673.824944095809, 672.823905335398, 673.882608296947, 666.793494027727, 669.133914528777, 671.811800103587, 672.387526318841, 668.181873500452, 672.586828547833, 670.539233385402, 675.594217521236, 670.197613596037, 671.306142231506, 667.182183357988, 674.936105841471, 664.855206138036, 673.458740766104, 668.973740230823, 668.911883949618, 669.011691881094, 668.566671523538, 670.69777717186, 670.465822040631, 670.193978234063, 673.298587668521, 673.078923150806, 674.264542024279, 670.038536178626, 675.421466225075, 670.497461811024, 672.201943019423, 672.462869248671, 673.81490495267, 670.717706538736, 669.12985890037, 673.093531800711, 674.234417542951, 669.415167855546, 669.655464728427, 668.535694767131, 670.365617788757, 671.468474979508, 671.974847700894, 668.968156201199, 671.549294326719, 673.881905020508, 670.468774663238, 677.989097503811, 670.578418768778, 672.338655384165, 669.262407420636, 673.012510738646, 671.073211460167, 673.750551463326, 666.90360189722, 669.596831982177, 670.414909890987, 674.525290814139, 671.162712788074, 671.224893916387, 672.305672728932, 668.393049236787, 673.560260899675, 672.025650706665, 668.198472533437, 669.842963250115, 668.417787615252, 675.890872729834, 677.850464393929, 671.089432649346, 675.318558960915, 670.600083513108, 669.74269905713, 674.061353177848, 672.551698336702, 674.014094795946, 671.823546306071, 674.943083224498, 674.843198045712, 672.102041774389, 668.98191796664, 674.665076314484, 671.300178866455, 676.316119483821, 672.476345619514, 675.52517359379, 669.395074802481, 670.488621529672, 669.272845818445, 673.304880648766, 670.795618126458, 672.012594592937, 674.491333247632, 674.28345681459, 673.074795855907, 677.839844704663, 664.063114922791, 675.567294471585, 672.407592519694, 672.85451283356, 676.217760932074, 668.495872122324, 675.352585406071, 677.161885391298, 668.835437822029, 677.379169586586, 675.40748851712, 675.645768365063, 670.456793110876, 672.068053482593, 676.365264212296, 670.548975545206, 674.798563131597, 674.165510679459, 669.447030059232, 673.238170035939, 670.348263031633, 672.931006257764, 670.007600962028, 672.319703843477, 674.102722674833, 670.582378104258, 667.696230796275, 664.526003522335, 672.060719760786, 669.588741334719, 675.128862269281, 674.135554140496, 671.954377523427, 675.517267450925, 674.552685945649, 671.274178752216, 668.767031261863, 668.392959751995, 671.27432445191, 671.96148099503, 667.126157974528, 670.048202674988, 676.759323468669, 668.626387267383, 668.628903082317, 673.928186272523, 676.076172882953, 670.512181305054, 670.814083349247, 672.315764907128, 669.624954612914, 672.596688777906, 667.963956450768, 673.740590860412, 672.969091632711, 674.765048060164, 668.051242944576, 667.653789551035, 674.089451536091, 674.007014180406, 671.921726139994, 668.682832301416, 668.508945813084, 673.841918162014, 674.199217721014, 673.957537758627, 674.471249690789, 675.483628727059, 672.512688609904, 675.94154263585, 672.021579855625, 670.038926888392, 672.634693843954, 671.699545434503, 669.612588589364, 671.912594319327, 671.588514251419, 673.931508554278, 670.082747834, 671.879174697661, 669.884131333616, 670.20713201391, 671.431235214185, 674.843384755738, 673.050982937605, 670.601077459481, 676.657029103575, 667.833086121086, 670.041398867299, 675.531246259852, 668.772984665929, 670.697137246544, 673.868024237005, 671.372129563029, 670.891485218913, 674.507407101072, 670.225347631716, 670.496308873652, 670.066109427833, 675.079106156388, 672.722728366021, 671.282671285559, 670.95472270555, 668.471080802492, 672.474312566701, 668.08717974985, 668.914674510929, 673.118532804957, 670.861556697426, 672.396920152362, 673.2926290464, 669.332647809069, 667.223849420464, 667.647607186495, 673.579504714023, 670.525754126934, 668.568569243027, 670.748476161447, 675.432353949517, 679.117129979454, 672.228615882919, 673.950830816385, 667.416094610771, 670.978193458839, 674.931788560251, 670.765577897544, 669.445984293818, 669.549079389926, 672.384462188309, 672.011819026227, 673.998007406629, 676.738558818587, 671.356548405629, 673.096193459484, 671.392896100909, 669.186485547249, 672.302078164567, 669.815508551592, 669.860907243258, 669.598154405109, 670.709835026241, 669.431645563243, 672.538486354423, 674.074768063969, 674.225882149218, 671.656210588212, 667.160746602803, 670.209072698844, 669.0981691012, 667.59166528029, 672.662587300083, 673.268358222104, 674.929199215128, 668.653223736498, 673.133724187103, 667.847389003245, 673.587073032137, 666.736827465918, 670.636393359306, 674.128837714159, 668.041118677255, 667.778399616612, 669.493761740955, 668.573338087443, 669.689698969788, 678.564233419119, 673.695310366837, 672.052334381903, 673.851571128535, 671.311768137065, 671.065661106848, 669.24089382493, 673.642173718168, 673.568224189313, 675.209049258397, 676.026904542506, 670.944449889196, 675.24915697361, 677.478982057356, 667.132108309481, 668.985710671113, 673.716237057771, 668.806176902294, 670.673851004203, 678.835690201037, 674.859111233929, 671.811536658224, 670.436170428695, 675.545692634214, 672.567222657552, 674.259726489591, 671.24229205422, 668.368184702426, 679.267525459493, 671.064545489646, 668.520471394482, 673.685545772501, 664.835910204188, 674.098503149825, 672.801965731036, 669.539588032957, 672.19262263854, 670.962636032647, 666.196155800242, 674.217758423909, 671.867130511811, 674.645443470819, 674.73626726962, 670.093694880175, 665.145555759796, 674.920066231399, 673.233613972626, 677.080075982728, 667.159006655339, 671.004263135866, 674.2838874225, 672.894804678571, 674.802504240904, 670.754752965777, 669.084247630625, 673.195063307607, 672.219173609443, 669.846228650518, 672.571072462905, 671.930336167034, 676.792625863374, 672.845090960232, 675.260791504994, 672.281645661901, 670.625743550987, 678.035293694313, 666.077933305639, 670.843571423738, 673.063397214757, 675.432262247146, 673.802070495496, 670.340869279597, 676.034008612858, 669.259451926647, 674.96112331236, 671.254201824841, 671.452797979555, 670.075304204155, 668.497468183438, 674.412042784801, 672.901884875931, 673.931493996849, 675.73683513125, 668.357350980114, 670.957040319014, 671.888858391297, 669.244656650581, 667.511699306739, 667.295116538302, 671.792465873111, 671.551695990047, 672.947102390705, 669.493547597944, 666.897145763447, 672.973502991779, 671.250575456987, 669.743569078241, 667.520239078279, 674.748165320401, 669.134975163774, 668.122125385409, 671.504973855633, 671.126045671819, 672.720737964899, 668.475618100915, 674.071246345197, 671.293814827418, 665.99695565798, 676.759889493492, 673.074833385553, 665.046338729859, 673.160605669417, 672.138311878295, 670.17336119181, 669.7016948465, 669.693733001063, 672.519873239432, 669.280758194978, 670.242150006069, 674.065869084314, 669.426523875726, 673.3833624767, 672.065389337348, 668.050400972786, 672.075279355652, 673.763859985607, 671.929553465515, 673.527758355852, 671.08726902266, 667.316143135382, 675.062154361465, 675.896602742227, 670.391952177543, 675.57121331322, 674.721684840497, 672.804695545865, 673.643029043801, 678.734286095569, 670.434974060312, 668.901957660479, 673.038747815639, 672.960065099168, 668.683696064189, 672.278940150007, 673.656838209603, 672.640817933112, 669.767784043578, 671.255193502356, 671.734564286983, 674.238810107882, 671.874118308098, 669.817280436898, 669.721467280528, 673.087232878145, 671.736244009939, 670.33501679501, 671.877714878335, 672.394178060973, 670.259630152447, 666.756126228702, 669.423692708531, 672.552704592069, 670.920011569387, 674.726573258216, 674.062907506972, 672.245255920429, 669.666684346108, 670.322888123179, 670.555895356904, 670.579385419148, 673.471633286057, 672.195459791566, 672.526819737896, 669.15196931916, 670.719557703507, 668.696071363851, 670.748629193254, 673.220299190863, 673.16422933131, 670.704564113029, 670.726292007684, 672.443991972368, 668.661495322134, 669.626668476505, 669.183314744005, 674.507884320477, 670.555470683595, 678.397390278093, 674.934577992143, 665.987436106847, 671.261049953683, 672.656719323562, 668.284903178073, 667.765381936613, 677.47290115981, 671.287405917019, 670.19162115047, 679.018913648709, 671.593663221983, 668.662505820246, 673.010957488531, 673.761261754166, 673.090848918369, 669.995854627727, 675.462517938079, 671.236598968468, 671.417411359263, 670.475434344847, 671.831339185855, 670.69693911902, 674.862400761304, 677.12151393229, 674.815236198227, 672.458564724889, 671.430715100258, 673.031017449584, 673.128085393362, 670.921922652811, 675.676903688125, 672.167911632995, 666.381348388072, 670.470221238606, 671.839426236164, 669.942677209775, 667.906371965677, 672.481863748848, 668.31149513705, 671.509877822132, 679.785679915856, 671.58282730991, 670.398255053627, 666.618214326284, 673.801435003992, 668.635640236998, 674.827887856125, 671.883935648971, 673.304861238645, 669.177397348591, 671.366814269469, 674.454026717852, 676.170867699906, 673.573714134751, 670.052954481039, 672.325134837635, 666.162981148346, 669.225305389006, 671.141025521528, 668.279465199001, 673.842286340957, 669.855762158077, 674.064083459402, 678.144243205962, 673.272949893519, 670.30870615697, 667.228071493336, 672.36495671125, 666.53956808308, 677.996039371893, 674.544908625665, 671.925473255569, 666.25925356917, 674.769762240628, 670.781717255391, 674.376369238085, 674.352954320165, 671.859589499783, 669.940594901457, 674.829249216046, 672.756525066176, 676.242742781123, 671.321396747446, 672.00922915562, 669.579856042745, 670.224192980659, 678.992585696551, 670.561731007341, 676.151572168311, 666.059857765468, 672.92281861795, 673.337079583445, 672.828604201548, 672.283614694161, 669.550370939043, 673.68472751841, 672.25538994754, 671.952973069213, 672.546550449462, 673.062764451919, 669.816737503596, 673.280125612269, 673.38820015146, 675.549169937452, 673.814829681425, 674.736579254613, 670.274164641727, 669.764394595821, 673.461722842963, 672.921267559862, 674.184864126471, 670.86180483765, 669.756811257247, 669.276373007456, 674.510575268041, 669.496833295898, 677.979753372141, 672.489837009996, 674.215708914587, 668.822531891935, 671.708051226769, 675.226115787348, 665.387307225775, 672.69354612255, 671.821146614224, 673.873715253286, 669.591615252055, 671.181390988208, 670.090874812655, 670.035481469905, 670.897629051616, 672.121811361092, 671.187684023706, 669.910824387685, 669.820669976056, 673.615755457687, 671.037348353459, 673.809935054416, 674.958630942577, 672.039664726629, 675.429936773499, 678.514260354144, 670.678460499747, 672.422902774181, 666.126610755471, 678.085092278901, 671.842921514784, 673.712655104457, 676.595513736426, 669.326407859208, 666.68076720555, 673.012754739355, 671.237127918053, 670.138151531766, 668.156971498025, 668.544018909161, 673.032649983451, 671.879106391713, 671.064580830865, 669.964226712879, 671.953404199533, 670.811313621414, 669.728475324221, 668.244818674169, 672.577552036215, 672.936505438713, 665.561053678754, 671.244149479564, 671.737241441091, 667.505731724263, 674.183896170113, 672.58824741997, 674.192028678311, 671.488818834464, 677.995609432521, 669.892376806695, 663.328126520177, 665.044966868715, 666.443714574328, 671.858220276782, 667.434718356025, 676.311033003886, 676.212978535307, 675.179096882573, 676.761841032711, 673.622325608115, 671.542221161207, 675.79885940169, 673.585673929236, 674.208088384008, 665.341500977592, 676.242946345685, 675.103080724025, 666.785779160465, 671.723786556783, 673.88500370207, 674.298466047315, 674.50130871485, 668.960172136041, 670.863934095489, 680.132926559193, 671.887555458644, 671.87551569294, 669.395703291248, 671.183765356211, 667.518481955719, 674.619528118833, 673.183477755435, 671.59737792564, 678.756822814844, 670.831422911257, 672.741202278171, 670.45573903381, 672.440357067415, 668.865230981775, 673.60637144307, 674.824933171433, 677.861989583082, 672.351996450266, 668.739626255684, 673.284607611836, 672.412970151506, 675.524605753462, 669.02535598252, 666.638700851548, 671.78488875763, 673.78384879182, 673.365057704463, 677.568804820615, 674.876236727901, 670.707016387783, 673.309722517162, 673.237506664157, 669.52340690524, 670.916608513997, 669.759812114873, 675.173069713923, 669.610346844782, 678.877102940908, 671.058569453734, 672.71960687918, 665.647778887398, 672.944868876113, 672.140828081067, 669.900700086633, 671.553624315235, 675.588909484304, 670.380431516572, 673.577293313887, 674.541141975514, 674.609343075235, 670.744239428326, 671.905082853886, 673.635549606408, 670.841945245398, 677.59972566642, 671.287247030367, 669.142751246621, 674.255385021649, 672.344969615065, 672.375760880871, 664.511093582306, 670.814579636655, 675.591025293311, 678.85787096786, 672.436232090053, 671.59085067466, 677.99751862571, 669.242129032027, 669.131322440658, 672.355406752279, 668.672728339413, 666.447518086354, 672.798928068915, 670.890559907112, 671.661460010307, 667.861755120525, 677.022147511501, 671.930573965154, 673.731771809576, 670.868661494349, 672.169649646901, 671.884124698611, 672.328140487036, 671.88363523155, 675.434162628351, 672.442267619103, 666.641048317193, 671.823114965301, 677.092532284591, 670.492675016815, 674.527699565327, 673.159987891851, 670.218481685549, 666.315405900429, 672.677166267212, 674.918931977845, 678.02911793832, 675.945491347656, 673.478005972369, 670.818425780327, 674.527977733993, 674.208762676016, 675.639502236366, 669.999788363387, 669.124151056283, 674.936828102745, 671.778580794428, 673.029040672132, 669.343364311596, 674.1051559931, 667.386510086737, 673.067222636369, 671.292792426843, 671.830895025072, 677.94594752344, 674.290897515798, 674.528832020933, 674.139417025124, 666.812505824788, 672.404894548105, 669.509950142027, 672.401808179057, 673.798305262001, 675.732499653555, 672.878485722816, 661.347837787647, 673.403299148348, 675.339998200232, 671.557456815901, 665.883466381375, 669.333719157649, 672.284491378355, 670.944582506324, 676.434640847363, 672.586516135358, 672.372195594308, 672.309920508573, 671.108639935455, 672.358129182177, 676.060737381944, 670.621282827707, 672.171572980425, 672.280779941305, 670.028629839512, 673.136893221462, 673.649476223182, 678.776474963079, 674.27340493976, 671.552268215778, 671.726544794116, 664.341728913013, 674.182933579244, 672.744486356749, 668.722973705104, 667.786461282522, 675.546675355103, 674.869161693003, 676.941432786521, 671.017624662079, 673.727055428479, 673.374927649462, 673.820329998105, 667.422882498282, 671.252204224191, 671.855331739635, 673.010098239675, 668.177180562552, 672.918191457487, 668.476503443213, 667.514962341716, 670.476907705463, 670.968427994739, 672.065336299889, 672.831515494561, 674.235251806537, 673.481284639424, 676.416065726124, 669.629765174952, 666.996940192246, 672.510303858143, 676.357414736263, 671.289609559568, 664.241272086271, 675.212842929073, 677.850143904929, 672.025986657818, 667.62011807197, 672.460178909585, 673.090782845981, 669.679820146401, 673.048780996263, 666.89359752952, 673.409940749327, 670.686238630788, 673.919619543095, 671.34623037244, 672.841755477019, 667.50476121019, 672.005523121828, 671.794060409563, 672.959874613247, 673.477987656232, 668.565964715016, 670.123673748667, 669.038085435149, 676.921393107086, 674.054704843447, 667.280246848369, 671.683202849987, 668.3633563358, 671.823601793766, 670.709914356962, 672.903536343533, 667.279200851384, 671.071222360254, 673.085669303255, 672.430475143649, 673.288148594356, 672.880887044493, 671.642559440719, 672.437523487178, 670.93395347349, 671.12616356492, 675.328263666658, 667.696920013466, 672.154078137852, 670.230438091305, 667.754040991018, 670.684763640514, 671.491409996597, 674.272547092523, 673.142716059388, 672.82792166504, 675.182427848209, 675.967934896665, 670.961480121536, 669.504294121872, 667.543524736956, 668.822618288799, 668.444049053256, 670.002087414702, 669.75928307119, 675.181232737295, 671.609582424286, 672.264930815885, 668.577256698121, 673.670889250975, 664.067397785115, 669.304239058098, 672.744609078026, 674.613537676802, 670.835796638085, 677.063119054683, 667.29801451589, 673.584883055375, 673.4172947179, 673.199725845361, 672.838546649674, 672.520923525199, 677.042087210939, 671.680369584959, 670.644206981919, 671.520672022917, 673.285139855772, 668.83961129353, 672.483177487819, 667.366386420633, 669.627830716875, 668.076167035634, 675.596325035398, 669.349836696842, 669.603723687482, 672.516254004772, 672.90641382639, 674.170949774475, 667.836982439106, 673.910022414922, 674.797871370175, 674.334337590488, 674.954342014512, 670.855615789938, 677.024389375678, 672.745664437592, 674.414618313334, 667.999405037901, 674.338368493713, 674.081538922989, 675.093624107935, 670.361173592177, 672.594720443651, 674.797955307197, 670.770651976216, 671.469891546366, 670.119447864894, 671.730148486359, 670.952401906971, 671.478490947751, 676.671630501648, 675.879999505142, 678.654751088075, 672.801193093965, 675.633062637129, 670.487122176812, 674.153564901808, 672.980952270041, 665.410058023605, 675.530535250991, 674.561785450041, 669.262987373495, 672.038409037368, 674.31550380606, 671.023981325966, 673.368452065297, 670.303871656874, 674.729818276784, 674.491735578824, 669.742061522177, 676.16327149397, 669.145663048808, 669.065396005483, 668.80180158422, 672.247818213018, 675.279201629864, 671.766872232981, 672.803338328311, 671.207754186046, 670.059726587647, 673.869321391703, 671.341718967925, 670.389607840356, 668.006899479014, 668.909132510411, 672.047558241155, 671.172814697131, 667.78609385555, 668.145522578192, 672.356254962477, 670.27689706283, 669.132147906055, 669.930330459552, 670.765044074165, 672.248119875901, 676.842173289186, 670.82847825185, 674.710651629445, 668.719977044064, 670.570955041992, 675.406860318102, 667.949356858384, 671.821202555768, 669.778421437778, 675.222532600126, 670.831653962946, 671.410615761626, 674.294800473969, 671.87744218679, 667.748354039946, 671.679467440859, 675.507712413465, 674.102660579644, 673.851444290158, 670.894687796087, 674.830453910865, 672.796624046631, 677.589237451618, 668.416940958895, 675.895753984042, 669.14973828386, 666.991151049602, 669.648750702484, 671.868474707189, 668.876782723216, 667.075545059267, 672.511787513389, 670.950711553333, 670.055556163193, 674.286036956678, 672.233863091125, 668.845907430253, 675.802234447399, 671.828780713956, 672.461100554724, 671.676156275987, 676.802397135146, 667.597129793525, 675.270948750107, 671.680184999735, 672.508019458461, 676.711416215547, 673.976102115158, 673.879874329012, 670.063626279788, 670.476057339901, 673.320005003701, 673.776040584129, 673.833205406281, 671.915366800306, 674.699698561933, 673.62890594356, 673.76983847426, 667.417782697066, 672.899453925355, 672.183107691032, 674.18364152277, 669.495253826298, 669.868363527196, 676.058387468789, 674.724313456957, 677.724457474898, 672.563134253759, 672.756814351812, 669.615069523477, 670.967565602711, 671.372211386284, 671.399385084077, 672.236858625206, 670.699680990798, 668.782892989444, 669.224665018224, 674.497050765405, 672.550483878772, 671.178417248292, 674.620388223641, 674.646526774641, 668.950508714335, 675.916063073689, 671.292043891113, 674.762850830474, 671.848405553723, 679.875695529682, 670.981814977842, 675.256641628548, 670.646082917243, 668.156965144925, 669.315028208468, 676.15066349298, 673.447705678744, 665.552364348419, 663.882258948342, 666.452627669124, 669.766886808384, 676.846084971588, 667.909335410246, 670.672949778422, 671.329923006383, 670.463264193505, 669.313148529858, 668.846612343749, 672.781514808574, 673.735372436363, 671.262341043637, 670.037501759377, 676.600486729896, 674.074308666902, 677.541069420025, 672.605608701503, 671.232504799673, 674.375735831108, 674.933686677174, 671.707047301446, 669.228448515991, 676.314584556019, 669.968866301879, 675.4473055731, 670.409113259167, 668.488688851502, 672.1126767181, 669.733072266582, 674.625068126623, 672.851851655853, 671.984004493433, 667.142366622193, 670.210362576673, 673.130224461746, 670.088362127946, 673.505838107392, 673.089007407477, 670.840900544998, 672.36000564238, 672.919119512259, 678.915035036148, 677.878878478064, 672.225688712309, 665.636096012823, 672.978229431749, 672.358822157335, 674.387208718534, 673.420179080171, 665.799049907202, 665.274391200037, 672.602735440032, 675.397728377507, 672.797956141784, 672.801504910598, 673.686190013001, 669.837571726477, 678.22420089313, 676.278989258548, 676.098922271838, 669.017904167537, 668.285123486732, 676.753384694997, 669.853001241908, 669.925437002199, 671.884601565829, 670.712155964151, 669.374515510263, 674.595339061176, 669.366055253339, 676.319426226133, 667.717919130247, 675.817167223177, 669.872220159286, 670.166869644424, 670.366207143948, 671.114108988819, 674.958099176499, 667.196134122046, 667.771198715598, 677.106875679136, 671.422087080194, 672.705345048344, 673.634564562176, 667.543412165193, 671.160613186078, 671.412673479355, 671.500022742654, 672.122598579206, 674.6580150715, 674.457919404118, 673.172524389976, 678.422508961428, 668.529222776427, 672.081506123157, 669.905592577564, 671.607623889377, 666.040059028172, 671.146391475197, 675.807634873586, 673.369184539108, 667.717201011425, 674.234170311826, 669.095653872787, 674.366680841307, 673.82751853011, 672.067484311174, 670.3999768107, 669.211208328084, 672.374532366463, 675.139467013845, 671.958856848692, 673.275179075758, 670.501370225004, 675.961842690296, 677.349242719625, 672.725505009681, 672.772609325728, 674.8187464096, 670.43222360691, 667.396573411355, 670.797363993104, 672.810523479791, 670.516439554758, 670.776254679129, 677.167152014756, 674.050300884235, 665.86852032256, 670.899951160823, 674.552145125436, 672.580963856887, 674.478477486591, 675.541541672145, 671.48726773291, 668.352394926866, 674.359467397058, 671.826628554998, 670.956084143542, 672.238630527573, 672.188148073831, 675.150795362792, 668.494273590552, 669.256751417839, 676.851125536084, 670.733573128526, 671.38927668103, 671.391607175719, 670.167991216906, 669.923343333611, 674.637191001717, 671.988987459472, 671.403180049667, 669.212624060028, 669.219535783825, 672.905741336355, 670.944866166019, 668.992812829496, 670.563540765098, 670.295185549141, 675.891295925506, 673.340075681122, 672.673486992561, 671.195522189392, 673.499603575207, 671.051661047604, 673.054370889378, 674.47529487116, 669.289907978668, 667.89489832108, 674.483896885293, 673.995763037883, 670.189931649307, 670.788295495477, 670.568281915136, 671.787704914975, 676.391388387983, 669.749447658835, 666.972684623374, 676.15292522564, 667.758197948468, 671.428674397958, 672.400035850323, 666.547872870429, 676.559359862089, 674.715696883996, 673.601472897247, 670.176631077785, 670.444372524062, 670.502082112788, 676.174880213531, 669.895453426458, 668.374253937202, 670.18323687073, 670.259173665234, 673.435831473014, 672.971489513548, 672.190918088702, 675.322022319788, 675.733118304116, 669.154594172815, 679.561066096513, 669.274700413945, 680.276527948243, 676.208875621131, 675.557422597852, 675.80945480664, 669.738889385693, 670.696108651382, 674.720680458837, 670.983250198016, 665.255344205447, 673.606186458953, 673.173102495679, 674.42633942199, 673.455343288653, 675.174552709627, 671.120792431952, 675.864929101425, 666.88393051736, 666.550759879699, 672.933448300536, 669.973094007421, 677.835738885244, 673.026837011823, 675.130336197378, 671.224359170403, 674.597113751734, 671.91209750171, 667.653048671752, 674.725060785596, 674.440331946216, 669.497116563316, 668.271587762435, 669.200556167253, 675.168197003064, 666.756441722168, 671.812543320849, 677.891535480553, 670.587072699769, 672.578301013388, 671.765176881678, 672.186084351705, 672.583765243825, 667.86072992704, 670.867576367537, 670.106292051671, 671.043386820233, 668.477997964856, 672.800547570644, 673.735141106378, 676.831550905179, 674.272209906398, 668.795223234112, 670.506966794541, 673.116353131276, 672.427271627826, 675.208743666702, 670.523334394655, 671.264989831368, 669.210852089736, 666.361306931463, 672.5097644783, 676.164111344866, 670.837865037919, 674.660493987639, 672.210760244299, 671.951636355989, 673.379345599011, 670.522628081751, 673.212756694803, 675.948917508147, 672.217960336182, 670.531831601108, 672.212904869704, 673.109429035639, 676.369039702724, 671.872667051081, 668.39792009658, 665.658483843929, 670.075374292306, 671.378746202384, 672.568095807339, 666.787345815748, 674.114998219211, 672.250722159026, 671.722187665645, 672.540468357646, 672.979562041618, 669.691044576378, 670.507375981475, 668.91949276585, 674.166866078691, 674.355919382673, 670.936729952723, 667.366422100119, 674.452058735587, 669.790100152426, 672.470374007039, 665.094366854494, 672.42391157027, 672.744075685129, 679.476368022671, 672.541965311185, 676.539594301529, 670.422303524144, 667.635870251647, 671.820131889831, 677.355467303827, 668.841894513027, 674.448979989519, 674.040366371994, 668.141401874517, 672.239339250218, 674.035870157532, 674.899743229903, 672.775591449104, 677.464154679548, 675.820533786085, 673.793898305157, 670.546777577793, 674.92615172562, 672.996730739101, 673.220854727382, 669.76562555739, 672.919817606257, 675.444724170167, 677.23209759997, 669.194282538683, 671.14274469002, 672.22856228038, 671.835211333582, 671.468369346497, 674.339296579537, 667.576326686142, 669.677023065547, 670.955973098176, 671.401173253671, 674.468121955868, 670.35266939483, 665.589124384192, 671.982085446985, 674.629974015044, 674.0193208896, 669.903563718895, 669.869136545508, 673.697051972488, 674.387161529821, 674.03629543721, 667.084591771319, 674.557416487614, 669.957443444259, 668.472667690742, 669.307579739994, 669.13357863521, 672.497264292027, 672.682874553281, 669.520710687865, 673.461227489705, 670.8259985844, 673.932777248465, 672.656114083466, 669.975655206609, 678.500032625618, 676.034099625459, 664.711004356583, 674.675620821949, 674.004172280354, 671.521175956784, 670.604413425876, 665.944129802937, 671.412798335981, 670.820811220389, 669.633674790765, 668.807205993513, 677.1145326403, 670.008869102118, 668.143936418752, 672.662569155679, 676.569521819786, 673.480299212281, 674.151449655077, 668.974763700994, 674.231148029483, 670.908681606945, 676.869854274995, 672.284956984436, 674.127965160469, 670.057502513268, 669.016809741823, 673.854306612659, 664.249704340238, 667.117592254064, 673.263632024064, 674.945971066047, 671.164911861489, 674.531815150675, 671.224827992003, 672.682195432514, 674.359325278223, 674.989283215972, 678.158545718279, 669.591040361158, 672.754160098132, 674.917162110264, 678.674530693798, 672.31461114917, 672.272983308586, 667.317943266971, 668.64933440689, 675.50345801995, 674.74344711539, 669.379709526968, 667.196715828603, 670.658890182699, 665.104928287773, 671.418442601123, 673.170578701792, 672.224894469278, 672.136311869007, 671.864703718144, 672.276302869788, 664.355471156993, 668.809968250979, 677.815221548504, 672.261976169465, 670.609675600871, 675.213980456344, 667.543070787638, 670.029997419043, 670.520974658383, 671.772879772704, 672.59862999872, 674.668157879621, 666.550312947338, 669.913585281508, 674.288756385668, 669.404988165487, 672.56241336369, 676.091166023852, 670.303865370316, 666.097857919266, 674.054551793029, 670.955376749833, 672.248222142, 668.476134029056, 669.049523071416, 673.157852994985, 675.854055354577, 674.150168713431, 672.489777395247, 667.324825398469, 671.527091073377, 667.040743524393, 671.030898728663, 674.277447371369, 673.249673928518, 670.676725166745, 675.342463399711, 670.821557600952, 670.837181482226, 671.471733529171, 673.090484055144, 673.267111885912, 670.852188932904, 668.319635224736, 674.046982390326, 671.537780487001, 677.266118564405, 670.962718710495, 669.921230158606, 674.225919995395, 671.73301077031, 679.086079746698, 674.611398418276, 668.552757120023, 669.589822378544, 672.789080067484, 667.68873935424, 672.538354835069, 673.957646309714, 673.361428718957, 674.732024092355, 675.267902683643, 669.180841891531, 675.146650410987, 674.212966575185, 674.193201685468, 669.817267087535, 677.023987855061, 677.667893718385, 669.077109852719, 671.201821636493, 672.609734262082, 668.422172550973, 671.247519208025, 673.134029171844, 671.499234610586, 673.137313108555, 669.205059611355, 672.79497346923, 673.371710813915, 671.349223555792, 668.29357857456, 668.03156558245, 668.031098267512, 667.951774541084, 673.485493358186, 673.362711605432, 671.933982820984, 668.612785713183, 677.767467087135, 676.437693864058, 667.530556142482, 673.95355021678, 670.308765562161, 668.689451059635, 673.921048238921, 674.174211890139, 666.029470565402, 673.653748652103, 678.513674191497, 670.897151416197, 672.904345026663, 668.741686931529, 669.853788471276, 674.874894141665, 672.946392847234, 668.587147665231, 669.627036058112, 677.206793320697, 668.339309309715, 668.350022804195, 672.663340028614, 670.224278574801, 666.969114034083, 676.219352766985, 675.191938984531, 671.75375605752, 668.375649118129, 678.795256200638, 671.810447620917, 672.971371737446, 672.556104675158, 675.774335564926, 675.409231635993, 677.190274595509, 669.393515959914, 670.388240355901, 668.988228864817, 675.96777965166, 668.283187569845, 672.377222623889, 671.238170256945, 669.831048790188, 669.719787427103, 666.79268846972, 671.855509992295, 672.191036254347, 672.24578080854, 673.987709331652, 671.953274544072, 673.790444664101, 672.34916356337, 673.727805787267, 673.775356459125, 668.696214977699, 674.782389940131, 673.939212930209, 671.807036151561, 672.369763055267, 673.83685928642, 671.774004171114, 674.270227226857, 666.901030687449, 672.950324600494, 672.166529284752, 673.73400611465, 672.358352210537, 669.106324838199, 669.298936567189, 672.542936050749, 670.940146379578, 671.83126091719, 672.185990225038, 669.048020055821, 665.629478588417, 668.033013900453, 677.305652380405, 669.583309541258, 674.109534398321, 670.092670626181, 667.72744431541, 672.808863202318, 674.876454798428, 673.45912580481, 669.235111583314, 663.86672545794, 672.928462012857, 672.728320199946, 674.747724682359, 671.908122171618, 669.524231692749, 671.690697716658, 676.731763879233, 675.253604668121, 679.538663902642, 666.600789000534, 674.740964453081, 673.463837921544, 667.273654643288, 670.926735899834, 668.166349323767, 673.037824015785, 671.311931971846, 668.258729528607, 672.358897710706, 674.270726375122, 671.109826364104, 673.2175917109, 675.851464192709, 672.85265067216, 670.715085392831, 673.214376645463, 670.172061549821, 666.383661086344, 671.21052412753, 671.906399781183, 673.015375654473, 675.992415099793, 675.446670628546, 672.189358891805, 671.811537193949, 665.300550142918, 667.858287815957, 673.916565587131, 675.489665315885, 671.563830996672, 673.879512667701, 669.824912933276, 670.402976515202, 667.491562611193, 670.571046800448, 675.748801931402, 674.383191922666, 670.443830542354, 668.874415150424, 676.09827527295, 671.047852982186, 675.343062223322, 680.952941354178, 666.086832437458, 666.398756428712, 670.571223632625, 671.810185620499, 670.078208356286, 671.993841321139, 672.414581883825, 670.714976962608, 671.193041368971, 673.485372999377, 672.757236544356, 672.639268428994, 673.130656146705, 665.880046233696, 680.14528710018, 671.85647079266, 669.747889914616, 676.80310098987, 670.149521444129, 672.903314631314, 673.873266982688, 674.129887629376, 670.67180949646, 667.420046443152, 668.682251695336, 670.722662215057, 670.311416265943, 676.088706617893, 668.34510575159, 670.819047926808, 668.811107161191, 673.223873780418, 668.997305504079, 666.641825164819, 674.441421175382, 668.570921539239, 673.265007424566, 670.038938260106, 672.736307145942, 671.853121572977, 670.45902174936, 672.297936917796, 677.119663121259, 672.655328372288, 670.01565012061, 672.282799554137, 669.662444601026, 671.698253737608, 672.581537729314, 669.929575085587, 672.371175413847, 674.091021091102, 671.413554959797, 672.459207412248, 673.173947852657, 671.542051906183, 671.698396308246, 671.937666228492, 667.447990414896, 671.843891107727, 670.944329789126, 668.607002654158, 676.126628531997, 675.523552880166, 671.962551993022, 673.600904104739, 676.061288890972, 671.807924859644, 667.161696565365, 671.418240878138, 673.365852398304, 669.333202442825, 677.880154465642, 670.028062976742, 673.225621501762, 669.213806654033, 670.865822467292, 669.587671249189, 668.774923503907, 666.07549321872, 674.341978205661, 679.501668311963, 675.56259178086, 677.215744191344, 669.385497100283, 674.713157950698, 669.277199177715, 669.174429918175, 673.494902837231, 673.458787280323, 673.313112637376, 673.159263899839, 676.999690217438, 672.932130277424, 672.319582138069, 671.280384798027, 672.556249600186, 670.294159089299, 678.45297440348, 671.903883216337, 673.329875144656, 668.408241417644, 670.363633629249, 672.308106031046, 674.485904805656, 673.583067057156, 671.316514605238, 673.092667479143, 673.197710944332, 670.801768330848, 668.18021643418, 670.895204099496, 669.393486337755, 671.755146345752, 673.144943484063, 669.787420753988, 673.359831062886, 666.596945984897, 666.857967686843, 675.747809434908, 667.163120199383, 672.756039975594, 676.259685081764, 666.749851071915, 674.695144270386, 672.758370665185, 680.927141747919, 678.410668514851, 669.395400958819, 675.070686920214, 672.506091179244, 672.863267634088, 666.886525675704, 674.518865857079, 674.843785706743, 667.47687826582, 669.283020391674, 671.921693795844, 670.305717107089, 676.856777394444, 674.584416041539, 669.674322465344, 670.122745376284, 673.566857755551, 668.211233429224, 674.086701972117, 671.581954185697, 677.135628844113, 671.843790996572, 671.605493348084, 668.465242227436, 667.439053429317, 674.387130538278, 676.784300669112, 675.7830095276, 673.981450423252, 678.141038255891, 668.853373659855, 673.72010149699, 670.667973685393, 671.77752813013, 674.372630319747, 669.393648516059, 672.718706759567, 664.141280893056, 666.871094365329, 667.140183269041, 671.175877977477, 674.283948037162, 675.198258862793, 671.706784446423, 674.203821462699, 671.878158416888, 672.528592598325, 671.798253745224, 671.54073012957, 670.703063274471, 671.214749581734, 677.265590701406, 668.269617745201, 675.791771375826, 672.952508448684, 671.991464686412, 672.785923079128, 671.100197549529, 674.966231782277, 674.729826931114, 669.317712702422, 671.553195684865, 671.759373558704, 665.5086186846, 675.13591832518, 672.041366884477, 671.900517546683, 669.955267626327, 667.70224045078, 666.133664172821, 669.654134791074, 671.242268491358, 674.563664643655, 672.929466686261, 672.149888175139, 670.888078233234, 673.783553797719, 670.878072290062, 671.188406795259, 673.199512696775, 675.174660549093, 667.283074313551, 673.81774242879, 669.496580131732, 680.409377331765, 669.078045583069, 670.474217703202, 673.543370549163, 678.875646024354, 673.547064774854, 672.854830120189, 670.09518121435, 671.680200325395, 668.469203730349, 672.754138806414, 676.700399541623, 671.421092928158, 674.375981785209, 666.647410449564, 675.402456066243, 669.825019167878, 671.754270502789, 674.975901971027, 672.244293796154, 673.05522151133, 672.311310601387, 669.778122427988, 667.057817393638, 678.385913857718, 672.687660453283, 668.984101356365, 675.3289535586, 673.365981529632, 672.104853489224, 673.905948854465, 666.574043573739, 668.988861620832, 670.652775161994, 672.603590170818, 671.491912770113, 671.627807214496, 671.437727040076, 669.608090993595, 671.108486899714, 674.348294862881, 669.099572365565, 672.396216741165, 672.370331623243, 675.498752854949, 663.2430366831, 673.896418187068, 668.946019383349, 674.78750954539, 667.02100720989, 669.8350183102, 676.341538303743, 672.910576410399, 673.486170913177, 665.118617524173, 670.314722159168, 673.946825548447, 676.434505721443, 671.5039429528, 670.690353346495, 674.211758185556, 669.203501469466, 672.374129501578, 674.412448942806, 671.38169645364, 672.692011732809, 672.644705045954, 671.301494387657, 671.532506806567, 673.212153597171, 671.584084633174, 671.153954537646, 675.805891935053, 668.108230437811, 673.365926256203, 675.385884695963, 672.676395756791, 674.424380690893, 676.444417074417, 672.709957756604, 671.492127160665, 673.788378414676, 668.660755933421, 675.823793475836, 673.093331438156, 665.136567401828, 669.152873482592, 672.139562870249, 667.890607987267, 677.943603748647, 674.313433226955, 674.773719539698, 674.823558491788, 667.066288707315, 675.263035003128, 672.957326387491, 670.088688083671, 678.506515620546, 671.930760106751, 671.63791702573, 669.941161530244, 670.896006569746, 673.430830016311, 672.462799113209, 671.210616672561, 672.580249357865, 668.849920418809, 676.000589200669, 672.964144353256, 668.078390992936, 678.158992350584, 672.227368908282, 671.829401830593, 670.379161080473, 672.489323758403, 671.16972379914, 668.039650465546, 672.975805151489, 674.315403216041, 672.879148724234, 670.127900790381, 667.346778669781, 667.508076313169, 668.133934488377, 671.793631200789, 676.990472679591, 673.424140013074, 674.649048995939, 668.664566527956, 674.938396525821, 670.621112861284, 670.023835098623, 673.273190944327, 673.303805916922, 672.168644689645, 675.776989014024, 670.339894003858, 667.697822452225, 670.512345776524, 665.630051393914, 671.756970662471, 668.243313714012, 678.262120056377, 677.007320714978, 670.73533567555, 671.977233995817, 673.360513323554, 668.386260180768, 671.218964883661, 669.397306228546, 671.529749204059, 670.136833147063, 676.486652640666, 667.727483492947, 677.165841062918, 676.312441818306, 672.612572291768, 670.087619060745, 672.940614255967, 666.171502599854, 677.360342161288, 670.378838695614, 670.874455120165, 672.283088237024, 665.187413782914, 672.403104143721, 670.65255279911, 669.77576952954, 673.151708486675, 677.466340444086, 673.143839076501, 666.276366587835, 670.650778466419, 672.668946476067, 670.995693500802, 670.627849907683, 670.69937292514, 670.034669276499, 674.851468327125, 670.259009777384, 674.532367282212, 672.705707926707, 669.029319254237, 678.481611392409, 673.713236477155, 671.025421669161, 671.114292980344, 674.042368777883, 671.278564799947, 669.384173606342, 673.839294892224, 672.908242272808, 671.548789004941, 674.979010809344, 667.079461881061, 668.467091552933, 673.664366380006, 671.694533574808, 671.549174731043, 674.371762725511, 670.074309976866, 669.41410673512, 675.986201185257, 669.750734412318, 670.328320852325, 673.442246423281, 673.780028225627, 673.86347335069, 669.55250839881, 670.413200843825, 671.897772788534, 669.20785021707, 668.328142286798, 672.618311776531, 673.747651489866, 670.504318200701, 671.842478820141, 668.354771810858, 669.410931763341, 674.412104035346, 670.053123270115, 675.299361798283, 668.149605627033, 672.67402359686, 672.197237435399, 670.412877713051, 665.571251519794, 672.030879506237, 670.294683864349, 676.19769296688, 674.909091538943, 670.861576956155, 669.873648871601, 672.768454402717, 670.955993089919, 671.048438868134, 674.94964771268, 677.40125833729, 672.491345496069, 675.015899834959, 675.649981270408, 675.114041694469, 675.178793057484, 676.041958087469, 663.392615188145, 671.853484308499, 679.199651446133, 666.856136078318, 681.270577290817, 673.14637963556, 673.929729737922, 675.806880992233, 666.395488332404, 673.682154903524, 674.317615716225, 676.112961820415, 672.012260103805, 668.467769135743, 670.973730353099, 673.301383314552, 674.250634600396, 670.538162746786, 671.159521870379, 673.635727885286, 672.896787862766, 673.019658488681, 671.687060673446, 676.947311202695, 677.485957310618, 674.006080835656, 676.130772471138, 674.013320397412, 669.590717595708, 668.503932035566, 674.233070710875, 669.430501345314, 676.263725074466, 673.106719367405, 670.128784377104, 671.3986038404, 672.01453795989, 670.226256908493, 674.728750395618, 676.295754539589, 672.178445034519, 672.126939984221, 670.643799209836, 673.853511799243, 672.782708921867, 676.18850014667, 670.501833045879, 666.683738331079, 674.826088195538, 670.600588552078, 674.985477250727, 670.992910783518, 670.916398626914, 674.171982183519, 671.245676373493, 670.56338979481, 671.055364082227, 671.269360204461, 671.246041075524, 675.351343163888, 665.647982952702, 670.713983955639, 669.629436191275, 672.570641909306, 664.664136280174, 673.589459547387, 671.644678437163, 677.085530818679, 667.555799169956, 671.134072819001, 672.756133869717, 675.948840382936, 674.483940664412, 674.604359129285, 673.637319174372, 671.160527736363, 667.089490861455, 670.480670601886, 672.719962482088, 665.812988115556, 673.157930757431, 670.516314387927, 675.441359528301, 672.851757865551, 675.862038439379, 671.492970946757, 670.276319555017, 676.163223330091, 672.003498952405, 671.072363893029, 667.870327847666, 665.882165368789, 678.240331436456, 675.005917279349, 674.768541538665, 673.704501151356, 673.571463117305, 670.005511617443, 674.752770674969, 668.164056293365, 668.083533898347, 677.190093389204, 673.994117945831, 669.463451562489, 672.173091822747, 675.219454195645, 667.308756198725, 671.914539618224, 675.878970155337, 671.585278714294, 672.610893293152, 677.371792770049, 662.414341524147, 671.279453587599, 672.35901050938, 669.601341290828, 678.269394159385, 673.072348639551, 677.126410217464, 667.861619588346, 675.313490694353, 670.472304847914, 671.413048400173, 672.060504300718, 673.631317830447, 669.162151753965, 671.2057521368, 673.426874868968, 671.160612926409, 673.296159743008, 672.387435768631, 674.321502084772, 670.552757293834, 668.721971116389, 672.685265630138, 667.869397956394, 669.549351460059, 668.432400800974, 671.332205010672, 675.491938971315, 668.11498639479, 673.969561734498, 672.437174169325, 674.206735444938, 672.314599272702, 676.799673958756, 672.310500040538, 672.421455232254, 674.030822658571, 672.811398429875, 670.001985018614, 673.100524783722, 669.767110138997, 673.211469541717, 671.044294718307, 674.404080673281, 673.416302469274, 667.335306463133, 667.148939130952, 668.930301577371, 674.251369676282, 675.775886271734, 669.271369193238, 673.429788809002, 669.050272834332, 671.979662309467, 668.892436098198, 671.659899298738, 669.686037830743, 673.343321793372, 672.082296464679, 674.2199612063, 672.363203473795, 675.914581712562, 667.638152042075, 675.288853012307, 671.878538303677, 666.098917421242, 671.522532838956, 674.142079640601, 670.942374473178, 671.989657946013, 675.944760633221, 668.653289300351, 672.485152128856, 675.610346584888, 668.149960039666, 671.246290076592, 671.822752165138, 671.574036254328, 670.105074348548, 677.653137016011, 672.304385531748, 667.450713037296, 675.944883566432, 672.483253367079, 668.724139127336, 671.574650346705, 668.560925392796, 675.607702463761, 667.89828230538, 677.471373285732, 666.123983231868, 668.129138098899, 672.988436335704, 668.46999191093, 669.753747172152, 670.474491874983, 673.839337309702, 676.686388400049, 671.484489043389, 669.774985679015, 671.769816755604, 670.763996240651, 671.921998483877, 672.109919323997, 672.523310452379, 669.159469286066, 671.739978453048, 671.967397500289, 667.288783297947, 667.256076495084, 675.191537903328, 676.561828333887, 676.206813412425, 672.233766388408, 673.464561815147, 666.68399005985, 675.281416401694, 669.924074058033, 667.344603576676, 670.363599754905, 672.00790401105, 671.035184920333, 669.901224303831, 676.712117575484, 665.984982176293, 670.969911320931, 665.377021223458, 672.505002716428, 670.792124146217, 677.496521641695, 673.182090805539, 669.488179672484, 679.375771365001, 674.969408625374, 670.080914124697, 670.322108589654, 671.448483168445, 666.292203948185, 674.476160443866, 672.20579977216, 674.846990365577, 678.543358219816, 670.103179921589, 665.913779023095, 675.934144460125, 669.655173996951, 677.704105456763, 671.576863561921, 671.024476921203, 667.888783708709, 672.084394711071, 674.137402306334, 678.956541378599, 669.510161670738, 670.95059640541, 671.255733000697, 669.514257543045, 675.0806240635, 672.079244724506, 671.621640031105, 674.344197224324, 671.109917469125, 669.831067442233, 674.391972997675, 670.017048398397, 674.322348918002, 667.995037883641, 670.873526528781, 666.728356078618, 670.588723595917, 670.940518405955, 671.574306353622, 669.451235687705, 668.893269614052, 671.063674973972, 672.465115280827, 671.687867189497, 668.738916471034, 669.879376282394, 677.581791412463, 669.186026347328, 673.797166965009, 674.996014519544, 665.539172215008, 671.698367375222, 671.527867433832, 674.836588304111, 667.857934721512, 669.465646108345, 678.631214492781, 673.970831202887, 674.50389660993, 671.548384030052, 675.615886726831, 673.927091719136, 669.729802945355, 671.027348925904, 671.28879950284, 668.865622407598, 674.172636098496, 674.707556393479, 670.080035195226, 676.623864100741, 669.520177451222, 675.149288642132, 670.638076879594, 672.400769331497, 672.117636884902, 672.93937257608, 672.973398251013, 673.585953230982, 665.868195695982, 668.747114583851, 676.387967801427, 667.032760152839, 671.066812062143, 677.861307438188, 666.695053083278, 669.81782996885, 671.801267705751, 676.587132791233, 668.649456120444, 670.487091307075, 666.630628815716, 671.915437986688, 669.164674452415, 669.739268271952, 675.786061072346, 673.43636325747, 672.525274435227, 669.412874620826, 673.216869153167, 669.428995423963, 674.406526530521, 673.927263468799, 668.797370681405, 672.578045050491, 682.328470443068, 669.049607416462, 672.745398126874, 670.303787159873, 666.688800503955, 671.905414887917, 672.287936826657, 673.404447360753, 673.694845986517, 672.089355588385, 670.829791153887, 673.683390450906, 670.107574520744, 676.172022684858, 670.640298998263, 674.83685138934, 673.001746516553, 669.145322402517, 667.862926721461, 672.841748264248, 670.444848112377, 672.039553613979, 668.159084019739, 672.736099946391, 672.708710588058, 677.510605531797, 673.012976974816, 673.193402970702, 673.050246930286, 671.831150997963, 674.125369660157, 671.13285148035, 667.232836689534, 671.887501042065, 679.013577900081, 675.94374768455, 673.786985663621, 673.243445893421, 669.88815457108, 669.313181533238, 673.703992802101, 670.950010596739, 673.989832522059, 663.96426124404, 671.66587469804, 675.542686978471, 674.728377157382, 675.021715989234, 674.522352002633, 674.602447769751, 671.032685816553, 672.928903210674, 669.793302354134, 667.871885372903, 668.73266915475, 672.950585569443, 672.223397253782, 670.398406821805, 673.923868956666, 675.394849941214, 670.995856875806, 676.081375618751, 673.690171144932, 674.811145653217, 672.717252007675, 676.313050662958, 677.281455627308, 666.473661444915, 669.721336118805, 673.583325568687, 670.270200127926, 674.859866220218, 672.555851167792, 671.329554235117, 674.268662014315, 675.15754389774, 672.125412614549, 671.722685135366, 671.608163282745, 672.214777404241, 671.613074324955, 667.409308434081, 666.191089326452, 673.034931320586, 673.10065847029, 669.064370759123, 672.740556755305, 673.163484936468, 670.359722961925, 668.68583886325, 676.93579343774, 673.187938752021, 668.480810629215, 672.676419114565, 673.784514801987, 671.407718104252, 667.779593816867, 669.03969060743, 671.881041956145, 665.862627977817, 674.243884813384, 670.707473201267, 675.473247109117, 670.651161823204, 671.705779286256, 675.183255751394, 669.771151543823, 673.873116542677, 666.886368548519, 673.3325070819, 675.241896952669, 670.744368971702, 671.960049572791, 664.553895097335, 666.34758606483, 669.581355107499, 671.848821727206, 676.318698052891, 675.62506929964, 677.636712010155, 671.642180658109, 677.272187080494, 668.315516149494, 671.082103872743, 669.31945591781, 671.367684320616, 671.580529544213, 673.590028411508, 673.007533503371, 676.368484355407, 676.533867997061, 675.067436181511, 674.600549742432, 674.749634166562, 671.045258917312, 669.411854516504, 669.372789218473, 669.96337601421, 672.647264558926, 668.693415337514, 669.00544395766, 667.016377515739, 668.541795503028, 671.448396136988, 673.69854062088, 675.733829931978, 672.456036361912, 669.641086640618, 675.462377936634, 678.280962071571, 672.306763575953, 679.472267004094, 666.018156559352, 671.373554810076, 672.45951219569, 671.680623900095, 667.487665355851, 669.295630530505, 669.400798165676, 676.382820952231, 669.322440867835, 668.715738698659, 673.149714609466, 672.786354428216, 671.31746438406, 669.261304147811, 673.456370820272, 673.646578775499, 673.694020281925, 669.522751041914, 673.5494288617, 671.088172484511, 668.785985882513, 677.208853901826, 669.079087934681, 664.009535091685, 670.031091633101, 671.328020666244, 667.645620125335, 669.872524020561, 674.979934709465, 669.485861971001, 675.142335197726, 668.635582462987, 669.755716720532, 672.85317363286, 667.855010006964, 669.37515612353, 670.397749819887, 671.812933013928, 671.078325852567, 667.159651076164, 669.438167041377, 669.083513285605, 670.683220209201, 670.705269520314, 668.35610946833, 674.441690972581, 671.756056784821, 668.399977410903, 673.053124556346, 675.424016690863, 669.275114578478, 664.608679236727, 671.009597441873, 675.075769426533, 674.656168725344, 672.403363360377, 669.234549791182, 677.731186451208, 670.81275025274, 668.482422512049, 670.260899541763, 677.495870720344, 674.828237693916, 673.000142868911, 669.979529498107, 670.402010356744, 676.815171937981, 672.89523015398, 669.350088397963, 672.928081605641, 670.915263753426, 671.611914978932, 673.864397437637, 673.043613883442, 673.482056684428, 672.894304682304, 669.906277786647, 666.966247397754, 674.170344026457, 672.691133089691, 669.714727929098, 670.194324396419, 672.877925866239, 668.522699451589, 668.514382350357, 673.76736016964, 671.777235804616, 671.568228620822, 677.068590069307, 676.472931779225, 671.973695538719, 674.152614476464, 672.305899701181, 669.235494209923, 669.32723119321, 672.61781631519, 670.237920959079, 677.616932843614, 670.643195990355, 672.47263102085, 675.795555306966, 662.987999544515, 672.556809044145, 669.260772936568, 667.785891855982, 675.602571888955, 675.629824119095, 674.476191253434, 670.002346089825, 673.523986056994, 670.629767489799, 671.31605672507, 671.697045036936, 674.156761783079, 674.100791781451, 677.837039565029, 669.111387565889, 669.082452740589, 667.581002567513, 670.342678479064, 673.162264382715, 675.998838994726, 667.313647141237, 678.861570912866, 672.998531042458, 673.586703430013, 675.944728050142, 679.23037947631, 675.483255003686, 679.718948505931, 675.779115441881, 669.20303072297, 666.3045981795, 670.65323989451, 671.494844582752, 678.148276487178, 676.074439669215, 664.419711929543, 677.283554922197, 667.869906723617, 669.491416506532, 670.220502758891, 673.632166852449, 668.346718533022, 668.382329370009, 671.13499659133, 673.45411035202, 669.344261008846, 674.832485348821, 671.855837899723, 676.596622172233, 669.196803921396, 669.599101102693, 669.868377578321, 670.12950423665, 669.242889706379, 667.229595426786, 673.57343362509, 671.36323096504, 674.567722775978, 672.267433388689, 671.100032507659, 672.333259442474, 670.457773687176, 673.713962036721, 669.555383149267, 667.839424624569, 674.676611144119, 669.074596261501, 669.9563463717, 673.949488833136, 672.984477337036, 676.766246653111, 673.524730910172, 669.51693712307, 675.816121187145, 672.976676702121, 668.781777696251, 670.1503445488, 675.887889149361, 666.655130653126, 673.743571267473, 677.95009555453, 667.731560217924, 673.63604333448, 674.755234136599, 674.867994569623, 674.546878689099, 668.66428911997, 673.436646886323, 672.98697345891, 670.090174817593, 670.307429149839, 673.639946085041, 675.891149546682, 672.942133773759, 672.102566592205, 675.370016228032, 670.14757739083, 670.505428643632, 669.487306756775, 675.475153531956, 672.855695901022, 674.383389796367, 675.342301582273, 673.549243877359, 670.387040078494, 664.738120120969, 670.221274507244, 668.823789195856, 677.372750438836, 672.959127901526, 670.623864808557, 673.884360192698, 666.095203574988, 672.177656744045, 670.05641600629, 675.305862165467, 677.682630409402, 670.378001183779, 675.106163090859, 667.667512170756, 678.446746741126, 673.833239219476, 671.660412476816, 676.211682801073, 671.991289395248, 670.761400442126, 675.255750001929, 673.129555059543, 671.458440113865, 671.410976665949, 665.417954294266, 670.30887576152, 669.147919372129, 671.133591475807, 670.512783868166, 670.190426176403, 672.948321833145, 673.865322333413, 670.628019275322, 675.85331888462, 671.550244575695, 672.982352492195, 672.944093134181, 676.388466295418, 672.06569372848, 666.95367787006, 669.873346547542, 672.999051136963, 671.59894078986, 672.70153781505, 667.901780514612, 671.722041009461, 675.262908835095, 672.180919350045, 680.121463845455, 674.375289252876, 669.907198741333, 672.264901298103, 677.379868071907, 670.806193624273, 674.575659038981, 677.46241285223, 670.124319511024, 671.75660151589, 672.336652328061, 672.832753182441, 669.962458004845, 672.788806097525, 670.441863262468, 669.383285761897, 672.123724080784, 676.066942346191, 677.081661414761, 673.84731369566, 674.251556098841, 670.561990133768, 673.111527331262, 671.889916188851, 670.655959369639, 668.993635796632, 677.032324602218, 673.935284490378, 679.698932969054, 671.865513652864, 677.869855498767, 672.855324508277, 669.989670621491, 677.454637992534, 669.89496385437, 669.566490957054, 668.097853481219, 668.936347802674, 681.05667803749, 671.864976431919, 668.999080561328, 668.50553979012, 675.777796227426, 671.217716887394, 676.942232564909, 673.89663814479, 676.678532558682, 670.076447779174, 675.130213908312, 672.597499071183, 674.868453270716, 667.881616732695, 668.466553896101, 675.287681111847, 673.926732452236, 671.0231800772, 668.399920707916, 673.712510614824, 672.022023951287, 673.77376878245, 673.798908546677, 671.418977944679, 672.184716699307, 666.582195261767, 674.674464832718, 675.455456004367, 675.700772949873, 666.406685582345, 672.966192719212, 679.150847679607, 674.375293440719, 671.251815718199, 667.648664209214, 672.043266269353, 670.77663356445, 668.903524751618, 672.608113677988, 673.99192976827, 666.070841956297, 675.381227159478, 665.441380762692, 675.661184756778, 673.629772217889, 673.810132611389, 669.697024799152, 670.490141490589, 671.971399643228, 669.986101344983, 670.563376474889, 669.227954804341, 672.921543551674, 674.22016450604, 671.859627222993, 664.512987296867, 669.659924695142, 673.90973151038, 675.469826232618, 674.059322306969, 673.100595482638, 669.978017847296, 670.799042270447, 671.576141344582, 675.802600890183, 674.212391976893, 671.614019844389, 673.219438922174, 668.649112690665, 674.928623575339, 670.76309698201, 668.476087422784, 673.210060758751, 674.406371915438, 674.706248897414, 668.015757711311, 674.045053621986, 672.106221565858, 668.931812859674, 673.794224743393, 671.954660102615, 674.496675852192, 674.517150489572, 673.690927019645, 672.071667672967, 673.293293045678, 673.470070357141, 668.490772728174, 673.414844093795, 669.396473447021, 669.880131006518, 671.339868329348, 673.280381527697, 666.855402782991, 669.654092376494, 671.479821584857, 674.415886656824, 672.829829239881, 674.07060836443, 672.88030603213, 675.603710342719, 670.223376727826, 669.048906300869, 671.532302022361, 668.052236132342, 669.377581236397, 667.827015220129, 672.496144926685, 672.925837025059, 677.206675781589, 672.326500766752, 668.05623182042, 672.51226367894, 671.964989904992, 673.651278200863, 672.078777256807, 672.659505600497, 674.519981825967, 674.017049872481, 676.642127848205, 670.952598452688, 670.122685119044, 673.226678923835, 676.36185589648, 676.20303214509, 669.106321414188, 670.804191706568, 671.073663744691, 674.971489130026, 668.816030332315, 675.451579783912, 672.871750212178, 670.778605188514, 672.20659158173, 676.976714755498, 670.012761033618, 673.092734588647, 675.415197183101, 671.815167297657, 670.420824341016, 671.172737003555, 679.909217237444, 674.310331756573, 676.999291296903, 672.251060089179, 671.542845643492, 669.423398542852, 677.847851353005, 669.345212688228, 670.756698904672, 675.358457542752, 668.462190400989, 668.506254893315, 670.373857457091, 669.048347922765, 675.595243100893, 664.571696241786, 670.111826165313, 673.970548842706, 673.308349574211, 669.155996398338, 672.102661629104, 670.71635779347, 670.475674936155, 676.614256311657, 674.227484395812, 669.375842863032, 670.635812455642, 669.799077850189, 673.900438823512, 672.550144190945, 667.79686736821, 679.550190781839, 675.901188306046, 670.719570298048, 671.819298027763, 669.57523161211, 673.214957916966, 671.782388015715, 668.000499832313, 672.510050179395, 677.047035933768, 668.043613073615, 671.992283725612, 665.45762673622, 676.379250237467, 675.788700310895, 673.313567293453, 671.057895657103, 670.505631574999, 673.877135752118, 671.787318960579, 675.411829980339, 673.988518335829, 672.139987068122, 673.410291039688, 671.491669418743, 674.507542693566, 670.204558465546, 677.057479163685, 671.874019169721, 665.159075796513, 672.93152480921, 670.442940823107, 670.438638445097, 673.801812047599, 670.143168573732, 666.16114993115, 667.271659151401, 669.932591261736, 676.143747577019, 671.739661307481, 671.295603224307, 671.869782322341, 675.220626856863, 669.48648661493, 675.124991298884, 672.348051161853, 668.498877337068, 668.228572280792, 677.47014370902, 676.914816884887, 672.683520580009, 671.753495514008, 677.287181845695, 668.546721405307, 672.699554400713, 667.032423733642, 673.243103238349, 671.191754382556, 671.939425087729, 670.227413221441, 674.099698469367, 673.831847097708, 675.717174263889, 668.159466096964, 676.948550874945, 673.126284333053, 673.851060800188, 664.255076429796, 670.905442520477, 671.355476855517, 670.4872950985, 675.790577952717, 671.736804427916, 666.651545441361, 676.823044217528, 672.474332789247, 671.694385347613, 667.006139541578, 672.886894927495, 676.270092261343, 672.257056921607, 674.02239271364, 673.080786957183, 673.932818656829, 674.100639931414, 673.487741450631, 674.069295350086, 672.993895588162, 675.670123226663, 672.489346875482, 672.033784652077, 665.712280291056, 677.484411990149, 673.101705851675, 673.70370080821, 677.696531966011, 672.626113408193, 669.704226338149, 671.596037306836, 676.830725017557, 673.135212165566, 675.464981133195, 669.908943119656, 674.621418075323, 667.593100476079, 670.461226067852, 666.988087637293, 669.771996880964, 668.375025644635, 669.523581857615, 673.698302659148, 673.999388960364, 672.460763105264, 666.593603678845, 672.824327642671, 671.418618008356, 670.300541905619, 673.470507210243, 672.962516289135, 671.910230544946, 677.487134382103, 673.561767092341, 673.241009969981, 677.100977023487, 674.466284295131, 673.884125946077, 675.206492415155, 675.546576985689, 669.421426283747, 671.113027009519, 675.496989108665, 675.49463960084, 672.180568789808, 674.479350616685, 669.010612387335, 676.156535545466, 673.664168143876, 671.27050912415, 678.88516571118, 672.430872767691, 669.241829297945, 666.895679696102, 675.170144733818, 668.094156546121, 670.437090600383, 672.273977849643, 675.683476827592, 676.368625667903, 673.613172367441, 673.132243590632, 672.593003740303, 675.604690854008, 668.11082116898, 673.937444049614, 675.920170211112, 671.99002363197, 673.028775617886, 673.612442310566, 671.312543202297, 668.942264834158, 671.976073465282, 670.677258379858, 677.254975631506, 671.080331668141, 670.553364292463, 673.345411047173, 677.167893979436, 669.732833398199, 672.338903320762, 668.657356282368, 677.578846371295, 673.85160837534, 674.233324369263, 674.096408847088, 669.148658303686, 668.908511360177, 672.10233850732, 668.303427768781, 672.442700854549, 671.25694045453, 680.090977943384, 669.911373111231, 672.041149270805, 669.326810778404, 673.98287809098, 672.377715198985, 671.588258201298, 668.114888412959, 670.668559698796, 670.019291434377, 675.916864212053, 676.106340098803, 673.190647523081, 669.572191522564, 673.186527305678, 677.457870039747, 670.044529072858, 671.447771254411, 675.491026722148, 676.367891204991, 678.863262084439, 670.636196456555, 675.753242202372, 673.055886659238, 669.148526865312, 671.847518166255, 672.408984776154, 675.21286867491, 671.427377418334, 664.620458647589, 666.784287698541, 672.811169461684, 672.369385707732, 670.006271718648, 671.198610491668, 674.857172763014, 668.679491487541, 672.047512836838, 671.07508181978, 675.872504502165, 671.941546569714, 672.92517858626, 669.588633391881, 677.253077500107, 671.82181265347, 668.9090235012, 672.184915084227, 666.984770793053, 672.141193436923, 673.192786258372, 675.657861625315, 671.475360983411, 672.880228437297, 668.404245005282, 671.635507463711, 669.96590748887, 667.502554051837, 673.2822677303, 665.119997802127, 675.356046383344, 669.113728524357, 668.742706618626, 674.581018987693, 665.661555734077, 672.393762582913, 670.915722631284, 668.872538243433, 676.539607217496, 670.825627838141, 668.62071331209, 672.125823292364, 668.278722598741, 668.937827989929, 677.911853966531, 673.567631133702, 660.96774527488, 677.625261162223, 670.671777502703, 665.568123840889, 674.006327491767, 671.234073444999, 674.873737827654, 675.058500725609, 674.478566641519, 668.858025539039, 674.310800211879, 666.272969336105, 676.03091056871, 667.925684525125, 672.901647357897, 668.770974672787, 675.334432937647, 670.177787647116, 667.436327645067, 673.920094753668, 674.877289221972, 672.908692188035, 675.158155707685, 671.475227133259, 673.94890969467, 670.893173737719, 669.666373124375, 676.803366789732, 667.836067869961, 675.302640763425, 673.13006445825, 671.673846160262, 671.021337838031, 675.864377822419, 665.096308280331, 670.83880632745, 672.300272873392, 675.27019896123, 669.598095081252, 672.16216094245, 668.940633777747, 675.000536330429, 674.210808601634, 672.142042396763, 672.525992855929, 674.263909975425, 672.073311765784, 675.3586444867, 674.945800320868, 676.550870339767, 672.360866792725, 676.841770086134, 669.629929351493, 674.676788732313, 676.214624510166, 671.944602683618, 670.20005463022, 673.491146797963, 676.868790115855, 672.393783934571, 671.540414493236, 673.31979863337, 675.223917649434, 672.603033539053, 673.941422117976, 671.95437741829, 673.659053299778, 670.140601166691, 672.524557941601, 671.064196822057, 669.894881250406, 675.751664762185, 676.98775037587, 670.482296686671, 674.8988322063, 670.748915113342, 673.561727273572, 669.25085946308, 675.689934469509, 670.340436993831, 668.983602798074, 671.983834883256, 673.827037047162, 669.518794906303, 671.093555398352, 676.761532061968, 674.593511940469, 667.100669108968, 675.805656463846, 674.145119236715, 675.311137390227, 678.627023748957, 668.325138102264, 673.991877296163, 665.812008482711, 671.91538204891, 669.441840348886, 670.409872846489, 670.765217759919, 670.424910723382, 667.612313669373, 673.259035667096, 674.943141757276, 672.922879487258, 672.389277739901, 671.167477821914, 671.052458942529, 673.550384450417, 674.286987540338, 675.578296316461, 673.916713144263, 679.331933091869, 672.148471953968, 670.271942449981, 673.878851835773, 669.726385835927, 673.399902749135, 671.122273710894, 673.278597619195, 670.935413090283, 672.149089724825, 674.74571736197, 674.863915506101, 661.666783189992, 673.835457109219, 669.971200134764, 681.516169836786, 667.370542826913, 676.040091724423, 671.542085669179, 674.30904675677, 671.401474708427, 668.314719059634, 668.534898260359, 665.354687734356, 668.839501937391, 673.427185327234, 669.209786552275, 675.264012752418, 674.378167047683, 672.009191196919, 670.677085933631, 672.357627748221, 671.987780279377, 672.183547295173, 670.985705334847, 673.595655530362, 668.583464837765, 674.550816230002, 674.620257016336, 673.623189450179, 672.103594241261, 665.240839667694, 675.969495424279, 669.77676728477, 673.345207438221, 670.121254899445, 670.72211834205, 673.230921756087, 669.266951117217, 672.806069007102, 674.785010595997, 668.594223921474, 671.141206398274, 670.213143417685, 668.950949344831, 669.009364526337, 675.073298946712, 670.363174709154, 673.568962529042, 671.06738385217, 670.696912762503, 673.970656642457, 672.809361170449, 675.921824725221, 673.370046012433, 667.128542971954, 671.3359747764, 674.682793840269, 671.706061390951, 675.005448618527, 668.216875983395, 672.750799909681, 671.310485305795, 675.651051995761, 672.462028237803, 667.731755255482, 669.943582322516, 668.145560259561, 668.02831737256, 675.303181590279, 672.828439289242, 674.103402368752, 667.112748328982, 671.513333150033, 670.695704732091, 662.989103288333, 676.216890534715, 669.994829846095, 673.925875135472, 670.527104079337, 668.389350711167, 670.608289868355, 671.062499689906, 671.392032925565, 670.772440566126, 674.426730380205, 668.61551257433, 674.806450013852, 673.917505486272, 672.87329963325, 672.432528528606, 667.966784793001, 676.573988724475, 674.7028896184, 668.697809034182, 672.327227766326, 673.339270679758, 671.17060027086, 674.586386542238, 674.968521657681, 674.61684489895, 674.103342621202, 672.420610782568, 671.677190245567, 675.142797189413, 673.060438539454, 671.597755136083, 672.820157621224, 674.349027477951, 672.332849158732, 673.723250117467, 672.405243126474, 665.748748662569, 676.641612144238, 668.452775748596, 669.933575190226, 670.657959957058, 671.379909608422, 672.046416830428, 671.728496410849, 671.483878461329, 673.864787457123, 669.720145911397, 676.900186944242, 677.184447455058, 676.797871709185, 675.891568218031, 668.954043693909, 670.697266772653, 671.788467957773, 673.588354490922, 671.457034401928, 671.868342023596, 674.144748279225, 673.476486836388, 675.397756361692, 672.941692149868, 674.427492319569, 674.689898088197, 676.15327901153, 670.862390127491, 671.56930261968, 672.309340268272, 672.320716195248, 672.489633252626, 670.660704342684, 672.001456218703, 670.549643057968, 666.916941968533, 673.888478627718, 669.902234129738, 669.375802903662, 672.598163675058, 669.677591949095, 669.132082584789, 669.160473300147, 678.261346690901, 671.242261128862, 672.662773073365, 673.434312219923, 671.27014892261, 672.397857143441, 676.140406741947, 670.542090337206, 672.217833274894, 675.01720923661, 671.505778941629, 670.599538576355, 668.688939559025, 671.98216972616, 674.189968884655, 671.561840858388, 673.021213157581, 672.348576997733, 666.910305018301, 672.325566749884, 668.487278174912, 670.453641020258, 670.150813780968, 668.178995569636, 669.893610987547, 669.803528614519, 671.780425494589, 672.738923031003, 671.058965961947, 671.898229084589, 675.075154034562, 671.707012745649, 671.775134385489, 668.180773698749, 672.944610841989, 670.767966175446, 673.339659101854, 669.826484222521, 669.318599229378, 673.623517550833, 674.952149634287, 665.989930725952, 670.897746344212, 671.720690014551, 672.589774618428, 667.873706283883, 680.176643279553, 673.364522675768, 673.766934551583, 669.450602557852, 674.20793788127, 673.433550438046, 674.001763493679, 669.376691817351, 672.771396831036, 673.765607296076, 670.751054590237, 671.208171440448, 680.783511892603, 673.984203620109, 670.801891305999, 669.503132679796, 672.014255170882, 672.890598725072, 675.26481891305, 674.877464723501, 676.810211619842, 670.88883111319, 673.963883945452, 674.650632153606, 676.905423129761, 670.730404893878, 671.235542419021, 673.525023856251, 671.113392619749, 667.930678830133, 671.94269293268, 671.737497132035, 668.727260132178, 671.692063698733, 671.490856548179, 677.133137620758, 670.105852095581, 673.472041504224, 671.167785772038, 669.02507309747, 674.062401484034, 676.112585236644, 669.715446844069, 671.703393805422, 672.368893855333, 672.223224651948, 671.285448330718, 673.200449012922, 667.922853067621, 672.07326621218, 674.438348419598, 673.007251869848, 671.712789328355, 670.074656890548, 676.129467498566, 673.899064278329, 669.336683134662, 678.443560628859, 666.363465883841, 672.957022198505, 675.236696876327, 664.97881690029, 671.623421896545, 671.901166098719, 681.382885862826, 669.237115732865, 669.205757528709, 671.031846407064, 674.272077364896, 672.57644420994, 676.842903394023, 676.621999381887, 667.865173821892, 675.936857220063, 672.244958999907, 676.150311526218, 669.649266050879, 670.860339399684, 672.888165456874, 672.292589890061, 674.724429197302, 676.006465098246, 667.549999744356, 675.154951791516, 673.034735291314, 671.610036894642, 668.757355600119, 671.024193680097, 674.30391969185, 671.188743944521, 675.61695389577, 671.329217937512, 668.656638533825, 672.655455125058, 669.534163962886, 669.877455609562, 671.041239346669, 672.208243539275, 673.531941664672, 668.51394123985, 671.784370694766, 670.914984844354, 668.762135304715, 669.31313903893, 668.625890707925, 669.687348992156, 674.758823833305, 669.221373634424, 679.971974682732, 667.013352368872, 673.378580712455, 675.999766295718, 672.658909117621, 668.285446010563, 666.25537120365, 672.601842485041, 673.856743733962, 673.044890770795, 675.522970569913, 672.832320192595, 675.708844957825, 662.591691566798, 671.199708776341, 675.941974754647, 674.183154573976, 665.750100779766, 670.663756421832, 679.624178626452, 672.837057868047, 673.384206911002, 670.738803877356, 675.847884056457, 670.353132823372, 672.406895808324, 676.77450661069, 667.456191901388, 667.119936888518, 671.48810960008, 670.504660248049, 672.8066439245, 669.138589759504, 666.526800515591, 674.80692628823, 673.025943405596, 666.249494111241, 667.816711065072, 677.117107132025, 671.464329641127, 671.164532017064, 671.373119779909, 674.65154964997, 676.815441737057, 671.315362068694, 671.851456026201, 673.171431945938, 671.088725915673, 672.634714596525, 674.669903547286, 676.446729947306, 670.693521646401, 671.159580546414, 671.64880238499, 672.465008269292, 672.929131237394, 669.284134321565, 676.505590795004, 668.27931125936, 671.562706865542, 678.248573829297, 669.675889453262, 671.337934564185, 673.936287534288, 674.951649844133, 669.966294260699, 676.803133272587, 673.944576873786, 667.825664966679, 671.780866731834, 669.502395371214, 671.636385120481, 671.92652482888, 667.270688455542, 673.306920798615, 670.31085350357, 671.560001273052, 667.263698182246, 667.455492126699, 674.229487745189, 674.123461653597, 669.186168522588, 667.991071165767, 670.105800908349, 671.788285692171, 676.624030923398, 676.830561906732, 678.577009458211, 666.959555702656, 666.477406896581, 670.61440013682, 672.316365061488, 664.827204647894, 668.488938998058, 676.669215391737, 674.930354466517, 670.19171672268, 673.479909873845, 673.548978702897, 672.396729866242, 674.863432842281, 672.814739713002, 674.247782085578, 673.537498974368, 668.224916194679, 675.263002398726, 674.656018789721, 665.658052703789, 677.880768063075, 672.243212920407, 673.275352642095, 675.939964862435, 676.801057698898, 673.054049042546, 674.852672169735, 673.641590551144, 674.498844160883, 665.58900171983, 669.543041940161, 668.035740168034, 663.082581171246, 674.254242287541, 674.456028380681, 672.68895445413, 674.36505344359, 670.833647752551, 670.346635619618, 675.624823560306, 675.041193009762, 670.155867763989, 671.433201871122, 671.09399318879, 670.996135442039, 673.169106814666, 669.566247771436, 673.592360519025, 671.855526500859, 668.646594430773, 670.475084651252, 674.223491788994, 669.464082258345, 671.375898671971, 672.322556417239, 668.637384728749, 668.964699154687, 668.478643434438, 673.726338895815, 665.07258163134, 671.918445050387, 669.464424714262, 670.846544794789, 674.141963809046, 668.324212070425, 673.057838039562, 674.607500243316, 671.042111874174, 667.202405328696, 672.512218310281, 672.062098610459, 670.37188667039, 672.781752720601, 667.140171368818, 669.110189521779, 668.893143554977, 671.948721574486, 664.75742094387, 669.639637875559, 669.319181046038, 670.005200106988, 668.549308133573, 672.495047907217, 672.459591236007, 672.947392375562, 675.923667806375, 666.436421883898, 674.60515116944, 669.929483422885, 676.232790851459, 674.758633509802, 671.673966494972, 676.593204696673, 674.370066708171, 666.645093416647, 671.166985690992, 672.338570693649, 671.525741905545, 671.204150222775, 674.696958861331, 671.40101813056, 669.431474112875, 671.044111859066, 674.534298533828, 673.538005926682, 669.578241468404, 679.3522867391, 674.196011934599, 672.360899720551, 674.573211980283, 676.473440580558, 671.132584457716, 672.205798488352, 670.029646577486, 678.849296521594, 669.089873373441, 678.63147322661, 673.934749380657, 674.724359891581, 673.587682584923, 669.869717785663, 675.940992149892, 673.229269504388, 669.56872786041, 674.095381632155, 669.686955496513, 673.399140806883, 671.814584014474, 674.464132432027, 670.472535505259, 675.020061187967, 673.686754939414, 671.311000360264, 671.706989511629, 674.679432507588, 669.107099295385, 664.427918537329, 671.509042158219, 676.640388139496, 676.18353457531, 676.932859680222, 668.306562463872, 669.991726647348, 671.362313718897, 672.631816148348, 668.931991500766, 672.229957943838, 668.680089376569, 676.656818351359, 673.645077992384, 674.586017164105, 672.836057036035, 669.119661207195, 670.718047713465, 666.481111010744, 667.979793202426, 666.360966666924, 669.386299721052, 671.191980591129, 666.5468506704, 671.579712079145, 676.978923237525, 674.590929727161, 667.621611291735, 674.024459002173, 673.575461646268, 675.671249188646, 673.796333304796, 673.570816174786, 672.129137218677, 674.333288038827, 673.752244161676, 678.249709425835, 679.334489220004, 671.357954254206, 672.550890839022, 668.520526641827, 671.250531545015, 674.13232748126, 674.959095374436, 665.13473066687, 670.073005935326, 667.206291308279, 677.115269932227, 676.075211090897, 668.249872845958, 672.905795828112, 670.202110956687, 671.742740313334, 667.381528641711, 673.568099352001, 672.919998460688, 666.550872009653, 666.386713498441, 668.880258612699, 674.607041783519, 669.231585148434, 673.744054256956, 672.770684565974, 668.937501941164, 676.973894210158, 671.372190532997, 672.817188539444, 670.562577144758, 673.276931812755, 670.002463684723, 672.304438398762, 671.939967091023, 671.353105384749, 669.892171073183, 668.158868596032, 670.553068726052, 673.87175430019, 674.452022753058, 669.591377177131, 667.690325812976, 672.36555545946, 676.863831950726, 672.793259170043, 671.367749247582, 673.075461873521, 667.905360422876, 672.320352472374, 670.342252126367, 669.682525867633, 670.428799825183, 670.824851956992, 671.56044004137, 673.779318401626, 668.634263270933, 669.704670083769, 670.487116119143, 674.309107982303, 670.150340949951, 671.840268906832, 670.304724967716, 671.40840212849, 674.533724674667, 672.019996846279, 672.230715542477, 667.346064154475, 674.077191646824, 672.618260236014, 674.603220623838, 670.677052308482, 668.746579554841, 671.873805936834, 667.662547789797, 676.89256145334, 665.765872130592, 669.798810341707, 668.267283563983, 668.796632733873, 669.20513564642, 673.845366568686, 665.144440961363, 673.003633997222, 668.57229997765, 673.999295764723, 676.099023011344, 670.539901729306, 675.87357450698, 674.548729441239, 676.860069750385, 678.113007310707, 672.340925124995, 675.697797491479, 674.985334557469, 673.654964408972, 675.087896270618, 675.583238101879, 671.138247719291, 669.603618351077, 671.00315095039, 672.735931358608, 677.450252290652, 670.109133230378, 678.408192960691, 671.776524276509, 669.953903971281, 673.446077456488, 669.780160019423, 670.111426670924, 666.934361693608, 672.60600619615, 670.882582557082, 673.249843144048, 667.630197565765, 670.12315003932, 672.742916779519, 672.308684649993, 669.257753984487, 666.864121969156, 664.219607335095, 668.161021259926, 675.550588575656, 672.327591687308, 674.395962948206, 674.439836279335, 668.734659789332, 673.619280192518, 666.617013621456, 671.582084713767, 676.451392388641, 669.179997128267, 668.615810253949, 678.512722091905, 673.266735816574, 670.29833489649, 675.729613245495, 669.510818862014, 673.422215075868, 671.421307843761, 670.29696784395, 678.147297464156, 668.682320705806, 675.21780218152, 674.01656050669, 677.961892905096, 675.708271419955, 669.14502974513, 672.315922993682, 669.262117955962, 675.782706947386, 672.21254293535, 670.656490589012, 677.377270914661, 668.080425827857, 670.115667511531, 677.302481415631, 675.614233778931, 667.236766746176, 672.088022098975, 676.275411291914, 674.279913159322, 671.370352969917, 671.706270851709, 666.907899059616, 670.514535737713, 676.599350120779, 669.612704338316, 670.138345999135, 669.162124557402, 669.856651461347, 674.359437746876, 671.073747845637, 671.304715612017, 673.819260256328, 669.036337334814, 668.248461812628, 676.817162404447, 668.441336542503, 677.239339957949, 674.678563985949, 669.246355425886, 673.137663903669, 666.527262445218, 674.597734232841, 670.515028927509, 667.775007412166, 671.55514758268, 674.156800352069, 671.826104061427, 671.135021635305, 668.698220133081, 672.289915195944, 668.982778091941, 676.461617070356, 678.566382528445, 671.316830182048, 669.504995934195, 673.349070801055, 669.279634711703, 670.409282938589, 674.818431580492, 672.155799934115, 672.806172254037, 672.082587234191, 673.638259490561, 674.98269411466, 676.08167833714, 669.956175419614, 672.191330189877, 672.993616148453, 675.384668874471, 673.677535974307, 665.063892332808, 672.360462842229, 675.112596350411, 669.163749312047, 675.658198435192, 670.06591337535, 672.367962368543, 669.933151476108, 671.243383294571, 673.069763911784, 664.312670626942, 671.283249717861, 671.765478753042, 669.515312342074, 674.581969116232, 672.841887178985, 675.101289844121, 674.623920354001, 677.611060913751, 670.272036069972, 672.432329500575, 669.203332178082, 673.677022841693, 671.926872625171, 674.762489249165, 674.312458575376, 670.022708302756, 676.287920656953, 674.727396062087, 674.982063741546, 668.163750321598, 673.696772626673, 669.432965081477, 678.07426330217, 668.600482236043, 676.091176586155, 673.128495100404, 673.682311848857, 669.88813055663, 679.458333577054, 669.039126503165, 667.533813563133, 670.045306430635, 669.866036988871, 673.463788438874, 675.091686006937, 673.318306888877, 666.062648987296, 672.124357937238, 674.980049808551, 674.157426382055, 665.200039889402, 670.190282724661, 672.024711850285, 670.402269273558, 667.261238981807, 673.417669153886, 672.788378239585, 673.777910958821, 673.80563025916, 668.456591707607, 667.975936890993, 674.459251918837, 673.558410246046, 670.971875451549, 670.910261609324, 676.630268950466, 672.515631756729, 674.030123440347, 664.668812608076, 668.474099523615, 668.487646580531, 666.698304336537, 674.024467326134, 673.769996801506, 671.436523263755, 674.508050877281, 672.565596831936, 672.056273826777, 670.679979396116, 671.164177204999, 668.748372487634, 680.05507481984, 667.609197230531, 671.213794941745, 668.422571096306, 669.624455022436, 680.675198637402, 671.467110998222, 668.357322957632, 671.131064784429, 672.841298019289, 670.995129667092, 673.905460432478, 671.366131015436, 671.365221322476, 675.204781261674, 674.837793595883, 671.334950873328, 676.71533558772, 674.373720747975, 672.692270324859, 674.582904139774, 668.977235429241, 674.741310514362, 667.286031596695, 677.370006700373, 664.934249343425, 671.04625087756, 674.769398319218, 670.760292030638, 672.331908707873, 669.521780708823, 675.30111124726, 670.28393604781, 673.451174828946, 672.703521385463, 672.186871685916, 668.227311561837, 670.728184209138, 667.956258944887, 674.317215941807, 671.460217768911, 673.23624972479, 674.239047360118, 675.706002066136, 671.701256039802, 678.66923742404, 672.627566875557, 676.344752515196, 676.430532392249, 674.186424383482, 666.545534434786, 677.992566543135, 681.323403457795, 672.466656809007, 675.153841938032, 677.131407578138, 673.210867193413, 669.635610842773, 671.511939773971, 674.375033950883, 668.783174528743, 672.121620490323, 672.105046736204, 674.262850111611, 678.979086454377, 676.045202608721, 672.403740842399, 671.103746903815, 672.598898015691, 666.344502010721, 672.991678483608, 668.273032202187, 672.047900940628, 669.957539065833, 672.070982167964, 668.983142310403, 677.318948380395, 670.075239058462, 666.32828938492, 671.193722738493, 671.629626610101, 673.618111160136, 669.910719849613, 674.487661879118, 673.879827369444, 676.751280885165, 672.507636519145, 671.705040806566, 673.384716456373, 673.108338656368, 671.747723950806, 675.983250476564, 674.08753206403, 670.888139228994, 666.471372114013, 670.74984579675, 675.893444225212, 671.037245248491, 671.762096496262, 669.268165732502, 671.386913657115, 670.634327480491, 673.994952980793, 673.629140231347, 672.226070582081, 669.129094676929, 672.856523759505, 676.933256974408, 668.654420615471, 673.011510952002, 672.919934196868, 669.730470215267, 675.472093228436, 670.985512651128, 679.61794963303, 679.002427865955, 673.560660563451, 669.324443058094, 670.472467920767, 671.642885756583, 669.347048276892, 670.883383145023, 675.841313661768, 678.070774795029, 668.971593204433, 673.193307143384, 667.135689192047, 666.539874649308, 673.216161467491, 674.421859158471, 673.445622531088, 673.790904275928, 669.829725071788, 670.070608190332, 672.815117685377, 670.511571164926, 670.021411888174, 667.058346624438, 669.837987740209, 673.823586052061, 673.550382959059, 668.464075146002, 668.334586640907, 668.573753207814, 674.255869651152, 671.001060465975, 676.30283483114, 668.8683019393, 673.110837078402, 671.953132366118, 670.83029146406, 665.630353983616, 682.265640791847, 672.911020884206, 675.681482219875, 672.977334710874, 668.963445146195, 672.627911069243, 674.963541294576, 674.508627806028, 673.141556757132, 678.266342512745, 675.619292150311, 674.269384009544, 671.871318081164, 674.663472700884, 673.392291206565, 667.710723354136, 676.746614586789, 670.60008717484, 668.902783299073, 672.510601749693, 673.590056251246, 671.049326295774, 667.664923586504, 675.092917192373, 668.265167298554, 669.591295752659, 672.286276775733, 672.749831636967, 668.129070536175, 668.153879453621, 672.754081085828, 676.016440896259, 674.428384763472, 669.254046854151, 672.60623397676, 670.576895422643, 672.638321909177, 664.089848387544, 674.084205973031, 675.250991641554, 674.396662895873, 669.362967327085, 672.216984587894, 675.111367528489, 671.237371437441, 670.256818746527, 674.941557258562, 671.38485615625, 675.809251424862, 677.985288270296, 671.259507982399, 672.866146285589, 675.293936531923, 671.503566277938, 672.525688333544, 670.65248236274, 673.157561399149, 665.272091972648, 670.892261758498, 667.928947565126, 672.269193398874, 671.293180708221, 669.538572496733, 674.158328642863, 676.990144184912, 675.89019936796, 672.896688886423, 670.627062845833, 667.987758067779, 669.343793550384, 671.121052195599, 671.710460496931, 670.410210178672, 677.735662677365, 671.214375560159, 671.295301380787, 677.279934336373, 674.015167139439, 671.424375181605, 666.919772742217, 674.77131853771, 671.623701944837, 669.117334955563, 671.354100939671, 671.959568233998, 669.764215397968, 672.287958943076, 674.170942837724, 668.558818514945, 671.983479158243, 676.358593858154, 671.99852728337, 668.920324554447, 672.73723311228, 670.424998692712, 675.205017981779, 668.73235480444, 675.601970899844, 675.086672484395, 674.226292745444, 665.581691594233, 669.68468349961, 673.50780525072, 673.894176705427, 673.135917869645, 674.480404883416, 669.625793716039, 670.739874700515, 674.803129176379, 672.55139592164, 673.616206893324, 667.504012210051, 670.925407911784, 670.899745979365, 672.813845674075, 669.130701353225, 670.712773707358, 672.02978935378, 668.988438691632, 672.440441442404, 673.100572324486, 670.043409076772, 674.738153017905, 672.138025563404, 672.285331311731, 669.62005874418, 677.491360712343, 669.432841019728, 665.56280078941, 672.679931305239, 671.621593529478, 671.891483034767, 675.207662090497, 677.004502885811, 673.814881605195, 671.521132002491, 675.0387591476, 676.309289073449, 674.667925168707, 669.577368748342, 671.907418412702, 669.893008305002, 671.339112007136, 672.880152506915, 673.188958908119, 668.324723541528, 670.444926540262, 670.771005548409, 669.115691779235, 669.488392425258, 667.836530489748, 667.636135854747, 672.53982798822, 674.643229777705, 667.438481774207, 669.156681162253, 668.54703712553, 673.810840185365, 673.906986271428, 676.23641375776, 671.696709956936, 672.045762173179, 677.969548784594, 669.69436287274, 668.816767531413, 668.557600213932, 668.118500805798, 674.519058946845, 672.929441553682, 672.903859547776, 673.654996517899, 669.849176805193, 671.245671740702, 671.513034230388, 664.834088559208, 672.259275088958, 671.341157692504, 671.727558953069, 664.714513732195, 672.31761693087, 671.444030817679, 672.945589657737, 672.493080848595, 671.271094995369, 675.674106874718, 672.029744097312, 676.312452103536, 671.774132435454, 672.820131870848, 670.816707156797, 667.949626062866, 676.431201668104, 675.603500054193, 674.402698098987, 673.65861117671, 669.88434204471, 670.984389548221, 674.639616206563, 670.462821152589, 667.966516681137, 667.472748339721, 672.094881105176, 674.267136000951, 665.386830314489, 673.124158264464, 675.786449082858, 670.387147275544, 671.759783276758, 674.716123358193, 673.328376301703, 668.880066811478, 669.124442180485, 668.01053942061, 667.328564828648, 673.682906974625, 673.027846298169, 675.671447005178, 672.218271039152, 671.435785989105, 673.504221623023, 674.249424781896, 668.131581000332, 668.592848829268, 674.20259779381, 677.578376547271, 669.522865666594, 674.950629395247, 672.352774109845, 670.429367347103, 672.624294477919, 671.121710715128, 673.762849324023, 678.738584068151, 675.768976050185, 672.811485164066, 673.216034148673, 668.666168468243, 672.96883848002, 673.594062969042, 670.427009493655, 674.717395512676, 678.284225633469, 671.174561912505, 674.264237716047, 671.651031359563, 672.121768314443, 674.55218347589, 678.357266346043, 667.498167691981, 668.425425105878, 669.411514450331, 670.215246836165, 672.4004346995, 667.510516152364, 677.278515143905, 669.224138250312, 670.884998937504, 675.291401792381, 670.646988140777, 675.485761735706, 668.535040634897, 672.823557480089, 672.376602721852, 674.609425985612, 675.577582080556, 675.576523251047, 674.677426332421, 667.410719286257, 668.589963707493, 672.417036601801, 669.086670696029, 679.947565449275, 675.457352816742, 665.915557380733, 673.459103834566, 672.692842519519, 670.538532091478, 673.317268959107, 668.206653801062, 673.41829548803, 672.278952638115, 668.493660270242, 672.513883599608, 671.551982721352, 670.425082609868, 670.552925412215, 672.807403784312, 669.015146792682, 676.920838053293, 673.341773355353, 670.217636219567, 676.87455260851, 670.484740157239, 671.418497776565, 670.095285393862, 670.236568766239, 672.446990257132, 661.356455175962, 670.577708401717, 670.727730029924, 671.17199550237, 671.800292999358, 673.947477518607, 675.191409240582, 668.426713861324, 671.201389172819, 676.980410319403, 671.358751453209, 675.928851993732, 673.476870897374, 669.270649316579, 673.258481811488, 670.811847280166, 671.681618490366, 675.383697978714, 671.942658677199, 669.549921189572, 672.659052975366, 671.693840273603, 677.299853692901, 675.124765195006, 669.182893198954, 675.800198724892, 669.146218096431, 675.751272221904, 670.758973820833, 676.856764263672, 678.999538304531, 674.075840639165, 671.946894964322, 674.940526829249, 673.597278627349, 669.558591045204, 669.164669152524, 671.605959796782, 667.815763785434, 674.002152277461, 669.35371404793, 671.809000500836, 672.878455246501, 674.449049497583],[521.313392318854, 514.123704845374, 499.784080481395, 529.389571642511, 546.11997245858, 512.014012905193, 502.21360672147, 510.018817251027, 523.354866009086, 540.978037360966, 508.150052056063, 505.975481004336, 517.393754333577, 510.640339884282, 512.112916318057, 542.742470834056, 487.128042192876, 535.346015899333, 525.55842443287, 533.558363753126, 522.803476864831, 535.25292635495, 539.525925614535, 544.867078159171, 550.130478434381, 554.668448341318, 546.679285213242, 517.283005567806, 521.764927452176, 514.836340360433, 531.576985310224, 540.996418799335, 524.631611171862, 539.581453657622, 522.623398975453, 533.211971262216, 530.214068684326, 517.050382888351, 529.086009311997, 545.019211263136, 490.684645901594, 511.12387059894, 512.857285392198, 548.819031996302, 518.442252100157, 522.289213114632, 543.294931473808, 516.858302431857, 518.687008352288, 524.851748701443, 554.385172991732, 533.044291988475, 524.146828323245, 492.882271844292, 520.011295798533, 528.345263812151, 553.559577325623, 514.533457839102, 510.822572399073, 520.511793823098, 514.438500740192, 503.406831769308, 531.67372372927, 507.431667647491, 530.757012724411, 547.011710542955, 541.911332261723, 492.021204648144, 523.080470175954, 516.436285151626, 518.662803762522, 532.015392568499, 501.059206351033, 497.913346524719, 512.464566801677, 520.122329947385, 503.606290623461, 514.981099937321, 488.533401362057, 533.192121837302, 507.783670115255, 554.261100975731, 508.426871813003, 507.867483044279, 514.4890245191, 536.204232542518, 505.250545847729, 521.194916067996, 529.067157488563, 544.683110942916, 476.333447230578, 519.995324923167, 524.387548526863, 507.101671958448, 510.538443860431, 523.746802516808, 523.498461641274, 531.692752431399, 512.777479186379, 500.073037757267, 519.496752888388, 546.826848357879, 538.408772840753, 511.639478608362, 545.635269798366, 554.12223585418, 546.048800097405, 532.996872150512, 513.687223397039, 517.143301769844, 522.010136149029, 498.379936499809, 528.700383748119, 524.153015053648, 521.418406560242, 515.169083321924, 511.767997471258, 535.73342806667, 525.82359199718, 519.865745354396, 518.014246180034, 526.364242556305, 542.734995649599, 526.384296058149, 514.556129819644, 508.120674523078, 521.403584849488, 522.620345316744, 524.287739441637, 527.219911531721, 524.710443508998, 510.398895294726, 530.733424963682, 503.252632125044, 521.977438076348, 544.093627354324, 503.452902258891, 535.345150498261, 493.385306321145, 520.039560044388, 530.733566467056, 500.82978781875, 504.359175702542, 538.258356164105, 506.680531696282, 526.045361256789, 509.661121651606, 540.486935437597, 504.899769695288, 492.773579134025, 506.267458940077, 506.220334823148, 514.275701005952, 522.622456379801, 542.850690801351, 526.965680861077, 523.984602204506, 553.686477197031, 506.317013154841, 500.477442169861, 506.374931207791, 537.046412389746, 554.55842170705, 543.158064077787, 513.045518765852, 492.793562006402, 519.36377859501, 522.093150951429, 531.140632542332, 525.610293063147, 504.212919696532, 529.773001328777, 557.275149814274, 486.204007677544, 552.308867965032, 517.408650334053, 529.291156626541, 547.355354470306, 520.643320799831, 505.592893883353, 532.000327417284, 507.582909255429, 534.919532618367, 532.600364665181, 538.642792955883, 541.882491215709, 517.394498661689, 536.694702603228, 532.957676342258, 527.439230079937, 568.038247243955, 519.691096176005, 538.739682572225, 531.525614354412, 529.860865318429, 534.125633132132, 534.759902939114, 527.51340108587, 517.920894706857, 538.911226593974, 510.153642462524, 543.289062242537, 519.771556499242, 540.734266667836, 527.270920539348, 504.395546822076, 539.098772353445, 510.659063786356, 511.088387254863, 521.052397337382, 522.018167920629, 530.211241279877, 543.848865735554, 522.656843092952, 513.570633337621, 487.548025042004, 505.174558133946, 524.019045369436, 507.749798895931, 530.094526005769, 528.971944922913, 511.281980056254, 523.700434067507, 525.507967082748, 559.069297725418, 540.306534141075, 527.557986536985, 513.244822242969, 532.890439246176, 550.141041424314, 518.358120337564, 504.434498890022, 523.276143786063, 496.105921034536, 529.505631377412, 563.189958714857, 540.767817260241, 497.716529932727, 508.802877338781, 510.780819509923, 527.75148448011, 514.845218847945, 539.406010347717, 527.512299891288, 525.775443815596, 529.856013429167, 544.533331389418, 502.276493929122, 495.555713348219, 549.55501684608, 502.602843566422, 509.735278856454, 537.886560622855, 503.857358566753, 510.485322911122, 515.269879287894, 530.330803739104, 526.036757762278, 528.079950046758, 531.10977130694, 514.401930095201, 538.236307455396, 535.253231199244, 544.047191954309, 545.212471156774, 520.936290332233, 523.58763526076, 532.252609627863, 511.232777999912, 508.011687873451, 529.964215574244, 488.373169691286, 551.005665729825, 527.258351602034, 520.06057218057, 507.463619521079, 522.834225165044, 529.333000218909, 520.645604446694, 516.442567290461, 531.702884718717, 549.124923642594, 501.570585613131, 513.926830320597, 523.878628699964, 489.847450423882, 543.488711546806, 534.907482068679, 539.223795587963, 530.24571520996, 506.82943647696, 527.410230721365, 536.710530937537, 523.834834859633, 513.617010253308, 546.62618565618, 507.760128736717, 543.580320713888, 515.919702444966, 533.739626671095, 558.135347551599, 513.135307480405, 528.536805431904, 521.942380027979, 536.756656632858, 543.165054594554, 545.337587503633, 527.022205133443, 549.090300801241, 526.110408676771, 543.773974778523, 533.542955095299, 497.491180948194, 505.691247393288, 504.046543320704, 523.441289184334, 518.265241769201, 520.964621204556, 516.365114164877, 518.476543625607, 510.003073767773, 504.392406518551, 518.93875767904, 545.581178700871, 498.387425403866, 522.938117935293, 490.880604005917, 549.086290178369, 488.184799146629, 483.05602016021, 541.471802322406, 547.708308939919, 530.212021064141, 544.17621500671, 505.818625049926, 490.953006118096, 545.589194883212, 505.431265646056, 515.834020188095, 530.869737958582, 549.444208527847, 517.762826300312, 557.118987954563, 500.472832076304, 528.403835783638, 532.674124757958, 548.4073122958, 532.802074747783, 485.399753833218, 499.415517381563, 500.600695017458, 518.388955886787, 541.996781223326, 525.152545759711, 530.356791298607, 552.124113337496, 521.011267530648, 523.129905770034, 508.250629790359, 522.662482225481, 508.657079578707, 516.69868424015, 516.249390163261, 519.31823166095, 517.495843706607, 538.019467309152, 530.675655220477, 508.682769250447, 529.396864092689, 538.719136918594, 533.840918118088, 519.851549189517, 540.590514143242, 494.081906084456, 514.122162280305, 552.337452572453, 503.864532038262, 541.731565027798, 540.234583443738, 505.314554306421, 517.180923325373, 533.920242494194, 513.792965652733, 525.51457771588, 542.485876082065, 539.834899911551, 527.429519649506, 574.557778517379, 529.409013578092, 487.829498451402, 515.194033412519, 523.553547818485, 493.199260252845, 521.761505675963, 506.514853424625, 531.025391850506, 516.120008541816, 521.9990332654, 541.019093247529, 497.549406813246, 504.263623775489, 520.874649170543, 503.620588013656, 556.539186055972, 557.756920489251, 511.499568963295, 521.444155510713, 527.552996760135, 512.789646761869, 539.811677422597, 521.425741030812, 542.162721503359, 520.385976136344, 504.16506187185, 518.573139119532, 545.860675482061, 505.2245043231, 530.730294933473, 518.020721563266, 529.129396584761, 521.42526793563, 504.76699391842, 527.987432450669, 513.030765331238, 535.058468453972, 521.832698397291, 522.419534175227, 558.732333505861, 507.996387027678, 509.240826200033, 529.512339685733, 526.275266704492, 518.500166643105, 557.245199842892, 535.036508434297, 521.411244499898, 509.257711724043, 516.522319634012, 505.439394613512, 525.226890919545, 522.605365638401, 525.784580084176, 532.464605965191, 505.279052029636, 510.01565795347, 510.009102653712, 497.265037947498, 536.579227371817, 533.196909332795, 504.449113631674, 503.788898266773, 523.930441581918, 520.904512011465, 530.406143115295, 510.935689957814, 532.52499410677, 487.496995099448, 546.405396467282, 515.407528819367, 527.376756216229, 550.424257417176, 545.859685273238, 526.335318431405, 541.190686575405, 531.049622750627, 519.50351312508, 540.247339286539, 513.305333367531, 525.125820728351, 526.833265821163, 494.094520443963, 540.134097932459, 488.960688927451, 535.759878984612, 539.997859179482, 491.493009344509, 531.456360649942, 542.780089274868, 523.159298410033, 531.595947125042, 478.117357041341, 544.00560788967, 565.014125686058, 522.4378948927, 517.530986177334, 498.50986405304, 533.25975740631, 521.121412989737, 508.367557680862, 562.942754450112, 529.307785386189, 523.225637789582, 538.031266838595, 488.22454604515, 505.184801128169, 555.745764504062, 535.970404299089, 537.338667348559, 518.373014963834, 514.931058742685, 535.279772777728, 512.939013906813, 499.043509828057, 536.770846668059, 545.000565745493, 502.514069244225, 517.181267920795, 514.117118401007, 523.078322572167, 533.378340030903, 555.619614410019, 513.633125596719, 534.637771201043, 530.63647042165, 502.442391057302, 522.745326965661, 504.835473451345, 529.912256011974, 506.654184764392, 517.862980237511, 553.509819717795, 522.20554270815, 513.145968824532, 506.982097935502, 488.781770378592, 534.95163413735, 539.748453048406, 511.145460205054, 524.678213911247, 532.544945946681, 487.519105196778, 530.518269012827, 496.615637661456, 492.16494009391, 501.843990909617, 519.490803903876, 522.083278274179, 536.365874779766, 522.295261171268, 533.625526098979, 512.156366313184, 533.57757081513, 526.268984731305, 528.702717124468, 534.302083987389, 531.079859534709, 533.028705086799, 482.709049383581, 522.07616978279, 532.134765411893, 491.615500055402, 524.149406389438, 531.072180369404, 497.673167302041, 522.322981752302, 514.243411788399, 515.077988385589, 521.799145462779, 553.823026886905, 539.625444016858, 534.892475903261, 535.218154675378, 500.441133017727, 548.538192210818, 522.277603637412, 507.130059685371, 503.11908573412, 544.377975723236, 523.426315184616, 505.030938200897, 501.546819733366, 536.496688580176, 504.31661856151, 498.474523807755, 547.426715857636, 525.64609573104, 514.424314834951, 523.767314382636, 513.297553131608, 525.974193180716, 533.901596799249, 490.739227245343, 540.061801045605, 507.275478596453, 517.621474115466, 517.713385720371, 530.909820871513, 522.510528171855, 526.21929606905, 508.312134131714, 508.324380045991, 526.381782918342, 547.699300744723, 539.225684836179, 548.85408061475, 522.588603337937, 488.496318548167, 532.686983429888, 547.828820936564, 533.83800264501, 478.499092306617, 519.886989151075, 539.055420779526, 527.906950717046, 500.025028786095, 518.661669746506, 506.583450097367, 523.343319860424, 535.830469357257, 537.774415264988, 523.726437687619, 527.521108624117, 530.149603722708, 486.712917304726, 534.344296754598, 549.314416526198, 533.75686705687, 503.554442394459, 494.911941225999, 555.327867788643, 499.60894504531, 522.923607638847, 535.680618466705, 482.935040140859, 510.512208769904, 487.217176958595, 522.615192043934, 500.010020187975, 503.486961490678, 511.728295051552, 514.929590486017, 543.942005011809, 519.725476990425, 525.6623043598, 504.239897444898, 543.30333811525, 530.31395848757, 500.245270445501, 508.318519701616, 522.487635706959, 527.675423180547, 510.691327689504, 507.185251988071, 506.625942611615, 533.394657779519, 508.496027684338, 532.637315898598, 531.464757903851, 534.112453367198, 523.653446991153, 497.248186005058, 545.707404532117, 488.825079461653, 530.009431671271, 524.870438223727, 521.457356517735, 553.270230328589, 512.854079645779, 550.500262016203, 529.404699855647, 512.332176392469, 515.940925233394, 512.439315513433, 521.261920882655, 500.161302816411, 510.792947402225, 541.513842771952, 482.338910117041, 545.202755643689, 511.302094518976, 514.864833688392, 547.938694934148, 543.25106128656, 538.900602592404, 515.249980528852, 527.745958107385, 542.592812004995, 527.303231636163, 509.190380118859, 491.750069616061, 519.030386342587, 536.309396668483, 520.604055437274, 514.341716436652, 524.563081808913, 527.520938918707, 524.938623010727, 540.076291634982, 546.618532341795, 528.772779985064, 544.138528470234, 530.492481250934, 546.621550725038, 502.612876431479, 544.052870084161, 541.491993490115, 516.168193834857, 549.978184908583, 538.981555737605, 506.324823426907, 519.385318602555, 516.623839963414, 497.726960710881, 549.822848137195, 535.056236292337, 510.217030163329, 511.408327640856, 530.190595644405, 555.14771455167, 494.045887111889, 515.659725250117, 537.75921324262, 486.119025169308, 541.922165058107, 498.799854057134, 530.502175944348, 491.195182548823, 533.377351556291, 522.79868772224, 530.777782111186, 546.544466950382, 509.50623453736, 520.920197649192, 550.463160820926, 517.404226976715, 544.646237222642, 507.987267915719, 493.799978026485, 507.070429066991, 508.859191768138, 537.07710637815, 539.810770938896, 519.427236190227, 498.646539413667, 558.979776924713, 516.712572564006, 535.888915338585, 521.695403806114, 508.563424061802, 518.18756995629, 526.65940550635, 529.989363343983, 540.818041802008, 510.960582718757, 500.182399942585, 512.785315919501, 529.719917759745, 508.127456443923, 552.820418020954, 511.542247729875, 504.345391833124, 524.639698497108, 501.220628744394, 533.394430133652, 538.335310860445, 522.110166640527, 527.767187112856, 545.127960682385, 539.125152783452, 537.841345863816, 524.856352658377, 547.879875734974, 503.373717019647, 521.676774646237, 494.637761849279, 499.746109594931, 539.412584644721, 503.863293613461, 517.037660055792, 513.958211332693, 518.756260135656, 550.58865806983, 545.059542731052, 508.650040843199, 535.397318322861, 555.505366560424, 509.14436308822, 516.407479356176, 503.429029293506, 538.8189013379, 524.344467339433, 530.282250043453, 542.958748119472, 532.94146837387, 538.639282498661, 534.60831664488, 516.066842755469, 537.471336561701, 509.097981111379, 508.356151112932, 571.108869287427, 522.929623335574, 517.812129603747, 536.557072938538, 521.372749003454, 567.722595685644, 555.008245842405, 523.36905141782, 520.540192020073, 487.865124496801, 522.119802330969, 505.572849684882, 498.774804924023, 512.151107722031, 538.848166290752, 538.237565906283, 541.251030315529, 506.256625840921, 550.547383700147, 474.966336596129, 535.384228514484, 522.370599414145, 516.302149761222, 510.310924887442, 533.56127473452, 530.601114672803, 537.13352982409, 494.359868624393, 504.531191301606, 506.943085832702, 573.987356720497, 489.487807171878, 531.419236210054, 550.913542458113, 528.841289919445, 493.598567682952, 515.044662307705, 520.177926120093, 514.618198262494, 530.246942189842, 487.657998203983, 543.234844058554, 538.407351316293, 532.727164205182, 549.830727023634, 518.84846932058, 506.411790592843, 521.559941854701, 527.583240937712, 521.777191488973, 522.755848133039, 534.249745390345, 530.096291389354, 527.259405181348, 557.691873814444, 532.911833183119, 555.538335217513, 521.230178148931, 522.905802707195, 552.768850633584, 567.751838568159, 518.139946546509, 518.878976260776, 509.223028440774, 525.347838878172, 506.097011499873, 516.421653231105, 518.035501799984, 529.222196114007, 540.069000532324, 496.469348139334, 544.572331660633, 521.960930738897, 499.615645974741, 517.137070837568, 534.282704488698, 514.805231996882, 506.791513338038, 538.084294553775, 524.03334797307, 534.257007199096, 563.083568970031, 535.807485130354, 539.818026065728, 501.16764907338, 520.702631192354, 517.496176838554, 523.363472003236, 531.898346772688, 528.825841773667, 530.496686787753, 537.440582719861, 527.282551719987, 530.312556400928, 498.760917569039, 491.338179905938, 539.633168896439, 528.056392166627, 520.799521413294, 508.499019118014, 542.001280148125, 546.075269967394, 514.99461690976, 538.269854761724, 527.000272038167, 511.187019231628, 551.223614015538, 499.393722020805, 530.349194749163, 494.413287202845, 516.670988607932, 503.294313335509, 555.030939096743, 510.076639513046, 519.141763520962, 537.535848561297, 527.408745322089, 508.467235894283, 534.462680750148, 533.424152835578, 521.515628342225, 545.140305448323, 501.237465649111, 508.786273501609, 520.855928805209, 512.807901703557, 515.181579730239, 504.268424760324, 516.595003403038, 533.131016542841, 518.976591264, 544.795646237988, 525.963195847063, 555.619963688382, 496.469635833234, 524.984667392557, 532.964064054383, 528.683191462513, 500.844278077615, 539.956940286283, 547.332893702842, 520.889298542017, 511.235457869187, 538.150495286301, 504.059486459569, 520.042720537386, 529.006464218643, 541.685595554519, 504.476534910688, 522.078431664886, 489.755466397364, 532.315314759375, 515.990511205626, 516.982524561516, 523.862468272841, 511.570451701645, 544.978241618968, 526.00005648341, 493.772233403313, 561.769180623067, 515.611729838928, 528.103279897367, 527.646706588267, 523.190008687403, 509.808052785562, 539.908500032343, 525.853997194426, 512.44564885933, 516.776608825359, 544.764443457745, 524.786479239844, 518.222505197366, 520.491493457083, 526.422974048758, 536.536349797005, 523.684508948259, 560.793434823258, 534.534896254685, 523.366124426988, 518.329750994454, 518.329453251695, 533.044096083149, 521.466599280745, 513.507549923519, 535.156114822066, 532.56398890845, 506.102663739066, 490.947843503501, 501.224932507031, 508.67032901305, 518.726328811475, 532.761080963376, 525.565129611731, 534.019764931389, 538.280194022824, 528.11946690878, 524.371781267204, 516.484214647418, 505.653111856773, 524.621681401047, 524.413473366101, 539.821201356429, 528.123030810803, 519.978411892528, 551.197478230587, 549.140590066631, 513.647545827149, 488.304905578705, 517.805372436853, 493.957655620907, 508.444935925913, 547.649249510778, 521.393273059403, 532.073088281048, 525.753371968006, 538.658112539324, 522.283155590369, 477.348216847768, 542.227381244182, 554.65280027587, 525.072368807476, 536.443003353215, 542.337501150448, 532.272782369735, 516.758595607539, 513.108222377994, 498.877333028382, 548.401249218366, 519.803400854774, 536.276586949927, 516.856563497025, 523.097971345722, 524.838587496856, 570.121550360052, 538.302880940157, 525.620334975922, 460.70738089558, 521.114129850466, 541.017776817067, 507.193221212472, 550.191892165846, 535.865740291956, 529.345018693001, 505.271755877953, 520.180787463834, 510.475482400253, 531.744720921552, 542.529616416606, 528.294088233862, 520.798584840382, 549.054552459611, 497.622693674481, 550.166156771538, 527.269931885391, 545.757628926109, 521.263377688337, 531.288411546743, 513.287158996583, 512.720242660518, 560.893401300265, 539.206920313942, 488.035048042398, 491.922601137004, 531.61133463947, 514.831369459665, 538.19333781732, 516.035108961993, 510.932789320706, 539.451710933501, 545.057716826845, 515.847516047309, 537.499847680321, 540.230201976221, 544.800323268956, 512.47292670311, 507.618954817791, 523.988822212286, 536.476934161371, 529.312891777779, 562.492299139332, 541.693127757104, 503.94166246772, 521.901153294599, 514.81518625162, 512.841488902588, 538.435161518294, 520.267886217717, 517.83125521481, 514.023254778001, 524.037636206452, 489.823230057263, 536.436827827105, 513.46607896984, 490.174540307234, 510.866690974087, 522.057473794738, 530.811755478613, 537.950921382563, 514.045591125586, 516.040077836467, 507.348451784142, 498.917143195645, 583.22161510352, 503.166543832659, 558.034596027628, 537.29226024688, 501.886905028615, 525.826309763126, 535.150413000103, 541.092131024445, 545.450552387967, 529.507004885113, 519.240799619456, 529.095143217281, 541.737680993386, 512.662526295538, 536.338157685957, 523.025383844927, 542.022460277938, 520.799312513767, 528.286946235502, 528.552473835969, 529.037104915088, 520.780949300712, 536.630037312358, 533.447953535458, 501.498409027744, 521.595199601059, 553.370349925584, 499.45832350338, 544.746546235609, 495.015689150637, 532.859802303828, 534.781466106663, 521.123201040891, 519.73156488321, 508.539015932824, 515.821076642417, 521.757331631314, 519.185514850184, 525.229512966689, 508.246144340388, 529.353433194176, 521.475708087583, 530.808987513939, 507.570057087342, 560.265663545841, 536.75073363404, 510.491674750785, 511.623340265865, 515.980909587842, 528.964540229211, 483.336060889093, 527.57625577828, 538.546950536564, 528.559514758086, 521.87787078973, 508.553929246186, 510.871378906875, 520.311105139879, 535.14752153676, 511.734271332798, 505.063776929315, 517.227061092039, 503.203439189829, 508.459528886509, 568.495048352425, 536.746980207566, 498.434191072845, 522.671589401014, 513.324555419546, 521.363381625927, 536.598380313282, 535.973023205242, 536.314588191607, 537.574787406701, 540.744140591031, 521.523494610595, 498.699423497884, 510.846886059602, 535.67662518231, 526.471858373986, 502.066816520377, 536.08736170611, 534.571500423607, 534.800435962427, 528.553680523883, 506.954304123718, 537.924584916099, 531.482470518774, 523.533498421402, 542.339529730979, 525.352010600773, 531.379045425872, 538.294701060149, 529.71884460492, 528.774755326761, 493.08552635607, 496.368847668293, 534.367996758312, 525.297925750596, 547.329420168277, 503.686680965721, 530.543995690994, 502.150182983699, 547.553733556357, 549.16275017156, 544.536705843688, 516.822120509387, 539.111581755998, 504.603530951759, 550.299004100896, 523.385786343711, 538.317823730115, 511.78927699797, 496.586872916162, 495.840213116558, 561.78022621299, 521.166407450081, 501.609243388912, 503.790013330365, 529.173709596527, 558.005113728795, 532.979161932009, 532.927701525326, 528.551479026618, 504.004584424624, 518.533878412815, 511.073773776399, 530.65369316125, 531.559447178655, 509.021558643845, 507.440411784924, 526.915733401836, 475.941804587015, 520.32320490002, 508.315706026971, 537.230096038844, 516.918210737469, 530.509751503264, 535.510499062852, 513.431593015789, 527.633941121786, 536.331960591412, 496.71447515226, 560.6141385385, 527.743700368347, 507.509239851004, 526.769361302681, 481.440478144721, 495.995805490972, 521.948670022819, 507.996188420539, 515.265219321515, 528.962440257619, 548.498493883574, 538.43496164723, 520.349229293978, 496.966204961599, 481.157519366753, 505.264709752907, 545.246610337577, 543.592744851952, 527.396589512938, 502.114734875615, 526.2408124589, 535.373003812401, 552.481176901307, 540.526105027032, 534.779317789715, 516.915083188538, 498.556680880133, 544.879056827538, 523.567894315174, 518.063699385953, 498.955125276983, 495.093864625274, 542.08525548255, 543.358257585261, 547.245280573981, 524.176038704342, 523.679443587436, 506.045090080658, 539.819299669109, 541.344711673304, 522.394413358634, 532.393784120579, 503.684723662673, 518.500056176854, 526.336419630239, 519.786328943663, 515.335775031152, 516.737361610659, 527.626254007414, 506.515773821881, 519.589494976073, 521.167801397295, 525.666805307326, 546.024665770392, 526.185647642108, 494.503417765269, 525.893332488287, 543.615095540954, 526.464212057835, 533.44887242752, 504.623501817618, 530.544624660554, 516.82994662814, 526.050133807293, 542.817666604899, 513.463629345061, 518.638425485083, 537.856067666752, 514.975086038376, 522.182060739773, 528.735549316168, 541.925720794595, 524.498425105296, 506.846471086117, 530.979010530166, 566.529387338463, 534.2908019268, 532.402115907281, 511.893486558454, 530.55274138856, 554.793649442675, 524.7359705056, 518.640156072915, 520.517170258593, 554.131352760346, 503.117080607209, 516.610035773635, 514.395918236288, 490.738169852755, 527.697195726268, 513.727367062468, 515.469699683791, 529.99371045431, 517.769184330589, 534.184264686483, 550.446959963724, 547.133365897675, 536.930792956075, 492.0001397172, 505.931690718404, 495.370029329137, 534.115347666509, 533.444956870291, 510.053673305772, 534.843914179513, 525.930433240595, 546.013765041708, 555.486504815215, 550.56398392902, 507.314953943649, 494.696614134078, 497.736380898121, 531.361871412857, 538.749563229439, 536.596721445627, 520.426421755194, 506.996433070095, 544.724644942546, 526.885233682906, 526.837262579658, 549.51500243106, 529.431824268405, 530.000459372391, 505.184131386515, 526.168777982597, 534.116405655709, 526.029221898821, 518.036088221525, 513.065515827468, 543.875322066001, 531.880103958909, 506.45811064983, 516.80189144134, 541.140848653078, 532.89646675193, 520.960341628909, 532.749369509849, 514.482603860408, 517.575392567058, 532.549531400406, 518.825394131684, 507.248318189259, 536.267606523433, 523.835725583346, 517.464740953213, 524.898054065729, 521.739701030035, 510.880333555813, 507.639175128248, 534.730992638733, 523.278179566191, 520.600501436274, 523.563158024562, 521.50986675823, 519.106109082361, 565.254332908221, 505.875758603679, 525.469392079387, 530.474075525481, 520.557145095561, 505.776966308687, 545.856220301504, 531.597425751344, 510.972507031713, 545.80116374186, 528.393805845549, 533.665107152934, 519.655924240073, 485.762830889505, 526.560229442097, 519.571198559322, 574.077109047157, 513.532699884753, 486.400269966619, 539.292519518876, 512.069963078947, 542.070141095308, 509.554917075356, 523.266587673293, 520.7287996322, 519.155353560234, 529.423171414051, 511.726374653555, 479.934543030943, 535.854458756596, 517.812631959824, 536.670930585693, 543.343308236633, 529.424558923146, 529.636906275485, 547.281468781325, 496.555812011472, 515.177469675829, 562.38315859716, 512.931243968708, 504.873317899366, 525.628349127785, 501.476960562688, 528.493220531151, 543.496132174238, 512.365600002688, 502.6480768394, 506.562187632935, 544.170524729477, 516.780760021445, 519.224415969682, 511.058601241165, 536.635447170541, 559.896274012147, 476.085913715222, 537.326293479358, 544.349205846501, 528.283230223141, 562.159954833782, 510.352953108145, 511.726672534131, 541.886688628319, 516.239487087538, 519.620549704786, 522.00664841038, 522.453407362263, 509.772535310508, 508.96385828015, 512.284342244621, 574.054937424771, 537.479861995314, 524.448056409215, 525.525576200296, 531.11631902862, 557.159335857357, 535.114193370225, 527.319971202927, 523.198963154657, 547.636737210821, 538.596606110904, 528.647041578831, 529.682054605854, 531.48295347688, 533.11945186309, 522.527801227908, 519.606292940562, 502.321975811607, 552.618431254037, 509.030875030529, 543.42294390628, 551.621694996952, 533.848928209103, 516.856738387327, 500.918532521322, 512.998617729122, 532.190573905779, 543.544560071077, 528.844999496547, 537.780550492723, 485.722587341806, 543.753544222266, 509.154638137831, 517.532146508341, 529.199531461959, 544.885137849759, 530.911727739812, 546.60274041362, 532.657314514277, 511.455005067731, 518.903060092506, 501.931735456832, 514.780628994511, 502.754104408395, 524.602387629337, 537.642504434418, 516.075525348388, 534.692062773803, 548.519219327372, 512.371099127178, 546.002325194165, 508.562762968208, 521.823844212858, 514.658074928105, 505.065822696041, 540.097768682042, 549.348146938618, 496.405339887503, 496.770911555524, 491.799870711063, 511.785707133421, 532.968095554194, 532.023811354989, 518.627568295965, 541.665797548726, 545.357622569737, 509.911728489658, 521.819744171896, 529.048736398784, 532.739799442848, 500.03888192383, 544.475496474349, 525.632504580824, 541.463363521344, 542.260866883222, 484.94656406947, 534.449923512565, 512.996877011538, 511.595010778929, 536.31913402908, 543.806715782334, 530.360245704682, 495.863798627301, 523.007740323356, 519.045318714283, 506.527042575941, 532.7272434101, 528.917900445845, 521.125397020103, 507.321778581759, 504.131894137378, 534.776625501566, 528.641162211811, 526.21646765924, 526.823585493629, 516.499871708639, 513.544762526759, 537.633629281773, 542.626905622059, 541.903724707509, 534.768799959749, 526.481734444488, 518.914062377431, 511.764380355873, 528.612616434846, 514.613057899577, 504.252750236768, 536.871002335141, 520.371724987794, 522.623091464274, 536.661782778815, 548.113398628727, 544.648228403858, 539.539847712606, 519.69341245598, 509.033561987345, 510.132283633097, 514.368374776179, 529.331495347119, 507.321706539342, 503.750362786973, 521.321876906876, 533.476753537815, 526.553326533711, 501.506439806036, 540.302990374074, 511.289486015003, 488.975317210714, 520.436662124354, 517.327065426828, 508.890438566857, 505.626879117395, 516.17942699534, 501.275995064585, 528.751287967083, 499.651581704182, 531.90199711036, 510.875030705318, 525.844295132895, 503.0431603056, 530.727221818996, 531.342856124019, 507.640880756963, 510.979496601839, 511.891043309415, 518.257711288166, 541.420976244326, 532.370643133668, 534.80658439977, 527.66227480624, 512.807516651243, 548.56256597845, 509.896406396287, 506.031987860103, 522.846853129272, 467.83042880339, 512.889323266424, 564.082433834794, 538.294789304012, 527.418184966758, 516.815354858244, 539.932105259184, 524.411557753121, 520.377016209919, 515.358991062651, 551.639727201862, 525.0114858695, 531.291811225897, 516.497061315981, 540.765758174308, 566.199292989689, 518.866821238427, 534.368923153483, 491.852610768932, 507.047566104717, 529.841534032118, 508.411585604065, 552.363187722608, 504.551803245235, 492.007530783312, 515.341505626931, 530.842747919011, 544.869068883559, 504.008892457491, 493.06934997473, 543.883937471852, 523.718367861507, 520.176244751611, 524.96577882975, 504.846509759364, 524.748483714266, 549.569769315124, 528.040136295739, 564.005667407889, 528.405261325929, 530.228448937698, 532.427602476863, 549.384020838155, 502.960956883648, 531.496672512562, 584.665994290535, 513.707197473477, 521.636764990889, 486.531628032767, 500.540840538405, 527.887688890591, 556.020575700736, 523.300128423546, 521.784685248532, 523.223207640674, 524.149551457668, 517.082970883485, 543.951245035189, 493.217054790401, 523.597946436611, 538.842050646866, 522.085547927395, 524.248410341142, 527.865824714669, 502.413246142747, 515.380192172322, 480.079739480632, 501.836320951405, 537.243857710786, 497.237430433644, 515.56327036905, 520.482466507222, 497.915136395211, 508.131929489406, 548.646534009412, 537.763490199578, 526.117822406951, 512.987501045967, 477.717394859591, 513.531059509187, 523.666996480266, 501.170808701914, 519.457920996402, 539.82895661449, 521.614701089902, 496.367830438946, 534.124785360954, 523.039612691256, 507.407314487106, 518.358749191666, 516.185476827313, 529.712357461404, 520.181541607895, 542.067820851344, 523.215637787271, 501.403154750973, 516.290019415679, 496.582660069039, 539.04171484563, 511.985208653018, 516.078402859983, 526.932568104359, 518.008135780825, 537.743413208315, 540.435085499199, 524.192065026157, 504.384642147626, 513.535806781537, 518.397663044127, 518.842845451344, 518.011383705604, 531.200701325953, 537.232645468719, 521.385899252409, 541.030341465902, 535.664857917691, 525.808960885578, 521.547982476463, 521.372099770877, 531.330813637116, 550.928487783845, 503.578191367972, 514.848019285885, 510.488644387143, 534.315837657933, 512.230520406224, 519.802499212052, 535.076817944184, 522.735304411838, 519.226015187939, 528.514729092149, 517.225818746393, 522.510454952234, 535.688816884965, 502.06488413491, 489.06012571879, 511.89013353357, 537.511887710489, 489.491135963051, 513.627176175355, 523.093558314245, 500.252448339469, 517.499864512461, 515.598039477625, 536.78471242564, 525.444593846214, 539.872888458228, 491.427163619817, 522.613585308569, 514.05655012967, 519.757296110464, 533.493177881527, 498.425400748878, 535.290320695137, 503.354825811102, 492.447838588224, 524.75463440905, 535.198907548468, 528.269189089243, 516.285362522584, 478.511388907567, 513.91977999668, 519.68681094773, 522.233168048012, 526.048658469841, 526.204957858791, 536.116757599276, 504.488617238177, 511.910765180756, 525.897602029133, 506.426681006517, 518.059805868322, 538.194380796565, 569.518792044873, 505.795065025378, 521.248436755393, 507.155142625904, 520.352411607161, 528.70709566539, 511.132101067484, 514.911941449469, 535.052095171001, 532.332561094361, 497.629829985156, 516.405816171349, 513.823354565194, 561.488116428997, 511.669520806708, 524.919535385154, 531.464140004435, 514.145021400289, 557.995182738086, 520.475889326373, 545.947219396451, 499.84607724074, 519.323785186221, 529.669982981307, 497.016224494215, 530.270124174352, 519.392411123619, 537.476730767265, 527.30863023652, 509.802290065927, 532.068649167416, 516.529498291103, 533.53480224989, 539.644719418436, 525.282019063173, 513.487953212379, 516.219925544394, 515.910402367737, 493.367479266941, 496.136786885013, 558.784935081929, 510.470792854417, 506.970360642448, 533.737136367106, 529.892844609211, 522.533083662953, 513.637446479166, 510.672442280381, 520.752850395141, 532.827026399066, 517.267044543972, 528.778380212085, 534.264986372456, 497.926512315309, 501.24466228968, 546.234181366363, 510.981101763542, 528.989954740022, 536.625400323959, 535.768517218533, 519.430351406256, 518.228927030691, 524.717218461917, 530.713127666833, 486.328735516929, 517.091567613533, 540.698520079452, 521.171191947186, 527.634205271602, 541.451485718535, 517.463274183761, 512.127923625723, 540.936497707766, 534.460574242124, 546.450339117927, 528.022633929008, 549.814060217249, 514.37296773715, 542.36994650733, 503.736198579166, 539.917695574083, 517.896039118972, 557.040582023048, 543.924647859949, 529.878659179929, 513.98067485242, 532.999465562589, 510.480537575706, 508.760042896153, 514.099440761701, 526.273228904427, 520.261860690186, 524.999152855305, 536.440050872991, 525.200214332218, 547.869037186901, 527.884358885752, 495.12367905479, 506.469838572876, 573.186748785812, 520.271415306332, 519.550869474009, 518.208821452295, 524.337211599656, 523.516790131451, 495.577762633581, 523.334959960428, 513.657008882962, 519.128906152807, 519.263959846271, 511.033374911817, 530.959131650757, 507.937768178595, 531.43532196243, 536.490239572145, 541.031845063109, 540.683517323233, 531.736582367438, 494.523437465364, 532.613798007819, 546.094084141365, 542.636957121247, 530.816451275137, 553.219925787599, 508.765044107089, 510.538591791222, 514.885396636646, 510.197387911028, 546.858138753758, 538.490422527801, 494.875228856922, 509.390660820221, 538.213000345957, 517.502324757138, 539.627105045305, 535.286504845481, 521.396166562534, 560.081095740714, 506.862551973393, 506.584018622261, 522.443980313373, 521.299485017722, 528.838288997233, 513.936557772302, 517.872283872926, 517.062238342657, 547.149595913545, 540.128914291653, 545.383206906864, 508.764268814369, 523.284437056046, 530.495436774753, 548.925245551107, 537.783472575241, 545.059179668879, 494.362586568281, 505.053695632254, 490.600303884275, 513.73741579504, 514.904739371918, 526.040951965681, 515.210015327065, 542.419363500573, 518.643216524281, 544.703025783122, 543.959392001526, 545.475042713281, 507.378702800961, 516.231911703398, 519.734767799716, 497.116621413165, 514.813207029223, 503.057753943808, 523.655131227128, 549.96527774616, 546.103441070361, 505.513692433668, 529.629361715072, 546.739756831629, 522.986958605538, 521.322133854634, 491.672990216414, 530.185242301097, 520.346845834566, 518.46200221347, 534.355407512717, 534.30143969536, 516.520715176143, 548.098115837056, 517.258197573498, 528.741208995192, 510.912356386932, 540.510740104554, 541.950063094768, 512.953874679636, 512.736250454438, 519.859224650471, 528.689554665955, 542.835566977571, 524.672609049988, 505.868926554431, 541.671507106472, 511.340065452091, 539.016272544337, 531.607207428955, 524.833770984802, 519.457357226994, 565.577225356291, 545.260779815492, 537.474321883596, 542.883291664718, 518.475314752296, 503.96353967118, 552.460113476585, 547.425139899893, 527.249161830835, 523.709056774601, 496.124862712641, 509.875733411103, 535.3608396185, 534.435723401428, 543.423224363885, 521.232648175187, 529.957499882263, 494.847461706023, 521.467840648161, 523.670066387397, 522.717983984865, 529.207581252497, 534.553143081399, 510.664886164441, 531.779404839104, 530.612674537516, 556.248865836632, 497.165579688677, 512.405445034295, 517.368106428806, 503.357149171235, 503.008620481377, 523.435059966127, 545.320344813398, 505.192037361192, 532.93985736994, 493.3574145735, 540.11630188902, 496.121089937461, 514.401228671712, 503.567843022166, 503.51766439751, 535.977592946908, 519.596883159276, 511.092934345716, 533.586710409016, 535.953797742986, 508.13047191537, 524.049183716373, 536.30140718989, 530.765677064038, 506.161568059625, 516.836273157189, 515.809497732388, 519.518807985685, 515.96821151118, 532.936154080186, 515.254514189783, 528.810171155198, 537.272578455624, 508.470043404706, 484.369107852734, 544.937472182443, 528.097040693469, 538.321085446126, 522.786061606798, 542.04143244883, 552.367167206712, 548.788869671199, 530.993662580638, 533.377470775198, 513.859620775841, 494.744188091456, 486.581147901207, 512.19894250033, 515.617993386978, 500.593591057892, 535.860033376171, 518.525506955444, 500.583899156673, 512.386034186296, 474.781536882742, 553.88507642888, 524.069001049138, 539.903594105918, 527.14795575705, 565.692548101165, 500.502195480292, 530.25049941381, 526.658013938709, 519.108690589883, 487.203720350051, 534.781558208974, 554.815192169805, 525.528441492286, 528.065202867056, 525.443423526937, 563.727947497389, 511.226099386338, 506.649248194908, 529.065177252807, 508.549555248787, 546.513163246048, 520.704144473447, 510.085032125747, 525.303141060863, 498.563308589098, 510.797584148432, 530.85763818688, 514.916214155097, 533.803153914507, 500.051077411812, 533.107911577344, 549.668786441085, 530.839505338919, 510.398077291346, 528.183774417105, 502.498133002056, 527.801083275056, 517.794874038038, 517.312183795162, 495.434575674193, 508.528381630621, 530.060966406127, 528.168539515529, 565.218023819184, 536.888558105841, 550.354876724808, 546.084205540946, 547.145845674318, 502.869469565774, 557.334591613322, 548.00850368647, 523.460118746034, 524.588539141484, 514.490384427894, 522.10718851844, 531.527762009968, 516.18403196527, 520.647892282912, 487.157286664337, 533.338734355048, 522.440668040913, 505.223180202094, 514.028980280648, 531.476275752309, 506.260910650026, 493.623942655389, 516.382003089231, 492.786781299891, 505.765205057883, 513.465381051774, 530.351069125921, 527.77964977196, 521.030213134671, 532.938741731319, 511.546974223427, 517.24965954512, 511.594066672194, 523.545350014652, 483.561288472158, 510.866197197808, 527.912364800033, 547.759633192418, 517.796603379654, 492.266345067281, 501.490744528081, 512.11620513597, 527.65221973688, 520.103418877326, 520.346559444377, 526.679194735211, 528.894016063697, 526.906275190015, 531.689088730367, 527.519520800647, 538.351214005075, 546.390842734992, 494.689698210604, 533.037390668667, 530.255357010161, 522.685517461213, 513.807834794017, 521.395260587686, 517.290806715281, 570.380169193144, 516.622820139506, 519.53996058311, 528.698902120468, 543.849472723515, 534.842336400825, 515.257702448693, 522.531297112825, 518.289396234092, 522.225204169252, 526.927478113588, 497.215519366192, 533.211200671966, 510.122271998414, 517.315923371098, 510.082878675465, 520.902845083263, 513.10946776877, 492.472385686511, 517.124058673038, 484.746472596328, 470.026658389802, 519.121736687378, 505.647677757757, 524.125120257155, 503.931672195643, 513.09224779206, 520.235116223084, 568.041267407896, 530.750345393901, 514.767696433897, 540.632799047866, 533.888015251691, 523.708724474182, 550.771094275215, 536.915334133281, 539.444421498026, 490.023560900222, 497.35250165271, 531.233758982487, 542.876876094179, 489.948762640636, 539.584854751784, 534.774117291191, 521.402077402171, 537.930278830856, 516.169951529454, 560.889016556024, 519.308138640886, 531.904606036692, 520.893151833763, 526.100694361355, 496.499641552487, 494.661781629356, 519.255938768863, 537.357481405498, 531.313363924059, 535.304859887805, 491.06945597962, 535.201693587064, 535.829702084325, 528.747847076753, 534.860999871846, 514.852977828227, 513.92094116906, 519.692104335255, 510.011508026841, 516.396124158089, 544.362220624791, 518.275783421178, 533.483257207144, 509.342724823604, 526.785513910386, 532.958760657451, 526.990484328044, 501.467946007419, 542.098422408595, 515.061808946228, 514.470100567337, 499.159797834924, 527.722162766399, 526.980029543124, 524.448730462132, 521.581769531224, 536.463272165514, 543.119297759334, 535.954067084206, 524.147074147351, 539.413279339548, 517.45534037927, 525.429534771253, 530.057858661521, 528.765625588034, 527.368065270577, 504.954923915934, 521.192521181182, 527.551152557924, 546.1704222196, 516.326127341486, 541.78094576516, 546.684979982829, 532.574433671975, 538.70413526174, 536.003962552235, 532.797831690436, 530.122583987706, 528.436815056348, 538.074005383968, 534.109403552399, 495.551747206485, 514.795910101574, 505.021629239908, 501.749755385163, 510.487749777022, 541.727351807793, 519.176562637381, 561.638103828861, 518.504631477972, 548.376421848902, 519.832643300366, 529.510406467871, 536.545556482107, 505.554502594868, 495.204329552715, 516.603013608502, 514.525876871602, 525.762589880639, 469.59858571794, 517.6330009503, 525.112910216262, 532.835310110464, 503.211496031436, 525.341698533956, 493.861930678675, 523.977603749734, 537.627225447487, 537.427225800714, 559.761299505829, 527.96098832919, 503.411919069834, 505.657342775664, 533.074665243561, 546.130462238389, 530.134246389377, 526.25238550384, 528.351286741288, 507.717799250849, 509.388049102476, 513.588275414919, 528.325429245853, 519.955219148362, 515.132016872341, 514.798418244194, 516.535444197557, 492.641565947657, 547.080727976593, 530.562264284277, 467.16106634203, 499.098369100507, 508.339643286767, 497.436687057919, 537.881906229228, 484.265223243422, 554.384852966637, 530.571646910496, 498.735143888982, 533.295279999119, 497.936707258637, 501.777197526078, 529.285715590475, 545.522831828225, 513.184529750564, 511.939607101033, 530.678353029583, 553.865396162267, 505.045272955617, 518.157087677018, 537.620088525094, 523.047640323619, 513.643454486329, 527.15994664035, 531.659402752561, 526.784045172133, 551.931768166361, 537.105194290108, 517.240585994425, 537.654020239306, 535.046255955095, 521.794152036149, 521.795626016734, 509.079320954611, 551.717171010014, 498.808402958064, 542.470025724276, 534.091435789675, 509.990185041731, 520.526199941098, 517.592735354722, 549.676595009336, 539.301901310337, 529.309131667626, 536.819979725773, 560.601411034682, 534.021207378594, 534.710211532532, 525.023972700581, 546.932304072518, 532.183553180064, 511.481940338672, 532.6091580456, 517.985181105229, 517.218154566948, 504.260243011154, 518.045588112218, 526.496597788052, 511.726205484455, 521.854312961378, 500.623777076377, 537.038612060692, 535.366788604043, 519.668819526914, 542.581876797751, 542.29345940977, 532.652794681283, 532.2196520945, 520.605092961945, 519.000859607882, 493.943597390492, 511.607132877806, 505.114680204904, 505.687619029107, 544.505255648101, 516.727994051448, 545.711473457962, 526.464186788937, 536.77771841813, 524.159086625479, 518.721826095079, 566.803040533983, 489.845126946891, 511.677461506783, 528.508684787911, 543.155697196534, 537.589750209724, 511.684263106705, 534.719019374448, 518.082365170905, 553.332487384258, 505.438010660715, 551.187375970412, 550.603243065664, 501.006877140764, 519.281745638236, 563.538858244471, 495.580228403882, 500.092052198817, 515.058086321522, 551.400528695248, 552.092179405129, 510.097040716059, 539.421796423623, 541.552878342583, 518.644440797862, 526.735241911063, 533.829269130158, 498.171493183325, 525.061865513041, 504.343279615457, 513.442057768034, 514.62898429052, 537.788822467377, 512.377400494752, 523.38189658285, 520.045582927696, 546.228995575705, 533.807819802398, 540.159812662969, 555.629330814575, 548.4889019464, 518.490886122704, 566.077753060315, 551.015486144667, 519.200632649703, 540.637333760515, 547.009920445258, 560.109652870038, 512.509317263585, 534.707875805547, 490.068398766177, 538.730422038225, 515.225741208042, 527.3627611769, 534.043363400462, 505.208372218685, 514.518107806231, 553.579895149366, 510.610144632956, 532.657197315366, 517.358715174089, 525.780493057869, 524.682679661665, 537.354476903231, 523.429793481992, 519.696621076086, 506.988949527365, 525.468587500153, 516.388472096058, 555.612653849809, 500.138612991118, 538.014039378426, 519.851964285178, 530.342400226022, 500.257119770518, 512.024413351675, 518.03221016985, 535.700431853506, 524.697397997759, 497.06693790519, 512.823063824307, 521.699556707048, 511.593155892802, 542.765102743984, 538.89289629336, 517.734922112422, 513.809542553839, 512.546172608484, 560.922907141933, 524.750329524792, 502.420701060537, 522.036754588508, 526.705027233128, 548.946306600653, 528.264092094345, 522.26868702416, 488.819908609192, 533.297717014645, 541.126356339987, 542.844892213451, 520.982908915018, 503.973015620716, 504.518637634646, 516.909223292835, 528.397639483813, 514.934129225639, 502.615247116567, 496.736858445488, 526.203687004761, 514.12243581349, 507.881500858286, 506.669090546928, 509.003990986406, 513.817570196246, 544.258855200601, 499.049832565028, 552.882525961414, 521.927478869402, 513.810239308226, 534.541770310923, 519.985750249146, 514.309610816368, 512.287382654267, 517.23956321536, 537.261843722126, 531.633222898644, 510.011694471908, 545.467417044249, 524.961960222699, 494.876206087397, 539.138843773579, 510.888486253537, 504.271429895677, 519.020288217341, 546.691772885372, 557.308337605388, 522.393884870904, 529.054353692231, 546.015165239711, 518.438798993595, 538.958921037199, 541.984708445159, 538.868526257993, 543.651783497128, 494.082199691845, 540.598026246674, 553.670234560819, 475.637090832002, 539.486804564655, 553.249806116578, 495.421392104794, 539.524507987013, 533.803044306229, 517.753296414116, 544.371198209985, 500.138101732565, 538.93785581707, 516.367766434523, 554.173505881845, 530.951602194717, 525.929012203213, 520.312681518718, 499.061773517067, 508.125664457727, 524.323545972811, 545.592878777181, 530.62477774358, 543.630599203077, 502.466396346431, 498.816521560655, 528.082792811751, 495.026373508378, 508.160114479658, 523.788269174945, 537.385935745175, 544.382270193686, 526.188731567396, 522.03758011575, 531.363113315238, 548.289234861305, 542.918565547188, 504.641558211735, 506.42962813886, 539.150324330766, 529.692480124844, 522.896703160235, 499.352966338271, 532.155401757099, 552.038400699749, 518.991260325113, 526.150870987205, 522.100998719856, 557.830794939351, 527.341754974787, 538.788931191659, 532.543258572834, 524.039366543753, 554.32718589056, 509.031008209797, 520.632088564596, 527.157066741457, 509.994244242684, 523.319799020156, 562.369147486448, 514.388090111499, 522.671275710283, 510.416642336489, 540.78925229821, 513.648118210544, 505.48604223578, 519.653895317068, 514.377566533523, 512.231663030022, 531.610040100749, 515.202195745712, 511.780786398361, 509.842421684887, 506.937438385808, 523.154968111088, 537.308778642138, 488.016778749894, 537.557277735406, 507.742330414481, 527.50562082564, 532.772223496272, 562.363191132343, 521.604380126742, 481.539503953778, 540.979391493299, 515.339511645665, 527.758259485394, 500.712402568346, 510.270952203037, 513.346587410401, 514.85948361571, 514.959212439239, 536.599170896759, 539.744397058219, 521.812367088176, 503.813048216812, 511.544846811177, 525.154306117303, 534.774446207406, 503.688068082787, 525.969351086581, 515.64658272265, 511.550477831425, 500.005443988268, 510.080018721796, 537.929451752137, 556.477752706374, 512.64446175533, 527.177127657635, 500.995722146898, 485.58968828412, 522.100633933577, 537.927047641472, 501.858008455201, 533.411044110816, 525.13645465438, 521.256726193823, 516.599883078476, 541.510065389855, 530.779198879753, 504.419104615969, 530.263321117493, 520.473299612347, 545.794549859025, 513.496797817928, 514.448786795499, 517.835928929653, 525.72290012071, 533.125195493819, 557.458759727016, 539.422971631931, 547.562831380816, 523.37797832886, 525.451390180225, 538.302743323835, 545.782560821794, 503.327459192917, 490.610840857648, 520.633098496853, 553.811721211587, 529.10551184664, 504.143518049804, 523.685721768692, 533.818336637531, 525.28321132128, 510.408765578044, 518.294704546752, 544.157947070827, 498.236567565448, 553.035586784242, 505.113149287863, 496.40154746599, 518.072604133113, 519.156645231383, 544.772304128648, 516.27752387301, 534.525003077494, 511.817906448161, 519.409425580574, 549.222230098107, 503.985761141762, 547.123308403459, 559.128217184311, 512.342782322015, 510.82424135403, 491.671935393875, 525.597617559192, 517.30877995476, 525.438552155169, 534.695227894367, 528.321544155832, 514.846663370343, 514.121443071984, 509.972969208666, 529.130890185067, 541.907739269212, 490.572426604414, 510.115321622084, 556.530668248055, 515.883783150524, 516.503175100973, 539.383887159549, 530.56085242541, 497.885602899309, 537.158349243729, 492.726036600276, 517.389174812046, 536.993033841033, 517.550149181442, 521.343957758892, 533.202443820313, 478.699208116806, 516.11334064828, 530.06927941073, 542.615067683091, 538.359057528762, 513.936076065341, 508.710525061323, 538.644929646039, 479.034706446935, 516.953346393076, 536.666038907738, 516.852879988343, 524.741279502091, 516.25061963298, 500.737929247416, 515.690939010582, 520.921301611253, 527.01925528302, 515.226579104678, 530.216587804245, 468.788023502417, 503.340866629088, 503.858297855055, 503.114055976965, 545.07048309662, 529.678070776203, 481.499412594088, 536.344564447778, 528.652912801939, 533.258102527126, 536.82600238199, 550.163467971668, 561.82972768118, 516.28914936539, 517.634605639637, 524.138386415153, 521.289513027931, 533.284935108861, 508.146236815872, 516.303522687529, 541.865575327535, 513.369041504026, 473.023563924881, 508.684412595633, 548.681415634746, 518.628693549238, 498.758328193574, 520.466605127257, 519.288982990883, 491.188182437817, 505.125766644845, 541.464209258074, 518.291814453354, 489.523876364089, 490.509559395074, 531.327139163547, 518.058649024967, 502.23286118472, 516.818529012244, 503.188333988674, 542.0753230475, 520.242158272814, 536.576036388313, 526.546062025462, 520.52998406111, 534.739849680981, 516.912443301178, 516.162222335415, 538.840642831669, 552.704147429666, 498.07902587806, 508.826607086996, 544.229044580175, 531.640462754627, 563.677543092195, 537.68018282128, 519.610188552114, 532.654634739385, 487.362707925907, 515.36962832932, 524.852387956298, 537.331776840859, 547.717312765975, 530.170235744403, 533.420538220787, 532.976995818859, 544.869656133607, 482.86818412239, 534.426665824718, 487.350672623473, 537.417108464758, 525.385567354999, 566.28294532894, 510.616791175033, 525.150688141593, 524.346566039681, 501.829866540579, 492.846414719929, 508.855563650495, 545.766395059352, 517.7033690568, 535.61692001756, 518.247134672069, 523.545806676269, 522.467778580392, 501.000434857349, 510.265810478797, 536.597384087021, 510.200439353359, 549.473469959572, 547.60886629639, 492.072300599371, 541.484596168172, 513.711386725985, 531.08343452214, 511.769950880179, 526.028786834086, 550.633716458795, 517.350000298007, 529.277708010448, 517.307001760153, 517.894811888485, 526.423651946626, 515.066709459291, 507.319822328284, 534.282286780025, 537.769277474629, 521.80497516894, 511.303622307592, 522.218694425279, 524.61612672047, 521.787836525028, 537.916041581725, 542.817842086689, 524.714630349422, 548.974878121606, 504.033397035634, 506.227705022142, 516.790438498386, 559.611034470972, 529.690921306924, 536.39136154389, 518.960727482005, 509.009733605757, 519.61018292217, 546.968819684036, 513.441478543306, 541.327593250138, 545.947777970675, 536.991891406759, 525.449742077504, 488.803070800448, 515.043334176951, 515.372948227354, 544.2263229208, 526.996867911322, 503.503706302981, 538.177942683794, 554.492312899546, 520.092075017693, 520.440876386575, 519.678849107114, 553.750561444726, 524.340776414675, 492.876887346131, 524.748004298493, 522.783530518941, 520.634594948064, 530.340961021793, 532.733342323581, 509.572733684121, 506.881094703407, 507.417964666626, 533.262770865545, 517.195029809646, 536.735510141431, 509.582664056354, 523.456496001263, 525.958511078102, 502.219158208985, 519.923910304078, 544.791635087264, 539.756122619738, 505.617028386856, 546.069215545285, 522.257659583685, 549.273463448359, 515.690126168721, 505.694305066587, 521.071169794737, 518.848697560586, 538.092457125465, 503.465756717541, 533.057138128613, 521.042671028905, 523.696833755339, 536.252067136136, 550.558320896368, 521.892303919807, 524.788517019315, 570.797779445611, 556.284816215704, 531.200647862909, 553.097215446895, 532.094862936475, 516.979423688028, 535.946716571125, 515.975123838076, 533.738579912806, 502.467401647563, 560.916911006049, 535.948313726092, 524.078384323034, 542.726939067892, 467.342241559423, 510.191175569659, 507.592445873178, 522.503247663849, 522.417183936664, 530.128081310265, 533.83585852652, 539.19392747287, 506.006480352403, 560.519151221941, 563.967331053682, 536.709884566459, 518.136024427801, 510.375141604853, 530.087360572066, 513.573265102802, 539.393811694076, 516.515063267022, 494.362433705955, 511.967521051293, 541.307907020646, 517.90289206848, 534.7726463627, 523.22364992256, 563.900990100514, 535.308162318335, 521.90085494835, 543.208191243445, 524.250358094207, 515.528868262411, 515.727422835469, 532.467205138909, 523.17802127938, 538.2006208101, 537.886929547739, 517.4047464509, 496.666395789881, 505.237052023263, 515.577874758371, 495.621777974918, 502.62534006214, 550.339298237105, 524.120983364936, 539.290298544764, 531.220755623349, 515.375613218409, 550.499577815086, 520.81939878363, 528.549983098837, 511.643620308102, 513.494524190954, 515.165914454622, 522.929600526916, 525.774936268763, 492.117467691673, 537.927615969508, 502.846866171828, 492.158857985768, 507.321503070879, 492.397913007641, 502.893972939113, 561.434554605219, 530.999603939916, 511.164468629483, 525.099968524039, 539.564983304635, 519.209106347017, 514.774104109689, 531.750558473311, 568.092873187327, 525.401447625462, 507.682995514297, 515.87297789638, 548.06514906678, 540.04080633169, 530.002829900392, 511.692387182289, 536.305932399665, 501.192959126746, 558.406527487356, 494.116067379656, 520.840192487139, 511.489191697811, 541.112335450792, 513.842107621426, 540.491483908857, 526.555866860155, 553.259214064128, 519.630735881988, 518.758318804123, 539.934689576611, 527.039906565827, 506.69700992798, 552.372323751643, 511.125536579279, 526.53672745339, 535.54329626108, 508.846805751202, 518.023198874849, 543.639683035686, 485.997963529902, 538.353143216261, 534.566555504253, 528.600960644507, 534.317433857918, 503.427840896728, 529.688242224268, 516.522647447759, 535.213068520139, 501.712320894552, 551.061128587996, 516.369252838895, 538.546181543208, 522.176738319816, 511.96702660956, 536.967030703039, 533.152784858868, 514.816291456682, 516.268829649238, 483.712974783315, 524.724241669606, 521.296413565885, 566.603301597892, 539.466650678073, 556.615570714341, 527.426911257312, 513.998561890843, 530.524882471461, 515.47029276156, 541.157958884285, 513.679838600785, 492.072132052858, 524.728904754518, 539.171180116292, 474.163535917791, 512.66285646382, 555.918241234035, 508.266237202194, 519.000256914961, 507.51428891564, 528.09606486563, 520.52740427256, 540.359191382889, 531.871905837608, 526.167840707765, 515.828088285772, 510.108643185128, 515.162150246727, 529.893011704361, 523.618337641273, 541.478106207777, 520.099604026125, 490.620548362735, 517.133489405029, 519.690280588481, 509.696172491848, 511.077847491771, 537.55140745368, 514.838654194279, 546.292257281053, 509.333873416584, 496.260127912798, 532.769041515512, 548.017937971819, 530.131079917544, 537.016075235335, 525.745645369992, 515.478257322411, 524.972306609122, 521.841428705708, 539.327245257356, 513.562016610915, 505.461161897867, 489.159847210419, 558.04446520544, 512.2112652738, 547.865167242097, 553.531937354494, 545.174243403575, 501.348836999428, 518.771663571532, 523.557842967641, 526.317988934456, 523.976031111515, 544.743084971694, 551.737184371552, 534.927947443893, 528.111976005469, 499.436008803619, 511.100178469921, 526.022103205225, 541.248605014246, 503.528336771811, 487.990892989307, 526.708750142315, 522.881417077788, 524.465407180716, 544.071982348962, 511.547854423643, 533.945863765714, 499.274356567078, 485.195953755962, 530.12773212334, 526.097178732412, 487.764384131052, 505.269399840976, 496.598201924528, 537.811856877308, 532.571504732841, 525.258026727942, 498.23107316005, 519.40082652929, 507.433729777782, 499.535135839863, 524.046032303982, 513.744309060626, 488.70944807659, 531.848680712915, 512.785193875071, 541.543274855195, 498.905536143202, 537.981271474948, 521.376210644307, 523.639480906404, 545.996409106886, 509.617673538133, 486.077087717976, 506.450456157061, 540.477464590569, 527.893403034786, 523.450303402267, 524.935702845244, 510.416051993716, 499.698517471312, 521.213346990963, 528.132911699467, 537.873143271992, 526.595407989932, 534.11823053842, 511.192346446232, 540.094096779331, 545.705286662898, 501.915178658134, 517.181758983954, 516.359344259022, 510.258441530219, 494.299150841056, 520.110586138687, 520.951937368051, 525.951176310715, 525.904369545184, 487.945888159631, 536.619977044872, 517.209415631526, 516.196177237554, 547.869099797649, 533.12694840579, 544.568056888673, 511.590123870685, 523.485693208111, 516.320673740843, 526.32355894008, 555.557715259589, 521.193804521953, 507.379310582015, 523.887861901041, 512.904658831258, 495.585355447577, 534.675572558716, 565.767822415238, 522.589815585183, 485.34820304038, 545.428163031132, 521.592671656654, 510.326138735309, 516.115505078791, 531.66567584338, 536.973083970667, 529.734625559988, 521.285487059007, 497.714007746681, 534.603512345602, 520.028868182186, 529.043159832092, 519.915072901431, 515.300483410122, 515.16133401786, 541.587343090608, 540.372825847881, 511.727341892009, 517.641125850303, 528.431230393603, 491.449196522139, 536.053663339035, 521.306465054666, 507.136758348101, 498.725413086463, 517.735105539201, 503.034882748004, 500.708774259417, 531.528554361391, 533.664348447563, 541.293429390653, 528.550537889914, 509.099694050138, 532.373341593677, 547.332396050654, 525.345475841402, 511.315396574205, 526.368153722967, 496.392026314379, 513.621847258999, 537.468278450906, 535.506929437589, 518.454008367312, 523.768839245839, 525.392812685791, 506.357025322074, 511.582797180712, 526.997935382298, 497.505632421041, 516.563280826439, 511.804292298447, 541.645119168966, 524.187732571851, 554.897312108024, 512.595786758899, 538.916411322964, 540.280608035792, 518.089382342465, 527.807233474088, 522.399225785257, 526.344873101926, 530.489978250264, 522.615294791138, 552.992640184684, 522.782343019387, 505.957005195459, 494.580448647634, 507.193052936842, 536.274165262662, 555.525705039261, 504.130365741988, 520.486397575273, 524.799010506019, 511.879198518463, 510.110394777903, 479.008468223426, 491.012726211182, 548.914271766512, 527.476779218844, 522.101972570782, 520.074979337546, 518.290441305508, 512.528420413055, 529.226325031236, 510.846984458702, 561.069318902825, 523.265930634857, 525.748345173969, 507.255345968173, 503.785842170985, 518.844794419005, 505.191227085938, 518.703175760001, 520.490163817739, 555.452330859849, 508.921456399644, 482.719417072549, 503.338035329082, 490.266651989026, 528.963351013839, 532.371921189908, 508.27103757395, 522.059447610515, 511.25452823601, 534.576078186617, 533.967867290187, 510.429151927744, 520.018346503721, 538.233010546418, 521.257265583813, 511.072080524503, 513.968053199823, 488.761156570047, 520.114583976913, 498.526273132014, 526.242434494734, 542.395385447246, 525.029919023758, 501.618414228412, 514.196288383987, 538.939238262195, 529.263143425408, 538.297744550354, 537.655932608472, 502.683495616555, 507.922658601719, 531.306059141251, 508.885389582114, 531.253645515894, 534.121335765971, 513.339684000277, 492.747208293508, 538.951594475695, 517.187018222558, 521.068572401895, 503.240650609278, 527.346945740969, 516.468225880068, 522.962275547411, 532.905861903759, 516.223414468679, 518.208338515021, 513.145271101546, 526.99868475351, 524.051095663619, 530.513755533448, 549.915644208457, 524.719778215263, 559.148321182322, 532.346328631535, 529.028488482694, 513.605150863828, 503.940667030175, 541.568519004817, 500.788121707013, 545.878243587548, 527.437813114023, 506.44137653455, 521.039936608793, 495.179422215936, 531.335000102477, 559.772571898493, 502.476501729975, 509.714621878703, 538.798721937439, 530.059858476082, 521.069022987228, 504.749166532628, 512.909790894747, 530.800122354379, 513.353162385464, 552.021660111031, 497.941470731951, 526.40852023658, 510.397957866114, 521.943294820413, 541.299956861176, 528.12782194398, 504.056715515976, 503.072684329307, 481.537084802794, 533.635505036308, 516.449166450433, 528.535453973832, 523.741891032743, 519.129376646755, 510.702730830575, 536.504366715208, 542.756217432142, 511.334281230966, 503.99959119812, 519.144277257252, 541.233313079236, 553.229952189433, 565.94121401212, 539.755880436224, 515.277671277842, 533.319211077891, 525.527851669949, 508.892960152688, 513.573593549038, 515.316991870232, 510.595175489821, 549.412173692437, 493.118937413791, 527.768714290891, 530.685355284858, 521.764798509264, 529.829467245946, 517.837919320488, 549.791647895818, 514.16033702767, 490.581054086763, 521.344103195849, 522.236044105069, 524.179392903541, 513.152417813257, 533.98280005477, 521.088734310063, 530.29734363954, 487.794461877033, 532.457103793393, 543.478933945833, 514.302098384579, 508.645641746658, 525.230023116313, 528.864946827573, 497.034271562653, 493.316451560497, 543.714412483408, 537.324996411031, 511.700804102584, 517.616356840835, 491.154803905806, 525.531355503033, 498.873550673172, 538.096978609135, 518.358853012762, 504.128094100644, 540.423607199679, 487.609446287008, 523.015692676761, 531.747220299126, 532.61252437872, 534.493233406642, 495.147976118019, 512.940483028734, 528.056854729825, 534.337517883598, 544.258930230962, 501.701148440542, 518.719162678036, 524.737889165326, 518.865590394888, 497.954430373315, 535.790766101633, 528.693766526735, 525.383389158416, 515.288534371523, 525.419044450555, 533.046845485759, 527.267802984766, 527.698241799311, 519.136121088607, 507.565002365902, 531.387108795996, 499.513071144829, 557.54251849925, 532.718498529036, 530.055545756506, 511.806384884248, 520.668669423931, 518.17972591225, 499.682841625785, 530.407899503761, 514.668309461081, 529.358594721771, 525.751677251184, 552.568912005385, 543.551808534094, 526.601057152523, 545.805685774975, 522.301822053462, 531.173762467646, 515.967885100745, 533.300096122357, 518.746338559028, 519.659885172307, 547.839772180011, 520.373113467726, 525.185735398149, 487.843696086592, 516.071507200885, 534.038718640603, 527.754209585535, 524.122522622957, 546.67177217699, 543.077603234961, 515.020238662483, 549.305087705575, 519.410503231232, 488.385221845132, 527.595732805761, 523.531534778767, 525.465435674588, 520.159608374014, 532.305664116292, 550.536587020448, 521.936661301907, 534.0927250743, 535.242044976248, 507.103361953737, 512.303647654986, 502.608438922931, 513.774167815526, 531.090547170754, 548.624915396397, 537.634536844331, 531.143258480289, 498.295110846641, 528.235968360073, 509.237808256014, 520.471387623454, 532.522562797758, 511.763033956407, 529.134954349197, 492.315571320572, 526.526076956831, 522.382290952334, 540.628574157064, 549.802486381768, 521.19816363659, 512.716660491063, 515.528926053075, 507.374548013347, 563.272541995203, 516.743546001148, 509.06156593361, 526.322550636561, 504.224544026331, 533.572908759643, 541.346390438668, 526.559542933013, 492.924454183773, 507.827508328664, 503.27209630248, 510.032485922554, 503.131623143711, 495.759012692874, 520.489294008316, 511.77135160161, 527.97499177771, 513.603708876455, 525.939794368932, 519.990041030455, 533.477419590801, 529.252704336216, 521.538516516247, 522.661152506167, 532.55230358312, 525.011699714761, 498.767355301574, 535.059280592272, 532.740988375252, 517.773960570219, 501.313211482751, 516.439027025881, 533.332117669753, 518.102140450093, 507.775970604352, 514.170604625745, 516.198173407627, 531.85108772609, 525.619831601711, 519.301684927451, 547.714010329169, 532.260335785011, 516.626837488467, 537.947393933665, 500.132113174755, 512.178927372396, 525.164842448057, 518.2393211044, 514.024798128486, 496.776573273498, 533.886282239341, 534.365570900365, 509.814966426454, 505.220746801868, 500.921109265054, 524.503526308372, 518.357344257038, 542.138024145685, 511.698238185647, 516.041046831448, 534.113644443899, 526.00366399729, 537.86011261048, 510.251030462612, 523.168245883647, 546.894785352531, 524.869323082605, 524.447146755614, 525.004877324704, 515.91804754675, 517.126932262952, 530.105343768317, 523.729824784689, 522.262170357246, 504.90131602445, 517.289229318752, 491.063998277455, 561.092299186307, 488.561129020288, 534.295908591253, 536.656701602318, 512.55528239027, 526.115115015464, 528.395737062766, 504.597917162543, 522.535702836085, 542.530322733903, 513.558760635118, 536.535586681802, 525.37074268554, 502.272760212799, 507.338282552139, 538.033785613107, 527.031117901919, 526.871481090672, 563.361009805053, 512.492475543572, 544.742558350984, 515.066522951173, 513.423580186299, 503.670059516489, 526.129146162811, 545.481094301388, 526.966524274246, 511.029621094484, 552.591409106625, 519.884487619451, 522.507956650667, 483.019564964524, 527.305291072737, 527.278403459867, 535.423126425177, 507.59540286678, 532.010019880195, 512.302814225717, 540.677534710463, 530.014304490098, 511.670540329696, 534.305693513658, 538.330718719254, 499.055769277309, 507.548423608043, 504.525278767252, 506.86132177376, 523.928482003107, 503.891134512655, 503.999184691988, 549.96464022313, 547.638612736916, 516.646028484496, 520.041208623916, 517.125119270105, 549.980652573641, 522.089222736776, 536.986666908342, 518.850081284352, 557.830620408326, 539.277992105075, 524.547267102835, 511.254635454865, 535.295863973059, 529.45356833569, 531.034298245386, 504.290479029627, 495.268932024139, 523.521547128315, 516.179463810735, 529.108251458449, 515.814891845086, 523.331851509629, 533.746149939953, 543.876107197997, 532.022648830499, 504.325444058171, 510.989165543636, 534.858724326127, 480.760475981392, 535.309024053503, 500.455816510511, 519.842313881419, 505.333791624025, 517.696723437793, 543.75740715997, 515.320713912223, 520.934351521778, 492.315250084205, 516.777159522187, 542.860262367251, 524.056565862816, 518.059454075949, 525.878423084829, 514.785289313373, 514.904346899254, 512.080741367152, 534.876586142504, 541.420123088666, 491.504984677955, 539.655127340192, 496.211129577362, 544.276809295846, 476.919895398769, 528.640376068221, 527.604620207583, 518.958955134377, 517.359334959239, 528.126444264106, 498.259569097378, 514.713916163149, 540.685709361447, 522.589654149867, 532.66728591798, 544.749758301965, 520.598905948067, 522.100348043627, 512.489172867814, 516.021640609825, 485.314562178578, 513.942660369114, 541.740280338324, 527.180445290106, 539.517436055962, 506.222125980525, 546.863769005177, 524.50203405615, 509.713117639722, 517.171714560231, 525.046469399793, 544.547683375483, 520.003068119724, 525.452073140507, 553.379362063563, 501.684364026415, 521.362172134811, 503.911205351679, 524.121661395581, 519.470478531481, 519.824095755711, 502.591631960408, 562.119862162763, 523.779300092475, 535.832842462661, 541.722870558691, 519.130719067736, 526.263677698213, 531.939820083923, 517.721052559648, 524.36542298282, 521.4979496439, 524.964080618185, 535.191089269973, 524.466258924847, 533.05488168076, 501.704568211458, 492.566014170046, 540.855970414135, 551.522449496602, 507.135290848555, 486.422990570458, 520.981518911909, 541.395651631833, 535.965694717978, 504.831627878091, 507.720215532516, 517.947756848329, 512.04244187946, 523.415284063221, 499.056663470155, 520.823104970282, 500.261871637913, 533.429278936015, 484.15934356813, 544.928160603912, 531.172277057231, 527.359887524159, 540.738598309502, 502.427978098105, 523.659155191698, 493.446495262642, 511.915584951745, 543.396221039849, 510.692281327355, 533.112916176872, 510.022134856427, 527.342859248138, 497.085733954819, 517.904982116082, 530.518988518563, 533.979674523257, 497.42595455081, 532.310089393195, 545.024396456726, 557.229590598526, 537.477990147626, 543.581079393615, 499.425250490067, 519.860715496769, 498.751872897422, 548.148610321667, 533.638154065357, 529.765334170338, 489.658382839941, 512.742677019157, 532.929376027319, 537.185565879892, 512.451879007174, 504.973791470871, 515.387598800627, 512.528856644665, 517.7877743888, 520.180213104192, 518.414506335244, 494.155384220203, 546.762614142029, 507.502362268768, 535.268883372998, 507.638294343388, 532.291708431955, 529.95517526164, 515.911347318259, 495.81988357827, 510.533642367226, 529.299433160461, 528.573159973341, 557.480554125957, 492.573889191689, 560.161981493019, 491.75232973847, 515.165011089541, 565.435636413184, 521.303633237616, 520.437780919983, 534.276277630528, 553.814425759449, 526.120917604838, 518.909934151274, 493.763074849416, 529.008766791884, 505.599567237296, 549.615937854287, 546.468612158961, 499.689737716391, 543.454260968414, 528.313955003445, 539.968607240708, 524.443127775832, 547.557402092307, 508.349626627287, 504.630083193883, 517.237693900966, 504.774407332863, 523.925265572607, 504.434800017968, 528.866500589642, 523.923492180377, 509.865182468011, 510.23900307706, 532.629385325306, 516.433625391634, 546.347631284763, 546.87658049938, 486.348024200594, 497.146079992071, 485.371599139784, 521.237707396647, 528.975389214838, 496.251179007332, 547.212899232479, 493.60373884083, 510.331585645229, 526.355409899869, 560.867239221001, 542.30096913047, 536.518157983424, 517.392707120731, 535.748693505253, 520.937173751384, 503.356625535149, 484.915708223865, 541.050544099234, 505.796918193618, 562.497265322573, 564.15771397857, 556.59154772216, 524.256074656034, 470.032644280309, 500.214558373514, 511.557008394129, 492.149660604734, 519.304829818801, 528.469562265988, 539.092622502482, 507.571029052941, 510.552338218438, 532.009580423451, 504.762446656238, 526.09018630576, 512.308240822264, 527.802233117921, 548.757571260924, 550.363593055555, 529.464987903463, 549.496908293166, 536.932669372158, 529.612856918925, 535.362134230373, 502.891864671013, 503.718436053832, 522.434022639612, 512.221512514727, 508.442219409613, 538.296600950856, 539.436618944874, 517.894711439924, 520.791196768771, 512.275028745041, 498.457723951741, 533.3925198479, 510.323265667697, 516.836361164404, 534.07659126969, 524.173900790349, 521.727922149339, 501.857952024617, 503.124333657227, 553.039376830418, 542.141040942431, 490.634355077711, 538.024500984139, 522.159019158663, 507.641142834805, 518.792059935128, 539.293109043567, 511.671715671909, 536.341883567528, 510.514971525696, 487.16587187543, 548.657099026895, 532.866039278209, 526.691500107971, 506.411576275912, 558.620422712437, 502.33934771153, 536.088359820151, 518.8180544971, 517.527844994084, 538.892113655167, 516.208460141834, 542.720919487927, 510.478071061031, 525.733966069285, 536.378001805405, 507.265037090982, 539.126369385141, 539.102991430501, 526.178295140311, 532.823156986674, 521.484442145609, 499.768456628824, 527.983349751646, 516.146298227304, 493.313329321648, 515.957796581128, 563.579921300121, 538.946807630619, 519.503939764678, 507.243544819231, 563.469818730911, 520.995764922493, 522.299246855108, 533.954444646067, 535.098323231232, 516.182039822597, 549.943203643827, 496.512673738518, 514.564218190231, 522.518922062982, 513.221734500043, 520.192238328865, 523.269692702419, 542.109090115966, 510.414915483371, 513.871119513644, 527.687610574847, 549.178552855144, 515.758320720095, 497.528934448281, 528.038906065891, 522.732687777747, 503.928582934339, 524.885016222517, 508.276869839923, 533.741304987998, 494.954739628917, 548.036116204483, 515.490687809689, 518.777855731934, 517.649913474921, 503.461213803995, 501.826871862761, 551.170697677283, 523.010693785292, 524.236153649659, 517.797722009448, 535.60465887, 559.426787124872, 557.243801733743, 522.056734276092, 546.319033701991, 511.022790418615, 517.182467423612, 516.445167286212, 542.744034109245, 517.434225828556, 527.739462152002, 508.976699216397, 510.948490079854, 547.00550316131, 544.805725109885, 516.305463319889, 488.544590399376, 513.81601837432, 528.963980607366, 517.566060351522, 534.92103854895, 546.012275650644, 511.276234553493, 525.337112474436, 513.019725663578, 529.874963412235, 524.531966039988, 537.675270036762, 523.266622212869, 525.586228364541, 501.588941011564, 510.70717945053, 537.311090672688, 521.86031515607, 510.008345690176, 501.02177877003, 538.646125889276, 533.908961237405, 523.713624725171, 527.266785629594, 539.200979957472, 487.664324658806, 543.145083496928, 518.806564198141, 513.047818299515, 502.055315678219, 535.958316925443, 536.116477223276, 521.082483853325, 527.919212795888, 545.018442404416, 508.264788497275, 527.829975664081, 513.729415271304, 516.26068907626, 537.524987190619, 518.515127120559, 495.457043026877, 507.975926898271, 562.998373770033, 548.31302172019, 529.740397175769, 540.451350469355, 522.243805348581, 536.554918878733, 520.8987834214, 495.264058475705, 522.182585878143, 502.56782871354, 525.201152784442, 513.207278927858, 491.72428563117, 548.721080419688, 527.422994161581, 511.410640641985, 549.304717242263, 513.967200662576, 500.541547929247, 515.818365785006, 528.286789347524, 533.338779434562, 534.172607193172, 531.170400122134, 501.739937935451, 502.210902729435, 489.095992661442, 517.362781649852, 512.8459106741, 522.836194769627, 530.737104757103, 529.673398099647, 512.826944812324, 527.245367531294, 539.988608801583, 511.649232134765, 513.250150237933, 569.332574129146, 551.895682392326, 497.907142304167, 534.598558956951, 524.806207641168, 539.300639622826, 527.462739261782, 542.222645237928, 521.467759493413, 531.428411303917, 525.355164574234, 503.767554776851, 516.299002615124, 511.369131096445, 518.626481368066, 524.890334444407, 552.618289083807, 526.130227732439, 511.984307860756, 507.908573613511, 556.036082734015, 536.841041891176, 491.995632394441, 523.953900157311, 523.367782624652, 546.61022679957, 505.256040635235, 522.350964370358, 539.143492066547, 502.381456831594, 516.212979239253, 535.490420661149, 551.6093516285, 506.235884821384, 532.729348066957, 510.512614496566, 509.484193860313, 511.067390049312, 550.571691812505, 521.674884926223, 550.519344843306, 525.726019588158, 553.553556855196, 549.670726739031, 534.476002235487, 544.926453808237, 561.675686017986, 546.380250867126, 544.027751231931, 522.507029259645, 503.187114978078, 519.166514207828, 536.23870053386, 542.483002126823, 497.464681157493, 515.898174843528, 508.894276610096, 523.638542061539, 557.684950105925, 534.046860097327, 529.080734841535, 548.25695315629, 544.232287696275, 521.762257823352, 528.696752064859, 532.786397854798, 542.962029816101, 550.554431386059, 497.375089934057, 512.641879488771, 560.463780932011, 515.854662371603, 541.391829348073, 537.04908148953, 526.243435554731, 512.743298440066, 537.770181849451, 522.828859314049, 512.957965373957, 532.154411859429, 515.562215064747, 539.017763244357, 509.28116588313, 498.772459914822, 547.120386952057, 541.49688295958, 505.63923908002, 511.477533605281, 501.115461626667, 532.108864196555, 535.59670426086, 508.98711616495, 533.050083914472, 510.260815677672, 556.601229200679, 503.859643930888, 518.582122107978, 531.482781787893, 532.670271573357, 508.739268834446, 527.528743673309, 524.402425897447, 526.062056085995, 501.451143465855, 500.274974518881, 520.92275145662, 524.468683906037, 556.069867276417, 545.931708437041, 561.201538846855, 486.920290099068, 544.045778866693, 537.078273538705, 513.558170829427, 510.408373931558, 508.793536361988, 540.511017920848, 506.758386902232, 531.384407300087, 540.011265401403, 521.693379742435, 529.67694908968, 506.729106102342, 530.896303414959, 506.904671432233, 504.20325923969, 533.800195547544, 532.141871213459, 529.532884557117, 546.994514552849, 530.06573177169, 542.283795297772, 535.657978459589, 541.724807824479, 548.800930781662, 550.427612731148, 547.043512393853, 496.200945609084, 493.237350739042, 538.718004717647, 517.844916385063, 515.294865849569, 541.601951645706, 501.170574681076, 545.45519541096, 511.309684411153, 528.887833553586, 509.306199081036, 509.233898120916, 484.318209560911, 533.138908493169, 529.135690288368, 535.37424440582, 519.188185541399, 528.411793288447, 518.160372337089, 528.631016940951, 517.822160279286, 504.458994878106, 522.176197106375, 561.921044456977, 548.875992464634, 516.658000720998, 497.129106505868, 521.058757223965, 527.974682732451, 527.984841302766, 522.771145562259, 545.624064843485, 547.41615537757, 515.910734599544, 524.467841000368, 508.292067103037, 532.48930697509, 540.206888963975, 498.539870863553, 527.451013982463, 520.934534708892, 526.380548218354, 521.737173019714, 557.244760335205, 549.225987928253, 545.444071388143, 536.417155741873, 515.319809892666, 547.924119376316, 511.788389251418, 553.170608924318, 477.248471252765, 514.014089567259, 526.422337068908, 495.526389133751, 486.775962455357, 518.208533012064, 522.135285477948, 508.097703330263, 530.554534865433, 524.850096485946, 536.827622869546, 515.063995421107, 496.382970113473, 527.873902282241, 524.3561220993, 528.679946410893, 549.383350706383, 499.84088379767, 488.73153413584, 522.423928368465, 554.861266997222, 567.764708156885, 544.91807567945, 513.62774737975, 493.047837549638, 523.444471090796, 519.716037500285, 500.10117221582, 511.907067800172, 492.948362827185, 503.082333833957, 513.303108057485, 538.234005453597, 539.421684096554, 517.280202154562, 515.28852625143, 515.261264118512, 550.913245934675, 527.603391969614, 539.793806615026, 511.230864078576, 479.326009563659, 493.406285924539, 523.008689096284, 490.081130276312, 528.9116239295, 524.752274853356, 522.688052349275, 507.163536643724, 498.30363814779, 526.653020347993, 537.389847038388, 504.573400288052, 525.886331459599, 525.789700776274, 514.440332863062, 535.395050556973, 517.946976748499, 509.403179952542, 523.503106450438, 519.809058054821, 496.769148825414, 548.369904901642, 507.30907451551, 515.84834221437, 521.776278331043, 532.812328864159, 531.575380382529, 532.902736046972, 529.780984184139, 545.228195503823, 542.137012700254, 535.745380458468, 517.40422066704, 534.055427203896, 500.339628905056, 485.871217860981, 530.853117367626, 530.217811258858, 522.212450281441, 525.348196441279, 523.401698106529, 494.933565416583, 514.489538467266, 549.247971869878, 518.223244645108, 506.16855956028, 531.141396822951, 548.819395308315, 512.283208374404, 515.63815616341, 526.978485199459, 538.647183423508, 509.721847154332, 527.079152748943, 515.503236018518, 505.94945670049, 544.129817248748, 513.864688467289, 508.152607255723, 540.916443151603, 535.545905212042, 537.80009649911, 525.684719990253, 540.492416412148, 521.605567169443, 487.788731908486, 512.885319872552, 530.759108281256, 541.563431005555, 518.912227885125, 520.114492473237, 522.770714555027, 547.50807815755, 529.91924573311, 520.740212786557, 515.178809127147, 532.491527089189, 529.080588006019, 499.755193544429, 517.600472752167, 534.499501609559, 510.9747471259, 533.031053075258, 521.440688257945, 494.49320300039, 525.798946545471, 493.058978264165, 536.484480601959, 497.993436889779, 499.857180881791, 526.357253797159, 542.31265169139, 506.188072805538, 504.148868024047, 528.288207129002, 535.052668612944, 502.32163756227, 535.942471370856, 521.493846735431, 501.692298351823, 523.886587660208, 573.274789048407, 521.478862791553, 527.447091600836, 495.376027132185, 514.949915169348, 513.476821570775, 495.717598879361, 505.022977607116, 516.962130719002, 492.688433038786, 496.745547300996, 507.678331360608, 498.270933266744, 508.585845481184, 538.853643266145, 539.847677923819, 517.452069827883, 511.877386811157, 516.641301893056, 525.984828791273, 503.797527101986, 534.253124674539, 528.780931183639, 529.330542083289, 516.440599521284, 504.702731444852, 505.313183097451, 544.541836334014, 529.901538179576, 538.568633937468, 527.684445234255, 524.861139168993, 521.707029733143, 515.728672300195, 522.245779035484, 492.578324495086, 524.091322722315, 508.92610697188, 514.631950860677, 532.089623121696, 500.428915775264, 523.951630315545, 520.568314378975, 526.831391893848, 525.9642004972, 547.995887120603, 502.673739389951, 516.965929562692, 531.285488836922, 532.848841104742, 508.859265048593, 517.447580428566, 543.258364269954, 515.207197006103, 512.746734064736, 518.741751065701, 541.544783388715, 521.906965794149, 534.855306634185, 552.825706907074, 528.286068838585, 496.584171987745, 530.824872014566, 535.556262499882, 514.859449994068, 537.448234141431, 474.944566611341, 531.637891060613, 499.545247944589, 522.592699256529, 513.371802742115, 517.946299701952, 513.181373937817, 522.34092285076, 544.590716526962, 529.929998339535, 533.921273440958, 518.368389957899, 519.704510523687, 553.559234277392, 543.189953289212, 489.547623526493, 519.119654560199, 533.532273614507, 517.491376653079, 540.379584219014, 527.352692809278, 515.268897679906, 533.375579570558, 500.58173579678, 537.727066941237, 546.824915484212, 512.669854061461, 524.553008989898, 521.818313939204, 571.605001072049, 539.401723016116, 520.210359038215, 532.817155834731, 512.354280307344, 499.831193982746, 528.27419926329, 525.251353131614, 549.295984439501, 499.443764312388, 552.8577536543, 515.434129956639, 529.770965157729, 543.503737399778, 513.946021274562, 511.308459174585, 520.156661291334, 523.193936050994, 520.199504891103, 512.48551272567, 526.040161171484, 535.154012122427, 524.269781970888, 486.814967232849, 521.644268206705, 507.577319249875, 504.0756563148, 526.080182635045, 523.656013660888, 502.838530223192, 521.072579024452, 554.569970295776, 526.400879227005, 538.37858349364, 519.893573969114, 511.113637439848, 517.632378415928, 534.034432903814, 523.733942419562, 540.582518729719, 543.388310746956, 542.403094986545, 505.827495863722, 529.466035481545, 516.622860207044, 522.463252237166, 513.665585666152, 540.143932685136, 512.039455246293, 525.251845245898, 518.401137063762, 503.018649158719, 511.705462534795, 508.044641347078, 500.390221611379, 536.478480564227, 495.022340942712, 509.30196988824, 488.037390741504, 506.294018140824, 514.141559775468, 526.930068995803, 506.241446495135, 536.051993879533, 524.233574347312, 533.688687849652, 543.738137178619, 532.175877882714, 511.430555601412, 496.600897702842, 498.780753698806, 503.831076084421, 500.959744493646, 515.910288417769, 533.747713778631, 530.238764207421, 496.162376649883, 528.81636730838, 507.242144612765, 525.032107125618, 500.945363898611, 522.749545387799, 516.437529580316, 524.89035007706, 514.965260656163, 506.534277039674, 506.895241757104, 540.228962799166, 514.674569161812, 542.188237208949, 517.811325921329, 535.684057711802, 524.383656943774, 530.237253477782, 544.686747402741, 534.940041387671, 524.924348064128, 524.643936472217, 501.900695865778, 516.828616164838, 517.762963140567, 535.603435762191, 495.547627985258, 514.357321283758, 509.507704830935, 511.563463882934, 547.25915468831, 517.766485542838, 506.732350801938, 518.829387144285, 509.63991057327, 501.626594353604, 534.888430341978, 538.059444320965, 525.24173094121, 511.740628809841, 532.410190940758, 532.254873123911, 550.719895304193, 530.946383975173, 527.279768587427, 550.021352002178, 547.675526243932, 527.325340252402, 494.228138631099, 530.716075439173, 533.415160995419, 575.585264825335, 544.898992192255, 540.566867254194, 542.748926513525, 555.280075172236, 515.618783482122, 527.217636265264, 495.961992703765, 533.552519033894, 516.999511102303, 518.82903909571, 517.542672251579, 536.780819161297, 540.32653486712, 506.048480442209, 526.265530538185, 513.309662327754, 532.061989684065, 519.522946221549, 535.640259096085, 509.018169422257, 521.673288281108, 532.309463778551, 536.908236754712, 528.274266324594, 520.106805397758, 516.487375873019, 516.99092234453, 512.435516160308, 501.005894817475, 531.010275330779, 508.928346587457, 496.174396823774, 517.372526156875, 538.849275295014, 534.83761191413, 529.529208552735, 518.567371997355, 549.955943658409, 529.129508843035, 530.657927785835, 518.653976482811, 505.168646798789, 513.163802201, 546.237154150949, 517.36948048694, 529.586979565552, 515.226663178378, 542.708835901751, 501.301265074679, 526.01610478399, 513.531398222729, 535.810463890861, 547.919374671552, 516.926476404868, 519.019344742007, 523.741616274532, 531.704483322179, 513.541326685858, 473.880580663562, 526.885030322522, 525.233753075615, 522.200510909527, 521.270966138208, 512.054338116571, 550.295670441126, 516.487275221259, 529.356509845089, 524.242251002759, 525.894857756873, 500.425631100724, 542.228591288641, 546.210746456592, 541.036083826984, 522.816309917301, 551.758264485889, 502.837662042459, 520.549754064616, 512.777129917998, 527.190024967239, 512.541811807222, 531.142741428823, 540.185457119955, 507.817949261069, 511.015023356809, 546.90040761204, 532.416073298237, 522.117168549948, 517.557909744377, 515.392321535477, 560.946831210098, 542.04547246152, 497.796158521939, 532.447472951931, 503.201675676339, 513.159043862988, 515.899908052284, 530.06693877169, 518.645341046263, 522.361036169439, 530.924721805653, 502.601643893619, 524.809399703706, 523.688427402474, 554.340812879403, 522.177782472307, 512.362792392843, 496.370625354408, 531.920790614664, 544.591420238682, 522.694979525561, 536.666893866475, 536.361152008043, 525.315558989261, 537.60591850688, 517.455202477659, 517.885541274118, 511.071664234531, 525.851027245724, 498.590452774794, 532.200468553923, 579.809416163735, 505.13641047823, 530.905139385634, 500.442345993023, 499.70917281417, 487.176218395011, 532.614733086341, 521.842156203186, 519.745392802224, 546.97279550805, 529.866043001585, 504.89299468208, 548.2252546828, 518.083977084437, 542.34511047947, 523.118264754746, 516.66774168959, 497.369421184408, 519.493739384158, 517.297269107322, 543.35216661585, 556.356565691676, 515.708810560666, 503.360741278223, 530.452714721065, 523.211887112463, 540.082151592412, 556.471378164149, 549.801326817202, 539.467537345536, 519.116508939654, 541.250417554071, 543.71269980611, 553.937340882702, 545.247122293922, 502.575422381545, 516.231184800218, 525.911998351597, 516.141155705175, 516.386790499677, 535.599784249824, 510.316688068384, 535.028876824586, 521.777680817999, 469.609096289838, 542.787887270615, 510.585458563188, 543.108142313895, 516.654635393334, 534.047320867368, 495.881762773707, 490.596588415948, 534.695849268927, 509.737318933572, 523.528349759951, 507.780874630007, 540.328065136693, 528.845021688737, 513.41820672439, 538.182668459633, 523.147456418469, 527.244324125508, 546.640173399778, 537.812246178459, 542.66326926418, 526.792659368886, 523.863460605027, 519.775982413015, 514.89159156933, 532.747615202941, 524.779815264244, 513.175675516716, 490.590789650807, 513.647094035023, 499.360229417776, 509.295080404699, 502.15623629876, 552.711746745984, 514.6295643464, 525.131669774058, 513.659562305498, 526.572598095675, 527.521390774018, 543.557395113444, 555.996636407729, 549.352145735431, 495.402124206959, 540.221952731723, 518.666501641056, 511.260457637775, 511.466759614132, 528.41361166483, 524.614513341063, 521.535449150761, 530.863600217314, 479.373516180415, 525.370240602154, 518.864403441079, 528.217731905749, 511.137193248534, 516.634122864405, 531.822754525607, 526.399578975177, 512.600372136296, 504.181523158367, 536.159416622363, 541.544088963517, 483.689377806637, 519.559916350168, 502.163082690927, 484.204930602226, 489.18411387377, 523.71000141689, 518.772339011464, 573.177655462387, 528.607542604168, 503.510638693085, 560.900208485301, 539.974883738838, 504.903352808245, 514.247494944541, 509.136496405181, 508.01859678669, 520.607877418333, 524.819830614798, 521.186047890916, 502.01822827079, 530.334970158818, 555.61253095135, 494.954182882906, 547.249217502986, 502.094475300297, 530.905429083553, 549.775148107125, 518.214763335152, 521.020540210423, 513.652587277819, 516.624537953742, 534.986743423691, 511.792957414918, 509.264487223274, 547.738392521338, 523.696551454206, 503.944995864112, 552.467891278144, 525.493718585388, 495.276638793458, 535.241345837519, 512.844699819889, 536.289340468241, 523.433186484905, 517.604235867023, 547.282054071743, 503.505095416711, 553.912338337308, 513.297274068118, 513.611818572248, 493.126256398524, 525.254722600652, 513.526921568625, 541.167436697794, 572.758102625201, 525.338740312024, 540.395740485161, 512.922533911885, 502.495021361492, 536.120776965118, 511.00806136426, 524.971683890697, 505.281021086763, 534.468814080626, 533.415716557254, 508.305084429287, 516.72668375435, 522.069584182277],[343.858026285727, 355.058804753858, 375.734688445418, 327.45157915921, 339.226230488849, 361.050457855322, 332.824173198921, 379.519516026439, 350.759149017133, 332.729483498289, 336.142466223574, 347.108034380835, 317.148064302713, 336.178620210448, 346.497351914283, 331.652620474304, 325.606451986197, 316.910184849183, 383.042445854098, 340.983754061301, 298.637467879888, 353.63758943158, 358.485766945861, 352.64118889373, 333.117513715933, 309.327554511802, 330.000527719176, 340.116939767209, 349.860513348813, 349.68907439984, 325.279711461743, 340.332424743275, 345.178960559972, 332.658663148602, 359.968583446076, 343.972503786848, 327.086548281706, 344.906926043094, 328.583602159656, 335.536952893013, 348.720903504049, 358.374081064238, 379.03582610894, 353.386962551165, 355.154471005247, 361.456366929343, 338.391221539345, 356.403901691218, 320.739561443791, 349.293640398716, 333.689404555929, 346.231162053311, 366.812496135125, 337.716636258815, 344.213224936389, 338.189539320314, 355.73338984311, 342.198685315184, 334.104658849423, 347.868060318316, 341.568993960149, 359.433154744406, 341.171132571277, 333.046119038374, 355.813320797876, 345.947558515059, 333.290507436426, 343.795549885894, 346.797719144043, 322.197560516884, 357.309961797514, 357.288719507872, 332.725732456454, 342.085035772208, 365.251195780334, 347.088980965151, 323.685871229235, 318.483942172725, 335.29975744475, 341.517967803653, 341.0314367449, 362.970431653112, 364.13531632515, 328.128891501128, 330.514870214229, 336.872445414333, 326.244983197255, 333.693645562947, 327.84610020837, 381.418805596862, 357.500708080305, 333.169882801946, 358.887143606147, 346.438843409179, 340.385034641215, 338.923951218963, 307.424764347875, 326.232283248454, 324.405210983254, 334.241344426843, 337.103710991263, 349.510090250768, 330.613558047696, 340.466091019004, 346.212461125479, 379.045380291163, 333.671231384675, 376.371810829046, 345.229038537667, 354.256605607373, 353.628310828879, 349.321464443745, 344.30189589468, 333.689871216074, 358.026185915691, 335.919877214342, 346.746626671132, 365.589142956655, 350.16626078863, 366.907662858271, 333.971124697213, 322.580995418686, 336.546694627233, 346.525053576371, 330.790536553793, 309.494876777016, 340.552238368777, 344.40737482519, 381.455622071542, 336.242419249559, 341.919210720056, 374.191203276669, 337.768416524622, 358.872012895171, 358.613304325822, 334.264402508082, 379.513222999658, 347.573199957587, 337.275734917265, 382.573442250383, 360.312171536329, 328.091620178049, 362.351705611009, 352.457165814544, 343.997079539164, 351.042407312623, 340.265415478009, 338.441298045016, 343.245997599036, 316.161055038851, 331.305883320767, 333.835070675429, 334.181025416102, 324.541295743456, 366.337822003749, 342.648926102941, 327.448221569968, 321.204073760597, 348.422486742227, 358.233824712571, 337.728089521293, 372.422269954451, 333.049266899734, 324.410427526515, 324.125571705147, 348.037397066551, 360.272954313492, 343.104732753091, 361.357058440343, 339.007207878324, 330.985529388608, 363.213693498343, 347.677563196569, 326.049482937958, 346.686733009486, 349.947201499759, 368.857703896989, 348.591845590452, 336.162384064204, 337.910700137488, 349.382336569548, 357.368054536668, 345.160814493754, 388.524872488597, 355.451001108541, 361.543272495669, 355.05059237388, 310.301023312021, 360.360409907139, 312.227935746171, 339.772225167397, 339.183733216382, 325.279199201002, 318.047872337716, 390.602839381525, 335.820717830609, 381.960541583051, 350.739379095099, 338.923926604545, 339.660822546321, 358.869633937631, 348.664451622757, 392.433224438363, 297.528282421132, 333.923657888076, 346.33912934096, 337.009172694325, 354.632200954004, 344.679394286052, 344.174882445077, 318.252706404357, 349.480139300194, 334.031227573072, 354.948561902848, 369.841622879539, 330.690505904026, 353.532466177165, 349.184692338399, 346.322429280576, 387.503353561874, 344.671769931896, 345.918075658172, 365.780314618597, 313.742160990414, 359.080625379177, 372.447976911135, 320.895829029518, 328.102853962564, 296.118588110203, 339.718359267925, 351.489185506287, 347.700177564781, 366.479207626792, 361.696398200189, 351.244303206604, 365.339268997628, 351.333050115054, 362.36248531099, 336.836906321071, 342.687608526739, 346.243531818311, 370.003016112253, 368.891411978987, 347.84334100689, 362.341496895147, 343.500705077528, 330.008455717595, 345.862858595831, 341.913056399646, 350.951642203899, 392.121001564524, 359.232750298145, 329.865164181619, 345.304351521366, 338.025098047468, 358.560584607084, 338.629600138312, 347.808189776824, 317.953779179953, 379.034796387182, 354.859398732841, 349.148168980602, 324.330398972778, 337.300874942588, 377.554308647375, 312.789798691556, 336.946386122188, 385.354567033389, 373.093556514958, 384.009799544685, 357.727931123052, 367.570117958761, 350.252678542456, 341.597394380436, 347.706456259522, 320.605135574577, 340.318280267604, 359.133532186258, 341.535090847024, 346.863366929632, 360.172564747307, 337.99779075387, 314.558655325481, 342.529848067824, 355.109409765499, 358.285937991606, 347.364335365738, 305.648501720802, 347.807199227229, 318.976414587249, 363.933367493925, 359.208801754973, 357.744615392266, 327.184808444621, 371.599452870006, 321.012645183944, 343.383106697689, 345.598431886552, 389.313056263523, 351.359938048194, 340.799883335565, 312.604447930184, 348.620878820324, 363.891880770807, 333.863589010941, 342.076071649556, 355.570052740986, 322.897125251355, 335.256605115068, 359.864566970539, 351.501585368205, 344.203192419435, 360.170548886339, 346.331547224275, 336.279180089906, 378.427192592153, 360.508476209938, 331.962411822357, 329.866161820749, 339.871983803379, 352.45769684847, 331.035448486111, 333.255021796427, 338.911503744095, 334.086616869464, 323.421355991402, 321.952960633286, 318.238064296587, 344.303275129504, 320.245515584499, 360.945855953758, 342.459489390179, 345.10472650294, 352.681513543967, 342.024022994558, 354.394656201319, 371.375517654886, 332.246509128552, 358.312148252973, 346.901399057933, 344.799892484838, 338.086875108437, 309.066308769424, 338.721844530208, 327.40775266587, 340.135210154438, 328.097316676128, 383.634435456093, 344.536047962027, 365.887158890654, 318.900294725977, 346.338819042004, 351.501314946704, 342.581206400186, 329.301676705302, 331.675298067792, 347.456054827865, 318.803411377932, 361.963497868541, 354.076178969514, 336.059538432255, 346.785089865514, 336.72041349791, 360.197258891869, 316.495851580727, 357.854418110804, 347.969200660963, 338.274993636912, 351.114103991995, 337.370473074266, 323.129455528876, 345.058896500383, 309.25977602742, 340.123541938789, 346.767908779174, 357.517548225024, 325.90573314611, 324.942465249591, 330.58653565143, 316.40821916588, 357.053191330076, 341.364840340332, 361.8231843778, 341.0360814954, 359.204242603513, 333.050203385493, 333.106958994935, 368.052259075508, 356.787322966362, 325.978042705172, 327.596206616055, 332.653547124877, 329.474361647143, 316.211467140724, 346.528620004005, 350.907661654783, 339.477390599063, 345.869490353984, 337.616643490104, 346.051755411507, 323.788630003095, 355.608803166666, 349.626399536445, 342.381339987105, 340.046943330798, 337.718819025898, 341.536177632893, 362.25806069438, 309.249853600846, 370.186349635011, 370.127964900026, 353.776804098881, 366.205529767759, 318.924298256035, 343.950962008639, 339.845405526673, 331.48096100926, 349.170976746788, 340.803529487769, 366.227539647713, 343.063136077127, 376.263153702302, 363.168355619488, 343.727942643699, 367.740393005311, 385.868403416305, 348.731780415678, 351.766686580137, 356.716140986694, 348.331659543944, 351.793939582429, 334.067693030929, 331.863644369862, 327.960999997032, 351.882660866919, 333.643083085812, 345.246501640232, 337.862211420429, 330.392266862907, 345.773377492387, 332.23533688843, 335.130520071327, 345.53883220719, 342.489821549494, 339.568113614038, 358.578471167405, 354.324272737014, 317.527185044465, 343.650895262796, 349.31209655233, 347.383446781254, 304.922937971289, 347.295720297908, 371.542912013008, 338.532801918997, 366.17121261902, 347.244414754021, 343.780129625719, 333.830890707214, 358.016662904962, 348.078443351939, 359.640900282487, 346.219375801518, 336.396654077004, 365.868502772271, 357.638451593141, 328.944703178308, 321.404985822906, 328.707753752705, 344.417779611866, 354.938665103503, 362.830296549135, 339.070390795211, 363.943315685464, 341.596801964594, 374.192781015691, 369.106697133162, 333.730898118641, 335.540841344074, 324.350202058823, 355.231568092677, 326.549725797235, 355.858797955802, 342.832962810495, 309.990226469761, 344.727206319628, 350.435189434513, 332.760336753536, 309.915420593604, 357.096693117947, 349.872297103974, 307.655905504345, 337.785390429938, 375.195335230396, 354.831008435046, 349.463585661628, 337.82998742471, 334.887776061549, 345.985889016055, 352.375380239766, 351.710954301697, 337.124334694074, 313.786938952862, 347.313988631141, 338.056122327759, 337.600922092533, 336.81401467397, 369.398138049508, 307.339754462963, 332.787789051562, 337.016001035406, 322.042356378331, 360.752511877809, 377.530813807298, 356.639472924231, 366.108952021499, 346.846826594944, 336.316492472757, 353.145263523649, 378.643822343939, 329.065751818487, 311.35558091509, 361.886713912125, 344.300807032362, 330.522257088045, 364.151511878978, 347.309649377552, 334.960100192464, 339.962915782936, 350.9523479151, 330.903718525992, 329.817426769065, 330.552041200631, 343.476149430252, 324.932603672852, 341.170005100593, 316.823108940506, 352.234749818993, 335.664684764186, 331.208519742853, 347.734150139347, 335.774899402999, 325.041151403711, 309.259591806768, 310.322547906446, 368.873089466179, 356.850666584361, 340.695784162028, 320.100838905707, 346.791182199462, 338.491063222784, 355.018978528322, 356.010693550082, 346.793152258876, 345.632337867078, 324.040186615897, 350.069081503984, 311.725624665142, 337.470975429595, 367.688193995229, 333.095134390686, 325.482825641743, 362.237442153498, 383.189237378074, 333.358892810632, 352.751879374818, 324.002917938535, 357.886843588202, 364.538607387906, 368.200654480338, 348.661602107059, 356.012247124305, 341.480416877124, 336.177524553228, 345.553145806157, 307.036815486671, 346.757343852797, 343.268930859384, 364.349925255637, 368.823253453024, 362.426811701713, 334.392564323097, 355.233187550536, 328.16077339739, 323.576932558736, 352.511911251375, 347.276642450069, 373.809902429374, 336.217245171618, 346.865756540379, 355.785937104128, 338.183701042935, 350.830568393745, 350.110035298757, 346.248927546813, 361.320328461508, 361.567696420445, 334.589526141825, 321.126305379686, 371.529709134594, 367.534939733824, 324.677778331467, 355.179377475383, 320.530489128351, 343.734758163553, 334.059432256942, 310.023626150823, 358.271883534964, 336.658081545937, 336.967950042876, 340.818913064416, 347.365728416877, 362.860836855391, 366.647863982737, 335.460847226889, 304.87736768177, 317.403563165659, 360.386739923324, 341.017096241771, 340.888961450112, 325.790050819899, 325.708937149276, 341.282756807767, 358.817059125207, 334.967392712126, 359.561301451796, 352.640603104469, 355.22545054351, 357.120723648785, 322.93171065106, 338.661465161491, 331.420346864898, 364.572236973801, 351.203852004403, 337.639206720001, 336.202339807888, 348.770210365525, 371.737981940488, 320.824248924848, 372.691948221487, 350.274393945598, 337.387098133622, 331.303716488604, 333.617746561604, 325.406991653516, 343.093695509642, 358.368530092876, 322.549087652544, 341.348971020852, 328.479617309807, 376.326933226377, 327.689921520998, 315.845215358711, 354.343899218031, 339.469650577393, 357.596566370428, 345.973058559386, 341.189245831925, 340.587845525808, 338.165726028339, 347.034078103515, 342.414810585391, 344.670894727916, 348.80972127405, 361.176827221248, 383.055759820595, 296.427779720088, 332.151608266927, 363.793361968879, 378.172489610556, 350.58588282983, 362.719529126733, 366.607315335033, 316.512401079535, 320.720141122383, 327.627450613769, 372.988342636421, 348.04012820352, 322.713826194803, 331.015897759599, 336.765532239758, 317.950515392323, 322.483138738233, 364.661766404976, 334.378197463316, 365.317850645983, 375.478911336059, 314.531886672781, 334.497772741487, 338.321172425309, 346.029693955883, 351.78031832986, 338.540823681635, 313.25642790113, 335.564870116184, 314.831271076395, 374.733684707638, 338.503855672617, 318.898834430478, 331.724221335195, 363.037657210327, 358.759138826087, 338.801101817888, 354.27618737297, 349.760870745413, 326.255298531732, 343.549942058424, 350.672482347714, 334.384910183503, 341.006289701317, 327.059547393849, 359.592100673708, 355.401120922165, 338.611728780104, 360.085930761766, 322.266506217164, 348.862369058783, 361.378378372768, 339.744660542192, 381.179769882589, 316.611278731748, 304.2323489589, 361.659543197507, 368.361960547337, 331.859670398424, 363.072403870582, 318.765500455165, 331.285778655009, 350.720627625781, 350.721974081307, 354.002893121292, 329.10119281829, 351.179397047089, 359.183691519429, 373.229099456736, 344.390250542953, 340.290272555721, 344.039376033039, 359.132830242032, 337.040002823802, 358.676267356256, 338.208642102026, 325.57740585112, 326.521911634772, 356.498263403576, 359.61735967253, 339.408522279545, 319.040445248732, 331.677280285754, 337.031417128651, 338.851799723571, 348.752778872807, 364.308807751366, 351.458172390685, 347.634267266374, 343.176912997121, 311.032910348413, 331.188384964655, 352.542675493498, 331.88113081041, 346.37619429318, 327.433472075966, 346.90541731047, 341.416753869095, 335.645197083617, 352.335162273294, 370.976233964042, 301.494932696875, 329.557069842727, 356.578817660138, 299.938790588357, 320.830094678164, 352.373871380209, 331.34426082753, 330.888920002829, 353.183137002087, 325.649675122296, 342.474492517458, 346.212246342839, 329.326380098448, 329.452010393687, 322.134336408007, 337.531888935353, 353.973640699329, 307.9475772922, 316.848769875361, 342.844327240273, 350.716971664743, 369.136112566487, 359.685968417682, 356.159538597604, 322.866010735529, 357.702078180163, 326.994744084345, 339.143205195327, 336.679632511598, 370.984357071314, 341.140865864614, 313.092068936547, 330.829021904873, 357.29312804639, 357.172779387352, 370.088733069597, 328.936776013227, 345.477364187976, 360.265946443457, 346.647947629168, 350.337276458068, 338.893905158903, 354.139822617812, 324.019583380521, 329.631805205394, 356.120549905805, 326.338098158701, 304.082829783491, 334.928054981387, 325.915020182663, 335.484975703858, 349.233037448746, 355.634150414388, 330.602127734329, 354.44553666533, 336.87785117399, 340.885098512228, 333.157033879234, 343.473790613404, 347.608735936821, 342.521663323871, 352.704644922303, 378.36962926413, 380.904766529954, 363.453313339547, 345.407838379008, 324.405437973052, 355.545109762739, 344.9957220616, 342.429399059954, 298.112679345124, 339.609956205708, 333.182635859435, 343.116866047529, 378.150986926954, 361.264275101811, 343.412687569161, 343.004422959432, 365.933473640246, 356.767564754838, 367.179228091863, 352.237709705324, 328.964157062716, 329.680886892213, 357.113487586831, 358.759003526517, 320.877722020524, 330.29947323059, 328.646317017641, 368.047054796335, 344.176458103068, 347.459945791465, 346.514291794957, 307.380722452176, 320.922439206652, 357.094110160846, 358.535070504767, 360.035736550517, 330.900146166732, 349.974712127555, 353.769313200123, 355.501271422114, 389.129991160752, 357.067438366385, 338.615877687777, 342.916814422238, 346.909889993047, 330.88187292751, 346.472178961877, 357.250549098204, 356.6320193447, 365.212895915434, 320.739203366243, 351.27886159909, 348.748194420275, 329.891285357302, 351.508070830934, 330.98533567635, 326.654496207432, 348.639937603456, 327.458756876045, 360.92369337424, 356.329262014526, 337.361922849874, 366.376400695502, 324.322952768324, 354.790012936078, 336.205789902964, 349.955879301489, 335.29909627964, 317.885181301049, 319.035974664054, 342.823859377884, 361.390060282099, 353.314237656973, 333.81956611749, 333.49925138681, 305.622650144704, 325.347325926539, 356.938571091496, 340.833150778439, 341.085885669955, 342.31952873497, 369.81289159179, 352.415382950315, 335.040311370519, 345.134932939108, 317.367025049993, 372.705534226827, 352.521433123472, 330.115901123358, 337.61407949911, 355.610049081904, 325.636711615485, 366.775376298608, 323.12016990956, 349.101000913916, 315.2836233799, 301.201355975746, 346.592561648253, 347.508593925164, 366.603561368663, 343.340473826251, 316.034629114981, 327.311380966065, 343.293392708336, 356.132977352456, 354.068882236873, 358.299063252766, 344.499465978199, 331.781708582494, 339.881227767931, 359.844637111702, 333.151124616637, 345.388828431725, 342.814777821502, 334.577850079977, 335.802198390267, 318.037757966181, 352.130048860071, 347.722441205226, 339.657614459106, 336.668107720723, 338.801746719081, 346.043031672401, 342.971004183541, 351.697323681664, 342.932969531749, 313.878853038794, 321.624235406091, 363.933140765503, 311.517518019988, 358.593036505438, 324.25507739479, 354.787701950612, 345.197752612458, 310.608364718462, 336.315189228595, 351.462021748443, 356.951560600677, 361.928299143781, 367.569170572767, 363.916629832995, 323.543487394935, 326.467682447517, 315.682399752443, 319.175307241348, 355.464567173314, 349.291134178572, 332.788939823577, 363.799804659923, 331.70768505062, 354.086139091871, 344.245168739708, 341.167615607974, 347.308465307801, 354.933533769248, 317.782659594699, 365.118151062719, 362.860719387555, 325.281727797419, 364.792191701878, 313.891507013698, 334.688910352139, 350.279509334084, 356.431406172234, 364.213600546317, 322.052655886041, 337.585049022292, 342.481451739212, 349.66954137629, 349.175017898272, 352.526470175073, 350.024206721846, 332.005612197519, 346.706658859552, 347.437220750071, 351.578338117563, 354.417249729679, 318.69527154333, 354.782715074934, 319.703679357468, 346.299797933786, 336.937484773014, 324.904785961915, 330.591326178573, 336.857773312973, 353.785890629244, 349.482653471082, 339.611746276032, 338.333311906949, 351.63964541381, 331.713497560241, 385.00870044826, 365.630265036897, 343.131149175556, 376.441430782102, 330.343950443347, 359.570450175141, 351.263061212072, 367.148922678821, 364.884365821537, 365.67045288399, 327.577804774918, 362.488175984844, 336.685201831116, 359.502507842144, 354.03771960605, 341.798856840194, 341.327559469362, 317.656068431415, 358.561076632521, 342.425793361701, 355.920801900797, 361.155555994241, 346.751163126814, 360.678641275789, 356.160840949714, 354.207010643941, 350.140976453163, 334.560462268466, 319.7489031265, 360.461527910735, 336.411969097197, 333.391227922559, 369.548519852885, 343.94126825102, 325.763226254256, 359.94536303181, 346.50640909189, 345.875098210264, 358.728648938665, 344.459377697332, 335.537038917529, 340.972156970689, 383.803941316486, 342.889833991841, 334.73206113198, 361.265675883272, 332.992114765763, 347.555349860163, 335.108175882906, 339.897441750517, 336.050168547391, 371.375501726208, 352.254943311461, 335.652880139941, 358.995864574677, 310.532957202781, 343.794754492411, 345.106826252669, 341.004437574433, 363.321477958988, 341.625022123841, 359.33700983451, 328.355765625132, 351.114892306092, 345.81203058118, 338.11066443209, 342.819081281258, 366.581165829116, 364.450037606983, 378.32030927983, 366.871715725026, 338.54785263667, 373.878500053614, 324.785759090153, 343.004937865015, 321.793231249297, 330.317174340498, 349.099103659581, 344.891300536559, 350.654597259115, 334.420716893927, 342.971288181091, 325.784069129669, 326.436658270952, 321.555108878328, 329.608080457073, 345.118348547563, 362.224278717673, 357.106873963246, 318.624878660372, 333.578301553383, 328.090572724968, 360.475608932111, 372.270774743129, 348.808227655478, 337.128861431647, 343.814429793886, 342.449027044254, 347.409736439026, 361.38988637264, 347.883156813738, 349.704644843139, 312.691844813467, 349.752961621385, 360.448464079794, 343.597412743039, 340.83385941065, 319.225515670214, 325.008378706876, 320.079033371916, 360.936184127274, 338.479992780865, 323.208508994724, 366.286380605636, 336.090990655109, 330.815293401504, 358.688848065574, 324.504395398236, 351.35794900486, 320.935549353529, 344.86738248691, 321.545271002866, 330.615082177323, 338.195618113026, 343.430899666921, 337.508808716592, 347.46291398846, 362.682830678979, 326.960839482944, 355.226428794398, 352.341437701648, 338.20450905982, 340.50340321932, 331.628836349862, 333.97637627851, 333.832251236949, 331.788886580637, 365.375840164655, 326.017865315468, 323.993671784381, 341.444080640057, 344.324902654193, 338.635269129477, 340.304153093811, 340.686131243946, 344.071388831366, 354.763846400718, 322.559649555742, 339.831405115721, 319.649201844701, 340.959633406292, 337.613589411245, 342.921637474623, 361.219394761857, 337.132340998781, 346.179970915678, 338.803273989612, 370.788981310637, 314.967202703049, 336.198923370505, 348.692475344671, 341.024477841197, 344.255190981943, 358.31200905627, 358.930575232785, 331.835346703384, 368.168949123738, 331.849382428314, 345.563100492595, 359.134401308539, 336.477444726379, 306.987048174805, 346.916641592618, 374.181060035905, 337.136219858875, 320.68141143584, 362.326284117532, 328.002632779305, 328.433561072871, 366.384746590618, 340.709505699865, 344.88997099318, 346.742846597893, 359.514294239132, 367.564225278994, 374.311420719481, 322.77869763255, 342.541277965789, 377.24830003734, 349.977311051206, 322.316386346192, 335.936094849154, 328.305730729569, 345.401248507136, 324.229123121924, 321.085062313405, 336.209661503442, 347.563212739471, 349.799199564703, 346.807190712082, 336.566372682435, 320.375897483089, 326.031720930341, 354.731970552615, 307.844264109677, 339.74770427837, 326.344564658529, 348.482982352516, 357.394515059979, 350.647805992324, 360.373228410745, 337.756422133264, 351.53218313839, 362.841759084644, 353.73601763661, 388.552061281889, 333.589329908271, 353.124761901518, 346.259961540609, 331.61085225739, 373.09861038297, 369.345944847771, 350.158100377409, 346.816991445652, 343.151707639438, 331.681195117786, 324.564530674357, 366.076159407546, 331.390387050443, 336.511733615097, 341.397997206223, 314.829967614691, 369.002285182851, 353.571265102785, 335.05512374637, 330.139239590622, 319.802604863968, 331.010535789804, 337.340364577521, 313.341404028603, 341.452045500394, 341.580243802202, 349.99894342976, 340.100217032682, 335.853864646692, 342.945893799672, 348.180738658586, 360.442338979869, 326.066504478414, 340.48983604707, 355.542796143923, 318.93585121731, 345.016165741774, 310.229407969321, 333.374444535237, 316.053627626438, 319.759473231584, 357.00123041984, 357.965054045588, 310.572279457585, 334.176944286726, 338.034942157865, 346.672362208947, 334.551804891147, 312.724693025847, 342.308323406686, 341.516445073004, 352.868425542048, 368.925855168377, 354.049337898428, 328.460425927583, 362.511361243832, 346.576204589557, 352.04235529083, 345.37819466444, 354.591748079154, 345.6530638501, 338.466190024202, 328.037654552004, 356.576645960351, 334.147812657818, 370.916790130773, 336.240483629047, 356.278986595543, 362.008247104674, 347.972087069256, 336.554283213227, 338.24994031196, 343.177226146852, 364.390218660662, 332.036446057127, 349.750541550111, 341.007727613311, 342.964588784826, 334.959679107723, 368.821864005307, 352.036178075495, 336.495644085384, 317.786353701202, 350.04564779868, 330.017698229665, 310.206402484583, 351.976070317335, 362.431639462091, 335.004431703913, 346.626341788634, 367.364177190745, 370.407219761672, 374.445015351426, 338.39970871106, 348.589551168895, 319.435194960409, 324.534143813162, 360.865327134786, 338.416015492964, 347.521606312675, 317.488940665967, 359.506224706931, 328.128107074226, 347.366035722155, 327.83820619574, 356.435894658634, 334.592788254733, 342.799841566664, 350.716359422286, 330.792079477957, 364.474529007429, 346.528120796151, 336.256427059964, 345.32915561532, 345.947282501679, 376.498333723134, 328.006573367161, 333.853414043892, 359.185585541307, 358.608750438392, 335.070476907161, 342.095372007105, 324.291292737789, 324.910893439063, 334.127324193939, 329.447849678064, 341.192556753569, 352.985418040544, 337.672715475538, 331.246973958428, 308.557842232854, 321.064574357915, 361.610643618884, 352.632874540991, 324.203962426973, 354.780986180961, 354.321614173491, 341.76017980763, 357.176638789922, 337.498935231553, 359.510862183403, 319.337930084796, 349.781247790609, 346.85754542241, 346.38414362822, 340.177442362794, 354.390009432955, 315.918478005708, 350.207827144218, 350.013203004746, 341.005505162809, 338.991060733817, 358.764103929051, 333.576856139359, 349.343342340971, 338.212571019457, 348.107960483246, 335.743545079979, 357.953206790555, 346.187324833753, 345.636119599218, 342.159673432177, 321.919153664579, 331.076999258901, 350.773125015959, 314.905809334527, 338.251540229697, 354.771552704041, 387.894173738197, 379.23702145106, 339.137756730663, 358.348948606751, 332.6475029609, 352.992676769395, 330.084857885063, 340.620963528476, 339.842711167426, 373.078032910943, 346.344921541579, 348.313527698056, 327.696156463446, 336.319793182434, 351.495996522483, 352.62944673922, 338.751732825514, 354.518669292364, 308.539198250308, 323.751315113119, 348.534768719091, 341.588490659518, 341.331412394048, 352.956066346762, 373.338812007982, 363.65451202341, 347.527235981678, 340.814450475662, 350.571432991529, 339.723352408793, 361.911220350225, 365.900738594464, 364.409390721465, 339.608969612607, 342.506716535765, 357.445180192449, 342.511223209601, 320.012815224806, 351.365196094376, 363.059347465746, 340.955389973866, 319.263542894843, 296.985822512044, 353.855442751916, 305.830378219466, 332.141398934008, 328.660701879205, 318.03717736607, 376.653491674866, 338.393223773021, 350.329617407113, 364.83261698678, 342.942175911289, 337.561284792396, 312.67565844763, 344.218375003318, 343.664936656406, 333.75912750045, 347.453328539974, 348.141522755841, 336.498178952661, 366.522295352099, 344.441200341147, 342.956810703187, 334.377395861314, 341.031705903871, 331.592532892016, 335.445666259089, 366.619755070682, 329.072868492338, 379.013361858037, 348.512727850185, 329.134746410018, 359.600650872565, 365.461747215146, 360.77579639311, 338.415072480686, 360.89011323947, 335.647253131062, 333.636677036106, 370.6801364173, 340.427031273114, 388.786775320262, 321.367664556074, 341.401896705817, 345.988741817237, 344.478939589965, 321.486691223225, 331.621728934398, 298.884644566711, 331.859053032478, 355.907330448399, 352.393823133824, 385.831150137002, 348.269954656804, 342.751781374331, 347.294677395508, 344.735553248219, 307.652820201876, 367.577342961651, 352.917029836823, 347.989641552419, 353.848369543229, 324.079084100104, 335.951824713561, 344.12847002042, 365.418679470011, 364.028895110228, 361.67861799121, 378.669252372682, 308.219210935874, 320.073797709415, 345.477686563571, 344.248654996127, 360.932912251216, 327.551416104925, 317.338972144132, 359.320312018394, 347.328617516085, 361.486861454433, 369.884181653126, 331.92835223058, 340.143275355315, 319.421925461038, 346.145386196054, 347.136810534896, 340.158963894846, 370.83403772632, 344.01999441238, 351.482659371502, 345.964382847268, 349.780944117047, 352.252084565682, 342.877232313049, 362.972618453057, 359.379627576104, 350.618618900337, 365.71057062267, 353.111869653582, 388.488547891879, 335.953227595816, 372.813855495444, 345.897667273077, 329.778906370854, 365.676196158388, 332.536071991182, 345.443341374858, 338.209419659641, 352.494976052529, 340.159176734554, 319.275903643524, 326.091415935876, 348.694289224784, 356.093197320843, 376.495730083473, 349.087470301359, 348.443673222821, 369.153993610224, 312.564641828457, 333.540937847623, 335.346944316662, 340.850459960995, 351.21032833015, 365.420176590216, 335.350341652337, 364.46269091738, 332.148509345579, 351.244175359008, 365.998122059458, 354.169013368228, 347.58216618277, 348.122878178194, 370.564531746048, 353.236898903807, 309.483166481842, 347.59503102972, 377.482172725437, 348.763976375173, 368.710800760428, 334.783784811842, 320.478492576307, 334.841450123363, 355.451144004898, 345.052772277084, 349.722956701554, 333.560733303839, 356.719330861824, 329.90663924295, 340.73183858439, 372.62262349148, 361.943324691032, 318.854359112378, 352.565022259548, 337.450274024698, 350.009308405154, 347.774343941833, 347.164069396071, 374.298983065593, 336.554728850426, 370.128221559211, 342.364806548883, 369.18991253523, 350.950611269386, 338.566747129401, 329.813685088274, 331.940695433427, 326.221579650856, 322.958680877511, 358.379107402621, 347.332513578703, 332.160312054633, 325.502383937329, 333.008947919981, 358.58523259301, 344.431997599007, 334.764837944229, 325.484168089711, 361.886760511214, 345.078304126997, 344.785426650262, 358.084204006747, 351.15524539722, 376.738716275557, 349.383598133873, 341.174919160282, 349.509533035183, 330.358840874321, 374.076173836616, 337.407342695043, 364.522772788958, 372.487568635556, 328.584469796836, 339.463711278469, 369.423932675068, 330.977404563529, 354.722972951174, 335.293795319749, 361.435380761118, 321.415033106799, 355.826724766968, 359.854291626215, 330.888931881182, 356.078478847642, 332.538109941082, 301.556073061334, 333.441961276279, 335.927887381729, 350.457292252176, 345.738539785807, 370.669774760131, 357.03742198007, 356.017966324554, 331.943960952436, 327.248612827482, 325.210801650877, 360.784601432352, 328.461430884098, 333.961326125366, 304.429972801516, 344.702533548096, 360.628715697009, 328.187672721669, 378.087770251562, 341.202658131544, 331.304363720564, 359.652024903876, 352.509818044655, 348.316682305371, 360.33939544989, 346.028620436571, 355.491911133404, 366.935010266853, 336.531411131922, 335.921203492472, 316.254674013551, 322.077752495464, 372.558487087126, 341.370553765409, 339.264103545041, 372.389437250747, 310.584717691283, 345.121553729336, 322.654418681616, 336.253268998284, 338.507753924741, 297.133569329929, 327.625499944939, 344.935502762334, 335.162942227836, 335.808705071708, 361.213746082107, 336.899262243339, 339.66234273656, 358.315126998581, 349.991958446211, 330.057281757653, 360.013440355067, 358.335744203958, 326.901564086636, 342.221992120013, 353.154826879486, 369.560575054979, 345.592925777784, 351.961905863245, 361.84728732952, 348.074232197322, 315.539672481601, 341.298230462915, 362.327363463123, 354.065697401314, 361.798404549035, 338.82618556016, 363.811493849726, 343.605932003479, 298.525049039344, 337.767133878271, 331.534266299817, 317.40544599773, 335.725559765858, 352.156997169797, 366.050612260827, 334.243310252728, 357.930695419884, 342.439795175219, 332.351189271916, 332.446497673313, 356.960149164881, 352.888764803514, 301.918952159249, 349.76823603922, 323.948815523714, 344.109924102305, 369.962401410824, 353.682408673897, 378.137876638409, 360.175044448925, 325.369744634592, 361.001238077792, 340.89618892509, 354.567325143211, 351.880980403043, 336.158150392305, 343.914978420566, 328.212084350181, 346.603799849847, 337.383425076562, 364.993471200933, 354.063146952968, 357.80619278235, 356.256856604963, 380.721835834044, 345.146792407242, 379.024576209686, 361.733034461503, 324.438747313445, 374.976418899488, 353.054000931005, 354.818118372726, 329.720613122353, 345.706889095747, 348.505867519407, 328.502177203849, 350.871265400462, 312.157722218449, 323.400431938456, 342.532181773361, 366.938135098416, 356.017089108064, 350.35508613112, 318.960467125496, 330.195682212042, 367.05848121355, 360.245023916613, 336.426967348728, 347.041079917298, 354.688045593246, 304.225194611786, 360.290883931061, 330.688463953501, 353.686227874214, 331.302582466362, 331.858013640213, 332.894555962374, 359.754174504158, 403.859616953496, 344.266709144583, 337.605750792254, 368.544139498159, 359.353210236877, 365.496844931823, 309.950053934128, 357.353013721265, 338.170243869644, 337.1914295486, 322.957023490294, 321.926897689856, 366.544468556375, 366.427543019195, 333.403629005101, 334.827489589204, 339.384234393013, 353.933206379227, 344.158761216444, 327.902671101796, 352.493701550153, 337.77915088728, 341.346071508608, 325.237283433489, 306.409290482167, 341.970965735757, 381.81262723551, 361.288283920702, 325.89468674632, 341.444688752699, 337.750280824055, 366.32071176306, 353.936220059246, 341.996992730423, 351.027873894197, 354.991956755316, 330.992899325583, 361.460753385228, 350.137641962201, 335.125282656554, 330.127315083913, 340.365979462851, 367.114478313997, 358.582064175435, 339.500223639859, 304.015725198898, 367.559797404507, 354.031356503331, 312.536287336514, 347.476241022474, 356.544015919981, 329.622415712396, 343.642335540638, 315.260936772587, 357.900263720317, 360.005921767803, 327.57534099969, 362.466025448702, 346.56038368928, 345.585470738221, 357.700078615783, 349.303450787773, 323.05613656678, 337.733659519448, 350.250822899861, 345.092745467297, 324.825879510531, 314.752788305557, 339.545429353863, 347.812171516881, 360.742203326205, 336.25849699303, 321.064692225818, 343.649571236452, 326.354167452133, 322.896585130394, 348.900958088124, 323.867405895756, 349.184712777295, 352.365553860302, 346.572558060182, 344.968495854445, 344.633989390858, 325.306685324943, 336.408012882001, 346.452162543849, 322.804015814759, 341.606414466568, 352.224749951696, 330.638352305142, 328.828832856988, 358.788599923693, 313.186234143448, 361.754937036216, 338.862106126475, 329.55239321308, 316.750442708988, 379.975476227254, 330.331404779211, 329.785550310737, 346.11460950228, 353.003614556452, 340.318987800733, 353.064468787842, 340.340181434643, 347.821413593492, 335.46690640028, 356.23000942556, 346.159963925215, 328.67507249162, 361.170329893651, 315.139298694424, 347.265859547184, 357.892316895821, 335.458231571458, 339.904967240916, 315.085932307066, 351.549331656647, 336.464085808075, 355.063924643238, 344.011436777927, 317.676711934745, 325.158802759335, 357.59495654114, 366.493937603453, 315.72268921991, 354.036904314793, 334.193979050652, 343.791042417596, 336.247940477391, 350.946667006011, 342.33519053011, 342.607222675199, 298.193599420252, 365.597639381136, 384.175032508612, 356.935633261601, 346.061081796587, 343.305570987669, 355.145724696041, 355.695164554151, 360.214044359013, 362.173302386384, 352.53227712548, 368.037347339544, 356.960663735868, 346.849481933964, 343.121702675746, 321.538099983561, 359.789746300099, 342.739177022036, 349.415998169949, 338.610548509067, 314.947082684766, 346.685809217819, 340.716664448341, 312.456823121386, 352.235817999379, 341.933448532533, 311.611341844844, 328.40806367592, 345.550045409145, 348.737399973131, 343.719206802949, 344.045002823826, 343.013581320309, 314.20824158974, 311.250035536261, 343.311014462255, 358.925860991281, 337.282844640549, 355.927900913994, 352.634116918081, 344.535293060256, 350.488070038577, 322.989132853148, 346.148537474549, 329.192979478845, 351.505575719886, 327.597501833755, 355.268974667881, 335.007576853485, 367.796773858644, 345.410859258139, 334.109976896085, 318.902810011931, 356.585882795497, 347.539631427539, 333.858887261017, 335.890888624463, 340.627380068081, 351.18420394449, 344.13388241316, 339.617758283054, 329.364034958564, 368.791926231895, 348.593486077298, 312.683156334335, 349.237518798461, 313.005458449958, 333.978422813384, 363.241456872725, 305.577386675949, 340.126162063131, 348.060510191843, 333.671472892256, 372.677420119356, 314.340442386312, 335.040845114242, 337.24458696039, 354.072820433515, 346.206780637858, 354.66611042542, 334.564614895318, 335.908797372563, 356.181760590859, 332.128233812964, 317.030507006592, 338.054211179838, 347.6502518227, 367.305912057225, 318.684521410979, 338.136730665774, 362.217671807172, 375.281806453945, 333.946321696882, 360.627341171242, 352.256488284868, 337.822124582113, 389.708066400137, 338.724891635281, 353.544725038651, 330.766422733458, 330.587700007799, 364.18341474648, 345.048979112558, 347.561947789254, 330.14975167448, 370.415202557931, 345.651956168807, 357.93664875022, 327.067730274981, 340.940924491723, 383.810640307055, 335.894530662947, 357.301016553526, 322.652167146787, 340.985362191911, 343.363398462266, 343.571831635554, 341.167692365388, 353.956841019568, 335.784349513024, 361.685574099172, 356.703832928686, 347.250354593912, 328.123393149553, 333.450510759765, 358.949590619356, 339.39088409105, 348.545343008289, 331.397999884843, 344.760788990357, 324.861976251715, 367.306318167466, 345.145047899185, 335.071792614554, 342.599367733112, 401.959670907902, 334.116179796063, 332.357344364197, 350.960241088129, 346.365124878929, 334.711159414682, 337.716500183769, 341.993201584432, 364.892714782666, 334.497914380462, 354.13969495588, 349.092627139002, 353.057449560427, 340.217550548234, 324.749747722734, 324.315856406859, 311.004406295274, 338.527871111426, 330.01522400636, 368.333480982631, 363.65612928331, 315.394545978042, 342.179632420143, 358.614895232878, 344.008419423182, 360.648805374696, 348.591436210513, 336.61086089085, 373.71954967183, 358.073665690509, 360.801795941816, 327.281949726314, 329.203041873919, 336.465574771921, 345.503402141826, 339.855292002911, 319.662601113252, 333.889157902985, 338.6334613775, 366.270677182766, 373.86443417444, 364.589128116546, 340.388375844291, 339.742037741553, 355.032306323293, 335.505836987584, 324.028852912141, 373.749137426388, 349.77626828771, 349.121915829728, 352.708504981692, 354.755202776393, 321.856678786846, 321.294666769816, 334.919671225842, 345.800223460475, 324.896365172126, 343.222384526134, 346.346111196947, 331.811542099713, 359.462552962988, 358.054295141049, 342.495204753951, 368.325728981606, 339.923783492447, 361.709865566336, 346.495486236221, 360.13374640435, 340.9672544087, 348.615566917951, 343.854381662325, 332.239927546695, 340.229814613777, 326.281950671629, 350.793280888812, 336.886061644755, 337.596417337663, 346.756599202504, 319.861469646832, 321.28330219209, 339.716733173822, 324.386920363979, 373.566961534816, 392.976849986728, 363.776166865305, 322.901600052022, 341.95358234844, 349.176549917121, 358.992226831842, 340.661801733399, 392.462501206448, 363.094537237957, 350.863896402418, 354.275586834699, 348.983318493617, 356.466143753978, 358.170388364051, 338.305852161829, 356.669010774257, 342.594812191467, 338.354879190647, 336.477084671641, 347.708436754753, 330.74292101962, 346.323274635909, 357.177271262099, 341.686506023307, 364.866786679335, 342.25409987236, 342.727697954035, 322.552953642422, 352.276726025332, 375.062141921496, 353.376492643216, 356.870836479318, 311.879255384853, 330.436892380838, 339.729135418701, 362.199399026351, 348.550597986407, 361.799023846454, 335.261535846399, 335.915590683352, 328.287320984205, 339.88282479382, 339.075320118574, 328.373419856655, 333.887276370284, 347.945407361263, 367.197310464141, 374.436698185788, 350.634710402938, 320.025178951828, 339.678189539145, 327.041598594808, 348.091076482524, 328.438291920317, 346.182248685281, 349.497907955297, 357.851840741764, 333.060251275807, 350.059868634129, 360.076229024522, 321.328782444237, 343.001226263259, 345.817670063834, 380.279184908093, 316.943440336708, 335.776031687488, 331.747425350387, 338.482417628564, 366.635471705361, 348.034864814071, 327.625839798036, 367.204822014316, 303.359624240193, 339.59552572394, 334.800605690356, 358.790651541028, 338.247124438374, 298.246198994592, 327.865888312282, 341.142121573465, 347.866347570829, 353.57180961141, 335.899875880127, 330.824845616529, 348.433694709027, 339.443494399079, 365.401245304095, 334.126244503749, 359.825104103664, 349.983758695452, 333.952962495459, 357.265194681898, 323.238595253374, 345.390128129242, 353.184476818879, 348.201627326043, 350.646223739263, 325.099381509572, 342.738862668553, 369.350059294239, 321.483675096987, 341.490139957803, 354.110354323682, 333.989185073793, 334.443183186295, 344.316027473121, 337.380804476684, 377.249540864571, 336.264777821665, 332.599736119872, 336.883806591653, 367.924131035878, 347.020032295922, 309.575493592062, 323.166912358282, 344.946698828115, 334.680196029325, 325.557010626296, 339.485028552921, 334.779544900063, 346.954884496284, 334.774052605869, 344.925663372959, 345.176847350853, 342.576471187391, 330.280531691523, 351.263490398389, 319.257731252903, 345.772965377457, 383.79530351795, 324.727813278534, 347.847781098552, 345.275778399527, 321.662625654585, 335.325984428786, 292.871725551739, 344.48812765234, 357.94428271335, 350.119550700706, 347.834201547792, 359.361062983959, 345.131505786866, 328.768620626289, 327.748355600959, 331.492745432965, 358.287589917728, 360.893916215636, 316.098010418581, 338.258423041331, 357.295292623085, 356.091525634445, 318.454296208691, 317.82369813275, 354.02855766172, 369.12552408504, 331.659781332504, 351.227990926001, 324.193412518764, 357.951496062592, 334.359707855681, 341.078433409891, 335.650161055804, 339.270498907205, 356.019311078174, 347.468930129188, 340.676543841487, 330.378170762852, 366.099827089892, 356.401935393608, 348.141727458158, 353.418741057579, 316.021515286112, 338.101097170483, 321.241199786851, 326.512191776273, 356.882811784696, 352.972970153081, 331.621038356291, 317.009854776903, 329.334586260565, 344.228908647509, 343.346114203081, 348.640692532538, 343.813787991596, 344.376344623382, 348.721518944096, 348.035607404456, 353.114286434255, 357.707081831694, 346.269236618467, 349.086234815032, 335.423916397566, 352.337674627369, 347.882284673078, 324.834323408915, 344.714584858719, 332.73297329681, 331.30898519283, 331.337237952112, 331.88549413821, 334.703280121543, 357.463087846293, 331.009928608252, 343.058213220178, 366.47600927714, 376.789836877671, 361.628182307032, 339.592373919086, 347.168849051147, 323.237917029008, 333.491705361543, 362.894537409986, 324.014608111479, 350.803684539849, 356.500935237586, 372.477723424161, 369.174266516706, 369.388699578965, 329.862177128563, 337.903549097551, 364.267961797689, 326.454730961006, 313.582081380895, 373.264115890575, 336.007901152574, 357.932931706383, 340.841782436832, 350.722636042062, 351.590106445733, 367.65322347617, 326.637748761376, 324.413372035744, 343.794151632546, 368.981733924097, 352.330261124191, 323.033323432032, 330.914604389064, 337.682762955718, 366.228595999546, 325.069420715969, 350.743509694387, 315.612886150311, 342.877254984459, 341.296069950897, 349.846997023278, 333.239668460373, 339.374958638079, 331.935308231792, 367.454429750273, 331.740327069429, 337.412710818199, 337.100153894024, 345.746497593644, 344.329181712821, 361.897757816601, 351.192742582608, 319.842274366803, 330.731301903799, 367.128207624416, 349.675562982956, 325.880769934514, 341.161247285395, 326.209707383238, 363.305886516091, 331.966061182464, 335.836900503007, 325.086011890341, 343.314701700022, 354.959157475466, 337.60537356951, 351.223109875398, 340.256577040971, 310.698139743216, 316.274864150083, 338.484421510848, 338.935823361533, 343.081207572995, 357.677381869087, 346.48778825459, 353.679031292975, 375.467446961318, 317.99784552831, 333.677197197031, 311.225844292085, 338.704244509797, 348.254641420245, 353.411979776565, 371.062258333042, 361.587822996681, 369.682196716018, 326.501142061169, 341.882577314806, 348.753908395506, 312.086551353168, 374.264868895885, 362.509118140798, 338.504450032576, 349.658138581932, 368.062900984337, 360.527285522759, 359.616646760303, 354.324038352845, 335.225149723721, 313.565677531112, 327.970210672565, 356.119916150923, 358.927405097139, 342.577739857646, 359.374015737037, 336.314133557898, 376.956805407157, 342.355512913114, 340.436698748017, 314.025390966638, 357.564760599847, 340.92693464642, 336.872747621157, 353.278926247289, 341.77223251662, 359.935074374526, 317.427739800551, 296.974933239607, 353.100074658428, 374.341418264556, 318.34649136627, 328.89246074933, 323.224464027758, 346.427488871853, 346.459124715427, 341.331342933597, 327.337860943674, 337.226913084622, 336.534222601721, 339.885621251055, 351.874363618991, 348.98193238346, 331.976333455385, 334.844676884096, 334.029412312086, 350.758433670689, 330.057161139941, 362.347169114454, 348.823973022515, 340.388413423397, 347.453299933396, 364.701171579373, 349.606568513134, 349.170185268613, 365.862330014077, 347.29511648338, 338.055867682794, 355.070211661729, 376.454163766235, 360.529555664649, 364.136882695594, 348.762924796123, 326.724970482343, 346.309995150913, 404.370746402115, 350.804646772031, 380.535508448492, 327.511899531309, 328.309960473859, 326.98568386894, 365.619369038076, 351.91705882363, 349.172224392192, 346.505274401548, 337.780790941761, 321.830044436217, 338.356548706636, 354.748561501119, 342.702035288596, 332.587689286856, 292.30619579448, 376.746662491544, 354.559676891984, 351.141138800318, 382.491505139467, 323.344742733976, 349.829634468704, 341.134176695568, 325.104060034351, 372.974031537578, 360.209408002536, 358.365705966836, 362.2492896758, 321.557841019628, 287.251505005498, 341.771784530703, 365.904300610293, 358.282632375501, 342.63893140417, 359.62853606688, 363.61537668716, 326.203647160374, 325.081614415059, 343.441280438733, 321.04955469168, 342.639837295336, 355.603037185125, 362.181266444124, 348.909967539332, 352.794131523925, 354.680357501135, 365.261370513772, 318.000901237035, 347.515323503568, 341.58830214344, 316.181663709113, 321.73657404182, 343.796330120893, 360.886538671974, 320.496714016959, 354.07663106425, 345.01031972425, 349.29145119984, 346.291779248821, 333.459223603472, 339.7663391375, 344.602323933543, 338.664173058479, 335.432958424258, 353.162195750317, 371.300346403705, 341.883510600925, 349.978007129775, 321.980955904141, 362.783065344368, 361.973019629906, 324.201708562769, 345.26032204695, 361.740219774372, 338.219554630759, 351.20752959023, 319.426890762864, 341.266321950475, 328.330125185882, 356.335003796147, 336.233849088625, 334.361186694606, 312.714554390995, 337.370124155854, 331.933897351762, 330.614374617336, 361.760127557421, 334.486218858844, 345.532704643866, 314.609214474031, 341.071536369592, 367.367668102391, 348.632062627898, 320.710777104659, 336.27062722271, 349.668442915951, 337.837956523158, 370.433032560267, 339.418592622613, 330.074184428694, 367.726525795499, 310.085437511281, 343.523947160739, 346.750818466769, 332.959650415115, 356.469819426909, 339.226972634797, 335.837013179817, 329.436075242172, 345.525131256222, 323.492033654824, 345.148879539009, 341.657427218492, 359.338294324706, 355.412642509294, 349.628798804745, 334.320959637862, 377.241063934273, 347.285256498459, 352.723242247844, 355.925199305069, 334.819280533551, 381.671415398497, 331.397423387918, 335.42528407215, 343.271094405598, 338.711167206135, 319.780988331707, 344.045145545449, 363.940059196934, 345.645058695658, 340.814687725685, 360.198889534514, 353.879979846534, 331.839230038641, 318.86998431148, 340.742860374405, 324.504642419985, 323.858647753477, 342.169002015098, 390.302802919539, 323.614926348415, 334.266169926139, 345.405703732608, 373.445334932315, 347.662507021272, 362.579424443129, 323.921055681645, 361.688902871625, 367.099192756786, 340.299892726549, 334.788159888186, 334.797072726871, 359.987063936203, 335.19944008936, 351.839752207156, 358.12301318377, 366.087076202526, 338.219990943611, 333.233027273548, 349.199725576592, 347.351702751117, 343.397712620539, 350.196420032382, 340.221393328391, 357.951896314447, 361.283704347617, 359.178451806536, 348.305799643167, 371.369426100584, 350.455504998096, 345.223983951367, 348.585744838387, 359.605614129023, 347.920362766877, 373.434889581766, 382.938932822738, 330.44219161124, 355.003283221082, 342.527359340281, 376.179616251408, 332.990816271914, 315.724373641078, 362.722289043837, 376.982400630977, 353.994283886301, 363.972223655207, 371.223763213906, 352.148779584234, 345.560221529916, 333.793633288238, 327.232706463329, 355.815826431843, 332.594035254276, 324.371776322804, 342.380145428705, 349.059072302748, 360.403566420742, 342.677569755393, 338.943304147733, 351.120081254333, 366.234786483247, 354.908979708871, 328.498205579706, 331.870134176269, 329.729471639406, 362.665408473852, 343.117746841143, 339.415477382109, 352.777223705678, 328.409091699571, 340.578699828229, 334.714416380018, 363.327201842814, 329.96130408415, 348.80091679573, 331.094637202343, 354.37933906789, 348.614790473082, 354.959576306677, 343.954050157014, 300.997297424269, 319.104155817718, 321.238453203451, 351.076766374752, 342.665340710394, 355.810021496817, 357.922769292942, 329.210201788283, 354.336795410492, 333.027210102199, 359.924666153967, 321.643308096448, 322.480473393096, 362.304757223864, 346.355274759131, 342.890132356371, 343.676558887301, 358.684683307326, 357.000723847245, 339.785857129844, 357.122708382077, 352.694995811972, 345.907703259128, 347.137288738351, 359.374046236335, 350.575926447262, 353.579960055076, 382.656003997288, 307.33949103312, 334.42759856609, 355.866122609767, 361.532747600436, 361.661083660883, 361.332519438379, 361.215837884673, 339.316587672748, 357.93331193402, 342.238834488487, 365.455875581341, 357.435837525749, 333.945838562145, 367.365030967517, 354.725910675089, 344.956019530324, 334.438935889538, 347.841489452925, 341.068072576617, 343.349042689637, 360.253282509718, 323.146138607922, 349.748948116922, 327.745188058589, 343.787863855951, 325.110555465267, 334.723375134532, 302.189900089498, 359.828512043924, 362.870104318473, 332.458834871087, 329.356462837113, 322.092200821505, 322.003395373128, 342.712208330841, 331.671636289384, 332.417480758529, 361.727219664318, 337.180552849496, 317.209493213596, 333.687322863227, 361.374489894157, 354.499790730957, 308.696735534257, 345.388372874052, 363.019045436111, 328.183872814637, 374.723105609834, 355.989362676425, 320.077727162695, 327.444415033169, 375.18626227284, 336.339047909835, 339.967055474477, 367.65931347265, 289.007414873228, 354.279479388529, 339.409957884966, 377.132009096846, 358.604546951018, 317.529636522252, 334.948855616662, 363.304083056822, 363.87582244706, 320.029927789502, 345.24081855573, 334.577085911287, 314.763417710124, 342.879307699724, 353.359530755827, 332.814165811778, 338.085703490097, 364.070193015058, 351.686493868971, 376.684150297962, 328.793710783845, 370.816397186712, 352.890025364188, 354.666834460146, 353.146934211291, 341.38686224498, 373.325672718053, 345.708480557228, 356.788640759148, 366.981751707293, 315.6331520795, 337.003485827922, 343.572019090422, 354.785526533, 333.188621940888, 347.115851814339, 341.524747541483, 328.248599527276, 344.437040482112, 329.695309956967, 333.873999786951, 354.13089298369, 384.903955365003, 337.507578122726, 378.138657011563, 338.93171022825, 333.139048662397, 322.065072155093, 328.350304854432, 359.312105883845, 343.965248709127, 360.238507330408, 364.705656542204, 374.772143865496, 356.796021412357, 338.447116954034, 342.873014197557, 335.734682483814, 372.195724304765, 328.820863705484, 352.219560262661, 338.568520424343, 375.917908222492, 369.503541818609, 309.700772411454, 356.383856537588, 337.704483976984, 345.212464505754, 350.254049437019, 359.50051810717, 311.00596080123, 354.370578573103, 368.49575172765, 340.497022848241, 360.811027088188, 358.784934468845, 338.167396849032, 332.475049110442, 357.494282874725, 337.18593924388, 382.668266131631, 324.03563420288, 324.891243231169, 338.967621480781, 348.008701564405, 368.739035043751, 323.485852352384, 366.584219370673, 343.193123520749, 346.68446513337, 325.960324583028, 352.305987410672, 359.849137484184, 354.292199197707, 355.615246397743, 331.756597797904, 340.850599283001, 367.514604810906, 349.394779334433, 344.239583888029, 325.235187203599, 357.028380865155, 294.727282944907, 339.459731906886, 366.120111636775, 333.239521565834, 349.835077191426, 334.986490256734, 355.030060518667, 351.693907976725, 301.224342182354, 334.360504723332, 342.808446964276, 337.620862378335, 323.657490309644, 336.930995682135, 364.167968109572, 331.505681545312, 322.256644036818, 335.640966248404, 344.206590017431, 373.665429820966, 326.899118512169, 374.838677962087, 383.410735074563, 367.437090945446, 336.497259772077, 315.00970490586, 339.317109068424, 346.152529598058, 318.02359915216, 336.042461138268, 322.653601099669, 345.624578847819, 365.477093533891, 364.305776539438, 338.981139479923, 325.659380237901, 382.496054114074, 351.298278039735, 367.583053039072, 342.337892397901, 313.864747806303, 354.524562619906, 328.622075965501, 350.202389187091, 356.687045048057, 347.277728954313, 302.304918032035, 351.520087001704, 336.467898881572, 339.857724962414, 341.036174193221, 308.567832144018, 337.450379105382, 299.704435582819, 375.69340605829, 319.109808882983, 345.732255282343, 334.652128802225, 362.551081773676, 332.191868003183, 312.764616828097, 351.813726350654, 334.956622428882, 329.364684861113, 341.993047736997, 353.530306450459, 340.554485708657, 326.484221096228, 373.393887190976, 341.933570685371, 384.752397183733, 302.117440524485, 340.818520005958, 311.08256320644, 306.197904008424, 340.249442762503, 352.500041512794, 314.552229395701, 328.825823492052, 363.269122644887, 353.148019607789, 345.254873987435, 346.636294661976, 362.72568009453, 345.788594597073, 365.555006946537, 320.338094156476, 297.787425243753, 369.634453133038, 358.433956403432, 337.251141906549, 358.774157488678, 374.100202820221, 359.91828426217, 329.632800450874, 348.312932056901, 283.132327663859, 350.834622090227, 339.953889806941, 343.761837816848, 341.213605681193, 331.800178641427, 332.262012029918, 339.970099657794, 371.026475905797, 337.729542086133, 341.490622678684, 354.773161564803, 376.22430440606, 323.218175743314, 335.573120506774, 336.829950148945, 328.973209988852, 348.194748978977, 334.295082206762, 356.706914768621, 349.714189320308, 340.669876527026, 310.961748284502, 323.333710833524, 359.806496286209, 336.100374715647, 352.436212671685, 311.300027533606, 300.26279806289, 349.29493940844, 354.799813103971, 343.823837963738, 350.56973943152, 348.695566899119, 343.774951951257, 351.878104638258, 363.646998212607, 357.680922383537, 326.371648106994, 347.554202406615, 388.608800015972, 297.985971226133, 360.944250619789, 347.912301047954, 344.074612631497, 341.031216752769, 349.858687084376, 371.340319243082, 352.854813277485, 362.294051684991, 319.304247004389, 336.486560856539, 373.818116177585, 345.483412481232, 378.151832040112, 371.694648896359, 331.084063247236, 351.077347660951, 342.822214924963, 343.160959179844, 332.240427633074, 338.98970909839, 330.874607676182, 349.67297403174, 310.358147215604, 331.289739241658, 373.530084242269, 343.745026071143, 348.360053914231, 337.541285091172, 327.637919123898, 344.347001540693, 331.864784858742, 342.129591840916, 332.645109252088, 349.684704211065, 358.235423380556, 357.684286672774, 336.021154895005, 334.994232687382, 363.620776284943, 335.541285452068, 316.625782566896, 339.016523992941, 336.410250140411, 336.410220092516, 346.617203206227, 346.758261557046, 344.273261571673, 348.274412393377, 310.624650041205, 338.405534987554, 358.708109118266, 345.439265676426, 311.849407813315, 368.846508900184, 343.488821955234, 314.746024167776, 334.555165980893, 339.290698670386, 350.231844653525, 325.789287473802, 350.118603883135, 338.520245673169, 335.03830476584, 351.403312616698, 342.508913936756, 354.483425446723, 329.014542822662, 339.063908195851, 324.777611690673, 384.593866034888, 344.539893588241, 328.844408565932, 341.464738028349, 336.380433582656, 361.598905998269, 346.388542884631, 317.812084763962, 327.842519380963, 354.924851392157, 371.033768413737, 356.654071699692, 338.049196718943, 344.639893677851, 329.167180402643, 333.691484171295, 354.072870911364, 346.591561893199, 326.931285534278, 374.849352316425, 347.520532099456, 368.655380960387, 349.160289974635, 339.16531507645, 348.323914881343, 343.196018707805, 321.096997744747, 346.091842991872, 343.677128095373, 334.34803853926, 344.832874829276, 335.928484695113, 355.176555050282, 356.485983923228, 343.534921259465, 315.691694933828, 335.019672464486, 348.223662509065, 347.684009426359, 335.383094417546, 346.240192269158, 336.854667540445, 317.095513282659, 382.012545557071, 351.185407716411, 349.145543891323, 340.385372352556, 339.437866815077, 381.409361837333, 358.285181723301, 335.400273991393, 327.85734257587, 316.192367948379, 352.457827767931, 330.743352555649, 327.212696651066, 353.065314706522, 328.581745535627, 296.626871375319, 353.955387647655, 369.835340380119, 296.083669485482, 363.036284333508, 319.942250238489, 358.478902352178, 344.613789847624, 325.738604538969, 351.496437555389, 343.196886109439, 346.820697953066, 355.093217789521, 333.935668688069, 359.386619267057, 377.93224900437, 359.72270803984, 371.686934996053, 357.363717622031, 349.636605572405, 355.002362208865, 326.760563659096, 330.87353150367, 322.302827228994, 360.787965391044, 325.173443706741, 377.529523044317, 314.912476435983, 351.796836723708, 335.205336148496, 334.771402510596, 330.340884975606, 330.921351710845, 359.628742044354, 359.207398539969, 308.779493924421, 366.700883884119, 364.271661843239, 337.606341763019, 354.148300338723, 339.678768073801, 353.508770963992, 320.923060184676, 323.54272107873, 342.875673312567, 342.481902638936, 341.818032916458, 359.576119976029, 320.961623251231, 344.421854477152, 328.093858891639, 365.866010305681, 363.493562942407, 307.017204656429, 320.146805750847, 344.665261034577, 345.694858018406, 366.511703672241, 370.254338220468, 320.274056919013, 363.672862963738, 353.029815898904, 361.986350608869, 330.678858892701, 340.168542211466, 337.372824356851, 336.793312865997, 347.485099601207, 332.711481197227, 356.650925860739, 362.792921703186, 353.904476417743, 319.980222508481, 358.83528599359, 340.452064333395, 369.439248546398, 323.809492554264, 341.142882998534, 335.092119018979, 353.142894270411, 346.910052890848, 327.534236906668, 361.035384870382, 345.214815974772, 349.491171055531, 332.270497395888, 313.371504083467, 348.007538315661, 335.498283679118, 312.205669973788, 340.859991986618, 327.689450742278, 376.019007281714, 323.73760596597, 355.705485022355, 327.505762189333, 359.365038041305, 330.160062668969, 370.025873718407, 355.341395908332, 351.144035511338, 352.368005475814, 362.953902669947, 333.218650417477, 334.39138099022, 356.668165834267, 346.971905554458, 321.302933132567, 329.425239483108, 345.56462715623, 357.947439457044, 323.956484964213, 360.619532905392, 353.987171453928, 356.220206977505, 347.881015688033, 338.742013079357, 311.763753476686, 358.433233671402, 340.291437242929, 378.031144188676, 340.346719952626, 326.066103354297, 322.946644000487, 349.287018477095, 358.116016620387, 359.443172201996, 339.362943044972, 351.361593083947, 325.685761256002, 360.356578814664, 336.150185031545, 374.613861198659, 364.356319374174, 367.413737025757, 328.583123067509, 326.830639682932, 338.792288454266, 355.455658746106, 350.561813963725, 380.052101891203, 336.522523233261, 350.447463377439, 336.394776555984, 368.12264183488, 354.319795611664, 343.309386602586, 343.785669470138, 324.635674048746, 349.506661361455, 339.055311006746, 350.25738289187, 348.551657464446, 352.874107196757, 356.519374560186, 329.204194316067, 372.180687222778, 352.454105027638, 317.178422951827, 359.086288160383, 342.929587524888, 325.835369792584, 357.120066662146, 325.226312076673, 353.029300548352, 347.613686238152, 321.841958107383, 358.294481791849, 367.846248473544, 318.040204697448, 332.457127680766, 345.443897486542, 371.699283576131, 365.588400286116, 329.460502853122, 349.71943081297, 357.52726624186, 355.662985023853, 338.043661893164, 361.360935208319, 333.302257532771, 342.671667024396, 316.023025564755, 348.178648835148, 395.556594292326, 360.084577590513, 374.974200707065, 366.910765722277, 331.408214656788, 349.021197670001, 342.650509376305, 345.440531937485, 377.420524004381, 363.808273482266, 356.597371920736, 324.660345544413, 321.336409290053, 341.739294772905, 313.965321537014, 342.738456246433, 338.344117881298, 362.637247509124, 356.138313145755, 340.223039588422, 330.510274870003, 336.393197089461, 335.956559282343, 335.20628555208, 382.611900038301, 350.400769094895, 321.704684362917, 338.560847825074, 339.228104825394, 347.707148406041, 362.144832405471, 369.390601891286, 347.976909208734, 377.022582487053, 350.613681164464, 343.821344878813, 338.322544502385, 366.832101114407, 332.179677170078, 344.737723605844, 323.167868166708, 303.432922862893, 330.927484407745, 352.689792418459, 355.374223444955, 365.754178412252, 322.335250467428, 344.447771390902, 337.804359973087, 359.329139341161, 377.873612544163, 355.231645324288, 328.243410657526, 359.773580427969, 334.484458852838, 381.253857144287, 354.508105694306, 383.128061609112, 366.653518523283, 346.948219399583, 373.866241589633, 363.841180319117, 378.405762509843, 337.333830916057, 370.502290992593, 361.726284986482, 369.541887549807, 322.590930431657, 348.521896535693, 339.658039177757, 333.489336700038, 339.678653250519, 348.023724892696, 351.177586105949, 365.646452603293, 338.714680373829, 360.595989354233, 319.400641079939, 348.758928634325, 341.500253919518, 338.909131649369, 343.247329217511, 337.777106529386, 325.59371422387, 360.207681632835, 337.468130730784, 334.925599083183, 307.725312865361, 343.03381537323, 368.888837161419, 345.870005060987, 341.370982097334, 368.358505889363, 356.15250024496, 352.715659680939, 321.263460246462, 326.228253191762, 360.613298176276, 358.441230432449, 377.128467125397, 342.406136543553, 355.787887296773, 333.302173644943, 326.007371802331, 356.036630493877, 331.275624951615, 344.352358216496, 338.792324350157, 330.879138288758, 356.65013361442, 340.087270811079, 361.399841536815, 354.03368011935, 357.294014322189, 330.46328230694, 355.890365164692, 339.486006687505, 333.254696326704, 369.11375486554, 332.101197525306, 322.118539353337, 332.85082811875, 365.719053031735, 342.592329735121, 304.279658481972, 316.64601563591, 306.062064438319, 338.985731419092, 346.429644565812, 333.495904294348, 344.253199205438, 329.518350859274, 348.585079174411, 344.92516997359, 343.788075699324, 348.552940005106, 360.200058571701, 336.23034538675, 321.358192890341, 288.093539969769, 334.926251002276, 351.140764615823, 350.272851993724, 352.923173559303, 364.568302398197, 329.305928156377, 336.400318868969, 334.777692411, 332.3247468625, 335.180542994842, 354.211699777125, 348.598437174542, 361.146891042936, 315.093031548772, 321.691716875157, 361.804294403433, 338.489610555939, 297.926389340568, 360.187194465057, 350.227355728712, 321.524389294596, 351.245631447067, 337.362458527058, 350.245800927448, 332.182135185557, 345.776180755393, 337.224922682288, 360.936577463931, 311.834637329017, 350.902514119828, 335.078897527766, 338.819384470771, 352.537349380814, 361.385282645816, 342.331712878963, 354.238820457331, 340.376191830648, 369.158110073249, 338.319024957839, 333.652161719711, 328.053970621985, 340.673099225161, 338.930163247967, 325.968872588593, 369.045772677186, 381.588270348224, 337.24875001652, 314.991614600326, 367.815511108364, 342.310961197763, 366.541142896177, 335.579146810924, 325.508708682267, 315.635840238138, 348.225608381409, 349.818518931476, 341.685527388173, 352.660135650991, 342.652127083183, 344.791632838277, 311.030844527319, 335.558979613763, 326.231284449012, 363.767201381172, 319.100173955992, 347.700963419339, 322.621770419655, 370.350572487002, 353.879218466636, 354.433369620556, 337.366132450121, 342.748157006109, 326.235475569626, 328.28161280776, 340.354907132912, 333.431017578414, 364.430720434586, 345.788726773617, 339.187520089785, 312.96625273703, 342.830438064776, 373.040241682909, 350.679350793401, 351.538975964035, 356.238645634007, 350.31810329738, 359.072132623987, 329.236117412807, 360.62997531444, 364.455353933604, 317.933966568758, 308.564204146378, 297.458055051241, 346.260332319322, 335.629935665736, 361.185543199827, 360.110211876491, 377.217383394596, 350.473312140771, 357.039763674544, 312.00094561474, 315.589921363, 336.665315398487, 333.392554347475, 368.416241752077, 349.506089979477, 355.085998413889, 351.344792241567, 357.675040585095, 355.370378470027, 363.769683879938, 348.33940598607, 352.809292764714, 338.391585924905, 336.329881223501, 339.549162037616, 338.547638865587, 338.793116614311, 354.168017801687, 319.758272286915, 331.517216500511, 351.704280877559, 341.729516304934, 364.206400071709, 333.554541313362, 344.212432149614, 339.104175298634, 346.845438081274, 358.750122292889, 334.85581513843, 366.123105530304, 378.539367758998, 340.38708253159, 368.719245601463, 357.784011712533, 356.828079952313, 339.868470160059, 325.491427894736, 349.242729164225, 346.198939778026, 348.009485760636, 354.635613231611, 361.45632458879, 334.585700147878, 369.015423820338, 356.837411309261, 348.611021238776, 284.703134577572, 305.327800800356, 331.949103529954, 400.274660824699, 361.381407056329, 345.514971712208, 335.020081686418, 331.966289223449, 340.173851888207, 336.526489505604, 348.806559824867, 345.327459601383, 333.090375752242, 325.334626372083, 342.859851238948, 339.721488657066, 362.610929594698, 351.759983701716, 325.754704554093, 338.728553206317, 374.722380530528, 361.674045955716, 377.238363963739, 380.526895696193, 338.24726179259, 335.140967854511, 373.321075306343, 362.852816390582, 352.369434231879, 350.754837645499, 296.02390671588, 323.962006910096, 356.151990132633, 345.751930105314, 363.819442026179, 338.322942049776, 341.531075118191, 335.684720240601, 350.029344464226, 354.814519192134, 358.118435230604, 333.324549179308, 340.19366023464, 312.879312330051, 333.517556893469, 334.388019031256, 354.109240210599, 335.581410991926, 330.288311408931, 323.91364540899, 331.711387453164, 346.872162804248, 349.999325365571, 356.165111583959, 335.721421167811, 321.172390917073, 304.656727693244, 342.594073889989, 355.154530209201, 338.383318635143, 341.023262538609, 368.43442774014, 368.628196571655, 376.819477235891, 351.530895515203, 330.45525835614, 365.579698829289, 346.561724099721, 331.660803454069, 336.813732793603, 330.748883436657, 311.177398519483, 344.818474658306, 330.001807631909, 368.788292917324, 362.024426280323, 344.528734542018, 324.694805517619, 300.501445066379, 349.053926785757, 355.432687642554, 345.780660158093, 340.965848649615, 314.799814076199, 340.465723588963, 337.49863896459, 326.146747249401, 373.292237450353, 348.840580767645, 323.390068244755, 318.740421954334, 327.922856975118, 335.844416113348, 361.804832309476, 343.320097038803, 351.994236843187, 374.967773641465, 328.247045589928, 366.469131036494, 322.291740798466, 350.271734767367, 329.234164350043, 350.627543068677, 351.928080912244, 376.814448653004, 327.215633049259, 333.534172779694, 357.225269708571, 320.357009282505, 333.236966147168, 325.233626833008, 346.692015382546, 310.433636103504, 313.296173195177, 333.399823897383, 320.822059832816, 337.23407959538, 346.26018336889, 362.912985655346, 342.420564197953, 376.100201949845, 357.081789276175, 305.865731934901, 305.172600032862, 318.981300001854, 330.503696987044, 334.182770399063, 330.898277724401, 362.924441918758, 346.53564704197, 339.154156541876, 358.393502043539, 338.628626557544, 343.700730293385, 330.540899834251, 337.871900926567, 369.868521228882, 332.563579570145, 370.399572206818, 332.051452295396, 321.731829711219, 328.278063716331, 354.252358242254, 331.676023828856, 320.687368834877, 347.279520405614, 343.742678344651, 340.519820913078, 300.831030065654, 374.959285485578, 342.294918331717, 320.441100058326, 330.928338116748, 349.913282385975, 346.623921993471, 342.478754449959, 338.491522765695, 338.142261478083, 363.789692416349, 341.45307100717, 367.602666268141, 345.26608605669, 329.225763575916, 351.261931452802, 348.44954231213, 351.48084583308, 347.274316993464, 351.64504868661, 354.040739622664, 329.688625514187, 358.059283268305, 319.484798674738, 333.830920757362, 345.59420658751, 349.572623536358, 331.849154962945, 354.163140666992, 344.084293927081, 330.933642119765, 369.359634145269, 355.026664445205, 353.263106257248, 340.47066583489, 347.474732673595, 333.031354643244, 361.13762668394, 337.109519513571, 338.709722194094, 344.302337405517, 381.643868900117, 363.727490492634, 369.332133701429, 335.623617991054, 352.908913016603, 345.653803289119, 344.644768429472, 349.017512806175, 353.1485927583, 372.413044135813, 317.735746655265, 340.159497392644, 347.46310654439, 380.683254094648, 345.089246239721, 339.062470970334, 340.390805350412, 324.599042333124, 352.284273088731, 356.22561186893, 324.250373407002, 339.83035944056, 359.0074278675, 364.035285252448, 335.514499173616, 315.041900870882, 329.02293363327, 339.037539536004, 350.050278070046, 364.857820810026, 327.753817641917, 380.298911145631, 340.030215200888, 359.833537640387, 360.685299291803, 354.808477841339, 348.180164492025, 348.184983860171, 318.380643466588, 334.689076070828, 336.795793459318, 356.234573630302, 330.173380192966, 352.017429221604, 337.459949234901, 322.174403828449, 329.977327746754, 363.176174996524, 358.220541000709, 354.752632173743, 321.166489480193, 352.324816449816, 324.097130903598, 327.832737538605, 366.506982461768, 358.35087331752, 343.235871618576, 344.011599885214, 342.911896627835, 348.619436422685, 301.663145857788, 328.4002843801, 359.737254266262, 343.466543736581, 332.220481602053, 321.120261403432, 353.041475265435, 380.119175305766, 307.937787201752, 370.989078726957, 352.606603363037, 335.95240102237, 359.469776847427, 340.7149148905, 326.284700520422, 359.125506473796, 344.967139004891, 306.8211359852, 349.664672204215, 345.851613417017, 358.410754458789, 346.845897190061, 352.802958703987, 292.98365604771, 360.649279968603, 338.20819415414, 329.248008640875, 324.945714309171, 361.91670930039, 333.78454881267, 351.801959174661, 346.301785453784, 322.509174528771, 345.841645501901, 342.785455355442, 336.1681805202, 347.96653959107, 351.80272733522, 320.055821099964, 338.368436587221, 359.120229358062, 364.277690814871, 368.501791823429, 354.816049706843, 336.909140588867, 332.965923336259, 327.586066498322, 328.43730308996, 323.759000183547, 334.754302053367, 364.936095284581, 335.823494676612, 372.716041155528, 340.280920696154, 301.042961692333, 343.013511556105, 347.541921321587, 372.899801936609, 361.183269035297, 337.465853981737, 354.752766217155, 373.409159847933, 347.881908516759, 350.806980684032, 343.433377864943, 327.430782227302, 369.702632737222, 344.447925197379, 356.827402763156, 353.193656000296, 347.048295154026, 353.014288885625, 351.970806162458, 378.11772328614, 320.700932561733, 353.896017262607, 346.059942630847, 346.647092303712, 326.485119772006, 329.537606027451, 318.501841989933, 352.622027780648, 334.237920763662, 346.360263524193, 349.157664896555, 332.638032947696, 333.134436180199, 327.748809170782, 341.559274033534, 346.39190921495, 340.20267395062, 345.820186849225, 328.423912620693, 323.390329675835, 350.588841440563, 352.028256741629, 316.120363069633, 329.628472078988, 309.884963866231, 302.460016537335, 318.234355865827, 347.435441446845, 312.61348100605, 346.094475679262, 330.711410028026, 370.542955234825, 347.294167508849, 360.200329286688, 345.295143744226, 342.345927538541, 319.209157878261, 355.268702247018, 337.688928741204, 324.855317240343, 342.403954859112, 357.106502903147, 359.112264668916, 340.851746523689, 362.298702566704, 383.938988224792, 342.459963853605, 325.665184024157, 335.872030215386, 338.125117551575, 333.097888727289, 358.458143538624, 351.863675430247, 330.830040547291, 321.69105379855, 354.380640587945, 336.633914284933, 322.31092129745, 343.593696126606, 329.392707337575, 319.214244568697, 343.164998431903, 372.209076034895, 368.179371741557, 310.819941690128, 352.926596088489, 365.563321793161, 336.958812236315, 366.955839192539, 342.270303655839, 346.489493960563, 325.874712341899, 346.700308780084, 347.175474999099, 329.607361465571, 334.521461474701, 350.290221400162, 339.685645250526, 361.645741362038, 338.678361168824, 322.908940730787, 342.522360119622, 361.918186627239, 344.96480085373, 342.651961360928, 319.856241778971, 321.121906783934, 337.117034645316, 351.29630794388, 354.838481453516, 331.424366142393, 324.679409451137, 343.013919964911, 360.786590884848, 341.202875760983, 364.188234042099, 335.19073499446, 349.057625828964, 368.183169608071, 376.30357874626, 346.414375440864, 351.529201691639, 349.220480772374, 353.016165550686, 356.206550405648, 332.16851370675, 346.86354867892, 352.795757050311, 375.156101084525, 319.882574832724, 372.896757147066, 341.879673246703, 347.824200932782, 347.055964001637, 357.232789256008, 357.177827264399, 339.180292425639, 355.645302078301, 346.879235547542, 345.866734816995, 371.604601341761, 318.145621011612, 360.080058862932, 342.10929305377, 363.591556118807, 342.287130115176, 326.393728141214, 341.173762591637, 345.018611049632, 369.499475317725, 340.638090835788, 328.95468840978, 342.248846615792, 321.087294463677, 360.474202019012, 326.40607329224, 381.797894141173, 334.35747939481, 352.834619213719, 371.544152855368, 348.06893612969, 343.883421482867, 356.169729507527, 331.722425806344, 352.047376970617, 334.11796421871, 375.734263566553, 346.718292358074, 337.979541387138, 339.766202021526, 359.574920233284, 345.452138865319, 329.4587684313, 351.016454629642, 344.028848189336, 318.519048101802, 358.052505554281, 319.553032459902, 343.352465676536, 370.273842968375, 303.090814650596, 368.140119629655, 338.496382121306, 338.138054750093, 409.95188173677, 338.005308060761, 374.028087217575, 336.284056951005, 349.795258855132, 335.792982938606, 340.284079331056, 345.91322210977, 353.252752642095, 345.149152471491, 368.245384386319, 359.57735548335, 342.548262680775, 318.666257220501, 364.57388347075, 352.035188941351, 348.8082198932, 313.260528051661, 350.889489683098, 362.668620178119, 359.498265480688, 322.396620635707, 324.165486442897, 329.062221711429, 344.32709106853, 336.419283409736, 342.278644172793, 375.308479942974, 338.258050732654, 356.773461901923, 329.784039256412, 334.162338181109, 351.592754492356, 361.977112372586, 333.191167198654, 337.750329114916, 357.72603655049, 347.145804801635, 320.653496100814, 349.390629874007, 335.506848992547, 344.751925557069, 345.658668769459, 355.508595213493, 358.422031116646, 329.613588201301, 332.234381192263, 341.987157847192, 320.067017918927, 337.089050962069, 356.837261558639, 340.046080950036, 339.085514510458, 336.891740072034, 323.301805905783, 361.925629810499, 335.719736183697, 351.422953494456, 336.879115804409, 303.57041031623, 373.567953340155, 358.973895787336, 371.462882580199, 355.816976779389, 371.964714754018, 338.216054730923, 356.345941303113, 362.704112375771, 365.610572713048, 333.138119451514, 339.401660283248, 347.315472761104, 352.208460166833, 336.23835816927, 307.352072895825, 353.883749047959, 338.465546511185, 360.876315219366, 322.746881109986, 365.857447488634, 354.958215225936, 374.961423416366, 333.109133525079, 341.989767274817, 346.249917994584, 342.49476797246, 336.177274618453, 359.656951329121, 325.556805446312, 364.72390126163, 348.526736979977, 366.813198947371, 349.160747395197, 334.244494470386, 297.543348130046, 314.09186009518, 371.213432179785, 330.002023748832, 344.526332068382, 322.040212625873, 349.222348945602, 350.272853999914, 369.397169415104, 385.062705374095, 302.624078141002, 338.993248776018, 319.936226328484, 336.229431349278, 365.467177067955, 354.981212770396, 349.216290496679, 339.45620426578, 315.920483271, 336.083854067068, 348.381952025071, 335.798075432214, 361.15880173562, 333.769801610395, 341.38965113467, 338.722743609174, 371.973650866647, 351.237682853237, 358.952250519031, 298.83670181989, 328.928895431563, 329.912560837938, 335.186505484401, 347.504128805271, 364.649141078827, 377.283692437207, 377.687369736114, 339.329445560626, 368.862068053046, 345.765695368939, 366.027814545705, 347.101477456615, 355.337072420666, 352.013571848977, 311.310481873724, 341.558885027709, 348.484246681337, 356.000501402482, 338.551109858373, 382.261058022006, 318.234246419084, 319.933803429468, 339.6102207406, 322.437257692041, 353.728900485867, 340.557690210798, 343.717595468083, 323.862663826062, 317.143063569854, 338.287676561011, 331.615865635027, 347.263926002121, 384.214710484672, 367.731833662794, 370.196338815736, 371.581280013674, 338.849782796155, 348.233717041323, 372.584984568203, 339.264852202879, 333.236807605293, 363.430784086339, 357.94392842978, 359.168640088608, 346.179521277055, 351.776549881619, 318.722961832775, 353.638474154374, 329.175913231682, 334.332953938688, 331.064244757738, 340.21249971168, 342.971198078247, 357.410143299717, 338.924059489152, 347.992768631541, 322.880947087611, 334.360753741079, 341.120425543476, 327.639831652463, 333.82606367088, 353.997493032018, 329.899336413588, 343.072844709813, 357.474180325581, 345.060407139556, 361.511803927372, 328.487428347185, 352.514315714816, 351.673155427346, 321.275625912748, 351.182833411477, 360.496117176225, 349.639040857941, 332.779217061804, 347.93068605155, 346.95095287996, 332.033232303877, 345.591372899482, 320.147547807, 356.318035366633, 331.771817688604, 295.188326599178, 352.135055084154, 325.110308049443, 341.867910495253, 390.867323251142, 359.560834351226, 337.277759712936, 361.942710158163, 369.923607776911, 380.437153388442, 353.545370335082, 355.495455363382, 343.568776161127, 321.685568860913, 350.537739701928, 327.637772551081, 328.667776500842, 345.123191182627, 332.857452272598, 349.605133365851, 374.997521272676, 375.202532630508, 363.187129167965, 334.722507547948, 346.971255955769, 326.408844093117, 340.458769140308, 335.005971502714, 332.635826426883, 340.543406676895, 332.514176017041, 334.639537174894, 351.404260856717, 340.146417685456, 363.5195816184, 315.194628021473, 315.106781462403, 341.673157351552, 323.007899505151, 352.494697703059, 345.089865195988, 344.732268165471, 358.177155789183, 335.526665255707, 341.012548178235, 356.312083175281, 357.970170509809, 333.692248563836, 329.345481467521, 344.274990908262, 341.601496566143, 346.40205199592, 326.300764188593, 359.545243973776, 330.668291123662, 360.025590213143, 319.582626579303, 342.225118046498, 321.056928502563, 339.76746610736, 324.337348356954, 366.101356074388, 312.729671022996, 360.913861027032, 334.24214687561, 303.828913443725, 352.927057381099, 343.844404542966, 316.41718576747, 362.188023341017, 342.575027489763, 331.874847173331, 366.464430783134, 365.211091334518, 334.17269089309, 325.122644995811, 361.869268980694, 333.0125960123, 345.371023367738, 342.107909626762, 350.553140597758, 357.996517674585, 346.96357378236, 332.507568402916, 328.62930254314, 337.428658721695, 313.796901365411, 333.232153775209, 356.986384031271, 337.41683494164, 336.992324166658, 340.672036993549, 327.045984423337, 332.486512006072, 364.37333870506, 337.264824729001, 358.053729242231, 345.52725870359, 340.651955893618, 357.008400544669, 311.458208025233, 364.168369402467, 371.334716751419, 363.759061377074, 363.394113790303, 344.971868679075, 333.082832787323, 369.493159744627, 354.747032650647, 357.509266710582, 355.01737939041, 337.760385323292, 348.284724628343, 364.375971691626, 345.250812400849, 345.172719716269, 332.858589848937, 342.832315535598, 325.809555613603, 307.738315362778, 339.606550892701, 338.767039662101, 343.336075147001, 359.63170739309, 339.817908923784, 327.537969980694, 307.516075967515, 377.760377308827, 348.852391202839, 353.706854527902, 346.583972378724, 326.122591422653, 364.121964334431, 338.249100948104, 348.110499332367, 327.964530758816, 314.588458031117, 340.648854823445, 336.582111622007, 328.510325357535, 344.246082323734, 342.327062914409, 342.137780129143, 351.762650951975, 349.415574339787, 364.989227379507, 330.969816251115, 361.854492116601, 328.205456901102, 333.477540646709, 342.352624716613, 341.041018609373, 350.281260686734, 320.735255997184, 351.84515988561, 369.267862293517, 371.6791293624, 326.822403195661, 327.715281909226, 354.418383853685, 344.541130255213, 334.585944682548, 378.455974458035, 330.21545996997, 375.835397870867, 366.492392188616, 322.239015979555, 324.309491790605, 293.183229217698, 357.819776483049, 358.598586062936, 309.189386310908, 365.248757783205, 331.389401852345, 370.174300845034, 330.276539047072, 346.465562362461, 340.569730369287, 353.79542714025, 370.555853798134, 340.27894649434, 363.394677984986, 341.452430702439, 339.806889000029, 331.838404793367, 334.795554248022, 345.858519681661, 294.925572519463, 344.042942876121, 359.880800687274, 367.934550665787, 355.072588834898, 324.033207348333, 335.653036189397, 342.618784327494, 334.725034487252, 368.946062462745, 332.964623499325, 349.877485480503, 319.11318697521, 319.259815762051, 333.283901777518, 339.098758555745, 334.049640642459, 339.26305699494, 339.200892646399, 357.443855907999, 335.960064699689, 356.361198381668, 352.145506781849, 357.427597048864, 342.091734211806, 358.103741007367, 354.163140346797, 366.32750358451, 344.705527879306, 330.040837699198, 350.728284863182, 366.583541921202, 352.810902918389, 343.899050926905, 340.083752597933, 359.303434620545, 373.428200422712, 348.37395182076, 330.5984393497, 342.229195587736, 312.649099544949, 367.211017607688, 353.674391226775, 354.500856118793, 319.791132581563, 356.389447090101, 342.120207113613, 353.11578174021, 334.953348338985, 336.018831297131, 340.415896062784, 321.152697343387, 361.579090170018, 311.444398828014, 356.288388403706, 348.65821370043, 326.795459466925, 349.910942003459, 328.111754716144, 346.34732052416, 370.940115850858, 334.786532186005, 348.740459677408, 348.544838896709, 342.164048299527, 332.857568601226, 333.399613749139, 363.313721998034, 325.524219939474, 314.265996759371, 364.953739500103, 334.916229799614, 350.9054619869, 332.526580334239, 388.016813708046, 335.372326622909, 353.812755551163, 352.155471851572, 329.45230363546, 346.327898738288, 338.900283516705, 342.479751596695, 342.078567720036, 376.1855107388, 373.399821012536, 327.816724939384, 344.182185895239, 350.672860336088, 346.898144304668, 365.582211097266, 351.46559667632, 318.627173370871, 358.686283137994, 325.402658339919, 344.169940825664, 326.114147392133, 350.797025576073, 354.391612612679, 351.375407804688, 355.966951736578, 372.125731935294, 310.11990792028, 324.826243236173, 343.434911725364, 356.11194206057, 329.594766862654, 353.283026132641, 352.721678911463, 341.780468925032, 341.516259124127, 354.805981727298, 364.784920839123, 331.568394382609, 359.524799947325, 354.639359037141, 352.390288502309, 340.042939538043, 337.348184486276, 333.800010282345, 319.983842858469, 331.490554914825, 355.318106189916, 362.366439845049, 323.325421993641, 345.403832825277, 386.926077335744, 353.760513572185, 340.418054410511, 325.638448252807, 349.190993568781, 345.302048219623, 364.007705209794, 323.553025556863, 342.385947491788, 346.03433758854, 359.447464411076, 382.71670518308, 317.140251014262, 330.946923193643, 322.117376702682, 366.594147360338, 364.12875780391, 347.975014714363, 349.00780827743, 345.958027335999, 364.822463311482, 329.327668247738, 359.592390631659, 371.115287068705, 366.01666047489, 341.846375498149, 326.052743954298, 381.652381063681, 339.078442569322, 336.262876187496, 319.051285251074, 329.912741590503, 356.553698523638, 351.847633335379, 329.758186345599, 358.098511498874, 356.60461610625, 326.22972450434, 378.326318979972, 338.902805392481, 320.869364230839, 305.409959632008, 322.194465616694, 359.607313216125, 319.35331999174, 322.93841734772, 329.848180820861, 320.652692092384, 342.287250538771, 324.409012124291, 371.783987066204, 354.853061015241, 338.772631771958, 356.539630863825, 339.694040900309, 340.231270392579, 344.456392656678, 381.426693867084, 359.882052893032, 325.056032877826, 335.390723146718, 337.917874537499, 313.5566134627, 327.249371501316, 354.383293082865, 384.007003520216, 335.411834167272, 353.469562493361, 338.974295842128, 323.791542003974, 335.459994194067, 355.491586350966, 334.116819257729, 346.12501171585, 347.690047128057, 379.543065208321, 344.556018430892, 362.205260598996, 330.881123209, 349.280788063478, 317.532067393148, 358.278873414795, 350.070016276395, 335.734028199187, 345.592185543349, 329.735843750064, 358.816555816828, 366.502255256824, 347.131418099918, 356.678920943021, 335.587687082223, 360.545409921089, 349.115226399893, 330.353749455046, 345.850781915492, 341.413952014356, 347.141211412129, 348.67420317822, 355.695115774224, 317.325051444164, 338.071496714843, 364.596521417832, 355.025809202004, 351.008680873959, 330.779872888856, 354.743679617642, 345.518608688496, 361.155918531089, 312.371024934766, 324.663890942265, 342.016874249811, 361.874755210517, 385.157458426758, 318.704074302766, 319.834626050006, 334.523958426087, 346.225275639686, 329.949188609792, 354.245192174764, 329.610375791154, 324.250296660229, 326.28163444127, 338.546868006854, 319.278734887919, 325.933546977391, 333.824597132764, 347.808019744574, 325.254974557725, 327.425380725333, 331.813235477103, 330.841398828504, 336.217145204185, 331.474610532618, 338.380608284243, 333.139443606637, 356.134915116606, 345.648122617563, 370.417819607068, 336.83590777451, 368.099521439066, 365.955424963145, 331.455807845989, 340.517538132581, 335.098153487237, 338.112160739699, 353.819690948919, 321.824882258584, 378.149668613743, 338.151385524215, 336.468970761, 373.097742455324, 331.231601883061, 365.795389409128, 324.097560235464, 332.137910886412, 361.389331042478, 336.670810789125, 334.241046806442, 354.303715284622, 346.648491196351, 356.478537092274, 342.350755834878, 338.837884261016, 368.328042394013, 344.463468496921, 366.713940565833, 379.842951440638, 377.117258210411, 338.755841396698, 323.141949552695, 336.605448087524, 332.631484227689, 365.505020325432, 300.230805201624, 320.629385766484, 345.673421875193, 327.322963263826, 338.591873251708, 384.799206432832, 322.656552860624, 309.333693109638, 352.181275968043, 372.6382552323, 323.902928088163, 351.336753202286, 348.958025353054, 346.431205480203, 356.971175588642, 331.978891773741, 347.575841764879, 359.015565819095, 336.05794598659, 346.744649796062, 344.564880414361, 309.75618086766, 349.329506155764, 318.634107552097, 311.027537987997, 348.542794173974, 359.816970627048, 328.512633755337, 384.204604130202, 385.447861467981, 353.98642125072, 368.63545137578, 355.306138624715, 330.76555330694, 324.010243398492, 322.214659319983, 337.586153205455, 340.985855402134, 339.819966323642, 334.41170372324, 372.819269270967, 346.687480306485, 350.758603237295, 306.37749069423, 357.252149958407, 332.10313120287, 342.943115733457, 345.526922438778, 337.214893684246, 364.567903780964, 324.808460216234, 346.646308928625, 308.227755725773, 332.907861508492, 331.199225923237, 371.831586596975, 372.875321154883, 348.676127491231, 356.571885685386, 371.580206197699, 335.730347008859, 344.224056041556, 340.686677489817, 347.344136843176, 353.095229902078, 350.190130571569, 324.550361646537, 326.116853984467, 340.37316925384, 328.171600606053, 357.770713667446, 344.470963994055, 337.107215267062, 345.146653909495, 324.031858677583, 355.718926055162, 326.962729351724, 346.471929124879, 328.196241973006, 342.694669487638, 348.852811001504, 332.044229623675, 344.422744150073, 370.39861013795, 338.539741456795, 341.453916169251, 346.20926545228, 335.966750844452, 329.797683545112, 335.136895998464, 367.686755692903, 343.851469752151, 332.338382086694, 325.638078545146, 347.530202025849, 361.614959654494, 370.3400099193, 353.452294210016, 360.995982923967, 372.159735265677, 333.426871195651, 359.719709557551, 349.091763808982, 336.755404126963, 366.611536852614, 356.911822285231, 313.300388437183, 320.598806070729, 305.688499138067, 348.1231745307, 360.392168853092, 384.685817599807, 359.583607242888, 347.485332461852, 348.24581075635, 330.394672325833, 371.749917004975, 353.366257546639, 342.448325253365, 349.248314691755, 333.09412212851, 357.103247058078, 338.8182004854, 352.716998676931, 362.115055461326, 347.248624676747, 346.482613695042, 346.657556963258, 338.352254719666, 334.823145926374, 354.373486906029, 364.752156205028, 343.200685627919, 361.152586512257, 347.094703741719, 367.029540450964, 339.619397502344, 367.532390548637, 313.868075751789, 356.19836095792, 344.81654517417, 341.871005424105, 338.871904544385, 325.805090748251, 346.766309695059, 347.435045202967, 316.700538297552, 319.996923259476, 347.667103040199, 329.268647808658, 353.184799210436, 355.555761443302, 322.812802610135, 344.070671316064, 337.501973486575, 354.429169781036, 348.473305800432, 329.222388143857, 349.809768307715, 331.036592864865, 331.704499802013, 353.845004264631, 348.879322199214, 359.695703677293, 331.648025920239, 366.858847876525, 346.007171798336, 330.708203556881, 336.365437622644, 312.379807671783, 339.191143327061, 350.244846296741, 338.285706323962, 321.80419064811, 323.633390431858, 365.675678497671, 354.575537186927, 312.723504717486, 340.417845337354, 350.298592519616, 359.186615196694, 353.476219484596],[131.04219492419, 132.980749022052, 129.320331882193, 129.928900000984, 135.549679707263, 133.672429420648, 131.868347660175, 130.195249907027, 131.968653299749, 133.149442611107, 130.800737009274, 129.612358931112, 132.48261081661, 129.264507380098, 134.70684330691, 127.588766262184, 129.786187127041, 129.444057141767, 126.381105751393, 128.764667629953, 129.14694983488, 128.904474394768, 132.909338724938, 127.453726168465, 129.246801319591, 126.45777546025, 131.526286408204, 131.263314515213, 127.265155695418, 129.026075082476, 131.698520692164, 131.559823123327, 129.290100551092, 136.771123816724, 130.318749939694, 132.489571831462, 129.320571757105, 133.172801472663, 133.015550232587, 133.150977665237, 131.589221003835, 132.252621500572, 123.602048355938, 136.16337522676, 127.648675321957, 130.552186740133, 131.442076745822, 130.611003652846, 137.250696293356, 127.80423553448, 127.332361957744, 130.271750792933, 134.511487117707, 134.167669342157, 126.98706967205, 125.310436368477, 131.566240201781, 129.425538794742, 132.698928287511, 126.494649779748, 129.329481103144, 133.919072569651, 130.777809354141, 133.306653219964, 134.200912800093, 136.488774560682, 131.996905372197, 133.258636570894, 132.09576577009, 131.0159643501, 129.702961075819, 131.430081965288, 129.550773762689, 134.0387914797, 131.921931081126, 126.720156595377, 127.246662762768, 136.228268365217, 124.779837573721, 129.913717274039, 133.020148930232, 129.239847739688, 131.150797955072, 132.308041777344, 134.925562533244, 128.309297525737, 136.652170307071, 128.769111332363, 127.675958355324, 129.114206979499, 129.225550940748, 129.653229423744, 134.657771748297, 130.523000715058, 126.719151755247, 134.136265373575, 129.78950864073, 132.000598884581, 128.476764374955, 133.474872128759, 129.262490579283, 125.558124103786, 133.828547629901, 134.387712598918, 133.241866642231, 133.798809796396, 130.523063207563, 135.965900113595, 130.881009182295, 134.158292598814, 130.23099823766, 130.800668426281, 131.812180571884, 131.885335623784, 139.566479989572, 135.481126584364, 130.521043879794, 127.04850237688, 128.534109832044, 131.973730305449, 135.743896599961, 133.664552712698, 129.379674010569, 129.60975642125, 129.115533678762, 132.676075827376, 130.349525756917, 133.661713736392, 132.245933315024, 133.127121478805, 131.028448467332, 129.684127780021, 128.842793021468, 131.941377250879, 130.645794203056, 128.804896866762, 130.824133577416, 132.889900016468, 134.048089688691, 134.733842115309, 127.403157055595, 131.653967847292, 130.820961832769, 131.571464868308, 132.503691757063, 126.861211117916, 129.8765726017, 135.059405376957, 131.067337445844, 131.399355705692, 130.332899764344, 126.809531800571, 129.483081848817, 131.069175298437, 133.352491379014, 133.207589679742, 131.437041849861, 130.083198686523, 133.817380600964, 133.755524556315, 130.804875488655, 129.863670360603, 135.804856130065, 127.630744839133, 125.131847444316, 129.799677917023, 129.57795242603, 131.02261006248, 130.400288604189, 128.528841671116, 128.444407774324, 132.117498521416, 131.411385096952, 136.089268993968, 131.793125535326, 131.122611864026, 125.415024126855, 129.846192451516, 131.046068461333, 127.054443598634, 126.991062905093, 133.392352068518, 129.257491066143, 130.675387918019, 134.525914950041, 131.424708229847, 130.194703702077, 130.202390811613, 132.824193353743, 130.19690669307, 132.424527613293, 131.192623318895, 130.561362057503, 135.668264399605, 131.829024903295, 126.117052231688, 131.507232158007, 131.121876179995, 128.463361758559, 133.981726500034, 133.643967572672, 127.793312833912, 128.279869321479, 126.23553559916, 129.928878631017, 135.268821041811, 133.426297263039, 133.056288082013, 133.797899401477, 126.361369074928, 127.656959035932, 132.042761112845, 134.470026492988, 133.86755430427, 129.098892762422, 127.244754742734, 132.420317833564, 126.985626997137, 129.025035526568, 136.27351456603, 127.898104793935, 127.023771904967, 134.521431091299, 128.20865620006, 135.8227739024, 129.272960732603, 132.814364332791, 133.809195172512, 129.975323479322, 128.643585705996, 132.416391279235, 123.605177596984, 126.535509861247, 132.709113424643, 126.675437424841, 132.617601692278, 129.037571097359, 130.6702140508, 131.895978294309, 134.00831440457, 130.573483014595, 131.4168274904, 132.9278457876, 131.804316311642, 127.510717814042, 130.457742636039, 129.988073563035, 132.352360499271, 127.36304544153, 132.790606391629, 131.050471452506, 132.291375139167, 124.731102328992, 130.267191348377, 127.602982296404, 132.209784963708, 127.514177510637, 129.902825012298, 134.108544696722, 131.363874695995, 132.723626909994, 132.228239093467, 132.852659342212, 128.248526365728, 132.36318380298, 130.681959200542, 130.961588784145, 133.108256328595, 134.921772510027, 132.03754808117, 131.263573365965, 131.076479286894, 126.857750016051, 130.899909915354, 137.053398334898, 134.019928621864, 128.304296900735, 130.603577932445, 128.67632252814, 136.420379195074, 132.533807126293, 132.325034072273, 131.117899169958, 129.097929802128, 130.396803630998, 128.237650312278, 126.728447080076, 134.158653539959, 135.012171286973, 132.20108781406, 134.065502118724, 127.896196806765, 128.959795894798, 131.85822784161, 134.385164462671, 128.381970811475, 131.818792407749, 132.967066333306, 130.406873243139, 127.818194502355, 127.893178434252, 128.415817983506, 125.386068621816, 134.026895819191, 131.398897967211, 132.979468077822, 127.873062195462, 134.753111524225, 132.942794412158, 135.353692669287, 131.302468716142, 129.850715040708, 129.219854495345, 127.351705966767, 128.8071552294, 133.744886247411, 135.020623785861, 134.345784532751, 131.83831644965, 132.244978833432, 131.269695486564, 130.969440072903, 132.598109242371, 133.677007833744, 133.259757822428, 132.623401556627, 130.819548433522, 129.202769031069, 130.726760447395, 129.521391174725, 130.751433393797, 129.531466274646, 131.001361093333, 127.042460982764, 130.424125944036, 129.735965150036, 133.999246833739, 137.10192945338, 129.911562325618, 131.225093571665, 128.281484013827, 128.214232352444, 126.740835753455, 132.729551073939, 131.898484560021, 134.982610435055, 137.560193418987, 129.827971650912, 130.130758677959, 133.32873617543, 125.174913012659, 133.856495145378, 128.635412873866, 130.65858624066, 133.901071048216, 129.994950758387, 127.13126850754, 130.252794301416, 127.552707904006, 130.470214507255, 129.190723279452, 131.196540980227, 134.849533117114, 131.31212763561, 127.821391038204, 135.538115219827, 131.567679515287, 133.149066974008, 131.669473099539, 131.896563930068, 129.018644346647, 132.992442099997, 132.402830008882, 133.149979985994, 136.060231929658, 124.685521519106, 131.535029641828, 133.235207972622, 128.874852154141, 133.300676112668, 135.070540147048, 133.568672401971, 132.415549164838, 126.449552105984, 137.148708006655, 128.617677246783, 131.914067913118, 126.870408593465, 133.739693808778, 128.716168710963, 133.3895215315, 132.687916955115, 131.183345649671, 132.380960613451, 130.313654638334, 133.884783850438, 129.847830175814, 133.204079359481, 134.641217818531, 133.626694165783, 132.244321140381, 130.875028841851, 128.919259722383, 126.289903108578, 135.37101371853, 126.730795140253, 133.223234241675, 129.551575124858, 128.730549353864, 130.570601238036, 126.605197406044, 130.758142900791, 123.659211036639, 127.248292953974, 130.929829918769, 127.560414184227, 127.862338299759, 133.140294558031, 133.307854813881, 132.088974426129, 133.886457143673, 138.973804102467, 127.677236133271, 134.184481331694, 131.20969214481, 125.655070632292, 128.893482995399, 134.645288080503, 134.117072823068, 134.048017666334, 133.228962868339, 129.427725822932, 132.449080659667, 134.821688918873, 133.396100886081, 126.459469600292, 137.675121877411, 132.003304907177, 133.012948523826, 133.11140593832, 126.884093516507, 129.619015628761, 135.163008383019, 131.463107223035, 126.965703727792, 135.481715624171, 131.910944259648, 130.775576514551, 132.488512492577, 129.895832083184, 127.455248539572, 138.001877983219, 131.752441258709, 133.785252865699, 129.299162393846, 133.963348056939, 133.047065195916, 128.288198744034, 131.824004605474, 130.542527455895, 132.952615928324, 129.39857887034, 131.430200159831, 130.422168609666, 131.522002452069, 125.317923540902, 130.232498687311, 131.38288705132, 127.524692287287, 133.602060172591, 136.976866065316, 132.853392606966, 132.310658398182, 130.387323195915, 131.629773488186, 127.846236641051, 129.806229450593, 129.9982267527, 129.811432337209, 129.278027501141, 132.379138325363, 132.398936309871, 126.344381116534, 127.776482241682, 127.341403269145, 130.602801356993, 134.321124872098, 132.529369734238, 129.606273191136, 133.307005949692, 129.638353754846, 129.57063407255, 131.706262012639, 132.966721698367, 131.835844656213, 127.216484791619, 125.389839238898, 128.521643599056, 134.241451820329, 133.453710127209, 129.544244576106, 127.465532553096, 129.220824532683, 131.849111092184, 131.184376264097, 130.490689085191, 127.789238088423, 128.323590944937, 131.049501766682, 127.720570408223, 129.941413386987, 128.534693276189, 132.525435569936, 128.070494501577, 134.039925896916, 136.735613974581, 128.871482015315, 127.963051423977, 130.614799051665, 133.780212536427, 126.597960466569, 131.42266558092, 131.061309045308, 133.550080671213, 130.162066616835, 137.525220316543, 129.758707216841, 133.190915287177, 126.155997860517, 130.77891053799, 127.59234388037, 128.499004697825, 128.141469300132, 130.81735509864, 126.734876989549, 132.303114500057, 130.639870237335, 129.555614608818, 133.009617422039, 130.056747359736, 130.867168023436, 133.53072215084, 129.828397703297, 131.761852813332, 135.756500750148, 130.924790391839, 130.13372080232, 133.308670190735, 128.675382283517, 132.387289522279, 128.368922007076, 128.71218629499, 135.208556057763, 129.621246841551, 124.263420189293, 131.305710867807, 136.048077287325, 138.327176362381, 140.288905116283, 130.649035085847, 128.284458304815, 127.242862641039, 132.624592080766, 128.943502825415, 135.193462413105, 132.903273319725, 126.800426377923, 130.691317967252, 128.872793370794, 126.31932421421, 128.047258479004, 135.898317474227, 128.484523807655, 131.989026852652, 134.684149875222, 134.426049593349, 124.346480722314, 132.578728803916, 130.214291398539, 126.726177419953, 133.460037774465, 131.779486282839, 128.947018639232, 130.383598677605, 128.403836520304, 136.598592465881, 131.009886111969, 125.901040565973, 128.082150443197, 130.898366516798, 128.903437838859, 131.028662044214, 130.72067373988, 132.044592340744, 129.915833510923, 126.59823999583, 135.128200166279, 129.34696119912, 130.683929947731, 131.412614100201, 133.880742203496, 131.684459680368, 130.506397205137, 135.47786280379, 124.805000171535, 129.958011578795, 130.585961798979, 132.571596555596, 128.635694632441, 131.136187046484, 129.507689276683, 127.912653595603, 130.66476075858, 128.189495721767, 130.727191270571, 127.384434244848, 128.857920917415, 132.218424864505, 133.010550796096, 132.575223825558, 127.237556284178, 131.073592114799, 134.108377347733, 132.909008429814, 125.359414822191, 130.69755580498, 132.814374432369, 131.647686141183, 128.849605434499, 131.740901279984, 130.019974943364, 133.824183316315, 124.056551869919, 128.385867593376, 133.667540951596, 130.500826102521, 129.197368477722, 138.138957818943, 130.791828997298, 126.314605003001, 129.332106599505, 129.82704489999, 131.382059880979, 130.806657534026, 130.250324529853, 132.505502949881, 129.254016813108, 129.617963892817, 128.900376256076, 130.543102834413, 135.642573875011, 130.239698108613, 133.37362873999, 127.657368622734, 133.526547257141, 132.840225430029, 131.309447102765, 132.851261509086, 128.842834574284, 129.037220238283, 133.745422534097, 126.728487028377, 128.88199775479, 131.79922257182, 128.470213598821, 130.984761994246, 129.022961576172, 131.541479826345, 132.132626074538, 127.821953624986, 133.704415505967, 129.055489319446, 134.068280672588, 130.534713986105, 130.842605678816, 137.107412829961, 129.746214128589, 126.793038725145, 134.937341752556, 131.610858941605, 131.595993385897, 128.862373615764, 132.989026163494, 133.494224143523, 133.226666101186, 129.995221403564, 133.770256773735, 131.744169749209, 130.282866158696, 128.516381715979, 124.761133363676, 132.732237562438, 128.837643601569, 131.044198513469, 124.993797431387, 130.845533658057, 131.909374649358, 129.39882430012, 134.508255525953, 129.205975097302, 127.908269237127, 129.67843613307, 131.393830169448, 129.765362902476, 128.261958468308, 129.180075470134, 128.997668217346, 130.835731931225, 126.37506989938, 132.689810575542, 132.501683956435, 134.736268558985, 126.855684525323, 127.304666855339, 135.122672478002, 134.99408257723, 133.611598402655, 132.201186860875, 126.315787825416, 126.577182247005, 133.416670667184, 130.439264641149, 125.632126854256, 132.205135296353, 132.938605234134, 127.913352318889, 132.487557999448, 130.062123577642, 127.581233040916, 132.149768591557, 134.911015192763, 124.802613709717, 125.448006440786, 132.650082351282, 128.962238194816, 129.295091533446, 136.297890775109, 126.512411502225, 131.907186965146, 128.432934565836, 131.554553852312, 132.12694088627, 131.343384356283, 135.233255571911, 129.783360727235, 134.508900324138, 126.537508587596, 128.579838843569, 131.291472215639, 127.414798975594, 134.522177226942, 131.286333842286, 128.831137005703, 125.906948504309, 131.457142872224, 134.307712686194, 137.05798070183, 133.467707584938, 133.267852320153, 133.293739980985, 130.819532608624, 131.849741852776, 137.691178855312, 135.781307570473, 130.396587213729, 131.653768381072, 132.18439239535, 129.353397866634, 127.853879037241, 124.580543100293, 131.540280510472, 123.528709162384, 133.362757317991, 133.974354116981, 128.572975780714, 129.050285374569, 131.874614736445, 131.596930884905, 132.804225403246, 125.383834775306, 129.509980320606, 133.702060851844, 125.499494838086, 130.143771158267, 134.011606777323, 134.302021690014, 130.012700967052, 130.893866667717, 128.615714675378, 131.280033011506, 134.406866328522, 130.757019173793, 128.247404259357, 127.247654861996, 131.039117311869, 133.061355810143, 126.999830956303, 130.325219876124, 128.509200016909, 130.629241811791, 131.007098194606, 130.136742604676, 128.030977555606, 127.71492002314, 128.671947517479, 129.568268349594, 133.398196703042, 135.863974173961, 129.786764059331, 134.736756798389, 120.147061891746, 134.214594318706, 128.382683600169, 131.159726382522, 128.994674651137, 124.36942674311, 131.709490438238, 126.546547462546, 126.73162043821, 137.211842279759, 130.571379411903, 130.544120553922, 131.106380043038, 133.405235070493, 129.69250865809, 136.442787846588, 131.024555379603, 133.63619326342, 127.936017359074, 133.955436703736, 129.340488450872, 136.868934182248, 129.902554653781, 129.225080242181, 138.692631245998, 130.314551970293, 128.742532722243, 134.094913343524, 128.604651459287, 127.954424347974, 132.8745668325, 122.249516588533, 127.018269105615, 132.751328122302, 134.819653392379, 133.627448268576, 123.935728607074, 136.614455993747, 128.209054832143, 132.697197794783, 132.140508361195, 133.634691365101, 133.672894557552, 132.142344443944, 134.001261886655, 129.835326673537, 136.466179457163, 132.678511622099, 133.456471594543, 136.65154623891, 130.084152243479, 129.926743026013, 128.572165290409, 127.343692976621, 127.718967755049, 127.013231657188, 130.086112451699, 129.302010726455, 133.748077517407, 126.884934022572, 129.981046369548, 132.493373969987, 131.113593761458, 130.748066675929, 129.984588802403, 130.827219381474, 134.742716842073, 128.686382399527, 131.057443101346, 136.014027386416, 126.754662862222, 131.889384435807, 131.699098488193, 128.14529523611, 129.293073233329, 129.94932778955, 132.786807983585, 133.991194685002, 128.407816040968, 134.062856577951, 135.446932824178, 136.553722132888, 129.680106216073, 135.652993114317, 131.402733624003, 127.60821835552, 130.678936265868, 132.689945693466, 135.085539484496, 129.539668741946, 134.06032953555, 131.004450058623, 133.218586724084, 130.74952057398, 129.580827722637, 130.042337091207, 131.904549309914, 127.812055165154, 133.125821364724, 129.22184069907, 126.124189586678, 128.972210532899, 133.911651892431, 128.734816861858, 125.752959343678, 136.602783151951, 133.277991995993, 130.252283797988, 135.452368892714, 128.935800644777, 125.608239621124, 137.952988685043, 131.918587770239, 127.057282938172, 126.519167742925, 140.026805968427, 126.759763517843, 135.804602115047, 131.67360939154, 133.38473628416, 127.223312622857, 125.525924831326, 133.04426178357, 128.218067520939, 131.44694349571, 134.144707299983, 127.39690085631, 127.762357515142, 128.154061685557, 130.315788113178, 136.281633316511, 130.048161669329, 130.879238579741, 132.465533444983, 136.834621182673, 133.852249027798, 131.546391692032, 134.285853599983, 131.630278156474, 127.300788732555, 137.637371900034, 132.073769660435, 126.237928947041, 128.921851198419, 132.883162574236, 134.280074565503, 131.921549402377, 131.958162329252, 130.496207805502, 131.020128773215, 129.122715756483, 130.718344741212, 135.888111800031, 129.73809060903, 132.261874302879, 130.835238860033, 128.699006513528, 126.518139837166, 131.854363895634, 136.924067270124, 136.925970461083, 131.44466551806, 126.472418858808, 131.979364673046, 129.886124899243, 131.752326564845, 131.90990213591, 136.31832503492, 133.372511702705, 131.166664962041, 131.879968231779, 138.29232937084, 134.116183785111, 136.223525699122, 129.182665732318, 133.296354036633, 130.350061191307, 130.814032985392, 130.85513202701, 131.908625360371, 129.827982133774, 133.465268525612, 131.350905192772, 135.577671342732, 129.046369265087, 132.312197121009, 127.572601497659, 134.051185508209, 126.165382666556, 135.145261053269, 128.188313650363, 129.322609291398, 127.675751900959, 130.395008530618, 128.190197691856, 128.787414674636, 131.097716695468, 133.584704497661, 129.29919622402, 133.172063657411, 133.010538484396, 129.570642169984, 132.661683726901, 131.476274086069, 127.781316410204, 129.921317257381, 128.524522636342, 128.39076897027, 134.962998993248, 133.153484829704, 129.218275574383, 130.644755077798, 136.014331158412, 130.076301825147, 131.409766980882, 128.027535684706, 126.097550943981, 126.638326414447, 129.697576015248, 130.284548603863, 131.233242793096, 132.931971911886, 132.477984421891, 129.954095240428, 130.004840656356, 135.27277738761, 129.57794368365, 126.452065876448, 133.983298775007, 127.88729334384, 127.071500849709, 133.298082025999, 132.050967496525, 127.491338730023, 126.847108999549, 132.400177085358, 131.633164028063, 137.960352278401, 130.866006770229, 127.180853645269, 126.270358594089, 135.414287508338, 133.752996108848, 133.519877787826, 128.831826067151, 131.272109681203, 123.260350167148, 128.189018221896, 125.390558739233, 131.208284661298, 129.676622121575, 131.905235507643, 128.059686030561, 129.441859165238, 128.259178360349, 134.88882248233, 132.854330856562, 131.985200897466, 129.278003760666, 132.934222506065, 128.05880423087, 127.132974003114, 133.558645753021, 134.720929669229, 131.075193315568, 128.742573461488, 133.974991789539, 135.069033136649, 125.807343031066, 128.238056127067, 134.225335462888, 132.338194261799, 126.478892078908, 127.238364320595, 129.292578282531, 128.635191789597, 127.442465610114, 130.440835833165, 130.091224447057, 130.300236675139, 128.284458224353, 129.459515327681, 129.250152720513, 126.496053327395, 127.386678723456, 134.837192236415, 130.473248671117, 131.79853363091, 130.767830871195, 136.13508973329, 134.288895400863, 128.186311259869, 131.701727072372, 134.683338570766, 136.382468431745, 128.090693213419, 121.525956213047, 129.560545982661, 135.893721575454, 133.007360005068, 133.821820464016, 130.446431274367, 128.821527215445, 132.561464685809, 133.162329424078, 128.307636877877, 130.434290063946, 128.437956053967, 130.691548475517, 130.257006786876, 132.117890746528, 129.367850290343, 134.553022397633, 129.777180835117, 131.252460083003, 130.445596444328, 135.957165194417, 132.260749042061, 128.993977080422, 126.979570023509, 131.022395688778, 130.254596889954, 128.412726951655, 125.070416395525, 126.923020957188, 133.281815828387, 128.679512993324, 131.603484546921, 130.389062761865, 129.948064436165, 132.281001251076, 123.897707379964, 130.321660111124, 131.27761707996, 128.041350143197, 127.966377034457, 133.879777914741, 128.04083074298, 128.707821770546, 131.780033543789, 132.347729689252, 136.277503362074, 131.312350936193, 133.805110321944, 127.791823000396, 137.306604712501, 132.656410739702, 125.17790620201, 126.983584951506, 133.558694808688, 133.23094115653, 131.527833300768, 133.356919278313, 133.905235323344, 131.238401902551, 133.440264555829, 130.945312149594, 132.483534239701, 133.249813417481, 125.965034593471, 127.965355313198, 128.329436660186, 133.416778856229, 130.213273252017, 132.179747843529, 128.133547067589, 129.24550801036, 128.875736223383, 125.066145363736, 127.586353428322, 128.524543869147, 132.171918795073, 128.876754107239, 127.47467860244, 134.07440151408, 124.299397600028, 130.406360162427, 128.245840861317, 132.020741432803, 132.302346359251, 130.579227572119, 130.331405768839, 128.295722625739, 128.113449477268, 125.419692256235, 127.282178858503, 130.931721082603, 132.381852107217, 127.187601482921, 131.103984963113, 130.952274111523, 129.373258471166, 132.156519661327, 128.989677833902, 131.808130605665, 131.850256183655, 132.272371791026, 127.649190435758, 134.209401338259, 135.377292276805, 130.856592534741, 126.635412009108, 130.901945140194, 128.473990707339, 130.887367142173, 134.383722566233, 135.055326284096, 129.291028964744, 133.333390242456, 135.875127912864, 130.771511367139, 129.881563701211, 130.580034124114, 134.429397505635, 132.359870897216, 130.664376361357, 129.72458292871, 132.866236328481, 123.293935081259, 131.461812859278, 129.436044838428, 137.247050898554, 128.305413956308, 128.183198689599, 127.312554019392, 128.742291821796, 128.942298733189, 133.859252800089, 133.741980913239, 124.040214369101, 137.960871297703, 136.180223403699, 135.862623255491, 130.496646903089, 130.226466088288, 129.974360074971, 123.776433130137, 136.774432271194, 134.08611361261, 128.934870368869, 133.218048418488, 130.498143367464, 130.750016788361, 128.509154858478, 133.72884116161, 130.164079991417, 127.85294987022, 134.691904793938, 127.725903104575, 127.016624702676, 128.528285678448, 131.251108554045, 130.111213892282, 129.951830064266, 128.279423554119, 136.828527235954, 133.637115648017, 123.499672846813, 132.395438173051, 134.35716483167, 130.782260714027, 127.381112067128, 130.120203173264, 133.376339465465, 130.851813127768, 133.2759007081, 133.101619544745, 126.590480705649, 132.246281852543, 133.054817350922, 130.523629586302, 126.295853020277, 128.740345851111, 133.028341945928, 130.409162272943, 127.392564380178, 130.791473475311, 128.873745909749, 136.611640172729, 134.995245212365, 128.539468284863, 133.800052704717, 130.440035604265, 131.26458723972, 127.610206240956, 131.096689566442, 122.740867532432, 129.603391190928, 137.619467785599, 131.140578414548, 129.2638427224, 132.134932154576, 137.375910216718, 131.713109562496, 132.645696221649, 135.212090392444, 131.905537288494, 132.396368212999, 134.851787284796, 135.86536825444, 134.325601012012, 129.885013842553, 128.151488485836, 131.941767231879, 126.974238265182, 130.189676634186, 131.56071320703, 133.002184497239, 127.205966476399, 128.075392824737, 130.038400559997, 133.904028462875, 125.100677447652, 126.939793081425, 130.829547458137, 123.175882630115, 130.905815570456, 136.146244035013, 129.270967156791, 129.992438974049, 133.5717191018, 133.910713714589, 132.509751921512, 127.546374454773, 125.393559696842, 133.35023870672, 130.327106501681, 133.403278975497, 130.559528475344, 134.346305952984, 133.104617804385, 131.413183954603, 125.958333545614, 132.428378805044, 126.052910153497, 130.930192124426, 128.819352839556, 132.37800165901, 128.474449441465, 130.967666824235, 132.524780532274, 128.955622604853, 129.570301719482, 135.868560275889, 134.415616736529, 134.422987746351, 133.948004638908, 132.82676034397, 127.549472579676, 131.264208873446, 134.283443784254, 130.721671924512, 133.027183477408, 127.551788055804, 126.980769811415, 130.167547371445, 129.470284171537, 131.338404304217, 131.48675342233, 136.2362190622, 132.069571346875, 124.781136640751, 127.627731849065, 132.596205181721, 131.319937687565, 125.053537966896, 126.478365819406, 129.553108833072, 133.472534975231, 132.323169484967, 127.428774142406, 132.271709554736, 130.254896617899, 134.701419209234, 131.314064710231, 133.368158408754, 136.82078514566, 131.797625648888, 130.606554027401, 136.773624762638, 132.240748825609, 132.083905937762, 132.435198569948, 131.368423600271, 131.64075557714, 132.231545466813, 128.71905019827, 129.484622092695, 129.112061014021, 128.80323886727, 141.962377991387, 128.935922331661, 132.539307015739, 130.474366261745, 132.821802618126, 128.059287675883, 126.046566274175, 132.873552082924, 130.337089521481, 128.877785933773, 126.880560820611, 135.32228672059, 136.375435838068, 136.118517943937, 126.572835345231, 133.927776724255, 132.058317450064, 130.361657293703, 126.20148574863, 126.652097773802, 132.225907849231, 133.104113557113, 137.281543547643, 133.456060700272, 125.194745629389, 133.914114040933, 133.020056924268, 134.102375766937, 131.225881341153, 131.882335601955, 128.69303023739, 129.85832718935, 125.351914746217, 136.897447396983, 132.563513501567, 134.126783032067, 130.782098264838, 137.687888650229, 130.647661162043, 131.799420473283, 132.694510312462, 132.591112849478, 131.051894709911, 128.638224987103, 133.095857237473, 129.733456245618, 136.643410783292, 134.129212774191, 127.299146525813, 131.226917018804, 134.593447305294, 137.00690219897, 131.617105360519, 130.357825516043, 132.529896394761, 133.301224168647, 133.181048242036, 133.370237173311, 133.225186372696, 137.286751842034, 133.955309304959, 129.777651358588, 131.758372855358, 134.403049484844, 130.023052706772, 129.362607821045, 129.325498225464, 128.432431147013, 129.173117253664, 131.980595420978, 132.659474821938, 133.480231726188, 128.130024100252, 129.634649248235, 127.463001887917, 129.379389407752, 130.722229838837, 137.982482099183, 131.477186283778, 133.711778200891, 130.308679684846, 128.708798599933, 126.684793419971, 123.724247664181, 130.716922285683, 129.479630933485, 135.120041330608, 134.548577711713, 132.013258583943, 130.432339114726, 132.577248343922, 134.805821459767, 133.403548640379, 131.220653919119, 130.023312592064, 129.516105015699, 126.329032662801, 129.999912427684, 136.754352706681, 131.429362998256, 135.164418452659, 130.374552148227, 128.564754777357, 127.177563026617, 131.408671733414, 137.519802919139, 132.41258035114, 133.213144302079, 127.981019925331, 131.812122418375, 125.21517258089, 130.61850514614, 126.690037761016, 129.461555515306, 128.296727362962, 136.264505886564, 130.432780122834, 126.180549055818, 130.198499028987, 126.810162918164, 134.119914125476, 128.992310109426, 130.951907496143, 129.219810477077, 129.251889365319, 127.171155425138, 126.227383068573, 123.32433663205, 127.574040089757, 131.606810880545, 138.291509362767, 132.181728784593, 130.274808781058, 130.797340609365, 131.841511171385, 126.506802751241, 133.654126288758, 131.304792396999, 124.984357288955, 127.987151166286, 133.214237317054, 125.543718442262, 130.140606071887, 132.328603337357, 130.669017666189, 122.37466152093, 129.783277609893, 129.304718373638, 131.744129850737, 131.448827702311, 132.620807861499, 131.355287984364, 131.089235110097, 130.993508322257, 128.251100673546, 134.620183898511, 130.128301366407, 130.749990375784, 129.855131937204, 130.22188381149, 128.968012077947, 134.017546100257, 128.576536273534, 128.461581681719, 129.577705513484, 126.213003950081, 131.075716937506, 129.388112378986, 130.568885962547, 125.63292091742, 133.483906115595, 131.736734169697, 132.21707674302, 128.769704058687, 124.826041126138, 134.460761793455, 129.803724328701, 130.451638370695, 133.166967737026, 132.839077238529, 133.175619735188, 127.124829102811, 128.217331143358, 130.562894809271, 131.97277070563, 126.870022625465, 132.733331952507, 127.785442098065, 130.675386100963, 126.42289252678, 129.308225483744, 128.779283155503, 132.272272778024, 126.521921320693, 134.67718460656, 129.70417018658, 129.954982458594, 133.728573350809, 129.490653350623, 131.551965645456, 137.142317338417, 133.062025509516, 130.346045431028, 128.572965617847, 129.815307024239, 128.669880680254, 126.194735576272, 127.182091970181, 134.963866015998, 125.159187762721, 128.147719962372, 128.326100123347, 130.904465334173, 127.892971802909, 134.278243685238, 128.757050275614, 127.914642263535, 130.921955236848, 134.652207477326, 131.607256180216, 130.210906944214, 131.037868215403, 134.947317805011, 136.051749931422, 129.570584579473, 128.266610669113, 131.517524681451, 133.326977040279, 134.088683800852, 126.621079331243, 128.920078360944, 127.426304431833, 129.981138046997, 133.149891355942, 132.474907357428, 132.692024701427, 131.411307580252, 131.798742627695, 131.61061608785, 132.19354907615, 129.326879231474, 132.869677715471, 134.236156480688, 134.496870794594, 134.592150472618, 137.15794128424, 132.533950482423, 125.861882657619, 130.985385411038, 136.778557254816, 134.647506985317, 131.717477534397, 127.156364924208, 130.63506077729, 128.599917897077, 132.785578721128, 135.574053340779, 129.665222509678, 125.193157985606, 130.770993531968, 132.212126058385, 131.562746475192, 133.791897434591, 137.348915038275, 133.412225371512, 130.753040192089, 129.361973269213, 127.490486685277, 133.546704279569, 128.053749528109, 132.798730430768, 131.359013301588, 130.24020301581, 131.154794069011, 128.865385510682, 131.304597569816, 127.480360394665, 133.006743995568, 128.526422699041, 128.518235263535, 130.385136160845, 130.359937994514, 126.393371171123, 128.279734930066, 132.251197805154, 133.346759737283, 130.798794307365, 136.223467934707, 132.044713142238, 130.114340974568, 133.76358024836, 123.776862462983, 130.999455611151, 131.208064678333, 131.147530835098, 131.171599858796, 126.033887589322, 136.348593846138, 133.834446653961, 133.501801321296, 129.212383676179, 128.543177112287, 133.506541182341, 133.977995607843, 128.573395256896, 126.164726378108, 131.228992580349, 124.732538491085, 132.826072965368, 129.784201856162, 127.674744674335, 134.580036404811, 126.020886115289, 136.062421549078, 129.214870426235, 128.363798711259, 129.932332134564, 131.811036645176, 135.507855462011, 133.147883995277, 124.424464935459, 128.487067326483, 131.907492569316, 132.182096192862, 132.153318480702, 131.484612632304, 132.348190553851, 126.119163117323, 129.253011369006, 134.830732308084, 131.007264807603, 133.777256916768, 128.605590705979, 132.330558443703, 128.72693158566, 125.063858258364, 132.319979385067, 130.496521159197, 130.587164492483, 130.199618707343, 132.279964068189, 135.154771819611, 131.09266405891, 130.467301720598, 136.04749388054, 128.74501239092, 130.335540944797, 134.110845488312, 134.678045027606, 132.586875876324, 137.507006193336, 133.344756950103, 128.763437244735, 128.86017527056, 133.854404733837, 137.732004168419, 125.101485194523, 129.166260457902, 133.026689105407, 129.783885931136, 129.750948098322, 130.565362989307, 131.462817083852, 128.091228945643, 130.362646606805, 134.476841476387, 126.383593026057, 136.167061818776, 129.623114647344, 133.81243208993, 131.87104144798, 134.941942186298, 132.824983424782, 130.780150828595, 125.722165322698, 132.399665625602, 131.976699674087, 129.462704981353, 127.886995411144, 130.716219751158, 133.3227487707, 136.972298171928, 132.721564564637, 133.068656700838, 131.152827316694, 131.660570314192, 129.198746158341, 129.628089201211, 128.741805330951, 133.737040519347, 132.477802120332, 133.114484089307, 127.780240874292, 126.839475799313, 129.368194641608, 122.234731883143, 132.217176227127, 128.090196072056, 128.60377774864, 131.133137747855, 131.426764876655, 130.860467869307, 129.097197422238, 130.518571458253, 129.431890007456, 130.35124801204, 127.405111120306, 132.85109051805, 132.527302498062, 127.545542701324, 133.385969804302, 128.870349740302, 130.676266099256, 128.30037653467, 128.536675308578, 129.583870541017, 128.161967521408, 130.55801662652, 132.264231277532, 132.90025133856, 134.236105508617, 132.329270558614, 134.799506882278, 133.438922863817, 128.920498055836, 129.506467657147, 131.994988278899, 135.442616517715, 134.729959915319, 126.040301770788, 133.397819042322, 126.306284018787, 135.793193416209, 130.158837394889, 130.908712967833, 131.034775481506, 140.10424534776, 125.59117211607, 126.164681140771, 126.988924177606, 132.348484013055, 134.071756271739, 126.824448844104, 136.447634971895, 131.916302494415, 131.798880992805, 132.424969105746, 128.723038082427, 125.651783495209, 130.566441522329, 130.33214937158, 129.450695879227, 137.316941999962, 131.308107450753, 129.013523921624, 134.10045130582, 133.5475740439, 137.15349779765, 132.677657090381, 129.679370432519, 134.575877324339, 129.412364414792, 134.898338923697, 134.431219174263, 135.446028716174, 127.610330289857, 128.724467573178, 134.136971416551, 128.092283004149, 131.808430845305, 130.438940903222, 130.950553407952, 128.173034130067, 132.935365037601, 135.699371070873, 133.028537056023, 135.329143313892, 130.431385930517, 131.685072665171, 132.650017625462, 129.882385393261, 135.023637980481, 133.255393291054, 136.459766353423, 133.121958161995, 131.630661367223, 130.197905787666, 126.414972393492, 133.293448756586, 128.803799242931, 131.603131895127, 128.784528025457, 138.140820795348, 133.008458952026, 130.718500978952, 129.035187947385, 131.279096308222, 131.717936030113, 132.630870601967, 131.721191949266, 131.399792688965, 135.481621269313, 129.803857709405, 130.840307508245, 131.515529032651, 133.297341545696, 133.278556421982, 131.280844637411, 133.208873017336, 129.362743290624, 125.827314159834, 131.479431790128, 127.373681295, 128.910215215804, 126.518888414499, 131.44221298062, 126.506039978063, 128.79045449953, 126.336850113751, 134.561614320007, 129.947166088621, 128.613842703238, 129.834936567815, 131.91888484451, 132.686718286016, 129.202801458369, 128.479443322322, 130.288764892908, 130.607836572902, 132.546875586175, 130.916278044853, 133.685057028725, 132.118678369971, 132.027565597474, 131.819527077754, 127.572650693904, 131.761613131666, 130.408447417129, 136.729720582578, 130.088694058795, 131.735493154659, 128.766673814101, 129.946925973602, 134.431863774818, 128.078547547401, 132.362718937408, 131.720056125215, 127.442788812266, 131.785113937017, 133.188005652402, 129.145234767491, 134.21596830346, 130.658644412821, 127.410376776251, 136.04074892048, 135.618502783464, 129.978690075997, 135.72075817177, 132.911347476089, 125.240444630734, 132.59257117124, 126.689640916547, 130.541614295871, 132.205725482447, 128.626904922671, 133.273097786367, 126.699684316409, 132.288224737348, 136.541825484556, 129.975235084059, 131.738233445071, 127.135502825828, 132.407209333732, 129.776407863088, 131.618545875714, 130.794546312613, 129.0952104007, 131.223399933328, 126.588705182467, 135.830820280235, 130.724602824517, 130.854610430472, 134.345212720358, 132.871999325505, 130.752776263588, 137.139324453828, 136.665151153098, 129.852111932606, 124.184073484719, 130.305392247445, 129.948185937198, 133.936280004949, 131.948169525945, 132.910394851113, 135.670430823902, 131.011184440229, 129.990020154523, 127.991362676127, 138.080154075693, 130.524037123303, 123.085222438767, 132.182584992881, 130.241258287548, 131.279237640225, 131.488812955839, 127.4825034687, 128.33658239473, 128.20063683863, 131.486727600879, 135.710990746398, 132.19790339451, 127.44495278413, 133.7208718549, 132.560725430781, 129.718105027476, 132.383123358432, 135.207646087988, 134.092582711209, 133.501205177453, 135.884342346775, 131.451984139551, 130.800547669242, 130.350840847604, 130.557582059777, 127.89136246831, 133.591385647504, 132.443570358999, 134.744624156761, 131.322342220212, 129.256658100482, 131.935575289256, 132.768363961265, 129.818220262473, 130.649677845032, 128.771023086488, 124.580799295419, 128.922462127014, 132.341366609901, 127.081250235122, 128.660496167744, 129.050987139424, 130.119015257111, 135.70535591769, 128.560941302369, 128.462466215341, 130.468086225069, 132.631680637092, 128.771289734583, 126.164197764667, 128.209536264731, 129.592361960938, 134.277700974427, 130.38728104328, 128.7799560421, 130.682911093783, 130.830720451713, 132.852899986556, 131.609027763513, 130.576930946208, 130.723361090808, 132.073043630282, 131.177610881902, 131.611531037999, 134.918478237983, 131.851804434197, 129.406823370787, 132.936334233748, 129.174796146575, 134.802965881567, 128.27810369686, 129.235738321689, 128.176622815816, 133.059404639073, 129.99075135213, 133.277847612687, 131.462207442938, 133.451168549611, 136.773589564635, 134.339942426946, 131.370525476422, 131.744705552181, 135.605323357417, 131.603748994701, 129.958137025937, 132.889917149224, 131.870225545362, 128.852498897291, 134.829756234635, 131.998842171233, 133.192132465166, 128.835796084552, 131.171567342711, 132.363049068811, 124.9511578755, 131.473851233297, 132.49151949912, 131.614176255347, 133.032048574743, 135.497436310433, 131.382442157004, 132.510976907706, 136.682451066026, 133.644364398428, 130.684864389813, 130.392656905671, 127.387894001662, 128.79880453265, 123.871727828932, 128.088479976185, 129.786815393068, 129.444199268304, 127.207197904297, 126.728093214971, 128.349292379886, 123.857678288964, 131.109552574054, 133.687802642061, 127.628186653546, 131.96336302011, 131.276139948236, 129.282553496544, 127.766471007193, 133.190322812573, 129.169297293947, 131.997913722572, 130.369323891385, 132.500028304798, 132.720261957134, 133.843490680317, 128.599727243349, 128.242845223802, 131.948195003543, 137.469921639038, 128.343231043442, 131.400285848899, 130.130111779713, 134.521284607952, 132.036626717607, 131.354518709191, 127.39264060502, 126.986545574397, 132.662798288135, 131.3381273332, 129.789518166678, 129.72836449201, 135.699956067888, 131.943434243301, 134.702454470259, 122.478933691052, 130.575519013713, 127.58419480534, 129.155403858248, 126.613206040262, 132.122376472951, 132.041563645162, 132.672588961639, 124.776134591526, 129.408764840452, 130.714533295954, 134.689007566547, 129.637914779488, 128.61882592201, 131.357650919729, 132.781909795906, 132.460474263822, 133.03154856257, 132.592001067798, 133.762747420816, 133.474686085469, 128.346054522817, 126.105561819238, 127.099559646618, 125.115389055706, 128.943922746509, 129.882166088033, 132.804675393448, 129.275744917726, 133.927554328146, 133.424358205294, 128.842765333974, 128.987285634231, 131.531457487402, 128.079737198079, 139.800558767168, 131.777780040677, 131.400144202299, 133.289072792509, 124.113195616836, 125.124570937811, 132.012515030971, 124.919075817199, 136.6179134126, 129.447620865881, 131.584335119492, 130.745871608754, 129.009393468166, 127.07777265568, 131.958927411126, 129.641259005808, 133.537075337749, 129.532474772109, 130.591936061118, 129.360239399065, 133.232403411582, 134.549794126865, 133.551757815206, 133.238862242504, 136.295027165429, 133.52429769069, 133.049530207313, 125.884230689622, 131.092748676866, 132.65874018384, 131.847201897161, 132.805078085292, 130.133276158894, 136.029286601484, 134.756653044742, 131.241269298228, 125.06600274692, 129.510144587792, 122.484599040567, 128.094691579468, 137.536928700307, 129.028070173324, 134.780634004515, 136.055619473236, 127.713504557035, 120.479032214872, 130.409136954716, 132.953532387221, 131.048264132225, 131.885000526144, 130.960351250304, 133.906802967525, 138.383371297071, 132.828579210338, 131.447536169924, 133.566150068423, 125.02148813971, 129.824427296806, 129.05777964029, 126.858478806801, 124.963325646502, 129.438543415113, 131.982629767157, 129.164494326177, 131.18407540089, 130.074916211121, 128.849266218492, 132.06321331992, 131.340710723074, 130.943184466386, 134.568895872775, 130.805775446529, 129.104775844217, 131.222956425393, 126.339246338016, 128.367842346153, 131.269808329941, 132.499012576166, 133.533255923862, 128.817140327216, 131.890761420115, 130.335581982472, 130.487669156976, 127.964062573121, 134.327304976332, 134.268298813797, 129.606243362411, 129.181501655232, 128.091651650338, 130.017145275436, 127.500738778004, 127.323184145225, 130.950609952791, 139.345540548341, 130.946291702088, 126.430525442407, 130.306421750729, 126.598372655309, 129.493687651882, 131.138257575604, 130.746851962275, 125.962799784953, 130.278405657544, 131.566695935237, 129.096761003068, 131.18962358486, 131.092700202738, 135.434798454324, 131.678375098947, 127.098248090943, 131.508229329515, 131.549475125324, 131.537625843909, 136.089528802002, 133.228190881789, 129.390064735817, 131.914672880089, 128.742845088152, 130.179617051621, 125.174390591756, 129.266293810223, 131.263866027964, 128.381061488038, 133.317637486342, 128.233602388189, 128.077051950146, 131.707456890701, 133.101702909298, 132.616461501604, 127.932507058928, 132.99753883394, 132.199888831108, 132.578922961866, 126.882278907462, 130.692461262983, 135.317138689706, 130.099849266396, 133.389000669628, 130.571055107039, 132.411475353847, 133.012969964857, 128.934527143826, 129.220548633024, 127.922059750586, 130.681184111362, 130.382694623362, 131.066577246801, 138.633361779671, 134.793254275723, 131.988940939514, 131.548175317087, 128.012515896742, 134.887846267359, 127.074927941138, 130.874462835112, 134.024054270637, 127.701843140978, 127.687198267454, 135.944066850881, 132.279679089197, 132.381745914879, 130.480519260771, 134.859678334263, 132.994940117353, 131.13202536727, 132.676769823965, 136.573990086876, 124.183276823988, 128.765236764317, 127.976073852799, 131.588396182758, 131.796980999814, 132.806651881609, 132.226120548716, 136.069161701721, 125.856529010353, 132.948294357476, 132.818432847915, 127.288527981648, 133.826773288623, 128.070905092281, 127.802599610706, 130.342686538447, 133.972455656017, 133.95549455944, 131.995873865326, 132.752142471131, 130.683696228004, 131.12532182661, 130.624748174911, 133.209516137817, 132.009936786705, 127.022680577403, 128.378054739101, 125.596562563643, 131.012328279753, 128.0656236406, 131.757502267792, 128.404685442014, 131.098525954677, 130.94223178994, 130.926537520082, 130.955057753513, 128.806619935989, 133.463046321887, 133.548396209207, 133.187066394619, 128.585809948958, 130.00387527313, 131.387154120774, 126.781279307661, 132.636843102699, 133.01629976268, 129.067217575571, 124.701217972117, 135.575957373467, 130.246169884263, 133.439221821817, 133.193136275251, 134.555463764151, 135.037104466866, 133.267496876646, 132.414295829696, 134.125707991327, 127.0945090665, 131.065711114682, 134.493105117736, 131.253324048737, 133.590695475719, 135.794906912117, 128.777056528119, 135.049669766346, 129.325079105041, 129.976066030615, 126.674742652483, 130.510485321291, 125.066606193555, 132.839716451815, 130.808816977285, 134.554259747252, 126.398618542952, 126.760213111019, 130.948229149951, 132.560560240013, 132.945659587333, 130.589641426733, 126.79964523229, 134.388483089293, 130.397268878446, 131.987219311026, 128.480357749773, 130.710908829462, 133.306700443253, 125.861241646917, 130.629941164611, 130.944775961081, 135.131628968687, 132.602657950079, 127.060382051946, 130.465885787842, 130.540669631835, 136.864954618521, 131.542045266885, 128.996145095163, 130.980086612891, 131.257399669122, 128.634421243455, 131.672437176412, 128.706513538442, 131.554865730623, 126.723962935323, 132.451479773237, 128.670156626076, 130.961461976561, 127.224379926087, 129.854820597565, 131.605860727526, 128.890049715811, 124.989487209023, 128.913931415266, 132.804518488846, 132.982786847045, 127.199339491039, 132.658445421127, 129.725257036311, 127.44029761652, 136.999519067555, 133.676317916326, 134.32070798363, 128.560322751806, 126.139315469197, 129.457741570833, 133.557575629096, 129.001003879155, 129.213738963295, 133.963778153741, 131.362940920734, 128.165697793941, 132.492726492619, 128.124084005198, 132.789137334169, 134.82423644513, 135.121782607861, 126.338427977832, 132.882688484504, 129.722448157268, 129.962431748206, 131.391094849839, 137.295685546511, 132.344939130841, 130.88016281366, 127.510353862326, 134.27846727138, 128.033937874618, 134.718459386316, 129.379358648988, 122.20009383407, 133.505955650976, 129.019035443294, 135.547221257807, 132.340052223525, 129.227866751229, 132.231035446131, 130.986251254127, 131.071771610095, 128.569848414877, 132.305011902979, 128.381990815702, 131.561213742714, 132.997026665782, 130.333126744332, 134.909204091659, 134.329983617699, 129.49747111841, 129.355457700014, 130.399551222448, 129.112568940155, 132.697024707821, 135.192968536406, 132.230852291895, 133.90456721108, 132.706938389219, 129.177110254058, 132.935379090422, 129.867999709314, 132.233926961924, 138.221878278033, 133.50097544971, 136.739256084731, 125.943175795442, 127.249167418728, 128.908971395111, 132.115947393539, 132.160407311954, 129.293383017792, 133.512356544229, 129.121663983957, 132.543280621796, 127.663805013364, 126.667034626584, 129.793385021196, 130.331551000654, 132.154426950567, 132.673837519056, 127.93009206369, 125.384147943645, 127.618122984384, 130.391074107979, 126.774150913706, 132.235245591975, 131.962200243008, 126.978366638103, 129.538611511385, 130.420586638248, 130.717305283951, 135.050401011411, 131.384432382025, 129.89216095972, 128.390282145106, 132.518499817262, 135.636332590308, 130.950034555364, 132.752726467352, 125.484495082015, 132.164941006189, 128.131271198191, 134.080646441666, 130.638003792442, 133.944523562288, 130.623170700867, 130.232565163705, 131.174999993262, 133.667452202504, 131.111105741227, 126.307116019343, 130.172046025917, 128.961546345226, 129.818828444077, 128.880202270704, 138.52294863731, 128.079212921668, 131.616192357876, 134.655211383654, 132.586604114643, 136.052002286327, 122.864623117302, 126.552936634749, 128.807329464946, 132.804452695074, 131.994332502867, 137.162450012887, 134.573529151053, 129.231848681949, 128.273923433827, 130.228877965285, 133.020319628774, 137.155935660003, 134.476532064577, 136.797679518844, 130.975150697035, 134.824551882484, 127.764088420551, 129.14142640343, 128.625038838219, 134.238164320229, 129.209465087649, 129.22509871473, 130.979653712012, 139.575700619958, 128.690579284278, 136.044144816467, 136.773001720381, 128.22010696206, 127.219822474269, 131.800632096993, 128.976024296846, 124.142169864296, 129.378997224729, 130.633102244208, 133.922643154036, 134.992239835459, 136.456520984318, 134.701959562612, 126.671730497648, 132.94482385948, 126.591404815091, 133.587331738265, 128.035328546104, 129.184924695801, 127.378623714277, 126.071266805503, 126.975291405051, 135.159374339512, 129.056440174933, 130.228788750227, 128.669033192406, 127.659611843218, 129.010618219958, 131.311405867587, 132.601786869281, 126.553229399296, 125.876725700318, 136.358812821903, 129.607559891029, 134.5185635513, 123.896426943403, 128.063111700151, 126.50106665693, 131.170294559892, 131.487871749216, 131.728237760547, 131.746011382068, 129.236356325229, 135.256084847505, 133.203358859494, 133.865383817864, 131.338980924205, 124.958400054686, 127.621519637466, 122.974230472669, 130.255592890747, 132.527374104639, 128.068738443827, 131.961789558925, 132.550133365561, 132.151156489955, 130.381377228833, 129.213923798085, 131.734341624622, 131.890247742792, 130.940689794697, 129.54400496635, 133.701196187866, 130.930106515105, 133.237955563907, 134.230999780789, 133.770535068948, 126.734501833159, 125.394291464217, 129.3477463202, 134.415756512174, 134.478636955391, 135.956418400277, 134.812706221498, 129.983664951917, 137.154739290506, 131.903572938792, 131.668542410259, 133.028624086566, 127.934055899489, 133.642357908929, 133.312294140044, 124.741089329455, 129.763670225611, 126.877969255092, 134.656593267565, 130.528378218339, 136.284750414087, 135.605307701795, 129.508718521426, 123.545015083677, 129.000293522675, 134.277970967101, 127.021461880591, 131.330450847637, 132.400236654009, 131.512742257242, 130.105006128368, 132.939111954733, 134.814203264511, 131.76400800452, 131.5616873998, 130.139887536494, 135.016012845197, 133.562158165101, 130.658664331736, 127.803498374229, 130.697764253482, 135.257341455002, 136.328290337472, 127.99605738225, 130.329501811233, 127.534785323529, 129.935708974272, 131.796152679383, 125.581655957138, 130.448685867192, 135.535785281197, 132.341056089784, 129.876784264959, 130.970927712217, 126.59959006043, 131.796813314277, 130.018286026612, 131.04818324209, 131.483025913582, 129.874292228088, 133.944288429014, 133.066977046016, 135.300034087342, 126.733908650246, 135.827662364307, 134.846565416988, 130.690399423073, 129.86842088676, 130.040602210388, 133.286394725714, 133.815607935459, 133.086406174714, 135.509761988928, 131.257627757066, 131.174457357593, 132.333054287631, 136.787602476572, 135.702799362184, 129.663227034324, 130.478056011243, 128.802201656369, 129.187574605674, 127.927616214521, 128.834071494651, 135.818350168211, 129.884515948706, 133.278224703914, 131.912907632517, 132.279386786176, 131.161973680788, 132.26267365498, 131.386965122848, 131.011510610099, 135.609787438893, 132.764028642591, 131.710881825714, 134.821668125515, 125.116031610973, 131.037015205621, 128.434213350065, 131.061281906682, 126.365114213023, 136.055312749365, 127.389850675834, 132.738921700602, 132.543048369621, 130.928528096507, 135.793827159163, 133.631275379872, 135.80824351904, 127.623537997151, 130.077359809957, 132.982498815924, 138.553007355995, 131.473685717769, 130.104788982162, 126.62646919976, 133.895535038533, 136.786604572524, 131.932843186732, 130.54686632595, 128.470389336941, 132.138275619162, 126.025957548416, 134.828021207028, 128.256011049214, 126.834582244341, 134.163500721343, 125.532393687213, 127.833661086067, 127.143688953714, 129.544123874524, 129.880200168666, 131.413232385111, 133.515747090458, 131.594771790321, 120.953854400537, 131.374996288171, 131.680993400716, 131.879037873084, 133.538357455253, 131.465047300848, 130.598378209536, 131.465838166252, 127.580805491065, 135.608498293247, 133.357188454734, 133.993641690299, 130.755991272261, 127.440675563935, 131.404168253096, 129.3439389976, 131.97600496789, 129.012814462028, 135.077869152415, 134.631514643416, 134.316841504078, 134.39143629699, 128.84619765569, 130.179185973564, 132.76947914808, 133.370278787854, 127.154749477043, 129.402514770612, 127.901556702331, 134.01734236593, 135.464033937114, 132.300263324279, 126.833013495029, 130.967991127731, 126.966432362852, 130.862435137546, 134.489237623509, 133.733598798016, 131.440731011629, 135.473838731048, 134.251349154207, 128.732474566065, 133.11429855683, 129.8652555684, 133.499871363014, 132.917558768627, 132.523445795796, 128.204554502476, 135.030523060393, 127.456266313099, 127.990777072719, 133.188599271616, 132.255361308882, 131.831634243189, 135.477979985174, 134.169733825646, 131.497304959241, 129.599898999026, 130.836916222521, 125.252561504091, 135.676666744923, 128.051869629386, 129.440632160883, 133.541695388045, 131.377124603073, 127.840021482912, 135.933778702753, 126.958840684072, 135.768497426873, 127.042093137926, 133.134695191752, 137.392464427697, 134.374013205459, 128.83841753935, 125.879980459727, 130.817589315236, 130.546100718036, 130.446878068667, 132.235717971641, 130.596746305829, 128.714765944385, 132.002002128718, 130.585424641009, 132.38183024303, 133.101794228297, 131.881314351168, 131.220486064245, 130.874070082364, 127.982184140773, 127.53881806271, 133.242156977406, 134.671056805567, 123.873762986764, 128.441282653743, 133.467883772505, 128.568839190813, 128.493725109854, 127.759677761519, 135.842626424654, 127.828471953307, 128.173948179694, 130.857416200163, 124.90093761684, 125.497162453747, 132.433900045132, 135.910439849161, 132.880442951219, 133.553178501717, 132.56736318933, 130.794695996603, 133.494219869112, 133.528930596369, 132.16170781407, 130.925442492152, 136.911204167982, 127.97011232306, 129.778802053389, 124.788497984136, 129.833649073456, 130.8503025785, 128.12849160681, 130.614830764913, 129.586936325029, 128.279364518038, 126.608574945615, 130.142855781537, 129.61340175212, 129.482729125199, 133.952752770298, 130.735180065995, 133.848277307169, 128.157502084052, 128.434400765031, 130.04679715943, 133.209280296583, 126.463913475861, 130.428479919052, 130.505199924483, 127.885827330457, 125.788964107614, 126.411648386414, 133.194807467034, 127.633968176839, 130.752299721077, 132.08998126843, 124.138767321255, 132.163150449738, 127.729624740009, 126.765087822763, 130.410852117787, 131.874492359729, 136.711458671898, 130.926818394038, 127.297564894409, 128.511110351028, 130.732110361562, 127.427796829087, 132.115097099499, 129.271330969203, 130.053708120319, 134.250497234783, 134.506902627756, 134.844653667164, 132.326428543154, 129.613504089517, 133.830219251283, 132.588003844703, 132.894227299532, 128.689951748247, 131.443457264756, 132.044261989132, 125.855524799068, 123.822445296264, 136.269973477437, 128.399620998263, 127.595246203124, 132.713320111033, 137.270836085929, 132.322317283618, 136.04354448932, 134.046397236831, 129.87297901101, 129.857103023422, 127.389633319072, 135.523304398281, 127.349525884322, 132.195635432403, 130.020113551412, 131.582664433481, 137.247372102397, 128.763645720739, 128.242246656743, 132.5672860245, 134.006074519575, 134.088403991166, 129.106645127589, 135.013525774795, 131.281183464846, 130.947089835123, 133.110016840251, 128.221138178605, 134.178872025912, 129.087226704391, 127.410254757123, 131.976472126324, 132.15911850629, 127.198227688951, 127.43708754331, 127.026047612838, 132.447131356433, 133.248110983381, 127.153571109581, 126.634448860466, 133.85087605309, 125.941901036407, 135.164676382664, 132.949037605249, 129.62649438739, 127.68705212686, 131.823602760727, 129.481645767472, 129.763055834034, 133.467960181446, 129.117252579165, 127.784600766448, 134.759215521381, 133.826988389204, 126.178548049935, 131.36148481467, 124.717363985303, 132.356466417163, 130.137632127906, 129.600822615286, 126.884186289866, 127.662917144885, 130.075170657524, 131.876568880311, 129.037009420914, 133.035680415166, 129.381351810045, 126.40242965553, 128.766315160958, 130.24371223949, 131.140196769054, 129.234051968288, 127.772280577959, 132.960412262962, 135.258139026075, 129.040622744765, 129.105914495146, 127.537167929459, 137.738325780126, 127.932190309764, 134.904383455433, 129.413333862355, 128.518153890355, 133.711147859552, 130.26755513284, 129.7738574433, 131.886953466002, 137.389351597065, 129.833316499569, 125.416269091622, 128.317199245807, 134.772069783902, 130.925423836363, 130.179902936211, 128.51634498731, 130.336399798216, 131.670365281365, 130.991547113929, 128.879393965981, 127.697062023896, 135.029891595527, 130.596115393989, 137.032516312725, 133.0441406458, 126.149122779716, 130.728296938697, 128.835966344536, 131.839639783365, 134.680131455536, 132.620446839647, 132.852757530915, 128.801993323491, 127.953284519508, 128.343047362527, 124.861084205331, 128.102212375681, 129.794070547309, 133.133416282322, 132.419431651403, 133.05923922011, 131.504823872361, 131.6700803712, 131.36715118556, 123.322298792407, 128.3909441222, 127.953539145718, 135.408865322522, 130.576098626379, 129.317384485518, 131.856639047116, 130.59888048459, 127.987650711944, 130.53394855909, 130.041920415257, 127.991831537444, 131.486706194077, 131.46481301086, 137.600215967534, 134.367666281981, 132.235510316296, 135.155084470455, 130.351391653342, 134.972739796328, 128.322469641261, 131.783851467227, 135.136894526737, 127.634390010062, 132.198224656586, 135.913735880755, 133.253841458401, 131.729964039973, 133.210484068312, 132.353608245965, 129.444370704374, 128.976460182703, 132.167865160135, 127.753971848874, 132.813068307358, 129.694369969284, 134.62579604429, 129.6771672674, 127.891920284417, 132.131363145216, 135.366506498091, 132.14097951348, 128.652218742219, 128.126849200997, 133.881811675252, 133.660777204887, 132.757199680307, 134.248546272556, 127.585170603656, 128.736185583561, 138.325586570426, 130.257472759453, 131.179678206824, 132.470395446969, 124.244559912102, 131.862128819303, 131.637270011355, 128.244952049097, 134.333414099395, 129.360203932676, 134.024652245383, 129.834683333787, 126.947874446952, 128.820390807257, 134.978256980983, 130.445739264071, 132.20194979103, 130.929637091307, 131.128012783705, 131.795139069077, 134.029672313453, 130.637247500224, 129.108222657722, 128.837702049308, 138.442763272352, 129.090309495454, 131.151812932563, 128.482846619119, 134.123574956083, 128.689846031078, 130.885023626009, 139.721992163636, 132.488476058919, 134.244738279049, 133.90462329242, 127.733068000146, 133.141370423284, 134.266580568293, 131.575332435387, 131.573856969408, 130.112300487758, 131.946948172973, 130.540052718784, 131.474146513979, 129.900165963684, 132.831671056319, 128.620527667382, 127.544877473871, 132.915984911677, 129.554348116706, 130.952841101307, 128.742460314121, 132.730445730346, 128.770958218237, 130.063058893612, 133.827543483856, 129.218735811078, 128.455342313309, 128.745126826451, 126.963948327506, 131.134997450416, 133.925998763953, 128.796077838303, 130.501811635887, 128.248867086961, 128.018338322977, 133.304410155564, 128.297406465012, 133.557423879054, 131.754132211733, 133.373901437572, 127.045241704958, 127.832099125931, 136.968866119284, 135.091997463482, 134.523672030202, 132.179151402602, 130.599657760397, 128.897897041663, 126.692295386658, 125.788577396359, 128.420484566745, 132.059532417662, 132.802583665465, 131.77864957529, 130.759339413042, 134.716813560468, 126.196902688045, 129.081011627665, 130.402828325854, 129.346159362929, 126.367507303758, 127.891438875964, 131.348556348496, 129.20951500524, 133.089653377275, 130.693661692465, 133.596372902349, 130.589273751845, 126.098410023149, 131.712317704919, 125.362058826701, 133.084312017846, 130.777824978375, 133.660831874394, 129.468461527847, 135.135344998478, 128.899176395816, 130.436331338976, 135.96422515691, 133.139531222217, 132.21984302097, 128.966361798327, 128.680138057607, 133.342239059406, 128.170855353082, 129.702573421653, 136.60312684515, 127.769227968292, 129.644210058507, 134.45193396158, 134.385905191854, 129.556286301666, 127.0796240858, 133.031769747904, 130.169774091298, 122.448460024693, 132.480732718626, 130.32202973288, 129.846216465384, 131.515869687149, 131.829843583459, 122.445066319375, 133.3030040575, 137.029641338576, 125.769536138762, 131.706287524497, 127.148908418212, 129.520187415662, 131.356763695624, 133.036907458307, 132.493367320752, 132.790701097912, 135.424587252457, 129.263828908642, 129.152102975393, 135.991078164748, 128.037907469332, 130.779997881597, 129.834735138722, 126.012970899303, 132.708167712705, 134.188057584767, 132.738925104938, 128.446739037271, 126.721203593159, 131.957652175729, 133.402840300148, 131.016846161083, 133.725826142187, 128.444674618121, 131.36116230651, 128.704827808773, 133.394862105441, 136.228243807609, 131.971706081285, 128.101623924429, 134.642185969115, 131.879465507837, 135.778179697595, 126.250153762576, 126.687330281036, 128.866203867697, 135.232318697553, 132.692763392111, 129.791446686121, 129.874283103807, 134.322894903888, 127.344953992078, 130.288542823398, 130.757305372243, 133.126744102584, 124.642513767125, 128.996034657678, 130.170559453974, 136.348164377889, 125.732886187642, 134.891449621716, 132.927032332074, 132.396735558508, 129.211988871798, 132.623985224772, 131.618993314801, 132.714911816413, 129.311540133364, 133.282262730425, 128.104044321245, 126.578209200401, 130.847040630803, 135.479627359121, 132.014503018656, 133.447172029212, 126.518494758571, 134.378888151489, 134.563505031024, 130.652206099219, 133.106880373613, 129.43054986875, 130.552136758632, 132.623118490919, 126.907348906406, 124.143270234743, 133.08512689898, 133.403723724135, 130.339794085911, 131.522076324826, 128.612585373547, 129.58679911591, 133.987411017248, 131.1153781579, 136.274188771604, 135.128340652451, 126.19694047221, 130.645927036443, 132.367745408391, 127.412444986703, 130.21455612576, 134.306477460248, 136.744397913473, 133.396955429527, 126.216053752789, 129.715117688236, 128.914873228937, 135.133939041593, 134.39324789503, 131.655537059963, 127.755095736789, 130.612143802094, 131.301628133575, 134.336930193552, 132.795077468425, 133.373741335619, 130.782019377519, 133.012265314803, 131.388999962189, 130.871096986449, 129.225326118012, 131.406998042866, 131.653767589155, 132.763868360349, 125.924839086304, 125.979036139982, 130.370585229596, 128.235541234472, 130.615474607948, 128.83823806295, 133.736980131803, 132.330378332011, 126.801462083657, 132.821128054073, 127.928755472424, 126.09410054508, 127.284315745286, 128.949535281023, 128.564599852751, 134.083227246935, 134.643007557768, 128.770032054681, 123.686955836881, 131.191473347422, 130.79391308773, 131.583545483549, 129.871733877019, 132.343459398732, 130.29613368064, 135.881260304617, 129.558623201348, 128.22819416505, 133.089319034951, 132.517410832353, 129.209526197651, 129.703943728948, 136.752204533557, 134.636318405094, 129.560548821061, 125.949840762514, 132.342086629036, 132.275857323556, 126.441772800523, 125.93411817274, 131.092367483772, 132.882154834567, 126.98627892563, 133.532415522721, 137.056528019884, 129.201325518174, 131.019258276377, 125.636865644121, 130.443547656632, 130.874152505548, 130.860160102393, 124.473915670763, 130.918942417058, 131.812430912389, 133.978127336207, 130.849021070592, 127.334270472725, 129.758082196854, 132.778616694722, 128.707706989926, 130.816626540573, 128.175587563369, 124.470335253785, 131.014528528402, 129.108445994976, 134.500895936992, 131.075188733968, 134.410582877322, 135.886942310354, 131.097178272722, 130.711270291024, 132.029335339412, 132.869652543178, 125.505640552427, 128.855355491242, 129.331949912231, 130.848729548563, 125.968333188697, 133.120030336695, 130.557613739791, 135.242096141339, 133.220754018767, 130.531456086526, 128.340976598565, 134.695997985449, 125.569939550477, 127.554321951442, 132.9223139585, 130.385264747972, 137.15841628428, 132.576907603132, 131.828960048813, 129.417575564127, 133.181097192296, 133.900020621096, 130.939012540401, 133.992925654873, 130.285005844877, 127.746011277462, 134.553122239373, 135.298412311064, 132.76951687978, 127.220099100289, 131.669328659301, 129.760934617778, 130.671074561813, 131.19486092048, 129.39368136585, 128.556568269757, 124.568397819533, 129.689993664129, 128.34865818291, 134.431575351564, 130.557140841445, 127.488959315474, 128.779984545907, 132.148809287381, 129.521472208272, 126.028279381926, 132.874709699012, 134.797244842928, 132.284595256681, 129.791110209634, 131.326876401568, 133.439134432341, 131.095940936526, 128.136422299089, 129.666763697931, 132.878444516161, 140.464671750066, 131.406452734284, 131.475143066828, 135.18568976031, 130.722435105822, 129.060021730666, 129.875887519569, 126.83535534933, 129.582779828292, 131.454727032789, 134.543304249612, 130.57293857385, 126.413949946323, 125.363459848651, 127.946840725231, 132.741962674557, 133.051113263735, 131.757133329039, 128.094674550196, 128.921598491162, 131.938394576814, 135.512775847196, 129.727911085444, 128.87835231298, 133.077350629486, 130.48264095801, 125.4121156724, 138.730911710911, 131.362131567908, 130.509756375727, 134.264829228564, 132.227197184179, 130.839833522223, 127.94465482746, 127.386044281538, 133.285963783767, 133.850780677703, 138.332871557672, 130.587540000367, 131.895379438472, 128.902189848441, 131.323027710372, 129.811737794432, 130.490163039294, 135.688615821394, 131.059259881639, 132.683428547292, 128.180557254274, 129.551718352908, 130.225042856352, 137.909230789091, 133.643317921868, 134.187010890576, 130.014990559646, 132.335432537921, 130.643765926251, 130.003745626856, 130.590864882467, 129.569250645873, 135.550816143197, 132.032936364306, 128.496397111674, 128.468872655601, 130.786224424621, 133.119889704787, 131.893166608703, 135.562191199517, 122.639213870273, 129.548303525234, 129.545910577954, 134.196746078087, 129.832919243081, 129.704876844438, 129.796938125374, 125.121116963709, 128.656285447182, 123.816348387087, 131.076230657539, 131.917604147561, 130.0165530355, 134.352785056103, 126.393683460866, 132.514354801442, 132.542438702592, 132.102593304828, 132.722554025674, 130.924374458402, 131.331357374034, 129.733702304546, 132.00578699413, 135.45824727652, 130.797703100594, 135.691223743604, 126.494382346408, 132.693952561136, 128.325136496082, 131.370212697365, 132.335504540155, 132.604078793362, 130.790689968881, 129.584277591583, 131.194094066522, 123.384398523831, 128.974726850026, 131.846288191678, 131.813204866378, 128.913174845479, 132.7487894341, 130.812128294697, 134.493908401915, 136.06122678838, 128.911742752685, 130.062420297782, 130.641501572478, 129.047153110899, 130.942914967228, 125.052235869487, 129.180325246261, 132.67818006901, 131.390440445856, 136.028026319284, 133.792246992327, 129.051410628913, 130.592475338065, 133.034899890193, 134.300764978569, 128.539668623305, 133.19963628689, 130.758715213984, 126.444881293549, 132.459115018585, 133.952048938536, 130.688071175866, 133.374665410678, 130.011407194327, 126.45118201278, 130.689187668102, 132.612934746654, 131.05893943507, 131.856301423923, 123.426269999295, 127.668052735452, 129.505593666155, 135.086553382715, 128.39634712577, 132.654217187392, 127.312851205565, 129.180196889579, 133.695944154325, 129.065554498834, 125.929242847271, 135.892818978865, 128.970165325624, 135.865596191166, 131.711071961621, 132.679451154811, 130.742050201814, 126.831767355015, 130.067800151303, 132.617637839069, 135.376151019205, 135.627800802052, 127.208641306763, 134.161040655819, 126.974531617401, 129.568008881888, 129.371100322794, 130.456772973687, 131.666002771123, 131.671911958276, 131.133379151576, 131.380078722938, 127.284200366625, 127.663263980234, 134.474243287213, 137.341295399686, 128.388088200302, 133.547016715436, 131.877062683676, 131.018662705898, 128.868244306451, 130.005627194242, 134.295969756438, 124.247916739073, 133.294879922914, 130.408669639907, 133.263238920037, 133.882338332115, 132.69072100411, 129.384418781877, 130.0370837544, 129.864649820419, 130.785966692571, 131.131407206126, 129.806503784642, 133.365106533213, 126.778397291948, 132.857874653581, 130.574253237302, 131.696489026187, 129.516627123652, 131.535862286715, 130.055945931461, 129.770731466867, 130.285904218949, 133.561705433099, 130.107479463421, 130.930480193109, 133.254399458853, 128.916300307917, 130.202090631397, 130.174617184762, 130.989275105035, 124.88115208706, 131.791973907264, 129.955834521809, 134.027072218029, 136.73558237806, 130.715340738381, 128.34463124135, 134.682307835667, 129.259887023366, 137.444514803785, 129.244221064753, 126.053459560016, 134.526266901714, 136.268705499414, 127.145152292872, 125.814345698967, 127.101992266325, 134.309152521304, 130.95699091641, 130.583647893702, 129.877702155716, 131.92932251905, 136.932548639672, 135.496991700152, 127.607642019915, 134.44251663753, 132.699937718452, 127.551890055737, 136.691168285292, 135.473492149613, 128.616457263002, 133.140312099873, 131.715692282682, 127.956551994076, 129.790513517705, 133.993412091611, 134.361153625643, 129.587880723023, 135.352673192311, 134.854426635768, 133.82064295913, 130.823603865083, 131.597615318821, 132.75919392536, 130.074802837327, 134.667389320954, 131.559137674741, 134.089403130264, 134.492514741091, 133.213699674346, 129.765267595213, 128.630798942697, 126.046201065598, 136.010662668854, 134.880685143076, 130.829088124087, 134.621786283009, 135.154679988847, 132.969980412265, 138.292198796254, 132.753682715152, 128.522036420329, 134.657407353948, 129.720910853397, 130.952270575543, 131.1744763309, 133.27524104856, 134.471119836378, 131.621052435405, 134.264627995683, 134.059260611051, 137.129020949034, 134.915645902633, 134.155725571422, 132.146320444768, 131.143241583087, 125.303605058939, 133.435736838292, 131.903899055132, 129.868845395116, 127.68922140138, 134.915224952569, 137.742700853826, 128.366000120248, 126.510016448397, 131.197019860391, 132.02945079753, 131.147289346988, 127.700609519835, 122.689611012023, 132.762217963881, 131.910106269866, 126.813296321212, 132.568953817262, 136.912915096861, 131.822756338571, 124.30243755033, 129.747118898677, 129.170718825116, 130.010987502577, 135.073131357915, 131.738153878355, 134.830113728041, 132.779439811418, 129.398029688109, 134.188783177326, 124.894401857375, 127.364822786902, 128.468010589319, 134.015759872673, 129.984460719799, 133.524493311665, 135.766589982739, 136.120587793037, 138.015076176157, 130.192909666639, 135.167751400601, 133.530449444008, 130.268967282989, 132.257673967701, 134.218400211892, 129.840425408134, 134.54582988844, 131.200053744552, 133.332311121609, 126.58967183023, 130.575266767123, 129.674450650717, 136.005422847536, 132.433191834845, 130.928119732955, 135.303906037122, 126.957334218475, 134.020869133029, 133.523196238459, 134.021123953976, 131.063750268159, 135.51182004605, 135.879438367784, 131.770571727109, 131.46886205504, 130.145725953499, 128.722083625308, 129.991138177868, 134.561128759161, 135.088519237052, 131.959392324733, 129.595386940564, 131.350836563154, 134.949615140926, 129.615828336339, 133.037864083766, 128.111875164256, 128.179299511684, 132.549144085648, 133.853497321899, 129.85614988137, 131.252655798291, 134.511797400708, 130.142007174103, 134.123403419409, 130.62105270231, 135.271398268213, 130.442753544687, 128.067641898314, 128.872710607052, 126.668537217086, 132.988123756165, 134.275075617147, 127.499226027918, 132.732531292427, 134.492250885866, 133.437415198211, 126.236818626749, 132.557773518969, 129.937897695036, 131.933214134918, 131.229757759873, 131.403806170708, 131.545605033109, 128.443292722905, 123.533117226643, 129.60850362338, 130.099724084206, 129.137365359016, 131.106913344237, 131.349520841483, 134.671414272069, 130.03155646834, 130.819813899664, 126.459349799674, 122.028943941326, 126.399911696947, 130.481071240589, 134.025763731111, 132.338892983711, 132.519666356305, 134.739960078355, 129.536471691542, 137.892921060542, 129.049796239501, 132.538913336845, 130.240438932964, 131.647943908748, 130.088165900635, 131.151562494672, 127.21370245381, 131.332978242246, 129.822609280263, 131.042363733908, 128.195911752775, 128.778065259354, 132.516752722139, 131.486185325768, 125.674684287326, 129.60207710307, 133.614228256526, 132.467094461849, 129.07519906371, 131.24834981251, 131.368825218288, 132.410131086459, 131.224473367095, 135.480450973554, 133.114447393046, 129.64478711444, 129.161606975142, 128.512545478008, 129.09298707526, 131.220799081938, 132.699995968587, 130.119406438081, 133.159073798076, 127.788245667103, 133.2379252036, 134.113006913802, 137.510604791137, 130.017353254133, 125.842388218944, 131.32166726778, 134.194080348996, 132.652025207969, 125.379587955784, 127.381545658875, 136.457456612846, 133.217085761412, 134.131242101698, 130.856369372327, 128.856073570479, 130.299674870054, 129.322983004796, 125.233084509383, 134.362554740796, 128.814643822993, 127.758086006775, 128.773999091079, 130.921654879146, 128.580026907206, 128.607369441041, 128.101015478814, 129.510162796277, 128.753165053406, 128.856852553085, 135.714956708407, 133.640911531641, 132.622379472243, 131.318713278028, 137.649560559162, 127.962096732566, 133.538846393756, 131.654658259151, 133.58441164606, 129.013349958479, 129.093892181698, 134.949714579034, 126.404875683013, 129.651753991196, 128.523276606155, 131.77004354379, 135.982460430075, 126.717019992074, 130.501242953231, 134.073393644974, 127.226683698864, 134.680865594363, 129.009052527709, 133.708393200502, 129.754983029576, 124.846300332321, 128.008173621406, 134.653079818338, 131.143833290044, 134.584608352559, 132.537434418236, 130.528188795502, 130.25187044134, 134.077853860273, 130.572311325998, 128.470747622936, 130.757092883373, 132.189705735582, 130.201443463415, 132.34387924373, 126.762993288562, 125.039466091204, 129.193193455731, 132.289146416999, 129.65363001919, 134.257696543697, 128.621334186678, 127.396409948475, 136.29404284437, 124.699297719383, 132.613053204569, 131.080726246153, 130.634842104754, 131.130463660687, 131.135112099783, 132.643449331263, 129.952503309575, 129.195061390792, 134.687654423293, 131.652414422106, 126.904407525887, 137.529595566673, 131.741958454153, 132.315422053515, 126.556859060965, 136.845709519723, 131.172576963571, 133.019061417614, 126.094648679835, 126.238996999708, 133.898939791015, 130.496026688573, 132.444268832264, 129.153728923257, 129.130929232219, 131.365545623963, 124.237032364631, 131.921608820239, 132.233286232702, 125.310935288061, 132.14567099888, 128.073172220785, 124.942453966052, 130.559910071187, 132.147735182245, 130.464697740053, 125.698163622391, 130.262541311065, 129.179112604213, 132.120328238726, 131.43765295183, 130.826475548905, 128.808348482147, 135.507474912839, 137.280003310999, 131.027455248677, 130.665574950407, 129.731187786605, 128.463727943374, 136.63324637872, 131.519566886847, 134.893913096026, 130.251212291405, 131.854873845854, 131.274709433827, 128.407014889437, 128.314341961566, 130.040207571164, 127.880816115599, 127.446617344301, 138.658570372007, 131.557605077657, 135.157854122747, 133.473302218266, 129.328875650054, 127.342935679327, 126.936171066502, 133.126600439394, 134.012692467108, 132.426392159916, 126.975940013119, 133.59518292074, 127.188621388282, 131.540892588662, 135.110619294585, 132.994559938087, 132.182442179187, 132.813879522607, 131.160165460379, 129.425320774247, 129.171939627842, 132.266614242755, 131.105770561734, 126.572211087096, 130.049412245883, 123.79975725197, 130.326511804152, 134.638181667164, 129.66595270528, 133.708100173277, 134.469466186999, 129.549562398776, 131.607425681948, 132.924697887987, 128.890934177178, 128.757683263513, 131.283365357106, 135.20440454554, 132.907297219809, 132.015887555103, 133.430289534309, 128.57163831618, 128.591662457323, 130.206321174238, 128.139507719477, 128.997336789717, 133.422698209523, 126.04176373303, 136.036272477319, 133.464936512353, 134.550911701975, 132.78999978132, 130.233127838296, 133.025498623439, 125.445981539135, 130.461463542491, 130.897245753079, 130.818486264966, 132.174419030701, 132.50007506167, 132.248327947969, 130.153610495169, 131.294017984863, 135.236972348549, 131.071530803026, 130.58877637115, 129.983751846061, 132.35232204602, 134.781763572333, 135.844817296304, 126.449137866018, 124.501724182963, 132.755998374281, 125.744213994235, 132.383247780095, 130.974054109552, 133.362886530503, 134.002470818151, 131.025208744837, 129.482617791581, 128.919699301944, 134.732020255855, 127.951042339189, 127.562037018594, 129.227535562452, 132.312287737528, 134.379417066527, 126.927835972255, 125.635165814333, 131.454445647331, 131.899794556703, 133.767500865962, 134.477461664655, 133.05416846452, 135.94582900115, 129.559403519374, 135.815854704274, 131.645009598537, 126.065949915889, 128.764660697418, 124.991246018373, 128.778312771439, 131.409039524344, 134.717954441902, 133.046829330004, 135.07243541887, 128.789008815834, 130.091521577115, 133.364710421547, 129.510243544198, 132.270138756648, 128.590318512292, 129.129273517273, 135.730014225192, 130.615974158001, 135.750974655559, 132.211739590333, 140.714412613644, 130.820697120144, 130.765372809063, 134.47664097649, 127.602199380124, 128.951908501731, 132.180113656887, 135.208344460294, 132.58030613984, 129.468451989603, 133.767077118859, 127.878432519988, 127.884967401142, 128.267194394534, 129.749471879841, 130.844348579692, 131.358322539984, 127.367895436203, 129.901144442282, 132.958696734993, 130.181703068119, 130.154786272594, 131.752987102261, 128.310813169357, 132.440960030064, 127.80754102584, 130.755149241011, 128.196142240578, 127.977141639007, 132.122658258573, 132.376529080125, 132.107034845574, 130.715376389914, 134.342321211294, 131.372784124724, 130.842021964371, 126.841395237086, 127.632463289776, 132.300225240203, 131.56708040406, 135.888487395376, 128.266923485802, 127.64972336984, 129.795045951691, 132.236790677675, 135.419519818844, 129.103076165115, 130.268690652987, 129.690680077884, 134.910482367414, 125.551728138605, 128.902906707244, 132.399295632905, 133.050062162139, 126.416189252592, 127.649936251925, 131.858004352454, 127.503902346503, 134.498530798747, 131.867379304169, 131.506643993523, 140.009366857166, 127.905531805665, 126.32162383984, 135.066803604454, 130.695272387711, 132.861402313909, 128.512301193482, 127.382213012431, 131.167899318242, 131.176832127741, 126.156861288175, 133.872971052108, 130.417573494289, 126.571168784245, 131.905700663445, 136.124082674332, 126.305384476294, 127.719192795038, 131.181877806933, 134.304336770048, 133.320540321236, 125.804195744974, 131.387686497961, 135.460877320368, 135.819555839502, 135.796976337476, 132.215085123054, 132.134128980873, 132.441475501119, 131.163095138999, 128.796285234387, 137.675243232452, 130.293343975094, 127.898938486394, 132.69752165836, 132.470099024235, 129.176317396798, 132.846019807765, 126.00463325827, 131.547477797346, 127.897089406066, 123.762823302382, 126.150367357764, 131.802444369285, 126.296557988055, 129.216590117139, 128.668088890047, 124.622381711136, 131.044802243087, 129.195932974686, 130.585803889274, 131.191267280521, 131.891262852188, 128.692854238695, 131.982993660539, 136.040037040121, 131.90241124053, 128.8793734386, 133.083225370641, 132.053042461206, 132.317672113792, 128.672262753237, 133.139280801779, 130.507849819651, 127.783349646784, 130.750490655616, 132.062254427427, 128.434110226363, 135.619382900381, 130.727023903494, 130.300233362545, 132.10401790995, 124.854171826733, 135.439335977188, 131.493421592224, 127.233319673932, 130.503066779765, 129.290600668497, 133.953757088944, 133.222671731787, 130.518157351328, 130.131002015478, 130.178354622938, 129.665591855713, 131.119438895356, 130.14903478351, 129.838019443465, 132.875458307716, 131.249010071234, 130.320299517204, 134.299824676351, 131.321879976907, 128.241950713062, 133.722239543281, 129.086953344676, 131.974691625833, 130.812666176783, 128.275054495004, 128.055670027802, 128.60106920034, 131.475842125803, 131.615761070447, 133.487239465339, 132.464615530272, 128.706912009947, 127.261848221959, 133.213903922371, 129.947113417973, 131.805494188861, 131.029325109716, 131.839668230324, 124.285814493929, 131.469032565769, 132.875049452446, 126.960258809076, 131.972455822219, 128.969685751258, 132.655566863154, 130.378121585744, 126.414879307406, 137.541246087059, 130.425465896162, 132.912358676757, 127.26482683708, 133.26632404612, 132.689394991084, 127.298190463806, 130.565447123629, 131.741924164559, 138.577636864284, 133.263726994705, 130.031507816981, 128.97073452069, 136.125885419105, 134.257011435188, 130.786599888254, 132.97576377781, 126.177331985273, 129.370162909789, 133.04230814047, 131.924493294525, 128.306733031115, 126.934844052788, 129.549589986297, 135.533178153413, 128.669273251759, 134.209023610888, 132.055138115372, 129.268135356678, 134.378490575165, 130.210202163027, 130.387106434981, 128.59783961717, 130.185482056031, 133.802490977589, 129.228076512544, 135.351560931554, 127.240787595024, 129.282994615251, 132.253408990645, 129.832443738013, 130.681876665421, 131.60878797086, 129.342024709003, 127.085723410503, 131.693847646642, 130.708220874447, 132.487006296635, 135.920075231952, 133.57127188917, 131.043052264901, 125.492237482208, 128.329438358077, 131.70404919599, 130.853959203021, 129.847725070588, 133.654280386394, 128.853912576557, 130.643234184328, 127.380393991465, 137.086071432355, 133.332003009583, 135.454070554128, 127.463116250583, 132.890636398916, 129.940272961362, 129.140126549365, 130.797577939401, 125.31957466953, 131.330188512703, 127.995647106098, 128.318445848924, 132.011129812792, 132.173259536798, 136.017473587736, 136.441141604232, 129.097638610556, 131.079494129535, 130.290886005216, 130.834696395551, 130.943792279982, 127.818969752817, 130.558725738982, 124.720242134283, 128.720687172151, 129.989898099778, 124.591932978413, 132.832670900963, 132.735116790361, 128.534651320056, 128.373808659454, 132.989269227779, 129.598646356429, 129.069649648993, 131.903395195259, 129.607606477034, 128.904789068115, 132.558852634053, 130.608333246165, 134.368466606401, 129.277596974426, 131.112930034301, 137.347869098781, 132.678027027262, 129.668792686423, 135.786568686186, 133.786598475423, 137.021089820382, 136.372745163605, 129.668947935945, 131.724532743627, 132.130892737116, 129.536953792861, 131.75929834321, 135.04140819608, 129.180300540254, 131.001994589713, 131.985147206127, 128.523129911594, 138.823014271564, 130.46739357711, 129.407688031151, 130.36500018025, 131.794319476476, 131.822268826681, 131.26979385522, 130.025181857918, 138.391005330641, 133.556736405735, 131.662136161323, 132.457004760758, 131.342123024179, 132.029865027765, 131.265726756033, 133.138724657313, 132.414202705303, 132.050036583538, 125.676127796845, 134.353327689738, 133.579945374822, 127.302936119251, 129.871910805541, 126.405843611691, 133.236158370318, 131.801652820429, 130.270376786953, 128.468257842109, 125.754671381668, 131.66575237217, 128.228694974482, 126.787012794749, 128.959546963092, 128.62230986341, 125.458615317763, 132.71009839154, 133.795963904932, 127.438385689218, 129.564902942693, 128.351242157071, 130.745309826461, 126.340914057657, 132.307308844304, 136.125516865027, 130.12283395198, 131.322694099055, 128.492613246621, 133.606568884462, 128.83530280664, 130.71256905279, 132.382632561904, 130.01664819622, 130.186263843936, 132.461983563507, 128.764386167469, 131.071707629037, 133.289039285134, 128.827844025488, 128.531912921558, 129.633449973069, 128.908645554619, 126.081632129933, 130.941907870036, 133.070737881336, 131.348863798813, 129.86473315062, 133.529752600197, 131.326848813861, 135.557394143867, 125.620407229007, 131.861230731008, 125.335536163183, 138.136429556094, 132.453928489759, 127.54596268198, 129.740832240539, 131.198789255533, 124.960562633518, 134.943525732868, 130.150736241043, 128.41801093469, 131.405219568014, 131.993316977667, 136.198638124204, 131.969610295818, 125.881221289634, 134.862721046553, 129.869841114333, 136.147459552523, 128.26993682488, 127.789870030251, 132.497962697608, 127.764115995052, 128.685514058982, 128.764694207187, 128.165272294126, 128.585052139318, 133.892051413567, 125.362883981699, 133.054001757564, 127.15389785398, 135.096366757913, 135.415268671405, 134.878711338734, 131.714620557707, 125.261474188206, 129.831211772554, 130.549639987914, 129.447446275373, 133.182398850853, 131.654707048639, 138.876296078503, 131.698429467468, 130.398343004631, 128.95219644799, 128.426027220709, 131.224045734768, 130.087286199746, 134.207307468093, 138.048710066818, 131.678096083021, 129.863828060962, 126.88911532073, 129.740611579521, 133.449779789767, 132.92008322127, 132.832398339215, 132.155147591606, 129.476156117094, 129.802742191589, 131.238458185531, 130.324399774206, 129.221138456851, 138.101241793442, 125.350215103884, 132.192563299714, 136.701674045975, 131.717591537343, 134.316885204764, 134.039654581001, 134.659370103925, 128.194396500955, 128.860676679205, 131.151865349245, 132.974593843846, 135.592618041303, 133.064691980824, 129.411826552845, 128.624153486869, 128.624709599067, 125.734963951489, 127.858021191978, 128.436243290385, 127.060881414763, 133.100051172164, 130.085794973061, 129.801968866225, 136.469244002566, 128.448593025538, 130.553343912007, 130.749617654291, 127.704198662628, 124.680095595383, 134.815419144484, 128.787634471404, 126.902224332758, 131.32676893611, 127.915169092668, 128.94372233997, 131.678594549175, 133.583359123593, 131.284653921725, 131.281406314781, 128.808624432778, 131.937879045402, 129.483107765163, 128.703081855726, 132.075922227401, 128.68221984004, 130.136625529937, 131.635798018126, 127.186285738951, 136.255500912197, 130.735972340765, 131.342896974397, 132.404114544985, 131.999456433335, 126.099567316326, 131.054640723519, 130.796804025152, 127.233342131111, 128.429975889674, 133.648907856528, 139.01432935733, 126.643556558063, 129.598042151327, 128.909611620092, 125.959374843748, 129.402885065265, 130.976247631935, 131.534760997933, 130.521514017176, 131.771191891453, 131.45035211514, 127.645457670411, 132.963438476402, 127.612968546355, 128.235390136402, 129.997241938918, 133.937617267022, 131.57292678436, 131.977069181855, 129.669364049743, 134.512628804556, 135.813419082176, 130.172305823301, 127.625051358601, 124.929107631949, 129.04757026119, 127.367217239655, 132.631139704625, 132.866196278706, 133.587276856123, 133.997802179586, 133.330218795182, 131.244026169785, 128.35929239403, 130.916785541336, 131.084491968252, 129.245428890229, 134.433370023164, 127.259484967183, 130.032048174404, 131.091852990849, 126.783408192312, 133.783470273371, 130.673579373321, 130.534558305745, 130.044961416486, 132.083176949267, 131.119929629834, 133.222348091926, 129.623753305571, 131.797000215887, 133.581466746188, 126.149902526332, 133.345345711005, 130.956701556403, 134.211054176374, 132.447108825889, 136.015693846503, 125.191792542659, 129.406284415467, 135.70062132194, 132.20837117075, 137.442636875856, 127.254382147268, 131.785892198934, 130.181821332389, 133.360319945689, 135.252108687664, 133.77773484958, 130.621590369976, 127.880504551653, 134.564901865267, 131.641492437214, 128.206046911475, 132.513045236252, 127.692585476077, 132.085673717627, 127.294005693895, 135.127291553014, 130.907790797103, 130.576341180864, 131.84187118248, 127.158446309297, 133.873290107426, 124.852597035922, 130.032685824069, 130.759161932024, 132.8753309141, 135.473804213881, 132.227521547861, 131.530850867328, 132.800203461883, 133.508540791233, 138.261206627584, 129.538400267859, 128.630272402374, 130.786709828663, 125.840796727558, 129.404620461419, 131.750454619438, 135.185575217526, 134.51876410896, 126.036211728929, 128.029317890754, 127.334400062669, 130.634287504902, 128.5636735979, 129.232038040344, 127.750195570792, 131.580243974673, 132.525505877977, 125.935569780132, 132.567526328115, 127.451053728424, 128.70823164194, 123.492578609779, 136.51100006039, 132.264470155229, 124.013650425823, 130.574134849393, 134.014830489963, 129.397153886791, 134.156054150312, 128.715194969004, 136.590219008701, 132.103114939389, 133.925355005941, 130.737696725684, 135.249627515279, 131.57834128361, 133.532494431556, 128.975855534215, 126.243395440772, 127.323448983842, 128.78381642618, 130.850582391573, 126.25250601486, 125.901785186125, 127.486018854693, 129.770599866641, 126.930283233989, 134.000249238399, 128.772083183832, 132.487657075318, 134.71922330354, 133.213637249239, 130.809221239569, 128.620266365903, 133.702416041257, 128.427859092791, 131.033733195372, 135.966764707063, 131.615951623282, 130.04043104502, 127.797858260841, 129.667256235109, 131.915530150287, 130.01127052701, 129.577210148857, 124.936132764105, 136.544529761876, 131.94729992903, 132.341581650903, 129.212969642018, 127.551237158803, 136.844060590183, 132.38285342342, 125.061796654528, 128.913587994461, 135.692904928999, 129.270642433195, 126.417488086759, 131.974030261278, 128.37891291278, 134.416813146708, 136.14110370843, 125.253405582336, 131.113239028144, 132.091354565374, 127.864823854436, 125.871989890673, 128.959598604711, 131.562840061957, 130.748600348815, 134.27405327063, 124.892879660393, 131.752286339568, 134.035527317711, 129.456248501259, 129.13035204709, 133.804061232635, 130.769946394659, 128.458425077804, 129.178296204878, 125.937461476082, 133.80587407211, 129.410954605181, 131.244616732854, 129.98038065946, 136.3761797064, 129.609053168658, 132.378062387538, 130.363524843268, 133.255493039882, 127.241216035582, 134.784230542134, 140.456011815801, 133.054243109177, 128.488589512582, 134.495436796318, 135.958707378353, 129.048350837705, 135.457108458705, 130.841704862527, 135.161718605531, 129.982606279062, 127.968290173982, 131.665744225217, 130.527852878824, 139.661813196329, 129.273595232438, 132.275283658543, 128.400577076392, 128.454002442937, 132.155800496972, 132.173218378891, 133.651612701564, 134.195999487231, 129.381526206887, 129.753040019511, 131.977090214009, 129.698271706075, 130.429813191508, 133.053160547065, 129.400714658564, 132.292278999677, 132.517032416799, 134.811473549495, 132.284098867087, 131.622175756599, 128.734088800356, 127.003108866905, 130.750727020207, 128.654328586765, 135.245083972225, 129.160749562743, 130.230268161975, 130.078086762718, 135.517188870237, 129.159290749662, 129.283219558787, 128.655533799559, 130.175837156388, 129.244876417858, 131.35808242218, 128.372432370428, 127.44643168048, 131.077324572243, 133.569823167051, 136.624333410944, 129.702281275438, 131.630369390353, 130.272601843982]];
