# Supplementary material for: Hypothetical Outcome Plots Outperform Error Bars and Violin Plots for Inferences about Reliability of Variable Ordering
Source: PLoS One. 2015 Nov 16;10(11):e0142444. doi: 10.1371/journal.pone.0142444 (PMC4646698; doi:10.1371/journal.pone.0142444)
Supplement: S4 File — All experiment interface and visualization stimuli code is available as a zipped file. (ZIP) [file pone.0142444.s004.zip › experiment_code/data/one/8.csv]

	sample_num	task1	task2	task3	task4
1	1	137.577138616307	359.354164501232	521.488640362625	656.548333358439
2	2	129.068725001538	344.964179268247	524.360890783393	670.174877969422
3	3	131.056554136805	344.602720549954	525.429113443374	664.214180156995
4	4	127.38897707066	356.835127954065	523.336877132133	677.549313712981
5	5	130.969231390675	352.736890811192	525.081717176138	657.72732619133
6	6	129.739568577601	333.508263146854	529.061382049062	669.739077766832
7	7	129.127420193698	343.666656946965	522.000933541997	665.143765951739
8	8	130.288135573546	348.641495844582	520.827306489979	705.740159883618
9	9	129.974792865485	357.209724556288	519.00128048992	677.451056043853
10	10	134.871418380194	329.317488346802	529.463055905114	680.57743065401
11	11	133.72360909329	343.441509733876	523.634798374252	644.811747868025
12	12	134.837607775656	335.838059768381	522.064788448305	675.639856932445
13	13	135.374101824991	369.312208750825	527.030074964881	650.973665820071
14	14	133.557051600525	323.467894553569	528.300712944775	660.206200697584
15	15	126.617259063862	310.062917904784	523.917966432196	674.703909558946
16	16	134.499665187409	345.819882480974	526.510562817189	676.714215626843
17	17	133.223337490101	359.039364504021	519.691289546682	664.390646085187
18	18	130.688068929227	340.951980922107	523.340543560324	676.520072925248
19	19	132.3726746504	323.961376680579	523.220714400991	673.109166730389
20	20	135.968171164098	350.502069540989	525.517050145956	713.591886962049
21	21	133.279447693438	325.946652417536	524.35818220607	677.993617429152
22	22	130.379875609848	358.209770193158	524.99300452235	667.531556638566
23	23	130.101340223911	368.829651092659	521.871744547325	692.98682941674
24	24	135.015165310095	380.906139277934	526.731292765538	675.002983351794
25	25	132.082934835741	306.525570747745	528.21541378855	703.537990409113
26	26	131.058422157705	354.689805589509	522.599926926128	678.893805786734
27	27	139.772049477467	361.159615703668	517.652185819307	698.23263423286
28	28	131.191190439352	366.344330609701	525.305816769192	680.299988970958
29	29	133.109462257181	337.554977391138	521.418938545197	686.950264614925
30	30	132.821334854703	312.612627367012	518.101254533227	650.091145726441
31	31	129.923663411352	334.440849432595	521.789797548786	682.172269493492
32	32	132.20782899541	325.002911405826	521.973436941881	669.384456079298
33	33	136.271247776351	360.005837868079	524.400590305262	640.416472222549
34	34	128.938092808126	349.41439279144	519.665064461593	675.391965882222
35	35	129.587255497681	361.568631970058	521.692969895877	648.562022707615
36	36	132.231999053966	382.469973596433	519.49398627917	702.075715179204
37	37	134.019000592046	365.553986223996	518.940777112893	684.821306339276
38	38	130.33275719082	355.838859285573	521.024929198482	681.228986719335
39	39	132.30820471569	345.563447129286	526.252313665283	670.300837573642
40	40	129.439738813992	361.0053477671	522.072296692091	650.267555679252
41	41	134.860389304469	349.632778814373	530.048344141065	677.396809741431
42	42	131.876616629492	331.618127338798	523.553893578417	659.315548341936
43	43	128.351029403329	350.227236170609	523.698699296092	697.867595130171
44	44	135.055319761269	368.491609402592	520.165985336108	646.872580981611
45	45	130.618700527472	362.230365726978	522.670074392579	682.292365298061
46	46	131.619590020594	327.862313061364	522.698683874499	648.948964774301
47	47	125.071872713521	352.769920908889	522.304279751079	639.011680197336
48	48	130.700324273665	346.664846639339	523.974337955091	681.689472628664
49	49	136.148853327487	335.099332870147	522.325260532577	681.18831072036
50	50	135.465037739872	354.793656412629	519.59420143927	690.931209703936
51	51	135.714449739098	357.277852530739	523.767169101861	696.170016737995
52	52	132.655421713066	361.52475956944	528.484026414758	660.078726393166
53	53	132.907189598422	303.813863848275	520.644196404723	678.30273552781
54	54	130.412858844533	350.961933739631	522.886897139353	673.624224223748
55	55	129.945024208459	359.881482425832	522.49961240332	666.59893805073
56	56	132.576831620991	318.839208665549	527.080710937848	651.719891716144
57	57	133.93700656521	355.852049607969	520.620230979434	661.633981112641
58	58	130.212120098642	362.369335915679	527.707899171177	676.025125218835
59	59	131.060222753389	314.29514754617	522.97412293674	676.11719976912
60	60	131.532985919148	368.340681118324	522.187242540577	662.046804459922
61	61	132.529071845522	338.628347724624	513.461556514285	701.492012500338
62	62	128.35681694056	373.110269537257	525.504126591644	657.862513768485
63	63	131.628625912402	337.325912054427	520.794848647164	675.338521609464
64	64	131.776255469721	357.588463319872	522.778102086985	690.255141977329
65	65	138.062591253505	345.188628199856	522.543985963301	717.695289525918
66	66	133.141857335345	349.118974555541	521.149242816067	660.416578122277
67	67	134.715017215129	309.48164133118	520.457520277593	688.393241880548
68	68	134.28178500091	352.34322206154	523.013105678506	700.019744176226
69	69	131.750373569265	333.097102009234	523.237676430262	691.842062649401
70	70	131.491199577151	371.069397969127	523.434815407605	700.935852635125
71	71	133.826107865296	360.17636824308	522.531441126484	680.567775713118
72	72	130.36713578105	358.430324070546	519.129953779605	686.212878724356
73	73	134.231225543195	360.812848641538	528.967825223283	664.792668767332
74	74	133.347680536307	309.821335279386	523.535877156217	667.299814132052
75	75	126.40409034825	333.654654049775	524.144676247279	685.099196524081
76	76	130.145991600026	325.351544362015	524.129488917364	670.967690793116
77	77	132.033962435385	334.506376445213	522.901615731327	658.670778488001
78	78	132.058690245158	354.788681462005	519.666788065395	693.932736951255
79	79	128.008891478129	328.222312380962	523.146771466785	702.800008569647
80	80	129.199086751709	317.667311687756	520.457255113654	660.384334187427
81	81	131.221557148951	323.310857725968	526.336560208608	675.942181604702
82	82	127.799118321572	342.804108542678	522.244330636709	647.789244379341
83	83	129.425834950448	339.892734994882	522.017823493662	691.160352364971
84	84	130.817822654389	386.007132158146	528.176541392745	667.658940831387
85	85	134.040898368231	307.464314093921	522.734077142508	677.496673698142
86	86	130.764215075122	354.904308059423	523.326526489646	674.43023237547
87	87	131.14576467676	350.82503012457	525.140430773513	673.665517724059
88	88	134.152526421789	313.548949218788	521.970646983786	669.226807409136
89	89	131.211004405258	338.405123253416	525.398306287395	668.510940714347
90	90	131.809761304543	342.255183309859	525.241671387206	667.592105009634
91	91	131.66847980164	355.095776265681	518.52669010184	656.77572788821
92	92	130.003206789708	320.990190159602	521.835251717814	657.163047237785
93	93	131.307066392751	335.208237565287	526.065805904871	641.808376392399
94	94	131.344420457257	338.444040553104	517.158511049164	661.148477916707
95	95	129.997215861586	320.015863130536	526.792088517917	651.154760866521
96	96	134.688980174718	342.485063516533	525.094136869821	638.585607005585
97	97	123.766891683353	335.629930189864	520.659524401607	683.806661791201
98	98	131.052609977513	328.967589498499	515.408101569609	678.420783232122
99	99	131.12837920196	363.616047251228	519.80875237906	675.87780525252
100	100	129.449728049576	345.074199798287	523.189009099314	674.116580170796
101	101	130.008721316893	329.418654979397	522.37173050205	670.568222613378
102	102	129.514230437828	333.920786894393	520.87030800216	645.473384852572
103	103	132.266138535706	331.488035336759	523.78601669775	698.332660465407
104	104	132.374594759871	387.82407151992	517.080091969997	689.947460359426
105	105	133.154906741131	338.800108168829	518.756832587198	657.01260470457
106	106	129.746379429666	332.938358584162	526.861340060136	682.901947825218
107	107	128.816484143103	346.102415812794	524.303533507709	691.15167374324
108	108	129.739593621262	337.593155827064	519.248929910307	669.893020918437
109	109	132.751527676513	339.34133033059	520.197746857808	685.013288399825
110	110	130.10983689784	355.126885906565	524.056500248408	667.31674730689
111	111	129.699194928427	340.537063208561	524.417475649625	678.491110517029
112	112	129.93598032066	374.985407285807	527.063413573819	694.565104174381
113	113	134.060654807475	336.347204481509	522.067968212848	665.970951132764
114	114	134.296261588921	328.586542077812	519.47216960146	667.143691253067
115	115	126.545431947899	357.284618880819	525.409164466707	684.685233442834
116	116	131.387730082772	366.309404460388	519.673781616529	653.901803020316
117	117	131.09867604544	349.216811905663	521.813837400654	657.400761588609
118	118	126.489400057527	373.334803114211	520.739725578873	689.692404998331
119	119	131.67493716024	347.148213364358	527.644587263616	666.358465984431
120	120	130.792963911093	363.252942178369	522.538055032124	667.129563975698
121	121	130.368929487457	321.698886611609	522.117600852022	638.858331133911
122	122	132.669937635531	368.779345311707	525.409783518974	648.308915522632
123	123	130.026138360643	322.692360272953	527.173127846115	676.265108897745
124	124	129.570305372846	346.679382414156	523.058678707764	658.742737422927
125	125	128.680649577406	307.040199658535	520.862836521441	695.245192701322
126	126	129.080929694648	328.567303715827	521.014008185719	665.306104218098
127	127	134.992028142124	361.034788305576	523.218077963567	663.121606992044
128	128	134.035485844919	316.180610807328	524.028094219628	698.514595263457
129	129	130.618406698763	333.759999259417	519.342832748454	675.656355119193
130	130	131.344858517722	349.241118566466	526.439322265315	667.218449325748
131	131	135.733890870097	349.229624834203	521.38979982	673.313856690491
132	132	131.404242873599	319.492189919191	525.30642461841	694.191100290817
133	133	133.001173143466	311.843405565698	522.07907398849	657.233597983989
134	134	131.560994260727	410.215333261262	521.864955757387	663.96657601096
135	135	126.602981473394	366.136278703008	529.623558030045	626.224598248822
136	136	130.960071049035	321.166188327258	524.771712069975	667.505209319391
137	137	128.788898330401	343.203803083138	525.691354145044	673.70677862878
138	138	133.46197011298	372.278543136196	522.416109730258	662.585054136394
139	139	132.294306595702	322.736196127446	521.35218272167	688.098552320646
140	140	131.079148676311	334.73660808792	524.994261901201	668.402931990399
141	141	136.24710440276	356.656113316597	527.185022819155	682.630439975022
142	142	131.609987582629	357.928668776381	519.375886758559	670.557981831885
143	143	125.310795373557	347.818988881219	523.687240783787	694.687375737759
144	144	129.958887485288	365.961589790812	525.845812986252	657.923090281604
145	145	133.222323226641	403.043186224925	520.39666040676	697.942082984735
146	146	131.246604821713	378.539372605911	523.580833798259	684.362656038417
147	147	130.881437985223	337.775210737214	530.044674191891	694.739509330155
148	148	130.264225733382	349.84906055476	522.27287718141	674.51376116466
149	149	132.305329028804	360.162956812547	525.358346271355	639.988082515621
150	150	129.239351173683	332.836273246334	523.628387061233	669.602473355325
151	151	132.735164092463	363.366129524562	521.468812080502	709.750678567118
152	152	127.534930794598	341.503049182311	518.32271278809	671.430971217815
153	153	129.347107468568	368.341969885246	529.98686820897	670.647257123021
154	154	127.830291648138	317.301789811952	524.8409235703	704.198502967582
155	155	136.805727713488	330.068752411751	526.552796428997	689.247580494959
156	156	128.067548370481	347.059520959854	521.783211123416	662.532839580445
157	157	124.701450965562	343.787199541601	524.083839276328	644.3053620314
158	158	128.589889748698	323.358036919841	522.591792899608	663.542966394741
159	159	128.8204314369	356.412406935136	523.798741194783	666.546617411894
160	160	133.844017309146	344.324520032366	525.860019335835	651.392319893323
161	161	128.435078379259	358.481329737094	519.226777736917	667.452950925412
162	162	127.582025067671	344.345943723221	525.264561795521	674.883303836886
163	163	133.458243179495	367.460730177733	521.226774255017	635.156523889268
164	164	134.697842935039	331.933949901606	524.813975212895	697.304557715164
165	165	131.5065913934	368.406868083999	524.394324709347	667.747985636961
166	166	132.279296647332	318.079818922782	530.809428735758	693.874652361267
167	167	133.643663018019	344.862052060871	520.976201897348	657.36814034101
168	168	135.198848796631	356.446766210678	518.892645730728	667.447082956471
169	169	132.763418118976	332.953007850901	523.734359029758	655.7585014177
170	170	127.994612971781	384.210651720459	525.452819475565	669.759203436207
171	171	129.834597498338	335.499783973143	522.747448443073	680.583887754712
172	172	136.363593936179	328.968980600881	520.783342373589	682.284563237227
173	173	128.36951333222	354.551132469924	523.757977589827	664.545191341862
174	174	134.139676588669	332.300954578346	522.724883661805	687.263587256356
175	175	133.127901338438	340.389734456036	518.711265035866	660.893580356427
176	176	132.782995581135	363.056672565556	526.142694740811	677.954323927028
177	177	132.845632827052	312.144840377616	522.984668206407	670.752386284576
178	178	128.762479205361	348.501388578339	520.821104938114	691.437355725737
179	179	130.790310167393	347.460965306086	517.015561518265	686.194676772096
180	180	131.325341527273	328.95383369634	522.02623037072	643.750605765221
181	181	125.674921846259	333.579027368131	524.844629677977	674.940358496925
182	182	128.312184020838	334.586471585134	522.897213845592	668.405037884515
183	183	129.023057690426	315.131974617156	523.78600768883	697.697015018431
184	184	128.930844720136	314.906977335621	519.773594057569	668.44673558484
185	185	133.566586885449	341.424322180405	525.598166817973	658.596020618177
186	186	128.426237993088	336.886875053553	519.312312317697	650.740848011996
187	187	129.654273435613	331.105551739763	519.798084044562	668.939340129773
188	188	136.502011556374	332.302111321722	528.559537395454	667.400494614252
189	189	130.865137289971	348.271142652135	526.538907474583	700.04750536169
190	190	136.36138173159	343.82831651991	524.190748160473	686.107221998686
191	191	127.601549114784	366.499081418345	525.060852913638	657.949872459572
192	192	136.803053094766	305.921375042563	527.414684567499	665.189013436696
193	193	129.491889139081	364.379867634758	524.69335670281	648.848924886989
194	194	134.037214768164	316.725010103632	522.965328410951	677.721853477462
195	195	130.874059599855	365.938027226824	522.755065507624	671.070807589463
196	196	134.431843365296	360.605465180936	523.042255638465	687.076612853029
197	197	129.156542653483	322.352739850563	524.791059927239	669.598226556041
198	198	133.82963947683	354.971197213194	521.841903050383	690.025037757905
199	199	128.033388073475	311.495595573952	521.968107401378	688.473086120687
200	200	135.035233351788	354.960791212659	516.063480266471	688.849030432355
201	201	129.162807764249	345.644025364793	522.403402199172	699.303056376936
202	202	130.443002800761	367.715835705971	525.818582255082	675.10870953364
203	203	132.187369761023	336.948502556255	524.05533323962	705.390382924899
204	204	135.687737351621	352.979251450669	516.604419056815	639.904446977501
205	205	135.022536137487	359.375570421102	525.398036432216	703.575278401296
206	206	131.587370705849	354.610208401909	522.18327146793	650.377699182893
207	207	129.232086296339	301.786586317365	520.979638936605	663.231224061978
208	208	132.051813917995	331.736867356797	523.316636442603	668.342831972866
209	209	131.978041008663	356.193131528449	522.524339551433	674.106525318103
210	210	130.65670955462	324.227694308944	523.542151285115	642.608489593338
211	211	128.827639536816	363.682003125615	525.090786306581	672.531738793026
212	212	135.101093744891	359.934731645401	520.23481858741	679.188838576283
213	213	130.207438075073	348.892477933448	522.395759107242	684.117742328696
214	214	130.879774414567	320.214583131729	523.263315819972	660.143060636514
215	215	137.900513642911	342.632423018155	527.713875293814	662.260021821517
216	216	132.591298238222	329.769248972118	523.102754283826	649.239184410635
217	217	129.771652077272	357.37632376526	520.535711262572	658.175922100592
218	218	133.077536198288	329.454850343705	524.772799269213	683.922458058734
219	219	137.984614877753	339.616521531828	523.451092847504	676.460380465405
220	220	129.44758976701	332.024457234268	527.294663899152	670.936114336061
221	221	131.380574017948	357.473781371004	522.226123218447	691.632977239408
222	222	132.105290257075	354.605462124176	524.218800241763	667.113759365849
223	223	131.717051899422	368.454151819758	526.501707213614	673.113161797779
224	224	130.883393273987	362.700941836762	527.0446439256	651.204906461629
225	225	137.634227186695	347.956646846061	523.653013352769	673.050382284448
226	226	134.1115112425	330.531674570944	519.1590698273	645.958594342618
227	227	130.78272690191	351.297242802924	518.796780490771	637.882803258058
228	228	132.608252785198	328.367315649251	521.341485075341	678.174416375311
229	229	131.772313666642	344.447313591743	527.373597883122	684.695096465541
230	230	137.607995262383	329.222508556624	519.919538648958	696.731685819852
231	231	131.538722111361	328.933969035426	520.470770092373	660.773020784262
232	232	128.160915287068	362.162365665002	519.601079845764	661.075459372072
233	233	132.045658143916	357.006346079134	520.248923879727	704.034403485544
234	234	127.911400407653	331.377181463385	519.549506071354	653.533129840849
235	235	130.482953792122	358.645876330876	524.161089975001	660.620367644266
236	236	128.194327757231	358.484201448627	518.637941867544	689.858571667686
237	237	130.798506476787	352.128097696106	526.195198008506	635.635375333207
238	238	123.728600631576	366.611570021915	523.187982050448	685.727252917383
239	239	134.179460336496	311.261184719245	521.242638440906	648.942550550929
240	240	138.894021074923	321.738207796299	524.018511624154	667.016068459518
241	241	129.187434961856	350.83916885342	522.835527689643	682.511220334434
242	242	127.071001583441	359.780412327098	524.048073845659	658.611423877588
243	243	131.635707040199	317.954410873347	525.700307818957	690.337529724664
244	244	127.837297630017	318.431310829516	520.353639107224	688.155715479254
245	245	128.857841802009	331.844400206442	521.374368313848	665.355359990192
246	246	126.691199400544	343.810371856078	525.425962501788	656.346032927276
247	247	130.588122157477	337.941959765704	519.982588885856	689.819342882331
248	248	132.269003423281	352.277563136868	519.878666094511	649.783249721931
249	249	126.622039055133	353.509952411194	525.220456730017	671.223245240972
250	250	127.358865679547	323.449797552935	521.952007740191	670.926303397517
251	251	128.904416406754	361.888039057716	523.255646858035	666.947055238784
252	252	132.058076969804	373.783791583881	524.415206028252	665.098949847282
253	253	128.135716226469	352.174431072635	526.543510839292	676.072125700798
254	254	134.466815782905	351.492815562477	520.275584996752	653.068216802567
255	255	130.734935993581	358.602016380364	523.062528815081	657.221331360826
256	256	129.889335820657	367.704604323595	526.430296825896	662.47328507986
257	257	132.360037774631	351.255565519437	526.808646498274	677.558229078629
258	258	128.143896750054	352.005303063811	523.690929456967	662.144501457435
259	259	124.122828543796	332.620716893926	523.961366160653	675.291511026299
260	260	131.426676706935	353.969532944335	524.874176265247	691.293834720325
261	261	129.80899305938	342.760092333426	526.154126366896	640.194372594425
262	262	134.841827138116	333.450334982933	522.810421374086	650.143054632441
263	263	133.006084637405	361.934292230264	521.753723466965	671.822821639885
264	264	128.565221955301	342.758714151897	525.089613279357	696.106661088
265	265	133.376549767891	347.572415762628	523.644456251797	683.16492378523
266	266	127.812522507051	348.477703352364	525.395600373931	638.776532921599
267	267	136.102866081739	352.572681626092	522.858769830454	674.358647251617
268	268	126.5244044491	348.350534737063	525.665561734382	669.282433065056
269	269	127.81007622808	306.447491790583	526.220705541855	674.860524413784
270	270	133.671262431837	348.166548865159	515.259457205806	700.00994196756
271	271	129.977027552317	360.245794294203	523.812544365757	695.474139876429
272	272	133.426580660801	337.124970373852	514.277730403715	650.049069116178
273	273	129.60636386837	336.583098423218	522.643889469025	672.283861870142
274	274	136.35661252307	337.508092799237	521.694299672672	657.692382859371
275	275	131.718445204918	330.152886149046	521.331780735632	660.192237463581
276	276	131.089480472987	366.664114316447	524.417072667949	654.027021625878
277	277	135.138280907559	321.778842478259	522.714325117373	648.232208350316
278	278	131.413452344642	347.238174028246	522.291448999588	687.284644728187
279	279	130.247065335446	325.077571437044	523.409484423751	687.397122289437
280	280	134.742241545537	339.537304091906	517.281591888763	695.796423750899
281	281	133.513590492137	324.451025546795	524.23477436264	658.800858788498
282	282	131.710561339458	342.501871366485	522.753651213612	681.746816915764
283	283	132.380894803071	332.216191828494	524.159497413187	693.372542374071
284	284	132.181798715892	340.527967770628	520.770643645771	621.243117254626
285	285	126.746215093566	365.845750015401	528.037485186363	650.961778048457
286	286	132.119827477693	360.569435051831	524.426585848058	691.495060107516
287	287	129.217289704464	352.761638722589	522.312151903428	647.08802509281
288	288	133.275671745908	314.805995901313	532.82452450123	667.006963468771
289	289	132.428546330152	379.859434086769	521.508690983188	659.513099899719
290	290	132.054043429422	327.233065974426	522.476171468333	676.834521871572
291	291	132.97415748858	348.363307785055	523.607407134227	654.202227327332
292	292	123.837422126642	362.595523808091	527.290810189588	675.247331774129
293	293	127.867445976112	321.039983639629	520.265056012091	659.415334276244
294	294	130.74212971346	322.802048799451	520.20691333204	659.360342557154
295	295	131.141581885859	327.640066194882	523.671031529222	672.958174087743
296	296	132.810139357973	352.934842958724	527.874488968278	669.707013505601
297	297	125.973923766039	369.475067480947	524.522351326975	688.153391747097
298	298	130.042856814274	348.94879211501	523.032057285937	666.087922254913
299	299	134.513936703236	328.66189087354	524.784829069807	666.207584574413
300	300	133.391868599298	377.337213873496	522.978677977581	650.043370793258
301	301	126.562889422794	348.904530599242	522.780498605598	672.343239173181
302	302	131.211587908061	325.37401689696	526.282576559075	689.997769588924
303	303	130.459129797073	335.226509419029	518.754495220494	663.480094206409
304	304	132.962668329074	335.501531931566	526.729984983403	676.247362216142
305	305	133.36702445313	351.266439541785	521.164215036889	697.260006079939
306	306	132.489897501357	355.125654532258	523.534033942131	696.593444179876
307	307	133.234203038439	335.676770575352	523.991987936578	644.092995378322
308	308	131.550830995054	352.909515847479	526.356119128296	707.063850187795
309	309	132.607046404641	350.522881855002	522.564479378936	630.242317959557
310	310	128.453003823203	351.851365234649	525.225963595	675.845288742043
311	311	133.905842899572	364.637297298824	514.065112342267	688.273596938635
312	312	128.593692956098	364.87918082853	524.207537690029	697.232797228575
313	313	134.149294012234	344.297806381708	525.169419942396	682.812262286458
314	314	134.474959164535	333.799268841864	523.158604594441	669.239587868811
315	315	130.718635070718	338.007099141655	528.766029220829	694.092349079659
316	316	126.80977288904	359.857392443581	521.784820110841	670.602971745513
317	317	130.337443561722	321.112361409939	523.484072013551	659.907956685232
318	318	130.97586854383	347.081434161787	520.083141812303	700.924086078257
319	319	132.480020666139	340.013636031175	527.964877669461	686.651055567098
320	320	133.377747775771	350.472101039808	522.886194935494	690.619126742675
321	321	131.06692223667	346.759166573352	523.965174036393	661.391826902261
322	322	132.563109847766	375.204386927809	525.411959994172	672.977139715285
323	323	127.829111019958	323.973794957504	521.101016709593	681.552893531896
324	324	131.056574156569	318.447729760502	520.791930134411	679.799905509035
325	325	127.593923052952	349.208637638145	525.196058211575	686.467183885204
326	326	131.337936758023	333.929283500814	524.745463362292	681.519611223729
327	327	135.453903445042	340.186424774397	521.39787969977	687.723883018418
328	328	132.788392231891	354.139358349535	520.269677643771	656.877446306501
329	329	132.565642238713	335.665083234103	528.133149243696	697.350083857837
330	330	134.528028147945	338.884799480685	524.509648461441	685.369950136523
331	331	129.510127639657	355.083991598729	525.557584458294	684.337766083722
332	332	130.252637032062	361.60667077508	525.129291889536	685.217866561821
333	333	134.952178421416	327.123949707917	526.21422670847	639.800958626207
334	334	129.050571855855	356.525061280762	528.321878902782	699.595278464316
335	335	137.688022954244	379.271663339859	521.864633612793	645.209974661529
336	336	133.957780726089	370.312330638625	522.459231836141	663.067145037715
337	337	128.002332097615	361.702887668906	521.230830600462	675.513657103931
338	338	128.515799246804	377.267987441122	526.629688923633	644.04202129782
339	339	131.001348669946	365.845532370101	522.999396343434	687.802048029024
340	340	133.207360564253	334.213677967243	526.094565810812	663.535126006023
341	341	128.533732812494	368.388575817885	525.995874460818	664.434814529222
342	342	130.208041330128	337.728670086954	520.7817970073	674.963385764381
343	343	126.769587157859	327.652028375746	521.771070506696	659.446610473443
344	344	128.948233718497	350.174920293587	521.920028333883	671.28680924496
345	345	128.774899155179	352.531038110133	521.423961927062	690.608986146063
346	346	130.452923487758	350.700777981329	516.146905823354	707.776410262422
347	347	127.511466909164	364.076482060267	520.29974003518	649.407147462539
348	348	130.237239333477	347.850757615562	521.820270668076	673.20147095789
349	349	129.48285662119	354.916220150125	525.821988609	639.62049825415
350	350	130.212208871424	359.833445505206	524.003936580175	680.063971790106
351	351	129.345140616003	330.448457474023	518.646405579524	665.79844752945
352	352	127.222143272986	364.817112208224	527.374314228355	694.147033091562
353	353	129.944328894503	336.520792859807	521.931261995046	668.356054809461
354	354	131.521458729135	334.102026078383	524.126410279003	683.995868628732
355	355	134.112313859986	333.069352231068	523.00323349511	660.278202283994
356	356	130.552658950014	340.334892626961	525.687579607426	698.148109200956
357	357	127.089079298877	349.224801272202	521.527330141227	670.250083535642
358	358	130.895138353267	348.4632221592	523.873416131249	676.839776623929
359	359	132.58913235262	368.319549537849	521.987105158282	654.05862699019
360	360	131.114723225238	351.200303557734	527.167405558718	665.747589905081
361	361	131.586105819364	360.915460454534	525.582243471753	651.912899883773
362	362	129.264565090898	355.13046557118	523.55000109458	656.060669495411
363	363	128.640149186953	345.379134924726	524.099086718794	631.295293571251
364	364	128.814067378099	338.421921567203	526.754675984199	675.866552933473
365	365	129.382786794043	357.633088383044	526.627722592773	693.147255404246
366	366	128.664529317681	357.837353993454	524.460259875934	678.383010602388
367	367	131.011154878747	354.272567917166	527.066835149301	690.02535713615
368	368	127.376904138903	300.142173127166	523.859765969978	714.644274300742
369	369	130.904242336045	343.093261746114	523.517097447602	659.526249912868
370	370	129.162857087531	345.946600993004	519.117475194305	655.153955743317
371	371	130.993381626	356.223354738069	528.12061242049	665.174779911461
372	372	132.99067194168	328.512981332599	524.239701149887	701.823681041481
373	373	134.781933554598	370.528535105455	518.488042469952	676.314602269328
374	374	131.381407565673	357.133200713402	522.05627267612	614.932419825483
375	375	128.024941601951	335.942946965411	525.097128157219	694.992306931816
376	376	134.398242300824	361.954346048453	521.076738297097	619.903554240774
377	377	130.057478616482	323.78876974868	527.345813098873	644.880646221536
378	378	131.033664855203	334.538765563143	514.913906393248	682.625832244849
379	379	126.424415431663	364.923416081662	522.60550025264	646.975995796338
380	380	135.001569539538	325.698404151255	527.636344695573	656.534399266487
381	381	128.194998623014	370.766647923698	527.835743940957	683.405522184574
382	382	132.169361960878	335.720495410925	526.075328347547	669.723091375356
383	383	126.177678643433	313.539405455486	517.541325415769	654.118836584925
384	384	129.526125182162	363.208807453536	520.140331533414	690.521013124613
385	385	129.593646595536	364.66430928266	516.692394528798	649.058832011784
386	386	128.907338701543	336.582312504086	522.444417973539	670.044622588057
387	387	135.13707610335	350.112228171739	514.89863380905	670.541071282795
388	388	135.1474856848	310.223422551783	527.255912776462	694.516346077367
389	389	126.867208576317	376.253917492108	522.522572961079	685.033954412786
390	390	128.178203500048	372.20325522384	523.205321040025	626.478668463876
391	391	133.062643203858	335.12944669182	523.839398166428	667.323579449159
392	392	131.031454224595	340.868983967093	526.943150795532	686.358865899254
393	393	129.864774893503	347.793058167416	524.789868447936	658.944315746559
394	394	132.426507716228	367.554382842013	525.094659110742	665.263772342295
395	395	127.610458111838	345.910675180604	520.937157519326	668.386090534303
396	396	132.794433663496	327.456685483909	520.657420868844	662.199448763124
397	397	133.579864475541	356.117057747272	527.497719119745	667.689660646527
398	398	136.148850496498	324.522735299386	523.671287468823	668.128107156217
399	399	132.529156526144	308.075510069022	522.939713798728	678.601340444289
400	400	125.212457184503	383.778430052508	526.355435401691	676.519561961033
401	401	125.383677117381	363.674233745778	524.580726743982	692.556632976561
402	402	130.477023226641	318.359806511316	519.162554040476	669.049541413936
403	403	129.637574950109	386.229718570829	523.61856298816	649.477177102932
404	404	136.209295747094	350.295372404842	517.98680183143	700.401129599644
405	405	131.656663799524	359.190539895049	520.772487064687	631.444609859214
406	406	130.083544580309	337.504200137754	521.025097717819	673.338522570453
407	407	130.138324166215	337.631041561449	524.989961746204	676.955693345899
408	408	128.070779878856	361.978862121552	524.986335271164	655.841456826736
409	409	121.748539360627	363.214792514965	524.293232855684	699.893815718744
410	410	136.651410140958	324.171279342498	513.91506260842	714.623482276244
411	411	133.537104061582	336.266812288363	520.35168631638	645.334514302942
412	412	135.598482521794	353.334484154262	519.012883774714	681.140391615377
413	413	133.637246736603	337.434843099436	521.801641732084	672.111159878172
414	414	136.576923408465	340.543653059658	522.238010502783	668.09180484474
415	415	133.554830389084	340.891529658465	518.098961605158	684.836234746429
416	416	126.926261866427	328.280481592111	526.574906279661	640.022955722905
417	417	130.529778221497	326.13850299144	523.5861190409	707.212886194642
418	418	131.854274727945	352.254913037901	525.420711241629	659.479532777424
419	419	127.349751894125	330.753628951401	525.267301486216	693.466515793841
420	420	128.973973507905	325.167349672817	522.829217362935	653.714089558843
421	421	129.421735103742	361.538948065026	524.765002268185	619.522441697861
422	422	128.810944586538	348.975897707181	520.751527433367	681.018214709175
423	423	129.175506336582	327.891414029836	525.692688562213	680.293949534732
424	424	132.429129117484	329.923803143433	516.378597820081	673.940013720157
425	425	129.733401565721	341.241751916857	520.584200587126	660.879974031438
426	426	131.430585903685	356.905292341421	523.188788479995	666.107417025272
427	427	136.43180363232	356.604202717574	521.280105728147	686.357966616617
428	428	129.32914320815	330.409869036196	526.21220824345	662.259774320813
429	429	131.089670027496	356.672765610884	520.992380767327	682.234662577832
430	430	134.618238781245	316.680902746621	520.819875113278	672.637302482101
431	431	127.763286925784	353.628919478944	520.93048622995	679.134849813628
432	432	128.174446028848	357.558664381412	514.197565919276	697.919101020601
433	433	131.454387547304	366.413019838582	518.922560690477	679.783385764632
434	434	135.080547379608	320.814364017682	523.092720161595	668.100407245312
435	435	132.984735603963	352.750134940797	522.239839275024	672.274010084032
436	436	128.931735985331	348.655371854675	522.367381633008	656.614864469237
437	437	131.887085728353	330.07659213651	519.937544933739	672.979065727496
438	438	134.507653275149	354.044837242762	530.404889295008	655.793335064373
439	439	132.988811624733	330.294725682067	525.578245485839	671.476334981117
440	440	128.344074353925	342.443853865184	523.599745215462	706.356850276924
441	441	132.065361327732	347.838356897725	522.130608413149	670.467515208905
442	442	133.367754547822	324.074967813377	523.973048182485	684.046616361988
443	443	132.295650771245	343.324410624942	526.253706953731	670.883656594617
444	444	133.592400312695	351.20061135423	529.610899278134	673.345954558229
445	445	133.356480331844	353.709432032925	524.321901413893	677.46679791219
446	446	130.437410341135	335.715374579372	528.10200462778	691.230010046084
447	447	131.599544675997	336.346604368389	523.646634495873	690.484289080136
448	448	135.287728718635	347.979522923372	517.400225607704	671.522875891079
449	449	128.849841683404	344.659368784365	521.315205516685	668.185955214722
450	450	127.721631404189	344.274628449367	521.963460041286	681.602061747545
451	451	128.630751574806	333.104206420816	524.443704429721	674.493250734575
452	452	132.86652211268	321.965716280565	523.123060693075	681.573666201941
453	453	132.889175492645	338.679259876136	525.22573022213	675.500529425628
454	454	127.564617367291	326.012862879858	519.412022223536	672.728907583041
455	455	128.357714352075	338.295102634842	521.963419283141	679.564747981166
456	456	127.980629219726	317.362891164585	527.13016485542	679.597593054714
457	457	135.035861315657	337.327635427312	522.693500152444	650.596894922785
458	458	126.390093165852	336.95113434384	518.658956603915	689.563334880616
459	459	132.894244323958	331.498246603553	525.620582274672	698.932191814315
460	460	128.100429614955	340.252712102353	527.755562164969	660.635432052069
461	461	126.54950940555	352.494298849661	517.709843764884	646.360455815101
462	462	132.870041275425	325.149262647847	524.552507286203	650.525130053513
463	463	126.571500971333	367.394744692366	518.480945800957	673.311948508216
464	464	128.580644566301	331.187310063478	521.317864674858	682.351233809926
465	465	128.464653169563	336.296305348402	522.400193799725	691.498170985206
466	466	131.40851449881	344.44455532192	522.40939762227	685.800965430104
467	467	129.210588469549	307.69146441965	521.621161523491	667.017260489409
468	468	125.568398138755	330.255079804051	527.290979786673	632.877199091778
469	469	132.536596082256	315.05204077214	523.464221574111	708.908329582796
470	470	128.311369164295	344.972906493791	524.656976878069	671.237222131797
471	471	124.013226163155	296.503428167483	526.874504133556	657.5183556649
472	472	133.80596833754	341.785553714663	519.914583147099	650.678847966061
473	473	137.722254734229	333.651758251432	521.552111691906	663.099404928499
474	474	129.55254982362	369.566469823866	526.789170308387	689.642583484226
475	475	133.915065108862	354.60201242713	525.661323834472	704.987493054439
476	476	130.454801929924	320.544114483434	521.52083605854	668.075323180026
477	477	132.430463529335	356.342331405214	525.064381787841	691.954403132311
478	478	130.777517654879	367.098297139832	524.503450211953	657.51711026595
479	479	131.628314881517	373.88615055117	524.119462739508	653.343673100731
480	480	128.755735216238	317.653064734008	523.107146394159	673.693562715649
481	481	130.012871400945	343.241480093671	526.053521993369	649.088185862998
482	482	132.18262436016	366.827630809796	517.108523966785	668.446088713201
483	483	131.152027784255	368.179912675035	520.503817139538	704.599150024113
484	484	135.672138652958	354.092142596991	521.808716792968	678.253040413339
485	485	126.297142439623	349.387304208862	520.241268451224	682.234930056638
486	486	130.003043652938	333.145468736767	529.058114701655	676.47738044615
487	487	134.186259003594	319.40055510262	519.986297997156	636.642844749082
488	488	135.958102197222	315.166623755816	526.735044776358	670.196695283457
489	489	130.439253682895	367.920559124071	517.111956907022	660.889288957002
490	490	132.437927878199	360.59632664254	529.047580690624	657.533501109034
491	491	133.261054964168	314.698405045974	521.730688742475	666.174804644407
492	492	129.874951960289	347.20030787193	526.585390652757	672.054405835279
493	493	127.982424675729	347.129200544424	520.153865702839	689.987345027681
494	494	132.662405858787	341.789932324656	521.933750873856	677.62181493859
495	495	127.232726194017	362.14806274843	518.423045615343	666.232875530441
496	496	131.333064545694	386.231671067933	523.696814406124	660.138753496576
497	497	131.836929355544	349.191133204099	522.769213972951	656.92288961034
498	498	131.243713110677	349.615352186452	518.846265146082	649.226734617402
499	499	131.733180576656	339.574983111363	526.336166495144	627.237804924779
500	500	128.806518889775	344.518464146798	525.98471143931	702.110521515639
501	501	130.735129059371	312.47306046868	519.057747648797	682.949461030596
502	502	138.17460054582	353.257484536219	525.153167501474	666.297887381989
503	503	134.615109934143	322.372113747355	522.704477183586	678.689584790359
504	504	125.732681214778	369.764532241899	521.517957624923	662.54752952265
505	505	132.481187133143	336.089345766686	523.68894439572	677.478872233773
506	506	131.258584939804	341.819683097729	519.200230380493	677.757714683997
507	507	132.9721091611	346.650856464127	523.103495066901	692.103095728848
508	508	129.431457453276	339.832904029188	523.483760138014	683.843536707291
509	509	131.803804672939	348.99883329508	521.776349317151	675.90913466489
510	510	132.474443123787	336.383945946647	522.257456393946	672.775927282506
511	511	133.813788103827	310.466057483211	525.085459085578	689.032278057365
512	512	129.686110778696	371.699135085824	524.633325610607	674.951439146519
513	513	133.856819929319	347.593482219529	524.946078386571	667.493666511029
514	514	132.599065485661	335.906820207421	518.90964793674	661.247836118448
515	515	133.240949326631	350.106456008237	521.300414873761	703.494807759031
516	516	134.995506281027	353.771702164276	525.103239394943	665.31525102312
517	517	130.844429735915	352.700676737671	520.930965314595	660.433095041082
518	518	133.956703301165	356.748034984386	527.611866389303	673.593229053182
519	519	129.987089905757	346.487604885086	524.11816134349	692.446694911494
520	520	133.909130386486	329.01951662176	520.227020504945	656.003728108178
521	521	127.628312451125	334.025440562573	529.728070839174	694.101648979968
522	522	132.167574897805	331.423569005362	528.307888215915	696.006023252765
523	523	136.723300537341	347.919917502317	523.861896086614	675.807923001801
524	524	130.351881242334	366.698782001009	520.05781413646	674.267078100886
525	525	136.868383295009	327.175320300793	519.658497222147	660.396747448573
526	526	133.453760576981	350.570306525001	523.917632227303	681.955498301769
527	527	132.478932262712	333.177454980642	518.211186356761	660.212794268026
528	528	132.234086135847	326.81384638144	522.061553780464	680.213448481886
529	529	129.608664423129	336.364385267837	522.892222970831	675.088049440081
530	530	130.354807289551	348.420440852543	522.023371791547	630.122819934384
531	531	134.113709142671	355.024291787903	519.552683251029	671.194556490279
532	532	134.908578485323	311.695815128459	522.121413620351	699.887038023145
533	533	136.363614179105	347.616067759863	525.821885967908	648.279578997487
534	534	130.477235583882	361.58301606745	524.581868476039	671.236103274893
535	535	130.510064646302	361.257303027711	525.002652824217	667.133433732901
536	536	130.903180136078	354.470303262035	521.200331609941	685.828897734742
537	537	130.932330772997	363.767724620697	520.282440959529	694.024061480724
538	538	130.933429013109	333.811003693834	525.373059003545	638.481527275373
539	539	131.579104652796	367.135577861416	522.294273786899	670.16925504958
540	540	125.959227227471	343.63596282049	524.739964757409	673.782335301644
541	541	122.617560620199	314.562832628058	520.664910425498	670.790590333457
542	542	133.061952973635	348.120711287783	521.024904503863	650.658975337754
543	543	130.645493864272	328.457705361974	522.231082493725	661.35927705305
544	544	130.06883451992	336.847528647229	519.170298542588	662.832781508113
545	545	132.415225339645	400.767002915812	523.887689453936	650.513101505356
546	546	134.907742974021	367.290763656211	525.640261830699	671.802865785649
547	547	129.357158249058	322.884284845602	528.619860122075	711.89210164428
548	548	129.320933932294	320.786955438917	521.146014237447	679.122132890322
549	549	127.218069763081	342.067646909091	523.990835890804	654.41254462645
550	550	132.287506227135	361.605038741067	519.941065361677	691.173327158076
551	551	126.80743095861	373.440287268995	525.573331316529	668.458514832583
552	552	131.894319808286	333.346756345771	522.718224806466	682.481341661579
553	553	125.774264324173	346.382010576843	523.37408381594	662.670332013614
554	554	130.355453339423	332.497267579583	517.90992903575	690.668618045249
555	555	130.712413886227	323.185348072565	526.665085205484	654.912892304452
556	556	135.463026277549	321.863412338273	519.203174703257	662.230885154411
557	557	131.672618247831	348.338968340433	525.072668786021	684.156415413165
558	558	129.098381591764	344.395589043032	516.99171227433	659.370504546652
559	559	128.950454758825	335.463213656268	517.82799356162	681.549552658229
560	560	128.450593674217	376.637550711363	518.099812532371	653.209898166094
561	561	133.299845788091	323.772604983903	525.83636002277	659.668045561953
562	562	133.927094797891	356.366710498009	519.763162130966	659.994325486509
563	563	131.435493071826	348.613394890449	523.223245061261	681.95684612027
564	564	133.56916361598	344.909937587586	529.187344484741	685.857966415039
565	565	129.256594996934	334.745199805361	522.671856195996	688.877754983345
566	566	132.187448517849	364.967705081827	522.558503876524	668.490322295247
567	567	133.334453960999	327.942682715913	525.899229607651	639.877974956696
568	568	132.698248558667	325.622930071448	527.359593355342	666.197306560019
569	569	135.329481423369	330.819320425509	523.799050394436	695.646538950535
570	570	130.560474123413	363.616124303415	523.311437109426	683.020281021116
571	571	135.409078502743	364.995267187644	527.35077702573	696.318291345406
572	572	126.541361623225	357.699568736062	522.148284698951	674.394466019705
573	573	128.28839768079	357.236550841952	521.75733927201	649.578762328182
574	574	130.634993314529	338.418368165188	522.710008065051	681.369938914446
575	575	131.954456332383	345.032946605952	524.924413898364	666.315879643496
576	576	124.072966727297	353.055575041224	522.84959989085	665.861882764207
577	577	134.158145730758	352.306358845528	524.549635165533	678.018888536294
578	578	129.028783235092	311.726896493823	524.300461097712	667.738662514554
579	579	134.858978296191	345.791805002737	517.631541996383	677.709396958171
580	580	129.446889384252	349.269425824026	523.486311510384	687.19930918077
581	581	126.84220882385	323.466118950115	526.276820522689	687.752579589885
582	582	124.330637571399	354.562642104518	525.109053658329	669.513626019213
583	583	130.205318027248	364.233397279105	519.186837177301	713.956885638687
584	584	133.344720518119	360.055028627492	525.780869000291	673.657232847381
585	585	130.767003338117	346.849305680319	520.641903377904	665.014119909376
586	586	127.302528639621	337.055164573872	522.159580252618	680.927227969735
587	587	129.48911022053	335.473877621933	522.560240427098	664.753591255359
588	588	126.582424816003	372.805361928566	522.726005168386	707.818222742191
589	589	136.84578359642	318.698890303606	521.008735219048	661.053460097771
590	590	128.447511687905	355.754936177499	520.383406720902	661.092780334983
591	591	129.932327722004	351.864343709629	522.186278443936	676.694011434501
592	592	127.624844047521	332.145470799492	523.746181457592	606.233191022061
593	593	136.4630669053	356.638919922798	523.16342908449	675.310458407424
594	594	127.892366198352	336.958662099992	522.392948230337	675.957830748856
595	595	128.121691062808	334.56794871761	524.353004476991	689.189344152297
596	596	128.05401088743	367.500970749759	523.613731418606	691.442507572343
597	597	131.07883529156	356.668713788385	520.959660676638	684.785396558216
598	598	128.999492692694	340.201801682121	520.479665962426	676.046033810806
599	599	132.787818467302	357.243530325259	526.910676273903	650.802754662299
600	600	130.801163404853	355.349426946732	526.357230345988	655.248151392165
601	601	131.266177682062	325.451104797857	524.19689764873	675.390505482588
602	602	132.64592705818	341.860620688027	530.463790478211	667.329158524964
603	603	132.674716133483	342.140669901287	519.649750162605	682.470536523927
604	604	136.302147341698	344.718339943492	518.953825598825	676.037394736268
605	605	134.343710459535	350.41061338832	522.19376963158	669.994417407149
606	606	133.7095539682	349.432916102526	517.562021847751	653.010167790333
607	607	129.412407127847	342.234719982892	525.832444573273	691.292907579762
608	608	133.020115242494	336.629573228633	523.830083962222	668.085453507716
609	609	129.275418744496	342.059317769262	523.626500051051	677.912589038638
610	610	129.371876125074	374.088060172301	526.253523416721	646.909797543889
611	611	128.396756606656	321.529125802667	521.445356516879	666.4842509202
612	612	127.169671639706	350.363479227099	523.421386347535	677.392184446265
613	613	131.87449860178	358.008538155895	525.502540292167	682.52712638001
614	614	129.885548620574	338.242346479092	525.317751111321	661.654507904816
615	615	132.278959311434	336.583003402141	523.464279659486	700.363219933164
616	616	130.187543218084	318.396178170862	518.177885191721	675.120143437906
617	617	132.234874610709	347.634311366717	520.24091353522	675.689172336348
618	618	132.053843472689	333.541903039831	522.558388244459	689.077112774129
619	619	129.30191789667	347.160347056368	521.600127539842	657.003581666655
620	620	130.212363775887	356.81602631542	525.235638362727	701.674229916677
621	621	126.076949069555	344.776995387221	526.474203607274	665.961310086478
622	622	128.288921310563	325.403234035195	522.980183219603	648.306604100403
623	623	125.824787141385	361.714163002996	525.833114567483	697.434460525669
624	624	135.708099771789	321.489207464341	524.618090657	650.510801318716
625	625	130.779555890038	372.643703609	531.466187582027	678.67199246457
626	626	126.647261435214	371.405971461841	524.123825574171	681.824975478458
627	627	128.931871199348	345.303819701634	518.497331493552	698.250093621459
628	628	134.083461771424	336.90146953981	518.808357276811	698.065370777607
629	629	128.990218879622	327.645829181298	521.590079330458	642.472273882091
630	630	130.331912095585	354.656264427359	522.145259601278	669.887271731366
631	631	133.179065580016	360.126398826243	529.709264884493	679.313326324073
632	632	131.763130410689	341.950872383928	520.744308271758	691.990011020298
633	633	137.265243729173	352.983606443247	517.984589321414	654.200496891675
634	634	130.304717190878	343.173598602996	517.582202183204	704.522083182173
635	635	131.945945351807	360.078459723286	518.306176082515	660.248168700595
636	636	125.140020459871	372.26676216611	526.544173472829	672.535000547512
637	637	130.118561941482	364.291540497151	518.645113693055	679.947353673093
638	638	129.997194289288	351.051666133478	523.468133899878	666.050484149486
639	639	131.948486926931	323.172535786873	519.758126496802	646.641668944844
640	640	134.713433013349	345.157776045329	523.199942360678	679.727438571818
641	641	131.876752760599	383.369087640806	526.800188562854	691.515636291387
642	642	138.726026637591	334.548420349096	525.633621886581	681.303103312715
643	643	130.016214149278	342.944369919574	522.256401872266	680.005764923384
644	644	130.550800609994	322.975004649952	520.164783916067	683.442068665987
645	645	133.724645531791	340.851056723188	523.099352316218	648.431763941908
646	646	128.82411254332	304.768532550779	527.116131603155	704.322258073698
647	647	129.815297967045	333.851613874764	526.808833989826	661.970863628994
648	648	128.612776894239	348.112029371173	520.288205871354	672.495882206031
649	649	133.004721345496	337.67764650998	525.000172559071	677.771834143554
650	650	126.093257063839	328.789480335673	522.719213770307	656.788380174905
651	651	131.191747047485	344.905867717651	531.483109639732	667.333162671685
652	652	126.856791995668	348.101339224722	524.956178386999	674.203760578051
653	653	131.896138419179	348.93009707925	525.707802732262	678.886001813696
654	654	134.905470079584	332.807466688601	524.768837847396	665.490240872152
655	655	129.715113654339	349.293017789284	526.967874707934	666.229337176447
656	656	130.50210934112	335.067534599391	523.773947953741	658.9045749964
657	657	127.923280360293	333.128311495762	526.744694510298	694.156230266427
658	658	128.877264900369	357.623715300785	523.057070722456	672.101835159482
659	659	128.959701015703	344.539247409872	525.051900619402	710.33491960509
660	660	126.93536712923	364.393607747325	525.806679618848	669.762651453326
661	661	133.062060714483	356.094114165627	518.739446916091	648.722091781697
662	662	131.649442859111	346.527072941522	525.860215317778	679.02599612662
663	663	131.474341412982	327.73193434596	518.945887832375	689.323811639402
664	664	129.283866937634	347.718038075696	520.225715790962	673.872384181894
665	665	128.875970908072	344.820724619268	523.017621927116	680.175607162558
666	666	132.771727844496	320.276013954086	524.651578409235	698.413328607478
667	667	124.3297637967	337.000747287163	526.368451004526	676.741541307909
668	668	129.173310184137	371.03498033387	523.489583777952	660.455264897785
669	669	126.459070665566	332.482551434294	521.477318906772	642.261907258429
670	670	126.990291051926	344.718084045154	521.547657087736	681.184742291523
671	671	133.679190499793	336.71652830405	517.769897101668	684.550324374507
672	672	126.483206927113	349.394009810767	518.429645580824	667.462820037653
673	673	124.611020629381	342.305360303112	522.721214984089	664.458947359641
674	674	126.428636234452	351.815307409394	517.597896763896	668.341541242923
675	675	127.409669212612	355.006459680297	526.642036220545	647.904334518048
676	676	132.602579522365	337.434670667057	522.299053251257	669.776204058386
677	677	136.022221116984	329.305768163397	519.840910493013	679.467451717344
678	678	137.05728935013	359.277980749089	526.151688928021	642.530548598708
679	679	128.631967641602	353.223185760303	520.95129487902	682.95285916915
680	680	136.405020807505	349.321652824239	525.606649078593	679.451874426476
681	681	130.623172385016	344.222159672334	523.524699265865	657.858401215407
682	682	137.25691861028	333.513957396597	520.756999151621	674.5798089332
683	683	132.056991215067	344.098630236107	518.560025962771	645.295283542243
684	684	134.84433123315	313.200362200586	522.424223235637	653.119164072674
685	685	126.58347355739	346.831634424392	526.586096172774	691.805704107943
686	686	130.900821379795	349.09337486545	517.997522801781	677.366684441127
687	687	131.743786548651	346.238808260476	522.476284806897	666.144358918594
688	688	129.103085918421	336.58464356627	519.091760117964	679.855986029187
689	689	127.855928745124	347.515249028757	521.562522521732	666.516046924302
690	690	131.26966706833	355.93512476736	525.88644351425	683.261973731462
691	691	134.407670486377	361.739486269155	520.477700977197	702.487778579902
692	692	127.380858764026	332.805895330442	522.039355019012	668.117574553954
693	693	127.999441259085	324.48013660197	519.970873788122	660.028816850804
694	694	134.305425532813	348.411659858417	520.522961005177	668.42793264895
695	695	137.51403855769	346.324940705305	520.800832999589	692.798446022153
696	696	138.134599116498	347.245075510879	521.869211591213	676.063897532591
697	697	128.874073439852	349.868254562544	515.525823035509	682.894006402282
698	698	131.671009398647	361.685670451748	522.915018541067	667.277085891843
699	699	131.547362026064	332.162724432721	532.075935382399	663.825351068089
700	700	129.428598808996	311.276279595372	521.58686879733	662.599540207108
701	701	131.980630334324	344.337275066477	523.242637975119	701.120882645118
702	702	129.224143029081	369.354051231861	519.789126858417	630.282181703481
703	703	130.387029429012	321.745587598103	523.511902395108	676.197518559633
704	704	133.78820617046	332.911875714338	524.8439213173	665.615821648757
705	705	137.836497344481	389.482714844112	521.157724079035	703.040288865276
706	706	131.776968183965	335.18279450522	523.814394437999	690.178899027166
707	707	133.342224250902	368.2458343834	522.028819653037	659.273518382312
708	708	134.569358888337	345.575419997359	525.670582868213	677.745132044674
709	709	130.98826242834	348.603070511269	525.84976737631	655.920359273481
710	710	127.061659047313	362.229911665234	523.407932089747	676.690646275561
711	711	138.603282590754	347.927460423956	521.670269534901	665.854386500021
712	712	129.172736436455	322.443434688831	520.069067701104	720.189534130721
713	713	131.639455322213	360.534144078835	522.286097886195	692.0766169863
714	714	132.444305439148	347.030087885482	522.980156177148	672.186343006629
715	715	129.275055316824	337.254016516709	517.025347052343	664.378606723042
716	716	131.949859597058	356.901721792406	519.685110601986	705.988469639893
717	717	128.322221931313	333.787044190097	524.025265963942	676.014645254962
718	718	128.204518817215	318.131483039181	519.562258549098	651.137933730134
719	719	132.18107101321	362.381173024911	519.275829100851	661.626343261884
720	720	127.944603122966	347.052816423749	524.482010022398	679.053082325251
721	721	134.306879753027	357.523149404282	520.04761970627	642.278513375964
722	722	133.390207161106	313.621602903314	522.583468950807	637.035694853054
723	723	126.808575718852	343.498354238407	523.701526085978	658.105817352461
724	724	128.845823192303	346.341816188009	522.614364686759	691.870350706623
725	725	124.979724007139	344.066904590426	521.81036305919	678.84936526785
726	726	126.475217919352	349.685058169622	522.769385168555	647.075215872359
727	727	131.212065592769	358.866018106346	525.391222307431	674.388639381829
728	728	126.98101013076	363.023976893664	524.680095259565	658.379194349375
729	729	133.459350819306	345.940851892412	520.641495323203	680.137226355179
730	730	128.865549451837	357.142181658087	515.877015648523	671.183525272523
731	731	128.084184668956	336.077835980989	522.682720233883	675.628214689405
732	732	129.612279559516	342.621252452558	535.159590665928	688.892697420019
733	733	130.351833304456	326.580522154855	516.722092686473	673.6817063477
734	734	130.651887813266	359.59860972245	520.196330471824	696.574627279257
735	735	127.721712525722	340.05061911657	521.703774110665	664.930632642947
736	736	131.22732507005	390.52783856464	522.815611608514	668.02729272098
737	737	132.009453255044	403.329846223209	518.725287631846	715.372161183745
738	738	129.558721270004	340.123348155288	521.427259268262	672.695882390983
739	739	130.508078181503	337.115941918524	520.816410210774	657.058553044134
740	740	130.29283422561	343.624863728963	521.566149674986	660.846011698904
741	741	125.206256996848	362.255952771683	526.426553848725	673.986277565849
742	742	122.159209194434	359.310819033191	522.230899435419	665.108847801049
743	743	129.080963910878	338.067223270565	524.608656229015	658.024435355845
744	744	134.981880299731	320.215270397091	526.380323806068	697.694049404831
745	745	130.88184878569	332.233544367305	522.158831971915	679.433761349558
746	746	127.428656016682	351.663454940673	525.847495790911	680.429539396388
747	747	130.261335037584	362.503386467892	524.981442425423	647.144151783056
748	748	132.732271244386	347.943941993146	521.709643259377	667.374798489423
749	749	129.571279792206	365.089938005541	523.070074638179	680.873406243878
750	750	128.419347059603	329.906330027841	519.111989217262	680.532268362739
751	751	132.668688803366	382.766188932427	520.347104117879	668.418243096249
752	752	126.423867286082	336.104584488137	524.672412361545	677.123747918419
753	753	134.109361685875	345.534224076603	526.470403336702	670.86577642874
754	754	133.431802539573	342.667999324395	526.10576248304	676.545097371387
755	755	130.009055349662	318.692755754289	524.454959845967	688.817245746884
756	756	131.930447576517	338.090290844604	527.71019156602	679.307019109786
757	757	132.257463809149	374.771207685535	524.520620913741	670.043341769848
758	758	129.827063282113	327.10552977349	527.19299557634	654.337722918533
759	759	134.732211689919	354.242913742815	523.668959712901	703.119900840653
760	760	133.335376581537	325.13829093048	526.087701600913	697.696698497038
761	761	131.657991568604	317.807401954396	518.433160258736	684.1527387532
762	762	133.579187637986	357.564391180227	526.797563952032	666.090088800565
763	763	131.60253688749	363.403027039912	523.430996141919	693.980396738807
764	764	133.748040147933	331.727479904867	523.369659146834	662.746054177841
765	765	129.018019578185	349.749486609635	524.53870297023	675.105956996139
766	766	136.112994315385	368.10777317394	520.914991943301	701.640081404896
767	767	133.100301777564	342.07885234546	526.251207760504	671.108205725338
768	768	134.614502141181	303.357986110971	518.716573398046	675.85152411344
769	769	129.949634007218	330.665003448329	526.773762258477	692.042485671829
770	770	132.989704014967	349.763950443138	524.757354521546	665.708320542514
771	771	132.320877919198	351.369049021158	524.574630668093	640.791549118564
772	772	132.267625463084	336.520029914283	519.983489813715	669.09754531355
773	773	135.304272054064	339.230731612563	521.609958853094	635.912706335682
774	774	137.801789883783	341.845527611446	527.497871911593	649.703272004467
775	775	131.448207806255	332.435700427515	524.281066834251	651.964976087288
776	776	130.597415834476	320.59268407292	528.367495655894	671.293747252568
777	777	130.3020252203	335.103635220678	526.965080198666	657.176794824084
778	778	135.227000593561	371.477509795246	523.32773431913	671.718082807109
779	779	133.093269599769	337.768554020237	518.727556398386	695.253689120426
780	780	131.564556948867	316.369558024947	526.872487533941	622.687529444877
781	781	141.369072516468	357.035968040036	525.70961473279	642.46773106568
782	782	134.309484455872	353.978654667538	521.630512975763	658.227185963565
783	783	126.070087717801	361.244137557201	524.797712147062	649.483392423462
784	784	135.56432870481	330.280949633705	523.958314898602	671.667460626945
785	785	134.018871675997	320.733343296759	518.319008009028	684.166927325791
786	786	129.699983398756	348.279096398214	523.337163063116	676.751517155063
787	787	134.639204134007	351.753231699522	524.138514976044	679.924202353732
788	788	131.438042523255	297.108597728695	526.212970977317	674.681452582265
789	789	127.140185410211	342.3248733445	525.307833455249	668.550830388443
790	790	130.905679003144	364.507233914073	525.311695553865	681.949882038052
791	791	130.040886858169	339.491704208608	521.42053790037	655.365493479248
792	792	132.592146018261	353.134913246958	520.102476362364	649.709036304234
793	793	127.072288662642	349.626541985739	527.474449228752	669.591383045008
794	794	131.781011429649	343.011028467695	524.372342453737	666.015801291118
795	795	129.029194712433	309.076243084291	528.154945202303	672.917210942465
796	796	135.250352855369	324.011808705567	525.524008260601	674.650281940754
797	797	129.106814522112	329.370832941631	524.557060712507	671.950727334898
798	798	131.233092797897	354.380412012677	522.047817852638	680.183804394433
799	799	129.933854512097	356.933449540282	521.033676738844	702.97565300555
800	800	132.458899626175	355.673868872543	524.005390568292	667.888020989048
801	801	126.113827115785	338.81707785009	524.70510229907	637.532303213811
802	802	128.438419860649	345.302026003156	523.712262629724	663.7231890712
803	803	130.991186694116	320.643887393241	520.7704724119	651.876583824522
804	804	132.939431494834	349.154258875889	522.896286878702	647.573152542001
805	805	126.801757788993	340.663720887615	517.841164130121	681.818263819947
806	806	127.513230927554	344.543395567189	519.595843157108	635.586995207793
807	807	134.669159023344	362.31971197437	524.472377972855	667.288415703221
808	808	129.504947892349	323.921709710011	521.304411693299	680.149349529114
809	809	130.43851138169	340.860755182759	523.659863298706	694.042584486265
810	810	132.665561770369	357.195079849609	519.493640033367	675.863825430009
811	811	128.971578329998	346.782146817185	525.407083198648	647.948667718003
812	812	131.735558164441	332.566721190704	522.873234903775	669.61321669806
813	813	134.648079098647	341.763279540726	526.608919157907	677.992126031802
814	814	135.105244532944	339.360995196164	526.261309559495	651.513460935145
815	815	130.934106892063	348.788270798297	524.90177437426	686.180147441521
816	816	128.55774606421	350.214692369915	523.823415928844	670.56691114109
817	817	129.045481051335	330.516803706588	530.48016575903	676.194074161521
818	818	133.672534014708	346.530108271732	522.218627835607	641.135630082669
819	819	127.425074286904	314.086863841329	526.302114507438	684.956191771734
820	820	129.367616720974	351.480390611206	528.151336591832	651.54039610264
821	821	132.634338075045	337.301723019217	524.97994030617	649.891756169581
822	822	128.530304801914	348.580843908593	524.544928555962	641.074768420628
823	823	128.964423816065	350.285994713186	523.971285103858	680.674602564559
824	824	135.201913585842	319.948510845429	525.012506725829	699.419167092309
825	825	128.479486744329	335.340056592445	520.944094362062	695.575305063744
826	826	134.163506916557	354.94290032667	522.281757696442	659.231831761519
827	827	131.234662132772	374.873081526126	519.194800324716	685.693418202707
828	828	129.347898133325	332.963053130628	525.147605179349	656.353838240776
829	829	129.422039724224	381.092936437543	520.368464622414	691.146079696046
830	830	134.225365262055	346.749817015768	519.437327540449	678.389043604204
831	831	131.152059595677	349.507756084235	522.492323851464	686.985165956529
832	832	125.988228505496	359.544368966481	523.038883631462	676.123307485365
833	833	129.287292473505	340.997472674309	526.714406071637	638.823258150275
834	834	132.102451496762	332.481581949114	519.391195881294	649.086776464283
835	835	132.638604596814	368.94354986932	519.7100213951	665.752384281816
836	836	134.254094056536	363.627077560639	517.990390026203	655.442926741771
837	837	130.266815559705	324.277062221215	524.88791508327	683.266699093149
838	838	128.408837293667	360.065737257077	527.869084356858	683.54460453401
839	839	134.464718607327	347.996725193272	521.91684195795	705.610621202779
840	840	130.631968918304	327.622556138243	522.790366600856	671.701169303547
841	841	125.735348726899	325.991903134615	526.598387027331	661.83069284428
842	842	138.857512272341	354.436623376087	525.654799141391	673.892790939748
843	843	132.994025057525	337.948516892106	522.39823387087	646.028196903588
844	844	128.75423715214	361.266857334946	523.809062882761	661.136192206736
845	845	129.873568318068	346.17762184968	522.47389017424	700.061662796237
846	846	133.993444429967	330.771058184042	529.5045563042	683.569512693808
847	847	131.467049940704	343.931460481251	523.520467432745	687.717158617223
848	848	132.261443520213	334.978689147384	524.836342925132	667.754522127154
849	849	131.03804846957	352.094591628069	522.21442883896	694.890196769465
850	850	128.091871999409	339.567644558723	520.671815943054	692.284885992395
851	851	131.967917948689	344.613052464135	524.200206389576	647.792055980918
852	852	125.278619688577	334.475554700065	522.415188453541	663.621644440537
853	853	130.461144802774	347.47515560812	523.949714814349	668.48600082869
854	854	131.186586010797	340.986374567247	526.97668333387	666.621614260627
855	855	128.573457623185	324.888590739856	519.249718051185	648.422102578225
856	856	129.69893423903	370.391532066023	520.577286224707	656.413505714592
857	857	133.612847298309	330.855748058976	520.148399671418	674.184009578191
858	858	127.712549823721	328.081773680281	522.762651777556	683.809447652457
859	859	133.219663427089	319.429762524467	523.61168704918	680.731424926889
860	860	140.207738103837	344.868155905902	519.756931470262	698.790545718653
861	861	133.313286230371	370.377154023703	524.775818995096	670.76420349293
862	862	127.091678943708	370.36638589048	522.257518654969	684.795310269735
863	863	137.147872719688	356.840723061871	525.306137724394	684.21651974587
864	864	137.091670302685	350.616086059732	522.311345553077	677.728585944793
865	865	132.610056730803	326.15460856792	524.595204208591	676.63817858063
866	866	126.794374917575	330.065966234023	521.764337457001	648.421907706007
867	867	132.182830998104	363.366862256619	527.32654876433	684.684694808994
868	868	133.647963105805	345.864706844539	526.734980043838	612.449814882074
869	869	131.903933460517	327.296738257955	523.452097703907	709.459673349299
870	870	129.966677178478	339.896233646174	521.15307407425	661.038554566082
871	871	128.842143955418	326.056840247951	524.911126774797	664.74378606542
872	872	130.971523965268	357.694638922225	522.19773815554	668.237554886362
873	873	131.942918372482	357.741552628906	523.580629701159	668.725840556597
874	874	130.269105767009	341.342233401405	519.700656790448	697.099237883364
875	875	131.73472010002	313.879673522829	520.87611586987	679.797748014919
876	876	127.944744724673	365.373800593928	520.819250760073	695.647026417112
877	877	125.326377122424	311.291853758509	525.057075336014	667.031829033266
878	878	129.426492954988	356.946205458162	523.346656889864	704.559949723806
879	879	129.019608585821	347.140719717075	526.259926034469	688.011028981531
880	880	129.091713037495	329.153243016313	522.868149200148	693.141459154697
881	881	131.34715898404	355.734135008814	523.945233947976	697.42016257508
882	882	133.387830647511	325.976283455477	521.821170156383	670.681172133805
883	883	129.138977865088	344.267753839704	523.506602052924	665.2740592956
884	884	133.638015411903	334.454723299799	521.121189698763	664.316978527498
885	885	131.799097368888	348.24142868074	521.440610280678	692.245139984846
886	886	125.815019937708	367.458020603152	524.229576573335	695.423901374515
887	887	131.615090219347	338.97496595946	524.218410103783	682.713626504235
888	888	130.914268419093	342.302756297136	521.403044426509	667.744957057639
889	889	130.328202842457	329.778646806934	519.431825538974	649.698038273018
890	890	133.993727127816	365.200437132258	522.119057234913	700.564673181977
891	891	131.08912405597	328.11843698243	522.325700388032	688.858454107462
892	892	131.57432398561	340.17555246961	520.547369824297	674.880140368788
893	893	131.004136791998	364.327333995143	524.67826899254	679.214984361523
894	894	131.097766451808	329.511804987112	521.294178824187	657.756604026596
895	895	135.624358827415	350.02407370969	526.952737221735	662.721977864103
896	896	134.126461465618	331.850113526301	523.912853548449	649.943484639194
897	897	132.863494326301	332.584758181381	527.463645418746	679.520475924353
898	898	129.266340662797	351.412330467164	529.136344287691	648.146146089287
899	899	126.778368373093	339.534067509718	524.811642507851	688.529682227555
900	900	130.955393528392	327.752004665825	523.73617168817	679.28792372694
901	901	131.757912552389	363.419828822652	533.530683246599	681.830261178279
902	902	137.630831824712	348.222043420567	529.543303544419	654.66598076616
903	903	132.576634472257	343.578397407994	526.298496791998	670.343505131479
904	904	134.924736354436	349.887877514209	521.264173224821	652.376217068859
905	905	133.401093698491	307.730918914648	525.154564979424	668.402868692651
906	906	124.806653872923	356.724097313523	523.414354044566	682.766139398422
907	907	126.518295836332	350.137220549098	526.980969027176	699.46371088935
908	908	134.679410630866	339.115227759194	521.548432956312	715.28094397315
909	909	136.527194042981	351.286632343687	522.668305640902	665.53704060336
910	910	136.904258444468	364.271841671256	519.335988470111	681.056186348716
911	911	139.205279528134	324.580425702507	530.474231207413	642.64591248314
912	912	132.924748572755	341.180571216346	524.761670047441	674.43185751304
913	913	129.675319529061	338.80873004978	519.396397752634	671.220564634164
914	914	131.888209047977	340.954744441313	525.268587446705	674.311652411924
915	915	130.405293849042	359.572465193677	521.338562743766	646.264372205542
916	916	133.553249966789	360.30918779733	520.346268448452	658.802170512918
917	917	133.160205697195	330.287625182513	524.660692860596	699.031099871934
918	918	134.24488131898	330.091581521758	523.314534192717	691.304823953803
919	919	133.029978037271	317.17954358465	519.133559756699	653.580254013802
920	920	130.027936679368	346.537465606339	525.922109739571	650.217818350354
921	921	133.32533810819	362.45691749051	525.720085061868	683.496611969355
922	922	132.562434556469	338.515954381149	522.733469501382	657.576289676492
923	923	136.864560116326	349.983481087539	518.741144416744	701.163965949241
924	924	136.36692075057	341.28386409324	523.284585237715	662.950019862853
925	925	124.261801841177	339.167094759259	525.893271989606	665.687638922364
926	926	135.130372829332	340.092717886394	526.982400610857	662.773433724037
927	927	135.75995912315	348.359553728969	523.655286133639	661.904129198579
928	928	130.179337557222	304.83328523314	525.657683534685	692.377546519422
929	929	135.205974015428	347.837313351837	526.74715140864	663.229049498302
930	930	132.709538918322	320.917827997414	520.695106032259	678.345050225233
931	931	125.902265551256	347.781685413048	526.404771826557	674.208321800945
932	932	130.174012706351	322.732131900995	526.463593809828	679.778686635786
933	933	127.730691844608	331.649629563255	524.983172983882	659.529919339502
934	934	135.230258302459	332.922097019976	520.236300414405	683.970504258031
935	935	128.880652800982	345.442703128937	530.304923546159	679.5558232255
936	936	136.689536624856	354.558217895023	521.115097487424	677.623387332959
937	937	130.222630494942	340.516418634425	525.152021351789	668.419624658675
938	938	131.775730718586	371.764261779609	520.691700861125	657.458111316495
939	939	127.552160599804	353.807356928863	523.60087214808	688.429307285234
940	940	130.463751750262	331.133608856072	526.171088512444	703.436923618437
941	941	134.950045532847	345.331243950357	521.699980985078	670.111128111655
942	942	130.360947463665	348.048331484987	517.747925877548	695.612547881063
943	943	128.562615359822	339.859075851173	522.606606795537	688.847050721071
944	944	130.705230344098	304.976274038977	517.023667309157	690.092560655666
945	945	133.191883036365	366.19968838079	523.31080608429	649.843374086844
946	946	128.796671490683	352.880214477971	520.724524770151	662.318458145498
947	947	139.023009795441	339.871606282874	522.622386405244	699.000945718716
948	948	133.449354289533	347.667076054958	526.158909683519	657.781507211747
949	949	130.442602243984	359.005913775603	521.770978655318	670.893216741809
950	950	135.675016914236	376.688174851085	522.512796884465	649.342455429723
951	951	131.352246144815	339.370746687343	521.422594001197	679.813021685513
952	952	130.144913890313	338.958884592469	526.31110483454	682.536747861465
953	953	131.968238521853	335.53804272136	523.12857501377	677.510215490228
954	954	131.890776373817	331.38427450764	520.769292902515	702.344275828965
955	955	132.644513088341	314.425931000638	525.708168304669	700.094275566474
956	956	133.834602264319	326.060704081376	523.836574516244	659.457692910309
957	957	130.330634568855	336.361965732279	518.443809620314	664.608453590122
958	958	131.942803752052	386.204218000364	525.867533249998	648.198427756727
959	959	132.478788629006	375.580061592371	520.972716984961	644.271640725226
960	960	130.086168406069	343.814664495967	523.088595282047	681.001153297196
961	961	132.57878176256	371.529712699713	521.815757204385	644.349555404857
962	962	127.503793310714	352.971883796644	525.332828562897	674.705938193658
963	963	129.64678620922	343.20843087167	521.851569444077	660.671128316153
964	964	131.225612650264	343.338130733721	522.891509433734	645.462209267779
965	965	133.810419616593	322.834709499109	522.880388703051	687.692208025662
966	966	127.145183909717	342.397387508504	522.126701647398	680.907687964161
967	967	131.617707824191	295.632448574694	522.3115367884	685.861713236022
968	968	129.770726254944	348.284719440197	522.133327093555	664.614908778135
969	969	132.255619388363	324.76051554129	524.304203875546	663.261165666999
970	970	131.865524033078	310.784238636539	523.107986189217	658.08084819675
971	971	128.834024577654	367.030170358729	522.983756999043	660.036424297418
972	972	132.707131064137	339.40887074367	519.045315269759	689.172414590635
973	973	128.862173892622	358.874056341771	525.797639442794	680.893319689758
974	974	129.86505736854	313.898956414427	526.25774903159	667.884260286338
975	975	131.272879600422	330.263296282018	519.133997392702	671.134303133957
976	976	131.653144999651	358.65137309023	520.152392398124	658.74569470821
977	977	127.277149448972	325.03038862908	521.892584029063	687.719133949522
978	978	133.923205443299	337.630674974831	522.738312054741	653.357634630377
979	979	129.767369312963	338.001231587236	519.76050449094	679.179302171294
980	980	131.737617444513	360.165918087045	520.025580019702	684.068106988901
981	981	128.452099659744	332.196745418073	517.063795036662	665.849626659807
982	982	131.650414729067	323.55424443286	519.630459859418	637.160640170325
983	983	132.54845967405	329.958253776327	521.592098969315	677.858803442471
984	984	132.789477918452	345.007107700806	522.004074491253	668.477024691091
985	985	139.194139376539	356.299841849278	522.340309209038	655.704948483038
986	986	130.942556078771	333.249071137165	529.422974966844	655.857198951447
987	987	136.075467569049	367.723442206584	520.034898211058	698.21317171442
988	988	136.539782730304	361.24496406781	524.316060483784	665.918589324571
989	989	134.556761600383	304.076098752577	527.687977449971	688.518380690723
990	990	130.298117013993	352.831539483198	522.28844632133	624.213536265428
991	991	132.118773150574	364.144921905965	522.765165002421	652.487218268451
992	992	126.716210740182	331.632367273426	523.667062294405	673.90044130415
993	993	137.232557553168	363.056437187611	521.718548402413	690.796270911423
994	994	127.181524231533	350.887464850533	525.461078728733	649.909720951519
995	995	134.984382684719	365.586658732305	524.666760089946	657.826227600382
996	996	127.159184892363	361.249966970706	520.64414724535	675.472323205884
997	997	129.215554599826	324.909142692492	520.950075916096	662.840304727475
998	998	132.668403823869	354.654976738796	524.463690902084	704.548167845108
999	999	132.372303578227	327.483345810048	525.055449054654	649.765925210437
1000	1000	136.288715052176	361.460788538575	521.188809737416	689.782415912931
1001	1001	130.112791403888	334.383048455704	523.329450212876	700.76352782443
1002	1002	136.394162274909	329.914299135293	522.557359903299	650.289183727891
1003	1003	132.419030211915	343.458873736606	524.325809187981	669.605441289207
1004	1004	126.062048098931	352.808020513136	522.519315973264	668.997043253752
1005	1005	131.722193128486	343.559342729416	523.821917737106	664.069845618772
1006	1006	132.014167904007	356.180283403515	531.562513655543	693.210339801891
1007	1007	133.646390036315	364.955850713606	515.038941413537	695.28078342488
1008	1008	134.136118648095	328.808209526485	519.792868950596	673.610401709421
1009	1009	127.677728168681	332.608267071239	523.007975308407	658.262753414747
1010	1010	127.617256471541	348.863002937661	521.816321130458	674.672820751763
1011	1011	132.649956098789	358.540184945339	527.917908126441	685.939795546466
1012	1012	130.448258519002	345.079159997212	520.131251664033	649.636448379712
1013	1013	136.292298066772	322.786242336429	525.2416913546	679.204988023615
1014	1014	134.531250359037	366.008043673595	521.417697693628	632.399378446
1015	1015	134.533408437329	378.705503097878	524.041783910281	656.511836351817
1016	1016	129.918459032928	344.533429232689	525.243178230304	630.252821095448
1017	1017	131.728763410908	345.639537912991	520.825869897034	653.973580215964
1018	1018	131.059127913273	329.059829299015	523.091730327388	674.346422803851
1019	1019	134.624815294373	355.656972249393	517.469795483195	675.404798505954
1020	1020	131.716478892528	377.648456527393	525.954938992581	669.835155903352
1021	1021	133.728603542275	331.237212664579	522.092452911083	681.365101888047
1022	1022	133.313322231784	351.229391103802	526.9644058604	701.708604202649
1023	1023	135.588222865033	342.061265310663	526.011363979912	689.690298753256
1024	1024	126.869981027382	316.443482601104	522.768254874403	667.831499202931
1025	1025	134.633356461143	368.155862920343	522.619168278978	673.074122889272
1026	1026	136.82524247593	352.72814657973	523.42988174789	648.560236214341
1027	1027	127.822661740612	326.49553479214	525.374509465361	687.199561293581
1028	1028	128.520843907931	353.355801105538	523.282647194572	651.66049857249
1029	1029	135.844556500586	321.892120952642	524.755604107565	685.146317068021
1030	1030	135.478041225746	355.238246253848	525.929409997237	641.554256761173
1031	1031	137.515461462623	350.129443768127	520.80942426387	673.013738166006
1032	1032	133.312071388605	327.191984043459	521.850640542033	641.923290253367
1033	1033	136.002890817452	327.47074843031	519.144264826925	669.236319450095
1034	1034	133.970964434325	340.189393033202	520.538463284037	674.00194585796
1035	1035	133.940304482343	341.232390677114	524.984674694842	657.853384991661
1036	1036	134.675730999687	345.212586189801	519.129041281746	679.200916585785
1037	1037	131.795784340084	356.492108277293	521.972769600521	683.770127123881
1038	1038	133.311326552075	346.442924319006	520.89200888465	670.47776186609
1039	1039	134.328402027503	363.83024333788	521.437311237998	660.885308546385
1040	1040	130.144188155563	350.873241485367	525.732279112861	669.904647306247
1041	1041	131.194813502661	364.233670099151	520.353126028614	683.053078310222
1042	1042	128.817173484556	348.677146214023	526.859012242816	713.459108851455
1043	1043	126.100721645141	330.245584353684	524.225868714396	710.883981571159
1044	1044	128.119134581461	337.816985092792	526.560366252612	675.338563813662
1045	1045	130.212122835206	338.504609199793	522.355208970626	682.180093636742
1046	1046	133.950958074247	368.677208396372	520.026117194919	654.250229555246
1047	1047	129.895324510134	344.462457413262	526.306784290535	676.336448275806
1048	1048	133.90127230505	336.369327054192	523.780251842194	677.47419824601
1049	1049	129.945714114478	327.293926863064	529.903280520257	687.087888595336
1050	1050	130.426384926926	352.257768641242	524.737146148986	685.269029897854
1051	1051	126.676283865469	358.024793511411	521.652725712858	700.403494742325
1052	1052	131.827973674207	345.570836264385	521.006213485467	666.616146865111
1053	1053	134.282762723276	358.619449871288	521.121197814645	678.183604681188
1054	1054	129.521117805696	357.697167971618	521.408883010012	672.16671867592
1055	1055	137.633752260276	356.777507211052	525.851813793937	688.928773453275
1056	1056	133.063948105351	353.367491781491	527.477733030541	641.682049563158
1057	1057	125.128356375705	334.026489360282	523.106753810334	675.672453089755
1058	1058	134.618704737329	361.155019860475	523.892801612525	657.62726452828
1059	1059	130.426102548242	338.727838193587	521.935112869998	657.832955175098
1060	1060	134.612612750195	318.526143819386	526.383140143543	698.808265745111
1061	1061	131.000235742844	344.274623195955	520.651162309966	654.952626776422
1062	1062	132.25215928488	371.086197781493	522.68028639322	693.181755958623
1063	1063	133.140537428324	359.906993179472	520.098468660599	673.386291837596
1064	1064	131.390338745665	352.481155334281	527.653038453934	647.507933515617
1065	1065	130.736489730255	367.16818340349	527.518613030149	650.599069176056
1066	1066	126.939903925662	350.9373163014	525.215978917269	666.527758373016
1067	1067	127.92847917274	345.762422608936	521.348821174465	697.743311801552
1068	1068	133.607708274612	354.644424870014	530.604643356273	695.527510959066
1069	1069	128.984511235131	342.52602785879	526.69476129489	667.54663029552
1070	1070	129.985571421171	341.78484894234	526.151351010989	689.061704177024
1071	1071	129.925775345158	362.190691484796	520.01622276157	685.407776396574
1072	1072	129.638267244311	358.449386533757	527.276747744647	672.624603366672
1073	1073	131.067811957765	311.183070233114	523.906206101933	678.018002842286
1074	1074	129.320253931037	373.31313900189	523.723649974845	692.955740211748
1075	1075	123.983706950966	306.4995904318	521.933588071722	681.15843399711
1076	1076	127.857612576326	360.711651102541	523.093615729289	679.95525346441
1077	1077	135.405505517058	350.984080732812	522.883011527411	665.731375447936
1078	1078	130.128669526114	349.283396588346	522.504783385284	665.441571345503
1079	1079	130.896929109501	345.327363974196	523.12034388993	654.594849752578
1080	1080	133.929990731807	354.544100956205	520.910090431088	676.446904975354
1081	1081	129.944038796607	347.904309062179	524.53763608911	660.573663626309
1082	1082	134.089749352385	343.717472117771	527.74466890681	683.491686642181
1083	1083	133.567033313122	313.642231046177	523.814277533328	656.474950178945
1084	1084	130.353387222234	355.082187718926	522.103808417773	695.412818075364
1085	1085	130.446059505353	350.484159579256	517.57640510911	632.623283279873
1086	1086	130.993174311051	342.152818185313	520.473581372538	692.12786334666
1087	1087	134.958098991037	354.534262737987	523.023287157692	664.84104798825
1088	1088	130.114170205795	351.930017967973	520.149937921249	685.087387424302
1089	1089	128.532100104853	309.32431483406	523.476747622808	662.07369631037
1090	1090	134.467250197028	340.281309460447	528.392398755328	682.573116190319
1091	1091	133.484621208224	353.641726451697	527.58695500544	653.881349302616
1092	1092	135.118298266623	311.662201804995	522.432428193074	667.84357264368
1093	1093	133.470737916499	350.127028702932	526.707863976115	657.126691776124
1094	1094	130.081881274323	312.842422656723	525.887589136287	694.098077923123
1095	1095	130.874269322253	361.432819287582	527.430846289706	655.532022778367
1096	1096	137.589157105209	364.400353889497	521.790687891689	705.921164792838
1097	1097	126.643354975578	335.835610287879	521.66359315594	671.614369318893
1098	1098	130.480679275731	341.034774609246	518.775111073691	651.384277515502
1099	1099	126.602281918864	337.391897255908	524.437302256591	651.635305429219
1100	1100	133.604536964146	339.973459104082	520.232472270521	640.838564627175
1101	1101	128.986428069913	350.707913669646	527.354814263813	649.430931104903
1102	1102	127.390636381096	355.794558172738	525.654204569581	661.735884231628
1103	1103	129.799805967269	364.796649852918	524.60426414279	692.06126685435
1104	1104	131.573244199968	333.568182094671	517.673820301547	698.529789483594
1105	1105	133.009000885906	321.787681635838	519.977795754509	667.08822949835
1106	1106	129.672864433204	337.257739710538	522.217197619494	660.909763701101
1107	1107	127.508346441285	334.032337515298	517.901551148213	665.345256704603
1108	1108	131.227435588914	343.41378172515	525.047006009007	672.8850177838
1109	1109	134.518982921972	355.801627173716	523.694526779476	635.823982490754
1110	1110	131.531083601099	347.793468203551	518.822598704386	673.344684774214
1111	1111	131.781489296022	335.465272236454	523.656544486029	662.082429849445
1112	1112	129.874441324459	329.67282522054	518.77953227803	683.721904378298
1113	1113	129.41691035071	322.245877601958	523.005817616596	649.270343501312
1114	1114	130.617471062038	322.412105486729	519.613806738842	699.935273468654
1115	1115	133.674609002795	319.117312799689	524.056829151705	667.729321873513
1116	1116	129.485022342007	336.446286347035	530.476821753004	665.771293694341
1117	1117	125.052957733031	349.296964231156	526.51684824831	657.65315347503
1118	1118	133.64943481213	358.113707954695	521.535469006372	679.254308912604
1119	1119	130.539666040471	342.691123643295	522.90527149747	704.749493062886
1120	1120	129.441410134932	344.283045254996	524.291805713365	680.396140445823
1121	1121	134.777150956356	342.65435334105	519.855707278134	684.966269700808
1122	1122	126.596189066653	348.932027395929	518.212456312947	669.449354735977
1123	1123	132.086631217523	356.1520238477	516.909194026251	686.105677529858
1124	1124	130.199976329393	354.07008013813	526.115502546369	700.470429367736
1125	1125	132.49431593309	366.947741474219	515.569902148016	681.031667147267
1126	1126	128.774431738599	352.155957702706	518.90728232725	687.423716128424
1127	1127	130.310998217882	353.049724193186	518.145607321301	671.950697240066
1128	1128	131.713618745223	342.629530659638	519.613368356505	631.808546958636
1129	1129	132.526794947831	365.856228259442	521.231477927728	665.701730225555
1130	1130	130.470196740311	344.172159646168	520.719188688033	644.5226016419
1131	1131	128.680844496963	334.846808458519	520.417312393639	648.910416287342
1132	1132	127.713042616734	340.016819998307	521.996469814183	664.768801228823
1133	1133	132.921224830718	356.451065486999	521.041041622492	645.710535335468
1134	1134	133.957767613391	348.382095365629	523.377174200201	665.870098679966
1135	1135	130.054571684943	341.409692345542	520.761992544342	697.61008208491
1136	1136	124.969306153052	341.774317901535	523.418861149856	662.811879920772
1137	1137	138.39778807632	346.683521152885	515.922538126608	709.119771174558
1138	1138	128.111979610774	359.137058673432	519.177782371613	660.952326491096
1139	1139	129.444475048277	328.752888477107	525.475142297553	654.257897067544
1140	1140	135.940858584627	322.462232623781	526.778273301629	689.567998927316
1141	1141	133.1345027829	342.267254228759	523.379048755486	643.642046686491
1142	1142	137.363315761247	321.649274168357	531.271802932396	686.062404057265
1143	1143	128.293091353797	313.743913536174	525.283617187285	656.903213022209
1144	1144	135.476091472476	365.763408749823	526.195875305417	649.585483072577
1145	1145	132.032298379724	350.315594248494	517.347085623419	655.047679570448
1146	1146	133.512972772195	354.072437877717	525.937444007982	676.070736222105
1147	1147	128.557723423266	362.848928316055	518.882393147527	677.884870312862
1148	1148	124.916694406015	311.168899559014	522.650884800478	653.822610795398
1149	1149	128.806645901427	337.00185042836	530.57058629164	677.145474604251
1150	1150	132.939252202344	332.944149605931	522.306254301483	656.720812664113
1151	1151	131.210814526856	332.270955905034	521.851282061455	701.191563744412
1152	1152	130.129837783221	365.303314803728	521.86916641343	686.156145834432
1153	1153	132.668486047463	353.076037628969	528.676604770967	654.539300009321
1154	1154	130.51872861823	336.645971505731	520.941737446638	666.382006634659
1155	1155	134.701995375192	316.650050823711	521.308047859948	689.794767554661
1156	1156	130.613980326814	299.128052151257	522.980273896312	647.99771800163
1157	1157	128.978420926399	323.715905843752	521.488171275706	669.569307741251
1158	1158	131.28182074951	334.848293162129	523.108151209976	675.070225038431
1159	1159	131.89677519196	340.098428217602	520.721792532102	694.989252103116
1160	1160	134.030545701011	340.828285173972	523.423448026631	677.733279265493
1161	1161	133.384480999392	393.421364687624	524.942461563089	690.342974216094
1162	1162	126.641766029661	328.192794181737	520.33471059237	691.519757213144
1163	1163	126.826471941953	346.755949416537	523.787362510699	679.084208510888
1164	1164	134.61116437901	340.960495423323	520.01473896651	669.563895203007
1165	1165	131.870441439862	352.047109294685	522.613354977207	688.384518357549
1166	1166	126.831230843949	355.028324412637	525.07027177475	690.023008599823
1167	1167	129.927577461854	344.378444226262	519.915076467713	671.598412957574
1168	1168	126.153216525725	342.028127921975	518.473808008851	708.132489755964
1169	1169	133.888328272346	370.6062688141	523.471992017611	658.34761259751
1170	1170	130.694029240155	351.4985902622	523.035994137873	688.325926452116
1171	1171	130.250561784523	336.645482197198	519.194803039588	660.555409328937
1172	1172	129.289176910506	372.423770709405	524.669608169262	657.949458286835
1173	1173	130.978242271129	340.36312376636	522.608490916841	672.550995620541
1174	1174	136.281151061018	338.654426665853	521.275243089376	720.098397040531
1175	1175	127.155161208884	350.653050230181	518.952456786756	663.956516868431
1176	1176	135.264059773051	363.697645942683	521.555250845457	671.935502581775
1177	1177	134.468710866049	353.888206952511	526.53091359513	646.699115514195
1178	1178	135.349423888167	354.789272284635	518.332142153696	674.857587390003
1179	1179	133.442237777145	335.330440106299	529.145040917863	686.745038547376
1180	1180	123.819928491067	338.277288907479	521.086980218133	654.16244693001
1181	1181	131.628321586313	353.796012787102	524.36522794053	648.478312286209
1182	1182	134.933437850397	361.721615707155	521.733048011406	651.227924142296
1183	1183	132.657586100071	329.547960929865	526.090775663129	672.139609008429
1184	1184	133.002317255576	316.416227275508	522.341922196282	675.691047470071
1185	1185	133.383511846833	352.529237286048	520.976687267382	686.476286387225
1186	1186	128.292058372215	343.453080313499	518.674273533583	670.869630742293
1187	1187	130.989210833628	351.251065523385	520.578656921871	673.150959876028
1188	1188	132.786374471133	322.896460057865	520.102708033389	668.317150097538
1189	1189	127.224609444669	344.987845151994	519.447360879755	666.090056296273
1190	1190	132.756429908554	331.451419375475	526.413626717243	670.398930592199
1191	1191	128.194134397554	338.593095004927	517.464110930815	670.479001258051
1192	1192	131.708666914885	342.003801613672	526.424216699407	650.923012919394
1193	1193	127.645113324778	356.389103006442	522.722274122732	653.493907028534
1194	1194	130.726454583212	339.043286512174	527.630956753509	704.767836407408
1195	1195	133.325572296095	346.309481882978	521.536290600323	681.187033696158
1196	1196	129.238545880006	352.962932397557	524.884515479732	660.723019263024
1197	1197	131.555043523833	349.632084621145	525.097203368008	650.447640440207
1198	1198	132.301170665479	350.227119019395	521.56237486473	618.935332878953
1199	1199	129.496270306735	350.17468534833	525.247129721894	664.194682871659
1200	1200	130.866125198621	343.060429097421	523.621456939861	674.991306564927
1201	1201	132.839397897692	327.246012409984	521.038685260539	691.875337347171
1202	1202	126.748358478625	351.904256990421	520.997768459798	680.144223685411
1203	1203	131.995586166725	323.939391083032	521.192883568463	659.300707649012
1204	1204	136.755391015194	310.641269810795	523.410675589434	682.213486695799
1205	1205	130.217461754737	331.007528889748	517.839700117032	663.247523659675
1206	1206	131.188790958655	323.499421918028	517.628844325042	675.781538872307
1207	1207	135.290685434807	343.638022470506	522.001769329184	687.0612298573
1208	1208	132.73297381574	336.21585123757	523.115406663975	636.999315076641
1209	1209	132.82566475995	372.933247862253	516.957064570321	683.315324866541
1210	1210	134.506505632743	327.716773858079	521.530852715133	681.559432245213
1211	1211	135.271026785102	368.646955883265	524.997608530947	676.965534295409
1212	1212	134.941671069579	338.376678728693	526.547082279717	672.734752342058
1213	1213	127.551290631213	356.070071016404	525.436888189952	654.345306458509
1214	1214	128.237529579043	343.910341324274	523.635854739123	695.735103486396
1215	1215	133.432581224623	351.881817549574	527.238230583447	649.100444170254
1216	1216	129.073994879426	311.228039611256	519.660751539244	697.187232723551
1217	1217	129.825727449908	325.695228635147	521.149595545553	705.01255042576
1218	1218	127.446497651169	337.781256553241	520.853794807592	687.430659846664
1219	1219	128.447546640336	335.742770602834	523.943286559562	669.307267219993
1220	1220	122.880188524898	348.313177681301	522.170147133034	668.341986475296
1221	1221	132.371849884208	346.334042968339	518.437863440625	669.531279987541
1222	1222	127.496375726278	348.678533840986	520.965662999475	680.737340245441
1223	1223	132.559227479103	363.47057851855	523.76607495327	666.335325736484
1224	1224	134.838325442373	325.804419409411	522.803686250922	669.289839827009
1225	1225	133.405898151599	346.058628944441	521.373798175706	673.063192092823
1226	1226	129.992440006548	304.073752529711	520.065535345441	695.920329636092
1227	1227	135.286967065331	382.33619045332	525.294791997259	676.057329532584
1228	1228	135.770488073785	337.425879637575	523.424587335954	680.889060002583
1229	1229	131.390111957496	324.163805502342	518.489784120567	686.231282848591
1230	1230	128.675081814405	334.125552267257	523.733887995724	664.694255189318
1231	1231	136.641254768101	349.536953279734	518.190601152715	660.478794035368
1232	1232	127.77505720371	334.724647151885	523.499900300034	669.208551858335
1233	1233	129.97623138492	316.827094854273	523.34059160547	671.963031057152
1234	1234	126.940782302464	336.324001991889	521.852585069058	675.264418503755
1235	1235	130.13501871639	366.321948556289	521.41025699094	672.348804419935
1236	1236	132.857391207412	329.757374802569	525.564133287025	646.240377621069
1237	1237	132.593964956659	337.584912339236	525.464238667113	678.904090054194
1238	1238	133.858678664745	340.631526415512	522.269812307543	669.513320453383
1239	1239	129.70876211519	339.660827101707	522.788298712409	698.851840067662
1240	1240	134.867557913365	321.479785675012	522.546179259417	714.489628368222
1241	1241	130.941325127917	335.756600477359	521.495697955808	674.781477464419
1242	1242	130.282402909922	373.858521858741	525.734995625458	679.113750546927
1243	1243	132.438863467531	338.705917756008	521.790042439337	693.776699219896
1244	1244	136.643437409267	324.063811932813	527.064831437189	684.57854808076
1245	1245	128.370671804062	363.461346360869	522.486650197935	650.740350273692
1246	1246	134.381002617028	335.407653599248	525.690350956264	665.98854732958
1247	1247	125.726146167433	340.545702737773	515.957699193633	658.58213956555
1248	1248	134.374078473371	338.91029288076	523.499047297198	659.576504209594
1249	1249	128.43252038923	344.13020986408	524.179021457639	690.005998259001
1250	1250	130.645553141875	333.112655388506	528.085993037038	661.898743507039
1251	1251	133.025868931485	332.621152345757	517.941868908471	687.430948814898
1252	1252	128.644777327647	324.132634078267	522.401469058142	674.406709805079
1253	1253	135.108567252856	352.228649560054	521.888366359438	690.951010501173
1254	1254	125.891811770162	355.545651052498	520.877732185828	691.980826888999
1255	1255	128.718827776943	362.052095679463	527.238194310538	674.780277582741
1256	1256	129.012970017273	332.000986612673	523.867569525958	671.378872601386
1257	1257	131.263173397959	333.761363033814	523.4452662695	682.414870415833
1258	1258	129.909266622054	335.495032724585	524.291984812114	701.413145016713
1259	1259	130.511202843976	351.66500587066	522.163424364606	683.116692055464
1260	1260	132.960569546529	333.345255876888	518.4440832246	641.380211134663
1261	1261	132.412642786683	361.514063339913	526.992118612237	663.74013429198
1262	1262	131.12647653409	342.421313569738	522.273143178186	676.564785888733
1263	1263	126.353122620084	351.934761637815	521.507729274014	683.168576917271
1264	1264	128.736652858943	349.718726891403	518.064672174447	681.249342403054
1265	1265	132.964176689173	368.935670501163	526.302492900515	656.917939498025
1266	1266	131.917541244972	365.132809483836	522.567175430906	679.906952743357
1267	1267	124.334631288023	354.458809478896	523.041947224005	656.343965887515
1268	1268	131.121893774902	325.677057249252	517.929348992529	682.849339761016
1269	1269	127.904480506691	372.35952609118	521.790612033716	685.163547023492
1270	1270	128.462661963967	345.79568726962	525.18102900456	678.768206807407
1271	1271	132.189378106148	353.159693831523	522.781301547982	645.568892794562
1272	1272	127.999623723762	380.422443595282	521.196977480387	681.235730884066
1273	1273	129.37056880515	341.205353343466	521.753947927306	656.115445200075
1274	1274	123.678481862862	337.027906380627	521.972649110315	685.793275711235
1275	1275	131.644279968749	348.650609954611	528.27112385471	682.222349776655
1276	1276	134.412839402642	334.853514934375	524.401190647192	675.256135893386
1277	1277	134.697155406527	350.012037149209	519.228463400558	681.374872159816
1278	1278	133.003220800707	320.986637334805	526.808916823339	644.437061473327
1279	1279	131.013146997606	390.32149535747	519.572714357745	659.295023896208
1280	1280	131.600711798143	339.413985520467	530.043048429795	676.117562817325
1281	1281	130.15749059989	351.542327108938	521.337101490107	653.989136272937
1282	1282	132.180574062388	347.617776456599	521.767727869575	653.846005054937
1283	1283	128.649625266237	329.808025036224	526.086001794278	662.977829019572
1284	1284	131.940833659607	308.307513255763	523.625989875048	642.860497864952
1285	1285	133.263565205069	360.645000542564	520.733323460126	665.771203621156
1286	1286	135.320555945858	363.028526582401	519.634421883666	707.203386520955
1287	1287	128.956910045626	351.884776618405	522.677422184326	688.672506568143
1288	1288	134.4862826495	334.946540787773	520.797089996236	701.944230874355
1289	1289	131.924495934046	360.495362671461	531.932762533687	692.039034965871
1290	1290	129.38514975988	332.935142311402	518.765520016278	663.494912262965
1291	1291	129.593657660592	322.922527744324	519.897771344643	681.345915181884
1292	1292	129.064947051416	332.863665623769	524.784696992659	713.168733321449
1293	1293	134.237877172388	341.29008771314	521.2084170142	685.153061595956
1294	1294	133.653438058439	360.197708633633	521.810877793341	681.602960239728
1295	1295	137.578988668475	320.326227758095	520.603668883625	678.932782338661
1296	1296	129.421098046071	337.975678387781	521.95049294297	653.758277092849
1297	1297	130.551193301736	351.147425032183	523.511347750461	675.124714888529
1298	1298	133.768740691568	325.96912147051	523.447264106727	659.57690875383
1299	1299	128.779272676064	348.360983984074	521.911218109412	672.30665673892
1300	1300	129.913069218803	318.135757569495	524.28986826775	668.187690470347
1301	1301	129.131357951631	351.520492513233	518.061765263195	702.564769697498
1302	1302	135.006952497824	356.775889174162	522.256289367659	695.651356057575
1303	1303	136.667937658845	353.089668081564	520.733830428904	672.289149580533
1304	1304	127.265645584761	365.538101706984	521.761240642919	691.889140640844
1305	1305	128.556153739875	353.584588673731	522.061744723131	644.111173643029
1306	1306	129.872831194755	377.129964911787	522.073954036472	683.097195843967
1307	1307	135.548893190416	339.808678582179	521.716249447605	656.182264392106
1308	1308	130.853824787517	335.231413318885	530.6832970552	661.965743394917
1309	1309	131.620145350231	336.133065158534	524.540092293009	646.030762329469
1310	1310	132.425751401645	362.793779101065	524.25868414317	693.229149932634
1311	1311	129.353867873268	331.004209161729	520.32382173479	640.724256758481
1312	1312	131.153917527089	347.269848049301	520.548766587278	678.393722839188
1313	1313	134.374634303719	364.445083146761	518.446115975661	660.454225194103
1314	1314	126.452466671007	363.812021211736	528.818273499266	634.025545198747
1315	1315	128.758996080561	337.472606810638	519.705466484147	701.374454480362
1316	1316	130.446005525503	300.93272909385	522.364569322938	656.154427073301
1317	1317	126.209401339022	338.979502094632	517.974486708675	650.45134370314
1318	1318	132.680286508426	332.94661256635	525.1385315061	678.808998436163
1319	1319	125.677275817407	342.780311674614	526.79902006964	668.067186325848
1320	1320	131.691326274625	294.50561351512	522.153445818143	669.067517771773
1321	1321	129.294154277008	328.809267835745	521.995169221695	686.230693040016
1322	1322	133.004687064655	359.173994628372	526.710814695809	661.12893977698
1323	1323	134.376541320593	323.355122007428	522.554412047966	698.001580317485
1324	1324	128.791791071491	348.956370379449	520.182727047041	659.594388625319
1325	1325	127.773984833842	356.032795878582	524.505178206607	661.566582065241
1326	1326	131.739477833019	337.637608461065	517.824327606217	712.401477088231
1327	1327	131.715802351884	348.123145215127	527.635588466007	690.514764483048
1328	1328	128.625482620141	352.078268950056	526.995512642043	652.89033200292
1329	1329	136.939705138266	349.440869341097	519.546742172855	682.658488712844
1330	1330	124.554592453931	347.643740961762	518.813169481428	637.586273313847
1331	1331	130.219827557521	367.115358870751	521.389681915615	636.629925355921
1332	1332	133.814999465565	339.35349900268	520.245086129247	664.956273339507
1333	1333	132.210564007805	335.268401453353	523.008387203364	675.02430145658
1334	1334	130.109885873588	321.202567068832	523.068369675394	660.149187776913
1335	1335	131.175977620923	318.078087195935	518.386493081937	690.5387352041
1336	1336	124.467482778469	355.207996553346	520.006950628722	688.886071695313
1337	1337	133.779980239263	367.294578260425	521.123214507006	677.319025413343
1338	1338	133.586639806856	342.455040767676	520.844173421304	690.681708224113
1339	1339	133.347304877205	338.594474488254	521.007017239466	668.683130117115
1340	1340	133.842138347241	326.266131578925	518.260206080577	667.144923950226
1341	1341	129.090080688232	334.45500616925	522.908701981403	677.818692318777
1342	1342	129.573995581072	328.099266500576	517.184908149204	692.420933856472
1343	1343	130.620840629439	373.540616488511	514.739722015594	647.082858334012
1344	1344	129.205207467438	364.908471709643	524.866639022202	669.791448774517
1345	1345	138.040601359473	337.697264642952	525.687685912021	664.91183440788
1346	1346	124.341983996749	339.310668833014	530.08685180002	685.783178278834
1347	1347	125.9033265782	343.292974393164	521.312519707342	633.483346490785
1348	1348	126.30382997948	378.054755581201	517.274898968261	700.09742909141
1349	1349	139.520550076497	329.156179583124	524.564189660443	629.498551125077
1350	1350	132.064429039799	326.972632491126	524.337782688175	688.294633240046
1351	1351	130.678869645663	348.810046427017	519.358358377938	670.340374439634
1352	1352	129.34123307081	353.031062009734	521.254087784236	646.49009087149
1353	1353	134.078722364615	318.15803181514	525.307538818092	696.378952478263
1354	1354	125.461648918412	353.338173735125	523.293008791796	678.066701726244
1355	1355	128.742130534574	371.119419585386	528.681222815865	677.806888241788
1356	1356	131.540134665496	318.706329947481	519.569180895619	654.581379499593
1357	1357	124.759176924459	342.19366523048	522.458766273577	678.224620629972
1358	1358	130.863086718274	342.210636159775	523.977739512568	668.314450911107
1359	1359	130.402517083475	331.43579465999	521.512962461587	643.401439458581
1360	1360	132.396888490004	349.617481945249	525.790439131359	646.623395131906
1361	1361	135.849075464796	335.72514810589	521.84965664835	715.207211494493
1362	1362	130.576675106677	371.832665584676	521.615366021293	659.443119339517
1363	1363	130.327093322508	334.477380384537	522.392030694868	662.426814772809
1364	1364	130.795217769786	335.524639171707	520.391158409529	659.710578591085
1365	1365	131.315804788496	346.510088655636	523.846259489428	669.581205002364
1366	1366	135.394792091011	350.799834989566	520.736374219584	674.328878226961
1367	1367	133.641433926196	332.301346600399	526.753209028009	657.208849838361
1368	1368	130.500166190972	340.262243102343	518.974024803558	682.976783149599
1369	1369	125.204599517934	344.58515912143	522.047472052311	665.384493525351
1370	1370	128.608830557209	332.624837516206	521.559662022946	683.943571286853
1371	1371	127.939747046092	322.747518057862	521.401011869762	678.332558911792
1372	1372	131.420848311834	323.932722146267	524.654695262611	658.779114777554
1373	1373	129.236778958702	354.996068155751	522.757086964175	677.315381716267
1374	1374	134.482245781199	349.081013502305	521.292795579768	662.36091155785
1375	1375	133.425868206873	336.017012782181	527.475943626282	643.789324597934
1376	1376	128.46202563852	378.740410642667	520.642101313959	678.522284637116
1377	1377	128.083172039531	364.737102559985	524.763000220161	677.42199893364
1378	1378	131.606800784385	337.653548030892	522.417511569464	654.112491239746
1379	1379	135.846335757382	355.722479305153	527.91885142057	696.380320399717
1380	1380	126.404953166201	347.152325231035	518.494434565024	658.553063000294
1381	1381	129.514591549887	364.990390012465	520.260230464962	627.174033585407
1382	1382	135.516529874547	343.013913964635	520.752366901757	671.905890399281
1383	1383	129.907243917373	334.875367080138	527.464098969464	676.197340991373
1384	1384	130.783133703219	339.661386973101	523.894461444265	677.316270487339
1385	1385	133.904871488695	332.874374901934	522.356627068657	646.813169984396
1386	1386	125.82416371772	315.515232019083	523.962680232442	697.152750320289
1387	1387	123.978557684461	349.278772466697	524.851175474678	639.88172174065
1388	1388	128.778636345187	329.86033680623	523.943344406489	672.33435668736
1389	1389	131.640136647802	334.286493045042	523.007564947993	673.271660201049
1390	1390	135.808743416276	355.205630872963	529.687668950868	667.894072964356
1391	1391	133.705876491671	372.193734404292	522.74940394382	656.190690208605
1392	1392	131.181660018455	349.033131180642	524.073264823035	647.735296475498
1393	1393	128.63587022744	363.228712256939	525.961277312651	700.675955618745
1394	1394	129.559134766329	341.09611599514	522.905841631793	676.710006369886
1395	1395	127.799531097842	341.324759434108	519.994075301016	678.519579787462
1396	1396	128.03307715377	332.401211993301	522.007710177078	657.776417049524
1397	1397	135.104673703447	327.740631561691	526.761222386012	677.748821088476
1398	1398	134.329193370681	314.000920799869	519.900116184521	692.069158716223
1399	1399	133.146085121928	332.831556414686	522.19996848904	689.74093286404
1400	1400	132.59208730065	330.058180498195	528.094283611095	669.782537992301
1401	1401	129.130995648921	340.204213088927	516.994245915752	697.232707564539
1402	1402	128.349565049349	352.940495186438	523.961735429154	679.460453338432
1403	1403	124.281280089802	322.585151618494	523.795311064976	673.273672750476
1404	1404	126.69185664882	350.482728062302	520.052038207361	642.755025139404
1405	1405	129.991369844162	364.801132521136	526.490119459937	679.008354143035
1406	1406	136.366688446269	359.978084587856	525.441006380069	650.638900545072
1407	1407	132.425124552346	352.237263931224	522.166603544008	715.586380341372
1408	1408	137.140075628277	353.716254254867	524.679895959563	668.090306746483
1409	1409	129.370651641259	357.970043393646	521.656030182806	697.139536167124
1410	1410	130.395040146704	367.360854005156	521.711557037757	696.858513128575
1411	1411	132.193712667444	375.677514427422	522.875349966358	676.779048331945
1412	1412	130.797334462211	331.65797410656	520.932812715646	646.406234216324
1413	1413	133.152202717741	338.037938519239	520.167754281929	686.662279049605
1414	1414	134.404297737266	336.255949996946	522.968151986485	685.029844669598
1415	1415	130.519672414484	356.170467569783	516.693082000618	696.520505401332
1416	1416	129.157126362281	346.422636755416	522.160300888809	666.905394242857
1417	1417	132.389047381654	319.745826482397	530.666327314119	676.60503884533
1418	1418	134.733143344592	308.057121458255	520.826850423656	636.680802921818
1419	1419	135.967407471648	342.90791870596	524.991356675432	662.601271168514
1420	1420	132.177682358085	369.478172809142	523.039002859747	683.32981144283
1421	1421	134.015287346521	345.198961472186	526.418431884393	656.421509408986
1422	1422	130.059649533849	337.027730915283	524.017627156368	669.474532867795
1423	1423	134.807681153125	336.195568670832	523.407384264516	669.245548072094
1424	1424	130.133420015279	357.848391735083	520.942498563791	672.358409834892
1425	1425	126.406774950076	329.432670861776	520.751054510644	623.724314872751
1426	1426	128.333694455896	374.988411204561	526.268616733216	660.175642076608
1427	1427	130.652726377501	351.383168273984	521.987218869356	683.427948823449
1428	1428	133.163030875659	333.158146663398	521.712002722216	691.152574486269
1429	1429	128.362255089102	310.663183038287	526.846135718685	673.189286600067
1430	1430	127.679455589739	362.914779159126	523.712955767931	660.941277854975
1431	1431	131.957193512928	345.967577972316	519.493918110697	637.056276773955
1432	1432	132.347622721274	365.518369149952	519.11889284536	686.373436801044
1433	1433	130.45751666811	338.101324140372	517.300746180807	691.696237905006
1434	1434	135.011395361819	335.719361328429	520.125555622444	659.45174684909
1435	1435	134.374571107813	363.088756765853	519.77233021566	680.843823269922
1436	1436	129.972364701485	331.502039708933	523.329204039618	683.572652177716
1437	1437	135.777508569203	348.43732755543	524.920731752965	650.89633028602
1438	1438	130.189685326169	345.487421555356	523.9615979381	678.009228414924
1439	1439	132.112366910059	352.775961640301	522.321627715742	676.794668787973
1440	1440	129.527602864408	338.653524393101	520.023264624075	664.785130296077
1441	1441	128.344636134773	357.698430877058	527.116892816054	676.959923058121
1442	1442	136.080543718815	308.995873583327	523.795118000728	648.197387750552
1443	1443	136.568239608952	348.831441509221	523.523803895332	665.747305138589
1444	1444	130.102663552611	327.124101883547	524.688144956606	668.451088245477
1445	1445	127.134498546604	313.085255987607	521.472810965705	666.558530158728
1446	1446	129.272514705483	354.545714306342	528.21632445247	651.439130666878
1447	1447	129.694172121261	325.897047220452	527.618485038358	678.937389588632
1448	1448	132.89723219467	341.416784487553	528.845347395589	680.16738417564
1449	1449	129.87990772852	363.388416189314	520.837648685467	662.211104123953
1450	1450	138.157121099344	336.334695585789	527.708035745781	707.580536966154
1451	1451	131.632738990567	335.565141334234	527.398289397235	672.645391314816
1452	1452	132.566241201861	336.952775360703	522.875712134733	701.04302754003
1453	1453	126.875443726645	337.103912162581	523.151416643865	706.584177483792
1454	1454	127.646371232126	365.054105877968	522.35650339433	682.175334252013
1455	1455	128.754627348462	344.170520680591	515.866105772081	654.501726583069
1456	1456	132.851550598946	343.31231170201	524.262045722844	669.298578635275
1457	1457	128.562727001619	341.833809223784	520.999947406904	697.730408891956
1458	1458	128.125346544139	358.851430286993	519.818247360067	665.311343925876
1459	1459	127.808381977142	343.727541073437	525.381282325779	661.965805664371
1460	1460	133.345695562731	335.257707795447	524.924915915374	685.709500479434
1461	1461	131.623647621191	349.532944345384	522.31565995314	656.297420320439
1462	1462	131.191367753565	362.153339267838	518.89182489806	653.080311680854
1463	1463	129.381935353204	319.439971570041	523.750623864306	643.251382314994
1464	1464	126.047250393564	337.657337120387	521.391551932972	655.138399299776
1465	1465	135.521366301578	356.134523236065	525.424149634151	697.016753468912
1466	1466	129.254276473708	362.068750064154	522.768116685252	672.628375320321
1467	1467	127.741324089458	358.303688356103	520.62044785145	652.167874042823
1468	1468	131.435951283468	369.690721338173	523.739046805207	682.168286730693
1469	1469	130.860158246031	374.945806566277	523.395150625461	664.224964252613
1470	1470	134.733346666215	367.255081827305	520.830172821498	669.363633739695
1471	1471	126.534474182452	331.590595932463	525.194950071432	658.722670227843
1472	1472	130.468579178192	318.027073610641	526.923688939987	659.097335666185
1473	1473	130.976540009677	348.16660029501	520.833252795693	692.284171435542
1474	1474	127.950983039582	353.471982924156	523.804134192626	671.850202119691
1475	1475	138.482132601423	340.03490457376	518.783287585177	662.228810580919
1476	1476	132.325815518439	359.714435761519	526.323007274077	684.092271530383
1477	1477	128.851282172155	360.8916038194	526.19314799518	644.979089675306
1478	1478	133.123287338308	365.21709182449	524.977606567131	669.107443502336
1479	1479	127.937528281998	340.708806021224	528.858550624698	657.645984532504
1480	1480	134.187098289287	345.158509174033	522.080680367288	659.655389697465
1481	1481	136.616595899614	354.45209372636	522.934154269584	685.358929746812
1482	1482	126.513364158696	336.392030606877	522.948868132247	687.030741443565
1483	1483	127.512585489973	316.748377338405	525.484594628757	662.363739312374
1484	1484	126.837535185177	335.90062267748	522.218495843903	645.972294299605
1485	1485	127.752077170865	336.501006987883	523.828236512356	650.443230071315
1486	1486	137.00596014679	364.376128580387	527.115882229993	681.650565831056
1487	1487	130.370931909512	318.645836114249	520.287863122977	683.353984045864
1488	1488	129.845596432088	349.502013116645	520.012070700982	658.81538410204
1489	1489	131.096709107348	346.347349026973	522.339102286446	655.921978693159
1490	1490	131.016197196302	342.725220873698	520.802949300015	672.403955586688
1491	1491	130.542431683248	347.026740746896	522.008527831587	685.520693279661
1492	1492	137.357350977478	327.129606404024	522.430089795412	671.544635296484
1493	1493	129.435428402641	338.648707651793	520.780582262495	672.211512891253
1494	1494	129.543484925539	336.315640332794	522.443867511929	690.116468698981
1495	1495	135.66072632168	328.778352430293	511.334316974639	649.76844709349
1496	1496	136.489116289199	363.296438241592	523.060198479146	682.817978628214
1497	1497	132.295659530196	345.155266612486	522.785570053969	684.784274525341
1498	1498	127.383543893775	342.981199476456	517.778664216989	664.67992635857
1499	1499	134.145048550552	307.434498568697	524.097901069656	684.792685441518
1500	1500	132.190336823969	313.046040947642	516.815903267802	662.403261028016
1501	1501	133.96442614531	342.521504356092	522.655482842141	656.706399014992
1502	1502	129.91794599348	345.722033399192	521.206260860403	650.552487581151
1503	1503	137.413495112653	384.17202912281	524.073696760951	675.33484632571
1504	1504	128.311536300605	332.641130343128	523.297152191439	670.318231739741
1505	1505	132.045402209551	335.782940348126	527.524899733518	642.97538591349
1506	1506	131.95901875415	312.195712538426	523.150859138547	663.281516297815
1507	1507	128.645086992998	361.074699349822	520.637297368461	685.740255237425
1508	1508	129.881676380263	334.730283051319	524.409938429701	684.969478431852
1509	1509	132.293380766553	332.904228784845	521.081430547806	662.914730080313
1510	1510	129.607038568506	347.290113021772	521.10991277933	687.830590757705
1511	1511	130.535674919265	353.383033529763	522.717101477374	685.568406331477
1512	1512	130.03521679739	340.72880224279	521.718387593767	665.922651315861
1513	1513	132.046985426496	343.251253406023	524.84000684461	671.127829160839
1514	1514	128.525661051315	348.124869140728	520.063222107994	660.002498639177
1515	1515	128.429543130409	347.860582864631	523.325504966447	683.618771801745
1516	1516	125.950277742567	341.695465122203	525.070784860738	659.780496903616
1517	1517	128.403652359281	354.779089263455	522.413154891697	679.684861357171
1518	1518	133.19469137167	353.753436080029	528.402044730977	667.214324058573
1519	1519	134.414676581903	320.256047454061	526.10152176487	677.718669312701
1520	1520	125.945997548793	348.663320897926	518.644386863397	651.244482387954
1521	1521	130.022890213244	318.826814541622	521.730743900676	656.6258432655
1522	1522	129.880900462561	331.644588634691	526.667624913048	658.867201129536
1523	1523	129.465150082129	360.340207189536	527.727762905116	690.174261735364
1524	1524	131.633637599743	364.869066513472	521.750461746028	664.192249605197
1525	1525	127.574576703399	312.825702544125	522.471754471334	664.960434907218
1526	1526	126.139793016935	319.277142285547	513.3626375592	641.941867571056
1527	1527	134.165528111639	341.364881962131	523.296286882003	651.230101312202
1528	1528	128.891412750943	320.085164003778	516.831963052702	683.374790468913
1529	1529	132.109125620153	318.614235999911	523.040197820996	650.650573449058
1530	1530	130.460091387927	375.025926955158	521.164492690899	652.221646311362
1531	1531	125.689137368328	349.909968110917	522.376444418682	687.542730965264
1532	1532	133.776751084473	324.523261100739	520.371267361661	718.171363001071
1533	1533	131.041762524803	317.341493099619	522.162380997352	655.25417229723
1534	1534	130.013085729826	333.058480297718	523.938817988735	651.385293385467
1535	1535	129.874497984276	350.928754154178	521.677387563949	666.112685835617
1536	1536	129.712026610764	336.896088554886	519.597780434907	688.571715471405
1537	1537	128.750844105539	297.005546371047	521.922444055052	666.20812470551
1538	1538	129.279722004968	332.1155950282	525.862430466402	684.662155738976
1539	1539	135.243816244085	343.199842733221	526.54566061038	667.377790981976
1540	1540	132.435215417435	368.418643494576	522.466124900403	652.040324177674
1541	1541	130.727536370148	378.976476909417	521.688063756732	681.320317307097
1542	1542	132.156501133028	335.407082513777	523.080178753034	681.780873912937
1543	1543	135.778424580769	320.440180877845	522.165057792056	665.450022455524
1544	1544	130.031338644449	358.554927345212	521.731687981282	657.255673723564
1545	1545	132.555566867816	344.914251450023	517.470370452952	701.609863178449
1546	1546	132.941380185213	353.706226426283	523.761898847099	676.901857864565
1547	1547	126.319533429993	340.41157042703	527.516145992533	682.917671212736
1548	1548	129.623266969105	325.870745499732	520.682459476237	671.744190866785
1549	1549	133.782548125114	336.802033909753	518.668827930916	694.993380158527
1550	1550	124.938358307595	330.996686350541	524.546962277994	686.088829404158
1551	1551	128.245705389776	367.000511256987	529.851697966635	667.923834764256
1552	1552	129.47963449435	334.587972531387	521.285539188797	672.67053780798
1553	1553	133.2286468793	308.56211532243	518.542239073103	653.269646019486
1554	1554	130.590285013455	318.63530604202	527.41044481036	646.559236872198
1555	1555	131.040681663876	348.683474815279	525.555364810214	684.12022729742
1556	1556	130.274894285849	321.85913968488	521.248112624262	670.016815965372
1557	1557	128.295702218364	347.727343208812	520.729618966195	650.192723861087
1558	1558	131.828415402268	326.564358428603	522.150718292714	686.447307558193
1559	1559	133.511344939604	351.641653485295	524.965242776901	701.754390968584
1560	1560	136.58153379386	350.755697100738	523.484572869692	686.285301816233
1561	1561	135.124879828373	352.155855881647	527.519632749439	688.902624643848
1562	1562	129.774499299077	362.555778796976	523.145378754251	679.446401223443
1563	1563	128.090931556881	368.726031415307	527.378007646773	651.822272144245
1564	1564	134.368199393932	327.081533086475	520.717721776235	670.199340889372
1565	1565	128.757274191158	323.23175909985	523.225969727936	692.169491873142
1566	1566	126.287587253116	359.041869071007	522.094512556913	693.687379483496
1567	1567	127.651307672804	360.44763151326	525.739631188933	656.230120509814
1568	1568	132.102971459662	309.912406251428	522.641527857732	686.51975881846
1569	1569	133.77259467675	345.172415696854	526.591291646459	659.358063833589
1570	1570	130.964380698977	350.728341342486	525.158456051792	694.558710531956
1571	1571	134.654868526067	326.272258800927	523.568175221466	679.991648318769
1572	1572	126.870402718989	340.427618291212	522.57462964656	676.016383980525
1573	1573	128.302675766148	353.083959873871	522.224322109287	662.215164013622
1574	1574	129.739374492696	311.469721820292	525.882127261254	658.108271262424
1575	1575	132.925461639094	340.122109748499	525.524505007663	648.87204092097
1576	1576	130.743268977026	320.604079925107	522.984568670459	672.049517657691
1577	1577	132.844110785897	356.619060975062	523.511553379423	674.324057107654
1578	1578	133.500785690148	328.177659327771	519.905787056533	728.994441431328
1579	1579	127.861641188018	364.580224452493	521.172055919847	671.241607348676
1580	1580	130.50677434812	346.969529416503	528.637662518362	649.13982112785
1581	1581	134.397661727833	367.548914180535	522.247031849506	679.472937291991
1582	1582	130.671146238758	318.253407717495	520.034156592974	673.941293767716
1583	1583	132.875083213407	324.631709223155	519.837097230466	682.464065634213
1584	1584	134.13671833785	348.919763149383	524.73671183569	690.482847184246
1585	1585	135.974020637564	319.948562403084	526.527429877714	682.493620606273
1586	1586	135.546402146452	311.020935213948	522.964536426672	688.693394094714
1587	1587	137.132848674787	323.631883930864	520.34203716656	637.224249113363
1588	1588	133.417563483877	333.34015926259	526.097249627107	666.980938408634
1589	1589	129.608220798238	341.281432117039	522.278410716901	675.245128169996
1590	1590	132.18512571232	335.507503163274	520.770662815262	694.34781964228
1591	1591	132.611689667686	339.352487202497	518.93852269842	680.24857650688
1592	1592	127.067003078006	354.793895046423	525.342094267578	662.901304450759
1593	1593	131.992490923324	329.224684959801	523.457828286035	665.211875176449
1594	1594	127.113163999078	345.825247425309	519.76607782564	676.74747397673
1595	1595	135.175136116966	326.815486935819	522.249473283859	675.57876966028
1596	1596	126.396914477925	369.914631224222	525.609976714756	674.619313066866
1597	1597	129.802604330232	361.726831265679	519.998349137431	663.464971376028
1598	1598	133.685678390318	359.080852820087	525.931565205851	669.448867879197
1599	1599	126.862967527097	321.162115969059	526.198369863395	685.025079315336
1600	1600	130.400664845119	338.73364349859	519.034356192821	684.200070490298
1601	1601	133.104325841411	329.324814979235	524.829835973219	648.363365872972
1602	1602	132.05610891904	349.833176388187	519.86578071068	672.353804793243
1603	1603	130.596537193248	342.079979860795	523.142409378961	640.31988373241
1604	1604	132.650308679694	346.242355236107	524.35116026914	652.999706208328
1605	1605	131.488570202577	337.274226030419	520.772745905495	665.656804761343
1606	1606	131.978698635021	307.264117938514	527.085837747875	660.229127463793
1607	1607	125.905651226655	351.681683771875	523.584361428453	674.424478735491
1608	1608	131.141367534605	347.173489705999	525.197311806267	688.325943203631
1609	1609	132.662202535553	380.197739657953	522.345391734437	643.505763641111
1610	1610	130.934618540134	332.494395054163	524.421908587187	678.272066301921
1611	1611	133.608218646811	364.81477329126	520.215199135528	680.473075477917
1612	1612	128.182940483393	343.763156022007	520.33934700691	676.8772879229
1613	1613	134.11817942484	312.392663829067	519.212661636235	701.975619218076
1614	1614	132.423237816578	334.361610384938	520.604873956012	683.940485580667
1615	1615	127.367608915639	348.354835255883	522.278568853223	653.687632529565
1616	1616	132.149628356514	333.350979703009	518.539444766375	642.88462612796
1617	1617	135.364815867847	334.624458150158	517.637687982385	655.075232948714
1618	1618	127.651795223529	339.991455656355	524.435645745821	662.574994363547
1619	1619	130.023397764308	352.29545737865	521.917363550872	681.431362114994
1620	1620	129.528861959937	324.750495376518	525.098900944314	667.07187827955
1621	1621	127.351052381377	353.241921902455	525.338898301919	703.907178974864
1622	1622	130.529040625312	337.390899581064	523.1487004609	672.199271835002
1623	1623	128.555594376461	353.270278879369	525.052395021175	682.215684049617
1624	1624	128.876040310867	321.619373532952	522.335896596341	675.535890445937
1625	1625	135.485363858758	311.352175368411	521.453245380536	681.588585336156
1626	1626	129.929219380683	393.359646507316	523.46808220038	683.353467344971
1627	1627	131.477267286895	352.325782425092	526.65661339069	698.362669951027
1628	1628	131.451668907733	335.258286031077	520.46764263655	685.855975272465
1629	1629	127.856424327505	350.090215051457	523.897308804107	683.077256845682
1630	1630	134.890216066186	365.754622355416	523.335806340735	644.789002262028
1631	1631	125.88316959595	298.455584775945	528.723228788385	675.007330400648
1632	1632	132.124446606931	318.097976125122	521.325422599463	699.803637205942
1633	1633	133.363734651335	349.484944235106	526.5888948032	686.381970673031
1634	1634	130.490349086638	333.760504449138	526.083883845594	696.632097313782
1635	1635	128.928110305618	343.90145266262	526.570539077189	652.113830248165
1636	1636	127.612812308175	374.580726531695	525.119764534281	660.394174830683
1637	1637	130.977713978021	342.8566178825	523.841616295671	695.066882974449
1638	1638	126.044696780412	358.882723651393	518.450464026355	671.776429928042
1639	1639	131.121980196738	370.968114969472	525.484714834427	694.643436600781
1640	1640	128.936584135149	327.455299812909	522.936823293903	685.698006948143
1641	1641	132.103366708846	369.265222503991	524.90142075015	643.284739560844
1642	1642	130.685864810113	356.445822035153	524.117629700923	679.6874513383
1643	1643	132.565522715888	344.36161430578	521.038325016085	666.806213829378
1644	1644	134.255128968033	342.137142659007	523.859495611219	703.314107211057
1645	1645	127.279696784287	365.304373595486	522.518956253348	672.33848892445
1646	1646	129.155069516421	342.385986113327	525.466155259419	672.802786249893
1647	1647	125.754107089842	332.779150201004	526.762385769916	712.183586868765
1648	1648	132.155809044668	359.085927421373	520.626816996008	689.058451398302
1649	1649	130.898620708777	324.322800376217	519.684347521263	669.83899213767
1650	1650	129.321811379469	378.038166855557	525.398220891905	656.431896510114
1651	1651	124.602362948758	323.753093365969	524.415422571583	681.60521886295
1652	1652	131.820936361876	345.77649934667	521.773446910351	665.306452150807
1653	1653	128.356778199551	357.316844055993	522.283833593872	675.471390275196
1654	1654	131.584848569876	340.421919426926	523.618358859729	688.06909305897
1655	1655	127.048686360818	357.427462664346	524.694107607808	665.005810181719
1656	1656	130.997712017911	338.344261509872	524.262083461417	696.336776407869
1657	1657	130.37143291353	357.314412126049	522.888411173819	691.398680778242
1658	1658	133.56840358057	351.05993030907	521.2698815302	663.001176482737
1659	1659	128.232025296865	335.041704870924	522.1352136991	668.549959470872
1660	1660	131.932947967012	316.80352431322	523.772421795575	690.910679603735
1661	1661	133.698355218242	325.360878616758	522.043207993987	670.175843250227
1662	1662	132.052556962639	340.283157797773	526.111019386624	640.206974931413
1663	1663	128.654615507084	323.303434474677	523.616750457722	687.108083866367
1664	1664	134.440655048528	355.539384751221	521.382077950006	663.220492259304
1665	1665	134.699893446086	350.520853953531	519.653400921948	648.639662494915
1666	1666	128.739319137658	349.278273090423	517.061654019862	677.76905194675
1667	1667	127.581156958754	356.378332509424	526.765780448739	683.707005638044
1668	1668	127.064610359468	343.387838916841	522.525947388329	668.749650187047
1669	1669	130.870169123011	359.640867190818	526.761142313628	660.893452448648
1670	1670	130.790243237218	327.841045279138	523.146839787916	692.428316649558
1671	1671	129.808347293119	347.372567685261	526.601606394734	658.867025015897
1672	1672	128.690846199634	327.178779396304	521.423721531396	646.972195843937
1673	1673	130.830098248735	350.949633699323	519.948286606006	642.793443049863
1674	1674	134.53373976022	346.303768794324	520.336620039042	671.58184056441
1675	1675	125.53454984316	343.429323359806	526.335666016617	660.765571188833
1676	1676	131.270934810143	341.169495320669	522.807023383672	693.509978887685
1677	1677	129.406912239912	331.01009540939	525.468262598472	683.407457668445
1678	1678	127.018492920107	374.273135607587	520.598056479761	661.888876759211
1679	1679	130.626383705922	322.493404906937	526.538714915727	671.347186207281
1680	1680	132.415756968131	353.675839448484	518.283019990239	692.586279753627
1681	1681	131.831623661437	341.965049467287	527.736776634063	671.309665710892
1682	1682	129.162471296592	347.129581188112	520.588463837858	654.699603558938
1683	1683	128.068643986235	365.508322815904	519.467978850277	684.773471015845
1684	1684	132.250939816807	354.112621148345	519.282066310509	699.255056795699
1685	1685	133.631977770704	376.627523002179	521.014615104981	696.009408800538
1686	1686	126.602287453737	334.446971627748	523.163070876806	665.671936412744
1687	1687	134.848267811407	310.026023301351	521.068281922058	696.557043234951
1688	1688	120.226576150462	365.130551756865	523.375404314847	662.741878550839
1689	1689	133.118397498212	307.314371426281	523.486726647283	681.245152894577
1690	1690	136.083532839779	362.529028845762	526.086778288707	691.162907973564
1691	1691	134.369606406186	318.414212410772	523.096173193551	641.349321920618
1692	1692	127.984927296405	362.292093194981	525.092495671137	670.126613880403
1693	1693	131.951324928467	364.533931376777	522.666777005444	666.355321467928
1694	1694	133.208005821434	344.471859046757	522.236160681482	674.363465567006
1695	1695	128.037424626214	352.937230051558	524.03761973735	648.175181419486
1696	1696	127.111623557584	341.200938665099	522.838988572122	651.511801659913
1697	1697	137.266303720457	318.300479664404	523.385809415088	695.984191360573
1698	1698	131.049761111096	363.040445205137	523.225091898669	680.849993883902
1699	1699	133.946691092449	343.148413102884	518.567929064494	678.049151609559
1700	1700	131.120926576741	323.085486456108	521.411127397419	650.840947898473
1701	1701	133.333448150194	341.305013732785	525.934229377142	669.296169945104
1702	1702	129.014846562219	365.521052588272	526.41884164904	661.341428100258
1703	1703	132.44555987533	340.418080120753	527.235998740702	663.386056151473
1704	1704	131.84154141114	329.27739125851	527.897855104487	680.719713226696
1705	1705	130.685316179316	356.868842271246	520.712149122809	657.832206084623
1706	1706	133.430075347801	348.914755851294	525.663808609803	668.117452469402
1707	1707	134.451019876676	359.271765629831	525.96272998056	657.838382714332
1708	1708	127.923473631715	328.157132783963	518.066160466196	657.322338778469
1709	1709	129.809475876455	331.506424336264	519.559288740722	675.865308287418
1710	1710	131.227127623151	338.823073330215	521.064152051889	674.957219680537
1711	1711	130.723616174992	356.575137838376	523.824126356567	682.75069078488
1712	1712	136.344680019385	337.597464166034	524.863796555455	684.540643679461
1713	1713	129.168805972293	338.720995762325	523.451283644612	695.288216349248
1714	1714	131.249912478901	364.932117123914	522.534684343441	665.527454826655
1715	1715	127.34674994739	350.116328721209	528.112315963303	651.994594101841
1716	1716	129.30397394444	367.312608393132	518.34624219308	683.589352797432
1717	1717	133.258341601161	357.154619611249	523.342872452811	697.977709281231
1718	1718	125.807886671101	352.495866710681	522.27270304213	668.002243879807
1719	1719	125.445966620241	338.100121942083	520.484933108149	693.406633643594
1720	1720	132.252579214147	349.854684118412	524.412781564295	693.706491350905
1721	1721	132.380851268477	347.614690121329	521.24316477865	672.110437019054
1722	1722	133.224729799756	350.959096233303	521.076034092387	671.078516451695
1723	1723	134.698667371292	354.074648585679	529.557125092581	647.26866274637
1724	1724	129.810689452885	374.512428453831	523.515524083824	685.087564100559
1725	1725	131.222826246377	302.727438829103	526.922997611963	620.930260454473
1726	1726	131.919284711944	339.771520034308	519.116075785385	664.702314107256
1727	1727	130.307674230407	364.643583119944	518.57231305557	702.993406927392
1728	1728	126.813222822689	329.504988480867	522.427922533053	660.343817224789
1729	1729	132.571145327115	339.719617533802	528.580233331698	690.31823759803
1730	1730	129.023649593192	337.663372799329	529.494051163026	674.43401052722
1731	1731	129.825732800215	324.673866354404	520.389144348915	667.173386815724
1732	1732	134.214065935859	381.526688618724	528.371319901886	689.341111905051
1733	1733	132.68879664598	310.750569067923	524.584685989691	636.938433371157
1734	1734	129.150945440869	358.589948961374	526.096721731177	670.683507089763
1735	1735	128.438263915395	350.381229276215	523.368632928919	696.527399520291
1736	1736	134.154313297077	338.380670034743	524.985618248984	666.104870337894
1737	1737	135.541066434558	351.81185461126	518.390551732593	679.790405916771
1738	1738	135.38691006757	348.259043255515	519.712614150379	700.682160164723
1739	1739	132.123619063824	342.104428927498	524.701116276001	680.272927842993
1740	1740	138.457540422041	324.383117564308	520.566112468503	667.373633953126
1741	1741	136.222836331347	352.08401571606	519.770919053642	667.272091976056
1742	1742	134.039662116313	334.761989514998	522.157229287334	676.827300731681
1743	1743	130.009098588998	344.58090731254	520.774989840466	643.769651622431
1744	1744	128.91678842603	342.728628563674	524.610011779155	646.026762877312
1745	1745	132.29734353307	347.820866028037	519.686376803845	682.511667237328
1746	1746	133.390869240355	343.021510282027	523.640974904914	661.679047840457
1747	1747	132.108833998364	365.565749586704	524.56305233717	646.012257250401
1748	1748	130.230046842015	342.653362381654	523.588272990827	694.820725013004
1749	1749	128.80997673893	321.340826409803	523.836602635961	691.168152709609
1750	1750	133.58314220243	341.529600641848	527.777239862531	678.729046220269
1751	1751	131.893730943338	342.983242926202	521.759749884391	667.704342721938
1752	1752	127.421440687938	337.201572341989	519.897101836408	642.11756101072
1753	1753	130.12332992465	346.674183221892	523.219691270452	669.212700603516
1754	1754	130.879527226586	348.252924779864	523.117238226005	692.035606023546
1755	1755	125.917867936267	343.634402699957	524.628491176934	653.704600350299
1756	1756	132.569723622209	356.414525201682	526.232825338497	692.767131217765
1757	1757	132.484679733112	330.039289579589	518.925227971463	681.781395449098
1758	1758	130.173823868668	323.405283891001	521.49612691427	657.501125147716
1759	1759	127.28004613663	346.806601841248	526.434673868187	657.639216850379
1760	1760	129.065761371123	306.782078582523	522.549006126071	668.838405713005
1761	1761	134.604822029242	319.857689395717	517.095809600465	663.769644834028
1762	1762	130.182513069804	324.975858945048	523.65586724559	689.923306631554
1763	1763	127.695652748767	344.609942075387	524.386514392787	650.061338452352
1764	1764	133.716074114335	362.57803776457	522.440760487551	679.980682038662
1765	1765	130.132370453282	310.160271921508	522.248437471377	678.815612047504
1766	1766	126.835960854757	362.379105214464	523.01224556295	677.325503688899
1767	1767	135.042708117986	324.884353064371	523.402947138187	643.539678927994
1768	1768	129.81184583836	371.222192235462	521.379713280389	641.868797062073
1769	1769	133.347137964512	379.472496621974	520.878843720149	654.556511726321
1770	1770	127.001198127948	327.623073192588	518.87859167513	665.001129080595
1771	1771	129.487278167279	354.311907079422	524.957998197281	635.571248869329
1772	1772	127.83766949429	337.068580672406	526.454799609321	675.913292088899
1773	1773	133.988991537074	355.023056196863	521.753983385272	655.606132332317
1774	1774	127.891453651963	375.935317707552	525.414571253131	677.052928271264
1775	1775	134.251665505501	362.174028682868	525.011567617231	661.209108531253
1776	1776	127.531329112653	324.673242946283	520.444917616966	683.726835606875
1777	1777	129.723282874151	359.176214506173	524.141673295368	686.194901137255
1778	1778	130.11392521436	387.738889490167	520.211876064546	660.036651123307
1779	1779	128.113361311903	340.626173745152	523.037560902106	690.191363414318
1780	1780	133.751885246626	330.507421974719	523.458830607366	632.181223690052
1781	1781	127.862745073063	345.647376165898	518.305187220327	698.344225806479
1782	1782	128.596307046962	333.052936947473	520.146000403349	660.985555617054
1783	1783	127.883740235684	359.015147256043	526.346945819531	670.950607235139
1784	1784	133.844734762695	361.946608862129	522.185059830456	657.276184412922
1785	1785	132.188733236257	347.046124436288	520.920635067311	661.702105970332
1786	1786	127.755275235298	333.975454210024	523.302068023817	662.18200300845
1787	1787	128.338270590005	334.048434126575	521.213125140591	660.574011224518
1788	1788	128.378820807984	348.995518065899	526.235544484785	678.105538577428
1789	1789	132.785190298817	345.95837437289	523.277501166701	699.709563027346
1790	1790	133.798449567885	340.321636694465	523.326764352579	672.452122094757
1791	1791	129.536338929849	341.328589236393	518.53881500948	673.787375642526
1792	1792	129.652626976793	347.910211591808	517.712497263943	678.949377275366
1793	1793	135.211409042195	347.412400332334	524.810659687326	658.173335873451
1794	1794	128.424650892408	334.863256048557	518.539741216065	635.508737548119
1795	1795	132.816298773509	356.256042482142	522.716859416897	679.277586146694
1796	1796	127.845048484601	302.8757646376	522.409436343258	641.24973186103
1797	1797	129.423748151556	339.378386331877	525.335192134734	674.243752431786
1798	1798	131.612244635068	307.365459742912	520.726720429064	683.2389880128
1799	1799	135.4175470583	334.047624499984	524.315707357713	690.247350141011
1800	1800	130.310858464367	334.171126169289	524.996686181652	685.629647758679
1801	1801	130.889451281555	330.163504968078	522.940429189556	689.857571755576
1802	1802	129.507620248889	330.801680178762	527.231502757695	667.495044293431
1803	1803	129.049937390466	346.755777500795	520.763333231959	648.908481940379
1804	1804	129.553140329522	354.425233324555	521.985646201579	659.109566484389
1805	1805	132.43100956029	383.190530832307	523.679819419879	675.404119906223
1806	1806	136.469717803475	338.155095775069	524.882568819168	684.678451426077
1807	1807	129.452819338917	345.843941209461	523.203279561648	674.394873707037
1808	1808	127.588753219713	345.574684899068	521.278233438236	627.682801106229
1809	1809	132.432434429813	376.800964349556	520.362576460844	664.415759815349
1810	1810	132.483130403283	341.395307874212	519.354844775375	660.643553696682
1811	1811	124.115464267094	330.275753417366	521.119353148504	726.163694394348
1812	1812	127.291673886857	378.909058978927	519.874827630825	673.925501787885
1813	1813	133.663433519224	358.135152915129	521.375248970325	699.745067627819
1814	1814	132.497261569872	355.403979970994	525.050692272143	672.216939256266
1815	1815	127.48860345947	373.997635243285	518.931991939457	684.244177136873
1816	1816	132.929484549598	324.425967200379	518.147017319342	658.374054473229
1817	1817	126.942607948908	340.00318798207	525.941083751736	663.930592375488
1818	1818	131.072822318259	336.441280845461	526.26418091165	648.370247314205
1819	1819	135.20579617139	332.556772205929	522.552605208988	681.886813555
1820	1820	134.129254221214	362.783265966351	524.498570808999	671.092794598218
1821	1821	129.455300434932	364.169288926419	519.44867130021	688.418022490003
1822	1822	126.963076536522	342.146213985361	521.598417624234	656.995532201343
1823	1823	129.243967602544	355.849503954665	524.73942848092	674.941954720316
1824	1824	125.83129861666	358.218618493846	520.362958417062	666.384536769937
1825	1825	130.724410083873	342.094100712293	526.907170655959	682.615879801594
1826	1826	128.253781014007	319.386115684348	519.203993220265	657.291484073002
1827	1827	133.931563460159	382.596272194149	513.942345170168	705.456571579045
1828	1828	131.594935652958	356.014461812104	518.822005458603	669.583516521008
1829	1829	133.46130600087	345.778793011872	525.515717720625	689.003488185901
1830	1830	128.335217323401	327.46588518544	526.640012550352	642.644388172486
1831	1831	133.501488664077	330.54169375378	522.445281772649	697.926829241827
1832	1832	130.604157722044	297.119606232339	524.100890515211	665.105118096061
1833	1833	132.276768765858	347.923180944334	523.718788181586	682.923043038767
1834	1834	129.733226456523	349.483763295325	522.521900024221	666.663166124934
1835	1835	132.372281065265	354.703761672856	520.394993608345	658.900343413902
1836	1836	133.601581061499	354.505186204763	523.380469395557	674.777601146387
1837	1837	128.361485177604	347.290881839799	526.497756822074	680.671265224401
1838	1838	134.281645056519	358.859472966391	525.339837553891	678.133880503429
1839	1839	129.647385244774	345.660609907344	518.290324792711	717.770735543086
1840	1840	134.705081901061	351.591384101565	520.975562000795	682.353372177958
1841	1841	130.626281676143	359.446294860427	521.001437992941	644.271935611529
1842	1842	128.781071128969	326.288341024599	525.800402116246	706.625025901259
1843	1843	132.272204901978	350.848155466443	523.401675071293	687.416261078225
1844	1844	136.082681167178	341.138730022576	519.873336137744	675.78256697669
1845	1845	131.131817977744	350.068914355033	526.726072854023	692.354869098102
1846	1846	132.552284623136	336.177688148884	520.318821383927	702.157365389889
1847	1847	129.940983019316	319.076128461628	524.768388457639	703.076446697737
1848	1848	132.207868336681	326.172546126073	520.344334623722	678.762337406938
1849	1849	129.220140385676	346.61429055508	526.227535104303	653.468061504864
1850	1850	134.367643064745	349.158453345378	521.883187162791	656.879743871981
1851	1851	130.592582739572	349.885219886476	520.965333877773	711.5683230244
1852	1852	126.334104920194	352.019142825275	527.310461558983	692.342065730144
1853	1853	131.228838630034	344.930148847962	522.955347090661	654.277669007204
1854	1854	126.106260383117	346.456689770206	522.283786978003	684.150286905099
1855	1855	128.998131675031	329.47883664439	522.707340668638	677.074643522575
1856	1856	128.101653394944	324.203671984393	520.987837662059	640.451073136951
1857	1857	131.002034030912	368.341291582005	523.911479395183	680.007244904084
1858	1858	130.355172091314	364.356006879502	524.275226589933	651.455382144912
1859	1859	132.813895232487	353.245500210085	523.26392904178	683.669254373841
1860	1860	132.44981049237	326.029169903827	525.828633423527	660.581617906103
1861	1861	130.611109190453	352.270552378459	521.257078474639	705.280423723767
1862	1862	130.507739626219	352.238205162502	523.647088240144	689.016967300515
1863	1863	126.619053146587	360.406673340791	522.449206079353	696.591147934985
1864	1864	130.391462456049	311.462366152826	518.301459722139	652.347861516235
1865	1865	133.487954136744	357.575793757318	524.475075021563	679.194419443559
1866	1866	132.875579488527	311.244460017989	524.077489037566	648.288787096901
1867	1867	127.496433005264	350.961253431579	522.858061612547	659.371834026945
1868	1868	131.071470949956	342.478254706216	520.250304715291	653.790443038079
1869	1869	125.364232731359	353.041181407572	520.786595429261	685.717220869999
1870	1870	132.556136803398	339.853518680787	526.122177570352	635.795671669053
1871	1871	127.567209109845	347.956879777492	519.620710286779	652.43416442938
1872	1872	129.597168958917	316.813159906914	523.42911479192	698.305037905124
1873	1873	135.207534384997	354.094369994165	519.378273589805	651.402839769903
1874	1874	134.875205385805	363.1855027969	524.214694278279	686.668571458993
1875	1875	130.242874645578	338.512272382657	519.447459818046	678.41163255132
1876	1876	133.009591690814	350.637384498608	521.133160429096	660.986125527935
1877	1877	129.88810592599	354.734531268474	520.486741199502	653.004613124249
1878	1878	131.189199309963	370.279780855239	522.468965830854	686.593445998508
1879	1879	127.38397713439	347.337567998183	525.918193817006	641.300614783912
1880	1880	131.778613942864	372.727378100116	525.50425302601	698.945640133752
1881	1881	132.161009859791	354.597633122594	524.083456946015	691.705725461416
1882	1882	127.884055104585	313.818269461925	524.152150031879	666.797929656339
1883	1883	131.696919614714	328.578716918889	520.326018575363	690.294451029212
1884	1884	134.715919888877	332.65420581491	521.44718836755	687.442943229059
1885	1885	128.886572340279	325.902356191115	521.924941431136	677.283309160822
1886	1886	133.807718667885	353.95170137165	527.276213773324	690.127503046058
1887	1887	129.440528209458	364.021629382005	526.293939209049	672.223768083196
1888	1888	131.293310644437	378.265330287539	520.093513947381	688.15989567618
1889	1889	132.902086891316	341.698200963602	526.296102813264	671.976155241421
1890	1890	129.959609882743	346.365710861397	529.476213422613	682.464655554737
1891	1891	129.777403233053	324.54238950982	525.941247018957	689.194374100661
1892	1892	131.439706183204	338.830744899537	527.214226343684	659.863534228051
1893	1893	129.268474967005	346.334969269097	524.102457429143	651.746245756029
1894	1894	133.970720489781	349.438646016114	521.542419824489	663.977958680794
1895	1895	128.315626419589	333.556275055635	525.96861702986	666.55004779865
1896	1896	133.81249597371	361.867806307748	523.441643337481	660.08502731552
1897	1897	130.175937864089	332.711635480126	515.209972020455	669.286359179304
1898	1898	131.052845030883	338.867404331836	524.383142464183	671.910745343738
1899	1899	132.829927300248	354.620121610698	523.223317006162	621.675528547684
1900	1900	133.430770824522	387.598648626164	522.567029841654	692.641183060111
1901	1901	130.237376463849	355.991433408405	518.223867023886	681.320827401815
1902	1902	133.147860499647	325.825239388855	526.091383984946	685.755762062849
1903	1903	133.667765246539	360.679710064695	518.244481627886	664.849887379825
1904	1904	134.169516281777	341.349681191808	515.670203605547	664.195702423959
1905	1905	128.566626012791	380.144220175577	522.665546613674	684.9703209891
1906	1906	131.018500865933	345.488520342226	527.278734186991	678.104493577407
1907	1907	130.500456643038	336.069689312719	526.095788435351	675.489827733165
1908	1908	132.571052858033	347.589418313787	523.794652343086	678.642374641487
1909	1909	130.605401056601	343.008088561975	527.574574667048	668.061104473594
1910	1910	128.248966192332	340.271536448397	523.364807825725	659.798353401499
1911	1911	129.584566348593	334.656553072014	519.339590407503	686.704282729764
1912	1912	126.696954804772	342.272756213665	523.61978602919	627.65984179155
1913	1913	133.723790663764	368.136204598335	526.104144219592	661.434887705326
1914	1914	129.101987330454	323.195162116573	524.20498511773	666.286048820341
1915	1915	133.785936107047	361.381568956001	520.437902382463	653.315629031001
1916	1916	130.057314566748	362.192631581001	519.381279482661	683.703258694681
1917	1917	127.591143709763	320.687333992289	526.499328101265	688.302425539022
1918	1918	127.945975531088	338.380764484823	521.7284203159	681.80665529796
1919	1919	128.085186119856	332.840848789642	521.199965603395	687.136686482627
1920	1920	129.196133646146	351.27068476992	526.919329595181	669.859375545019
1921	1921	133.464085112846	346.952499258512	515.697147568613	712.210269831075
1922	1922	130.973066130048	330.430391765658	514.750506277934	669.680564987786
1923	1923	129.386492455537	329.08978835155	522.199078886948	676.981565843826
1924	1924	131.152949945364	327.863080889623	522.366213199266	686.457842734739
1925	1925	138.531474936906	311.247480126355	526.308698409774	689.006563495841
1926	1926	128.985316501615	355.605486945817	518.938792281655	657.87057840947
1927	1927	127.049242113402	347.617629955115	519.539364294041	682.738922835249
1928	1928	133.798753866573	344.298007892997	523.485782347182	711.00465279888
1929	1929	133.131960580126	335.636514564053	525.226424021995	661.674850015573
1930	1930	130.853380796906	364.558689693099	526.42418959284	687.519884284182
1931	1931	126.401894025614	325.482117883069	529.885465662714	661.891524958306
1932	1932	125.486177672672	364.017830664622	526.114475237487	673.453110889288
1933	1933	134.141754310952	333.962611920883	522.990666192296	667.541303442022
1934	1934	128.666107645002	326.779245769282	520.105785064188	667.859695712428
1935	1935	135.407307152082	343.040056748437	522.535812881171	658.708780590199
1936	1936	132.340630734962	347.648835728074	522.433974120536	658.601314884268
1937	1937	128.765692962321	362.998127315688	521.529581790952	708.794434893952
1938	1938	131.228601229718	324.488606442601	522.499161287278	677.237285006516
1939	1939	130.349287829423	334.41115235827	524.982558738084	648.499340702274
1940	1940	131.96252879698	321.66709434185	525.926116267999	647.179853472919
1941	1941	132.675585434788	386.849754823192	524.267885065086	681.2165618889
1942	1942	132.754364690416	351.907716911658	525.222189823042	628.728161072658
1943	1943	134.171996292669	352.884938555869	521.825577555505	653.688539955466
1944	1944	126.659799896174	364.629181687186	522.553897696797	643.863085353342
1945	1945	134.037315114166	348.709585381907	523.272053962153	691.196863940298
1946	1946	130.045472623193	346.896373662575	524.974320280589	675.8360816466
1947	1947	130.893120476474	334.964008861809	519.238878474723	664.641949380503
1948	1948	134.605369794066	331.972434713897	522.438395572763	669.416744151878
1949	1949	129.700720670909	353.249195400987	524.941572897134	667.575586005303
1950	1950	132.717214362136	313.244802008115	528.201857455326	657.109011611193
1951	1951	132.989933193034	392.499188476828	515.554237015825	683.698913559613
1952	1952	132.600588793647	348.215387515342	525.766604700892	679.721579630331
1953	1953	127.072746193914	368.055037113071	521.325110806653	679.275840734501
1954	1954	133.63334587185	346.001765434919	524.019038342294	661.518799033429
1955	1955	127.900579887178	372.062709683464	522.580576655283	682.941872647585
1956	1956	135.047765917131	308.992004998547	521.911877883421	696.891262895027
1957	1957	130.998097632098	345.669528891247	521.827964082923	697.077953600662
1958	1958	129.408506739457	346.733724523795	518.967396341093	669.25629741983
1959	1959	128.49066002836	321.060678319521	523.192638196534	658.210110446607
1960	1960	128.322912043802	362.38724711606	518.332377271395	694.788976701673
1961	1961	135.390478044099	353.8965562926	521.25728251491	644.066010301823
1962	1962	126.77225701612	336.213265507307	526.751110718764	676.113196318321
1963	1963	132.903092593133	339.185719937801	521.126784436098	678.923807265885
1964	1964	136.061056380914	342.829534580564	519.975265469318	671.481999161285
1965	1965	130.871230581008	359.319581914432	520.64889908275	657.495534141157
1966	1966	131.41704847403	322.332551992064	522.338897637457	692.596359331487
1967	1967	133.383188662129	351.629429763997	523.921703166196	676.639759940031
1968	1968	132.649808652924	348.677984265923	525.486748121828	639.452819612967
1969	1969	129.895900973173	348.141855800571	522.64290891023	671.228582865083
1970	1970	128.806198652479	356.051133212831	524.723934890135	653.739038991342
1971	1971	132.629785625265	341.949856267076	527.145426497056	664.141812276957
1972	1972	134.834503016082	343.21657835023	527.482102576071	661.38705586437
1973	1973	134.578050726997	353.105914635038	525.45579117593	642.246289161726
1974	1974	130.322484312794	327.238909952945	523.366498710835	706.942777842944
1975	1975	130.63081748374	325.867043608816	525.766810261648	694.142687513302
1976	1976	128.521041442324	356.256290403119	522.801318809624	648.031593556358
1977	1977	132.773263807355	351.102030990145	523.312043179639	682.849418072352
1978	1978	134.051227774121	309.601671733453	519.783292526869	666.831176289088
1979	1979	134.781124533591	343.687757587506	522.022454256263	664.744027047829
1980	1980	132.197973921385	339.212802544843	521.891064853725	660.866928467893
1981	1981	131.210638801506	353.433614112388	526.555024205122	677.818133214887
1982	1982	136.758047217961	342.001454173746	523.54090040962	687.167471388012
1983	1983	134.912612413846	331.626320699975	524.098464201013	631.120570000215
1984	1984	135.968474068819	329.268286061939	518.630820624549	656.733747142794
1985	1985	128.499130925602	373.798766413524	526.605437965575	667.79426923441
1986	1986	131.423223423491	332.191244212015	523.594001772292	647.113209387308
1987	1987	126.876147199898	347.232147501536	520.046138795314	682.028763406266
1988	1988	127.199512035458	336.115378719467	522.774046107087	675.600622363796
1989	1989	132.822143310213	347.899858944088	520.869673651061	694.138132401507
1990	1990	131.69379611716	348.054977704952	525.274878670145	673.946755972136
1991	1991	125.012561230789	369.903404703687	523.836052714515	686.848425485429
1992	1992	130.438876170959	328.735268831863	528.744801186307	686.121444771851
1993	1993	127.329725590742	336.27614901584	526.035984382562	686.702941207256
1994	1994	130.458495984856	342.565269796658	527.954067410968	679.289873312379
1995	1995	134.084829991683	342.214719992669	522.677730860267	676.718449088269
1996	1996	130.232595795266	364.78683553448	525.016807273449	702.788669699496
1997	1997	133.557560184389	354.601153378382	526.346564738554	682.958080008143
1998	1998	129.36393340577	369.288306166325	528.085642531211	645.657223169932
1999	1999	131.229073290491	363.182785821839	522.340852589495	683.446889364652
[truncated: 3,001 more rows]
