# Supplementary material for: Hypothetical Outcome Plots Outperform Error Bars and Violin Plots for Inferences about Reliability of Variable Ordering
Source: PLoS One. 2015 Nov 16;10(11):e0142444. doi: 10.1371/journal.pone.0142444 (PMC4646698; doi:10.1371/journal.pone.0142444)
Supplement: S4 File — All experiment interface and visualization stimuli code is available as a zipped file. (ZIP) [file pone.0142444.s004.zip › experiment_code/data/one/8.js]

var results = [[137.577138616307, 129.068725001538, 131.056554136805, 127.38897707066, 130.969231390675, 129.739568577601, 129.127420193698, 130.288135573546, 129.974792865485, 134.871418380194, 133.72360909329, 134.837607775656, 135.374101824991, 133.557051600525, 126.617259063862, 134.499665187409, 133.223337490101, 130.688068929227, 132.3726746504, 135.968171164098, 133.279447693438, 130.379875609848, 130.101340223911, 135.015165310095, 132.082934835741, 131.058422157705, 139.772049477467, 131.191190439352, 133.109462257181, 132.821334854703, 129.923663411352, 132.20782899541, 136.271247776351, 128.938092808126, 129.587255497681, 132.231999053966, 134.019000592046, 130.33275719082, 132.30820471569, 129.439738813992, 134.860389304469, 131.876616629492, 128.351029403329, 135.055319761269, 130.618700527472, 131.619590020594, 125.071872713521, 130.700324273665, 136.148853327487, 135.465037739872, 135.714449739098, 132.655421713066, 132.907189598422, 130.412858844533, 129.945024208459, 132.576831620991, 133.93700656521, 130.212120098642, 131.060222753389, 131.532985919148, 132.529071845522, 128.35681694056, 131.628625912402, 131.776255469721, 138.062591253505, 133.141857335345, 134.715017215129, 134.28178500091, 131.750373569265, 131.491199577151, 133.826107865296, 130.36713578105, 134.231225543195, 133.347680536307, 126.40409034825, 130.145991600026, 132.033962435385, 132.058690245158, 128.008891478129, 129.199086751709, 131.221557148951, 127.799118321572, 129.425834950448, 130.817822654389, 134.040898368231, 130.764215075122, 131.14576467676, 134.152526421789, 131.211004405258, 131.809761304543, 131.66847980164, 130.003206789708, 131.307066392751, 131.344420457257, 129.997215861586, 134.688980174718, 123.766891683353, 131.052609977513, 131.12837920196, 129.449728049576, 130.008721316893, 129.514230437828, 132.266138535706, 132.374594759871, 133.154906741131, 129.746379429666, 128.816484143103, 129.739593621262, 132.751527676513, 130.10983689784, 129.699194928427, 129.93598032066, 134.060654807475, 134.296261588921, 126.545431947899, 131.387730082772, 131.09867604544, 126.489400057527, 131.67493716024, 130.792963911093, 130.368929487457, 132.669937635531, 130.026138360643, 129.570305372846, 128.680649577406, 129.080929694648, 134.992028142124, 134.035485844919, 130.618406698763, 131.344858517722, 135.733890870097, 131.404242873599, 133.001173143466, 131.560994260727, 126.602981473394, 130.960071049035, 128.788898330401, 133.46197011298, 132.294306595702, 131.079148676311, 136.24710440276, 131.609987582629, 125.310795373557, 129.958887485288, 133.222323226641, 131.246604821713, 130.881437985223, 130.264225733382, 132.305329028804, 129.239351173683, 132.735164092463, 127.534930794598, 129.347107468568, 127.830291648138, 136.805727713488, 128.067548370481, 124.701450965562, 128.589889748698, 128.8204314369, 133.844017309146, 128.435078379259, 127.582025067671, 133.458243179495, 134.697842935039, 131.5065913934, 132.279296647332, 133.643663018019, 135.198848796631, 132.763418118976, 127.994612971781, 129.834597498338, 136.363593936179, 128.36951333222, 134.139676588669, 133.127901338438, 132.782995581135, 132.845632827052, 128.762479205361, 130.790310167393, 131.325341527273, 125.674921846259, 128.312184020838, 129.023057690426, 128.930844720136, 133.566586885449, 128.426237993088, 129.654273435613, 136.502011556374, 130.865137289971, 136.36138173159, 127.601549114784, 136.803053094766, 129.491889139081, 134.037214768164, 130.874059599855, 134.431843365296, 129.156542653483, 133.82963947683, 128.033388073475, 135.035233351788, 129.162807764249, 130.443002800761, 132.187369761023, 135.687737351621, 135.022536137487, 131.587370705849, 129.232086296339, 132.051813917995, 131.978041008663, 130.65670955462, 128.827639536816, 135.101093744891, 130.207438075073, 130.879774414567, 137.900513642911, 132.591298238222, 129.771652077272, 133.077536198288, 137.984614877753, 129.44758976701, 131.380574017948, 132.105290257075, 131.717051899422, 130.883393273987, 137.634227186695, 134.1115112425, 130.78272690191, 132.608252785198, 131.772313666642, 137.607995262383, 131.538722111361, 128.160915287068, 132.045658143916, 127.911400407653, 130.482953792122, 128.194327757231, 130.798506476787, 123.728600631576, 134.179460336496, 138.894021074923, 129.187434961856, 127.071001583441, 131.635707040199, 127.837297630017, 128.857841802009, 126.691199400544, 130.588122157477, 132.269003423281, 126.622039055133, 127.358865679547, 128.904416406754, 132.058076969804, 128.135716226469, 134.466815782905, 130.734935993581, 129.889335820657, 132.360037774631, 128.143896750054, 124.122828543796, 131.426676706935, 129.80899305938, 134.841827138116, 133.006084637405, 128.565221955301, 133.376549767891, 127.812522507051, 136.102866081739, 126.5244044491, 127.81007622808, 133.671262431837, 129.977027552317, 133.426580660801, 129.60636386837, 136.35661252307, 131.718445204918, 131.089480472987, 135.138280907559, 131.413452344642, 130.247065335446, 134.742241545537, 133.513590492137, 131.710561339458, 132.380894803071, 132.181798715892, 126.746215093566, 132.119827477693, 129.217289704464, 133.275671745908, 132.428546330152, 132.054043429422, 132.97415748858, 123.837422126642, 127.867445976112, 130.74212971346, 131.141581885859, 132.810139357973, 125.973923766039, 130.042856814274, 134.513936703236, 133.391868599298, 126.562889422794, 131.211587908061, 130.459129797073, 132.962668329074, 133.36702445313, 132.489897501357, 133.234203038439, 131.550830995054, 132.607046404641, 128.453003823203, 133.905842899572, 128.593692956098, 134.149294012234, 134.474959164535, 130.718635070718, 126.80977288904, 130.337443561722, 130.97586854383, 132.480020666139, 133.377747775771, 131.06692223667, 132.563109847766, 127.829111019958, 131.056574156569, 127.593923052952, 131.337936758023, 135.453903445042, 132.788392231891, 132.565642238713, 134.528028147945, 129.510127639657, 130.252637032062, 134.952178421416, 129.050571855855, 137.688022954244, 133.957780726089, 128.002332097615, 128.515799246804, 131.001348669946, 133.207360564253, 128.533732812494, 130.208041330128, 126.769587157859, 128.948233718497, 128.774899155179, 130.452923487758, 127.511466909164, 130.237239333477, 129.48285662119, 130.212208871424, 129.345140616003, 127.222143272986, 129.944328894503, 131.521458729135, 134.112313859986, 130.552658950014, 127.089079298877, 130.895138353267, 132.58913235262, 131.114723225238, 131.586105819364, 129.264565090898, 128.640149186953, 128.814067378099, 129.382786794043, 128.664529317681, 131.011154878747, 127.376904138903, 130.904242336045, 129.162857087531, 130.993381626, 132.99067194168, 134.781933554598, 131.381407565673, 128.024941601951, 134.398242300824, 130.057478616482, 131.033664855203, 126.424415431663, 135.001569539538, 128.194998623014, 132.169361960878, 126.177678643433, 129.526125182162, 129.593646595536, 128.907338701543, 135.13707610335, 135.1474856848, 126.867208576317, 128.178203500048, 133.062643203858, 131.031454224595, 129.864774893503, 132.426507716228, 127.610458111838, 132.794433663496, 133.579864475541, 136.148850496498, 132.529156526144, 125.212457184503, 125.383677117381, 130.477023226641, 129.637574950109, 136.209295747094, 131.656663799524, 130.083544580309, 130.138324166215, 128.070779878856, 121.748539360627, 136.651410140958, 133.537104061582, 135.598482521794, 133.637246736603, 136.576923408465, 133.554830389084, 126.926261866427, 130.529778221497, 131.854274727945, 127.349751894125, 128.973973507905, 129.421735103742, 128.810944586538, 129.175506336582, 132.429129117484, 129.733401565721, 131.430585903685, 136.43180363232, 129.32914320815, 131.089670027496, 134.618238781245, 127.763286925784, 128.174446028848, 131.454387547304, 135.080547379608, 132.984735603963, 128.931735985331, 131.887085728353, 134.507653275149, 132.988811624733, 128.344074353925, 132.065361327732, 133.367754547822, 132.295650771245, 133.592400312695, 133.356480331844, 130.437410341135, 131.599544675997, 135.287728718635, 128.849841683404, 127.721631404189, 128.630751574806, 132.86652211268, 132.889175492645, 127.564617367291, 128.357714352075, 127.980629219726, 135.035861315657, 126.390093165852, 132.894244323958, 128.100429614955, 126.54950940555, 132.870041275425, 126.571500971333, 128.580644566301, 128.464653169563, 131.40851449881, 129.210588469549, 125.568398138755, 132.536596082256, 128.311369164295, 124.013226163155, 133.80596833754, 137.722254734229, 129.55254982362, 133.915065108862, 130.454801929924, 132.430463529335, 130.777517654879, 131.628314881517, 128.755735216238, 130.012871400945, 132.18262436016, 131.152027784255, 135.672138652958, 126.297142439623, 130.003043652938, 134.186259003594, 135.958102197222, 130.439253682895, 132.437927878199, 133.261054964168, 129.874951960289, 127.982424675729, 132.662405858787, 127.232726194017, 131.333064545694, 131.836929355544, 131.243713110677, 131.733180576656, 128.806518889775, 130.735129059371, 138.17460054582, 134.615109934143, 125.732681214778, 132.481187133143, 131.258584939804, 132.9721091611, 129.431457453276, 131.803804672939, 132.474443123787, 133.813788103827, 129.686110778696, 133.856819929319, 132.599065485661, 133.240949326631, 134.995506281027, 130.844429735915, 133.956703301165, 129.987089905757, 133.909130386486, 127.628312451125, 132.167574897805, 136.723300537341, 130.351881242334, 136.868383295009, 133.453760576981, 132.478932262712, 132.234086135847, 129.608664423129, 130.354807289551, 134.113709142671, 134.908578485323, 136.363614179105, 130.477235583882, 130.510064646302, 130.903180136078, 130.932330772997, 130.933429013109, 131.579104652796, 125.959227227471, 122.617560620199, 133.061952973635, 130.645493864272, 130.06883451992, 132.415225339645, 134.907742974021, 129.357158249058, 129.320933932294, 127.218069763081, 132.287506227135, 126.80743095861, 131.894319808286, 125.774264324173, 130.355453339423, 130.712413886227, 135.463026277549, 131.672618247831, 129.098381591764, 128.950454758825, 128.450593674217, 133.299845788091, 133.927094797891, 131.435493071826, 133.56916361598, 129.256594996934, 132.187448517849, 133.334453960999, 132.698248558667, 135.329481423369, 130.560474123413, 135.409078502743, 126.541361623225, 128.28839768079, 130.634993314529, 131.954456332383, 124.072966727297, 134.158145730758, 129.028783235092, 134.858978296191, 129.446889384252, 126.84220882385, 124.330637571399, 130.205318027248, 133.344720518119, 130.767003338117, 127.302528639621, 129.48911022053, 126.582424816003, 136.84578359642, 128.447511687905, 129.932327722004, 127.624844047521, 136.4630669053, 127.892366198352, 128.121691062808, 128.05401088743, 131.07883529156, 128.999492692694, 132.787818467302, 130.801163404853, 131.266177682062, 132.64592705818, 132.674716133483, 136.302147341698, 134.343710459535, 133.7095539682, 129.412407127847, 133.020115242494, 129.275418744496, 129.371876125074, 128.396756606656, 127.169671639706, 131.87449860178, 129.885548620574, 132.278959311434, 130.187543218084, 132.234874610709, 132.053843472689, 129.30191789667, 130.212363775887, 126.076949069555, 128.288921310563, 125.824787141385, 135.708099771789, 130.779555890038, 126.647261435214, 128.931871199348, 134.083461771424, 128.990218879622, 130.331912095585, 133.179065580016, 131.763130410689, 137.265243729173, 130.304717190878, 131.945945351807, 125.140020459871, 130.118561941482, 129.997194289288, 131.948486926931, 134.713433013349, 131.876752760599, 138.726026637591, 130.016214149278, 130.550800609994, 133.724645531791, 128.82411254332, 129.815297967045, 128.612776894239, 133.004721345496, 126.093257063839, 131.191747047485, 126.856791995668, 131.896138419179, 134.905470079584, 129.715113654339, 130.50210934112, 127.923280360293, 128.877264900369, 128.959701015703, 126.93536712923, 133.062060714483, 131.649442859111, 131.474341412982, 129.283866937634, 128.875970908072, 132.771727844496, 124.3297637967, 129.173310184137, 126.459070665566, 126.990291051926, 133.679190499793, 126.483206927113, 124.611020629381, 126.428636234452, 127.409669212612, 132.602579522365, 136.022221116984, 137.05728935013, 128.631967641602, 136.405020807505, 130.623172385016, 137.25691861028, 132.056991215067, 134.84433123315, 126.58347355739, 130.900821379795, 131.743786548651, 129.103085918421, 127.855928745124, 131.26966706833, 134.407670486377, 127.380858764026, 127.999441259085, 134.305425532813, 137.51403855769, 138.134599116498, 128.874073439852, 131.671009398647, 131.547362026064, 129.428598808996, 131.980630334324, 129.224143029081, 130.387029429012, 133.78820617046, 137.836497344481, 131.776968183965, 133.342224250902, 134.569358888337, 130.98826242834, 127.061659047313, 138.603282590754, 129.172736436455, 131.639455322213, 132.444305439148, 129.275055316824, 131.949859597058, 128.322221931313, 128.204518817215, 132.18107101321, 127.944603122966, 134.306879753027, 133.390207161106, 126.808575718852, 128.845823192303, 124.979724007139, 126.475217919352, 131.212065592769, 126.98101013076, 133.459350819306, 128.865549451837, 128.084184668956, 129.612279559516, 130.351833304456, 130.651887813266, 127.721712525722, 131.22732507005, 132.009453255044, 129.558721270004, 130.508078181503, 130.29283422561, 125.206256996848, 122.159209194434, 129.080963910878, 134.981880299731, 130.88184878569, 127.428656016682, 130.261335037584, 132.732271244386, 129.571279792206, 128.419347059603, 132.668688803366, 126.423867286082, 134.109361685875, 133.431802539573, 130.009055349662, 131.930447576517, 132.257463809149, 129.827063282113, 134.732211689919, 133.335376581537, 131.657991568604, 133.579187637986, 131.60253688749, 133.748040147933, 129.018019578185, 136.112994315385, 133.100301777564, 134.614502141181, 129.949634007218, 132.989704014967, 132.320877919198, 132.267625463084, 135.304272054064, 137.801789883783, 131.448207806255, 130.597415834476, 130.3020252203, 135.227000593561, 133.093269599769, 131.564556948867, 141.369072516468, 134.309484455872, 126.070087717801, 135.56432870481, 134.018871675997, 129.699983398756, 134.639204134007, 131.438042523255, 127.140185410211, 130.905679003144, 130.040886858169, 132.592146018261, 127.072288662642, 131.781011429649, 129.029194712433, 135.250352855369, 129.106814522112, 131.233092797897, 129.933854512097, 132.458899626175, 126.113827115785, 128.438419860649, 130.991186694116, 132.939431494834, 126.801757788993, 127.513230927554, 134.669159023344, 129.504947892349, 130.43851138169, 132.665561770369, 128.971578329998, 131.735558164441, 134.648079098647, 135.105244532944, 130.934106892063, 128.55774606421, 129.045481051335, 133.672534014708, 127.425074286904, 129.367616720974, 132.634338075045, 128.530304801914, 128.964423816065, 135.201913585842, 128.479486744329, 134.163506916557, 131.234662132772, 129.347898133325, 129.422039724224, 134.225365262055, 131.152059595677, 125.988228505496, 129.287292473505, 132.102451496762, 132.638604596814, 134.254094056536, 130.266815559705, 128.408837293667, 134.464718607327, 130.631968918304, 125.735348726899, 138.857512272341, 132.994025057525, 128.75423715214, 129.873568318068, 133.993444429967, 131.467049940704, 132.261443520213, 131.03804846957, 128.091871999409, 131.967917948689, 125.278619688577, 130.461144802774, 131.186586010797, 128.573457623185, 129.69893423903, 133.612847298309, 127.712549823721, 133.219663427089, 140.207738103837, 133.313286230371, 127.091678943708, 137.147872719688, 137.091670302685, 132.610056730803, 126.794374917575, 132.182830998104, 133.647963105805, 131.903933460517, 129.966677178478, 128.842143955418, 130.971523965268, 131.942918372482, 130.269105767009, 131.73472010002, 127.944744724673, 125.326377122424, 129.426492954988, 129.019608585821, 129.091713037495, 131.34715898404, 133.387830647511, 129.138977865088, 133.638015411903, 131.799097368888, 125.815019937708, 131.615090219347, 130.914268419093, 130.328202842457, 133.993727127816, 131.08912405597, 131.57432398561, 131.004136791998, 131.097766451808, 135.624358827415, 134.126461465618, 132.863494326301, 129.266340662797, 126.778368373093, 130.955393528392, 131.757912552389, 137.630831824712, 132.576634472257, 134.924736354436, 133.401093698491, 124.806653872923, 126.518295836332, 134.679410630866, 136.527194042981, 136.904258444468, 139.205279528134, 132.924748572755, 129.675319529061, 131.888209047977, 130.405293849042, 133.553249966789, 133.160205697195, 134.24488131898, 133.029978037271, 130.027936679368, 133.32533810819, 132.562434556469, 136.864560116326, 136.36692075057, 124.261801841177, 135.130372829332, 135.75995912315, 130.179337557222, 135.205974015428, 132.709538918322, 125.902265551256, 130.174012706351, 127.730691844608, 135.230258302459, 128.880652800982, 136.689536624856, 130.222630494942, 131.775730718586, 127.552160599804, 130.463751750262, 134.950045532847, 130.360947463665, 128.562615359822, 130.705230344098, 133.191883036365, 128.796671490683, 139.023009795441, 133.449354289533, 130.442602243984, 135.675016914236, 131.352246144815, 130.144913890313, 131.968238521853, 131.890776373817, 132.644513088341, 133.834602264319, 130.330634568855, 131.942803752052, 132.478788629006, 130.086168406069, 132.57878176256, 127.503793310714, 129.64678620922, 131.225612650264, 133.810419616593, 127.145183909717, 131.617707824191, 129.770726254944, 132.255619388363, 131.865524033078, 128.834024577654, 132.707131064137, 128.862173892622, 129.86505736854, 131.272879600422, 131.653144999651, 127.277149448972, 133.923205443299, 129.767369312963, 131.737617444513, 128.452099659744, 131.650414729067, 132.54845967405, 132.789477918452, 139.194139376539, 130.942556078771, 136.075467569049, 136.539782730304, 134.556761600383, 130.298117013993, 132.118773150574, 126.716210740182, 137.232557553168, 127.181524231533, 134.984382684719, 127.159184892363, 129.215554599826, 132.668403823869, 132.372303578227, 136.288715052176, 130.112791403888, 136.394162274909, 132.419030211915, 126.062048098931, 131.722193128486, 132.014167904007, 133.646390036315, 134.136118648095, 127.677728168681, 127.617256471541, 132.649956098789, 130.448258519002, 136.292298066772, 134.531250359037, 134.533408437329, 129.918459032928, 131.728763410908, 131.059127913273, 134.624815294373, 131.716478892528, 133.728603542275, 133.313322231784, 135.588222865033, 126.869981027382, 134.633356461143, 136.82524247593, 127.822661740612, 128.520843907931, 135.844556500586, 135.478041225746, 137.515461462623, 133.312071388605, 136.002890817452, 133.970964434325, 133.940304482343, 134.675730999687, 131.795784340084, 133.311326552075, 134.328402027503, 130.144188155563, 131.194813502661, 128.817173484556, 126.100721645141, 128.119134581461, 130.212122835206, 133.950958074247, 129.895324510134, 133.90127230505, 129.945714114478, 130.426384926926, 126.676283865469, 131.827973674207, 134.282762723276, 129.521117805696, 137.633752260276, 133.063948105351, 125.128356375705, 134.618704737329, 130.426102548242, 134.612612750195, 131.000235742844, 132.25215928488, 133.140537428324, 131.390338745665, 130.736489730255, 126.939903925662, 127.92847917274, 133.607708274612, 128.984511235131, 129.985571421171, 129.925775345158, 129.638267244311, 131.067811957765, 129.320253931037, 123.983706950966, 127.857612576326, 135.405505517058, 130.128669526114, 130.896929109501, 133.929990731807, 129.944038796607, 134.089749352385, 133.567033313122, 130.353387222234, 130.446059505353, 130.993174311051, 134.958098991037, 130.114170205795, 128.532100104853, 134.467250197028, 133.484621208224, 135.118298266623, 133.470737916499, 130.081881274323, 130.874269322253, 137.589157105209, 126.643354975578, 130.480679275731, 126.602281918864, 133.604536964146, 128.986428069913, 127.390636381096, 129.799805967269, 131.573244199968, 133.009000885906, 129.672864433204, 127.508346441285, 131.227435588914, 134.518982921972, 131.531083601099, 131.781489296022, 129.874441324459, 129.41691035071, 130.617471062038, 133.674609002795, 129.485022342007, 125.052957733031, 133.64943481213, 130.539666040471, 129.441410134932, 134.777150956356, 126.596189066653, 132.086631217523, 130.199976329393, 132.49431593309, 128.774431738599, 130.310998217882, 131.713618745223, 132.526794947831, 130.470196740311, 128.680844496963, 127.713042616734, 132.921224830718, 133.957767613391, 130.054571684943, 124.969306153052, 138.39778807632, 128.111979610774, 129.444475048277, 135.940858584627, 133.1345027829, 137.363315761247, 128.293091353797, 135.476091472476, 132.032298379724, 133.512972772195, 128.557723423266, 124.916694406015, 128.806645901427, 132.939252202344, 131.210814526856, 130.129837783221, 132.668486047463, 130.51872861823, 134.701995375192, 130.613980326814, 128.978420926399, 131.28182074951, 131.89677519196, 134.030545701011, 133.384480999392, 126.641766029661, 126.826471941953, 134.61116437901, 131.870441439862, 126.831230843949, 129.927577461854, 126.153216525725, 133.888328272346, 130.694029240155, 130.250561784523, 129.289176910506, 130.978242271129, 136.281151061018, 127.155161208884, 135.264059773051, 134.468710866049, 135.349423888167, 133.442237777145, 123.819928491067, 131.628321586313, 134.933437850397, 132.657586100071, 133.002317255576, 133.383511846833, 128.292058372215, 130.989210833628, 132.786374471133, 127.224609444669, 132.756429908554, 128.194134397554, 131.708666914885, 127.645113324778, 130.726454583212, 133.325572296095, 129.238545880006, 131.555043523833, 132.301170665479, 129.496270306735, 130.866125198621, 132.839397897692, 126.748358478625, 131.995586166725, 136.755391015194, 130.217461754737, 131.188790958655, 135.290685434807, 132.73297381574, 132.82566475995, 134.506505632743, 135.271026785102, 134.941671069579, 127.551290631213, 128.237529579043, 133.432581224623, 129.073994879426, 129.825727449908, 127.446497651169, 128.447546640336, 122.880188524898, 132.371849884208, 127.496375726278, 132.559227479103, 134.838325442373, 133.405898151599, 129.992440006548, 135.286967065331, 135.770488073785, 131.390111957496, 128.675081814405, 136.641254768101, 127.77505720371, 129.97623138492, 126.940782302464, 130.13501871639, 132.857391207412, 132.593964956659, 133.858678664745, 129.70876211519, 134.867557913365, 130.941325127917, 130.282402909922, 132.438863467531, 136.643437409267, 128.370671804062, 134.381002617028, 125.726146167433, 134.374078473371, 128.43252038923, 130.645553141875, 133.025868931485, 128.644777327647, 135.108567252856, 125.891811770162, 128.718827776943, 129.012970017273, 131.263173397959, 129.909266622054, 130.511202843976, 132.960569546529, 132.412642786683, 131.12647653409, 126.353122620084, 128.736652858943, 132.964176689173, 131.917541244972, 124.334631288023, 131.121893774902, 127.904480506691, 128.462661963967, 132.189378106148, 127.999623723762, 129.37056880515, 123.678481862862, 131.644279968749, 134.412839402642, 134.697155406527, 133.003220800707, 131.013146997606, 131.600711798143, 130.15749059989, 132.180574062388, 128.649625266237, 131.940833659607, 133.263565205069, 135.320555945858, 128.956910045626, 134.4862826495, 131.924495934046, 129.38514975988, 129.593657660592, 129.064947051416, 134.237877172388, 133.653438058439, 137.578988668475, 129.421098046071, 130.551193301736, 133.768740691568, 128.779272676064, 129.913069218803, 129.131357951631, 135.006952497824, 136.667937658845, 127.265645584761, 128.556153739875, 129.872831194755, 135.548893190416, 130.853824787517, 131.620145350231, 132.425751401645, 129.353867873268, 131.153917527089, 134.374634303719, 126.452466671007, 128.758996080561, 130.446005525503, 126.209401339022, 132.680286508426, 125.677275817407, 131.691326274625, 129.294154277008, 133.004687064655, 134.376541320593, 128.791791071491, 127.773984833842, 131.739477833019, 131.715802351884, 128.625482620141, 136.939705138266, 124.554592453931, 130.219827557521, 133.814999465565, 132.210564007805, 130.109885873588, 131.175977620923, 124.467482778469, 133.779980239263, 133.586639806856, 133.347304877205, 133.842138347241, 129.090080688232, 129.573995581072, 130.620840629439, 129.205207467438, 138.040601359473, 124.341983996749, 125.9033265782, 126.30382997948, 139.520550076497, 132.064429039799, 130.678869645663, 129.34123307081, 134.078722364615, 125.461648918412, 128.742130534574, 131.540134665496, 124.759176924459, 130.863086718274, 130.402517083475, 132.396888490004, 135.849075464796, 130.576675106677, 130.327093322508, 130.795217769786, 131.315804788496, 135.394792091011, 133.641433926196, 130.500166190972, 125.204599517934, 128.608830557209, 127.939747046092, 131.420848311834, 129.236778958702, 134.482245781199, 133.425868206873, 128.46202563852, 128.083172039531, 131.606800784385, 135.846335757382, 126.404953166201, 129.514591549887, 135.516529874547, 129.907243917373, 130.783133703219, 133.904871488695, 125.82416371772, 123.978557684461, 128.778636345187, 131.640136647802, 135.808743416276, 133.705876491671, 131.181660018455, 128.63587022744, 129.559134766329, 127.799531097842, 128.03307715377, 135.104673703447, 134.329193370681, 133.146085121928, 132.59208730065, 129.130995648921, 128.349565049349, 124.281280089802, 126.69185664882, 129.991369844162, 136.366688446269, 132.425124552346, 137.140075628277, 129.370651641259, 130.395040146704, 132.193712667444, 130.797334462211, 133.152202717741, 134.404297737266, 130.519672414484, 129.157126362281, 132.389047381654, 134.733143344592, 135.967407471648, 132.177682358085, 134.015287346521, 130.059649533849, 134.807681153125, 130.133420015279, 126.406774950076, 128.333694455896, 130.652726377501, 133.163030875659, 128.362255089102, 127.679455589739, 131.957193512928, 132.347622721274, 130.45751666811, 135.011395361819, 134.374571107813, 129.972364701485, 135.777508569203, 130.189685326169, 132.112366910059, 129.527602864408, 128.344636134773, 136.080543718815, 136.568239608952, 130.102663552611, 127.134498546604, 129.272514705483, 129.694172121261, 132.89723219467, 129.87990772852, 138.157121099344, 131.632738990567, 132.566241201861, 126.875443726645, 127.646371232126, 128.754627348462, 132.851550598946, 128.562727001619, 128.125346544139, 127.808381977142, 133.345695562731, 131.623647621191, 131.191367753565, 129.381935353204, 126.047250393564, 135.521366301578, 129.254276473708, 127.741324089458, 131.435951283468, 130.860158246031, 134.733346666215, 126.534474182452, 130.468579178192, 130.976540009677, 127.950983039582, 138.482132601423, 132.325815518439, 128.851282172155, 133.123287338308, 127.937528281998, 134.187098289287, 136.616595899614, 126.513364158696, 127.512585489973, 126.837535185177, 127.752077170865, 137.00596014679, 130.370931909512, 129.845596432088, 131.096709107348, 131.016197196302, 130.542431683248, 137.357350977478, 129.435428402641, 129.543484925539, 135.66072632168, 136.489116289199, 132.295659530196, 127.383543893775, 134.145048550552, 132.190336823969, 133.96442614531, 129.91794599348, 137.413495112653, 128.311536300605, 132.045402209551, 131.95901875415, 128.645086992998, 129.881676380263, 132.293380766553, 129.607038568506, 130.535674919265, 130.03521679739, 132.046985426496, 128.525661051315, 128.429543130409, 125.950277742567, 128.403652359281, 133.19469137167, 134.414676581903, 125.945997548793, 130.022890213244, 129.880900462561, 129.465150082129, 131.633637599743, 127.574576703399, 126.139793016935, 134.165528111639, 128.891412750943, 132.109125620153, 130.460091387927, 125.689137368328, 133.776751084473, 131.041762524803, 130.013085729826, 129.874497984276, 129.712026610764, 128.750844105539, 129.279722004968, 135.243816244085, 132.435215417435, 130.727536370148, 132.156501133028, 135.778424580769, 130.031338644449, 132.555566867816, 132.941380185213, 126.319533429993, 129.623266969105, 133.782548125114, 124.938358307595, 128.245705389776, 129.47963449435, 133.2286468793, 130.590285013455, 131.040681663876, 130.274894285849, 128.295702218364, 131.828415402268, 133.511344939604, 136.58153379386, 135.124879828373, 129.774499299077, 128.090931556881, 134.368199393932, 128.757274191158, 126.287587253116, 127.651307672804, 132.102971459662, 133.77259467675, 130.964380698977, 134.654868526067, 126.870402718989, 128.302675766148, 129.739374492696, 132.925461639094, 130.743268977026, 132.844110785897, 133.500785690148, 127.861641188018, 130.50677434812, 134.397661727833, 130.671146238758, 132.875083213407, 134.13671833785, 135.974020637564, 135.546402146452, 137.132848674787, 133.417563483877, 129.608220798238, 132.18512571232, 132.611689667686, 127.067003078006, 131.992490923324, 127.113163999078, 135.175136116966, 126.396914477925, 129.802604330232, 133.685678390318, 126.862967527097, 130.400664845119, 133.104325841411, 132.05610891904, 130.596537193248, 132.650308679694, 131.488570202577, 131.978698635021, 125.905651226655, 131.141367534605, 132.662202535553, 130.934618540134, 133.608218646811, 128.182940483393, 134.11817942484, 132.423237816578, 127.367608915639, 132.149628356514, 135.364815867847, 127.651795223529, 130.023397764308, 129.528861959937, 127.351052381377, 130.529040625312, 128.555594376461, 128.876040310867, 135.485363858758, 129.929219380683, 131.477267286895, 131.451668907733, 127.856424327505, 134.890216066186, 125.88316959595, 132.124446606931, 133.363734651335, 130.490349086638, 128.928110305618, 127.612812308175, 130.977713978021, 126.044696780412, 131.121980196738, 128.936584135149, 132.103366708846, 130.685864810113, 132.565522715888, 134.255128968033, 127.279696784287, 129.155069516421, 125.754107089842, 132.155809044668, 130.898620708777, 129.321811379469, 124.602362948758, 131.820936361876, 128.356778199551, 131.584848569876, 127.048686360818, 130.997712017911, 130.37143291353, 133.56840358057, 128.232025296865, 131.932947967012, 133.698355218242, 132.052556962639, 128.654615507084, 134.440655048528, 134.699893446086, 128.739319137658, 127.581156958754, 127.064610359468, 130.870169123011, 130.790243237218, 129.808347293119, 128.690846199634, 130.830098248735, 134.53373976022, 125.53454984316, 131.270934810143, 129.406912239912, 127.018492920107, 130.626383705922, 132.415756968131, 131.831623661437, 129.162471296592, 128.068643986235, 132.250939816807, 133.631977770704, 126.602287453737, 134.848267811407, 120.226576150462, 133.118397498212, 136.083532839779, 134.369606406186, 127.984927296405, 131.951324928467, 133.208005821434, 128.037424626214, 127.111623557584, 137.266303720457, 131.049761111096, 133.946691092449, 131.120926576741, 133.333448150194, 129.014846562219, 132.44555987533, 131.84154141114, 130.685316179316, 133.430075347801, 134.451019876676, 127.923473631715, 129.809475876455, 131.227127623151, 130.723616174992, 136.344680019385, 129.168805972293, 131.249912478901, 127.34674994739, 129.30397394444, 133.258341601161, 125.807886671101, 125.445966620241, 132.252579214147, 132.380851268477, 133.224729799756, 134.698667371292, 129.810689452885, 131.222826246377, 131.919284711944, 130.307674230407, 126.813222822689, 132.571145327115, 129.023649593192, 129.825732800215, 134.214065935859, 132.68879664598, 129.150945440869, 128.438263915395, 134.154313297077, 135.541066434558, 135.38691006757, 132.123619063824, 138.457540422041, 136.222836331347, 134.039662116313, 130.009098588998, 128.91678842603, 132.29734353307, 133.390869240355, 132.108833998364, 130.230046842015, 128.80997673893, 133.58314220243, 131.893730943338, 127.421440687938, 130.12332992465, 130.879527226586, 125.917867936267, 132.569723622209, 132.484679733112, 130.173823868668, 127.28004613663, 129.065761371123, 134.604822029242, 130.182513069804, 127.695652748767, 133.716074114335, 130.132370453282, 126.835960854757, 135.042708117986, 129.81184583836, 133.347137964512, 127.001198127948, 129.487278167279, 127.83766949429, 133.988991537074, 127.891453651963, 134.251665505501, 127.531329112653, 129.723282874151, 130.11392521436, 128.113361311903, 133.751885246626, 127.862745073063, 128.596307046962, 127.883740235684, 133.844734762695, 132.188733236257, 127.755275235298, 128.338270590005, 128.378820807984, 132.785190298817, 133.798449567885, 129.536338929849, 129.652626976793, 135.211409042195, 128.424650892408, 132.816298773509, 127.845048484601, 129.423748151556, 131.612244635068, 135.4175470583, 130.310858464367, 130.889451281555, 129.507620248889, 129.049937390466, 129.553140329522, 132.43100956029, 136.469717803475, 129.452819338917, 127.588753219713, 132.432434429813, 132.483130403283, 124.115464267094, 127.291673886857, 133.663433519224, 132.497261569872, 127.48860345947, 132.929484549598, 126.942607948908, 131.072822318259, 135.20579617139, 134.129254221214, 129.455300434932, 126.963076536522, 129.243967602544, 125.83129861666, 130.724410083873, 128.253781014007, 133.931563460159, 131.594935652958, 133.46130600087, 128.335217323401, 133.501488664077, 130.604157722044, 132.276768765858, 129.733226456523, 132.372281065265, 133.601581061499, 128.361485177604, 134.281645056519, 129.647385244774, 134.705081901061, 130.626281676143, 128.781071128969, 132.272204901978, 136.082681167178, 131.131817977744, 132.552284623136, 129.940983019316, 132.207868336681, 129.220140385676, 134.367643064745, 130.592582739572, 126.334104920194, 131.228838630034, 126.106260383117, 128.998131675031, 128.101653394944, 131.002034030912, 130.355172091314, 132.813895232487, 132.44981049237, 130.611109190453, 130.507739626219, 126.619053146587, 130.391462456049, 133.487954136744, 132.875579488527, 127.496433005264, 131.071470949956, 125.364232731359, 132.556136803398, 127.567209109845, 129.597168958917, 135.207534384997, 134.875205385805, 130.242874645578, 133.009591690814, 129.88810592599, 131.189199309963, 127.38397713439, 131.778613942864, 132.161009859791, 127.884055104585, 131.696919614714, 134.715919888877, 128.886572340279, 133.807718667885, 129.440528209458, 131.293310644437, 132.902086891316, 129.959609882743, 129.777403233053, 131.439706183204, 129.268474967005, 133.970720489781, 128.315626419589, 133.81249597371, 130.175937864089, 131.052845030883, 132.829927300248, 133.430770824522, 130.237376463849, 133.147860499647, 133.667765246539, 134.169516281777, 128.566626012791, 131.018500865933, 130.500456643038, 132.571052858033, 130.605401056601, 128.248966192332, 129.584566348593, 126.696954804772, 133.723790663764, 129.101987330454, 133.785936107047, 130.057314566748, 127.591143709763, 127.945975531088, 128.085186119856, 129.196133646146, 133.464085112846, 130.973066130048, 129.386492455537, 131.152949945364, 138.531474936906, 128.985316501615, 127.049242113402, 133.798753866573, 133.131960580126, 130.853380796906, 126.401894025614, 125.486177672672, 134.141754310952, 128.666107645002, 135.407307152082, 132.340630734962, 128.765692962321, 131.228601229718, 130.349287829423, 131.96252879698, 132.675585434788, 132.754364690416, 134.171996292669, 126.659799896174, 134.037315114166, 130.045472623193, 130.893120476474, 134.605369794066, 129.700720670909, 132.717214362136, 132.989933193034, 132.600588793647, 127.072746193914, 133.63334587185, 127.900579887178, 135.047765917131, 130.998097632098, 129.408506739457, 128.49066002836, 128.322912043802, 135.390478044099, 126.77225701612, 132.903092593133, 136.061056380914, 130.871230581008, 131.41704847403, 133.383188662129, 132.649808652924, 129.895900973173, 128.806198652479, 132.629785625265, 134.834503016082, 134.578050726997, 130.322484312794, 130.63081748374, 128.521041442324, 132.773263807355, 134.051227774121, 134.781124533591, 132.197973921385, 131.210638801506, 136.758047217961, 134.912612413846, 135.968474068819, 128.499130925602, 131.423223423491, 126.876147199898, 127.199512035458, 132.822143310213, 131.69379611716, 125.012561230789, 130.438876170959, 127.329725590742, 130.458495984856, 134.084829991683, 130.232595795266, 133.557560184389, 129.36393340577, 131.229073290491, 129.079778067342, 136.708569945893, 132.34001228491, 134.996292391305, 132.280089048651, 129.471408531334, 129.882082384842, 129.536056820829, 123.970575645187, 130.475429874105, 133.109343728694, 131.479978343024, 134.747084269394, 130.42029387034, 135.463595906676, 128.237901679674, 130.50262434572, 131.410622497216, 127.655507757904, 130.36780569891, 125.434351624098, 133.428312971035, 132.016924454474, 132.462169836083, 134.258129038042, 130.228465607906, 129.836040280886, 130.533375654845, 129.550775003531, 127.297847627389, 131.075297618131, 134.206086741386, 132.982780289075, 128.604898348234, 129.76447528883, 131.577056114242, 124.437530263978, 127.608722138142, 130.868952262446, 136.393804399364, 134.214783510514, 134.750335956191, 131.609775411407, 133.778757823223, 126.790101267227, 135.663946778433, 136.672909545139, 134.774390397407, 134.957610995098, 129.713624046292, 131.221297989271, 134.622374395341, 135.709533577268, 131.168023578534, 133.982267530586, 123.756662967655, 128.86361960124, 134.035455226368, 134.344511291857, 131.973955264275, 129.634843303846, 131.3408779359, 128.714952398126, 130.028350264355, 130.364728906248, 131.015436733899, 133.423135231139, 128.151860385706, 129.923096034684, 128.982242469534, 128.76032047999, 131.517833588334, 130.817912541569, 133.940292327967, 130.440303013146, 127.096552678604, 129.431977904433, 129.109903698122, 130.394864286217, 130.906256276394, 129.18767268212, 132.325592584105, 129.206678344481, 128.865317772639, 131.694738625157, 132.916808195578, 132.540756190248, 132.599349866852, 134.983351674703, 128.744210043433, 130.125985505595, 126.928750383952, 130.826407908589, 130.355368762049, 131.2412975025, 133.308288258764, 128.499524478437, 131.861745355649, 131.749207221635, 127.024830590075, 132.48323784161, 130.518126350138, 134.405599249159, 129.746771360586, 131.131550781893, 130.205221999052, 124.512174033768, 125.584589108985, 129.280560843211, 135.96433418251, 135.919488387603, 135.124728614033, 134.93215763682, 126.779450421079, 129.626691984017, 133.006095365648, 132.193761382296, 135.10833321486, 131.226513376937, 127.362063652471, 134.980284150435, 136.753284950437, 130.973227189871, 127.435674876477, 131.301106097125, 123.525259714976, 131.839147365134, 135.030561880094, 126.837114560814, 134.827254297539, 132.645382084468, 130.383652049652, 132.121941311703, 128.158015403381, 129.91337021511, 135.162210490513, 124.992862151436, 133.386155002122, 128.866232765781, 130.176125438366, 132.102719739969, 135.85178326993, 130.464165236586, 129.309439590975, 132.560256205478, 128.772708937651, 126.463372168349, 132.830086281358, 132.649359441587, 130.451783697014, 128.387598658343, 131.726286981628, 128.391019238589, 131.307545074859, 126.339937180172, 133.31833964507, 135.603168456575, 132.130510221265, 130.60744393131, 131.085331655998, 129.500529204474, 124.206788347359, 128.173006925774, 126.271010376146, 134.781173537248, 131.461354450436, 131.566018272299, 134.726353782778, 135.50872001654, 133.10091096807, 132.860453179883, 131.739222582064, 131.586729376358, 135.664017103909, 131.660886484816, 130.489435449028, 133.451573293567, 134.498096119843, 133.243342079719, 127.434114270713, 128.075559046417, 128.806671317342, 128.594238815075, 128.878005083019, 133.122030415862, 131.90200934012, 133.649140706193, 129.151033135673, 132.66603489956, 132.774312985904, 129.916930578708, 132.31522489235, 136.711763688557, 131.063585956572, 135.258411389294, 129.822854465723, 131.450380001567, 131.552011044133, 134.853781979821, 127.253931038326, 135.669720010359, 133.575876961335, 132.501318571575, 131.288660648786, 129.147634517466, 133.777771625119, 126.47853086157, 130.795189670476, 127.806008591122, 131.913963829972, 130.458315131639, 137.505235386647, 138.05955406356, 134.444187094144, 132.641278498957, 127.257002699493, 128.193922765923, 131.850722313601, 134.132213861932, 129.775548878601, 132.946904850439, 130.440293816204, 126.190583941497, 132.531846548274, 135.058449034775, 126.744097047721, 137.462203887814, 132.529776943261, 131.628878434471, 133.63915727686, 125.39327167376, 133.073483926552, 132.854138086609, 129.758727166703, 129.577872904737, 129.087920601604, 132.559504507054, 129.431371417276, 132.75327551613, 133.187849494836, 130.244394125611, 129.003929562202, 129.317814989938, 131.830591941523, 129.606522968847, 126.064486149563, 134.309101703199, 127.613523798281, 136.247154948902, 132.021500069796, 129.58845699973, 132.137350388799, 132.751448364707, 133.530555269076, 131.374096510337, 129.920328598556, 135.025582683291, 128.5302175481, 127.388520868869, 131.367661975669, 128.203060130703, 134.425184962129, 131.984615149879, 126.189555886762, 131.02184938565, 133.299855181754, 127.899753931422, 131.093980687886, 132.268529223751, 130.506981116083, 123.252723166717, 131.982849406798, 135.109120985808, 137.098523605203, 132.783082880243, 128.486679342469, 126.543661291531, 134.593158260211, 132.775651787693, 127.436395301122, 133.803015278216, 135.71473264993, 134.144799140638, 129.575837929319, 128.17010060759, 131.106080991519, 136.434166627007, 126.663407980695, 129.959072680619, 126.936250033371, 133.625842057578, 130.868632681128, 132.715382281554, 132.586233843177, 127.620081112339, 135.559448855529, 130.330722156592, 129.645148579234, 129.868448816458, 132.437930759501, 131.125635656477, 133.142717266686, 128.736148766524, 133.406356436317, 127.965815006615, 128.624799631033, 137.418204444809, 128.632834653312, 136.305708448609, 127.853545658273, 129.551549356899, 132.004401345047, 130.380748791482, 126.820211161012, 132.031908076084, 132.436790458241, 131.886088899543, 130.958148462227, 127.189858094644, 131.690631872063, 131.672465342608, 130.658753168334, 127.076014885243, 133.346802744225, 128.991631334338, 129.872052400947, 129.933904358348, 131.596610308676, 134.012419999196, 128.877077406637, 132.06201771524, 129.073539080514, 129.685399986968, 126.7474474065, 131.661494406183, 130.924761048464, 132.481758546633, 131.981586378446, 133.700801122084, 132.805351186205, 124.688430130313, 126.774725897844, 134.29918837757, 127.724245351472, 131.824029286895, 132.274906035287, 124.595211405994, 129.796747728767, 129.050297116579, 134.339458519697, 125.878653177117, 126.369292883409, 125.957212267861, 131.628873774733, 134.353016468894, 136.363268789801, 124.706550711484, 133.476697110299, 132.199043017839, 132.072539623916, 128.091349012076, 127.291327448899, 129.071322721341, 131.028656927129, 135.655213996361, 134.679970929557, 135.644200278837, 130.332500390067, 134.230758085561, 132.064945094814, 131.020445386331, 133.028717625257, 123.503312666192, 125.184651931821, 129.732922893842, 130.070007389542, 132.507271264505, 129.218434265801, 128.344989361184, 133.734947108936, 129.376123453333, 133.694443601109, 131.236247175619, 129.654489179435, 125.761749796943, 129.90976610296, 127.469519485722, 134.239912718738, 128.655560778653, 132.518450892833, 128.630321240263, 128.630973539044, 139.514694394627, 132.371681245204, 128.286163974638, 128.433924841804, 127.397188682843, 133.40530811459, 134.175981738412, 129.602671754378, 129.340150476602, 128.891177757867, 127.694058142885, 129.940545079526, 133.67260229125, 132.943446403031, 137.060680869205, 132.026107382827, 126.794188594752, 127.993114344728, 133.775318130106, 125.698103890043, 131.01102430775, 133.911981786359, 127.82488253904, 132.29712173539, 129.304067560887, 127.423805177886, 131.660079682147, 125.367201554318, 133.57453477914, 132.804295703081, 132.288910893149, 129.010060149939, 129.692601682693, 131.203156596264, 134.43365853851, 133.014457162699, 127.767808042595, 130.051703841005, 131.08809576117, 140.15458734929, 132.5269354202, 131.741217844741, 132.947302052882, 124.329151533012, 133.181164611103, 128.467791907838, 131.688399463841, 132.52445924639, 126.418779702333, 129.067086019025, 135.006450446219, 128.304367326124, 128.197543926158, 129.711202451064, 130.461418112271, 129.49649052661, 133.659111264375, 136.639660672316, 130.675272494764, 134.197359116676, 133.86916212822, 135.859965445269, 135.352883663902, 129.801238406893, 132.965899318052, 134.869522713743, 131.725923686478, 126.530055052034, 130.679309470455, 131.58309540253, 130.863764682443, 135.327529872627, 130.389682967651, 132.51469484331, 131.863178184398, 130.40877863941, 132.637048468443, 128.322407977251, 134.678800778978, 124.817603595281, 128.240998743286, 134.614295740087, 127.638731530672, 131.672749271377, 129.46500099476, 130.639375797866, 126.414610090892, 125.778430427523, 130.010801595087, 130.080948392033, 135.643663477361, 133.512220675913, 129.967679278912, 130.702569168673, 127.20398264007, 130.865322305083, 128.65523419161, 128.691849681043, 130.978776057299, 132.232124484183, 130.939552542873, 125.221712814888, 134.065873536216, 132.335840176235, 135.998490101047, 131.808012089167, 127.475294090611, 128.075218738256, 135.607578473447, 133.641600011364, 134.293307733948, 134.784250870618, 128.676589493247, 128.522130073034, 125.88841496039, 125.686893735439, 132.189062724169, 131.018198582583, 131.904665913697, 130.88461529606, 128.811173533249, 128.829616829524, 136.867974119809, 132.874024647508, 126.420478652215, 128.568360169549, 131.64529384856, 131.207680043002, 127.547528075872, 129.572766555164, 131.100231405264, 135.995693482801, 132.441812074864, 130.359854940665, 133.400117234201, 127.42438115419, 132.069894365371, 126.971478275241, 125.355258072614, 126.186028554913, 133.672789749643, 135.167895988798, 135.162256029721, 130.621501790496, 126.271279116905, 132.214100360983, 128.496838566304, 127.426486610457, 128.917308555734, 133.93071379101, 131.179547551392, 133.412878114349, 125.999762931561, 134.376961520422, 129.34775854989, 133.493367308873, 125.646893404005, 130.238348557734, 129.941466601503, 133.179195833428, 131.483691856613, 131.094894451134, 136.257549521438, 132.712924736363, 132.72159837898, 132.227837593937, 134.943628571655, 128.413598319728, 130.701123310889, 134.765583869476, 130.40581168944, 129.65046793392, 126.043777969331, 136.662395469612, 128.197521480781, 131.02316934162, 131.585963918108, 129.014810668041, 132.906426151453, 135.673442152551, 129.371261496836, 130.075942966168, 132.44718269088, 133.921473095493, 130.703342336132, 126.356180597302, 129.776597507218, 134.076687780053, 132.723820046242, 134.245445624045, 130.438836265433, 131.737677540128, 127.95207263703, 131.037191173224, 135.003626835864, 126.115030561132, 131.219015878479, 126.735872588001, 133.092499924262, 130.920544838294, 125.435166712774, 126.897873417102, 128.610462218555, 129.630288203911, 126.608971340448, 130.198281965622, 131.711856531245, 129.511270559139, 126.427101249175, 130.119764759754, 128.991330693892, 132.958554835875, 126.312889614725, 130.196629277465, 129.870295702421, 128.934795188903, 132.11486777587, 131.478964881935, 134.078657870243, 128.647623329193, 131.973024785332, 129.975599582719, 131.398905102307, 123.273879054361, 131.457794625582, 134.660272819982, 129.000938609132, 135.144778275973, 127.172117797181, 131.082972684717, 129.226184856973, 131.243392465307, 127.608002509949, 131.850719570519, 127.864688675266, 128.471518364484, 129.100654005472, 131.646521297911, 134.266295214472, 132.895842887201, 131.576679705987, 131.305223215714, 130.863295749951, 131.293475609684, 125.76885742007, 128.145625534887, 134.570566831501, 131.087059914881, 129.815542573878, 128.016957347639, 126.899841533233, 130.643019959168, 128.25903438293, 132.543847986485, 130.176308167475, 135.790349504254, 135.790162399132, 128.886241524907, 130.537895535079, 127.766435276755, 132.334291899089, 130.34446711697, 122.313214388758, 130.283813118075, 135.324586421119, 134.726499960552, 133.131162277664, 127.80557830946, 127.183478881151, 129.38193885328, 134.868406815009, 129.459477089885, 131.157035915113, 131.734467997709, 121.459648905887, 126.821932003592, 128.858418966843, 135.581022131963, 134.125698572801, 132.82159004558, 123.115154633041, 132.933951415699, 133.627244272236, 129.290063609561, 132.893530285634, 134.069299527488, 135.192696786083, 128.174367273586, 134.427972264271, 127.687592590385, 135.877044011647, 130.723572749958, 128.336819026221, 130.990246263383, 129.584865691988, 134.193128292519, 135.623702833033, 131.499088853258, 129.220682510388, 135.628298393538, 127.4848480539, 131.021689185854, 132.283442537002, 132.480783562714, 130.419951384456, 126.136567296195, 127.782650466837, 130.563746992861, 129.534124469113, 131.418961694319, 133.923119235764, 134.377314284966, 130.993371407042, 133.089527074063, 127.811931940637, 134.990649683723, 136.003426439807, 132.942240907823, 129.293382747744, 125.843305594291, 134.397764344127, 130.159001531769, 124.146973212794, 133.690612255872, 132.496954847645, 132.327327470868, 129.703291550305, 131.815572433968, 127.161601276271, 131.645063330129, 129.619311466905, 133.036465479104, 132.566694027848, 130.05224204997, 129.22359047853, 132.212993245358, 131.547600286906, 126.314766504552, 136.840847587631, 127.671264129113, 127.518270259955, 127.53528451423, 131.304142367454, 129.014433007719, 132.07924223239, 134.805556416289, 130.86420202612, 128.449767579543, 132.816239384864, 128.475879313302, 132.027953410122, 129.309676910167, 135.290611900938, 126.485083527319, 130.802467255169, 128.938003520957, 123.634525836798, 130.019768806768, 134.344320718585, 123.335193452769, 134.226418837932, 128.733059698174, 129.409979583314, 127.081689901353, 130.08337175543, 128.39466170904, 133.94651076219, 129.534385517515, 134.044793573688, 128.250412564957, 132.849091851617, 129.858226400563, 134.610756825777, 126.448150501606, 131.254405759419, 129.042398557507, 127.544803701474, 135.338368285729, 130.682738670281, 133.742686959082, 130.884458889839, 129.792426944375, 131.051066398336, 131.203809659218, 129.473302246682, 130.255614025554, 127.445591649051, 131.018205264037, 132.818831572821, 131.715531309238, 131.869989352374, 130.559387799471, 132.227140404885, 131.733708653577, 129.876892033591, 125.425346877808, 135.3997437882, 127.344379010617, 132.207597485922, 132.964246835501, 133.771928642147, 133.466519930989, 133.500907709065, 139.308937729576, 129.034627986275, 131.827100141997, 132.593443673419, 131.239935629929, 134.381612762298, 129.814179541995, 130.45732722659, 138.789528745083, 127.255137079803, 137.012756521905, 130.506654103826, 131.145436497512, 129.092122204191, 133.849706299372, 130.633328871595, 127.486487844071, 130.185009579794, 129.775119077853, 133.258667269235, 130.707374264574, 130.345041414333, 134.796020546924, 128.482120185899, 128.516582560481, 128.875342582746, 131.626207249843, 130.410501249756, 131.947502242451, 125.242828454845, 128.611851365106, 133.414512329181, 130.635861347449, 132.581486113443, 125.708074189583, 131.601980967001, 132.87273075199, 127.364710642578, 125.743186524653, 135.801663886978, 129.004702565359, 126.909677941315, 128.283878373414, 126.929870639363, 131.310408988182, 135.128948658153, 126.215216858255, 134.372262265819, 129.859314855583, 133.874052866331, 128.17588818038, 133.826480814528, 135.32630090527, 127.509357502587, 129.819673671888, 130.766804888276, 127.533264313777, 134.9057201066, 129.989735464638, 129.892428263021, 130.390684541967, 127.672394752635, 129.923980963841, 132.452839171798, 126.377928268851, 133.228060149076, 130.17350439828, 132.605615361233, 133.085902291333, 128.383734014515, 131.645682662649, 130.15540560308, 130.152618676834, 130.231660915011, 131.694685609774, 130.48445426937, 123.484676006388, 126.082655569344, 130.321023891985, 135.216585079375, 128.211799254692, 131.047758021803, 131.68408794137, 131.279902627076, 133.61368791033, 132.035595503543, 132.114313230547, 129.038501491994, 125.537686375934, 131.997114301666, 136.129743003231, 134.242272466634, 127.479828828858, 129.390250074456, 132.9332369132, 128.716692738593, 130.310242740213, 135.794733635242, 130.264906337868, 134.449825894022, 129.594522311613, 130.016970808625, 135.169908656305, 126.010464317908, 129.585485842078, 132.876929196573, 133.986722076048, 135.263882913925, 133.724983083313, 121.810653143137, 123.638510957335, 132.096221605756, 131.258210608687, 129.081831834523, 131.489359277388, 134.752602364664, 132.739961721607, 128.677198736581, 130.042388197168, 131.450671624418, 136.203326177449, 131.492631566773, 138.213306758124, 131.223980192356, 131.5029994935, 131.918796617459, 131.945540366873, 128.374412693889, 135.464776334669, 132.121399935205, 127.127267330553, 130.56096309773, 128.518415644351, 129.417916046896, 131.30661576792, 131.532455317286, 132.757032913385, 132.878641050482, 133.220357960814, 130.179598762071, 127.404559127095, 133.725159191278, 135.151456208287, 133.140184593862, 130.860826940409, 129.42394224105, 135.329001360557, 129.223712765518, 133.54649390012, 132.191040694715, 134.809143755634, 131.712084070238, 129.563987490918, 128.005595116416, 132.570103861862, 133.781272901489, 130.862791266662, 129.020651926226, 130.337768594449, 129.494517937798, 128.651597506466, 124.982743208237, 127.997101782391, 123.177806274305, 128.635138913776, 130.400626559561, 132.720711615002, 134.579163399293, 131.9735108218, 127.670159006175, 128.54797948956, 132.310422553948, 127.598271587951, 125.141763447524, 137.811854253441, 131.248854362967, 130.768217882317, 127.297244662845, 132.146775596984, 130.374645380412, 129.804743826514, 127.278667288538, 128.662185994578, 126.809952308904, 133.258766841075, 131.596144690598, 132.639429233187, 131.823938660499, 133.152732336944, 128.673343391264, 128.072047476445, 130.266004822414, 135.941904677463, 131.059007771376, 124.723848830006, 133.829748203292, 132.743547448425, 133.67161349142, 131.9928073936, 128.666429407908, 132.731995228326, 135.465346223781, 130.417736828281, 125.39794896988, 128.274633804669, 131.157896981501, 127.353864229083, 135.650674578624, 130.744821896504, 126.797982785074, 135.260373659722, 131.590653486886, 129.790930986085, 130.891382241283, 130.271137646497, 134.592069087347, 131.000330824046, 128.401077856378, 132.224771293281, 131.358563319486, 129.162053456988, 132.568150053655, 133.108160168813, 129.368350743802, 134.858625439005, 129.07550746353, 135.241903463417, 126.820888412423, 133.697197506676, 131.241736091301, 132.232125210406, 127.537248951828, 132.130977415014, 131.228150384887, 128.947992341185, 133.305792702077, 131.742224002039, 131.586214777529, 128.654688608202, 130.631027959749, 133.40251750715, 135.673153438525, 131.542463497752, 129.592965202109, 135.65679518334, 129.660719585928, 127.082120752143, 131.012265864411, 130.531323153684, 132.98759123606, 128.397922399784, 130.709079770278, 136.500579850586, 126.697285868648, 131.058528505702, 132.401920329708, 127.426939289589, 133.676729477373, 126.867516319578, 135.099993830654, 127.476541546603, 131.771710451224, 127.30884998368, 129.482119330429, 129.619108370241, 126.508289597306, 131.200774854577, 134.342643229379, 130.170437546564, 135.457620697637, 134.900233083051, 128.426027137141, 130.400619366574, 132.227790818955, 126.90786264535, 127.323602338959, 132.189248012079, 132.697488666238, 131.566195544594, 128.73700547147, 132.544229049295, 133.046325179689, 128.495577680382, 134.968194145683, 132.607488557763, 131.047574575177, 134.349706547007, 132.353153141577, 132.991053594135, 131.280124013334, 125.365106663205, 133.357868127931, 130.98586851853, 133.353285199728, 134.598198361858, 131.791318670505, 133.64135524582, 130.065668793376, 132.749098231804, 128.587742764443, 131.035564041758, 127.878705860641, 130.899113533781, 130.737848495936, 134.797381707005, 128.001812145719, 130.698292017083, 127.57448617575, 129.444851240679, 130.702968100268, 125.743586694206, 133.499220536177, 127.024598311856, 132.015596153282, 127.811383168287, 126.815802691313, 132.077814550758, 128.425744529348, 130.183193760902, 131.737985876425, 132.847923796917, 131.542287377094, 131.515841947453, 134.725749499839, 127.249887686884, 132.04086974723, 127.214610199314, 129.015181609899, 127.175143261736, 133.112290676017, 134.970553062429, 126.904473532397, 131.046422974309, 133.310470660202, 132.365264702605, 128.984997037055, 128.347798476327, 127.607083104928, 134.871888584926, 127.928240890715, 133.244354485461, 130.202718952138, 134.786162340257, 135.378595466136, 127.3341700377, 128.923106823831, 129.397581656502, 131.487284348263, 131.450536023286, 129.990214053857, 129.319865920168, 134.831427191114, 128.585586868712, 130.663220989134, 126.427744241991, 128.598678644383, 133.328708825625, 135.149895939285, 127.837184826785, 129.901134963826, 133.277608926512, 129.533934866465, 128.71124397018, 128.328813047172, 131.653904525957, 130.039190480994, 128.963992494768, 134.429829023872, 133.038310140512, 131.80090135908, 131.568716415855, 134.376612869538, 131.539598686435, 126.035369357068, 133.785394643001, 128.738966518148, 124.652374606085, 130.921246229333, 130.938905267493, 131.177534271837, 130.924910288435, 132.121822918527, 128.873235555578, 129.392378825261, 134.540747334506, 127.695260511742, 130.686967501891, 132.047277158496, 132.217357521782, 133.53770668168, 130.242159971523, 131.582650059295, 131.022318359899, 132.170983156641, 129.037293007418, 125.108638590505, 132.379865842189, 130.372519713457, 128.659048148038, 129.389189333135, 133.382216675118, 127.647088718163, 127.477204261492, 132.309597476237, 132.17577173355, 132.459540457487, 128.122966695207, 128.91496058325, 131.234762488464, 133.361881876167, 126.793421565906, 132.3847150465, 135.748089067516, 131.25921892993, 130.364063146796, 130.271926124328, 132.021873029826, 133.127335628482, 130.144535230949, 131.556918993331, 122.742619457325, 130.837776071791, 121.683724774089, 135.837966075661, 133.939574650068, 132.784276416619, 131.718558863961, 125.540149092919, 127.659516204773, 133.718185924575, 123.38572655812, 129.533853470389, 129.16016081713, 128.01964736735, 137.614673674524, 131.274741167696, 130.461072205033, 135.384873494325, 134.396217798269, 129.763861229417, 134.014445284703, 131.943629355905, 128.815834443162, 130.984088695437, 130.524484793133, 134.743436920388, 132.291920174659, 127.099681733571, 128.152804053625, 133.596041190581, 129.976456935844, 133.907961197336, 136.154163539738, 131.859693754793, 132.859491230432, 132.3269493998, 128.164094056013, 130.097820126915, 131.856761818197, 130.962290706646, 129.735193293939, 129.014449172085, 137.964980470694, 133.096150473854, 133.544177329934, 129.595465514766, 131.674615152325, 132.081112602177, 124.9551944401, 130.028613957358, 131.901490537445, 127.061984926416, 125.702750007555, 133.532328409005, 131.993538151113, 129.085850249012, 131.456210234081, 136.745634398267, 132.687166547953, 136.641312132879, 133.9991456348, 128.392835493487, 127.349563243851, 137.286232012817, 132.314815151407, 130.564533726693, 129.35072362224, 133.540602755691, 135.781451330142, 129.583258716365, 132.10331852023, 129.696327637156, 126.742117942208, 137.507336462823, 128.031299682578, 133.522968649504, 133.127480829361, 129.697836095802, 134.643382202081, 132.600036680471, 130.261854266733, 131.491531907231, 131.630584190884, 131.48185044106, 128.835892932151, 131.946688753474, 134.92304539571, 132.939202927429, 127.160810372767, 125.604385487892, 132.162393634437, 126.13771995426, 132.011116615153, 135.152078539552, 130.605040031916, 131.569128359045, 129.437091919659, 135.9386746809, 129.895825184996, 133.261634912996, 127.998484271378, 127.189080129887, 127.13060907766, 133.321081444393, 131.502962328885, 130.874610336363, 132.068099448555, 131.148154237513, 131.713724326551, 127.09511536783, 129.651875466305, 134.019789776475, 127.407108511323, 128.251610239951, 130.500701830373, 130.667753582698, 129.635266543297, 126.429879795281, 134.815316718577, 128.038628305991, 132.496661170731, 123.884707433156, 126.055880398474, 131.389218225894, 129.160895559621, 128.895097862413, 128.952986527289, 134.367646043573, 129.728322631155, 127.344349226486, 129.659787970754, 132.822369116954, 131.015753324185, 132.028837033465, 131.401358122303, 134.060216491812, 129.01416948359, 132.986512580043, 132.141706707263, 133.668964297828, 137.840847801366, 130.546137494186, 131.299076645851, 128.072482389298, 134.03822257076, 132.442667204547, 128.122006348065, 131.972561499433, 129.720160860074, 128.764537278581, 129.999737517787, 129.09928414822, 131.288953831433, 134.098655094733, 132.166534098315, 134.643701824724, 129.332164590158, 128.418798783083, 132.594712377431, 126.35780535852, 124.549150148345, 126.359027894867, 139.929793720328, 131.024589182734, 134.547938004062, 127.040057511492, 130.805579546965, 136.483702865645, 127.3636804602, 130.007801765713, 126.081583427282, 129.306008753207, 123.587378636759, 125.537578720764, 128.57008696618, 134.739814238505, 123.899697667888, 130.714117202192, 125.843193058506, 127.345894319982, 129.010581199627, 131.559322317462, 133.59949136442, 128.929717813259, 130.13022185804, 132.953980025499, 134.740054202714, 132.67311883132, 129.251460446867, 130.44904866153, 132.311955578457, 130.462485542958, 125.667940982677, 135.710734843852, 130.720163942039, 135.679959633433, 127.304416875151, 129.948435283832, 127.954277067158, 129.306955727434, 127.88874716699, 127.98668588734, 129.333527913869, 126.031072038001, 135.257191976594, 133.457769814355, 131.496440708474, 131.869560622987, 136.785976565568, 132.789959427277, 131.432339482727, 133.770735026298, 129.830119758324, 126.823799530015, 131.350017217041, 131.634597626004, 128.79677261377, 134.333311065611, 130.362335506724, 128.522188091937, 121.526108595631, 132.169203690618, 131.485040084964, 130.322687127976, 128.983685704102, 135.009423423005, 130.740039829992, 130.594296264778, 132.506636168664, 128.250562597681, 129.867538782952, 135.621333046973, 131.303668520173, 132.938265621582, 123.862245895914, 137.121041279582, 139.493480011354, 132.744053454953, 132.836853121552, 134.158667427473, 132.279303868554, 129.170650673747, 127.77146039301, 128.261808244128, 127.25497236953, 129.117777245048, 135.659281133604, 127.129657405168, 130.345125770968, 131.330478151858, 129.789903809102, 130.753481171373, 126.420854609845, 129.71496123427, 130.097208346844, 132.737314085371, 128.97839547622, 129.503076575458, 134.282477979448, 131.118460756637, 131.084085846164, 129.461705288954, 131.059150664898, 132.158088223151, 128.081998213143, 134.799101590934, 133.699674109928, 133.41337504385, 131.24538512042, 129.783109865626, 135.323205357183, 137.196638106899, 128.503162858711, 131.169048201842, 130.589700158094, 136.827741786593, 128.020793079127, 130.087507418507, 135.840765422807, 130.177227549991, 129.448928927977, 136.396169469972, 127.989870812617, 130.345664583237, 128.38122867311, 133.151475460346, 135.726932034566, 131.516226274813, 131.882988168096, 134.569043073074, 129.296325155005, 135.022466317102, 126.4470585116, 131.490733337727, 132.591475409839, 133.048827627335, 131.381795303345, 126.716596223717, 130.155528760144, 132.686264815541, 127.130558769044, 130.563137406879, 127.288972863458, 131.162432615665, 127.148430145066, 129.594092246105, 129.333279969858, 128.300440261146, 134.867040691436, 133.928936538244, 127.619804316941, 131.228496011022, 131.304965062288, 129.819085570656, 128.380559527501, 126.354352035987, 124.881782060887, 129.566155517117, 130.745056853525, 129.231810532936, 133.826891386857, 132.978681363164, 134.929239564575, 124.364130652254, 132.582582463476, 132.654014992552, 131.240923859718, 128.13979781177, 126.985050051655, 129.71874350938, 128.98411269225, 129.549103873497, 132.091225426278, 123.60094086135, 135.696999517473, 128.549308627652, 131.114918119176, 131.605113642408, 133.663460968953, 125.130915995119, 125.37314615486, 133.911053316817, 136.239166647847, 130.181964355606, 130.56516341806, 132.406632545663, 132.616127476682, 129.074659845128, 132.724617406103, 131.194642410725, 132.088489149138, 128.944525748692, 128.863011250619, 132.799426400696, 127.752255730681, 123.496538247182, 131.862827991821, 131.003843227541, 137.199605247639, 136.082618147015, 135.338759853187, 130.154223913328, 132.367285389557, 133.053698561837, 133.290760717279, 132.274429976713, 127.656886562783, 127.918887863912, 128.612433529553, 125.238654931749, 130.320481591396, 127.030835210009, 130.145429901771, 132.140524042086, 134.733531523613, 136.880158460051, 134.346624425975, 132.527743329939, 129.607082417613, 133.200867086784, 130.097886376415, 130.595547287776, 137.76516366001, 130.222636015197, 131.948212406399, 135.728959783169, 128.331881829343, 131.664334908923, 126.505476571878, 131.008339455792, 126.352331757632, 134.345227606938, 136.76708545862, 129.68689226409, 124.852179751196, 128.582981329879, 132.957676628755, 132.278140123616, 134.826014700122, 130.05299887687, 130.832319807386, 134.877746920415, 131.653664084317, 134.775166276236, 130.81758199323, 133.74874036138, 129.473552021258, 126.801133153983, 134.072638424287, 129.722656812934, 125.918895095647, 130.616835837862, 130.426012301917, 129.443544369015, 128.105824018918, 131.188718518902, 124.101458402136, 127.236292625759, 129.958329059611, 133.254884437431, 135.210888478638, 124.934766389609, 128.219922040816, 125.590807013562, 128.932627413072, 129.714585345666, 130.887666641303, 130.479391451806, 132.700534331471, 131.249110121441, 129.043602745934, 128.031761048255, 128.619782274186, 129.595443876087, 134.239005393174, 127.843757451971, 129.893168225196, 129.977001980562, 130.477528031723, 136.165894762293, 132.194305264856, 131.162322274625, 131.76788475986, 132.713553588189, 131.92849154501, 132.301895723191, 130.120791637842, 131.681570638938, 130.424919431986, 128.746232277381, 126.701242060534, 125.192014175842, 134.978554178809, 131.298124360464, 129.686647265435, 131.43317771688, 132.158438493053, 131.718266382811, 130.662636724672, 133.118585890102, 130.104102063419, 123.515782822176, 126.520968647618, 130.491671560409, 129.338502787664, 131.121600148164, 129.992299366195, 128.543191777242, 135.652882966166, 128.979598257618, 129.880999667453, 128.486851970264, 130.675514187334, 135.778404202812, 126.223452858503, 135.901834879151, 133.576057330679, 133.188366064473, 129.481525271654, 130.544431069115, 129.451217512816, 131.44982977067, 132.990826010963, 128.83351282797, 130.528377620379, 125.900062284399, 128.024585258209, 130.126184726674, 127.079581630069, 133.969837061342, 128.763366029855, 136.789719208387, 135.442676563599, 127.218671961578, 132.390456705878, 133.71506387945, 127.833025628299, 129.28480806998, 129.310546316229, 134.328420158739, 132.697811148509, 127.716830794608, 130.997317158877, 125.898497783207, 128.159880626389, 131.744463061671, 129.761879771602, 131.349650131061, 133.406184421762, 126.059163159353, 128.017761469948, 135.227684905023, 126.999306516267, 131.473641705352, 130.461169898337, 129.395795969229, 130.983124636689, 127.411514509409, 125.635346938685, 128.302887892504, 133.236001894097, 128.012515815876, 132.370449597343, 126.815140135867, 133.590349332559, 130.056763436761, 130.338847264702, 130.713515028769, 132.560792800126, 132.507218886562, 134.708634012321, 129.891171033813, 133.461395147105, 129.495896114684, 126.455449711579, 129.120483889723, 133.418551991562, 122.531587815744, 134.69952702823, 132.24684503292, 134.030772790975, 125.980887842346, 136.0958045978, 130.71012025608, 130.106775464203, 129.01997394953, 127.730990029517, 132.185476751768, 126.604061616842, 132.092343722678, 134.155346033028, 127.791086286993, 129.25304454407, 132.221030658393, 131.38794375902, 128.65393943621, 130.112044194753, 131.06227016887, 129.259572919371, 131.598757064793, 133.580155987412, 127.21278639563, 130.055123809457, 129.013621683256, 132.670692141921, 131.868024080592, 125.980132695785, 132.479158952562, 134.329447808081, 131.187090262659, 134.965444895031, 132.170615502747, 132.525767505769, 132.438362544799, 136.027740629864, 133.383734026101, 133.370342469097, 129.77378281849, 131.651715891863, 131.645374209699, 122.388916271745, 129.004164091784, 136.703298287422, 131.799622373411, 128.018962390649, 130.592660084836, 127.026834188181, 134.458627864334, 132.27762841197, 132.616334050256, 133.823453058349, 130.571350245266, 130.370817305724, 131.66156323194, 133.39542123193, 133.362740828644, 133.467415699108, 136.805246949755, 131.270739121164, 127.320195006516, 134.293777673149, 122.598448730868, 130.343107094547, 137.048852362941, 131.191666976409, 132.242830657226, 131.778695596391, 130.948328591051, 127.296892365949, 127.355549737789, 134.523501536745, 128.638478239058, 131.632702754748, 130.160307122748, 127.76596090653, 128.178296866986, 128.315229190062, 131.865627225006, 133.566059744945, 135.718311796968, 128.848654923588, 131.24776785599, 131.002634619495, 131.543995805181, 131.548589151633, 135.853298457462, 135.97673578113, 134.030875827534, 123.341129093595, 126.541949692723, 129.074670186192, 127.566075014452, 130.461667610787, 130.404767401514, 132.032324544944, 132.23289499163, 127.224693761563, 129.386779051969, 126.060423707227, 133.828276546943, 132.921555281425, 132.363222882342, 129.456750402738, 129.943084905074, 129.966139515293, 136.33357353655, 128.757281669159, 132.056258553902, 129.021002311951, 128.579304771901, 140.068811049788, 127.388728951213, 133.710998572978, 128.974158998801, 130.81119165448, 133.073014220311, 129.381893399435, 130.698820962095, 132.73414888827, 130.470681400418, 130.773626801077, 130.266372890112, 127.443933493981, 129.004070810549, 130.610074470434, 129.428574001493, 133.206032098884, 136.564978530313, 136.628620990058, 130.562791787508, 130.165128269849, 136.060364145005, 127.934147589587, 135.157441550535, 134.172610633931, 128.841674492702, 128.745013155094, 136.776380602092, 135.291778844188, 130.244023884304, 128.46764218083, 126.633209690822, 135.035479798446, 132.498032602422, 131.244101672328, 131.893363478308, 135.811135226279, 132.606160822977, 132.436494830019, 134.609532726879, 129.257342570343, 129.545115740446, 131.221099698916, 127.049726046694, 133.832998020123, 133.069996891097, 132.788304938073, 130.779457054762, 131.770260808357, 127.913738665909, 137.646601993038, 130.830503467258, 131.984959507855, 131.800938419362, 127.416096580669, 128.348535883995, 132.542759949927, 128.685190930013, 133.01160309493, 132.473660480772, 130.790244826453, 131.640132031839, 130.645108928234, 131.889051734462, 130.438195380137, 128.973453856671, 130.931298944057, 132.143083591976, 133.58822122301, 133.359348892642, 128.680256968578, 132.545748276286, 130.338796192956, 130.169570417686, 125.670878778976, 133.79394176084, 130.216395206793, 129.178586359957, 127.359787956529, 132.513842193815, 130.912683398714, 131.020198682798, 134.295837213368, 130.485854835411, 125.456709622648, 136.868295700938, 129.695253723008, 131.788237974481, 134.78698362541, 133.253666282672, 130.064587269677, 131.718515663585, 130.584267890933, 135.473847005217, 126.841170123789, 135.191348484652, 128.424003499444, 131.435338174949, 131.250456314279, 131.712843633508, 128.273437975534, 126.845072795912, 128.906504120751, 130.960128504254, 129.825099719933, 134.092163087312, 131.516664089284, 129.658070366682, 123.813972067457, 130.357443144943, 127.971706077145, 131.122080732522, 130.525754818353, 135.711279605252, 135.416894348939, 135.163843148167, 133.094761355554, 135.328862550929, 133.623638639168, 131.475594765124, 135.894526718721, 129.163476349568, 130.51369985819, 130.099087754906, 128.402966268264, 135.113560464424, 127.728055379661, 126.685874613067, 131.505524126323, 129.467505558021, 131.818487850865, 127.781448493028, 127.08171002473, 126.743308073771, 126.735158900496, 135.487011362717, 134.34678120963, 133.686785846241, 136.028959067355, 134.052908468927, 130.261139855919, 129.272660950342, 133.645872286422, 129.795869702377, 130.012027112231, 127.532754389252, 128.838240883257, 130.523160000347, 130.973769065115, 126.140851127562, 136.834238049295, 131.620128557406, 128.005412875881, 135.13745928895, 133.255828849733, 129.769559047965, 133.341132468607, 130.142811870653, 133.278015052624, 134.797457024963, 130.426176216656, 129.986848036148, 129.143108744382, 132.749937471947, 128.317856022089, 126.987475957669, 129.163329616523, 128.808579368839, 131.018401302464, 135.676220413995, 133.565847068846, 131.311132135063, 134.76314066486, 133.189946265826, 129.578796215567, 132.935682192509, 125.631374608554, 131.05660447148, 125.314623920294, 131.877407394175, 130.470336387372, 130.838585639683, 131.790405670238, 126.761192312861, 131.995035676631, 125.832593478308, 128.500310696023, 126.29739570025, 132.272602940609, 131.910343189735, 127.246274889079, 126.166530170688, 125.639541749163, 130.915291895293, 134.24874595031, 124.701372825361, 133.607795653507, 131.747652610837, 129.117615953756, 130.914620634681, 131.465759415525, 132.466782858319, 133.34759547619, 128.471022995977, 131.140254249689, 132.560229439348, 131.062996523198, 130.722514020152, 131.907510800528, 129.942068710699, 131.342441965756, 132.176663537835, 128.047428666016, 129.694026844212, 134.707554118447, 134.298240808284, 133.596381986011, 130.55204049818, 132.260879886243, 130.158166316741, 135.256880057199, 129.779693136953, 129.106224644391, 128.857468478038, 132.424279848222, 127.800063099394, 128.742020146937, 130.981450876339, 130.991684927522, 127.097093532138, 139.962710905787, 136.123539963794, 134.883094927788, 127.453296336144, 130.522914542041, 129.66958051672, 129.574483890124, 128.747592141426, 129.13290036924, 133.358916330596, 134.899213143376, 131.764292452422, 131.082089640901, 128.863122483687, 131.451499754767, 131.783626226406, 126.335976624814, 133.824317843118, 133.512566383073, 132.072413401991, 130.367077526184, 131.830449762364, 135.406117844754, 134.720961200764, 131.493525011132, 133.512330307772, 127.067195419211, 130.678462170973, 127.442324731469, 132.238144041602, 126.775435514581, 126.598295563139, 136.101661850155, 132.481026488044, 129.908115139348, 134.329978671097, 133.139416399164, 132.262499203647, 131.555926338994, 131.984713481355, 132.099397630295, 131.749019330855, 130.053752373284, 125.708870098956, 133.370046912617, 128.39176272597, 129.510322433521, 137.995392753834, 127.069265955088, 133.925173405904, 126.340232554808, 130.864561714117, 122.987479827958, 130.700597889033, 126.85627804505, 126.315794134884, 130.534401682009, 132.005672492943, 130.109798057621, 132.008316007043, 137.522802110771, 132.312369855441, 132.490681365208, 132.005436431301, 135.268622149207, 132.297823881579, 132.984386888263, 128.99291254358, 134.004094994538, 127.686875120656, 129.224576338705, 128.189711821038, 128.682960779091, 133.190385475042, 125.684824269925, 136.091990247761, 121.374415512828, 133.595346090234, 127.629107748086, 131.862117382778, 133.606103618514, 132.275539882588, 129.183194453344, 128.200557375271, 135.895098284095, 129.780791040437, 129.304897881535, 130.97802246752, 130.094045412826, 130.406057627958, 132.994722106068, 125.903994318572, 132.200686648948, 132.661792189866, 133.484385206621, 126.73056605453, 131.968438020504, 128.181643767716, 134.013810386194, 132.86820065719, 133.036548987388, 134.896839704043, 134.481696998741, 130.945758815958, 136.14683567888, 128.143879880964, 129.433576469399, 129.32327302683, 124.858544683968, 130.26684187606, 135.20263316134, 129.826442452396, 130.661805213399, 131.465050018857, 129.477215175658, 124.782047592349, 135.269558352028, 128.897079048723, 128.286139043393, 132.706219350261, 134.182494902067, 136.311614823376, 135.203036667661, 126.521556629978, 130.683428899166, 137.442357748424, 133.612760764632, 128.335541695802, 125.574092813043, 133.883017219841, 131.109143665262, 129.607697553104, 132.417058976344, 132.68420877142, 127.42594832647, 127.191056980645, 127.277814837115, 132.632407479884, 126.90351525715, 131.349148533407, 131.365550176884, 132.765379716833, 132.095001079428, 131.718273624306, 126.507864592392, 129.415440820268, 128.098369833189, 127.955916779112, 122.668328581618, 130.709685079204, 123.743733988658, 128.456549816106, 128.529491165725, 134.765446882477, 130.461008910012, 128.452650885379, 133.934482348375, 133.260196415121, 129.990041925152, 125.478601846177, 129.382672616314, 136.748420514392, 134.79547156996, 130.816350562311, 131.845000772011, 131.859992713438, 130.444957955956, 132.634556093478, 130.644328949998, 129.435060033158, 129.760106354114, 138.555924851017, 127.229411573848, 126.06333219869, 127.771323042223, 129.850694657931, 133.468940465872, 132.333191427877, 129.1057611613, 131.39618699204, 132.100624349652, 133.249226433735, 124.300445371642, 135.647712664266, 131.767538060225, 130.923850606967, 128.924662143566, 125.952829409998, 129.627080201335, 129.818744640045, 131.8771545948, 128.951477992214, 132.505432802267, 131.669628847395, 133.755303103594, 129.066629106778, 127.085186159569, 138.334421520964, 130.255300031019, 127.250855417171, 130.978864836918, 131.765523846516, 129.601595632079, 135.018261063711, 130.093434679924, 130.289098534327, 128.098517335948, 128.578787433531, 132.175696101863, 131.24835195621, 129.053992637226, 131.519846603876, 130.217043785349, 128.07608728863, 135.595573083299, 129.527413190804, 128.58594011972, 127.117734209034, 125.603930547577, 124.742791306274, 136.757917373466, 132.399892601566, 130.340048017005, 126.791631431195, 125.599085199424, 129.138618110898, 135.610065617394, 126.013995321021, 130.459968036294, 131.158111147797, 135.036755493815, 129.027245370094, 131.245322627922, 131.252108820777, 129.917374141776, 129.092099013282, 130.874598649191, 133.102912787246, 126.987692345083, 130.498921571308, 131.191645762358, 126.137558295718, 135.308661325517, 133.565973794524, 136.65867644151, 133.251496037227, 129.964403022071, 133.376483670718, 132.425960475485, 132.183965804548, 134.953296775871, 132.820948803515, 125.705538595714, 126.948972665125, 129.957759465894, 125.646224135663, 129.31277814783, 132.245074339281, 134.526942017121, 129.678003645926, 135.422986235507, 130.275518869785, 136.543924378006, 130.594796273772, 128.686002944556, 133.860384607635, 133.667765564032, 127.717967607995, 137.055113955321, 129.863883986511, 130.438767462576, 129.653144999625, 131.732658623385, 132.390736468816, 133.552405333701, 135.531309996226, 128.595020448648, 125.647010643753, 130.561063133145, 132.932831096784, 129.124687681845, 126.489116138179, 126.54894825637, 129.581277410832, 132.267074244635, 126.775034730468, 130.449509875774, 128.973684467046, 130.831050871425, 126.16447426188, 135.680098885687, 130.40769183494, 129.916443812655, 131.507404942357, 136.553886866569, 133.682719764233, 131.55831032001, 129.785489900243, 134.400364526357, 128.432346371896, 136.79083475769, 129.425135838996, 129.237447127684, 128.783110372273, 132.665585557857, 134.999893777314, 129.000694574586, 132.667104387569, 133.224302054876, 127.63778311337, 132.729201968191, 135.687217072629, 126.924789546999, 132.696741016929, 133.517488700726, 130.063395910614, 135.144473335956, 136.519236261847, 130.425680647367, 128.787975426093, 128.943428393889, 134.14629211707, 132.290236328625, 133.825109012405, 129.993362296578, 133.147854975596, 130.202009686148, 135.250712600571, 131.712293013774, 129.449777474301, 130.743321434392, 130.636643813602, 130.133644867507, 136.24369557211, 128.536602840586, 134.385076359994, 124.212888817844, 132.123915897946, 131.039786131222, 125.75920867409, 127.613402451908, 131.213070854577, 129.587569136203, 134.002213417427, 131.867301313388, 130.870185651561, 134.895554525712, 127.88095055325, 132.200209351521, 131.596482270411, 129.015313217265, 135.007630033927, 132.76401967935, 127.956151518394, 132.990536141819, 129.817890811642, 125.185795091601, 130.134349194561, 130.785203494075, 131.257245098325, 130.605908820255, 126.466861890141, 129.681511140146, 135.940062962902, 133.822104469447, 125.358859486989, 129.444449177899, 130.109065481476, 129.065075985303, 133.489044144826, 135.913883358237, 131.35722541546, 136.733791707288, 135.357381279565, 129.304474300637, 136.239372618818, 124.867872833306, 128.956479832086, 132.536727465397, 133.596558157691, 129.405769980748, 126.070400579274, 126.777866911064, 129.731524022559, 129.911714324569, 134.163820687467, 132.067599816401, 131.663205932646, 132.084974420012, 132.830803265127, 131.477380830793, 130.207700484019, 126.887081948263, 126.236367346543, 139.429052674882, 128.436142988534, 130.444888040509, 135.034109479961, 134.83697601228, 127.0798629704, 132.262233648308, 127.909046858147, 130.333075181123, 132.99304590342, 124.264480068526, 130.73299893248, 131.063275628427, 132.790457344239, 128.904285752823, 130.180246565226, 126.04355748745, 128.335570882838, 127.061905847996, 128.110227047854, 129.18632029643, 132.441152098231, 129.273671171658, 131.144124774915, 135.521027262443, 133.544186557893, 134.114248668352, 126.556657846323, 132.72035009141, 132.786420869676, 131.963336867808, 132.356564976832, 136.221778748418, 136.295302762664, 133.754566107045, 131.999357045133, 131.690674710076, 132.156929664277, 133.802413796661, 133.07736613233, 131.937889338585, 130.316700750928, 132.289995970564, 129.752597136453, 131.522470816979, 132.595443773022, 131.131621772493, 129.031391869519, 129.402836641444, 126.860769967781, 130.921641351364, 132.756037483331, 128.543723107523, 127.408135981366, 129.548480522147, 132.705767093958, 131.595288814271, 131.057792468463, 127.586931768701, 128.806243954028, 133.723066408047, 127.720178903752, 129.118973435366, 130.4234758704, 129.238788464459, 126.692770499478, 129.884761793738, 131.628337747329, 133.954288861844, 129.110680845409, 132.270952917572, 132.655193451993, 134.903040283648, 133.717384904706, 130.977095843677, 129.519367421128, 136.8671194793, 130.260494200928, 130.434903518423, 132.717675056031, 129.200199002827, 125.662878481413, 134.341733412182, 130.061775900951, 127.987650795854, 130.108473764844, 124.502671906853, 121.600442835629, 134.10532010729, 133.51304896256, 129.279938271109, 127.819538261299, 133.102274190713, 125.554234747649, 132.061783482785, 135.805765112414, 134.883035765293, 132.988046563381, 132.306054124715, 132.032230794474, 125.769801850887, 126.182455800144, 130.738925884646, 127.515832679581, 135.312333847468, 128.557008757029, 133.774563165152, 132.623471695821, 132.429925079323, 129.168277408214, 133.059847173277, 134.476003889119, 132.070094298553, 134.385535693054, 131.466385569824, 131.307478311805, 133.934833082984, 129.084751999473, 127.084323905116, 124.825963561998, 131.738098516529, 133.52761537208, 126.530215989098, 136.518131801151, 127.349311783769, 130.822066320223, 127.118560489168, 131.539333741793, 136.056908302903, 130.747368460017, 133.381307035742, 133.213973235159, 132.702826216907, 130.353767296957, 128.581579781739, 125.603485416536, 126.929620229947, 128.827290917156, 129.442833440428, 133.422109371576, 127.320009035766, 132.621158466301, 132.372064012269, 129.937814088806, 125.628716386416, 133.223306633689, 127.445365858273, 133.567454937536, 127.79639555727, 132.146688625143, 131.895685762816, 127.080815431013, 128.908760096657, 129.957089571521, 135.190883809036, 126.856534537756, 127.984069149583, 128.905666898096, 133.835265347298, 127.59577781886, 131.574448943806, 136.559973851087, 129.829512354132, 134.189421172859, 130.386180122688, 131.57775454649, 130.811427028894, 130.80419887492, 125.418181757444, 130.639450927242, 126.635176521591, 131.904736367591, 125.544774858725, 130.515246656784, 129.363687100713, 139.825676318591, 133.338195066134, 130.159459614318, 134.64606526016, 130.553364310633, 128.848175782254, 132.867914676153, 126.864095592617, 133.335296116053, 134.649756106296, 129.97364242968, 133.105413921037, 131.72296468622, 130.667026583569, 127.697689445907, 127.039008858268, 132.456756282207, 130.185389490577, 131.655035542185, 125.383286850816, 126.697806861337, 129.371661466282, 137.33321629539, 126.200034749205, 131.113924550375, 128.982240513702, 132.81470854063, 139.180591918867, 132.538153669869, 130.588493678559, 127.097412785833, 131.304822064176, 127.667792437095, 128.843588753243, 131.478187166489, 128.889338476107, 130.011823057593, 132.147901839176, 134.019510472942, 135.282570472846, 134.116583223893, 131.000725751193, 128.475327909408, 132.665541450921, 130.73309990612, 131.404092133295, 133.00351159059, 130.625976181143, 133.129853237669, 127.551152583846, 132.09131394632, 128.843446024867, 131.658840860433, 135.24936976278, 132.05895306484, 129.252552662524, 128.81386506877, 129.604343347971, 132.646650210395, 128.700005381165, 131.430884492153, 129.575923492616, 129.968581625934, 126.876221962515, 132.422414257106, 128.775039668973, 130.927710457044, 127.91234866001, 131.686335684526, 130.494800785731, 130.302002445893, 131.803147881118, 130.715355042238, 132.514309702648, 130.093812677415, 133.729519634072, 134.223703238587, 129.192681081683, 136.062708374764, 129.40873621459, 130.955184238128, 134.096559808799, 137.975350999626, 127.614165905642, 131.588834283404, 128.439074731073, 130.337166530173, 133.321918213536, 129.528890672488, 132.278521773339, 130.038574017529, 127.702021442709, 133.426829107348, 130.849571203137, 133.436639384916, 133.651284410588, 129.907029923075, 130.337544813055, 135.63336042915, 130.599583661639, 133.028148081214, 132.971871521488, 130.220860809032, 133.096768133106, 131.815705047212, 131.276287016617, 137.901988578196, 135.65313378319, 130.595895052944, 132.268700381037, 127.773184919516, 130.605870936997, 130.594204190587, 127.156386612798, 125.593879892023, 132.938539219301, 132.037524414604, 130.091903704365, 128.753072911011, 135.862969061249, 129.963532748306, 128.20152332495, 130.334742545122, 130.94485746374, 129.58907278955, 128.241556679306, 124.777840551683, 134.622748770446, 133.035520465812, 134.495406478107, 122.715753031964, 125.337243149036, 127.928897985903, 130.490905584075, 132.946939685256, 131.311033262007, 126.591835510027, 131.17077769907, 132.969304144828, 126.917474977296, 133.26328116932, 129.172780297391, 130.538730500993, 128.740169917375, 131.920413514326, 127.515292110346, 128.342883508588, 130.518085507993, 132.280398178572, 134.387832287027, 138.280335660908, 132.941211018716, 131.305687290792, 126.946940514977, 129.080435774213, 131.401387509904, 133.032001470067, 128.413288383997, 137.202672716754, 135.184533597798, 127.019293170534, 130.781871503924, 131.167449240735, 128.258081662238, 134.873632810096, 133.718418055104, 131.627524679037, 131.126152366692, 130.325056716219, 129.530361687759, 133.573713772933, 126.817827012868, 127.67010195638, 127.861119815123, 128.705338797905, 130.286343928056, 125.528379678193, 135.688546680472, 128.081204050907, 129.553226930344, 129.310346161264, 125.208765184566, 129.21426969747, 125.618732046036, 135.172975705196, 127.65101830501, 128.471066934665, 132.865124545386, 135.385174325456, 130.498999992765, 131.215529202074, 132.167412697768, 133.834495584559, 131.377300976645, 131.167815897208, 129.846211010592, 136.548879999961, 127.998460845237, 134.019811752472, 132.194264561613, 130.820972251853, 127.54087822053, 128.543772240402, 129.981157243793, 130.265529409076, 132.90289526574, 128.941620035856, 133.892189008575, 137.496638028166, 130.626530315367, 132.108750451885, 130.109384049771, 127.993993422557, 133.334946163946, 131.024228958841, 127.788269244134, 129.384811661203, 127.576188808862, 128.66764504944, 134.020795532133, 128.857605338075, 130.776207493128, 131.294943381469, 134.997271307804, 129.621691109013, 131.069712032971, 129.800466753556, 125.921435448428, 131.313586237262, 132.95351630351, 130.082795586336, 129.44439991699, 127.245528457964, 133.276794255326, 130.280070733974, 128.664448331755, 130.545644290238, 127.471448987053, 135.905796455996, 133.642637450536, 128.551322592575, 131.589439464223, 128.210486202113, 133.958675560718, 126.325238472534, 132.078024691328, 127.333254037207, 135.782105171906, 129.276476391979, 131.409459337429, 130.181359775171, 130.953354154105, 132.272002436207, 129.97316128249, 129.331003751719, 136.694308341702, 131.67110922264, 127.2102405234, 135.533072878294, 134.391012031584, 134.328277101567, 129.592756083497, 128.004865108084, 128.395190462472, 130.149636560859, 129.517026472141, 134.137524126175, 135.047076442572, 130.90560896984, 133.02113295533, 129.548833016928, 134.949128205818, 129.060275803199, 131.92812008523, 132.649573601846, 131.008466743719, 130.212216367679, 124.023024127263, 131.296831158384, 133.25326528759, 127.302808918841, 127.271736081555, 132.944760366658, 130.248730443736, 139.027059237883, 133.950859811613, 129.265332829034, 129.180785613849, 133.882962902642, 131.592580289091, 137.020912919662, 130.777467154589, 135.866825890604, 127.013605242426, 130.530856882114, 135.262741180699, 132.184647438849, 129.026973256993, 134.496006226135, 127.32647672181, 129.826801024799, 129.354875529202, 129.026714081377, 129.306086776684, 134.017244437825, 131.201393191102, 125.498047226694, 127.721673935631, 126.192178620747, 131.787771037397, 127.278766623311, 132.888071164802, 133.085262927795, 132.66475876953, 129.004752115805, 128.940802725653, 131.338800084395, 131.934431645106, 132.017165470735, 130.506035421039, 131.013784815909, 126.125596881249, 130.22142822743, 131.785679013024, 129.617352282125, 130.073257109796, 130.717076893056, 127.175293884288, 128.319486736969, 133.65826563036, 134.473248750839, 130.94942838401, 132.593050358538, 136.575011789046, 132.448309124264, 135.507660908935, 133.891520128571],[359.354164501232, 344.964179268247, 344.602720549954, 356.835127954065, 352.736890811192, 333.508263146854, 343.666656946965, 348.641495844582, 357.209724556288, 329.317488346802, 343.441509733876, 335.838059768381, 369.312208750825, 323.467894553569, 310.062917904784, 345.819882480974, 359.039364504021, 340.951980922107, 323.961376680579, 350.502069540989, 325.946652417536, 358.209770193158, 368.829651092659, 380.906139277934, 306.525570747745, 354.689805589509, 361.159615703668, 366.344330609701, 337.554977391138, 312.612627367012, 334.440849432595, 325.002911405826, 360.005837868079, 349.41439279144, 361.568631970058, 382.469973596433, 365.553986223996, 355.838859285573, 345.563447129286, 361.0053477671, 349.632778814373, 331.618127338798, 350.227236170609, 368.491609402592, 362.230365726978, 327.862313061364, 352.769920908889, 346.664846639339, 335.099332870147, 354.793656412629, 357.277852530739, 361.52475956944, 303.813863848275, 350.961933739631, 359.881482425832, 318.839208665549, 355.852049607969, 362.369335915679, 314.29514754617, 368.340681118324, 338.628347724624, 373.110269537257, 337.325912054427, 357.588463319872, 345.188628199856, 349.118974555541, 309.48164133118, 352.34322206154, 333.097102009234, 371.069397969127, 360.17636824308, 358.430324070546, 360.812848641538, 309.821335279386, 333.654654049775, 325.351544362015, 334.506376445213, 354.788681462005, 328.222312380962, 317.667311687756, 323.310857725968, 342.804108542678, 339.892734994882, 386.007132158146, 307.464314093921, 354.904308059423, 350.82503012457, 313.548949218788, 338.405123253416, 342.255183309859, 355.095776265681, 320.990190159602, 335.208237565287, 338.444040553104, 320.015863130536, 342.485063516533, 335.629930189864, 328.967589498499, 363.616047251228, 345.074199798287, 329.418654979397, 333.920786894393, 331.488035336759, 387.82407151992, 338.800108168829, 332.938358584162, 346.102415812794, 337.593155827064, 339.34133033059, 355.126885906565, 340.537063208561, 374.985407285807, 336.347204481509, 328.586542077812, 357.284618880819, 366.309404460388, 349.216811905663, 373.334803114211, 347.148213364358, 363.252942178369, 321.698886611609, 368.779345311707, 322.692360272953, 346.679382414156, 307.040199658535, 328.567303715827, 361.034788305576, 316.180610807328, 333.759999259417, 349.241118566466, 349.229624834203, 319.492189919191, 311.843405565698, 410.215333261262, 366.136278703008, 321.166188327258, 343.203803083138, 372.278543136196, 322.736196127446, 334.73660808792, 356.656113316597, 357.928668776381, 347.818988881219, 365.961589790812, 403.043186224925, 378.539372605911, 337.775210737214, 349.84906055476, 360.162956812547, 332.836273246334, 363.366129524562, 341.503049182311, 368.341969885246, 317.301789811952, 330.068752411751, 347.059520959854, 343.787199541601, 323.358036919841, 356.412406935136, 344.324520032366, 358.481329737094, 344.345943723221, 367.460730177733, 331.933949901606, 368.406868083999, 318.079818922782, 344.862052060871, 356.446766210678, 332.953007850901, 384.210651720459, 335.499783973143, 328.968980600881, 354.551132469924, 332.300954578346, 340.389734456036, 363.056672565556, 312.144840377616, 348.501388578339, 347.460965306086, 328.95383369634, 333.579027368131, 334.586471585134, 315.131974617156, 314.906977335621, 341.424322180405, 336.886875053553, 331.105551739763, 332.302111321722, 348.271142652135, 343.82831651991, 366.499081418345, 305.921375042563, 364.379867634758, 316.725010103632, 365.938027226824, 360.605465180936, 322.352739850563, 354.971197213194, 311.495595573952, 354.960791212659, 345.644025364793, 367.715835705971, 336.948502556255, 352.979251450669, 359.375570421102, 354.610208401909, 301.786586317365, 331.736867356797, 356.193131528449, 324.227694308944, 363.682003125615, 359.934731645401, 348.892477933448, 320.214583131729, 342.632423018155, 329.769248972118, 357.37632376526, 329.454850343705, 339.616521531828, 332.024457234268, 357.473781371004, 354.605462124176, 368.454151819758, 362.700941836762, 347.956646846061, 330.531674570944, 351.297242802924, 328.367315649251, 344.447313591743, 329.222508556624, 328.933969035426, 362.162365665002, 357.006346079134, 331.377181463385, 358.645876330876, 358.484201448627, 352.128097696106, 366.611570021915, 311.261184719245, 321.738207796299, 350.83916885342, 359.780412327098, 317.954410873347, 318.431310829516, 331.844400206442, 343.810371856078, 337.941959765704, 352.277563136868, 353.509952411194, 323.449797552935, 361.888039057716, 373.783791583881, 352.174431072635, 351.492815562477, 358.602016380364, 367.704604323595, 351.255565519437, 352.005303063811, 332.620716893926, 353.969532944335, 342.760092333426, 333.450334982933, 361.934292230264, 342.758714151897, 347.572415762628, 348.477703352364, 352.572681626092, 348.350534737063, 306.447491790583, 348.166548865159, 360.245794294203, 337.124970373852, 336.583098423218, 337.508092799237, 330.152886149046, 366.664114316447, 321.778842478259, 347.238174028246, 325.077571437044, 339.537304091906, 324.451025546795, 342.501871366485, 332.216191828494, 340.527967770628, 365.845750015401, 360.569435051831, 352.761638722589, 314.805995901313, 379.859434086769, 327.233065974426, 348.363307785055, 362.595523808091, 321.039983639629, 322.802048799451, 327.640066194882, 352.934842958724, 369.475067480947, 348.94879211501, 328.66189087354, 377.337213873496, 348.904530599242, 325.37401689696, 335.226509419029, 335.501531931566, 351.266439541785, 355.125654532258, 335.676770575352, 352.909515847479, 350.522881855002, 351.851365234649, 364.637297298824, 364.87918082853, 344.297806381708, 333.799268841864, 338.007099141655, 359.857392443581, 321.112361409939, 347.081434161787, 340.013636031175, 350.472101039808, 346.759166573352, 375.204386927809, 323.973794957504, 318.447729760502, 349.208637638145, 333.929283500814, 340.186424774397, 354.139358349535, 335.665083234103, 338.884799480685, 355.083991598729, 361.60667077508, 327.123949707917, 356.525061280762, 379.271663339859, 370.312330638625, 361.702887668906, 377.267987441122, 365.845532370101, 334.213677967243, 368.388575817885, 337.728670086954, 327.652028375746, 350.174920293587, 352.531038110133, 350.700777981329, 364.076482060267, 347.850757615562, 354.916220150125, 359.833445505206, 330.448457474023, 364.817112208224, 336.520792859807, 334.102026078383, 333.069352231068, 340.334892626961, 349.224801272202, 348.4632221592, 368.319549537849, 351.200303557734, 360.915460454534, 355.13046557118, 345.379134924726, 338.421921567203, 357.633088383044, 357.837353993454, 354.272567917166, 300.142173127166, 343.093261746114, 345.946600993004, 356.223354738069, 328.512981332599, 370.528535105455, 357.133200713402, 335.942946965411, 361.954346048453, 323.78876974868, 334.538765563143, 364.923416081662, 325.698404151255, 370.766647923698, 335.720495410925, 313.539405455486, 363.208807453536, 364.66430928266, 336.582312504086, 350.112228171739, 310.223422551783, 376.253917492108, 372.20325522384, 335.12944669182, 340.868983967093, 347.793058167416, 367.554382842013, 345.910675180604, 327.456685483909, 356.117057747272, 324.522735299386, 308.075510069022, 383.778430052508, 363.674233745778, 318.359806511316, 386.229718570829, 350.295372404842, 359.190539895049, 337.504200137754, 337.631041561449, 361.978862121552, 363.214792514965, 324.171279342498, 336.266812288363, 353.334484154262, 337.434843099436, 340.543653059658, 340.891529658465, 328.280481592111, 326.13850299144, 352.254913037901, 330.753628951401, 325.167349672817, 361.538948065026, 348.975897707181, 327.891414029836, 329.923803143433, 341.241751916857, 356.905292341421, 356.604202717574, 330.409869036196, 356.672765610884, 316.680902746621, 353.628919478944, 357.558664381412, 366.413019838582, 320.814364017682, 352.750134940797, 348.655371854675, 330.07659213651, 354.044837242762, 330.294725682067, 342.443853865184, 347.838356897725, 324.074967813377, 343.324410624942, 351.20061135423, 353.709432032925, 335.715374579372, 336.346604368389, 347.979522923372, 344.659368784365, 344.274628449367, 333.104206420816, 321.965716280565, 338.679259876136, 326.012862879858, 338.295102634842, 317.362891164585, 337.327635427312, 336.95113434384, 331.498246603553, 340.252712102353, 352.494298849661, 325.149262647847, 367.394744692366, 331.187310063478, 336.296305348402, 344.44455532192, 307.69146441965, 330.255079804051, 315.05204077214, 344.972906493791, 296.503428167483, 341.785553714663, 333.651758251432, 369.566469823866, 354.60201242713, 320.544114483434, 356.342331405214, 367.098297139832, 373.88615055117, 317.653064734008, 343.241480093671, 366.827630809796, 368.179912675035, 354.092142596991, 349.387304208862, 333.145468736767, 319.40055510262, 315.166623755816, 367.920559124071, 360.59632664254, 314.698405045974, 347.20030787193, 347.129200544424, 341.789932324656, 362.14806274843, 386.231671067933, 349.191133204099, 349.615352186452, 339.574983111363, 344.518464146798, 312.47306046868, 353.257484536219, 322.372113747355, 369.764532241899, 336.089345766686, 341.819683097729, 346.650856464127, 339.832904029188, 348.99883329508, 336.383945946647, 310.466057483211, 371.699135085824, 347.593482219529, 335.906820207421, 350.106456008237, 353.771702164276, 352.700676737671, 356.748034984386, 346.487604885086, 329.01951662176, 334.025440562573, 331.423569005362, 347.919917502317, 366.698782001009, 327.175320300793, 350.570306525001, 333.177454980642, 326.81384638144, 336.364385267837, 348.420440852543, 355.024291787903, 311.695815128459, 347.616067759863, 361.58301606745, 361.257303027711, 354.470303262035, 363.767724620697, 333.811003693834, 367.135577861416, 343.63596282049, 314.562832628058, 348.120711287783, 328.457705361974, 336.847528647229, 400.767002915812, 367.290763656211, 322.884284845602, 320.786955438917, 342.067646909091, 361.605038741067, 373.440287268995, 333.346756345771, 346.382010576843, 332.497267579583, 323.185348072565, 321.863412338273, 348.338968340433, 344.395589043032, 335.463213656268, 376.637550711363, 323.772604983903, 356.366710498009, 348.613394890449, 344.909937587586, 334.745199805361, 364.967705081827, 327.942682715913, 325.622930071448, 330.819320425509, 363.616124303415, 364.995267187644, 357.699568736062, 357.236550841952, 338.418368165188, 345.032946605952, 353.055575041224, 352.306358845528, 311.726896493823, 345.791805002737, 349.269425824026, 323.466118950115, 354.562642104518, 364.233397279105, 360.055028627492, 346.849305680319, 337.055164573872, 335.473877621933, 372.805361928566, 318.698890303606, 355.754936177499, 351.864343709629, 332.145470799492, 356.638919922798, 336.958662099992, 334.56794871761, 367.500970749759, 356.668713788385, 340.201801682121, 357.243530325259, 355.349426946732, 325.451104797857, 341.860620688027, 342.140669901287, 344.718339943492, 350.41061338832, 349.432916102526, 342.234719982892, 336.629573228633, 342.059317769262, 374.088060172301, 321.529125802667, 350.363479227099, 358.008538155895, 338.242346479092, 336.583003402141, 318.396178170862, 347.634311366717, 333.541903039831, 347.160347056368, 356.81602631542, 344.776995387221, 325.403234035195, 361.714163002996, 321.489207464341, 372.643703609, 371.405971461841, 345.303819701634, 336.90146953981, 327.645829181298, 354.656264427359, 360.126398826243, 341.950872383928, 352.983606443247, 343.173598602996, 360.078459723286, 372.26676216611, 364.291540497151, 351.051666133478, 323.172535786873, 345.157776045329, 383.369087640806, 334.548420349096, 342.944369919574, 322.975004649952, 340.851056723188, 304.768532550779, 333.851613874764, 348.112029371173, 337.67764650998, 328.789480335673, 344.905867717651, 348.101339224722, 348.93009707925, 332.807466688601, 349.293017789284, 335.067534599391, 333.128311495762, 357.623715300785, 344.539247409872, 364.393607747325, 356.094114165627, 346.527072941522, 327.73193434596, 347.718038075696, 344.820724619268, 320.276013954086, 337.000747287163, 371.03498033387, 332.482551434294, 344.718084045154, 336.71652830405, 349.394009810767, 342.305360303112, 351.815307409394, 355.006459680297, 337.434670667057, 329.305768163397, 359.277980749089, 353.223185760303, 349.321652824239, 344.222159672334, 333.513957396597, 344.098630236107, 313.200362200586, 346.831634424392, 349.09337486545, 346.238808260476, 336.58464356627, 347.515249028757, 355.93512476736, 361.739486269155, 332.805895330442, 324.48013660197, 348.411659858417, 346.324940705305, 347.245075510879, 349.868254562544, 361.685670451748, 332.162724432721, 311.276279595372, 344.337275066477, 369.354051231861, 321.745587598103, 332.911875714338, 389.482714844112, 335.18279450522, 368.2458343834, 345.575419997359, 348.603070511269, 362.229911665234, 347.927460423956, 322.443434688831, 360.534144078835, 347.030087885482, 337.254016516709, 356.901721792406, 333.787044190097, 318.131483039181, 362.381173024911, 347.052816423749, 357.523149404282, 313.621602903314, 343.498354238407, 346.341816188009, 344.066904590426, 349.685058169622, 358.866018106346, 363.023976893664, 345.940851892412, 357.142181658087, 336.077835980989, 342.621252452558, 326.580522154855, 359.59860972245, 340.05061911657, 390.52783856464, 403.329846223209, 340.123348155288, 337.115941918524, 343.624863728963, 362.255952771683, 359.310819033191, 338.067223270565, 320.215270397091, 332.233544367305, 351.663454940673, 362.503386467892, 347.943941993146, 365.089938005541, 329.906330027841, 382.766188932427, 336.104584488137, 345.534224076603, 342.667999324395, 318.692755754289, 338.090290844604, 374.771207685535, 327.10552977349, 354.242913742815, 325.13829093048, 317.807401954396, 357.564391180227, 363.403027039912, 331.727479904867, 349.749486609635, 368.10777317394, 342.07885234546, 303.357986110971, 330.665003448329, 349.763950443138, 351.369049021158, 336.520029914283, 339.230731612563, 341.845527611446, 332.435700427515, 320.59268407292, 335.103635220678, 371.477509795246, 337.768554020237, 316.369558024947, 357.035968040036, 353.978654667538, 361.244137557201, 330.280949633705, 320.733343296759, 348.279096398214, 351.753231699522, 297.108597728695, 342.3248733445, 364.507233914073, 339.491704208608, 353.134913246958, 349.626541985739, 343.011028467695, 309.076243084291, 324.011808705567, 329.370832941631, 354.380412012677, 356.933449540282, 355.673868872543, 338.81707785009, 345.302026003156, 320.643887393241, 349.154258875889, 340.663720887615, 344.543395567189, 362.31971197437, 323.921709710011, 340.860755182759, 357.195079849609, 346.782146817185, 332.566721190704, 341.763279540726, 339.360995196164, 348.788270798297, 350.214692369915, 330.516803706588, 346.530108271732, 314.086863841329, 351.480390611206, 337.301723019217, 348.580843908593, 350.285994713186, 319.948510845429, 335.340056592445, 354.94290032667, 374.873081526126, 332.963053130628, 381.092936437543, 346.749817015768, 349.507756084235, 359.544368966481, 340.997472674309, 332.481581949114, 368.94354986932, 363.627077560639, 324.277062221215, 360.065737257077, 347.996725193272, 327.622556138243, 325.991903134615, 354.436623376087, 337.948516892106, 361.266857334946, 346.17762184968, 330.771058184042, 343.931460481251, 334.978689147384, 352.094591628069, 339.567644558723, 344.613052464135, 334.475554700065, 347.47515560812, 340.986374567247, 324.888590739856, 370.391532066023, 330.855748058976, 328.081773680281, 319.429762524467, 344.868155905902, 370.377154023703, 370.36638589048, 356.840723061871, 350.616086059732, 326.15460856792, 330.065966234023, 363.366862256619, 345.864706844539, 327.296738257955, 339.896233646174, 326.056840247951, 357.694638922225, 357.741552628906, 341.342233401405, 313.879673522829, 365.373800593928, 311.291853758509, 356.946205458162, 347.140719717075, 329.153243016313, 355.734135008814, 325.976283455477, 344.267753839704, 334.454723299799, 348.24142868074, 367.458020603152, 338.97496595946, 342.302756297136, 329.778646806934, 365.200437132258, 328.11843698243, 340.17555246961, 364.327333995143, 329.511804987112, 350.02407370969, 331.850113526301, 332.584758181381, 351.412330467164, 339.534067509718, 327.752004665825, 363.419828822652, 348.222043420567, 343.578397407994, 349.887877514209, 307.730918914648, 356.724097313523, 350.137220549098, 339.115227759194, 351.286632343687, 364.271841671256, 324.580425702507, 341.180571216346, 338.80873004978, 340.954744441313, 359.572465193677, 360.30918779733, 330.287625182513, 330.091581521758, 317.17954358465, 346.537465606339, 362.45691749051, 338.515954381149, 349.983481087539, 341.28386409324, 339.167094759259, 340.092717886394, 348.359553728969, 304.83328523314, 347.837313351837, 320.917827997414, 347.781685413048, 322.732131900995, 331.649629563255, 332.922097019976, 345.442703128937, 354.558217895023, 340.516418634425, 371.764261779609, 353.807356928863, 331.133608856072, 345.331243950357, 348.048331484987, 339.859075851173, 304.976274038977, 366.19968838079, 352.880214477971, 339.871606282874, 347.667076054958, 359.005913775603, 376.688174851085, 339.370746687343, 338.958884592469, 335.53804272136, 331.38427450764, 314.425931000638, 326.060704081376, 336.361965732279, 386.204218000364, 375.580061592371, 343.814664495967, 371.529712699713, 352.971883796644, 343.20843087167, 343.338130733721, 322.834709499109, 342.397387508504, 295.632448574694, 348.284719440197, 324.76051554129, 310.784238636539, 367.030170358729, 339.40887074367, 358.874056341771, 313.898956414427, 330.263296282018, 358.65137309023, 325.03038862908, 337.630674974831, 338.001231587236, 360.165918087045, 332.196745418073, 323.55424443286, 329.958253776327, 345.007107700806, 356.299841849278, 333.249071137165, 367.723442206584, 361.24496406781, 304.076098752577, 352.831539483198, 364.144921905965, 331.632367273426, 363.056437187611, 350.887464850533, 365.586658732305, 361.249966970706, 324.909142692492, 354.654976738796, 327.483345810048, 361.460788538575, 334.383048455704, 329.914299135293, 343.458873736606, 352.808020513136, 343.559342729416, 356.180283403515, 364.955850713606, 328.808209526485, 332.608267071239, 348.863002937661, 358.540184945339, 345.079159997212, 322.786242336429, 366.008043673595, 378.705503097878, 344.533429232689, 345.639537912991, 329.059829299015, 355.656972249393, 377.648456527393, 331.237212664579, 351.229391103802, 342.061265310663, 316.443482601104, 368.155862920343, 352.72814657973, 326.49553479214, 353.355801105538, 321.892120952642, 355.238246253848, 350.129443768127, 327.191984043459, 327.47074843031, 340.189393033202, 341.232390677114, 345.212586189801, 356.492108277293, 346.442924319006, 363.83024333788, 350.873241485367, 364.233670099151, 348.677146214023, 330.245584353684, 337.816985092792, 338.504609199793, 368.677208396372, 344.462457413262, 336.369327054192, 327.293926863064, 352.257768641242, 358.024793511411, 345.570836264385, 358.619449871288, 357.697167971618, 356.777507211052, 353.367491781491, 334.026489360282, 361.155019860475, 338.727838193587, 318.526143819386, 344.274623195955, 371.086197781493, 359.906993179472, 352.481155334281, 367.16818340349, 350.9373163014, 345.762422608936, 354.644424870014, 342.52602785879, 341.78484894234, 362.190691484796, 358.449386533757, 311.183070233114, 373.31313900189, 306.4995904318, 360.711651102541, 350.984080732812, 349.283396588346, 345.327363974196, 354.544100956205, 347.904309062179, 343.717472117771, 313.642231046177, 355.082187718926, 350.484159579256, 342.152818185313, 354.534262737987, 351.930017967973, 309.32431483406, 340.281309460447, 353.641726451697, 311.662201804995, 350.127028702932, 312.842422656723, 361.432819287582, 364.400353889497, 335.835610287879, 341.034774609246, 337.391897255908, 339.973459104082, 350.707913669646, 355.794558172738, 364.796649852918, 333.568182094671, 321.787681635838, 337.257739710538, 334.032337515298, 343.41378172515, 355.801627173716, 347.793468203551, 335.465272236454, 329.67282522054, 322.245877601958, 322.412105486729, 319.117312799689, 336.446286347035, 349.296964231156, 358.113707954695, 342.691123643295, 344.283045254996, 342.65435334105, 348.932027395929, 356.1520238477, 354.07008013813, 366.947741474219, 352.155957702706, 353.049724193186, 342.629530659638, 365.856228259442, 344.172159646168, 334.846808458519, 340.016819998307, 356.451065486999, 348.382095365629, 341.409692345542, 341.774317901535, 346.683521152885, 359.137058673432, 328.752888477107, 322.462232623781, 342.267254228759, 321.649274168357, 313.743913536174, 365.763408749823, 350.315594248494, 354.072437877717, 362.848928316055, 311.168899559014, 337.00185042836, 332.944149605931, 332.270955905034, 365.303314803728, 353.076037628969, 336.645971505731, 316.650050823711, 299.128052151257, 323.715905843752, 334.848293162129, 340.098428217602, 340.828285173972, 393.421364687624, 328.192794181737, 346.755949416537, 340.960495423323, 352.047109294685, 355.028324412637, 344.378444226262, 342.028127921975, 370.6062688141, 351.4985902622, 336.645482197198, 372.423770709405, 340.36312376636, 338.654426665853, 350.653050230181, 363.697645942683, 353.888206952511, 354.789272284635, 335.330440106299, 338.277288907479, 353.796012787102, 361.721615707155, 329.547960929865, 316.416227275508, 352.529237286048, 343.453080313499, 351.251065523385, 322.896460057865, 344.987845151994, 331.451419375475, 338.593095004927, 342.003801613672, 356.389103006442, 339.043286512174, 346.309481882978, 352.962932397557, 349.632084621145, 350.227119019395, 350.17468534833, 343.060429097421, 327.246012409984, 351.904256990421, 323.939391083032, 310.641269810795, 331.007528889748, 323.499421918028, 343.638022470506, 336.21585123757, 372.933247862253, 327.716773858079, 368.646955883265, 338.376678728693, 356.070071016404, 343.910341324274, 351.881817549574, 311.228039611256, 325.695228635147, 337.781256553241, 335.742770602834, 348.313177681301, 346.334042968339, 348.678533840986, 363.47057851855, 325.804419409411, 346.058628944441, 304.073752529711, 382.33619045332, 337.425879637575, 324.163805502342, 334.125552267257, 349.536953279734, 334.724647151885, 316.827094854273, 336.324001991889, 366.321948556289, 329.757374802569, 337.584912339236, 340.631526415512, 339.660827101707, 321.479785675012, 335.756600477359, 373.858521858741, 338.705917756008, 324.063811932813, 363.461346360869, 335.407653599248, 340.545702737773, 338.91029288076, 344.13020986408, 333.112655388506, 332.621152345757, 324.132634078267, 352.228649560054, 355.545651052498, 362.052095679463, 332.000986612673, 333.761363033814, 335.495032724585, 351.66500587066, 333.345255876888, 361.514063339913, 342.421313569738, 351.934761637815, 349.718726891403, 368.935670501163, 365.132809483836, 354.458809478896, 325.677057249252, 372.35952609118, 345.79568726962, 353.159693831523, 380.422443595282, 341.205353343466, 337.027906380627, 348.650609954611, 334.853514934375, 350.012037149209, 320.986637334805, 390.32149535747, 339.413985520467, 351.542327108938, 347.617776456599, 329.808025036224, 308.307513255763, 360.645000542564, 363.028526582401, 351.884776618405, 334.946540787773, 360.495362671461, 332.935142311402, 322.922527744324, 332.863665623769, 341.29008771314, 360.197708633633, 320.326227758095, 337.975678387781, 351.147425032183, 325.96912147051, 348.360983984074, 318.135757569495, 351.520492513233, 356.775889174162, 353.089668081564, 365.538101706984, 353.584588673731, 377.129964911787, 339.808678582179, 335.231413318885, 336.133065158534, 362.793779101065, 331.004209161729, 347.269848049301, 364.445083146761, 363.812021211736, 337.472606810638, 300.93272909385, 338.979502094632, 332.94661256635, 342.780311674614, 294.50561351512, 328.809267835745, 359.173994628372, 323.355122007428, 348.956370379449, 356.032795878582, 337.637608461065, 348.123145215127, 352.078268950056, 349.440869341097, 347.643740961762, 367.115358870751, 339.35349900268, 335.268401453353, 321.202567068832, 318.078087195935, 355.207996553346, 367.294578260425, 342.455040767676, 338.594474488254, 326.266131578925, 334.45500616925, 328.099266500576, 373.540616488511, 364.908471709643, 337.697264642952, 339.310668833014, 343.292974393164, 378.054755581201, 329.156179583124, 326.972632491126, 348.810046427017, 353.031062009734, 318.15803181514, 353.338173735125, 371.119419585386, 318.706329947481, 342.19366523048, 342.210636159775, 331.43579465999, 349.617481945249, 335.72514810589, 371.832665584676, 334.477380384537, 335.524639171707, 346.510088655636, 350.799834989566, 332.301346600399, 340.262243102343, 344.58515912143, 332.624837516206, 322.747518057862, 323.932722146267, 354.996068155751, 349.081013502305, 336.017012782181, 378.740410642667, 364.737102559985, 337.653548030892, 355.722479305153, 347.152325231035, 364.990390012465, 343.013913964635, 334.875367080138, 339.661386973101, 332.874374901934, 315.515232019083, 349.278772466697, 329.86033680623, 334.286493045042, 355.205630872963, 372.193734404292, 349.033131180642, 363.228712256939, 341.09611599514, 341.324759434108, 332.401211993301, 327.740631561691, 314.000920799869, 332.831556414686, 330.058180498195, 340.204213088927, 352.940495186438, 322.585151618494, 350.482728062302, 364.801132521136, 359.978084587856, 352.237263931224, 353.716254254867, 357.970043393646, 367.360854005156, 375.677514427422, 331.65797410656, 338.037938519239, 336.255949996946, 356.170467569783, 346.422636755416, 319.745826482397, 308.057121458255, 342.90791870596, 369.478172809142, 345.198961472186, 337.027730915283, 336.195568670832, 357.848391735083, 329.432670861776, 374.988411204561, 351.383168273984, 333.158146663398, 310.663183038287, 362.914779159126, 345.967577972316, 365.518369149952, 338.101324140372, 335.719361328429, 363.088756765853, 331.502039708933, 348.43732755543, 345.487421555356, 352.775961640301, 338.653524393101, 357.698430877058, 308.995873583327, 348.831441509221, 327.124101883547, 313.085255987607, 354.545714306342, 325.897047220452, 341.416784487553, 363.388416189314, 336.334695585789, 335.565141334234, 336.952775360703, 337.103912162581, 365.054105877968, 344.170520680591, 343.31231170201, 341.833809223784, 358.851430286993, 343.727541073437, 335.257707795447, 349.532944345384, 362.153339267838, 319.439971570041, 337.657337120387, 356.134523236065, 362.068750064154, 358.303688356103, 369.690721338173, 374.945806566277, 367.255081827305, 331.590595932463, 318.027073610641, 348.16660029501, 353.471982924156, 340.03490457376, 359.714435761519, 360.8916038194, 365.21709182449, 340.708806021224, 345.158509174033, 354.45209372636, 336.392030606877, 316.748377338405, 335.90062267748, 336.501006987883, 364.376128580387, 318.645836114249, 349.502013116645, 346.347349026973, 342.725220873698, 347.026740746896, 327.129606404024, 338.648707651793, 336.315640332794, 328.778352430293, 363.296438241592, 345.155266612486, 342.981199476456, 307.434498568697, 313.046040947642, 342.521504356092, 345.722033399192, 384.17202912281, 332.641130343128, 335.782940348126, 312.195712538426, 361.074699349822, 334.730283051319, 332.904228784845, 347.290113021772, 353.383033529763, 340.72880224279, 343.251253406023, 348.124869140728, 347.860582864631, 341.695465122203, 354.779089263455, 353.753436080029, 320.256047454061, 348.663320897926, 318.826814541622, 331.644588634691, 360.340207189536, 364.869066513472, 312.825702544125, 319.277142285547, 341.364881962131, 320.085164003778, 318.614235999911, 375.025926955158, 349.909968110917, 324.523261100739, 317.341493099619, 333.058480297718, 350.928754154178, 336.896088554886, 297.005546371047, 332.1155950282, 343.199842733221, 368.418643494576, 378.976476909417, 335.407082513777, 320.440180877845, 358.554927345212, 344.914251450023, 353.706226426283, 340.41157042703, 325.870745499732, 336.802033909753, 330.996686350541, 367.000511256987, 334.587972531387, 308.56211532243, 318.63530604202, 348.683474815279, 321.85913968488, 347.727343208812, 326.564358428603, 351.641653485295, 350.755697100738, 352.155855881647, 362.555778796976, 368.726031415307, 327.081533086475, 323.23175909985, 359.041869071007, 360.44763151326, 309.912406251428, 345.172415696854, 350.728341342486, 326.272258800927, 340.427618291212, 353.083959873871, 311.469721820292, 340.122109748499, 320.604079925107, 356.619060975062, 328.177659327771, 364.580224452493, 346.969529416503, 367.548914180535, 318.253407717495, 324.631709223155, 348.919763149383, 319.948562403084, 311.020935213948, 323.631883930864, 333.34015926259, 341.281432117039, 335.507503163274, 339.352487202497, 354.793895046423, 329.224684959801, 345.825247425309, 326.815486935819, 369.914631224222, 361.726831265679, 359.080852820087, 321.162115969059, 338.73364349859, 329.324814979235, 349.833176388187, 342.079979860795, 346.242355236107, 337.274226030419, 307.264117938514, 351.681683771875, 347.173489705999, 380.197739657953, 332.494395054163, 364.81477329126, 343.763156022007, 312.392663829067, 334.361610384938, 348.354835255883, 333.350979703009, 334.624458150158, 339.991455656355, 352.29545737865, 324.750495376518, 353.241921902455, 337.390899581064, 353.270278879369, 321.619373532952, 311.352175368411, 393.359646507316, 352.325782425092, 335.258286031077, 350.090215051457, 365.754622355416, 298.455584775945, 318.097976125122, 349.484944235106, 333.760504449138, 343.90145266262, 374.580726531695, 342.8566178825, 358.882723651393, 370.968114969472, 327.455299812909, 369.265222503991, 356.445822035153, 344.36161430578, 342.137142659007, 365.304373595486, 342.385986113327, 332.779150201004, 359.085927421373, 324.322800376217, 378.038166855557, 323.753093365969, 345.77649934667, 357.316844055993, 340.421919426926, 357.427462664346, 338.344261509872, 357.314412126049, 351.05993030907, 335.041704870924, 316.80352431322, 325.360878616758, 340.283157797773, 323.303434474677, 355.539384751221, 350.520853953531, 349.278273090423, 356.378332509424, 343.387838916841, 359.640867190818, 327.841045279138, 347.372567685261, 327.178779396304, 350.949633699323, 346.303768794324, 343.429323359806, 341.169495320669, 331.01009540939, 374.273135607587, 322.493404906937, 353.675839448484, 341.965049467287, 347.129581188112, 365.508322815904, 354.112621148345, 376.627523002179, 334.446971627748, 310.026023301351, 365.130551756865, 307.314371426281, 362.529028845762, 318.414212410772, 362.292093194981, 364.533931376777, 344.471859046757, 352.937230051558, 341.200938665099, 318.300479664404, 363.040445205137, 343.148413102884, 323.085486456108, 341.305013732785, 365.521052588272, 340.418080120753, 329.27739125851, 356.868842271246, 348.914755851294, 359.271765629831, 328.157132783963, 331.506424336264, 338.823073330215, 356.575137838376, 337.597464166034, 338.720995762325, 364.932117123914, 350.116328721209, 367.312608393132, 357.154619611249, 352.495866710681, 338.100121942083, 349.854684118412, 347.614690121329, 350.959096233303, 354.074648585679, 374.512428453831, 302.727438829103, 339.771520034308, 364.643583119944, 329.504988480867, 339.719617533802, 337.663372799329, 324.673866354404, 381.526688618724, 310.750569067923, 358.589948961374, 350.381229276215, 338.380670034743, 351.81185461126, 348.259043255515, 342.104428927498, 324.383117564308, 352.08401571606, 334.761989514998, 344.58090731254, 342.728628563674, 347.820866028037, 343.021510282027, 365.565749586704, 342.653362381654, 321.340826409803, 341.529600641848, 342.983242926202, 337.201572341989, 346.674183221892, 348.252924779864, 343.634402699957, 356.414525201682, 330.039289579589, 323.405283891001, 346.806601841248, 306.782078582523, 319.857689395717, 324.975858945048, 344.609942075387, 362.57803776457, 310.160271921508, 362.379105214464, 324.884353064371, 371.222192235462, 379.472496621974, 327.623073192588, 354.311907079422, 337.068580672406, 355.023056196863, 375.935317707552, 362.174028682868, 324.673242946283, 359.176214506173, 387.738889490167, 340.626173745152, 330.507421974719, 345.647376165898, 333.052936947473, 359.015147256043, 361.946608862129, 347.046124436288, 333.975454210024, 334.048434126575, 348.995518065899, 345.95837437289, 340.321636694465, 341.328589236393, 347.910211591808, 347.412400332334, 334.863256048557, 356.256042482142, 302.8757646376, 339.378386331877, 307.365459742912, 334.047624499984, 334.171126169289, 330.163504968078, 330.801680178762, 346.755777500795, 354.425233324555, 383.190530832307, 338.155095775069, 345.843941209461, 345.574684899068, 376.800964349556, 341.395307874212, 330.275753417366, 378.909058978927, 358.135152915129, 355.403979970994, 373.997635243285, 324.425967200379, 340.00318798207, 336.441280845461, 332.556772205929, 362.783265966351, 364.169288926419, 342.146213985361, 355.849503954665, 358.218618493846, 342.094100712293, 319.386115684348, 382.596272194149, 356.014461812104, 345.778793011872, 327.46588518544, 330.54169375378, 297.119606232339, 347.923180944334, 349.483763295325, 354.703761672856, 354.505186204763, 347.290881839799, 358.859472966391, 345.660609907344, 351.591384101565, 359.446294860427, 326.288341024599, 350.848155466443, 341.138730022576, 350.068914355033, 336.177688148884, 319.076128461628, 326.172546126073, 346.61429055508, 349.158453345378, 349.885219886476, 352.019142825275, 344.930148847962, 346.456689770206, 329.47883664439, 324.203671984393, 368.341291582005, 364.356006879502, 353.245500210085, 326.029169903827, 352.270552378459, 352.238205162502, 360.406673340791, 311.462366152826, 357.575793757318, 311.244460017989, 350.961253431579, 342.478254706216, 353.041181407572, 339.853518680787, 347.956879777492, 316.813159906914, 354.094369994165, 363.1855027969, 338.512272382657, 350.637384498608, 354.734531268474, 370.279780855239, 347.337567998183, 372.727378100116, 354.597633122594, 313.818269461925, 328.578716918889, 332.65420581491, 325.902356191115, 353.95170137165, 364.021629382005, 378.265330287539, 341.698200963602, 346.365710861397, 324.54238950982, 338.830744899537, 346.334969269097, 349.438646016114, 333.556275055635, 361.867806307748, 332.711635480126, 338.867404331836, 354.620121610698, 387.598648626164, 355.991433408405, 325.825239388855, 360.679710064695, 341.349681191808, 380.144220175577, 345.488520342226, 336.069689312719, 347.589418313787, 343.008088561975, 340.271536448397, 334.656553072014, 342.272756213665, 368.136204598335, 323.195162116573, 361.381568956001, 362.192631581001, 320.687333992289, 338.380764484823, 332.840848789642, 351.27068476992, 346.952499258512, 330.430391765658, 329.08978835155, 327.863080889623, 311.247480126355, 355.605486945817, 347.617629955115, 344.298007892997, 335.636514564053, 364.558689693099, 325.482117883069, 364.017830664622, 333.962611920883, 326.779245769282, 343.040056748437, 347.648835728074, 362.998127315688, 324.488606442601, 334.41115235827, 321.66709434185, 386.849754823192, 351.907716911658, 352.884938555869, 364.629181687186, 348.709585381907, 346.896373662575, 334.964008861809, 331.972434713897, 353.249195400987, 313.244802008115, 392.499188476828, 348.215387515342, 368.055037113071, 346.001765434919, 372.062709683464, 308.992004998547, 345.669528891247, 346.733724523795, 321.060678319521, 362.38724711606, 353.8965562926, 336.213265507307, 339.185719937801, 342.829534580564, 359.319581914432, 322.332551992064, 351.629429763997, 348.677984265923, 348.141855800571, 356.051133212831, 341.949856267076, 343.21657835023, 353.105914635038, 327.238909952945, 325.867043608816, 356.256290403119, 351.102030990145, 309.601671733453, 343.687757587506, 339.212802544843, 353.433614112388, 342.001454173746, 331.626320699975, 329.268286061939, 373.798766413524, 332.191244212015, 347.232147501536, 336.115378719467, 347.899858944088, 348.054977704952, 369.903404703687, 328.735268831863, 336.27614901584, 342.565269796658, 342.214719992669, 364.78683553448, 354.601153378382, 369.288306166325, 363.182785821839, 374.718548620881, 348.426983239342, 349.802022033936, 350.006247138455, 349.361433076131, 340.948407235342, 320.46833200735, 330.31990723704, 335.299856885862, 330.128420033507, 362.877246101736, 373.34344157447, 344.077535987223, 369.456688490414, 348.417222366476, 359.399666495033, 326.924200655934, 325.181130807802, 334.234773640702, 359.884877442211, 339.776285675763, 352.350886519133, 347.108244287142, 322.173914113851, 337.096856518972, 361.860090482268, 361.924485730929, 332.461528335884, 333.719493601914, 333.475089568785, 373.209518143269, 383.642994774805, 358.070119868074, 328.747896534534, 343.44861492897, 341.948269720201, 341.340193463443, 389.083613664216, 348.001472476664, 375.647650879464, 334.76128524419, 333.467990544413, 317.922714170033, 298.763298679527, 357.115822309032, 308.257586770487, 362.82051877401, 352.938256580357, 312.228811842429, 331.766812784532, 353.054655854783, 345.486371295116, 349.762873530665, 357.385572700468, 333.375684610493, 350.8251240506, 355.828209687687, 337.1773237614, 325.629177788315, 340.24029401467, 354.425990132286, 356.220572089325, 354.012139549846, 362.099774529029, 354.13868158511, 352.403290298953, 352.097842778628, 354.258050111069, 327.518469318557, 363.604476258232, 341.315636994305, 349.465175962863, 331.313664067295, 357.488740096208, 332.077618325097, 327.540546848142, 338.878320563392, 342.123817890576, 366.640086059295, 338.2203172553, 365.01559976266, 351.3795433812, 316.591028244813, 337.843239829641, 331.898443027639, 330.99144732, 333.894115384178, 351.533896987441, 316.963156622293, 353.577435506585, 374.149893254971, 355.730392101833, 325.234359752119, 361.53155208171, 334.904960257609, 356.314400973047, 337.751802946904, 363.773374173351, 338.234553300934, 314.938357256416, 336.058173912363, 324.722785434307, 358.273470979339, 347.331906887055, 368.000513192486, 361.466507590992, 355.438321079774, 331.955828578605, 343.147249026786, 328.612752093391, 330.170272220485, 364.149320197244, 360.349099714913, 326.594407291888, 325.649260929094, 315.822361344033, 368.658781594914, 381.333337725214, 332.520459607332, 376.745364774603, 343.802640049359, 324.44739145937, 339.726899977661, 326.062620219238, 356.458331530154, 343.303300120342, 341.9560144467, 332.677190974038, 325.784735002147, 342.982127578259, 350.051128151518, 354.082387896015, 341.281060270601, 353.016822187567, 346.450229724206, 358.66337850405, 354.108915587596, 377.70497168832, 350.79391064126, 348.182697412521, 365.345824178782, 324.066450862595, 334.331872412524, 337.718392309304, 328.929843872255, 321.890965120379, 311.048093212472, 346.559721674861, 335.310242333833, 342.67445251196, 349.370253625118, 331.707892367098, 322.078130618628, 337.487067315417, 389.204850525968, 332.464189612321, 370.589160421769, 309.126482649058, 349.188679308093, 330.294521831288, 341.420161743121, 340.983672539269, 346.338809850313, 359.255635980913, 360.716607456318, 345.386220892578, 338.601760724166, 370.688930645943, 355.287470628256, 336.106822646174, 362.890575138092, 336.300495102322, 339.451995540527, 355.330938280496, 325.312194393992, 323.205663145743, 347.557902780017, 353.595832102604, 365.314144096262, 341.456738854287, 331.385870764338, 329.252665813326, 331.973733909884, 340.566436444697, 353.243728303456, 337.640402690109, 322.001774534904, 356.365021123676, 328.002539455819, 341.876488812797, 351.478014094607, 341.852926772324, 360.985360141796, 329.074081814037, 322.967578761711, 355.470136539841, 369.878147411752, 321.519157215565, 368.961034128136, 340.443311634194, 363.374417640521, 342.778179703159, 338.118135077402, 373.654733052652, 345.585525649431, 339.777984425754, 336.453946565929, 356.337960349585, 319.966497130578, 343.431346827938, 324.76952197344, 349.61647026562, 337.152259395922, 325.040297050436, 373.73929168079, 317.009700569352, 385.850576111432, 368.116383897495, 346.252796386762, 331.212405629485, 328.569130167701, 342.952164738719, 362.64853590823, 340.250596739877, 291.599201281215, 341.286202589788, 320.60566060916, 339.490517554481, 357.944244656801, 325.781239118432, 335.140564431874, 349.373732981918, 353.60368106511, 325.739828334284, 359.165223499489, 346.143247762416, 333.835130660336, 331.677755762694, 346.792599041626, 352.439646719917, 329.207906745575, 344.228526187816, 377.218550441366, 348.214078333143, 362.342115126603, 331.342270300166, 353.868544817703, 341.813468447543, 344.264799563214, 353.103285194242, 346.712844645639, 338.652695303044, 333.246486488238, 343.1204224513, 358.066154703098, 333.567879480746, 372.528127615381, 352.714893310443, 333.502756096609, 330.723904884055, 347.403251880804, 328.560843146061, 344.544031751889, 319.562634185721, 346.051716277191, 336.10514373196, 350.72348746346, 320.155704794656, 358.963896793718, 346.774872916485, 334.263031545977, 344.44514234239, 347.48699064536, 374.986862645926, 342.818371295505, 333.114090898166, 339.445078667841, 333.374977727126, 321.319132611918, 340.848710451637, 319.566893288421, 325.396450954625, 330.55352688991, 302.388726187095, 315.19046704698, 341.857237732223, 362.807285937449, 336.317798780573, 384.858617172827, 337.058238680832, 353.997119765594, 334.571613626111, 345.091835162167, 315.630078817411, 354.081347304814, 337.149214930029, 381.809141774965, 339.198882143095, 346.836092650877, 334.338819480405, 372.025149199578, 349.715871015696, 305.606204504161, 364.95199863464, 369.013735495297, 329.262356276178, 365.779919860058, 347.342715772586, 318.809017109076, 359.610952840252, 381.832751766853, 356.91485313262, 336.072346321546, 358.172956294818, 369.106695147537, 366.719083694038, 303.259642220533, 318.970061665212, 347.582109142179, 357.455131305978, 321.943874256886, 336.301651496959, 337.364084608816, 340.359373813634, 324.794045781426, 348.223864086405, 342.145292238267, 350.46698862428, 338.152331455915, 363.826601524564, 348.069834489518, 335.572883835263, 381.475999805572, 326.012166500877, 357.341236693057, 315.779134329164, 367.152244609961, 338.490254369161, 335.342750478015, 352.904721339469, 342.766459859085, 366.15798087565, 367.109613988857, 329.64429066394, 356.885884143054, 377.184513506123, 366.882563274003, 329.785089600007, 336.959477048357, 337.422581226376, 347.941909552966, 351.454697518365, 320.614601512797, 378.242777627764, 352.954802673326, 361.407841066376, 321.435244963658, 343.023404156215, 345.530334336744, 302.082033530505, 361.332919230505, 361.678679051239, 364.405025383987, 361.265804308412, 359.653735304526, 367.27257090285, 350.841553471387, 340.499061242497, 335.881831241627, 339.008293041055, 361.70623908533, 370.342380426303, 341.867987264572, 343.430971059693, 337.79744264789, 354.738962161853, 369.263967529249, 354.606006327123, 326.190289088384, 378.345625849895, 338.610885498497, 363.355395777615, 330.015865013587, 326.698687418871, 364.834354863059, 349.829369165688, 359.90485378081, 351.630201170606, 365.545589330539, 340.913736883265, 339.912432809796, 375.36237213061, 335.348879180774, 373.606317617977, 359.124473384183, 349.520936779659, 330.237304696844, 352.904756890823, 345.132277088614, 346.800793025801, 329.536006105382, 358.904305366752, 354.321388509788, 365.008248612536, 325.90126723203, 361.443328588622, 374.471388781173, 364.549193536867, 343.25139801157, 360.838754252691, 344.952942639958, 346.650545521065, 322.560545112745, 338.692721440168, 383.549598123126, 333.726209899974, 335.141548935634, 327.84537933839, 364.049437910584, 354.252624496177, 368.344537977189, 336.833525016, 325.615777321188, 358.496679469176, 311.160364844647, 372.739296767376, 293.416815676745, 317.622380428347, 351.842190480016, 322.852247512026, 352.919330464207, 338.921944680751, 351.321371695956, 327.56487203801, 323.945578737563, 362.147906094937, 331.591910460368, 354.618887972904, 346.557157647582, 325.253473139498, 397.351212870321, 322.688185400909, 374.033546928821, 352.026504001363, 312.751423617631, 328.302394937103, 337.294117169378, 323.265053349285, 366.347612474979, 352.667443732082, 350.725732186696, 343.011484765704, 343.194588737911, 341.377791017685, 365.276742033359, 359.663366531854, 366.138865352463, 324.406414717438, 343.514335724796, 318.048699318781, 335.60174513485, 355.567909889128, 358.861684721093, 365.758391744355, 355.178780776118, 367.534841611503, 378.730313894214, 327.344835404007, 345.679910621987, 318.285784817524, 340.340462923351, 327.918127446334, 359.989092102014, 305.593804891117, 341.451463682189, 324.240249423356, 348.258811824298, 348.405451586777, 318.234273617345, 324.835944271131, 345.531353647703, 359.842902927727, 382.331856423053, 362.172550171859, 338.70397190026, 330.673215518075, 342.438215748834, 313.823737789974, 339.345571223565, 339.389002995075, 365.208714012489, 332.954700537317, 348.971284930511, 345.658789728859, 322.699390096855, 347.367219355014, 348.108280411413, 320.207895022533, 353.747208004103, 326.402271486091, 378.979539488133, 365.10204573, 323.890536357772, 351.238049841502, 351.719359912975, 344.518936193057, 337.873432126783, 358.954568715737, 345.693731696269, 344.490179893956, 340.880826782374, 331.700012548377, 322.130742956919, 334.974055501778, 380.597031096565, 362.992705641695, 352.550418238188, 389.765493788596, 369.122634371647, 354.087333661826, 325.631461958298, 327.651019362801, 345.097529665061, 336.115116092828, 334.250613863056, 336.321020236153, 264.889078675616, 371.406233348142, 324.35655665566, 365.591075565045, 358.372202659056, 344.03891223275, 343.134599204063, 352.221274346195, 317.392937490031, 341.303440850864, 345.000604081267, 356.806570956095, 365.538879051251, 338.935116604851, 372.789595975481, 311.12963362239, 343.110872877316, 342.503820942298, 336.156828621321, 382.486654554057, 341.025470142117, 347.331992933099, 324.939167397836, 338.425011947039, 326.147610550077, 379.673046112146, 351.929473973675, 362.504978185155, 350.914630727838, 313.398288472394, 341.165642655962, 342.322992551551, 330.140721075981, 350.078768377178, 354.702388588975, 330.066736481641, 350.959519989531, 344.526979310841, 367.95633193708, 336.163558372911, 331.504271137828, 351.992512512838, 332.040843576156, 362.539878604364, 316.717559154732, 344.396681818209, 356.690611420212, 340.395993652642, 337.263452934668, 341.521772012839, 365.804914044346, 352.610357416468, 343.844007016737, 356.0373609167, 326.023634194561, 353.584818282818, 330.912179626124, 351.891852576743, 365.703389829716, 350.883923591056, 337.811405497233, 353.515584981266, 368.10742812258, 361.400725755614, 377.10405155439, 318.192233810767, 336.712400758593, 334.672609131866, 324.912498453627, 336.175887340911, 368.888784322144, 323.075806305018, 361.660555621803, 366.566170552793, 325.860910695821, 343.025369136128, 355.164467612225, 346.289523829251, 328.201338308573, 339.418045172092, 318.41609801957, 336.244976343034, 328.394583781897, 349.977366003948, 359.915498484592, 320.093804068484, 368.643570226117, 370.158586388829, 362.355959518921, 326.537976872877, 293.380831952124, 320.316506673205, 373.653281268579, 336.16778761697, 311.290366558515, 346.409790271402, 366.40600442412, 314.17473018926, 325.770315697986, 356.169825206625, 337.968271833373, 372.511813063451, 367.329590180529, 332.250534268114, 345.061235814778, 315.938948006253, 337.017690360197, 323.94919386902, 360.306487088881, 350.113509117887, 345.843654219735, 355.907288361272, 355.328901780675, 342.362972729228, 352.843530025391, 340.194864922471, 339.379955362484, 338.43903661454, 360.462002564119, 351.85617141357, 356.208061829779, 350.8340312515, 307.161895583377, 341.604596135764, 371.875098374159, 348.46560314042, 368.831154522501, 338.18048707198, 333.191770755144, 348.783212613291, 352.710104686605, 347.183790155053, 344.129837224258, 360.100863914593, 341.653192206593, 344.009307240662, 354.481142699815, 326.317331262327, 336.660665029856, 379.902833709054, 333.120861108895, 347.307196504585, 377.965934384622, 337.72249400365, 342.306722521036, 311.495704058524, 364.957547472355, 366.205823141056, 352.142948654853, 327.228245279963, 356.514661595196, 364.098753554314, 325.936214421107, 337.701779261994, 351.772459952252, 344.594713370472, 344.690337955272, 354.942586175723, 324.642753643629, 307.792609139411, 328.209990427846, 328.752886338005, 360.862825277473, 372.122101855745, 346.371783687075, 350.936760817615, 353.670314176537, 347.453860400661, 360.774673013603, 335.267455850025, 345.695119850997, 318.512828795621, 320.140225705997, 335.022851615021, 333.152221218072, 378.886095544171, 347.224419038975, 335.201313282588, 341.432028227207, 344.640748907294, 359.862627339987, 368.089327158472, 353.614418831515, 374.236169028868, 337.141532717622, 321.326310541338, 335.369401747091, 367.665088129667, 330.414605741738, 360.2110455683, 313.422496550371, 358.307669361896, 333.56733568941, 367.978091231374, 346.238021162624, 342.641432518949, 340.530345477377, 308.395013061787, 336.9609474643, 346.907380992853, 334.076786874311, 301.228743193095, 322.124843138614, 359.198384139145, 337.879149508886, 336.708046191532, 340.917939646231, 343.900894929821, 339.731754806441, 336.339743463235, 371.401849119808, 350.141605120203, 328.668804402499, 306.7313996158, 342.392645861712, 316.33714116351, 390.052793707608, 319.107705533078, 346.533814728304, 364.644192822698, 317.465007767575, 351.46274263364, 319.208910832712, 310.404335590332, 341.377602138368, 344.374123257263, 341.721909585613, 345.6534320703, 362.300097815538, 338.713539273533, 356.85697540254, 344.405759975242, 351.207815570279, 302.541575184161, 346.582278098017, 352.253473196428, 368.851584769284, 355.167475674161, 377.674682764101, 338.834480810368, 364.517147044341, 329.343255459487, 342.72242730595, 365.15557652797, 354.666541740405, 329.910840197869, 355.0594468459, 353.368373411045, 382.259730928393, 339.329110767774, 325.16569457132, 328.224007166198, 344.7587785744, 319.354479747834, 362.942679625897, 362.282739655053, 347.646881082342, 313.603112616765, 368.434318606842, 325.632054959109, 353.557848606713, 372.544398628551, 363.22988633746, 366.182027015547, 322.506041497137, 355.950073265807, 351.356633769597, 323.288503101684, 333.124527758789, 336.922807569385, 378.765744946043, 351.155184235054, 324.44845341388, 342.733706827941, 352.481517042354, 368.002741435717, 345.123071587625, 351.949781057508, 328.2210369043, 359.257018133121, 340.108358143949, 351.84697035594, 359.217840172699, 356.329381125316, 370.392961919681, 356.919279146387, 351.630635958634, 354.387240684982, 332.478896774349, 341.387867060602, 372.319229517896, 368.647743609041, 338.531149954492, 374.748112264332, 325.553508831286, 351.150220391803, 316.3944246032, 370.022079484104, 333.775876528614, 358.797652264588, 340.792141176811, 343.335828352067, 327.426885665367, 326.465383593131, 320.894871284109, 307.782271867113, 338.52761331078, 373.473464682731, 340.072396572744, 366.046256155817, 354.071271379116, 325.749528324285, 368.967856434017, 358.077341979538, 318.740861839129, 349.872366536627, 334.686453159938, 325.014045087387, 339.891888197541, 344.183298760134, 326.226459449083, 343.134772915789, 343.328662740413, 356.496895611854, 339.45719468255, 355.205953942909, 363.566519021056, 324.755597747972, 352.409658156493, 298.550006010424, 367.641297534068, 343.565805207139, 342.560371951745, 350.199999457524, 317.154730299888, 339.538458682027, 338.910765164736, 364.658821880061, 344.45616581843, 330.079280027571, 371.314411076661, 340.615207920069, 330.248936705178, 360.359281654668, 349.885870438932, 352.793117296715, 363.518158965477, 344.116239703207, 308.624067574947, 364.414263101672, 349.400777955958, 349.398837355033, 335.871525588245, 321.091158858601, 314.254761131212, 360.911940913688, 345.402531724955, 353.354593179871, 348.400584780092, 347.354332104221, 352.739541398576, 328.833374914779, 346.739582463486, 339.619371017284, 353.912308436807, 360.523375689425, 359.413758617272, 336.45308639257, 336.879941865025, 383.7832339708, 355.922814604615, 359.878533676582, 324.620924158891, 329.495304240226, 333.656752810737, 304.752503987884, 365.166664542241, 365.101749916216, 355.212438601528, 389.836347092899, 321.519244803601, 347.73933161429, 332.828882773095, 320.517956964652, 375.251543853918, 326.734881607782, 376.807590963378, 340.687447197589, 329.58572085677, 356.18245170505, 330.479810172431, 332.735436181037, 351.181491210452, 355.175778186183, 335.663976239527, 354.255243190304, 337.838267712682, 361.329763907446, 361.673543779966, 349.835670237286, 346.134037230216, 372.197083991779, 342.781479063596, 362.816224602373, 339.962894858004, 362.020541719966, 345.569276427123, 348.845698797184, 346.700134618729, 374.743390344541, 337.680422679592, 315.379562891256, 367.800089046281, 332.087576168996, 341.14253376578, 355.272694256751, 340.573713269961, 340.6614090708, 365.618762807008, 345.022676967951, 326.085089336223, 320.788112148197, 349.117446525527, 360.526497818794, 338.124782580844, 329.138145797368, 350.188362689689, 374.24593299315, 361.190705899729, 369.64527126298, 372.078391683232, 348.814749001898, 324.545969575403, 316.662435434118, 331.717900436606, 362.741818129149, 315.754914644716, 357.576248990769, 329.718679669773, 368.401343380179, 330.99994613382, 336.427232387957, 344.416305721461, 352.839511067883, 352.71706262742, 356.580985858552, 323.421207516881, 381.794365961779, 356.843642794183, 346.717216068697, 348.811827851414, 353.063330253152, 361.601839246277, 343.070312667914, 340.108865819084, 332.343744895552, 358.72497312781, 382.809349159039, 360.364850251627, 323.07315030208, 383.010593885986, 342.707057193146, 343.4885612956, 349.784110793014, 344.524356742442, 332.967479430389, 369.789667277138, 345.450548759329, 332.876770357429, 364.637793324121, 347.779905223004, 354.20921491745, 333.77937656662, 344.754490242696, 353.451720872239, 360.494443393964, 328.839302291475, 356.714175913127, 338.242727555646, 343.238476243326, 347.65291566314, 350.391508749456, 376.388988163668, 335.67868500432, 343.006027006966, 340.127462167616, 338.044280673414, 357.288793761743, 336.167627927611, 340.688185672868, 346.967637393873, 321.062920315186, 361.986737156617, 326.536619143044, 335.694572370521, 310.3572662553, 366.756761065705, 348.719010794008, 367.582321827933, 359.517792503232, 301.257658972055, 322.874307596481, 306.928797556222, 338.940895170381, 348.726517925496, 329.271540362409, 378.259781868544, 347.99716433028, 334.621382266503, 347.549311434625, 346.492568995406, 355.659048228326, 343.092884606932, 353.117318661637, 356.712488996627, 335.552689741111, 372.343760375322, 371.480221211385, 344.947943218136, 316.088008918241, 321.178277905917, 347.303901579549, 353.257159265291, 377.048859261522, 374.437425336379, 355.788603808493, 324.262684144414, 311.708048375531, 329.499491669288, 341.308295895406, 304.930231304004, 344.770990807734, 321.374490633319, 342.061526340838, 334.048198014806, 363.417174906123, 347.717071863069, 345.666631409942, 334.842949623167, 338.949530360164, 352.079722172191, 345.331041549342, 337.718302092687, 347.297401547279, 332.980633869258, 351.991199669942, 353.606628618649, 331.24179877657, 353.582997823186, 359.286989753247, 359.429732796955, 340.310391480681, 308.250433581425, 335.250088050951, 339.462866420604, 313.157226752302, 315.624206050003, 318.318860045031, 343.106734964947, 357.202919362862, 318.189220647764, 343.222206214234, 366.877155439975, 335.083168230473, 351.458368020299, 334.941467242185, 338.779719478522, 323.927690485867, 358.2300127534, 336.431447469332, 353.859591061561, 332.583394277021, 322.989804520401, 349.357813654412, 338.836959192631, 360.666486460176, 361.733023146949, 338.123444388153, 363.580481613826, 346.927436285725, 350.708556691545, 321.78888360299, 358.432079110055, 347.250875938697, 348.809876370179, 346.017533923249, 347.873049707288, 349.804039722584, 337.038976209746, 324.352980504295, 376.294173568621, 364.145821179216, 319.599018327778, 341.718809486246, 331.439058183451, 353.438805746487, 355.548373286262, 388.58701922813, 370.113965268162, 357.012516717042, 328.874346657403, 338.979915161396, 327.86339518683, 344.228365859386, 368.378949492723, 351.572212827194, 323.694502459867, 341.729824499867, 339.621703589479, 325.154251321725, 328.158816779057, 337.237943017914, 343.366239865925, 343.928257155841, 316.873328189598, 353.206167858199, 357.18695890908, 304.682446387702, 349.166500274973, 343.773939309292, 339.068585036398, 359.069139026288, 351.744804770063, 352.420930305631, 384.733073499541, 326.788116453918, 337.193607040475, 342.471923977994, 362.29951678175, 347.632314885775, 330.411626045405, 356.768291366423, 364.212528647034, 328.328843284462, 349.060213296187, 344.138397036232, 331.866095113729, 339.159095611182, 304.466831567155, 351.49821536686, 338.788672799674, 345.039742942873, 324.012861592064, 325.499815716442, 352.357900378928, 350.645660121737, 327.436728095194, 340.391650019933, 352.585168784433, 320.639560774269, 336.348289416281, 349.817625507229, 379.217022323226, 365.41310717884, 356.809206479254, 303.960053379814, 329.045266764532, 346.108051430053, 331.461028077695, 332.531302968836, 343.426384180833, 337.677037446304, 332.813012464913, 336.912785562337, 337.781643961953, 370.885493546015, 356.881229455588, 335.712093673864, 333.827833246849, 320.573980798627, 322.384574968803, 348.654042715876, 342.612634599368, 352.105703312472, 323.556358646943, 325.489954464933, 306.726679556061, 347.572848795598, 332.649013485515, 349.713104150931, 337.854140503276, 336.086781927805, 354.982133001242, 335.896895201627, 345.664575096017, 350.741367618797, 333.636266552263, 316.939029266463, 355.712802927475, 373.532316269773, 335.755408485128, 334.329621408978, 324.835618854319, 352.730233333957, 353.437812933736, 332.532468814443, 352.097531723175, 346.63256577244, 356.748139056644, 341.372543529913, 341.131489431586, 336.373625992735, 356.66135084449, 332.809113173821, 355.988044377182, 370.471878226979, 338.20139305334, 371.702024363198, 356.951180799991, 334.720035345047, 321.394927469516, 348.079734479933, 327.82814490149, 336.113365203588, 337.263092247304, 348.380451421124, 306.787833761805, 353.900538118533, 349.890143315467, 335.474225316546, 339.528159191714, 357.231725349256, 345.05433222841, 353.073411677699, 339.935574569883, 308.726917461953, 308.819337759256, 347.169504336815, 344.76125118083, 335.344942351855, 350.945189314515, 340.892430850148, 327.29815943935, 363.318911880044, 331.154634005703, 344.024865395692, 341.67393220145, 349.703679099921, 339.166330624922, 331.806787126563, 361.114043909525, 349.89781895034, 288.93068110889, 332.057469724903, 344.739126429043, 353.875509840706, 345.98101293878, 365.189697919086, 368.526680398318, 351.496710076579, 347.145779006277, 341.121146730642, 353.414559463853, 356.234672714766, 320.430458661832, 356.698713421817, 318.985687342011, 327.013358251146, 355.625603416919, 328.654830764514, 342.838989872126, 325.634072144599, 344.28125581529, 370.502741581415, 304.067865922932, 337.341144017851, 365.964167744918, 367.118197900575, 354.077627951072, 336.79048581596, 342.468652011415, 360.477621354918, 289.087769452402, 362.125129617668, 350.866250473569, 348.354651802727, 359.701570651831, 347.644347929185, 349.112744445205, 300.798629987577, 333.513473128828, 365.179346020656, 380.923641166178, 332.978293418508, 338.483786323453, 341.100098284159, 360.294426073369, 339.715998316944, 332.038022049656, 355.75751243247, 324.911649307302, 332.549719645887, 357.439198627919, 365.617886675758, 371.660417937506, 326.672435922061, 324.218432425968, 328.700060240535, 378.033820040872, 368.379852789832, 342.692459342915, 321.039320146924, 349.191904746951, 364.649264474832, 318.152162421103, 324.965252925981, 361.77893137788, 363.642574619364, 318.981047343504, 352.715342770508, 375.965654208858, 327.960593770903, 311.001113723993, 343.231948657769, 332.937133649116, 311.28293753711, 307.557763842131, 332.964620362485, 359.790878779071, 359.365075119769, 338.372901326788, 354.272200493514, 345.147662494804, 338.332910384488, 369.266215743098, 357.514506521224, 358.029025477883, 373.2947501791, 331.429328523903, 363.4484709814, 318.324338844123, 361.924864829232, 362.186040461595, 345.939581707892, 331.479059633121, 313.944759200912, 372.034041212932, 330.078511686161, 342.198459656934, 353.177470616862, 342.72588943878, 378.988717454711, 330.348608389255, 344.553699660436, 337.323768178028, 318.326416461746, 341.201065218363, 329.006467581492, 380.960557500049, 334.600870052351, 350.91560066916, 349.788322476522, 366.956335929277, 337.283385849998, 331.22974083019, 325.635139077045, 371.858142789218, 340.067743341954, 332.645785648373, 349.232409538236, 338.363572013665, 358.032543412292, 345.615133710558, 383.77687673726, 340.651634079149, 308.450084605606, 343.704415615976, 338.751584586955, 342.930279150908, 358.913437246441, 355.002739912278, 386.403348433545, 350.543872426104, 350.227776641961, 323.719111428389, 342.601395230992, 320.56285135544, 366.944421174876, 325.538788489322, 342.207801175045, 344.481896424289, 352.063662291481, 341.147883424374, 360.725051164453, 358.027657054263, 351.221396862868, 324.375677637864, 368.697527126171, 349.386968076841, 334.448149755857, 342.674729148981, 355.687888859187, 353.7624862231, 324.572129398727, 381.433250334744, 331.182646177899, 347.915664043523, 359.30671151959, 316.106497529541, 341.279813343607, 343.219740388076, 340.373570989404, 343.385954991008, 357.049726804655, 336.31708226728, 340.193520857232, 361.047039647429, 374.139989403358, 356.361927183161, 340.028781038723, 346.97073934399, 338.430674352528, 311.777052411153, 364.498642804824, 355.493621171594, 341.322297603528, 351.241047430702, 357.759954300476, 333.340884902216, 342.597563622827, 357.826191355595, 330.873251687841, 359.589849195626, 335.247885167666, 356.839484247507, 386.792319275055, 344.374356019, 347.080165573276, 343.370265464285, 334.054346179603, 354.819819223957, 348.396910028939, 346.272105470107, 347.576476476438, 335.597008876134, 349.312276063188, 340.060152667643, 353.103544351935, 329.385427659034, 336.59852627376, 345.567978001242, 335.215504643701, 373.543137227118, 336.545830893656, 353.194075940719, 325.236924947063, 332.076747785806, 355.494356103732, 350.874979448275, 321.497804457524, 332.787716900149, 370.236633691018, 332.150265980759, 335.575729092999, 336.287248051921, 347.309180696161, 330.154965039194, 350.066230914729, 360.071150215652, 344.808703375486, 318.344417302093, 357.271253282544, 349.784206544785, 353.654911908936, 349.741899141311, 303.445237021355, 353.170225847412, 354.695748217131, 345.129221971635, 314.492394030319, 329.64618468936, 330.076046362799, 346.768862540646, 339.218047398052, 344.049830239883, 308.655920070381, 346.780484673104, 342.420150218352, 311.683546649484, 361.374562463629, 336.507863309284, 344.782085653666, 337.827220615342, 382.229235291732, 324.153430971645, 340.602830605305, 356.55317729619, 319.865055432243, 330.339044489662, 369.451932597767, 316.450202550042, 373.043252532078, 314.920095196454, 326.874049916344, 356.979588216911, 331.464323668939, 338.846524834404, 305.068167553577, 342.691844081979, 372.818662817713, 381.864117492058, 370.082979383534, 333.614053455945, 346.051315161069, 327.213456365761, 332.893533546976, 360.10711920131, 347.491734679259, 351.830217430391, 373.038726416439, 353.400785663174, 355.222503213605, 329.396612692856, 328.705498966438, 383.34185120226, 371.55295819141, 331.611949226981, 324.904596030911, 362.792697568617, 358.330024340349, 352.533639136797, 336.883707944956, 347.817933890983, 355.212007278832, 354.303133284667, 339.809896912216, 335.746208973424, 340.3924076487, 340.598231453893, 351.282601402197, 334.850286624682, 372.700715802248, 356.555667093034, 365.473579738855, 345.149196810963, 359.577803314302, 331.683804563422, 342.542292558474, 329.520455287504, 342.880794650975, 328.321691327058, 342.530134172679, 361.018865435071, 326.696515845295, 353.374395682497, 314.179701493246, 347.098606140901, 321.612637028128, 333.983061651386, 349.33260634191, 347.560728985927, 332.962204840732, 351.329786314896, 334.888676857601, 336.208925821532, 330.07507157602, 304.489698038718, 354.569894136247, 345.503394421399, 321.179573321008, 316.659493982591, 348.950445880063, 346.771930251715, 391.214097355893, 307.067600366711, 349.80371480533, 353.339973946476, 332.51065869148, 336.723373952829, 340.873514848123, 324.807292025668, 333.120299583189, 346.704490639653, 319.543957532571, 335.745944579788, 347.551497382039, 329.046690620065, 336.718199759903, 363.498214739145, 349.88801303241, 331.185875134891, 351.70698740802, 343.820099992417, 353.620966681878, 373.150657218565, 362.143563672611, 343.293753442354, 372.941980789078, 318.81739210055, 352.827081510224, 362.825395493182, 339.836463654157, 335.175246224391, 362.730356882695, 351.214372242328, 364.884710482656, 302.567823715309, 316.301544294868, 371.431380245842, 360.935331591622, 368.895744824717, 346.838721356143, 315.142038406014, 330.411365708996, 314.547877303493, 361.127331536817, 331.432529399611, 336.879484170241, 337.386626510315, 363.896491184652, 349.030976716672, 329.475388465186, 343.260282641415, 331.281130601732, 331.413400602559, 344.362271687845, 311.83912743424, 334.841418135568, 339.913646424156, 354.338409805843, 340.709514243894, 331.985704439769, 355.403329404244, 332.884371604989, 340.560326322513, 351.462595142226, 356.126518653442, 339.395790303986, 319.955352679509, 339.689192128082, 336.0806682526, 321.572044876975, 339.459754487956, 347.1821459426, 355.3384937551, 364.776738992039, 331.956959744533, 344.354827593714, 353.642677480778, 370.976691121835, 338.406503312736, 313.702661762132, 346.083685437196, 365.642267782601, 341.189451863421, 328.709475917332, 298.990596865968, 345.712324884141, 315.039679035997, 372.089296290463, 352.124154349249, 324.177026161281, 343.127783162262, 342.204249230671, 367.851306919611, 315.560548145301, 339.221377329869, 322.812120323446, 351.264759296068, 327.805011459498, 349.45606172814, 354.776519212215, 331.843549071166, 334.610671989169, 372.954660093898, 309.146838916686, 334.713640457658, 315.868064295823, 349.311600694361, 337.520588770097, 392.777251562583, 315.180778097799, 329.949967634684, 355.46665910345, 341.77860420328, 360.87465135803, 365.323131870917, 314.143471911868, 336.390030151955, 345.420201055296, 322.411919086099, 371.475106288564, 304.653211643436, 329.478092087095, 292.967538358345, 355.885200148008, 358.511092156755, 338.240738810053, 362.379226612761, 362.15786743911, 365.697752658816, 338.882917976367, 326.091565310372, 372.041130878181, 361.886921019807, 342.063438311587, 350.924301491415, 329.673941216374, 375.724832602435, 379.02686967051, 372.014700443683, 330.858147274159, 320.591996602107, 362.285965204182, 351.357772556455, 343.314764657752, 343.950284803671, 335.284906059796, 334.232112509852, 335.383636290531, 346.732199503405, 349.016103865018, 367.638573047989, 313.848648324608, 384.42855063097, 349.031784323475, 332.444412845993, 322.192452147137, 350.36102435226, 331.687686830066, 342.845683033834, 337.508005131877, 342.998096571223, 333.425631683602, 340.299177241955, 329.388875177325, 326.220983508571, 349.262325761586, 329.429642156524, 349.95453149062, 351.487081853234, 346.477845546876, 324.098103125165, 361.630416557851, 335.324823542861, 354.415391450175, 336.404899701199, 322.653622001197, 343.188583666118, 343.479929826518, 335.625655662921, 354.911893047913, 341.575552969911, 349.527813166964, 358.123310658052, 350.607916106935, 347.202838556201, 347.013832473448, 351.608922992086, 366.677977953941, 365.968079186932, 336.720516920033, 345.961472730137, 332.277819424289, 357.391923758069, 348.099282341754, 369.569403560594, 332.568071558286, 343.083063475573, 332.288685429262, 314.046797470443, 327.05723486309, 344.250750570781, 321.864435005068, 372.425369911868, 347.048272990941, 372.016551511597, 352.201842506531, 369.298781809757, 337.309054999836, 363.868066221024, 319.978295164167, 364.036071702627, 355.711663409532, 339.691055264795, 318.873282119191, 339.947332831111, 333.821707048225, 337.747466160642, 383.708485860495, 386.023523572527, 377.230628061923, 339.236198665405, 351.144243530255, 357.190617435885, 357.081226020357, 376.54794120521, 316.66592396021, 330.56479466762, 359.002061334432, 370.9111511725, 369.569176599453, 309.047167031116, 346.623509780064, 320.656738767266, 345.893907408568, 321.083648450426, 358.137117813495, 356.491697023199, 341.026898890227, 349.980465406172, 354.38389977066, 375.690258551597, 335.373997189114, 336.898933932447, 328.809951591428, 317.990300165249, 356.708590946878, 314.396786205474, 373.525176875961, 351.660066579006, 357.60092187009, 329.528290699265, 361.462037247091, 347.483296469646, 344.749937394285, 362.125103383827, 335.832618472421, 349.858577888813, 336.484810446821, 303.729335722096, 328.125527998234, 343.772266854693, 368.337364345062, 326.559510614107, 365.771001806015, 356.377465411143, 390.074212072931, 317.782093329458, 351.971480440115, 332.086469886108, 360.216638171776, 343.321217130904, 330.82102810855, 359.317036620932, 368.753574594612, 354.861684021313, 348.486750039133, 355.684842122683, 348.513365032169, 363.688826277745, 360.977460975902, 354.566274671047, 332.546231018215, 347.515883917083, 351.656351774966, 301.010827173727, 321.888831696722, 341.07977895779, 347.272173396494, 337.50240035058, 331.945778458471, 367.950658120354, 355.897052107645, 355.239392861489, 315.599959635389, 355.92375329248, 350.087758656059, 358.8764617649, 343.981028345667, 331.983545161261, 341.685063319466, 352.171467141858, 356.695875424599, 370.67994620123, 349.38045205118, 363.303830480005, 346.20227470368, 305.944775817499, 310.551849581298, 329.514128662513, 343.482718133915, 356.517585286373, 350.82532448086, 319.625823073133, 324.833902669292, 349.363521509698, 341.512720843556, 346.692440740091, 335.673880538487, 343.354535490308, 384.68706579789, 345.71476106078, 332.460340227412, 331.718107608794, 331.729319701931, 376.939481354705, 350.98090130017, 292.736490373751, 320.160470025596, 343.505668228649, 357.342989020882, 331.382631530201, 366.000419127743, 345.356473292002, 340.819360918074, 345.511410206771, 384.768513090451, 364.684350560911, 343.745470823231, 340.579512029616, 364.893040652716, 334.756402662062, 364.475937845744, 355.727024263854, 356.044399069947, 323.787248138174, 314.727788015398, 345.121603199503, 329.087365538052, 332.65621447962, 325.15920002496, 353.090187592011, 348.219369013132, 307.516276558867, 356.427700904108, 328.433510873927, 313.787543721363, 369.17142806928, 353.410826001171, 353.504236557341, 334.018185444119, 378.798746408752, 328.892984169133, 313.022388648044, 331.576825495898, 312.173136609797, 375.125995822866, 312.634452911516, 348.530204263745, 336.259260012971, 367.576679266659, 362.684958089772, 337.090099386403, 332.729181770316, 362.18114389833, 352.329574947164, 323.145400682, 325.914088983805, 310.522846263788, 339.674220447009, 345.668740015622, 338.77800299283, 326.374365950997, 325.322318517311, 315.781578373582, 364.906584107077, 351.139342180034, 346.838651809648, 346.227941773233, 331.943558822884, 332.766171092828, 361.002805218156, 351.613826178131, 351.335793245569, 328.969208422327, 361.300890025135, 344.721620825843, 347.763961912729, 350.320520675623, 349.235476353286, 354.486119395911, 350.338186573071, 362.229336342007, 354.707107027334, 312.531927141165, 313.250442996454, 344.516904860868, 335.094354361382, 346.822456804104, 331.74187397436, 359.045106918452, 364.116351115768, 359.254726107427, 347.319308516741, 370.898167803334, 331.962081325947, 366.088940032445, 368.320778294174, 355.808348350457, 348.915276074839, 355.467659432966, 321.327894349169, 373.640008424136, 318.537447424922, 352.792762584894, 343.379315423167, 327.117283576838, 364.971340056983, 338.413972514648, 351.340937479824, 351.661237101109, 322.746750790485, 336.223814614328, 329.892032345276, 348.367508528255, 364.716510765021, 369.512356095273, 357.107972541035, 330.811336479546, 344.30305443935, 354.277066513246, 313.93842873715, 342.525609671202, 364.275275086672, 351.310359460665, 352.732292540033, 347.385390868283, 330.035161672047, 351.063984012868, 337.635510538551, 360.089960049285, 370.697487446353, 357.243665024702, 356.046837180153, 316.78102757862, 321.622967536672, 335.740640595683, 349.662274761203, 344.810389749892, 344.236575338822, 337.797968457073, 358.23874815598, 353.867891370303, 318.312885832736, 368.183378046713, 339.755397964015, 353.952836339514, 360.256130589832, 349.335677168005, 367.94987406229, 344.192474917851, 337.534887810303, 345.236429905012, 343.703211778258, 331.515231514451, 345.188760097135, 350.343155745418, 333.080521803722, 360.72212889158, 337.395366415445, 333.584689136085, 369.443852844107, 375.576421751379, 365.614921197381, 320.777505358097, 343.666229671374, 351.583064148815, 365.08344202343, 317.856324817854, 319.550188569593, 346.812637355396, 345.013232152714, 333.01993719205, 348.02175487516, 305.521849029147, 302.981694563683, 347.405328945364, 319.606216723911, 347.015398959025, 345.118098093996, 324.151785807409, 316.715892712739, 365.057570770833, 355.368257122366, 347.626112027261, 337.949046986687, 354.203949454201, 338.664294519057, 331.361428676125, 334.419340028768, 319.9245570894, 353.407190203326, 330.344708540093, 348.02107858495, 332.533656140453, 352.117787378272, 355.960621717865, 340.576417161601, 345.556511198187, 349.24531166474, 342.472089463627, 378.947671189868, 309.818435357473, 317.682956629538, 313.524533719467, 361.335578062808, 367.320832189297, 338.03004468915, 384.996276752623, 321.886964810112, 340.891715767091, 344.5792064473, 355.319990970923, 383.213871830072, 338.324048476891, 322.736854057486, 361.35694335308, 347.922792353936, 325.588596133785, 335.892418418699, 363.432981271199, 366.405257225053, 340.409393037395, 346.450113946173, 324.747098060834, 343.999178270706, 310.939923143163, 343.651738924088, 338.685995556015, 344.789163038125, 321.672690115471, 334.258681167889, 343.238425052162, 356.328856440547, 348.74339480722, 315.39736900064, 359.481792811881, 366.90927388962, 341.573812565616, 334.207163903384, 329.733981300003, 360.433351179035, 332.010354641459, 312.237101515663, 302.304438706294, 344.694095362178, 336.772110121141, 379.698894890362, 338.78912985128, 338.077009708532, 350.154559604644, 344.693636091693, 358.680717952251, 319.965234142036, 347.381498920599, 347.519296511465, 328.183131128132, 350.701519013028, 321.740546836649, 361.291225144122, 351.992559031394, 325.469648096695, 335.615579613451, 340.845149473531, 295.387702329917, 358.207106234726, 333.571767290049, 350.210599020511, 350.929023657848, 355.435882713828, 339.864599814889, 318.96886086297, 328.456639258089, 341.652641285522, 354.165348831803, 337.44891668405, 339.395742080847, 328.819506828269, 358.508862145825, 351.313067687328, 327.927555120638, 342.422871603556, 361.872202673403, 345.346468866138, 326.80518881197, 356.940313355857, 337.230534036896, 360.41498545808, 324.627438282795, 342.002556949324, 354.088074679408, 346.85867665342, 327.118168924063, 332.892057619009, 356.290479720194, 348.479204865467, 309.949024868629, 336.459687346102, 326.850012150525, 333.258553312933, 323.291513417092, 366.291471095774, 380.737333012393, 358.18273726859, 344.341226168876, 357.328886544671, 355.794310808184, 332.733355708119, 363.140423701092, 373.181026272503, 350.332566752313, 340.404340043413, 309.603787728348, 332.223500204123, 310.120341441213, 331.867385264651, 361.455451053522, 341.477122904005, 313.188002648984, 336.813307424235, 331.496137443935, 315.670066644507, 328.344121297195, 352.996173881729, 359.789364107745, 342.876491114508, 305.444618180865, 342.789908290546, 373.7705378604, 325.947523747308, 333.435808760997, 343.717303298328, 325.44526782061, 359.143831301761, 357.274236862191, 365.85080419493, 311.089831186856, 389.728011082117, 339.962607190933, 320.548847686715, 398.029419295605, 349.551429221116, 347.375543466174, 322.459128075697, 328.356622252726, 340.49543276647, 371.798371518924, 345.609488451872, 346.466211552439, 341.394135165152, 333.7418223971, 364.251452392343, 336.05442878059, 322.126173770221, 341.165314935927, 342.033701978258, 329.557469626297, 321.022527813381, 344.874103510274, 362.005514079767, 378.708131918123, 358.45325329238, 380.895388222367, 344.991615491943, 364.467597701886, 347.538139705937, 330.313793043849, 345.595897299588, 323.408488388832, 385.503850214331, 327.815131522372, 348.33151172345, 310.106390487885, 332.120040860118, 326.669841216094, 355.882655319582, 345.061858399899, 340.84050747651, 373.264328389975, 319.521156364587, 341.060013863413, 355.638812558848, 336.779961327436, 354.578060358979, 361.693416823212, 333.134056527881, 364.18930363071, 337.348130917926, 331.559508469164, 358.73326459181, 357.716498252685, 361.707323970048, 340.336168205372, 362.302363787648, 318.906243531413, 324.07361018033, 361.980018098162, 349.65217149963, 348.365317166002, 349.741095335541, 325.868213708564, 335.992811091718, 323.461386615941, 338.811744150464, 334.973993472054, 351.565046186411, 334.852827539246, 332.178585792586, 326.470005298035, 299.475439321256, 342.474765596961, 363.618288080204, 343.094517394915, 343.611443325971, 346.781791568557, 322.055844050507, 330.735168575577, 357.224807707184, 337.820796470659, 343.341776664574, 357.179621020374, 348.39292876946, 338.577356570478, 352.790647076093, 334.665021833186, 340.460024989076, 348.035722001697, 326.760659879157, 348.207033417774, 364.839123684807, 352.647045113231, 347.627585935567, 339.450491985916, 363.330436247002, 357.94461294895, 346.940556818483, 349.664691762983, 351.749461019959, 347.953002278674, 334.569223269325, 355.821174935646, 332.105108666223, 330.326465193729, 333.131833663817, 362.18171847685, 362.770329481659, 343.852015001629, 353.181996482738, 331.239643735085, 342.507254374179, 345.606666922485, 340.04078076551, 371.444789635544, 365.658361752375, 375.7699544879, 330.659286639825, 332.099606541516, 319.148343530967, 326.602336542193, 357.979690726799, 360.919969371054, 311.364641912517, 334.255762387033, 327.21023825733, 349.16238522724, 375.542916161037, 340.773248627455, 338.125014230546, 345.592822525761, 365.724750506487, 351.502664841159, 355.351450114512, 355.805710619199, 336.146704913446, 375.408431038581, 356.185157716036, 337.197083883414, 359.001937483882, 391.530788133903, 350.417309090173, 354.881248994756, 370.336388002056, 376.065884539682, 337.554054059096, 360.067142894764, 340.210684486283, 331.928641932128, 359.30703336456, 354.356556045806, 366.844008833232, 336.252966343497, 332.9692170418, 340.175746004193, 308.557796854844, 331.303651030447, 355.334661821487, 320.415250065354, 348.156224975028, 339.406578690226, 368.831948224642, 360.770846580279, 338.686585211758, 327.892980853192, 334.626107319421, 369.16167529169, 363.243490659297, 333.578329902368, 343.177921416752, 373.280343188628, 382.804935576866, 344.302321309917, 313.600442785436, 339.740963269981, 331.385990827556, 350.703195101865, 362.629628730117, 358.518623559486, 313.198029608136, 345.970757718333, 323.91628931362, 306.948714731648, 339.901587053961, 361.893564940673, 330.790071422777, 330.899029687211, 341.758901310962, 339.112713286231, 341.09332080679, 348.844227197337, 354.31070875168, 341.85192124265, 345.386397145134, 341.929477230554, 355.034631120413, 340.203651872702, 333.566559034745, 339.879363350455, 333.786254641917, 366.927591193273, 325.917490597794, 352.215892513508, 357.315438763437, 350.494083758086, 330.358829150772, 320.175583835112, 331.923050855796, 313.34914691787, 335.453251464313, 336.000118386194, 324.10765310589, 323.216655196076, 333.614025035001, 335.1378590222, 339.597586477479, 359.287254601958, 358.858133599711, 352.715655879897, 365.228353660625, 326.745686020302, 367.550640211077, 330.764807193386, 356.329171402002, 350.311341054462, 357.022739335081, 358.003789018349, 335.714576157508, 351.948606752602, 332.955568728927, 339.755054362005, 341.338497547599, 351.4149530941, 339.676340442554, 341.928045164029, 348.874535144598, 351.511660991793, 346.930575521479, 363.230537071828, 364.58017792216, 357.58942973837, 333.482422931312, 347.338574342726, 321.846938058347, 332.613797096014, 324.158799758856, 331.151535417769, 353.856718567752, 355.3032887215, 348.96610366068, 340.18532507352, 337.822141600603, 345.705689116792, 370.89810636169, 355.903294544104, 350.940953406667, 323.068151929812, 358.898524967245, 354.989978583282, 331.631961344865, 331.78750272008, 390.391576406177, 338.219403969784, 349.429652940658, 328.991360936849, 339.466349462896, 343.990773007985, 356.094110454995, 346.451625844048, 360.753631018018, 331.856275013473, 345.558434762753, 323.630806581891, 306.503191916505, 347.011310142467, 356.260218231704, 350.472767622446, 341.897501115163, 358.260563366644, 317.934696251304, 337.307428637367, 312.636359055906, 363.682200022046, 329.139853892043, 367.243928852002, 297.06797924597, 343.253884745795, 335.39603604627, 364.136788703148, 377.558826370453, 350.351750287233, 347.952658343243, 356.353856000406, 309.465733182134, 359.051613444211, 331.410237545651, 378.955469055102, 343.220758341999, 343.332759142615, 331.93910012091, 368.182478686611, 339.488741532233, 350.373287400615, 351.087727783876, 332.953106421303, 326.345324096963, 356.079533323738, 326.552751918759, 361.174896621895, 329.620077466172, 368.98453528094, 337.668022381131, 338.80209831567, 345.467611638771, 339.770903317413, 364.919586702743, 366.951526729717, 326.256184690111, 317.406818551896, 343.828513980087, 321.381761970343, 314.936900350141, 360.637314502241, 352.091803599312, 332.88366269116, 325.078911407609, 338.882637466131, 353.741498076056, 353.489254231248, 306.914323599101, 343.392124599501, 335.622474160077, 340.431951281739, 373.460075622505, 346.829195307704, 349.118409020455, 319.252708441869, 335.048514920332, 340.51969829257, 332.40298586404, 355.219799385098, 333.810993031434, 341.385093246968, 380.40024039564, 347.653424395634, 332.779652954277, 346.619634161939, 337.366865469566, 360.499020148173, 347.748603480974, 342.395083062133, 351.262384691887, 342.716146908887, 334.909781845054, 313.107436741831, 371.476751895863, 359.603773602963, 333.489369876165, 349.32004387351, 356.563823181349, 337.893018419372, 369.685236384064, 353.354835081205, 364.099553134502, 332.45376826432, 320.231969712795, 363.422291261943, 350.020174361299, 353.187412349847, 320.911250608458, 343.796308036754, 316.103241623068, 347.325054568294, 317.146224363796, 335.422277685006, 335.606993844882, 346.571078360357, 341.860712898102, 342.319817751119, 366.529601164348, 338.4864816199, 338.391646639839, 365.741860757164, 347.282880011168, 332.495795627295, 353.390843456062, 352.253145331215, 317.334488807884, 349.874128188663, 364.365458305349, 340.579727591851, 358.035144741216, 337.249175108588, 376.659353477788, 357.621470404575, 366.123110037953, 345.994872809824, 350.067292719617, 346.080017414659, 316.954197596072, 328.433599865848, 320.750316274553, 329.66592515287, 370.343189766864, 351.48582507476, 347.077059072998, 328.921077060406, 337.168491914189, 367.043052086548, 337.475935319703, 361.042142456159, 355.481025289117, 348.474894315046, 320.622677025634, 358.908834225959, 343.785155895457, 345.44692324189, 323.37806254225, 388.258730519303, 328.313748749595, 353.117420423827, 330.5624994892, 348.267582207455, 355.913863986916, 344.609896503404, 355.622206615104, 372.340167880248, 343.992387908983, 359.245720468707, 350.282048271382, 337.98233186399, 315.240930955954, 362.461076159263, 330.622267406747, 336.979584340734, 366.764851393108, 324.69133225618, 355.730835089512, 346.536512460632, 319.639207252259, 343.724415985525, 368.75554850427, 334.646809880266, 363.454915214029, 358.859086896326, 335.138560581992, 345.144971805022, 338.577302650969, 368.719882364471, 323.145119586511, 349.09664188314, 379.605776921179, 331.898313280876, 378.634503281653, 358.347206062954, 336.16152961726, 365.143833287118, 308.619128520553, 334.094656462066, 333.904435910438, 334.218327500289, 318.814038143546, 335.876556386451, 372.427188022906, 325.195325145029, 372.69935274332, 352.269050901093, 318.618496397442, 348.477946981101, 346.681860231244, 354.875244032129, 353.08433163601, 328.893342939949, 340.759681239827, 338.430319666409, 366.08307099334, 347.339645392568, 342.762571885038, 322.557171832947, 342.4970300995, 358.791871919668, 311.825533820544, 308.339996507024, 354.907316396526, 362.280992668646, 345.690089080772, 343.913414505792, 347.227988576551, 349.250486019402, 344.163146649046, 345.325812372652, 325.185845669746, 352.969419488913, 347.539976584914, 356.012447470128, 349.482709394292, 345.01123124038, 341.274667541847, 349.395407073934, 321.240846239951, 330.321333155965, 343.987795587132, 345.966722995472, 380.537122398223, 323.355547235962, 327.507131674441, 345.202151473845, 336.189749545278, 326.953167986598, 338.03647239739, 364.676383215534, 328.273859190114, 375.038023792282, 337.943693323986, 364.899008032381, 352.767583691994, 384.442622976214, 336.497334132445, 361.978889594415, 363.458815618971, 320.126981269564, 340.104050851493, 348.661478107983, 360.906077887017, 345.392719634744, 343.132583181009, 338.376621472601, 350.941809893029, 352.698847028177, 343.786520172716, 347.73197644143, 340.945106602459, 318.679161968663, 324.256875098525, 373.600967268631, 365.286506745745, 347.462341076851, 357.871208540612, 329.708320536479, 382.473465635278, 366.88348283848, 328.719401018693, 370.400106199653, 326.388859120362, 386.468201075276, 348.592682943936, 332.608120165696, 339.322397825391, 351.626994210313, 344.583621392191, 328.212330898849, 340.241047185739, 326.574176927492, 326.065904707002, 343.518150255251, 347.237536243528, 319.409016921433, 333.457306584796, 340.682661670753, 367.845333709422, 346.54972265166, 336.010056782145, 342.405284333604, 323.960487559795, 361.083833271501, 348.040496604523, 331.179451846126, 341.72782263843, 347.082502866983, 345.29989652454, 368.501373761901, 330.061381202623, 361.976333134798, 346.306367959326, 360.529616028467, 323.760891750161, 338.102254179084, 339.106515656387, 315.067032356933, 335.455759093082, 331.225363457768, 337.431305107768, 342.612822099489, 339.607305168647, 340.936898181092, 315.046651639986, 353.082650065414, 315.951451860541, 341.595937444823, 344.309276217458, 330.490873118776, 341.175223909487, 347.70459915266, 334.970008755654, 351.462980543403, 334.010271518636, 354.09124630159, 334.190986269333, 350.390382350611, 305.437844136975, 331.230817008019, 332.048244669974, 319.033079548793, 335.178972442163, 368.617628035852, 363.955405081805, 353.356658208028, 335.824954124945, 332.495565905104, 347.935940918397, 350.197679030129, 364.837799673899, 368.068195088571, 334.965134076159, 352.754505962272, 325.74907620789, 381.717903941686, 333.571980330529, 323.61491041592, 324.848537928553, 343.835351563, 316.380815926588, 350.452529846762, 336.818504874541, 356.012654114976, 355.422598271097, 321.640194874627, 339.187116741145, 339.895193510822, 327.231444285529, 316.914919859173, 346.628554613364, 343.740379290351, 340.308395467613, 349.253828160492, 334.630819588823, 367.996293252164, 365.509859226551, 358.395875620176, 332.356239237068, 331.523820257171, 319.682169611236, 353.408803799828, 332.146445395024, 335.765086477453, 358.488084907635, 357.307178111266, 360.64971871681, 322.476258738066, 316.035252802616, 329.494514729106, 326.643357412083, 338.104878318227, 349.169022594878, 346.982830440132, 338.302254029853, 346.330798699626, 346.702197863534, 340.609716490911, 348.686073418423, 349.359388857104, 345.508124265805, 349.969823681474, 373.712459214851, 328.083430456007, 336.894632926707, 342.434233599972, 362.021809116586, 360.604989574365, 353.855449963529, 343.397117499275, 338.692409076515, 336.669949649626, 387.173456790033, 336.669533563358, 310.088609409721, 334.477040771905, 353.48689376225, 323.935928887696, 368.157438616172, 360.219328214337, 324.49081700365, 358.398993835656, 356.72882908542, 343.904081715713, 349.39088968337, 335.012682019539, 336.781383121079, 340.539813559756, 352.510403809042, 320.543995700438, 351.007822128606, 379.665885517028, 321.196317390431, 342.835023299622, 363.708912799024, 342.490967003521, 328.032104741258, 332.802827866169, 350.884143926015, 343.649037306825, 330.876895756626, 349.238038275749, 318.704420048387, 335.733580590353, 366.336736469666, 333.401950767119, 331.350961586207, 359.361842340253, 340.142409483414, 327.80378365441, 373.82083950742, 328.259209975691, 341.964434572727, 341.18736525732, 342.250734578253, 321.757793753696, 315.033054079767, 340.075846403715, 358.92927493243, 382.346093326999, 353.723144707584, 354.828204874162, 337.19006869175, 270.568766675805, 322.457833126163, 337.697989428152, 350.491093013126, 364.935759490572, 356.749568958481, 335.067149948097, 359.165173768641, 330.28053039233, 389.970889905953, 364.728669611966, 327.630335581739, 345.80600126025, 303.992243973388, 376.251793343476, 317.305317112349, 354.267699383319, 326.656374563354, 360.539974191181, 357.383260618412, 353.766359122137, 355.38204772777, 324.499345092739, 367.986255651156, 358.143042783304, 357.519577469193, 345.903324894485, 351.851298749208, 344.039585471728, 358.556702495794, 324.601565535282, 352.336488009591],[521.488640362625, 524.360890783393, 525.429113443374, 523.336877132133, 525.081717176138, 529.061382049062, 522.000933541997, 520.827306489979, 519.00128048992, 529.463055905114, 523.634798374252, 522.064788448305, 527.030074964881, 528.300712944775, 523.917966432196, 526.510562817189, 519.691289546682, 523.340543560324, 523.220714400991, 525.517050145956, 524.35818220607, 524.99300452235, 521.871744547325, 526.731292765538, 528.21541378855, 522.599926926128, 517.652185819307, 525.305816769192, 521.418938545197, 518.101254533227, 521.789797548786, 521.973436941881, 524.400590305262, 519.665064461593, 521.692969895877, 519.49398627917, 518.940777112893, 521.024929198482, 526.252313665283, 522.072296692091, 530.048344141065, 523.553893578417, 523.698699296092, 520.165985336108, 522.670074392579, 522.698683874499, 522.304279751079, 523.974337955091, 522.325260532577, 519.59420143927, 523.767169101861, 528.484026414758, 520.644196404723, 522.886897139353, 522.49961240332, 527.080710937848, 520.620230979434, 527.707899171177, 522.97412293674, 522.187242540577, 513.461556514285, 525.504126591644, 520.794848647164, 522.778102086985, 522.543985963301, 521.149242816067, 520.457520277593, 523.013105678506, 523.237676430262, 523.434815407605, 522.531441126484, 519.129953779605, 528.967825223283, 523.535877156217, 524.144676247279, 524.129488917364, 522.901615731327, 519.666788065395, 523.146771466785, 520.457255113654, 526.336560208608, 522.244330636709, 522.017823493662, 528.176541392745, 522.734077142508, 523.326526489646, 525.140430773513, 521.970646983786, 525.398306287395, 525.241671387206, 518.52669010184, 521.835251717814, 526.065805904871, 517.158511049164, 526.792088517917, 525.094136869821, 520.659524401607, 515.408101569609, 519.80875237906, 523.189009099314, 522.37173050205, 520.87030800216, 523.78601669775, 517.080091969997, 518.756832587198, 526.861340060136, 524.303533507709, 519.248929910307, 520.197746857808, 524.056500248408, 524.417475649625, 527.063413573819, 522.067968212848, 519.47216960146, 525.409164466707, 519.673781616529, 521.813837400654, 520.739725578873, 527.644587263616, 522.538055032124, 522.117600852022, 525.409783518974, 527.173127846115, 523.058678707764, 520.862836521441, 521.014008185719, 523.218077963567, 524.028094219628, 519.342832748454, 526.439322265315, 521.38979982, 525.30642461841, 522.07907398849, 521.864955757387, 529.623558030045, 524.771712069975, 525.691354145044, 522.416109730258, 521.35218272167, 524.994261901201, 527.185022819155, 519.375886758559, 523.687240783787, 525.845812986252, 520.39666040676, 523.580833798259, 530.044674191891, 522.27287718141, 525.358346271355, 523.628387061233, 521.468812080502, 518.32271278809, 529.98686820897, 524.8409235703, 526.552796428997, 521.783211123416, 524.083839276328, 522.591792899608, 523.798741194783, 525.860019335835, 519.226777736917, 525.264561795521, 521.226774255017, 524.813975212895, 524.394324709347, 530.809428735758, 520.976201897348, 518.892645730728, 523.734359029758, 525.452819475565, 522.747448443073, 520.783342373589, 523.757977589827, 522.724883661805, 518.711265035866, 526.142694740811, 522.984668206407, 520.821104938114, 517.015561518265, 522.02623037072, 524.844629677977, 522.897213845592, 523.78600768883, 519.773594057569, 525.598166817973, 519.312312317697, 519.798084044562, 528.559537395454, 526.538907474583, 524.190748160473, 525.060852913638, 527.414684567499, 524.69335670281, 522.965328410951, 522.755065507624, 523.042255638465, 524.791059927239, 521.841903050383, 521.968107401378, 516.063480266471, 522.403402199172, 525.818582255082, 524.05533323962, 516.604419056815, 525.398036432216, 522.18327146793, 520.979638936605, 523.316636442603, 522.524339551433, 523.542151285115, 525.090786306581, 520.23481858741, 522.395759107242, 523.263315819972, 527.713875293814, 523.102754283826, 520.535711262572, 524.772799269213, 523.451092847504, 527.294663899152, 522.226123218447, 524.218800241763, 526.501707213614, 527.0446439256, 523.653013352769, 519.1590698273, 518.796780490771, 521.341485075341, 527.373597883122, 519.919538648958, 520.470770092373, 519.601079845764, 520.248923879727, 519.549506071354, 524.161089975001, 518.637941867544, 526.195198008506, 523.187982050448, 521.242638440906, 524.018511624154, 522.835527689643, 524.048073845659, 525.700307818957, 520.353639107224, 521.374368313848, 525.425962501788, 519.982588885856, 519.878666094511, 525.220456730017, 521.952007740191, 523.255646858035, 524.415206028252, 526.543510839292, 520.275584996752, 523.062528815081, 526.430296825896, 526.808646498274, 523.690929456967, 523.961366160653, 524.874176265247, 526.154126366896, 522.810421374086, 521.753723466965, 525.089613279357, 523.644456251797, 525.395600373931, 522.858769830454, 525.665561734382, 526.220705541855, 515.259457205806, 523.812544365757, 514.277730403715, 522.643889469025, 521.694299672672, 521.331780735632, 524.417072667949, 522.714325117373, 522.291448999588, 523.409484423751, 517.281591888763, 524.23477436264, 522.753651213612, 524.159497413187, 520.770643645771, 528.037485186363, 524.426585848058, 522.312151903428, 532.82452450123, 521.508690983188, 522.476171468333, 523.607407134227, 527.290810189588, 520.265056012091, 520.20691333204, 523.671031529222, 527.874488968278, 524.522351326975, 523.032057285937, 524.784829069807, 522.978677977581, 522.780498605598, 526.282576559075, 518.754495220494, 526.729984983403, 521.164215036889, 523.534033942131, 523.991987936578, 526.356119128296, 522.564479378936, 525.225963595, 514.065112342267, 524.207537690029, 525.169419942396, 523.158604594441, 528.766029220829, 521.784820110841, 523.484072013551, 520.083141812303, 527.964877669461, 522.886194935494, 523.965174036393, 525.411959994172, 521.101016709593, 520.791930134411, 525.196058211575, 524.745463362292, 521.39787969977, 520.269677643771, 528.133149243696, 524.509648461441, 525.557584458294, 525.129291889536, 526.21422670847, 528.321878902782, 521.864633612793, 522.459231836141, 521.230830600462, 526.629688923633, 522.999396343434, 526.094565810812, 525.995874460818, 520.7817970073, 521.771070506696, 521.920028333883, 521.423961927062, 516.146905823354, 520.29974003518, 521.820270668076, 525.821988609, 524.003936580175, 518.646405579524, 527.374314228355, 521.931261995046, 524.126410279003, 523.00323349511, 525.687579607426, 521.527330141227, 523.873416131249, 521.987105158282, 527.167405558718, 525.582243471753, 523.55000109458, 524.099086718794, 526.754675984199, 526.627722592773, 524.460259875934, 527.066835149301, 523.859765969978, 523.517097447602, 519.117475194305, 528.12061242049, 524.239701149887, 518.488042469952, 522.05627267612, 525.097128157219, 521.076738297097, 527.345813098873, 514.913906393248, 522.60550025264, 527.636344695573, 527.835743940957, 526.075328347547, 517.541325415769, 520.140331533414, 516.692394528798, 522.444417973539, 514.89863380905, 527.255912776462, 522.522572961079, 523.205321040025, 523.839398166428, 526.943150795532, 524.789868447936, 525.094659110742, 520.937157519326, 520.657420868844, 527.497719119745, 523.671287468823, 522.939713798728, 526.355435401691, 524.580726743982, 519.162554040476, 523.61856298816, 517.98680183143, 520.772487064687, 521.025097717819, 524.989961746204, 524.986335271164, 524.293232855684, 513.91506260842, 520.35168631638, 519.012883774714, 521.801641732084, 522.238010502783, 518.098961605158, 526.574906279661, 523.5861190409, 525.420711241629, 525.267301486216, 522.829217362935, 524.765002268185, 520.751527433367, 525.692688562213, 516.378597820081, 520.584200587126, 523.188788479995, 521.280105728147, 526.21220824345, 520.992380767327, 520.819875113278, 520.93048622995, 514.197565919276, 518.922560690477, 523.092720161595, 522.239839275024, 522.367381633008, 519.937544933739, 530.404889295008, 525.578245485839, 523.599745215462, 522.130608413149, 523.973048182485, 526.253706953731, 529.610899278134, 524.321901413893, 528.10200462778, 523.646634495873, 517.400225607704, 521.315205516685, 521.963460041286, 524.443704429721, 523.123060693075, 525.22573022213, 519.412022223536, 521.963419283141, 527.13016485542, 522.693500152444, 518.658956603915, 525.620582274672, 527.755562164969, 517.709843764884, 524.552507286203, 518.480945800957, 521.317864674858, 522.400193799725, 522.40939762227, 521.621161523491, 527.290979786673, 523.464221574111, 524.656976878069, 526.874504133556, 519.914583147099, 521.552111691906, 526.789170308387, 525.661323834472, 521.52083605854, 525.064381787841, 524.503450211953, 524.119462739508, 523.107146394159, 526.053521993369, 517.108523966785, 520.503817139538, 521.808716792968, 520.241268451224, 529.058114701655, 519.986297997156, 526.735044776358, 517.111956907022, 529.047580690624, 521.730688742475, 526.585390652757, 520.153865702839, 521.933750873856, 518.423045615343, 523.696814406124, 522.769213972951, 518.846265146082, 526.336166495144, 525.98471143931, 519.057747648797, 525.153167501474, 522.704477183586, 521.517957624923, 523.68894439572, 519.200230380493, 523.103495066901, 523.483760138014, 521.776349317151, 522.257456393946, 525.085459085578, 524.633325610607, 524.946078386571, 518.90964793674, 521.300414873761, 525.103239394943, 520.930965314595, 527.611866389303, 524.11816134349, 520.227020504945, 529.728070839174, 528.307888215915, 523.861896086614, 520.05781413646, 519.658497222147, 523.917632227303, 518.211186356761, 522.061553780464, 522.892222970831, 522.023371791547, 519.552683251029, 522.121413620351, 525.821885967908, 524.581868476039, 525.002652824217, 521.200331609941, 520.282440959529, 525.373059003545, 522.294273786899, 524.739964757409, 520.664910425498, 521.024904503863, 522.231082493725, 519.170298542588, 523.887689453936, 525.640261830699, 528.619860122075, 521.146014237447, 523.990835890804, 519.941065361677, 525.573331316529, 522.718224806466, 523.37408381594, 517.90992903575, 526.665085205484, 519.203174703257, 525.072668786021, 516.99171227433, 517.82799356162, 518.099812532371, 525.83636002277, 519.763162130966, 523.223245061261, 529.187344484741, 522.671856195996, 522.558503876524, 525.899229607651, 527.359593355342, 523.799050394436, 523.311437109426, 527.35077702573, 522.148284698951, 521.75733927201, 522.710008065051, 524.924413898364, 522.84959989085, 524.549635165533, 524.300461097712, 517.631541996383, 523.486311510384, 526.276820522689, 525.109053658329, 519.186837177301, 525.780869000291, 520.641903377904, 522.159580252618, 522.560240427098, 522.726005168386, 521.008735219048, 520.383406720902, 522.186278443936, 523.746181457592, 523.16342908449, 522.392948230337, 524.353004476991, 523.613731418606, 520.959660676638, 520.479665962426, 526.910676273903, 526.357230345988, 524.19689764873, 530.463790478211, 519.649750162605, 518.953825598825, 522.19376963158, 517.562021847751, 525.832444573273, 523.830083962222, 523.626500051051, 526.253523416721, 521.445356516879, 523.421386347535, 525.502540292167, 525.317751111321, 523.464279659486, 518.177885191721, 520.24091353522, 522.558388244459, 521.600127539842, 525.235638362727, 526.474203607274, 522.980183219603, 525.833114567483, 524.618090657, 531.466187582027, 524.123825574171, 518.497331493552, 518.808357276811, 521.590079330458, 522.145259601278, 529.709264884493, 520.744308271758, 517.984589321414, 517.582202183204, 518.306176082515, 526.544173472829, 518.645113693055, 523.468133899878, 519.758126496802, 523.199942360678, 526.800188562854, 525.633621886581, 522.256401872266, 520.164783916067, 523.099352316218, 527.116131603155, 526.808833989826, 520.288205871354, 525.000172559071, 522.719213770307, 531.483109639732, 524.956178386999, 525.707802732262, 524.768837847396, 526.967874707934, 523.773947953741, 526.744694510298, 523.057070722456, 525.051900619402, 525.806679618848, 518.739446916091, 525.860215317778, 518.945887832375, 520.225715790962, 523.017621927116, 524.651578409235, 526.368451004526, 523.489583777952, 521.477318906772, 521.547657087736, 517.769897101668, 518.429645580824, 522.721214984089, 517.597896763896, 526.642036220545, 522.299053251257, 519.840910493013, 526.151688928021, 520.95129487902, 525.606649078593, 523.524699265865, 520.756999151621, 518.560025962771, 522.424223235637, 526.586096172774, 517.997522801781, 522.476284806897, 519.091760117964, 521.562522521732, 525.88644351425, 520.477700977197, 522.039355019012, 519.970873788122, 520.522961005177, 520.800832999589, 521.869211591213, 515.525823035509, 522.915018541067, 532.075935382399, 521.58686879733, 523.242637975119, 519.789126858417, 523.511902395108, 524.8439213173, 521.157724079035, 523.814394437999, 522.028819653037, 525.670582868213, 525.84976737631, 523.407932089747, 521.670269534901, 520.069067701104, 522.286097886195, 522.980156177148, 517.025347052343, 519.685110601986, 524.025265963942, 519.562258549098, 519.275829100851, 524.482010022398, 520.04761970627, 522.583468950807, 523.701526085978, 522.614364686759, 521.81036305919, 522.769385168555, 525.391222307431, 524.680095259565, 520.641495323203, 515.877015648523, 522.682720233883, 535.159590665928, 516.722092686473, 520.196330471824, 521.703774110665, 522.815611608514, 518.725287631846, 521.427259268262, 520.816410210774, 521.566149674986, 526.426553848725, 522.230899435419, 524.608656229015, 526.380323806068, 522.158831971915, 525.847495790911, 524.981442425423, 521.709643259377, 523.070074638179, 519.111989217262, 520.347104117879, 524.672412361545, 526.470403336702, 526.10576248304, 524.454959845967, 527.71019156602, 524.520620913741, 527.19299557634, 523.668959712901, 526.087701600913, 518.433160258736, 526.797563952032, 523.430996141919, 523.369659146834, 524.53870297023, 520.914991943301, 526.251207760504, 518.716573398046, 526.773762258477, 524.757354521546, 524.574630668093, 519.983489813715, 521.609958853094, 527.497871911593, 524.281066834251, 528.367495655894, 526.965080198666, 523.32773431913, 518.727556398386, 526.872487533941, 525.70961473279, 521.630512975763, 524.797712147062, 523.958314898602, 518.319008009028, 523.337163063116, 524.138514976044, 526.212970977317, 525.307833455249, 525.311695553865, 521.42053790037, 520.102476362364, 527.474449228752, 524.372342453737, 528.154945202303, 525.524008260601, 524.557060712507, 522.047817852638, 521.033676738844, 524.005390568292, 524.70510229907, 523.712262629724, 520.7704724119, 522.896286878702, 517.841164130121, 519.595843157108, 524.472377972855, 521.304411693299, 523.659863298706, 519.493640033367, 525.407083198648, 522.873234903775, 526.608919157907, 526.261309559495, 524.90177437426, 523.823415928844, 530.48016575903, 522.218627835607, 526.302114507438, 528.151336591832, 524.97994030617, 524.544928555962, 523.971285103858, 525.012506725829, 520.944094362062, 522.281757696442, 519.194800324716, 525.147605179349, 520.368464622414, 519.437327540449, 522.492323851464, 523.038883631462, 526.714406071637, 519.391195881294, 519.7100213951, 517.990390026203, 524.88791508327, 527.869084356858, 521.91684195795, 522.790366600856, 526.598387027331, 525.654799141391, 522.39823387087, 523.809062882761, 522.47389017424, 529.5045563042, 523.520467432745, 524.836342925132, 522.21442883896, 520.671815943054, 524.200206389576, 522.415188453541, 523.949714814349, 526.97668333387, 519.249718051185, 520.577286224707, 520.148399671418, 522.762651777556, 523.61168704918, 519.756931470262, 524.775818995096, 522.257518654969, 525.306137724394, 522.311345553077, 524.595204208591, 521.764337457001, 527.32654876433, 526.734980043838, 523.452097703907, 521.15307407425, 524.911126774797, 522.19773815554, 523.580629701159, 519.700656790448, 520.87611586987, 520.819250760073, 525.057075336014, 523.346656889864, 526.259926034469, 522.868149200148, 523.945233947976, 521.821170156383, 523.506602052924, 521.121189698763, 521.440610280678, 524.229576573335, 524.218410103783, 521.403044426509, 519.431825538974, 522.119057234913, 522.325700388032, 520.547369824297, 524.67826899254, 521.294178824187, 526.952737221735, 523.912853548449, 527.463645418746, 529.136344287691, 524.811642507851, 523.73617168817, 533.530683246599, 529.543303544419, 526.298496791998, 521.264173224821, 525.154564979424, 523.414354044566, 526.980969027176, 521.548432956312, 522.668305640902, 519.335988470111, 530.474231207413, 524.761670047441, 519.396397752634, 525.268587446705, 521.338562743766, 520.346268448452, 524.660692860596, 523.314534192717, 519.133559756699, 525.922109739571, 525.720085061868, 522.733469501382, 518.741144416744, 523.284585237715, 525.893271989606, 526.982400610857, 523.655286133639, 525.657683534685, 526.74715140864, 520.695106032259, 526.404771826557, 526.463593809828, 524.983172983882, 520.236300414405, 530.304923546159, 521.115097487424, 525.152021351789, 520.691700861125, 523.60087214808, 526.171088512444, 521.699980985078, 517.747925877548, 522.606606795537, 517.023667309157, 523.31080608429, 520.724524770151, 522.622386405244, 526.158909683519, 521.770978655318, 522.512796884465, 521.422594001197, 526.31110483454, 523.12857501377, 520.769292902515, 525.708168304669, 523.836574516244, 518.443809620314, 525.867533249998, 520.972716984961, 523.088595282047, 521.815757204385, 525.332828562897, 521.851569444077, 522.891509433734, 522.880388703051, 522.126701647398, 522.3115367884, 522.133327093555, 524.304203875546, 523.107986189217, 522.983756999043, 519.045315269759, 525.797639442794, 526.25774903159, 519.133997392702, 520.152392398124, 521.892584029063, 522.738312054741, 519.76050449094, 520.025580019702, 517.063795036662, 519.630459859418, 521.592098969315, 522.004074491253, 522.340309209038, 529.422974966844, 520.034898211058, 524.316060483784, 527.687977449971, 522.28844632133, 522.765165002421, 523.667062294405, 521.718548402413, 525.461078728733, 524.666760089946, 520.64414724535, 520.950075916096, 524.463690902084, 525.055449054654, 521.188809737416, 523.329450212876, 522.557359903299, 524.325809187981, 522.519315973264, 523.821917737106, 531.562513655543, 515.038941413537, 519.792868950596, 523.007975308407, 521.816321130458, 527.917908126441, 520.131251664033, 525.2416913546, 521.417697693628, 524.041783910281, 525.243178230304, 520.825869897034, 523.091730327388, 517.469795483195, 525.954938992581, 522.092452911083, 526.9644058604, 526.011363979912, 522.768254874403, 522.619168278978, 523.42988174789, 525.374509465361, 523.282647194572, 524.755604107565, 525.929409997237, 520.80942426387, 521.850640542033, 519.144264826925, 520.538463284037, 524.984674694842, 519.129041281746, 521.972769600521, 520.89200888465, 521.437311237998, 525.732279112861, 520.353126028614, 526.859012242816, 524.225868714396, 526.560366252612, 522.355208970626, 520.026117194919, 526.306784290535, 523.780251842194, 529.903280520257, 524.737146148986, 521.652725712858, 521.006213485467, 521.121197814645, 521.408883010012, 525.851813793937, 527.477733030541, 523.106753810334, 523.892801612525, 521.935112869998, 526.383140143543, 520.651162309966, 522.68028639322, 520.098468660599, 527.653038453934, 527.518613030149, 525.215978917269, 521.348821174465, 530.604643356273, 526.69476129489, 526.151351010989, 520.01622276157, 527.276747744647, 523.906206101933, 523.723649974845, 521.933588071722, 523.093615729289, 522.883011527411, 522.504783385284, 523.12034388993, 520.910090431088, 524.53763608911, 527.74466890681, 523.814277533328, 522.103808417773, 517.57640510911, 520.473581372538, 523.023287157692, 520.149937921249, 523.476747622808, 528.392398755328, 527.58695500544, 522.432428193074, 526.707863976115, 525.887589136287, 527.430846289706, 521.790687891689, 521.66359315594, 518.775111073691, 524.437302256591, 520.232472270521, 527.354814263813, 525.654204569581, 524.60426414279, 517.673820301547, 519.977795754509, 522.217197619494, 517.901551148213, 525.047006009007, 523.694526779476, 518.822598704386, 523.656544486029, 518.77953227803, 523.005817616596, 519.613806738842, 524.056829151705, 530.476821753004, 526.51684824831, 521.535469006372, 522.90527149747, 524.291805713365, 519.855707278134, 518.212456312947, 516.909194026251, 526.115502546369, 515.569902148016, 518.90728232725, 518.145607321301, 519.613368356505, 521.231477927728, 520.719188688033, 520.417312393639, 521.996469814183, 521.041041622492, 523.377174200201, 520.761992544342, 523.418861149856, 515.922538126608, 519.177782371613, 525.475142297553, 526.778273301629, 523.379048755486, 531.271802932396, 525.283617187285, 526.195875305417, 517.347085623419, 525.937444007982, 518.882393147527, 522.650884800478, 530.57058629164, 522.306254301483, 521.851282061455, 521.86916641343, 528.676604770967, 520.941737446638, 521.308047859948, 522.980273896312, 521.488171275706, 523.108151209976, 520.721792532102, 523.423448026631, 524.942461563089, 520.33471059237, 523.787362510699, 520.01473896651, 522.613354977207, 525.07027177475, 519.915076467713, 518.473808008851, 523.471992017611, 523.035994137873, 519.194803039588, 524.669608169262, 522.608490916841, 521.275243089376, 518.952456786756, 521.555250845457, 526.53091359513, 518.332142153696, 529.145040917863, 521.086980218133, 524.36522794053, 521.733048011406, 526.090775663129, 522.341922196282, 520.976687267382, 518.674273533583, 520.578656921871, 520.102708033389, 519.447360879755, 526.413626717243, 517.464110930815, 526.424216699407, 522.722274122732, 527.630956753509, 521.536290600323, 524.884515479732, 525.097203368008, 521.56237486473, 525.247129721894, 523.621456939861, 521.038685260539, 520.997768459798, 521.192883568463, 523.410675589434, 517.839700117032, 517.628844325042, 522.001769329184, 523.115406663975, 516.957064570321, 521.530852715133, 524.997608530947, 526.547082279717, 525.436888189952, 523.635854739123, 527.238230583447, 519.660751539244, 521.149595545553, 520.853794807592, 523.943286559562, 522.170147133034, 518.437863440625, 520.965662999475, 523.76607495327, 522.803686250922, 521.373798175706, 520.065535345441, 525.294791997259, 523.424587335954, 518.489784120567, 523.733887995724, 518.190601152715, 523.499900300034, 523.34059160547, 521.852585069058, 521.41025699094, 525.564133287025, 525.464238667113, 522.269812307543, 522.788298712409, 522.546179259417, 521.495697955808, 525.734995625458, 521.790042439337, 527.064831437189, 522.486650197935, 525.690350956264, 515.957699193633, 523.499047297198, 524.179021457639, 528.085993037038, 517.941868908471, 522.401469058142, 521.888366359438, 520.877732185828, 527.238194310538, 523.867569525958, 523.4452662695, 524.291984812114, 522.163424364606, 518.4440832246, 526.992118612237, 522.273143178186, 521.507729274014, 518.064672174447, 526.302492900515, 522.567175430906, 523.041947224005, 517.929348992529, 521.790612033716, 525.18102900456, 522.781301547982, 521.196977480387, 521.753947927306, 521.972649110315, 528.27112385471, 524.401190647192, 519.228463400558, 526.808916823339, 519.572714357745, 530.043048429795, 521.337101490107, 521.767727869575, 526.086001794278, 523.625989875048, 520.733323460126, 519.634421883666, 522.677422184326, 520.797089996236, 531.932762533687, 518.765520016278, 519.897771344643, 524.784696992659, 521.2084170142, 521.810877793341, 520.603668883625, 521.95049294297, 523.511347750461, 523.447264106727, 521.911218109412, 524.28986826775, 518.061765263195, 522.256289367659, 520.733830428904, 521.761240642919, 522.061744723131, 522.073954036472, 521.716249447605, 530.6832970552, 524.540092293009, 524.25868414317, 520.32382173479, 520.548766587278, 518.446115975661, 528.818273499266, 519.705466484147, 522.364569322938, 517.974486708675, 525.1385315061, 526.79902006964, 522.153445818143, 521.995169221695, 526.710814695809, 522.554412047966, 520.182727047041, 524.505178206607, 517.824327606217, 527.635588466007, 526.995512642043, 519.546742172855, 518.813169481428, 521.389681915615, 520.245086129247, 523.008387203364, 523.068369675394, 518.386493081937, 520.006950628722, 521.123214507006, 520.844173421304, 521.007017239466, 518.260206080577, 522.908701981403, 517.184908149204, 514.739722015594, 524.866639022202, 525.687685912021, 530.08685180002, 521.312519707342, 517.274898968261, 524.564189660443, 524.337782688175, 519.358358377938, 521.254087784236, 525.307538818092, 523.293008791796, 528.681222815865, 519.569180895619, 522.458766273577, 523.977739512568, 521.512962461587, 525.790439131359, 521.84965664835, 521.615366021293, 522.392030694868, 520.391158409529, 523.846259489428, 520.736374219584, 526.753209028009, 518.974024803558, 522.047472052311, 521.559662022946, 521.401011869762, 524.654695262611, 522.757086964175, 521.292795579768, 527.475943626282, 520.642101313959, 524.763000220161, 522.417511569464, 527.91885142057, 518.494434565024, 520.260230464962, 520.752366901757, 527.464098969464, 523.894461444265, 522.356627068657, 523.962680232442, 524.851175474678, 523.943344406489, 523.007564947993, 529.687668950868, 522.74940394382, 524.073264823035, 525.961277312651, 522.905841631793, 519.994075301016, 522.007710177078, 526.761222386012, 519.900116184521, 522.19996848904, 528.094283611095, 516.994245915752, 523.961735429154, 523.795311064976, 520.052038207361, 526.490119459937, 525.441006380069, 522.166603544008, 524.679895959563, 521.656030182806, 521.711557037757, 522.875349966358, 520.932812715646, 520.167754281929, 522.968151986485, 516.693082000618, 522.160300888809, 530.666327314119, 520.826850423656, 524.991356675432, 523.039002859747, 526.418431884393, 524.017627156368, 523.407384264516, 520.942498563791, 520.751054510644, 526.268616733216, 521.987218869356, 521.712002722216, 526.846135718685, 523.712955767931, 519.493918110697, 519.11889284536, 517.300746180807, 520.125555622444, 519.77233021566, 523.329204039618, 524.920731752965, 523.9615979381, 522.321627715742, 520.023264624075, 527.116892816054, 523.795118000728, 523.523803895332, 524.688144956606, 521.472810965705, 528.21632445247, 527.618485038358, 528.845347395589, 520.837648685467, 527.708035745781, 527.398289397235, 522.875712134733, 523.151416643865, 522.35650339433, 515.866105772081, 524.262045722844, 520.999947406904, 519.818247360067, 525.381282325779, 524.924915915374, 522.31565995314, 518.89182489806, 523.750623864306, 521.391551932972, 525.424149634151, 522.768116685252, 520.62044785145, 523.739046805207, 523.395150625461, 520.830172821498, 525.194950071432, 526.923688939987, 520.833252795693, 523.804134192626, 518.783287585177, 526.323007274077, 526.19314799518, 524.977606567131, 528.858550624698, 522.080680367288, 522.934154269584, 522.948868132247, 525.484594628757, 522.218495843903, 523.828236512356, 527.115882229993, 520.287863122977, 520.012070700982, 522.339102286446, 520.802949300015, 522.008527831587, 522.430089795412, 520.780582262495, 522.443867511929, 511.334316974639, 523.060198479146, 522.785570053969, 517.778664216989, 524.097901069656, 516.815903267802, 522.655482842141, 521.206260860403, 524.073696760951, 523.297152191439, 527.524899733518, 523.150859138547, 520.637297368461, 524.409938429701, 521.081430547806, 521.10991277933, 522.717101477374, 521.718387593767, 524.84000684461, 520.063222107994, 523.325504966447, 525.070784860738, 522.413154891697, 528.402044730977, 526.10152176487, 518.644386863397, 521.730743900676, 526.667624913048, 527.727762905116, 521.750461746028, 522.471754471334, 513.3626375592, 523.296286882003, 516.831963052702, 523.040197820996, 521.164492690899, 522.376444418682, 520.371267361661, 522.162380997352, 523.938817988735, 521.677387563949, 519.597780434907, 521.922444055052, 525.862430466402, 526.54566061038, 522.466124900403, 521.688063756732, 523.080178753034, 522.165057792056, 521.731687981282, 517.470370452952, 523.761898847099, 527.516145992533, 520.682459476237, 518.668827930916, 524.546962277994, 529.851697966635, 521.285539188797, 518.542239073103, 527.41044481036, 525.555364810214, 521.248112624262, 520.729618966195, 522.150718292714, 524.965242776901, 523.484572869692, 527.519632749439, 523.145378754251, 527.378007646773, 520.717721776235, 523.225969727936, 522.094512556913, 525.739631188933, 522.641527857732, 526.591291646459, 525.158456051792, 523.568175221466, 522.57462964656, 522.224322109287, 525.882127261254, 525.524505007663, 522.984568670459, 523.511553379423, 519.905787056533, 521.172055919847, 528.637662518362, 522.247031849506, 520.034156592974, 519.837097230466, 524.73671183569, 526.527429877714, 522.964536426672, 520.34203716656, 526.097249627107, 522.278410716901, 520.770662815262, 518.93852269842, 525.342094267578, 523.457828286035, 519.76607782564, 522.249473283859, 525.609976714756, 519.998349137431, 525.931565205851, 526.198369863395, 519.034356192821, 524.829835973219, 519.86578071068, 523.142409378961, 524.35116026914, 520.772745905495, 527.085837747875, 523.584361428453, 525.197311806267, 522.345391734437, 524.421908587187, 520.215199135528, 520.33934700691, 519.212661636235, 520.604873956012, 522.278568853223, 518.539444766375, 517.637687982385, 524.435645745821, 521.917363550872, 525.098900944314, 525.338898301919, 523.1487004609, 525.052395021175, 522.335896596341, 521.453245380536, 523.46808220038, 526.65661339069, 520.46764263655, 523.897308804107, 523.335806340735, 528.723228788385, 521.325422599463, 526.5888948032, 526.083883845594, 526.570539077189, 525.119764534281, 523.841616295671, 518.450464026355, 525.484714834427, 522.936823293903, 524.90142075015, 524.117629700923, 521.038325016085, 523.859495611219, 522.518956253348, 525.466155259419, 526.762385769916, 520.626816996008, 519.684347521263, 525.398220891905, 524.415422571583, 521.773446910351, 522.283833593872, 523.618358859729, 524.694107607808, 524.262083461417, 522.888411173819, 521.2698815302, 522.1352136991, 523.772421795575, 522.043207993987, 526.111019386624, 523.616750457722, 521.382077950006, 519.653400921948, 517.061654019862, 526.765780448739, 522.525947388329, 526.761142313628, 523.146839787916, 526.601606394734, 521.423721531396, 519.948286606006, 520.336620039042, 526.335666016617, 522.807023383672, 525.468262598472, 520.598056479761, 526.538714915727, 518.283019990239, 527.736776634063, 520.588463837858, 519.467978850277, 519.282066310509, 521.014615104981, 523.163070876806, 521.068281922058, 523.375404314847, 523.486726647283, 526.086778288707, 523.096173193551, 525.092495671137, 522.666777005444, 522.236160681482, 524.03761973735, 522.838988572122, 523.385809415088, 523.225091898669, 518.567929064494, 521.411127397419, 525.934229377142, 526.41884164904, 527.235998740702, 527.897855104487, 520.712149122809, 525.663808609803, 525.96272998056, 518.066160466196, 519.559288740722, 521.064152051889, 523.824126356567, 524.863796555455, 523.451283644612, 522.534684343441, 528.112315963303, 518.34624219308, 523.342872452811, 522.27270304213, 520.484933108149, 524.412781564295, 521.24316477865, 521.076034092387, 529.557125092581, 523.515524083824, 526.922997611963, 519.116075785385, 518.57231305557, 522.427922533053, 528.580233331698, 529.494051163026, 520.389144348915, 528.371319901886, 524.584685989691, 526.096721731177, 523.368632928919, 524.985618248984, 518.390551732593, 519.712614150379, 524.701116276001, 520.566112468503, 519.770919053642, 522.157229287334, 520.774989840466, 524.610011779155, 519.686376803845, 523.640974904914, 524.56305233717, 523.588272990827, 523.836602635961, 527.777239862531, 521.759749884391, 519.897101836408, 523.219691270452, 523.117238226005, 524.628491176934, 526.232825338497, 518.925227971463, 521.49612691427, 526.434673868187, 522.549006126071, 517.095809600465, 523.65586724559, 524.386514392787, 522.440760487551, 522.248437471377, 523.01224556295, 523.402947138187, 521.379713280389, 520.878843720149, 518.87859167513, 524.957998197281, 526.454799609321, 521.753983385272, 525.414571253131, 525.011567617231, 520.444917616966, 524.141673295368, 520.211876064546, 523.037560902106, 523.458830607366, 518.305187220327, 520.146000403349, 526.346945819531, 522.185059830456, 520.920635067311, 523.302068023817, 521.213125140591, 526.235544484785, 523.277501166701, 523.326764352579, 518.53881500948, 517.712497263943, 524.810659687326, 518.539741216065, 522.716859416897, 522.409436343258, 525.335192134734, 520.726720429064, 524.315707357713, 524.996686181652, 522.940429189556, 527.231502757695, 520.763333231959, 521.985646201579, 523.679819419879, 524.882568819168, 523.203279561648, 521.278233438236, 520.362576460844, 519.354844775375, 521.119353148504, 519.874827630825, 521.375248970325, 525.050692272143, 518.931991939457, 518.147017319342, 525.941083751736, 526.26418091165, 522.552605208988, 524.498570808999, 519.44867130021, 521.598417624234, 524.73942848092, 520.362958417062, 526.907170655959, 519.203993220265, 513.942345170168, 518.822005458603, 525.515717720625, 526.640012550352, 522.445281772649, 524.100890515211, 523.718788181586, 522.521900024221, 520.394993608345, 523.380469395557, 526.497756822074, 525.339837553891, 518.290324792711, 520.975562000795, 521.001437992941, 525.800402116246, 523.401675071293, 519.873336137744, 526.726072854023, 520.318821383927, 524.768388457639, 520.344334623722, 526.227535104303, 521.883187162791, 520.965333877773, 527.310461558983, 522.955347090661, 522.283786978003, 522.707340668638, 520.987837662059, 523.911479395183, 524.275226589933, 523.26392904178, 525.828633423527, 521.257078474639, 523.647088240144, 522.449206079353, 518.301459722139, 524.475075021563, 524.077489037566, 522.858061612547, 520.250304715291, 520.786595429261, 526.122177570352, 519.620710286779, 523.42911479192, 519.378273589805, 524.214694278279, 519.447459818046, 521.133160429096, 520.486741199502, 522.468965830854, 525.918193817006, 525.50425302601, 524.083456946015, 524.152150031879, 520.326018575363, 521.44718836755, 521.924941431136, 527.276213773324, 526.293939209049, 520.093513947381, 526.296102813264, 529.476213422613, 525.941247018957, 527.214226343684, 524.102457429143, 521.542419824489, 525.96861702986, 523.441643337481, 515.209972020455, 524.383142464183, 523.223317006162, 522.567029841654, 518.223867023886, 526.091383984946, 518.244481627886, 515.670203605547, 522.665546613674, 527.278734186991, 526.095788435351, 523.794652343086, 527.574574667048, 523.364807825725, 519.339590407503, 523.61978602919, 526.104144219592, 524.20498511773, 520.437902382463, 519.381279482661, 526.499328101265, 521.7284203159, 521.199965603395, 526.919329595181, 515.697147568613, 514.750506277934, 522.199078886948, 522.366213199266, 526.308698409774, 518.938792281655, 519.539364294041, 523.485782347182, 525.226424021995, 526.42418959284, 529.885465662714, 526.114475237487, 522.990666192296, 520.105785064188, 522.535812881171, 522.433974120536, 521.529581790952, 522.499161287278, 524.982558738084, 525.926116267999, 524.267885065086, 525.222189823042, 521.825577555505, 522.553897696797, 523.272053962153, 524.974320280589, 519.238878474723, 522.438395572763, 524.941572897134, 528.201857455326, 515.554237015825, 525.766604700892, 521.325110806653, 524.019038342294, 522.580576655283, 521.911877883421, 521.827964082923, 518.967396341093, 523.192638196534, 518.332377271395, 521.25728251491, 526.751110718764, 521.126784436098, 519.975265469318, 520.64889908275, 522.338897637457, 523.921703166196, 525.486748121828, 522.64290891023, 524.723934890135, 527.145426497056, 527.482102576071, 525.45579117593, 523.366498710835, 525.766810261648, 522.801318809624, 523.312043179639, 519.783292526869, 522.022454256263, 521.891064853725, 526.555024205122, 523.54090040962, 524.098464201013, 518.630820624549, 526.605437965575, 523.594001772292, 520.046138795314, 522.774046107087, 520.869673651061, 525.274878670145, 523.836052714515, 528.744801186307, 526.035984382562, 527.954067410968, 522.677730860267, 525.016807273449, 526.346564738554, 528.085642531211, 522.340852589495, 523.489366213996, 525.826941265299, 527.596495005564, 521.282040468272, 522.644396954705, 528.377840437523, 522.123685720533, 524.099437267723, 522.083897254984, 515.847354009926, 519.189256810245, 517.361671040941, 519.489591384406, 520.981728633537, 521.042522025541, 522.298990011815, 530.773707083272, 525.245413651067, 518.496806302849, 521.943052070243, 518.122139046026, 524.869981746878, 516.495848246372, 526.496775834994, 526.572669937646, 524.09643104971, 522.520830867996, 522.105775972066, 516.730196899741, 522.955196137077, 520.584267688853, 524.624112517962, 522.488238485971, 522.631912587856, 521.909317713474, 522.824496596402, 522.288646943555, 527.594107687262, 522.981547426279, 519.675623220561, 520.887549482685, 526.384642886416, 519.849598136761, 520.774513579484, 522.117452084006, 528.347046433111, 526.550377732344, 525.463747772723, 520.680518709594, 528.025045820703, 521.450486308836, 526.623659626514, 523.241682824397, 528.091930518707, 520.871244615915, 521.619292841594, 521.073462142944, 529.775549966953, 522.13156271004, 528.065075404607, 521.917358883992, 525.536339611316, 519.983217242356, 518.469750805567, 517.015248209338, 519.707440276267, 523.537458400052, 522.613336912068, 522.08311977557, 517.027322429708, 521.751020485664, 528.329960017141, 523.884834409124, 519.670008197819, 524.35519379792, 525.636500101327, 528.112579095293, 518.375382094327, 521.12171937878, 519.450196263129, 528.53196867809, 520.052264563767, 520.957375480381, 523.02796143332, 526.366170518231, 521.362398657293, 522.228293944497, 520.818751955408, 525.389688430788, 523.367292685536, 522.675945734871, 519.779305490182, 522.513118165866, 518.611623105936, 520.496487830076, 524.05223493893, 525.535139402743, 523.766639833315, 523.15849048307, 520.523443984216, 522.841944307008, 522.338875901235, 522.943452131377, 524.534554096035, 522.314632955376, 525.272247109442, 523.589259365574, 524.87660695274, 526.113036081954, 521.900183150161, 523.692473664289, 527.280415383571, 523.096615863606, 522.240858935736, 523.18310230179, 522.933998996919, 522.057725939216, 519.131130497203, 525.869221457135, 522.085031225326, 522.088133700207, 517.09632373573, 528.859155243319, 529.039461171907, 523.80093120504, 527.940483774713, 522.911588601197, 517.375927232109, 523.194891930915, 520.250190608549, 520.972349663337, 522.125827141495, 524.011722360281, 520.276868272344, 528.097394195936, 524.571973243804, 526.196263660891, 518.110512507118, 523.686311991103, 521.286200093744, 524.20663016342, 522.536608351772, 522.780915057518, 517.559604333828, 524.324299685196, 527.616735862262, 521.882451088467, 525.122752053885, 523.462351427672, 522.140832404941, 522.374210133575, 525.870956484061, 523.826695393025, 524.269881918941, 521.647975838992, 520.96529707818, 521.080327830728, 522.787111554713, 527.830982375996, 521.688917606137, 521.884690688756, 524.029756211013, 518.327725728989, 526.640786530347, 525.545963169973, 521.392374600441, 520.376797943721, 524.274972899079, 518.277692866485, 522.087933695203, 518.345483922687, 528.174968207764, 524.10041858599, 524.717234710811, 530.917246058843, 521.406556528855, 525.992809394451, 520.959161526573, 521.54782747976, 525.419583854019, 526.295639800832, 516.271965689207, 518.03273133882, 519.125256128472, 520.312101639277, 522.218114231578, 521.94057009701, 523.157827992967, 521.817294781767, 521.882369907599, 521.662422594806, 520.408283966298, 519.111811020606, 521.248259635929, 525.583356570779, 520.288709033225, 526.461640541871, 529.922514074971, 525.744976900755, 527.953495771902, 517.346841908304, 525.432332605596, 516.823314622145, 524.307298535104, 520.137595764711, 520.568022984936, 519.276316840387, 523.153812454957, 519.906561111629, 520.350208777581, 525.413710430699, 525.572347116189, 522.700870909896, 520.519144931647, 522.921389914164, 517.075736501992, 524.248036202201, 528.398953999629, 522.912137824468, 526.672718812056, 522.653406819327, 517.838618973977, 526.631295311632, 517.047931818129, 527.425893701059, 524.567054269315, 528.98769946609, 520.298342131489, 518.282082109561, 524.672053309506, 524.549171529678, 520.275778072934, 525.192012107865, 520.983034404402, 527.972647434574, 516.403193991517, 524.166546574989, 521.553006897822, 522.566799788373, 522.205782019066, 517.847614510115, 524.42976361251, 521.600252844218, 526.24778735255, 525.221110203336, 517.078705957747, 515.527666785745, 520.17404365109, 522.417397003924, 517.836054871899, 522.531725843702, 519.999885452231, 527.588236843592, 518.008942892312, 525.856248216307, 520.538426568455, 524.790911844329, 524.96921184558, 527.31225852495, 525.135030817881, 523.967752520456, 523.494185953479, 525.504272347982, 515.767242528426, 524.437241127795, 523.157046512904, 519.147059398993, 523.622646761013, 525.054945779759, 519.065421047513, 520.57669062909, 523.647559717261, 522.403425567923, 521.191612995554, 526.073113743365, 525.585589774172, 523.554029398509, 524.223124990052, 520.53243991035, 526.195565998692, 526.123179273453, 524.943244624845, 522.877388677724, 519.243038536287, 522.69931569962, 521.654875750535, 517.074770749665, 519.336140226504, 524.701940765147, 521.289392952732, 525.172474294189, 523.171866637126, 523.678699356062, 523.958825516627, 527.65139381763, 527.003223536449, 518.50249184695, 522.574675899836, 519.217785369069, 526.604402305093, 525.80232831018, 522.473070694768, 521.391000705765, 524.955652330874, 521.641834592363, 523.392124574079, 520.823804311966, 526.869723975792, 524.512152964812, 522.924980494303, 522.57214324937, 524.046670641531, 521.626932235811, 528.959329648792, 524.102306921159, 526.50859927193, 522.8974161805, 524.097506584753, 518.920442569135, 521.318959226112, 522.272869309496, 517.579192186509, 521.397286276581, 521.151522112606, 525.174137697907, 523.834988952673, 525.347856531136, 521.179049577447, 525.250682138181, 523.249214048634, 525.906826061957, 522.381222728557, 525.258039968412, 521.097028018596, 518.726840925005, 518.357712215053, 523.925081846514, 522.790479408392, 521.370656709028, 523.293023512317, 525.408641206517, 520.420518304603, 523.89423883365, 522.925583820291, 521.800512258539, 528.396840911146, 524.172313342147, 525.996018732885, 524.1341603515, 519.981093601199, 517.217110510182, 526.092804935879, 523.204049397899, 521.599334542452, 522.181597367155, 521.998081590507, 524.991727364063, 523.440169206284, 527.251306927688, 521.748412918669, 520.420554964427, 521.710568114689, 526.246777644939, 530.161873121246, 521.896949885505, 521.11075972362, 524.954304765098, 522.659149510155, 524.243907352359, 519.304520411969, 526.459084957325, 523.065714012148, 526.141873631714, 522.017631702357, 529.650738703074, 516.815611171479, 521.969121596944, 524.371841512091, 521.030931914955, 521.035128583728, 522.717444151306, 524.446102706072, 516.517597354822, 522.043373651056, 520.043608414184, 518.483915238525, 518.334682901274, 524.916771509003, 522.146095660498, 523.579018282322, 524.006269902195, 521.336728931277, 522.83367399061, 524.403986373902, 515.88354081322, 526.339538228177, 521.607946579823, 517.746816074212, 524.083726544975, 527.326814972872, 518.104248665474, 524.018069997047, 522.277451816251, 523.153539428488, 524.803060231322, 528.315720653211, 522.099278865726, 522.026024222265, 518.345068845877, 524.020230510154, 527.649665654458, 517.848935655736, 524.1324841816, 524.35693169264, 523.765078631182, 523.42076054791, 525.294094093888, 521.956752385625, 522.532858177423, 529.540405976479, 526.092898070455, 522.019636835022, 526.815193820971, 523.690969221996, 522.633443801128, 528.057248003117, 523.084545859238, 524.482176651904, 523.526148858882, 526.520957494611, 525.221264066979, 525.442021663286, 526.103239235809, 519.068459040247, 528.888984374139, 522.562783425463, 528.513792202744, 526.516621583698, 526.067930552631, 521.316439328754, 521.444624847173, 526.826559540732, 521.450839657663, 523.759205959516, 522.45277483943, 525.258043886081, 524.306011306372, 519.613814047242, 524.06866241141, 525.696422220408, 525.161119262668, 522.237201790993, 526.218846661465, 519.008346223122, 529.162747625503, 520.217730368251, 519.706432452767, 520.515761552751, 526.087285456818, 527.7709378339, 524.637859941451, 529.83516582111, 524.507445242526, 526.276235511857, 519.455638877661, 522.167136511829, 519.194632491359, 521.391379651548, 522.928729935847, 522.248898479437, 521.198375141662, 521.624597584606, 524.142346227163, 518.12940923169, 526.396897820443, 525.151612710271, 524.08913918794, 528.073594548101, 523.687742308572, 522.436784048531, 520.021450891894, 523.045147460125, 520.869446009992, 519.747657173178, 523.390435399808, 519.425027633898, 522.490347848188, 520.033690165833, 520.029329329245, 522.618410199989, 524.181574743807, 525.991507596348, 524.580658518668, 520.971621333994, 527.446808147005, 519.100099385553, 524.142424433873, 517.381038338994, 522.360404667186, 528.268752413662, 524.475913637017, 524.033705984928, 522.670359729915, 525.155994852552, 525.819073634282, 522.16825460618, 523.663295357941, 526.648057416233, 526.60262099999, 526.588584894059, 525.761933390974, 523.295215725901, 524.636868241161, 525.278977073365, 526.044688267716, 520.233274955467, 518.987849534795, 524.612342057713, 524.862117915206, 523.449419541519, 522.487931948226, 521.493057386919, 522.662381067348, 523.628023364969, 526.640192556931, 522.546316960931, 523.742196177421, 526.600093101581, 525.594196442275, 522.014401070442, 528.36713727406, 525.276323196339, 525.052229996565, 521.794085591926, 526.350573948354, 521.237498891904, 522.750118744502, 521.60955722586, 516.324858475949, 523.538273269197, 524.252538937267, 523.841578790602, 521.775878077599, 520.905833855064, 523.829146749647, 527.872279317037, 519.476496149115, 524.806725798355, 523.941676267919, 524.031592744945, 522.276900819823, 526.452635790729, 526.344346334373, 525.928822319713, 523.472828444409, 520.840415573476, 522.342706274965, 518.454112951958, 524.603351323809, 518.656101573032, 519.864878648274, 518.825298583275, 519.543977286194, 522.085676349027, 522.330551776919, 523.298664530508, 520.642564762919, 520.857337030119, 525.057048484635, 523.043356373581, 523.241570383125, 520.190088494517, 522.203232591727, 523.298597797075, 517.470645691516, 518.227970854394, 522.186500187057, 523.182993103664, 523.271986930894, 526.557358356812, 526.181953093449, 521.675748357605, 521.029913349067, 520.363098676897, 523.042447064356, 523.739279009697, 521.409272238312, 521.687118651643, 523.413986902749, 525.464069290162, 522.321475979705, 519.705910438713, 524.391028490828, 520.008265601377, 525.634550043415, 518.360601542334, 521.845441596331, 515.776207633778, 527.99565150087, 522.077175561071, 528.08101714514, 520.109927017194, 522.714219787597, 523.211291985611, 523.013990716392, 521.34603602467, 524.249051453098, 524.921471196109, 522.060014378114, 534.0979419779, 524.62483319975, 525.496521553776, 519.937830502189, 524.648528959107, 525.495692410008, 526.408261628252, 528.284125160889, 527.566610339638, 526.384398424604, 522.002218578054, 527.202690674254, 520.751386331102, 525.736699975902, 516.910518704972, 525.784375320563, 527.884412530552, 526.437595077446, 525.341742983511, 524.79013921286, 525.782094878265, 523.610423055967, 523.674562576572, 522.360325112365, 530.938060129193, 522.386901858758, 521.167466383686, 520.930959468646, 525.110996183643, 521.198478010924, 523.635394553115, 522.854338861742, 525.743924366364, 524.447037430568, 518.441156972294, 527.802611333381, 526.9861998841, 523.426262491805, 522.000783859082, 524.569958436308, 519.469167725316, 521.338867783237, 526.017957344921, 527.99013305055, 518.733628562836, 520.641638910911, 522.366624245412, 523.19933784219, 526.062148900713, 518.357836886754, 522.730745158387, 524.769484887692, 525.559224543652, 525.007052549055, 524.523305038135, 520.887681044811, 526.713921474177, 518.885515562106, 524.401021654102, 529.899787510956, 520.231375354883, 519.519003640854, 525.980662169103, 524.302223956134, 518.056001332825, 524.698209256689, 516.21824064906, 521.893978112023, 526.909396200238, 518.167196191905, 520.627004833389, 518.729463467553, 521.516969356523, 529.797226800051, 526.875712082221, 525.72943636628, 524.730019967847, 521.647155353474, 519.971634714528, 520.765395441174, 522.667280944951, 527.244738759976, 522.46473989803, 526.700554734226, 522.1942091897, 525.080494168211, 523.808376863994, 523.092701416435, 524.16555751494, 527.676245118375, 520.933146363433, 523.111085072294, 525.200392965491, 521.946860413607, 526.354861071745, 521.517390539704, 524.248712109074, 521.238128471228, 524.790044818712, 527.972679937416, 522.156096374002, 520.415667977847, 524.561936443373, 521.077107987013, 527.983097805804, 521.610587617996, 519.925202018469, 520.271112347666, 517.939341341436, 522.437250942614, 523.195333827243, 521.2075117351, 523.703833588164, 521.185902309267, 524.661490179001, 519.443838959732, 526.322773164278, 524.27662015313, 524.657796989756, 518.069505481939, 525.131485516633, 523.653392997478, 524.895920387635, 519.362162487471, 525.245835296935, 524.741001694525, 519.345310207594, 521.946240504979, 523.85584313973, 523.991511835213, 525.713329098587, 517.822982121604, 522.816714909829, 520.273513674983, 525.765156090265, 523.238997421213, 521.958572762603, 522.752368439665, 519.977937864785, 524.094107263027, 522.78098049952, 519.569095875863, 530.27780146303, 518.164293219563, 521.738016713165, 522.338790145635, 522.507046173958, 522.232914048045, 521.751069456456, 515.653220716974, 521.595559652829, 524.275202657589, 521.969541131804, 525.047557608132, 527.018596399926, 523.417398579879, 521.937223201434, 521.056714849022, 523.521739334205, 521.976649377072, 518.916605149418, 519.564116957721, 525.505644984236, 517.346644032112, 527.456552721161, 525.413376242358, 523.522422980985, 520.128187991595, 523.549306851977, 523.496969678895, 523.191600970737, 522.748251490569, 528.77254965361, 524.833019839142, 523.758681310453, 519.261074183171, 521.94074363612, 522.663829485118, 519.991954954681, 522.443693211456, 524.635077811997, 523.817345038863, 521.049143663975, 521.907296187229, 521.099735711741, 527.690478620127, 521.063066540586, 527.320295327433, 527.475572225782, 528.773599022694, 525.157629644124, 525.683666032344, 522.9631984953, 520.93027841517, 520.64749098442, 522.52460023891, 526.377831246804, 521.333407545101, 522.505658636716, 525.4334888787, 522.18918453566, 521.396820804761, 521.967791794449, 521.801765015599, 521.917226728151, 524.0102296302, 524.135137781178, 523.315217927308, 518.886701456001, 526.548272890834, 518.239501974058, 521.351682073765, 524.105928241198, 521.947237533444, 526.286904402565, 527.80847951359, 523.811099374843, 521.050734492459, 521.322636995341, 525.842698793154, 525.912445110514, 522.459416523259, 520.566855119432, 521.977136592087, 522.979905732132, 529.014794564331, 526.119350048317, 523.489354620886, 524.410738715849, 524.108532824381, 526.364041268743, 524.032172328994, 520.444159255586, 522.737733919272, 523.418860141761, 520.531605587904, 520.240925844722, 518.909925492518, 525.991759586731, 521.211676168912, 521.660901926821, 526.348553522192, 523.503154970907, 522.604426126141, 528.799936579034, 523.420025753815, 522.76651551138, 528.632829155622, 524.611766217113, 521.128359324429, 529.272638728929, 522.019795739268, 524.497410478178, 517.987614696552, 526.044442854548, 519.709102967968, 513.398357616019, 530.878760421691, 524.098489861113, 518.989676978624, 523.298591396121, 522.336421755828, 524.431513275625, 518.42575172801, 521.141883320867, 519.093322757619, 519.592248770192, 525.807069555443, 523.337756680605, 523.461533580553, 519.27990906175, 518.434042726111, 525.078209928761, 518.648735728537, 524.697900754965, 523.692000383981, 524.945175336212, 520.018898554047, 520.707848939538, 525.38192321024, 513.469607350562, 521.966623224558, 521.879147949133, 525.06068598583, 524.169479484247, 526.542457818249, 527.99019481506, 521.53429134692, 525.63281694491, 521.967213100515, 521.726747176239, 523.012961467366, 520.331739980011, 522.404723183051, 523.81883061389, 523.848214024317, 523.186269692673, 521.525183320778, 525.01890892871, 523.173212719785, 521.072620652468, 524.679251058697, 523.382959820101, 520.848384462412, 526.098067921773, 525.749280046309, 522.546629154694, 522.729735284833, 526.921883509861, 520.512062238339, 524.555134977845, 527.646903138385, 528.622282916828, 526.527205069361, 527.665737046934, 517.484465843745, 526.034872281941, 525.565729646484, 524.467627709718, 522.303665140284, 521.043297446556, 526.630060580898, 524.93988964615, 526.274818877833, 523.85002274773, 518.800616121696, 523.529249534305, 527.724114033418, 522.861451508634, 522.191413617944, 528.010108122464, 525.802562536768, 524.840034707573, 523.887999327443, 518.34972584525, 523.831348406097, 521.069686404146, 519.947359008224, 520.597724211384, 523.212805295476, 520.226982653276, 523.181731723444, 521.031658890351, 516.626932973742, 521.952818080025, 522.650625530545, 521.286510913151, 519.697460452281, 523.324804732973, 524.70803310384, 516.254020506172, 520.775457635959, 524.64418910561, 530.596845424454, 526.497582071482, 526.319826681309, 524.716110678837, 523.349784179275, 524.689227415023, 519.45137093824, 528.429752037699, 521.509552421871, 523.282893111094, 522.73864315691, 521.525624123611, 520.27359622481, 519.71636539654, 523.053833681957, 522.797400544547, 524.157992148935, 522.615301691035, 520.560410995996, 522.606081353164, 522.368766370885, 524.333227925598, 520.768726032389, 522.517755412512, 523.6690144909, 524.31632955309, 521.139837459679, 523.390577204297, 523.54332873803, 525.150537540136, 525.928247695385, 519.428969418629, 519.864222493822, 527.334956193509, 525.468078395666, 522.315770869684, 522.423010433369, 519.470483519837, 524.664771772097, 523.557859903488, 519.192707783742, 524.372965035312, 526.196894952982, 526.220967525739, 524.537667347466, 523.576479538175, 523.027689638977, 524.601839954951, 518.097892187776, 522.917333315442, 524.268021482088, 517.485249495199, 527.680020794798, 520.693500178465, 520.655579090665, 522.755088808382, 520.061601186137, 525.864140619902, 527.641193657498, 528.298578901078, 525.808780764594, 521.036435520273, 526.09037200693, 525.842052313714, 519.595960894959, 523.726867387771, 521.928757798797, 521.827437325601, 530.051380768068, 524.955024564493, 523.145204947453, 524.132623300846, 522.313884309012, 520.696688307022, 526.519330787518, 520.827448220515, 519.33511056417, 525.657959540638, 523.992962199529, 525.356404201292, 522.043505864295, 522.26958693709, 524.890922357518, 522.184565564819, 522.169597204578, 520.369925325649, 523.40122411141, 523.461056060627, 522.714025314416, 520.953400437684, 518.969683817867, 528.549985970434, 528.168831389741, 521.065228004829, 516.396371982422, 518.452499517805, 522.91351264924, 525.656708085069, 522.234771179315, 524.850721644403, 519.931558988423, 527.165398879081, 523.164983366543, 522.339620865251, 520.621228416336, 525.047857131064, 519.819439464207, 526.285267105877, 522.518216894806, 526.833154795666, 526.876493469898, 520.296620615633, 520.597401717904, 522.023762627079, 523.693551968579, 524.890277737697, 521.845539581398, 520.525018103799, 524.983005026995, 523.572327862871, 520.159490932686, 524.301082990095, 523.056317072573, 521.404341522961, 521.087529782624, 521.689114501445, 522.708156775221, 520.598981600716, 523.13917221459, 527.512229225004, 527.671022263269, 524.067788425361, 523.493309513574, 525.033528782807, 522.898147199763, 524.042877469061, 523.779272099446, 521.514991138725, 520.962313457354, 524.134176209742, 521.048272089587, 525.890096427135, 526.552666068485, 522.976759176593, 525.280731623222, 519.903151382317, 525.101225506733, 527.511851014893, 523.64555327855, 519.935246482885, 519.166194337165, 521.33113451384, 522.729520231683, 529.323672166976, 521.055872950353, 511.389602598027, 523.074330662474, 524.799915196086, 522.275406632629, 525.33719637339, 521.46820205721, 525.120540520942, 525.635142500817, 521.856564726269, 518.259244200986, 516.185695941341, 524.072195095727, 524.302131756003, 523.781961042123, 522.514725290505, 523.637885864788, 520.451718312782, 521.785080200227, 523.868690618553, 523.008478698021, 524.174957971423, 523.015925187379, 526.853291577031, 523.666926810954, 518.718134346253, 524.560439817013, 520.930803483752, 526.871746882185, 521.625232138264, 522.269501359459, 522.01128285127, 519.631846946556, 525.039782972332, 521.475842810537, 521.184447146499, 522.494545215214, 524.940974449981, 518.16503932196, 522.975414770724, 520.793846938247, 525.517115081492, 520.106181138806, 521.786467767709, 520.184257307423, 521.508736513346, 523.901277442331, 523.367139750902, 523.634983276593, 526.481470937631, 525.470366524186, 526.764645217011, 527.021495257284, 525.298836442674, 527.715653621873, 525.155294310057, 519.255515035979, 521.845988049027, 530.501080992408, 525.653035389852, 527.314304254701, 521.246138323496, 520.85207246818, 522.642140200052, 522.261800406098, 516.921866753919, 523.587987603193, 523.974269856417, 522.816712552968, 524.261451611494, 521.535890805052, 528.338133441201, 523.289942826939, 521.969607710477, 526.993581539869, 516.460015099016, 519.55928886733, 523.762279471246, 527.134561123394, 520.330127298157, 522.27359198767, 521.345069534997, 524.661647785825, 523.000202468751, 527.737524575829, 519.486529637175, 521.029534448621, 524.698424831008, 527.115162710378, 522.85792389512, 525.266996899327, 518.483884833117, 521.719048848585, 521.484157369478, 520.804472051198, 524.493230542111, 525.560725239361, 522.547895636429, 522.991402566396, 523.327442493526, 523.095833230494, 524.374978281171, 519.197376060934, 523.200162222911, 523.896896327461, 526.130356897757, 523.294224972688, 523.419924434953, 522.899407706003, 519.345082530286, 519.256445473976, 524.678730197453, 526.770053499571, 521.028829310609, 524.592884534099, 517.209902203068, 525.039501033914, 523.732165901566, 523.721698350428, 522.478733889079, 521.987431053963, 523.151249012591, 519.101876917257, 527.161329462235, 522.041401836294, 524.318091515182, 515.886397962663, 527.36438579728, 525.205155320855, 519.637116560419, 523.148459824095, 521.4318601096, 517.327654929137, 520.059003979139, 522.651306805244, 528.485839329449, 527.506531283209, 523.443743367163, 525.204778262585, 521.229259579574, 525.331650101921, 522.107854722965, 520.797919958715, 524.605114179972, 521.715046511008, 526.584731091889, 521.426716814897, 526.382789217249, 522.439784326221, 526.325608639552, 521.826540772628, 529.482014083474, 524.156214173103, 519.769396195585, 529.568964985582, 522.827708147258, 520.547881467345, 520.380794501222, 524.044060936004, 520.119222587997, 522.850026804907, 522.446468551796, 522.149831788936, 524.554824967973, 523.924861936619, 517.747396708296, 523.223135342018, 522.239132450865, 525.125954991317, 522.621689452381, 521.308524338206, 526.454072592324, 528.266127535834, 520.396611444964, 520.134693526738, 522.182587001904, 522.30052623772, 528.222458476129, 530.161647236227, 526.024303919852, 521.817026207823, 523.475687776084, 527.130703817136, 524.923507088915, 522.961870685254, 523.187497313675, 522.492121808256, 527.744268365429, 525.877639077632, 526.035476645261, 522.057683856765, 521.094238807677, 524.555428139434, 522.366397417124, 518.887453699165, 518.479030223358, 525.280312977029, 525.855683250515, 514.704960794772, 518.647826262257, 522.620869308868, 524.0172242102, 521.970440022272, 524.688640176983, 520.205168943774, 529.418930833262, 522.36405577544, 528.350720188057, 526.192577336815, 519.689384062107, 520.568807912527, 525.76363648086, 526.45226190294, 526.962861426022, 522.351875780723, 525.809482979117, 523.921607285969, 519.757928433948, 519.135099184473, 519.631737381954, 520.081414070172, 524.837921467717, 523.23068980951, 522.098739338876, 521.714103331915, 521.699796586919, 520.701314642273, 521.395457242577, 528.878409182845, 526.473394885321, 516.876501311414, 519.174211991011, 527.420120834742, 520.674497851163, 522.237065856064, 519.862027632648, 524.869245841644, 521.592422958612, 529.38354646732, 527.081525270671, 522.044354460703, 524.36809161499, 520.911572257132, 520.662170135423, 523.569549926028, 531.884732011769, 523.731545600586, 516.590655372075, 521.201580249491, 519.705343481019, 521.055853765804, 528.320539032518, 527.293294888471, 523.610402181484, 516.164857654304, 527.286898495477, 521.865561207799, 523.250870171146, 527.784732389601, 520.376336142018, 530.26818380638, 528.924090677063, 517.943304965875, 523.993742080668, 519.827113171882, 519.086102787075, 521.518420554974, 526.073042331396, 530.046292111611, 522.055954610351, 520.922865300362, 522.905927294122, 520.232488054333, 522.858880865884, 522.005253976491, 514.86514802779, 520.587064165665, 524.130479247847, 525.218749340203, 521.170912912689, 523.392346932781, 521.62463194992, 523.256841801598, 519.333623519694, 523.530478943306, 525.041717886691, 522.446136370096, 524.491193251121, 522.817063151959, 518.473444473775, 518.476453235768, 521.075758870237, 527.624992490553, 525.954899977052, 529.791366386616, 523.456836144246, 522.288699734528, 517.409195207014, 523.573358051997, 525.959007679135, 521.984571748166, 521.937648190599, 525.128581387624, 524.781328918496, 522.103657668835, 524.783182506151, 520.677315203982, 522.933030763451, 530.463862325235, 521.354407175382, 520.789408106248, 529.184139009303, 523.00225164036, 523.508482696514, 523.675217331909, 521.681836745333, 521.087758028052, 521.966082510746, 522.807860230304, 522.185994989976, 521.687856465517, 525.30677456415, 519.387856334644, 524.299796974354, 515.262949098481, 524.911586354969, 522.250062612914, 521.996900065183, 524.718138652059, 521.754976244413, 525.70616831526, 521.119768958582, 517.591831452587, 519.595492704776, 524.011537583236, 525.702423382558, 520.544051569125, 522.82323433112, 517.321226978073, 524.168971398954, 518.156975813368, 518.175680277882, 518.130836157707, 520.379102171535, 524.895020804569, 524.063108358917, 522.052074912367, 526.413582757843, 523.538354146103, 518.728157740249, 520.461609931846, 520.525449722253, 514.849245595158, 518.495808353543, 523.692793981158, 522.634588101485, 521.226739371504, 528.802702446902, 522.866642520903, 526.924523432314, 524.227380220769, 522.064830702962, 522.011608540906, 517.521598928698, 529.34945657536, 524.55621231889, 518.970367199832, 523.527118075509, 520.040372485126, 525.215966184909, 528.205391554229, 524.400757456755, 524.702837566332, 519.50362702649, 522.67014097286, 525.026889732579, 520.027862446311, 519.627434982364, 527.476785574044, 523.798331146844, 517.712327737145, 523.589233093661, 522.533129146425, 525.715399297266, 521.707951302689, 528.16361616839, 520.963035968528, 523.937440203959, 519.945182678451, 521.598630104438, 523.977796721362, 521.35995094586, 518.859224167539, 519.54078415795, 521.799401718032, 523.106146406867, 522.14021226698, 519.606456626353, 527.270315155844, 526.841847052912, 518.113009696331, 520.471086953848, 523.145597752247, 520.778660858258, 524.882029760929, 521.022806783874, 525.130933456689, 526.745770330801, 518.131914119648, 526.289270730757, 527.112497307191, 522.907564111515, 522.747181611309, 527.110202235186, 519.100203091429, 523.199728446454, 521.046318113057, 523.905098026167, 522.14652971028, 519.402848808071, 523.125289306524, 523.516184068973, 523.019306146874, 523.003020721815, 525.876772735929, 526.89562780652, 530.905430127116, 521.557793618848, 523.607748101478, 517.909137078512, 524.529908718511, 522.164065182991, 521.588587300989, 524.26428079272, 521.270087296469, 522.683389843503, 527.242782561072, 524.466440151785, 522.722463122469, 520.867722213582, 527.611580453083, 521.633152376665, 523.024576533936, 525.352346605912, 525.485492528703, 526.394465654151, 526.511735759406, 524.898921610026, 521.787663868618, 526.011485505917, 518.111518245292, 525.204250730109, 527.370422194238, 526.7552255454, 518.979807621704, 522.527196897742, 525.007327020001, 518.098433380847, 516.413524098673, 523.334100562339, 524.107952669986, 524.359927771378, 521.869831480754, 524.134642800922, 522.40107596712, 525.566485306097, 526.150918526256, 528.749928060595, 523.6333690058, 524.989935834555, 517.139835810514, 527.310810481536, 525.997775725408, 521.336335105953, 521.468102808595, 517.42776059015, 525.419556497809, 520.627432058975, 524.634635588871, 525.239240155776, 521.957768747531, 519.971803867829, 526.442910734928, 517.886322484495, 526.708383471486, 523.151061598959, 522.69577742617, 521.93071165255, 524.603749413239, 521.073115555286, 522.743924019115, 526.137506906175, 522.020910586241, 523.861096264253, 525.224971959552, 531.563728155496, 522.316950971072, 526.612225075082, 518.954392163904, 520.809883593682, 522.748178932958, 525.319194430534, 519.711054614527, 523.626514027455, 524.470530382458, 524.036289855159, 517.470427554868, 525.268287811834, 525.905385813924, 515.480173880777, 525.962351092237, 521.668644320751, 519.00060645865, 525.627796732369, 526.953253892808, 526.579929683037, 520.916996316828, 525.699368901466, 523.844429742027, 521.099923855353, 528.145452210638, 525.714362927371, 518.629588189633, 526.56365307189, 521.1679083641, 523.379342265409, 523.385985524066, 525.83175543087, 521.331900097694, 520.428613275987, 527.659532117156, 521.918312371313, 524.581349950725, 518.412369431903, 522.46420635015, 524.61327552701, 523.807912118631, 521.494326026282, 520.485704902753, 525.514842958418, 522.62908067659, 520.481313487576, 525.419808121708, 518.576586862266, 525.142674737263, 522.843907837356, 524.627785067903, 522.910659948957, 524.846959565491, 522.609235908188, 522.55048371898, 522.451429679917, 520.247759439244, 519.346740520011, 519.007335315811, 525.837483790715, 523.625982039773, 526.949758108584, 519.293279900381, 524.410687666911, 524.15568923014, 523.395011345114, 520.469132597563, 520.439881041171, 522.392902481982, 524.907455016287, 521.812749209639, 525.81449524089, 525.382253160563, 519.98036979259, 527.824718527432, 519.482332537683, 519.148383005994, 524.442406634169, 521.903440563117, 520.728645077078, 524.293348584152, 521.112638588194, 517.855082222913, 530.162711005514, 520.239935923071, 525.68234413931, 523.246727350812, 519.272044869046, 522.791490884752, 524.939150176579, 522.973379492771, 528.223550657923, 519.53964174255, 527.166342597475, 520.871854553955, 523.963685459177, 522.597064899137, 527.623236213297, 523.512452372553, 525.298311483397, 524.945043265814, 524.58049065667, 521.364139436697, 521.865198939534, 524.539796111492, 524.849709063734, 522.864897085778, 523.672427872145, 523.826578550192, 520.874170225814, 524.432072519416, 518.0053039711, 528.838428626404, 522.928835457165, 526.227785929185, 526.878532249904, 515.611692078088, 524.968781774758, 519.301313204044, 521.650962620691, 527.71406823682, 522.342366633647, 528.994221724326, 524.62843329316, 524.440066906844, 521.430844630614, 523.797749523374, 525.718745289633, 518.502501097641, 516.613361687321, 523.943865180687, 521.097556224037, 524.530944027346, 522.283910397373, 522.660719975424, 527.141343787882, 526.861124173086, 522.434685770606, 523.221957969284, 527.779281367271, 527.422840636024, 519.718018034138, 520.559346007688, 525.016783639999, 521.478132636841, 521.697051820192, 523.874596570451, 520.876773524602, 521.124418294421, 519.850167485444, 527.180651286787, 524.378216842947, 519.303365069579, 522.521982838239, 519.038495512875, 524.417890374759, 524.876924804254, 525.52173789808, 520.143142671444, 525.931698236924, 527.680308826933, 522.804996192425, 522.133900962087, 517.434179857131, 526.502556292099, 523.666370594137, 531.575559689418, 519.152160192038, 528.694104173567, 516.073826922815, 527.408186230811, 525.034816219862, 524.167215086729, 523.168042977189, 520.704186653086, 522.075131970821, 517.132814213283, 521.938500921612, 525.253750769393, 524.891107067077, 525.720456274497, 517.162112664985, 522.651793086982, 524.11123162818, 522.937011610622, 522.639625265547, 527.114132001481, 524.894323683967, 519.251271096434, 522.990867878209, 519.304972445012, 526.010661901019, 526.736356136989, 524.409629156267, 519.958624838895, 519.996886425539, 524.159867852052, 522.427990138247, 527.085837259462, 526.066722164881, 526.810812974255, 527.006359844347, 522.580415118055, 521.649111384291, 527.455271798306, 530.387325816862, 524.796025149725, 525.528153995941, 530.391314333287, 526.361125346368, 520.466557835495, 523.930472422437, 517.438192102748, 520.536735429728, 519.262729195923, 526.315622073346, 523.598544723912, 526.39125300971, 519.612668132512, 518.485552183516, 528.154541916467, 524.951034633145, 524.330619429727, 526.355282843153, 523.701200894923, 524.07286461329, 524.218091799847, 521.436328226287, 521.633783924254, 523.914685015758, 523.155002719518, 523.65267108168, 521.931481686643, 520.914036952359, 525.905157108508, 522.679488706384, 522.338407804497, 520.254327771028, 519.290840575949, 522.690310780082, 521.746462852271, 518.016456175568, 526.208088734527, 526.362046479994, 522.90328639713, 524.65058129012, 521.181194545617, 521.986227014329, 519.05022831531, 527.309711166271, 524.211767172304, 523.226448028622, 524.640345112259, 525.997737358202, 524.645998591428, 519.689478992381, 530.630801013717, 521.874646715637, 523.175725398509, 522.158935429289, 516.592982417319, 523.070278905055, 521.759470441301, 523.448538257007, 525.661065980403, 523.130272971441, 517.760879892606, 515.720207603304, 520.888677940303, 524.691638295874, 525.85467623421, 520.840246171272, 520.519455506137, 518.430451656013, 527.457194910226, 527.497860632576, 520.071039139233, 522.451772868047, 527.97755462257, 523.017789860384, 519.338863121596, 521.168385570626, 524.153043665789, 523.003444929424, 522.522295242056, 524.13983127672, 518.472025987111, 527.648104664842, 520.436536195812, 526.97554767249, 522.921057369477, 525.296938294185, 523.069434862395, 524.846928347554, 524.24067127042, 524.167773379796, 521.739740612258, 523.666950062243, 523.833782431079, 525.39962895096, 521.39264222774, 522.915479341152, 521.267549877331, 519.374084617147, 524.07367419357, 523.409105247619, 519.371006635233, 519.459361736255, 522.716239448488, 517.308769102899, 524.736027378342, 521.365592401731, 524.123442274743, 520.199297257146, 519.538439438706, 525.06820247793, 519.20408552418, 523.251620788562, 518.94864811377, 522.181565189635, 525.012876025908, 518.956908111035, 525.309888111235, 519.48751912921, 519.42052397528, 522.319569343095, 527.258162321831, 521.857312085558, 517.87196335634, 518.529822596898, 524.15133611164, 528.185423645505, 525.931559177999, 520.744415870467, 523.588784005324, 519.930566657723, 521.247196167817, 519.288458350087, 526.86755202472, 523.241584385851, 519.842683009463, 528.879293545066, 526.12860463722, 522.370546342875, 525.418588852619, 517.141019840461, 522.351710925866, 524.434223953336, 522.444895342055, 528.367817872851, 521.770666453661, 520.550870066472, 521.201448723725, 522.159097993968, 523.000489858724, 526.397185610818, 520.160708841366, 520.702969253428, 525.804411100313, 519.155053731196, 521.662601461909, 522.988325979163, 524.037073441678, 524.098437498829, 529.241172232346, 524.248561767795, 522.749312812465, 523.629976307146, 527.51791181174, 522.43074833656, 523.856308936042, 522.049856741681, 524.836318339572, 520.387797976811, 523.225955976559, 519.831118616018, 523.491296357549, 520.807052888484, 522.353927622898, 518.707892946702, 524.256623018675, 522.336289931962, 521.697173131212, 521.304052890303, 520.78227424357, 524.339201085418, 525.495015040752, 524.676795461964, 517.78836751257, 526.723599759567, 524.175236878598, 520.324522375842, 523.877691615099, 527.931959552, 519.516580179636, 518.00358774862, 517.337659875334, 525.614958143491, 522.477761152592, 517.628538965709, 522.591362508979, 524.350125707154, 520.249745116586, 523.322279664216, 529.707519983676, 530.087495021692, 523.150796200268, 522.712863882571, 524.377072185864, 525.276874322823, 519.075325825877, 522.370193347078, 521.49173909289, 524.586794333989, 523.168988194319, 518.693367385695, 520.292248830639, 516.455299990644, 527.443201569002, 524.457744757195, 532.456313009048, 522.95761887825, 525.36090008062, 517.83390056856, 524.205129604634, 522.008564776481, 517.584024820346, 523.726085195267, 521.28400538441, 523.648229853408, 525.228994315155, 524.007894645492, 520.567729471247, 525.408693765269, 519.908385201982, 521.728695772102, 522.912588535005, 522.437737873944, 528.275637841078, 523.750837143297, 522.720996178733, 524.342157863406, 527.147454412033, 521.205485269876, 525.825317921621, 525.244155678818, 523.136641234772, 522.090479068844, 523.332421173745, 527.15530727407, 525.791309765962, 526.997567040406, 517.872145953753, 518.900375800641, 521.559439832638, 520.306565387336, 527.811202027514, 524.250403848873, 527.874400674418, 521.960546656309, 522.286854622873, 520.358507597285, 525.792255238726, 525.882630925941, 517.5539806712, 519.268909800361, 525.169815864786, 527.805647050342, 525.160423113473, 527.045014764753, 521.607948436171, 522.517256102448, 525.901077568587, 520.98484401793, 522.563758275143, 519.830736391267, 525.412068775992, 526.076526026971, 524.467040423021, 523.2856321491, 524.320543037238, 525.765524894506, 514.492895802891, 524.184526275242, 521.6484159708, 518.697677334017, 523.155179469889, 520.697324073457, 523.457495435668, 517.766226322068, 524.226387951683, 523.306463977324, 529.325026014831, 522.924830888698, 525.148347899166, 522.340674985714, 522.739119148379, 524.743225916829, 522.405838024501, 523.3954126964, 526.26174743886, 524.327010115937, 524.703153854564, 523.350016983728, 520.406232993227, 523.114256354629, 523.347101111219, 527.106184745839, 529.053865990783, 527.725152487477, 520.953898747986, 522.069590874098, 518.004586936422, 525.497091017312, 522.272411343427, 524.776784145738, 528.840017270595, 524.83074744056, 522.347804450375, 523.123546372957, 526.821007831074, 524.867955438401, 523.389023671852, 522.823440362852, 528.868421773508, 521.402151294391, 522.823609130168, 521.029685555131, 521.606678985519, 519.266514923064, 524.1332605046, 524.205913764686, 521.664588780459, 527.123086819813, 523.09421865146, 523.537258922171, 527.106449549453, 527.628569111211, 528.485581695518, 524.070047178412, 523.970607612531, 519.64270104849, 523.579066825345, 522.714991857893, 522.436143052508, 522.652279994132, 525.101648497621, 526.316762016649, 526.691230152935, 519.496774507209, 523.654827064995, 523.376623354935, 523.708648998234, 518.736711351521, 522.157850966964, 521.323587306447, 523.178033005885, 524.960131387229, 523.350491438559, 524.013775835259, 520.687436318851, 523.563048722658, 520.400191063846, 519.226193297704, 521.985940509329, 526.199254698051, 523.969456492846, 523.389225637792, 521.751290734285, 524.465019616618, 519.941917928984, 520.100668919933, 522.29192059339, 520.218461957023, 520.410741457159, 525.034003537865, 521.700455561618, 528.07638989981, 521.823268330741, 522.145251524658, 525.522328419989, 526.819894901784, 523.979477902429, 520.255473519831, 526.371792838229, 523.153043103024, 521.411145026116, 524.67127039079, 523.946100153987, 524.633483655269, 523.049054469237, 524.718287080012, 521.605952545425, 520.480225483388, 521.587017655992, 519.991473573255, 522.705272793684, 521.030823600223, 522.108830925536, 521.523633377677, 518.32202786529, 527.485209406064, 527.254044868287, 521.785517262688, 518.919599196147, 516.993562328862, 522.881678185426, 521.17430714554, 516.827904763978, 524.317348242914, 523.916097527166, 526.916189518776, 522.884771142604, 521.845641296909, 525.753847131547, 516.613104612934, 523.360360981202, 522.516997978508, 521.057245227077, 528.029628316344, 522.243998473353, 521.378896300569, 522.731789720909, 517.306334329112, 520.366903029667, 524.995946581393, 525.86581531354, 527.745325456679, 525.438553276502, 522.03663678748, 518.864786965176, 529.831213986252, 524.936097814061, 519.211347194875, 528.886033961817, 522.950069935353, 524.20322607076, 529.912624980415, 522.274912528812, 526.690326806306, 521.574683823566, 521.453861849386, 521.898962249915, 525.035140494178, 525.147800717192, 517.912476833795, 524.610599353452, 520.996419766864, 522.23368948045, 520.899444501608, 518.492029547644, 522.466234930702, 520.276779149733, 525.674106482631, 524.797354391487, 526.040495744285, 523.223507558344, 522.80043475234, 523.967517793022, 530.163504462651, 523.991140646486, 523.465443065744, 518.748982904065, 527.037353655444, 515.176614743122, 526.650317729102, 527.816064654668, 520.38052775547, 522.530862521337, 517.85137116453, 522.753012780106, 527.361599872667, 521.047020927587, 520.702863445195, 529.509554593213, 520.547004253291, 522.488312197485, 517.461799411087, 526.549823146058, 523.782585886314, 522.513306498451, 522.110912817548, 517.55252260207, 521.359346825011, 519.133680684497, 522.911841394001, 525.734378093577, 523.686384974069, 524.599099570549, 517.524751089642, 522.12367561007, 520.992298552789, 523.449860161828, 521.808264851352, 522.580920434688, 523.50939921198, 527.364108358244, 518.611666847834, 522.516995785986, 525.057629110417, 522.915190544878, 527.327850676728, 524.394346533658, 525.263424593429, 518.123111359021, 520.277570578464, 522.169486520899, 526.659234229518, 524.211620080885, 524.820611046314, 513.825797336212, 523.850757440452, 526.711088951433, 520.121552141338, 523.775645933181, 523.917605885747, 521.745880714895, 522.395580193742, 520.675585578815, 525.733508750272, 519.82303607374, 523.478742362146, 528.107103241503, 526.673216333371, 528.127707108642, 522.776204170261, 521.607420517782, 521.283917842045, 520.376110693576, 522.391181380483, 527.147212225677, 524.235812309807, 522.502069484007, 521.686611594093, 521.032736080538, 518.284668169152, 524.720432479376, 521.204216038817, 525.008072308459, 525.803811043372, 525.889139728336, 522.574863900987, 528.460359042083, 522.164547183122, 515.393183422915, 528.998613996985, 521.113454909014, 521.354569273236, 521.122202751348, 524.015391168568, 521.588439707852, 526.718759861173, 516.203011255404, 525.690609943408, 525.493292371103, 523.392577451593, 525.536779407828, 522.563908569253, 520.947620492842, 520.981893840454, 523.145169320477, 520.121913536953, 526.127269615927, 522.397833323504, 530.134550452307, 523.73649280337, 523.178389434374, 522.556506339548, 520.139892394548, 523.37215458721, 522.590549765362, 522.959869683174, 520.266612947415, 525.940925205435, 525.328402319852, 523.359159188891, 524.044772572589, 524.844138097893, 525.846239139098, 522.032547115282, 524.842393277765, 519.284108400288, 514.524451794421, 529.104336061019, 524.787861350356, 521.076917651588, 521.418756425072, 519.156267037921, 518.086799212472, 523.691558238665, 523.335743150284, 527.52417805217, 527.517966405073, 526.928976683257, 524.453076666973, 520.491575576849, 521.891654339195, 526.164093838113, 524.30345506322, 520.693635256775, 524.024878963693, 525.255935410275, 522.534401157546, 522.941477036869, 524.117070429475, 525.26006906836, 525.810996854879, 522.791858480956, 524.680413876619, 524.679935395591, 528.863589202535, 523.995538353332, 525.769106661249, 526.7867391679, 520.517572257365, 519.915241329641, 526.786066329166, 523.993287127841, 526.993811620774, 518.930331616838, 522.067404669962, 525.080114564323, 524.125535696527, 527.311501371234, 524.846728316705, 523.677910838695, 520.545678596694, 521.341476031228, 523.219155834694, 523.870005239437, 521.879908470375, 522.29885482019, 521.478869647402, 527.223833969951, 525.225144487996, 525.640095614148, 525.191777405282, 519.245575217237, 530.347108420499, 524.547115100545, 520.183206055434, 522.584024732559, 521.757825434376, 520.553476815113, 524.293650687349, 525.178792428485, 526.110176116709, 522.766709697988, 517.120473352391, 524.887671272859, 520.695295257585, 515.254676970519, 519.312337770844, 525.236780654149, 522.619410597046, 522.187629518308, 524.29857416053, 522.471153632499, 520.240100453727, 520.861704353945, 525.316942169957, 518.859888866975, 527.448447480874, 523.078285858783, 522.327627442902, 523.64814255167, 521.14985308752, 512.499697010612, 525.340966276528, 523.459600133952, 524.258935827574, 527.100009381338, 523.52538508211, 524.882817794295, 524.26212746715, 519.161647686733, 526.240852878965, 522.731590524212, 524.873138690969, 521.560675786092, 527.529344202664, 523.019639244829, 522.731131960148, 518.511472097915, 524.674507046017, 522.710500585994, 527.717294229462, 528.09425893603, 522.170682634825, 520.264608860826, 520.207875855613, 522.842621580064, 526.786161276021, 517.993400072697, 522.65153165443, 525.121922918697, 521.504766807793, 521.996387591913, 521.263823874527, 524.590612967091, 524.802733420177, 522.518869111157, 520.825331654153, 521.353205208383, 521.212474816961, 524.92546304767, 526.533032148091, 526.453346360507, 524.287604355904, 519.779857782134, 523.307299063836, 525.419600620601, 524.377668417537, 524.578662291639, 524.913842794335, 525.314008210392, 524.012539589349, 517.487133987052, 524.702167143941, 519.000399058737, 522.892684340063, 522.728715880881, 524.517616063292, 523.166533373854, 527.57538743818, 516.525393119014, 522.411152439278, 517.700844904961, 523.942300693324, 521.984054755092, 522.057994173296, 527.129912760612, 519.933473319593, 523.693355984405, 524.986284468225, 522.396525003422, 516.297170103654, 523.463382649093, 526.61330853425, 523.527286515282, 524.076107122171, 526.152416896673, 520.754203450201, 520.624145745641, 518.212447054581, 530.115248607475, 520.107242656868, 517.516267516615, 525.236360763265, 517.201461969495, 530.984465209068, 525.37813393054, 526.423810348953, 520.436977676231, 523.57175716232, 521.589858141028, 520.070603369466, 520.262688095166, 525.98955070554, 526.437809465999, 522.14846304929, 523.377350702725, 522.486071664828, 522.879984217698, 526.818987866338, 527.340722858603, 527.505378179745, 519.54137038451, 519.706347130164, 525.146832387009, 526.759291060147, 520.746076029379, 518.994315137591, 527.574990122888, 523.278696205975, 526.903819780563, 519.938258812937, 522.929566744288, 526.727118030299, 522.95658154554, 522.022268380673, 522.905563169954, 518.942859759141, 524.033937167909, 521.786665863524, 524.844253485461, 518.54381519273, 524.800930156174, 525.407820369079, 527.8915573915, 521.139244956848, 522.551997443823, 521.168883252123, 520.429396822352, 522.97760856145, 525.206203375304, 525.333089189488, 526.361388714907, 518.057298786072, 516.913307707938, 515.421637513333, 517.67148415638, 521.701901245547, 522.423667607938, 522.305514636972, 514.343167338376, 523.508076509924, 526.004057545394, 516.37015400614, 519.555129196617, 521.368749756699, 525.075017864503, 521.939631604949, 526.338868802089, 524.008751820123, 523.686464324402, 514.945593966008, 522.783692712277, 520.668821545977, 524.900073905103, 526.906012174303, 522.26788814718, 526.781463758395, 519.381018464358, 522.562950033991, 524.699989222519, 523.292714158039, 520.747960810545, 524.778028345375, 520.496456255608, 518.381598350875, 519.80632018706, 521.704659053883, 524.063670610507, 522.641026641154, 525.603124582087, 520.962322909199, 516.77569611674, 522.09109895163, 521.780571733612, 521.245929243265, 521.317804062408, 517.592181231693, 521.666955430695, 523.477056573573, 525.070119345398, 519.556336691091, 525.669933380169, 522.599227009725, 527.493377894741, 526.120280742651, 522.1644175445, 520.182390667187, 519.180521622749, 525.270693017947, 520.95763248997, 519.84629955718, 525.509371744645, 524.041821924821, 524.59460513731, 521.157717265062, 525.75549668346, 527.257117573636, 521.966362150985, 524.543370686521, 521.265449409755, 522.834269915178, 520.252866848771, 521.507503875779, 522.494339086756, 522.299310553754, 520.210082762124, 521.606043871147, 524.863477942633, 523.572342220558, 520.016366874577, 529.268870254645, 524.462141854779, 522.423778504622, 525.095188323791, 521.849398820396, 523.456711984656, 525.45354246162, 522.283841081778, 522.931831104224, 520.954800223969, 524.760723322563, 525.658251956864, 522.646130867134, 519.473314861816, 521.763874496788, 517.885778624869, 522.875699474435, 521.773682637008, 526.374121365409, 518.214074299252, 524.452795630351, 517.14089591634, 521.369480409871, 528.641409596344, 522.439216994297, 521.076624572224, 525.784967127224, 523.484207110824, 523.182320500579, 521.790837339476, 529.063304658547, 521.159475128218, 523.836029028217, 522.065666199211, 523.540419724025, 517.373788453372, 525.236322865449, 524.044101482453, 521.312561617073, 523.484309090598, 521.830525226685, 521.890122342921, 525.573887336051, 525.624962046302, 524.412156247885, 518.475391935982, 525.900118341977, 522.466279855273, 524.193686163064, 524.065183274886, 517.871926985011, 517.402602519961, 521.403589637519, 523.026116009312, 523.042158090241, 520.255191334909, 519.329207290362, 522.058527836477, 521.959836184227, 528.990609501153, 521.565774091212, 520.639064249177, 525.395930776743, 522.254897011379, 520.266569859598, 518.145733014896, 527.293958174068, 527.940818607386, 523.469477861956, 525.598255695317, 520.65193159033, 523.417142587247, 513.350826128472, 522.982490661487, 521.333929090475, 519.662656832342, 528.180349028806, 524.316566757283, 527.104709015665, 516.329126506117, 520.608779797025, 523.738699409419, 522.653535112764, 520.15475568832, 522.435236303991, 523.859970351294, 520.049740567081, 527.52335928338, 521.038517676987, 523.95748944544, 526.159481578966, 526.740496211558, 524.344264398029, 518.933785356918, 528.265699339404, 526.620717598254, 525.4134728551, 521.673555153187, 520.200839336552, 520.094288361735, 527.198177196481, 519.959611780855, 520.772501044048, 521.881357254953, 525.297826640791, 527.934478230701, 517.463729779704, 521.340868107755, 524.162045155215, 520.184894760485, 520.950332405941, 521.162175442749, 524.271118291999, 520.998935771838, 520.019675784443, 527.097539032124, 521.940068125185, 524.830206210614, 522.908884276894, 523.547115120453, 527.909881904107, 518.516236769677, 521.401177300749, 519.649076219683, 519.537616351762, 529.062938418312, 525.45559166502, 520.125837360877, 526.618378172173, 524.999198622766, 522.61765450052, 523.745965462564, 517.869916694324, 525.880844358137, 525.747091586721, 525.300262269576, 524.972152259279, 519.341532980086, 524.315775016907, 514.777832857389, 524.664757483848, 520.162012277329, 522.166800171135, 522.20986654219, 518.456223563035, 525.974444436597, 522.854209017644, 519.980222884867, 520.948511834887, 521.901761660475, 527.145006729092, 524.311849670843, 525.090031865476, 520.307557452885, 517.965677614239, 522.932083578946, 526.207316507959, 526.711185167207, 520.737628659692, 522.475573937655, 525.747114665589, 521.717344160818, 526.096393371898, 526.106742486522, 522.689253049001, 530.332989817264, 523.626957210065, 519.240296865687, 524.764934003494, 524.863717890959, 522.833681288033, 525.466601299235, 522.988630188089, 524.737438412855, 522.728591827867, 523.3444454977, 530.38955307281, 522.672960313868, 514.882627124277, 524.95417404565, 525.921535155699, 521.598736069859, 525.824573063446, 526.140010119661, 527.970622647368, 516.953640804282, 522.024356712245, 522.171012855633, 525.121025753367, 525.59053205495, 523.842217055773, 522.039971092156, 523.326872425409, 526.399880021327, 518.87221851289, 520.313735861063, 521.769247801819, 529.062792832146, 520.208450838141, 523.93457463994, 519.82821359201, 522.431482963133, 521.754149714177, 522.389329416962, 522.764608246745, 525.566591213591, 526.347918375135, 528.313882125511, 525.625044205797, 521.022758698234, 521.966111484436, 519.571489701853, 523.516053684542, 524.26880836226, 522.150091609496, 524.088754375656, 520.776344853313, 523.93008038354, 517.011949526941, 524.504392131687, 526.30182155352, 523.803082084589, 523.739375882658, 523.213902693105, 525.382552389741, 522.179023255692, 523.892922076192, 529.894644759893, 521.234305421701, 521.231829430987, 519.001994972592, 523.335685529292, 522.535230092592, 527.705952056764, 527.297919459226, 523.015925935935, 524.54023371542, 523.470225382829, 522.424192087955, 524.658530999443, 523.033513090407, 525.173704416525, 523.79942576917, 524.631864321217, 524.234361051869, 522.888723142877, 520.273393002801, 522.787186306328, 522.652478329754, 520.578379717152, 521.543353953351, 523.830185052249, 521.988986926366, 521.315477106273, 522.608892281576, 524.766537848809, 519.926105846499, 528.571376554417, 522.325395719578, 526.657795592286, 521.499875520924, 525.071656946124, 526.708089043077, 522.833534946577, 526.905541847279, 520.381131170444, 523.667553010341, 524.869067896133, 524.870739477233, 521.896810830718, 523.56303938585, 521.703543834297, 529.25232695449, 521.550908823713, 520.629971409434, 525.465375143853, 518.992492905989, 521.119234442812, 519.370937203486, 522.06177175769, 518.787114188473, 523.494548111132, 524.985090332825, 517.068638257124, 516.603934148266, 521.636769353235, 524.280323853161, 523.461766475158, 527.154708887712, 521.783149802979, 525.704042319784, 519.44504272343, 524.274466709799, 521.716319892588, 517.895719309033, 518.116437249031, 524.065532810212, 526.103621732776, 525.733218609387, 522.535678045195, 523.224036476665, 521.24677742368, 519.635061805188, 515.855330255443, 527.141240921196, 523.406772916843, 526.187805553249, 517.206007103438, 523.752665888329, 520.252836885724, 519.436564927377, 523.3592198246, 524.044562340966],[656.548333358439, 670.174877969422, 664.214180156995, 677.549313712981, 657.72732619133, 669.739077766832, 665.143765951739, 705.740159883618, 677.451056043853, 680.57743065401, 644.811747868025, 675.639856932445, 650.973665820071, 660.206200697584, 674.703909558946, 676.714215626843, 664.390646085187, 676.520072925248, 673.109166730389, 713.591886962049, 677.993617429152, 667.531556638566, 692.98682941674, 675.002983351794, 703.537990409113, 678.893805786734, 698.23263423286, 680.299988970958, 686.950264614925, 650.091145726441, 682.172269493492, 669.384456079298, 640.416472222549, 675.391965882222, 648.562022707615, 702.075715179204, 684.821306339276, 681.228986719335, 670.300837573642, 650.267555679252, 677.396809741431, 659.315548341936, 697.867595130171, 646.872580981611, 682.292365298061, 648.948964774301, 639.011680197336, 681.689472628664, 681.18831072036, 690.931209703936, 696.170016737995, 660.078726393166, 678.30273552781, 673.624224223748, 666.59893805073, 651.719891716144, 661.633981112641, 676.025125218835, 676.11719976912, 662.046804459922, 701.492012500338, 657.862513768485, 675.338521609464, 690.255141977329, 717.695289525918, 660.416578122277, 688.393241880548, 700.019744176226, 691.842062649401, 700.935852635125, 680.567775713118, 686.212878724356, 664.792668767332, 667.299814132052, 685.099196524081, 670.967690793116, 658.670778488001, 693.932736951255, 702.800008569647, 660.384334187427, 675.942181604702, 647.789244379341, 691.160352364971, 667.658940831387, 677.496673698142, 674.43023237547, 673.665517724059, 669.226807409136, 668.510940714347, 667.592105009634, 656.77572788821, 657.163047237785, 641.808376392399, 661.148477916707, 651.154760866521, 638.585607005585, 683.806661791201, 678.420783232122, 675.87780525252, 674.116580170796, 670.568222613378, 645.473384852572, 698.332660465407, 689.947460359426, 657.01260470457, 682.901947825218, 691.15167374324, 669.893020918437, 685.013288399825, 667.31674730689, 678.491110517029, 694.565104174381, 665.970951132764, 667.143691253067, 684.685233442834, 653.901803020316, 657.400761588609, 689.692404998331, 666.358465984431, 667.129563975698, 638.858331133911, 648.308915522632, 676.265108897745, 658.742737422927, 695.245192701322, 665.306104218098, 663.121606992044, 698.514595263457, 675.656355119193, 667.218449325748, 673.313856690491, 694.191100290817, 657.233597983989, 663.96657601096, 626.224598248822, 667.505209319391, 673.70677862878, 662.585054136394, 688.098552320646, 668.402931990399, 682.630439975022, 670.557981831885, 694.687375737759, 657.923090281604, 697.942082984735, 684.362656038417, 694.739509330155, 674.51376116466, 639.988082515621, 669.602473355325, 709.750678567118, 671.430971217815, 670.647257123021, 704.198502967582, 689.247580494959, 662.532839580445, 644.3053620314, 663.542966394741, 666.546617411894, 651.392319893323, 667.452950925412, 674.883303836886, 635.156523889268, 697.304557715164, 667.747985636961, 693.874652361267, 657.36814034101, 667.447082956471, 655.7585014177, 669.759203436207, 680.583887754712, 682.284563237227, 664.545191341862, 687.263587256356, 660.893580356427, 677.954323927028, 670.752386284576, 691.437355725737, 686.194676772096, 643.750605765221, 674.940358496925, 668.405037884515, 697.697015018431, 668.44673558484, 658.596020618177, 650.740848011996, 668.939340129773, 667.400494614252, 700.04750536169, 686.107221998686, 657.949872459572, 665.189013436696, 648.848924886989, 677.721853477462, 671.070807589463, 687.076612853029, 669.598226556041, 690.025037757905, 688.473086120687, 688.849030432355, 699.303056376936, 675.10870953364, 705.390382924899, 639.904446977501, 703.575278401296, 650.377699182893, 663.231224061978, 668.342831972866, 674.106525318103, 642.608489593338, 672.531738793026, 679.188838576283, 684.117742328696, 660.143060636514, 662.260021821517, 649.239184410635, 658.175922100592, 683.922458058734, 676.460380465405, 670.936114336061, 691.632977239408, 667.113759365849, 673.113161797779, 651.204906461629, 673.050382284448, 645.958594342618, 637.882803258058, 678.174416375311, 684.695096465541, 696.731685819852, 660.773020784262, 661.075459372072, 704.034403485544, 653.533129840849, 660.620367644266, 689.858571667686, 635.635375333207, 685.727252917383, 648.942550550929, 667.016068459518, 682.511220334434, 658.611423877588, 690.337529724664, 688.155715479254, 665.355359990192, 656.346032927276, 689.819342882331, 649.783249721931, 671.223245240972, 670.926303397517, 666.947055238784, 665.098949847282, 676.072125700798, 653.068216802567, 657.221331360826, 662.47328507986, 677.558229078629, 662.144501457435, 675.291511026299, 691.293834720325, 640.194372594425, 650.143054632441, 671.822821639885, 696.106661088, 683.16492378523, 638.776532921599, 674.358647251617, 669.282433065056, 674.860524413784, 700.00994196756, 695.474139876429, 650.049069116178, 672.283861870142, 657.692382859371, 660.192237463581, 654.027021625878, 648.232208350316, 687.284644728187, 687.397122289437, 695.796423750899, 658.800858788498, 681.746816915764, 693.372542374071, 621.243117254626, 650.961778048457, 691.495060107516, 647.08802509281, 667.006963468771, 659.513099899719, 676.834521871572, 654.202227327332, 675.247331774129, 659.415334276244, 659.360342557154, 672.958174087743, 669.707013505601, 688.153391747097, 666.087922254913, 666.207584574413, 650.043370793258, 672.343239173181, 689.997769588924, 663.480094206409, 676.247362216142, 697.260006079939, 696.593444179876, 644.092995378322, 707.063850187795, 630.242317959557, 675.845288742043, 688.273596938635, 697.232797228575, 682.812262286458, 669.239587868811, 694.092349079659, 670.602971745513, 659.907956685232, 700.924086078257, 686.651055567098, 690.619126742675, 661.391826902261, 672.977139715285, 681.552893531896, 679.799905509035, 686.467183885204, 681.519611223729, 687.723883018418, 656.877446306501, 697.350083857837, 685.369950136523, 684.337766083722, 685.217866561821, 639.800958626207, 699.595278464316, 645.209974661529, 663.067145037715, 675.513657103931, 644.04202129782, 687.802048029024, 663.535126006023, 664.434814529222, 674.963385764381, 659.446610473443, 671.28680924496, 690.608986146063, 707.776410262422, 649.407147462539, 673.20147095789, 639.62049825415, 680.063971790106, 665.79844752945, 694.147033091562, 668.356054809461, 683.995868628732, 660.278202283994, 698.148109200956, 670.250083535642, 676.839776623929, 654.05862699019, 665.747589905081, 651.912899883773, 656.060669495411, 631.295293571251, 675.866552933473, 693.147255404246, 678.383010602388, 690.02535713615, 714.644274300742, 659.526249912868, 655.153955743317, 665.174779911461, 701.823681041481, 676.314602269328, 614.932419825483, 694.992306931816, 619.903554240774, 644.880646221536, 682.625832244849, 646.975995796338, 656.534399266487, 683.405522184574, 669.723091375356, 654.118836584925, 690.521013124613, 649.058832011784, 670.044622588057, 670.541071282795, 694.516346077367, 685.033954412786, 626.478668463876, 667.323579449159, 686.358865899254, 658.944315746559, 665.263772342295, 668.386090534303, 662.199448763124, 667.689660646527, 668.128107156217, 678.601340444289, 676.519561961033, 692.556632976561, 669.049541413936, 649.477177102932, 700.401129599644, 631.444609859214, 673.338522570453, 676.955693345899, 655.841456826736, 699.893815718744, 714.623482276244, 645.334514302942, 681.140391615377, 672.111159878172, 668.09180484474, 684.836234746429, 640.022955722905, 707.212886194642, 659.479532777424, 693.466515793841, 653.714089558843, 619.522441697861, 681.018214709175, 680.293949534732, 673.940013720157, 660.879974031438, 666.107417025272, 686.357966616617, 662.259774320813, 682.234662577832, 672.637302482101, 679.134849813628, 697.919101020601, 679.783385764632, 668.100407245312, 672.274010084032, 656.614864469237, 672.979065727496, 655.793335064373, 671.476334981117, 706.356850276924, 670.467515208905, 684.046616361988, 670.883656594617, 673.345954558229, 677.46679791219, 691.230010046084, 690.484289080136, 671.522875891079, 668.185955214722, 681.602061747545, 674.493250734575, 681.573666201941, 675.500529425628, 672.728907583041, 679.564747981166, 679.597593054714, 650.596894922785, 689.563334880616, 698.932191814315, 660.635432052069, 646.360455815101, 650.525130053513, 673.311948508216, 682.351233809926, 691.498170985206, 685.800965430104, 667.017260489409, 632.877199091778, 708.908329582796, 671.237222131797, 657.5183556649, 650.678847966061, 663.099404928499, 689.642583484226, 704.987493054439, 668.075323180026, 691.954403132311, 657.51711026595, 653.343673100731, 673.693562715649, 649.088185862998, 668.446088713201, 704.599150024113, 678.253040413339, 682.234930056638, 676.47738044615, 636.642844749082, 670.196695283457, 660.889288957002, 657.533501109034, 666.174804644407, 672.054405835279, 689.987345027681, 677.62181493859, 666.232875530441, 660.138753496576, 656.92288961034, 649.226734617402, 627.237804924779, 702.110521515639, 682.949461030596, 666.297887381989, 678.689584790359, 662.54752952265, 677.478872233773, 677.757714683997, 692.103095728848, 683.843536707291, 675.90913466489, 672.775927282506, 689.032278057365, 674.951439146519, 667.493666511029, 661.247836118448, 703.494807759031, 665.31525102312, 660.433095041082, 673.593229053182, 692.446694911494, 656.003728108178, 694.101648979968, 696.006023252765, 675.807923001801, 674.267078100886, 660.396747448573, 681.955498301769, 660.212794268026, 680.213448481886, 675.088049440081, 630.122819934384, 671.194556490279, 699.887038023145, 648.279578997487, 671.236103274893, 667.133433732901, 685.828897734742, 694.024061480724, 638.481527275373, 670.16925504958, 673.782335301644, 670.790590333457, 650.658975337754, 661.35927705305, 662.832781508113, 650.513101505356, 671.802865785649, 711.89210164428, 679.122132890322, 654.41254462645, 691.173327158076, 668.458514832583, 682.481341661579, 662.670332013614, 690.668618045249, 654.912892304452, 662.230885154411, 684.156415413165, 659.370504546652, 681.549552658229, 653.209898166094, 659.668045561953, 659.994325486509, 681.95684612027, 685.857966415039, 688.877754983345, 668.490322295247, 639.877974956696, 666.197306560019, 695.646538950535, 683.020281021116, 696.318291345406, 674.394466019705, 649.578762328182, 681.369938914446, 666.315879643496, 665.861882764207, 678.018888536294, 667.738662514554, 677.709396958171, 687.19930918077, 687.752579589885, 669.513626019213, 713.956885638687, 673.657232847381, 665.014119909376, 680.927227969735, 664.753591255359, 707.818222742191, 661.053460097771, 661.092780334983, 676.694011434501, 606.233191022061, 675.310458407424, 675.957830748856, 689.189344152297, 691.442507572343, 684.785396558216, 676.046033810806, 650.802754662299, 655.248151392165, 675.390505482588, 667.329158524964, 682.470536523927, 676.037394736268, 669.994417407149, 653.010167790333, 691.292907579762, 668.085453507716, 677.912589038638, 646.909797543889, 666.4842509202, 677.392184446265, 682.52712638001, 661.654507904816, 700.363219933164, 675.120143437906, 675.689172336348, 689.077112774129, 657.003581666655, 701.674229916677, 665.961310086478, 648.306604100403, 697.434460525669, 650.510801318716, 678.67199246457, 681.824975478458, 698.250093621459, 698.065370777607, 642.472273882091, 669.887271731366, 679.313326324073, 691.990011020298, 654.200496891675, 704.522083182173, 660.248168700595, 672.535000547512, 679.947353673093, 666.050484149486, 646.641668944844, 679.727438571818, 691.515636291387, 681.303103312715, 680.005764923384, 683.442068665987, 648.431763941908, 704.322258073698, 661.970863628994, 672.495882206031, 677.771834143554, 656.788380174905, 667.333162671685, 674.203760578051, 678.886001813696, 665.490240872152, 666.229337176447, 658.9045749964, 694.156230266427, 672.101835159482, 710.33491960509, 669.762651453326, 648.722091781697, 679.02599612662, 689.323811639402, 673.872384181894, 680.175607162558, 698.413328607478, 676.741541307909, 660.455264897785, 642.261907258429, 681.184742291523, 684.550324374507, 667.462820037653, 664.458947359641, 668.341541242923, 647.904334518048, 669.776204058386, 679.467451717344, 642.530548598708, 682.95285916915, 679.451874426476, 657.858401215407, 674.5798089332, 645.295283542243, 653.119164072674, 691.805704107943, 677.366684441127, 666.144358918594, 679.855986029187, 666.516046924302, 683.261973731462, 702.487778579902, 668.117574553954, 660.028816850804, 668.42793264895, 692.798446022153, 676.063897532591, 682.894006402282, 667.277085891843, 663.825351068089, 662.599540207108, 701.120882645118, 630.282181703481, 676.197518559633, 665.615821648757, 703.040288865276, 690.178899027166, 659.273518382312, 677.745132044674, 655.920359273481, 676.690646275561, 665.854386500021, 720.189534130721, 692.0766169863, 672.186343006629, 664.378606723042, 705.988469639893, 676.014645254962, 651.137933730134, 661.626343261884, 679.053082325251, 642.278513375964, 637.035694853054, 658.105817352461, 691.870350706623, 678.84936526785, 647.075215872359, 674.388639381829, 658.379194349375, 680.137226355179, 671.183525272523, 675.628214689405, 688.892697420019, 673.6817063477, 696.574627279257, 664.930632642947, 668.02729272098, 715.372161183745, 672.695882390983, 657.058553044134, 660.846011698904, 673.986277565849, 665.108847801049, 658.024435355845, 697.694049404831, 679.433761349558, 680.429539396388, 647.144151783056, 667.374798489423, 680.873406243878, 680.532268362739, 668.418243096249, 677.123747918419, 670.86577642874, 676.545097371387, 688.817245746884, 679.307019109786, 670.043341769848, 654.337722918533, 703.119900840653, 697.696698497038, 684.1527387532, 666.090088800565, 693.980396738807, 662.746054177841, 675.105956996139, 701.640081404896, 671.108205725338, 675.85152411344, 692.042485671829, 665.708320542514, 640.791549118564, 669.09754531355, 635.912706335682, 649.703272004467, 651.964976087288, 671.293747252568, 657.176794824084, 671.718082807109, 695.253689120426, 622.687529444877, 642.46773106568, 658.227185963565, 649.483392423462, 671.667460626945, 684.166927325791, 676.751517155063, 679.924202353732, 674.681452582265, 668.550830388443, 681.949882038052, 655.365493479248, 649.709036304234, 669.591383045008, 666.015801291118, 672.917210942465, 674.650281940754, 671.950727334898, 680.183804394433, 702.97565300555, 667.888020989048, 637.532303213811, 663.7231890712, 651.876583824522, 647.573152542001, 681.818263819947, 635.586995207793, 667.288415703221, 680.149349529114, 694.042584486265, 675.863825430009, 647.948667718003, 669.61321669806, 677.992126031802, 651.513460935145, 686.180147441521, 670.56691114109, 676.194074161521, 641.135630082669, 684.956191771734, 651.54039610264, 649.891756169581, 641.074768420628, 680.674602564559, 699.419167092309, 695.575305063744, 659.231831761519, 685.693418202707, 656.353838240776, 691.146079696046, 678.389043604204, 686.985165956529, 676.123307485365, 638.823258150275, 649.086776464283, 665.752384281816, 655.442926741771, 683.266699093149, 683.54460453401, 705.610621202779, 671.701169303547, 661.83069284428, 673.892790939748, 646.028196903588, 661.136192206736, 700.061662796237, 683.569512693808, 687.717158617223, 667.754522127154, 694.890196769465, 692.284885992395, 647.792055980918, 663.621644440537, 668.48600082869, 666.621614260627, 648.422102578225, 656.413505714592, 674.184009578191, 683.809447652457, 680.731424926889, 698.790545718653, 670.76420349293, 684.795310269735, 684.21651974587, 677.728585944793, 676.63817858063, 648.421907706007, 684.684694808994, 612.449814882074, 709.459673349299, 661.038554566082, 664.74378606542, 668.237554886362, 668.725840556597, 697.099237883364, 679.797748014919, 695.647026417112, 667.031829033266, 704.559949723806, 688.011028981531, 693.141459154697, 697.42016257508, 670.681172133805, 665.2740592956, 664.316978527498, 692.245139984846, 695.423901374515, 682.713626504235, 667.744957057639, 649.698038273018, 700.564673181977, 688.858454107462, 674.880140368788, 679.214984361523, 657.756604026596, 662.721977864103, 649.943484639194, 679.520475924353, 648.146146089287, 688.529682227555, 679.28792372694, 681.830261178279, 654.66598076616, 670.343505131479, 652.376217068859, 668.402868692651, 682.766139398422, 699.46371088935, 715.28094397315, 665.53704060336, 681.056186348716, 642.64591248314, 674.43185751304, 671.220564634164, 674.311652411924, 646.264372205542, 658.802170512918, 699.031099871934, 691.304823953803, 653.580254013802, 650.217818350354, 683.496611969355, 657.576289676492, 701.163965949241, 662.950019862853, 665.687638922364, 662.773433724037, 661.904129198579, 692.377546519422, 663.229049498302, 678.345050225233, 674.208321800945, 679.778686635786, 659.529919339502, 683.970504258031, 679.5558232255, 677.623387332959, 668.419624658675, 657.458111316495, 688.429307285234, 703.436923618437, 670.111128111655, 695.612547881063, 688.847050721071, 690.092560655666, 649.843374086844, 662.318458145498, 699.000945718716, 657.781507211747, 670.893216741809, 649.342455429723, 679.813021685513, 682.536747861465, 677.510215490228, 702.344275828965, 700.094275566474, 659.457692910309, 664.608453590122, 648.198427756727, 644.271640725226, 681.001153297196, 644.349555404857, 674.705938193658, 660.671128316153, 645.462209267779, 687.692208025662, 680.907687964161, 685.861713236022, 664.614908778135, 663.261165666999, 658.08084819675, 660.036424297418, 689.172414590635, 680.893319689758, 667.884260286338, 671.134303133957, 658.74569470821, 687.719133949522, 653.357634630377, 679.179302171294, 684.068106988901, 665.849626659807, 637.160640170325, 677.858803442471, 668.477024691091, 655.704948483038, 655.857198951447, 698.21317171442, 665.918589324571, 688.518380690723, 624.213536265428, 652.487218268451, 673.90044130415, 690.796270911423, 649.909720951519, 657.826227600382, 675.472323205884, 662.840304727475, 704.548167845108, 649.765925210437, 689.782415912931, 700.76352782443, 650.289183727891, 669.605441289207, 668.997043253752, 664.069845618772, 693.210339801891, 695.28078342488, 673.610401709421, 658.262753414747, 674.672820751763, 685.939795546466, 649.636448379712, 679.204988023615, 632.399378446, 656.511836351817, 630.252821095448, 653.973580215964, 674.346422803851, 675.404798505954, 669.835155903352, 681.365101888047, 701.708604202649, 689.690298753256, 667.831499202931, 673.074122889272, 648.560236214341, 687.199561293581, 651.66049857249, 685.146317068021, 641.554256761173, 673.013738166006, 641.923290253367, 669.236319450095, 674.00194585796, 657.853384991661, 679.200916585785, 683.770127123881, 670.47776186609, 660.885308546385, 669.904647306247, 683.053078310222, 713.459108851455, 710.883981571159, 675.338563813662, 682.180093636742, 654.250229555246, 676.336448275806, 677.47419824601, 687.087888595336, 685.269029897854, 700.403494742325, 666.616146865111, 678.183604681188, 672.16671867592, 688.928773453275, 641.682049563158, 675.672453089755, 657.62726452828, 657.832955175098, 698.808265745111, 654.952626776422, 693.181755958623, 673.386291837596, 647.507933515617, 650.599069176056, 666.527758373016, 697.743311801552, 695.527510959066, 667.54663029552, 689.061704177024, 685.407776396574, 672.624603366672, 678.018002842286, 692.955740211748, 681.15843399711, 679.95525346441, 665.731375447936, 665.441571345503, 654.594849752578, 676.446904975354, 660.573663626309, 683.491686642181, 656.474950178945, 695.412818075364, 632.623283279873, 692.12786334666, 664.84104798825, 685.087387424302, 662.07369631037, 682.573116190319, 653.881349302616, 667.84357264368, 657.126691776124, 694.098077923123, 655.532022778367, 705.921164792838, 671.614369318893, 651.384277515502, 651.635305429219, 640.838564627175, 649.430931104903, 661.735884231628, 692.06126685435, 698.529789483594, 667.08822949835, 660.909763701101, 665.345256704603, 672.8850177838, 635.823982490754, 673.344684774214, 662.082429849445, 683.721904378298, 649.270343501312, 699.935273468654, 667.729321873513, 665.771293694341, 657.65315347503, 679.254308912604, 704.749493062886, 680.396140445823, 684.966269700808, 669.449354735977, 686.105677529858, 700.470429367736, 681.031667147267, 687.423716128424, 671.950697240066, 631.808546958636, 665.701730225555, 644.5226016419, 648.910416287342, 664.768801228823, 645.710535335468, 665.870098679966, 697.61008208491, 662.811879920772, 709.119771174558, 660.952326491096, 654.257897067544, 689.567998927316, 643.642046686491, 686.062404057265, 656.903213022209, 649.585483072577, 655.047679570448, 676.070736222105, 677.884870312862, 653.822610795398, 677.145474604251, 656.720812664113, 701.191563744412, 686.156145834432, 654.539300009321, 666.382006634659, 689.794767554661, 647.99771800163, 669.569307741251, 675.070225038431, 694.989252103116, 677.733279265493, 690.342974216094, 691.519757213144, 679.084208510888, 669.563895203007, 688.384518357549, 690.023008599823, 671.598412957574, 708.132489755964, 658.34761259751, 688.325926452116, 660.555409328937, 657.949458286835, 672.550995620541, 720.098397040531, 663.956516868431, 671.935502581775, 646.699115514195, 674.857587390003, 686.745038547376, 654.16244693001, 648.478312286209, 651.227924142296, 672.139609008429, 675.691047470071, 686.476286387225, 670.869630742293, 673.150959876028, 668.317150097538, 666.090056296273, 670.398930592199, 670.479001258051, 650.923012919394, 653.493907028534, 704.767836407408, 681.187033696158, 660.723019263024, 650.447640440207, 618.935332878953, 664.194682871659, 674.991306564927, 691.875337347171, 680.144223685411, 659.300707649012, 682.213486695799, 663.247523659675, 675.781538872307, 687.0612298573, 636.999315076641, 683.315324866541, 681.559432245213, 676.965534295409, 672.734752342058, 654.345306458509, 695.735103486396, 649.100444170254, 697.187232723551, 705.01255042576, 687.430659846664, 669.307267219993, 668.341986475296, 669.531279987541, 680.737340245441, 666.335325736484, 669.289839827009, 673.063192092823, 695.920329636092, 676.057329532584, 680.889060002583, 686.231282848591, 664.694255189318, 660.478794035368, 669.208551858335, 671.963031057152, 675.264418503755, 672.348804419935, 646.240377621069, 678.904090054194, 669.513320453383, 698.851840067662, 714.489628368222, 674.781477464419, 679.113750546927, 693.776699219896, 684.57854808076, 650.740350273692, 665.98854732958, 658.58213956555, 659.576504209594, 690.005998259001, 661.898743507039, 687.430948814898, 674.406709805079, 690.951010501173, 691.980826888999, 674.780277582741, 671.378872601386, 682.414870415833, 701.413145016713, 683.116692055464, 641.380211134663, 663.74013429198, 676.564785888733, 683.168576917271, 681.249342403054, 656.917939498025, 679.906952743357, 656.343965887515, 682.849339761016, 685.163547023492, 678.768206807407, 645.568892794562, 681.235730884066, 656.115445200075, 685.793275711235, 682.222349776655, 675.256135893386, 681.374872159816, 644.437061473327, 659.295023896208, 676.117562817325, 653.989136272937, 653.846005054937, 662.977829019572, 642.860497864952, 665.771203621156, 707.203386520955, 688.672506568143, 701.944230874355, 692.039034965871, 663.494912262965, 681.345915181884, 713.168733321449, 685.153061595956, 681.602960239728, 678.932782338661, 653.758277092849, 675.124714888529, 659.57690875383, 672.30665673892, 668.187690470347, 702.564769697498, 695.651356057575, 672.289149580533, 691.889140640844, 644.111173643029, 683.097195843967, 656.182264392106, 661.965743394917, 646.030762329469, 693.229149932634, 640.724256758481, 678.393722839188, 660.454225194103, 634.025545198747, 701.374454480362, 656.154427073301, 650.45134370314, 678.808998436163, 668.067186325848, 669.067517771773, 686.230693040016, 661.12893977698, 698.001580317485, 659.594388625319, 661.566582065241, 712.401477088231, 690.514764483048, 652.89033200292, 682.658488712844, 637.586273313847, 636.629925355921, 664.956273339507, 675.02430145658, 660.149187776913, 690.5387352041, 688.886071695313, 677.319025413343, 690.681708224113, 668.683130117115, 667.144923950226, 677.818692318777, 692.420933856472, 647.082858334012, 669.791448774517, 664.91183440788, 685.783178278834, 633.483346490785, 700.09742909141, 629.498551125077, 688.294633240046, 670.340374439634, 646.49009087149, 696.378952478263, 678.066701726244, 677.806888241788, 654.581379499593, 678.224620629972, 668.314450911107, 643.401439458581, 646.623395131906, 715.207211494493, 659.443119339517, 662.426814772809, 659.710578591085, 669.581205002364, 674.328878226961, 657.208849838361, 682.976783149599, 665.384493525351, 683.943571286853, 678.332558911792, 658.779114777554, 677.315381716267, 662.36091155785, 643.789324597934, 678.522284637116, 677.42199893364, 654.112491239746, 696.380320399717, 658.553063000294, 627.174033585407, 671.905890399281, 676.197340991373, 677.316270487339, 646.813169984396, 697.152750320289, 639.88172174065, 672.33435668736, 673.271660201049, 667.894072964356, 656.190690208605, 647.735296475498, 700.675955618745, 676.710006369886, 678.519579787462, 657.776417049524, 677.748821088476, 692.069158716223, 689.74093286404, 669.782537992301, 697.232707564539, 679.460453338432, 673.273672750476, 642.755025139404, 679.008354143035, 650.638900545072, 715.586380341372, 668.090306746483, 697.139536167124, 696.858513128575, 676.779048331945, 646.406234216324, 686.662279049605, 685.029844669598, 696.520505401332, 666.905394242857, 676.60503884533, 636.680802921818, 662.601271168514, 683.32981144283, 656.421509408986, 669.474532867795, 669.245548072094, 672.358409834892, 623.724314872751, 660.175642076608, 683.427948823449, 691.152574486269, 673.189286600067, 660.941277854975, 637.056276773955, 686.373436801044, 691.696237905006, 659.45174684909, 680.843823269922, 683.572652177716, 650.89633028602, 678.009228414924, 676.794668787973, 664.785130296077, 676.959923058121, 648.197387750552, 665.747305138589, 668.451088245477, 666.558530158728, 651.439130666878, 678.937389588632, 680.16738417564, 662.211104123953, 707.580536966154, 672.645391314816, 701.04302754003, 706.584177483792, 682.175334252013, 654.501726583069, 669.298578635275, 697.730408891956, 665.311343925876, 661.965805664371, 685.709500479434, 656.297420320439, 653.080311680854, 643.251382314994, 655.138399299776, 697.016753468912, 672.628375320321, 652.167874042823, 682.168286730693, 664.224964252613, 669.363633739695, 658.722670227843, 659.097335666185, 692.284171435542, 671.850202119691, 662.228810580919, 684.092271530383, 644.979089675306, 669.107443502336, 657.645984532504, 659.655389697465, 685.358929746812, 687.030741443565, 662.363739312374, 645.972294299605, 650.443230071315, 681.650565831056, 683.353984045864, 658.81538410204, 655.921978693159, 672.403955586688, 685.520693279661, 671.544635296484, 672.211512891253, 690.116468698981, 649.76844709349, 682.817978628214, 684.784274525341, 664.67992635857, 684.792685441518, 662.403261028016, 656.706399014992, 650.552487581151, 675.33484632571, 670.318231739741, 642.97538591349, 663.281516297815, 685.740255237425, 684.969478431852, 662.914730080313, 687.830590757705, 685.568406331477, 665.922651315861, 671.127829160839, 660.002498639177, 683.618771801745, 659.780496903616, 679.684861357171, 667.214324058573, 677.718669312701, 651.244482387954, 656.6258432655, 658.867201129536, 690.174261735364, 664.192249605197, 664.960434907218, 641.941867571056, 651.230101312202, 683.374790468913, 650.650573449058, 652.221646311362, 687.542730965264, 718.171363001071, 655.25417229723, 651.385293385467, 666.112685835617, 688.571715471405, 666.20812470551, 684.662155738976, 667.377790981976, 652.040324177674, 681.320317307097, 681.780873912937, 665.450022455524, 657.255673723564, 701.609863178449, 676.901857864565, 682.917671212736, 671.744190866785, 694.993380158527, 686.088829404158, 667.923834764256, 672.67053780798, 653.269646019486, 646.559236872198, 684.12022729742, 670.016815965372, 650.192723861087, 686.447307558193, 701.754390968584, 686.285301816233, 688.902624643848, 679.446401223443, 651.822272144245, 670.199340889372, 692.169491873142, 693.687379483496, 656.230120509814, 686.51975881846, 659.358063833589, 694.558710531956, 679.991648318769, 676.016383980525, 662.215164013622, 658.108271262424, 648.87204092097, 672.049517657691, 674.324057107654, 728.994441431328, 671.241607348676, 649.13982112785, 679.472937291991, 673.941293767716, 682.464065634213, 690.482847184246, 682.493620606273, 688.693394094714, 637.224249113363, 666.980938408634, 675.245128169996, 694.34781964228, 680.24857650688, 662.901304450759, 665.211875176449, 676.74747397673, 675.57876966028, 674.619313066866, 663.464971376028, 669.448867879197, 685.025079315336, 684.200070490298, 648.363365872972, 672.353804793243, 640.31988373241, 652.999706208328, 665.656804761343, 660.229127463793, 674.424478735491, 688.325943203631, 643.505763641111, 678.272066301921, 680.473075477917, 676.8772879229, 701.975619218076, 683.940485580667, 653.687632529565, 642.88462612796, 655.075232948714, 662.574994363547, 681.431362114994, 667.07187827955, 703.907178974864, 672.199271835002, 682.215684049617, 675.535890445937, 681.588585336156, 683.353467344971, 698.362669951027, 685.855975272465, 683.077256845682, 644.789002262028, 675.007330400648, 699.803637205942, 686.381970673031, 696.632097313782, 652.113830248165, 660.394174830683, 695.066882974449, 671.776429928042, 694.643436600781, 685.698006948143, 643.284739560844, 679.6874513383, 666.806213829378, 703.314107211057, 672.33848892445, 672.802786249893, 712.183586868765, 689.058451398302, 669.83899213767, 656.431896510114, 681.60521886295, 665.306452150807, 675.471390275196, 688.06909305897, 665.005810181719, 696.336776407869, 691.398680778242, 663.001176482737, 668.549959470872, 690.910679603735, 670.175843250227, 640.206974931413, 687.108083866367, 663.220492259304, 648.639662494915, 677.76905194675, 683.707005638044, 668.749650187047, 660.893452448648, 692.428316649558, 658.867025015897, 646.972195843937, 642.793443049863, 671.58184056441, 660.765571188833, 693.509978887685, 683.407457668445, 661.888876759211, 671.347186207281, 692.586279753627, 671.309665710892, 654.699603558938, 684.773471015845, 699.255056795699, 696.009408800538, 665.671936412744, 696.557043234951, 662.741878550839, 681.245152894577, 691.162907973564, 641.349321920618, 670.126613880403, 666.355321467928, 674.363465567006, 648.175181419486, 651.511801659913, 695.984191360573, 680.849993883902, 678.049151609559, 650.840947898473, 669.296169945104, 661.341428100258, 663.386056151473, 680.719713226696, 657.832206084623, 668.117452469402, 657.838382714332, 657.322338778469, 675.865308287418, 674.957219680537, 682.75069078488, 684.540643679461, 695.288216349248, 665.527454826655, 651.994594101841, 683.589352797432, 697.977709281231, 668.002243879807, 693.406633643594, 693.706491350905, 672.110437019054, 671.078516451695, 647.26866274637, 685.087564100559, 620.930260454473, 664.702314107256, 702.993406927392, 660.343817224789, 690.31823759803, 674.43401052722, 667.173386815724, 689.341111905051, 636.938433371157, 670.683507089763, 696.527399520291, 666.104870337894, 679.790405916771, 700.682160164723, 680.272927842993, 667.373633953126, 667.272091976056, 676.827300731681, 643.769651622431, 646.026762877312, 682.511667237328, 661.679047840457, 646.012257250401, 694.820725013004, 691.168152709609, 678.729046220269, 667.704342721938, 642.11756101072, 669.212700603516, 692.035606023546, 653.704600350299, 692.767131217765, 681.781395449098, 657.501125147716, 657.639216850379, 668.838405713005, 663.769644834028, 689.923306631554, 650.061338452352, 679.980682038662, 678.815612047504, 677.325503688899, 643.539678927994, 641.868797062073, 654.556511726321, 665.001129080595, 635.571248869329, 675.913292088899, 655.606132332317, 677.052928271264, 661.209108531253, 683.726835606875, 686.194901137255, 660.036651123307, 690.191363414318, 632.181223690052, 698.344225806479, 660.985555617054, 670.950607235139, 657.276184412922, 661.702105970332, 662.18200300845, 660.574011224518, 678.105538577428, 699.709563027346, 672.452122094757, 673.787375642526, 678.949377275366, 658.173335873451, 635.508737548119, 679.277586146694, 641.24973186103, 674.243752431786, 683.2389880128, 690.247350141011, 685.629647758679, 689.857571755576, 667.495044293431, 648.908481940379, 659.109566484389, 675.404119906223, 684.678451426077, 674.394873707037, 627.682801106229, 664.415759815349, 660.643553696682, 726.163694394348, 673.925501787885, 699.745067627819, 672.216939256266, 684.244177136873, 658.374054473229, 663.930592375488, 648.370247314205, 681.886813555, 671.092794598218, 688.418022490003, 656.995532201343, 674.941954720316, 666.384536769937, 682.615879801594, 657.291484073002, 705.456571579045, 669.583516521008, 689.003488185901, 642.644388172486, 697.926829241827, 665.105118096061, 682.923043038767, 666.663166124934, 658.900343413902, 674.777601146387, 680.671265224401, 678.133880503429, 717.770735543086, 682.353372177958, 644.271935611529, 706.625025901259, 687.416261078225, 675.78256697669, 692.354869098102, 702.157365389889, 703.076446697737, 678.762337406938, 653.468061504864, 656.879743871981, 711.5683230244, 692.342065730144, 654.277669007204, 684.150286905099, 677.074643522575, 640.451073136951, 680.007244904084, 651.455382144912, 683.669254373841, 660.581617906103, 705.280423723767, 689.016967300515, 696.591147934985, 652.347861516235, 679.194419443559, 648.288787096901, 659.371834026945, 653.790443038079, 685.717220869999, 635.795671669053, 652.43416442938, 698.305037905124, 651.402839769903, 686.668571458993, 678.41163255132, 660.986125527935, 653.004613124249, 686.593445998508, 641.300614783912, 698.945640133752, 691.705725461416, 666.797929656339, 690.294451029212, 687.442943229059, 677.283309160822, 690.127503046058, 672.223768083196, 688.15989567618, 671.976155241421, 682.464655554737, 689.194374100661, 659.863534228051, 651.746245756029, 663.977958680794, 666.55004779865, 660.08502731552, 669.286359179304, 671.910745343738, 621.675528547684, 692.641183060111, 681.320827401815, 685.755762062849, 664.849887379825, 664.195702423959, 684.9703209891, 678.104493577407, 675.489827733165, 678.642374641487, 668.061104473594, 659.798353401499, 686.704282729764, 627.65984179155, 661.434887705326, 666.286048820341, 653.315629031001, 683.703258694681, 688.302425539022, 681.80665529796, 687.136686482627, 669.859375545019, 712.210269831075, 669.680564987786, 676.981565843826, 686.457842734739, 689.006563495841, 657.87057840947, 682.738922835249, 711.00465279888, 661.674850015573, 687.519884284182, 661.891524958306, 673.453110889288, 667.541303442022, 667.859695712428, 658.708780590199, 658.601314884268, 708.794434893952, 677.237285006516, 648.499340702274, 647.179853472919, 681.2165618889, 628.728161072658, 653.688539955466, 643.863085353342, 691.196863940298, 675.8360816466, 664.641949380503, 669.416744151878, 667.575586005303, 657.109011611193, 683.698913559613, 679.721579630331, 679.275840734501, 661.518799033429, 682.941872647585, 696.891262895027, 697.077953600662, 669.25629741983, 658.210110446607, 694.788976701673, 644.066010301823, 676.113196318321, 678.923807265885, 671.481999161285, 657.495534141157, 692.596359331487, 676.639759940031, 639.452819612967, 671.228582865083, 653.739038991342, 664.141812276957, 661.38705586437, 642.246289161726, 706.942777842944, 694.142687513302, 648.031593556358, 682.849418072352, 666.831176289088, 664.744027047829, 660.866928467893, 677.818133214887, 687.167471388012, 631.120570000215, 656.733747142794, 667.79426923441, 647.113209387308, 682.028763406266, 675.600622363796, 694.138132401507, 673.946755972136, 686.848425485429, 686.121444771851, 686.702941207256, 679.289873312379, 676.718449088269, 702.788669699496, 682.958080008143, 645.657223169932, 683.446889364652, 630.740167653327, 686.94964114059, 680.145940729374, 647.339502506142, 675.330974924795, 670.150158512046, 687.240477909945, 678.450030754448, 674.073894286649, 687.26481624129, 670.487417676785, 676.729783673484, 682.022635746881, 694.437401562653, 665.149729382164, 658.616152331215, 662.261724254396, 702.718262207485, 658.023005158148, 667.578930555204, 691.622953576112, 644.984486012111, 653.259309925639, 660.649787925688, 691.874034848973, 668.875748430963, 647.526651210189, 683.192121755614, 684.838549643167, 683.345606413145, 680.335384113171, 695.203824842514, 650.684055926788, 655.155599350206, 666.87267120648, 683.975531117104, 680.050798859595, 665.646386103765, 663.014061755309, 659.072781319269, 683.218768158582, 684.383687997273, 675.247337838291, 663.040646369497, 648.965173236493, 660.229787366406, 679.756115254461, 720.405328769685, 696.707547880443, 679.843169608713, 678.057193099283, 676.194419942245, 661.934801585018, 671.124662888403, 647.07969211084, 651.813835471342, 661.994469884318, 640.653738060113, 667.991338420304, 657.941693101675, 635.413215704654, 658.90821178718, 659.463482344452, 665.154108855575, 667.501654986568, 668.719806412081, 675.079327044833, 687.911482383833, 683.696674009568, 662.457572039753, 656.499883201662, 681.477101267221, 656.759081879073, 699.506240722447, 662.644759124076, 666.051062236392, 694.614684761507, 664.008583890826, 688.685573064888, 652.685745831666, 711.509532446261, 667.920347981255, 667.163765941, 675.473445348472, 665.532789678767, 644.837999586871, 664.472533031003, 657.086688316288, 682.417486912421, 691.285216817961, 680.177755014426, 652.369553659494, 661.237675737085, 658.38558383187, 676.74860537005, 682.0622492447, 684.321498064712, 628.814465304274, 644.320777678928, 650.074378724464, 666.438432204706, 660.057912751526, 670.488348602387, 630.409237320365, 648.686724362322, 673.726031658388, 648.296773221807, 653.617420433947, 664.174339637358, 646.061872429442, 667.585665604434, 656.055996282988, 671.444019123417, 665.870958449016, 649.272579579011, 683.223586651486, 658.983815390833, 693.269451618326, 658.582050636728, 672.851184239785, 666.483102267621, 625.497750080337, 668.46212766237, 695.739225047922, 669.747391018625, 670.280035865215, 685.276976932862, 677.795462637587, 675.820453215284, 684.355504446427, 694.49213913424, 671.155899121917, 643.950336987245, 685.593857822161, 685.597323846526, 648.477973193759, 685.705883920161, 653.757795058096, 663.679218101908, 656.809177144387, 699.564252300614, 661.510962384285, 661.606976273086, 670.869745907033, 694.062438879873, 722.722065595079, 650.142912926856, 682.314181487351, 693.684469144168, 685.325864537367, 646.937903290953, 670.066136395921, 666.918703117792, 672.324543994508, 709.438541965455, 669.096609996437, 681.236812611486, 682.0592922023, 674.012601985996, 689.758838573349, 674.336331956766, 664.263184176371, 668.478930833823, 714.459825654865, 696.241337658443, 678.870579384942, 669.991453064714, 666.003876496516, 638.587381258048, 677.690686325968, 688.514199184606, 658.185427460912, 682.773808702091, 678.982112115399, 696.008917818351, 686.316606916775, 657.981274762352, 654.626730868132, 671.481259930062, 646.376273305372, 658.105752349779, 674.631764762335, 652.404773124675, 671.552158276046, 680.469734258586, 648.980848887111, 666.506734519816, 686.51165324963, 713.588054762794, 704.667938665183, 698.538986558344, 641.597910515611, 693.148371693563, 678.033649322716, 676.650422876286, 653.851541031195, 678.417898082417, 697.154768608773, 682.46553938333, 645.563365764313, 692.539066582796, 684.931486233752, 685.708046527962, 666.895303493791, 703.606226723011, 687.581816350469, 691.802567087112, 664.702886295618, 666.169217068285, 647.23321421131, 670.366941316917, 687.214380940544, 646.686190955328, 692.741335081179, 688.636805692552, 643.110205436088, 682.979297736139, 686.126124013278, 671.485403434358, 663.677193985932, 670.549884633044, 707.897411205891, 677.614632322103, 645.683395350814, 658.533339899936, 671.051579575882, 655.710343911584, 661.341961361936, 656.312357544894, 694.906605195042, 671.308600019414, 699.676745598303, 632.669379138552, 650.336459328935, 679.879937637783, 677.962348570674, 683.99494341656, 654.483644903016, 652.974162290336, 680.152147596214, 653.287234199714, 675.756958619262, 667.50887965748, 649.873596122783, 666.245127458652, 656.013799416968, 686.167477689792, 659.983766558681, 668.361306956532, 656.905676035498, 690.848574882676, 678.044972741558, 661.996503843314, 682.226740970641, 665.41508949654, 689.928110055228, 702.75939897014, 673.919619303272, 684.406962252191, 667.532837395595, 641.523112257701, 668.331950963556, 650.572897486348, 670.747351395135, 661.645173364644, 664.438259260116, 660.329949884814, 684.948571075837, 665.102693808691, 680.230350694383, 687.447161341202, 687.065280856995, 646.014403348619, 691.720664554313, 674.525697248529, 655.386762491088, 682.611834942679, 698.872897726584, 672.09355413945, 676.492776675054, 655.0293087485, 710.456911243532, 687.85998620535, 645.966559102714, 683.141225723789, 666.619876602338, 683.522737540008, 677.389162710317, 645.137228527044, 678.268481876695, 651.181070958859, 659.248869785977, 648.278889502667, 670.638023216098, 678.74252542871, 676.338765726575, 690.65826990925, 679.273853272941, 681.39402702268, 659.308975694466, 674.806544061488, 664.081869464141, 672.805295237453, 639.483175358516, 648.793616978324, 698.498665962383, 693.790249726934, 658.751429532688, 653.53305159588, 680.199682669525, 638.685296816429, 646.187240704509, 666.084194164477, 667.206706265592, 660.647784410899, 698.73604863312, 662.333517515783, 677.029046227334, 677.978248706269, 651.987162476725, 678.497431674252, 664.736933429662, 690.664419862784, 682.459495775641, 694.93664102407, 691.929920200427, 655.359604681869, 678.487754811221, 636.320673529546, 665.610915318189, 665.383584368124, 640.615043623683, 656.163400597006, 692.476463063172, 659.115882798192, 654.329626148448, 643.180768115588, 674.126928457417, 638.843731970592, 677.561696669173, 680.016102951832, 661.609444775963, 671.447031919522, 655.177980618127, 653.687602993335, 660.178243147529, 648.155684860513, 694.301222937861, 655.607459580012, 720.232662706756, 659.173917150397, 696.773108246483, 662.390347289344, 656.761322490754, 668.016916205149, 678.37772287109, 714.170795334869, 647.228144436147, 668.301997896758, 691.010810023764, 695.281160911224, 664.80196244055, 655.906799368751, 685.545999610423, 686.48692169547, 647.977295472962, 664.833577951617, 689.12860789932, 679.876668431092, 677.374744371993, 642.042343259884, 700.178451047514, 653.22097610191, 685.093461894159, 688.785175676294, 669.56190007168, 682.79549567466, 677.446889876546, 691.917411022233, 672.990297622019, 678.52925474289, 679.279095137646, 665.182279851481, 645.664927493973, 662.350819615613, 675.87016438492, 685.96971078284, 716.649110336536, 651.214270874841, 665.296037551454, 690.062126317709, 676.901441717843, 672.857398480623, 675.51507901354, 663.572856491184, 694.527354195819, 659.581237786647, 675.029990728268, 680.187628546811, 650.422306786173, 667.833624154839, 684.519523550078, 659.618285450975, 668.924179045997, 668.552887433184, 682.656025688786, 662.296284234204, 662.242780884208, 658.378790402614, 695.03264893279, 644.953178948914, 672.168223622594, 684.489191197515, 638.970192573012, 668.967883681163, 661.10980310594, 698.065118937973, 676.748596875488, 663.740945668409, 641.546532679583, 650.025740555744, 674.201190801758, 679.901102234784, 666.824296376699, 680.953221046897, 669.309171910121, 677.236086930893, 687.741074382143, 693.777639452012, 684.813201348709, 668.584800238986, 693.55075841653, 675.655457987633, 682.687217253001, 648.852004990704, 688.224865014813, 676.30186186699, 664.17744236949, 669.217547935559, 681.076340289323, 661.486536723704, 655.235700098064, 695.919110342558, 662.132531503899, 681.34849138693, 681.222255609629, 660.703487805659, 646.843251839699, 667.627560954559, 666.910370780492, 682.471501535431, 666.53647731292, 683.83055004568, 676.398142841468, 681.949289652015, 666.806468051852, 666.352665941851, 687.164189132994, 674.87941161618, 675.840135001199, 695.432753829142, 661.146110486722, 667.523171876663, 649.945999926564, 656.098391724192, 672.15870339291, 661.702827473401, 673.649126309314, 700.043434075867, 662.491837550297, 676.94597367552, 661.545889136643, 664.550453820563, 678.401869915028, 696.07945386049, 680.835424225688, 668.715189944689, 672.205303232122, 669.778681460933, 644.947313176701, 634.982532897955, 666.881058724907, 671.338070225583, 674.449603399569, 667.195758841476, 658.995898197209, 672.967885270083, 674.664566317709, 678.101455297758, 667.919445014496, 653.22475302501, 672.746613241694, 697.081555561091, 679.346306101834, 673.238852531656, 694.045618575212, 683.070770045659, 690.662774918625, 673.414883997271, 685.56392290469, 675.937129358418, 651.889473866174, 711.707113148912, 699.498041610355, 707.12654081324, 672.784334123088, 664.561341960306, 682.015205003862, 680.114763012557, 713.636679369629, 667.44660223474, 686.753246158599, 684.402716249671, 641.368881178425, 677.813122860582, 661.044521783002, 688.127137744451, 653.303294739002, 686.577060993444, 688.635607356982, 689.469949224594, 669.232550677383, 655.969787354739, 669.557959810321, 659.101123115809, 671.112706560452, 642.455216299375, 673.938125753768, 692.976830337296, 638.949465556583, 670.196768628726, 670.737203206307, 668.246548245917, 664.10555757009, 694.434918472311, 701.563639620389, 656.166819470289, 673.132856423039, 661.525673022111, 658.892304019455, 643.34998255343, 662.21476966914, 693.68853222048, 656.541847894487, 653.944811569247, 658.358343171493, 619.944097258256, 662.622631771061, 673.428416649831, 687.429486983272, 690.738259108467, 690.638453985525, 668.030385142693, 648.618074059888, 701.292808520873, 657.342008908144, 662.732035424277, 653.413687607075, 673.7063917819, 702.104885363418, 660.574245046145, 687.100488473358, 668.744130899063, 666.279914245976, 684.393922572543, 695.533426843006, 680.999183781219, 666.411240324135, 667.952065245859, 658.481893575946, 687.348321645304, 663.062833810126, 649.729655307764, 678.577061739678, 675.922248922217, 654.877976315801, 678.754224142621, 672.266201133546, 707.43597767473, 653.701863793493, 674.448467847938, 677.197904990502, 699.190529003546, 665.751493529642, 666.019076796411, 694.310442317838, 664.0046847395, 679.604412247533, 684.091771438803, 714.32937785999, 645.313071628342, 672.385948659801, 675.151986200979, 672.938948133778, 651.06581279397, 671.85601234167, 673.34132266515, 659.852865737348, 669.803231081794, 667.601744048528, 694.009331157743, 660.213097768564, 688.570958616462, 679.586091057007, 685.42868638448, 682.018045961834, 687.058499739554, 693.913424306043, 678.28044133318, 666.070111143731, 675.189716342685, 642.23875315451, 702.016193474316, 666.610058167206, 706.249974251612, 705.424964554507, 665.757294759372, 689.551201451782, 647.050761973183, 662.909537305252, 672.812390714306, 657.384782479432, 649.671674988237, 661.647148208468, 665.637561843146, 672.70040317007, 645.316065186034, 687.886829394263, 684.115509295413, 648.880875313582, 659.855795112138, 675.770352399333, 672.642614967137, 682.176672908494, 681.554729115592, 667.814639814575, 685.853660369628, 656.419772255403, 678.187353564669, 671.657026560349, 639.581707434305, 681.102001861778, 669.053472868182, 660.510013321626, 669.249755649886, 686.217104990068, 682.017982987302, 710.593451249484, 668.156172219909, 654.186743549659, 664.751753324494, 667.305303640353, 689.838807244183, 685.313029783748, 683.98994506137, 662.325634059987, 690.170686873392, 679.550737259801, 677.570864328986, 674.595659310466, 674.564337030954, 676.453757764001, 697.789641780181, 694.144993833874, 673.671537129926, 698.578145135456, 676.495929366245, 664.230064814927, 674.198070288069, 684.941581765505, 661.577257831031, 677.947528253388, 661.480465063931, 683.712850167975, 664.809453471818, 660.099546022278, 693.791977926482, 629.986800371091, 685.122800535031, 654.112515793977, 671.712988216898, 649.505978385408, 658.600447028187, 643.628291955379, 699.162977527064, 676.863343142967, 653.84775317191, 652.951684609115, 666.274605834033, 681.38155987615, 642.471242937781, 667.633014722072, 676.767683568561, 646.916854340811, 654.657542310758, 657.741181100105, 664.815286105272, 670.350537841164, 660.863725855028, 681.639849924995, 665.745577551107, 670.023444868267, 667.365110024709, 676.759036729467, 679.423619383801, 652.230777247658, 666.346274494052, 650.402346894707, 660.11387840449, 680.778202795717, 664.548740606091, 690.023184410775, 672.94462710847, 648.550880096993, 663.449513803207, 682.81594752938, 662.583296001918, 670.990046650779, 668.682301047371, 662.85225027242, 672.581265470658, 656.664409160542, 704.21034147292, 677.175646216978, 683.572878857674, 666.952467919714, 663.09082007702, 677.95700198833, 660.5002936476, 656.199134951692, 649.736284132384, 673.486259735151, 659.551435834459, 667.520478661094, 686.695757625395, 672.329638446915, 695.070755485468, 682.298059183929, 675.633510088423, 700.568978220972, 661.758464907594, 679.257629187964, 686.83811446433, 634.475716945768, 673.486117163814, 683.945808075623, 656.35531405913, 702.618380300947, 673.178969522751, 663.107197941707, 655.645776050196, 678.128082953612, 703.270155301007, 653.007992526728, 683.395206569343, 667.311794829498, 664.735040782676, 652.929447236445, 665.977288387927, 672.013623032665, 678.1896213962, 707.971578657495, 700.122032944028, 674.433715930637, 696.02639647258, 721.671467005623, 679.858830438759, 664.739591537014, 670.886920507483, 647.163563592325, 701.562732656859, 691.237943361007, 651.520394264175, 663.160472038118, 659.379304317539, 661.930604754388, 699.372970103232, 698.151041061995, 706.109545346378, 675.533958145278, 673.669745643012, 679.88768119329, 688.220883405456, 646.471244613778, 689.464973394084, 660.198445941851, 666.096346589906, 687.582356839247, 657.081777342034, 686.917794443383, 677.741960496312, 666.282798144283, 683.881537341746, 674.589802233161, 647.577656772578, 687.853622116684, 672.483051919843, 661.617713910287, 676.08147896879, 647.944533673804, 663.34361624324, 621.764861923496, 661.954725978849, 649.523493846329, 653.377003520898, 710.396284658843, 655.859829811748, 626.198693280921, 676.893787710937, 671.57226329197, 681.308367940739, 668.452106422103, 687.894348493976, 657.938679896086, 661.025854367643, 663.687678684621, 676.010878980206, 660.275150211629, 672.813577737921, 678.236876629029, 640.572849582802, 674.868964855879, 656.137731266936, 671.241631429784, 661.751502989629, 675.829903628568, 677.816811244735, 674.168239060064, 644.140782638299, 695.337676315458, 721.943409818664, 670.220463016843, 661.047838313958, 653.246625101763, 657.760736819818, 664.301255919094, 702.232266671168, 683.501486140236, 687.720259313968, 644.450625778732, 662.086250562292, 674.585906412818, 658.882875915702, 687.285697688947, 681.91952410896, 660.528354264428, 677.249241931931, 678.403028149675, 691.01126950387, 665.044857654381, 613.38434864872, 658.446270996661, 663.328125908407, 665.95686855619, 692.102238213957, 663.384698766867, 634.520388867125, 669.559925681952, 688.835786604096, 672.053150625945, 648.294446510143, 679.939294317582, 665.80407900006, 695.173366532454, 695.884354989917, 673.684606852063, 669.296811198177, 672.637115716317, 655.416964672381, 654.813539071514, 693.604892735285, 671.679095942375, 681.367445947209, 674.439460143478, 686.860192959989, 684.346486742563, 671.389206446625, 666.105855611891, 675.254874842054, 679.074808140595, 664.086995624105, 705.354709994796, 704.555075257745, 663.706835309507, 669.029703629069, 651.470677821642, 635.445948868019, 688.729976014139, 683.429176919199, 685.950096117428, 703.394490434129, 676.317157351033, 701.258151420483, 661.709131979332, 652.694038602645, 646.115672535028, 679.1088474258, 675.47510082909, 681.876008955775, 682.379271282202, 699.97390454481, 677.878890690394, 680.210237646593, 674.69272763938, 670.501741961328, 657.225956726441, 657.331397722382, 687.77384095254, 691.635598831946, 680.827040861837, 666.569114410991, 667.281965621246, 689.167388714598, 678.302809471653, 695.211467862143, 661.006052059642, 654.752862723585, 671.791852353798, 682.106159376136, 676.661479861971, 653.326417261689, 664.91181041721, 657.096178161246, 688.517929879755, 685.133984977682, 680.826373386508, 691.365761620191, 666.68191665757, 677.008021146709, 704.614394328994, 671.462663552039, 671.232672217473, 685.294398408961, 712.868621718745, 662.013638500639, 691.086048886332, 667.590136713795, 652.397257447466, 686.311123193078, 669.112357143054, 693.253416889477, 661.2775395344, 649.007800808169, 628.3875809413, 675.751349638485, 649.784585388099, 661.777400350789, 671.498278685574, 692.718662962891, 670.586863173897, 669.094927141114, 626.344191547157, 667.975569235959, 616.809359367609, 655.144963080814, 657.033362264242, 677.577239471722, 661.849919225768, 675.888298678396, 669.632260579693, 688.101890256849, 672.012824485627, 673.554520177297, 684.789704241988, 695.87791610296, 698.473547942288, 660.64471878792, 667.27828870716, 664.964065679123, 666.757324337805, 695.430606991898, 675.991808111858, 661.050648122641, 671.063012789402, 677.731360520534, 669.969026181697, 673.312850241968, 694.534964280445, 640.041612103935, 696.673523077093, 657.597873624053, 653.193304813341, 644.177232347309, 647.359880655688, 671.914810636093, 675.016265991281, 690.886269383403, 648.673358910165, 633.591886655959, 674.593485684621, 687.241986748641, 681.160416923642, 652.681713888847, 651.301000656723, 675.920521516414, 640.156618342518, 672.714877313923, 691.399543575829, 663.981076490629, 678.807895036688, 683.596319099485, 680.827974238109, 673.835470275113, 671.945183155106, 703.175716384566, 653.254752180445, 682.204241393686, 659.14014923141, 685.998339102432, 660.939625713861, 668.870241994253, 647.484461529501, 653.028418867015, 672.009663576194, 669.899695046205, 670.506587213513, 674.327241674984, 671.316231052108, 675.119930947394, 668.307474851597, 672.688821752169, 645.457180862637, 662.45597351652, 665.794512906676, 681.956827637522, 691.389606167344, 659.345288878624, 652.925595599762, 670.583066430061, 693.40025732854, 687.770929365668, 665.451124359418, 676.054701536269, 669.209880505233, 649.826217074926, 674.580448233327, 667.580986386743, 658.906745113478, 664.295884925721, 696.134641865353, 669.906463776859, 661.56011962248, 677.464075560457, 684.415730129854, 651.284424475326, 682.078497707873, 678.843619079665, 655.471662682583, 684.421607418788, 682.702490178753, 678.546698138502, 683.601056832112, 637.862669638083, 638.436844127425, 670.519772101315, 659.317060750388, 654.123972968259, 664.486841699424, 695.665853543198, 679.155380225611, 687.529884282712, 689.403221772253, 699.578705031436, 680.054924476055, 664.132587078039, 678.73952609142, 695.326581695804, 671.092638448147, 662.100891381398, 643.308762684427, 657.222275015783, 663.003322738149, 665.039850397667, 665.356590836747, 671.109358384352, 685.104584750257, 668.612676962023, 700.502886857725, 668.034198110472, 688.840599576227, 680.479493008633, 660.297254864595, 672.080565894682, 681.298925048324, 695.876065240818, 651.05034277958, 681.877303563028, 658.107896486492, 651.575847035244, 680.626475833346, 672.345426923014, 655.070462227869, 666.73685771915, 657.134096406556, 670.79673250594, 673.286953412632, 689.792607892422, 690.772784885788, 656.201387495907, 675.047446238666, 675.670703531887, 688.376459556386, 678.262773816795, 669.960554553031, 711.270136921115, 681.399339124209, 665.481607300143, 663.353663868724, 714.163543006577, 691.874425099962, 686.242073888223, 672.287247795025, 665.8795742443, 671.147536531467, 672.150211373307, 684.369490531657, 677.506751292136, 648.97024361293, 645.843056541925, 696.269107314191, 668.25943559876, 649.313340125872, 686.038124441697, 664.602911362909, 677.979742993944, 679.557924913818, 670.029610176172, 687.839510834572, 670.483783367597, 666.69737052114, 704.360696895932, 669.388577532034, 654.605795675406, 663.594590729265, 681.808165301996, 664.540406681552, 662.677087386087, 655.569827968585, 640.438182175605, 710.070973830655, 647.638968480667, 683.921855153398, 646.45411413138, 641.458188705543, 647.888324662214, 679.338169898176, 631.705181676712, 659.485527471938, 654.273156843313, 663.964823008524, 673.773807520961, 655.460447696851, 658.504231903388, 685.304176957272, 684.628011908821, 690.456520507311, 674.390364625275, 649.821610863296, 634.253748671548, 688.031146705781, 674.751078117785, 686.468566631642, 650.120458963847, 652.843682648719, 659.1348684796, 643.623312960939, 669.160012241984, 668.149920979329, 652.844013059547, 640.678861617651, 668.248541247933, 658.337408280383, 679.653300301945, 707.825551284895, 657.23368050069, 676.698327694071, 672.376154845411, 680.574835039598, 659.90948482466, 706.474501181147, 678.700854816623, 697.907700746391, 656.810406251289, 661.665476643641, 671.444648139287, 701.180373437686, 674.029846225511, 648.746989832514, 644.682119875461, 716.565320466786, 692.09013694787, 721.894474523645, 652.805790201037, 661.819992385109, 671.613336763113, 668.941281358692, 672.25668047944, 668.704911839837, 674.926342677248, 686.561169926608, 693.548872163966, 653.629048995611, 663.211030011405, 690.132615894055, 684.263896956334, 661.363364854474, 669.23672775454, 675.372366776786, 674.473960348194, 694.677241935198, 705.031395651847, 669.879536185796, 652.997378116093, 658.133202921291, 672.541785609628, 653.208728417951, 671.281630363829, 666.698958114398, 681.33600831618, 687.835341175472, 631.149828002179, 679.98007449014, 664.020255688705, 700.388740478419, 688.568003371805, 652.440295883262, 654.742502775184, 668.778059143757, 661.139126891648, 646.879602165866, 689.829090336475, 662.138922094398, 679.508196343022, 686.543857178821, 682.242037744958, 695.996519304448, 669.977451972432, 666.938645400022, 651.938440427056, 689.927797127316, 652.448372357391, 681.657022085749, 639.10233121654, 658.06798429028, 654.919377473433, 655.539685339276, 639.102714089348, 663.090653766177, 650.695196533731, 714.904123197264, 685.488034047976, 670.291034224114, 678.639354395076, 684.308179342916, 676.541087710672, 659.411222231932, 668.754501184635, 683.814826003202, 632.869189026021, 664.566074395094, 683.853068875256, 676.247010525715, 675.767988515327, 676.637091611073, 704.077141191541, 626.573465867505, 663.228421661992, 653.575791650231, 669.728142572741, 696.8698900777, 651.686740473351, 687.123200532949, 663.738845848846, 666.822166604592, 660.01192546433, 650.085776017947, 660.610827724457, 683.949039956231, 639.654641755109, 670.712764166221, 673.973088087416, 694.12487684091, 656.34342749006, 666.448174581709, 683.606422106125, 648.795013297415, 674.437012304833, 689.653986634573, 669.785780752949, 664.654204572273, 696.185124572397, 713.639393099618, 652.795806558183, 666.401587208687, 669.048917414699, 670.794045168357, 693.314546978229, 679.315659442785, 648.387150889861, 654.16298174085, 676.590249706023, 668.097956043297, 664.849569341111, 658.903902492031, 671.927951781857, 637.484721115357, 702.182039889478, 685.495802803286, 687.406302542648, 632.712703864004, 670.50085266394, 680.860461999034, 681.886272353813, 691.633357032543, 676.995710687696, 656.169624372898, 657.295180246414, 672.028212832217, 667.708979674006, 664.935818174802, 661.750731940233, 656.890621134414, 663.075000209992, 648.033723855384, 643.486546641006, 700.250056999865, 694.471645410817, 679.179503614891, 659.008438979599, 670.632432896112, 643.297965974954, 664.654520618587, 680.092344840874, 675.923441475633, 701.389001328651, 672.405398280587, 657.926795809083, 683.535742194834, 689.689232341706, 655.687664917063, 714.753323850448, 679.776784267883, 685.38030215401, 695.798095826204, 669.196312420728, 689.026767763014, 672.405698654498, 664.024457397609, 658.277157858613, 681.040073585814, 670.539088381156, 657.911795682989, 668.522327371242, 672.827296194295, 669.04935234203, 668.314201150196, 660.889995349672, 679.794864717265, 674.733949784181, 690.56301983032, 667.701888071624, 681.116548992202, 648.521164502681, 657.31038050465, 639.004231251705, 677.861381265458, 687.796655127968, 662.166767295398, 663.521068586529, 662.702129617297, 672.939683329599, 664.218087402885, 661.296089275199, 649.443748471936, 660.515591293824, 680.444771761534, 733.093616909142, 674.725779726063, 642.099491814119, 661.947141022966, 673.629020168545, 653.546120022279, 694.436494050715, 669.527174103084, 676.355604466892, 675.325435219709, 666.000373902408, 677.619046365848, 666.882222725318, 671.673143356585, 651.555460254443, 663.891532760366, 704.190250057885, 662.171348134344, 661.616085470753, 704.223793689623, 710.76021778282, 695.632113278201, 706.289672582338, 652.24805962713, 671.824974525953, 665.969697359093, 672.842072056674, 675.764588543899, 658.741469243959, 660.383098390785, 695.180743119773, 696.697373943847, 660.875466692586, 639.637145222535, 689.483550524548, 670.913737559001, 693.537696969278, 681.269031823414, 633.531622604485, 671.997969261591, 683.910253296092, 692.735924689659, 689.721171685967, 669.751791006514, 672.71106946881, 677.143655366679, 651.697801416099, 701.978721190105, 640.137659889197, 672.408391339928, 651.383828252767, 668.883541858368, 685.327269427322, 702.617433028265, 687.627518387645, 710.41268248719, 650.660006431501, 707.163907362062, 644.73223250757, 671.131632879482, 665.584443415934, 646.01491011435, 690.391774327153, 682.323126167992, 653.038765886074, 664.227690711639, 675.43059145779, 691.327796195399, 655.4626207028, 668.596240809021, 711.993295280288, 698.829639891483, 678.825227597517, 668.120302327185, 674.031102433244, 678.90335170146, 668.417771432539, 652.711221458992, 651.2138194397, 653.682330722426, 669.333478506087, 659.474608072092, 663.657077010346, 660.126637321166, 681.615327764667, 670.470608026568, 670.921809749215, 695.271663151837, 673.518628359306, 689.916539324666, 682.596297698614, 683.16307179916, 671.527433184095, 679.536909819137, 657.212815185201, 683.504575842356, 669.069186454838, 670.443605703122, 668.075801093388, 686.631402500836, 677.82901008232, 666.184264490359, 659.727388809397, 671.040582315413, 677.253356008985, 691.106960785233, 659.55686040001, 672.896065655173, 691.283247701351, 709.777579471879, 669.838521582353, 684.465038073401, 673.081805600735, 645.202494482228, 662.913254989089, 681.120648003148, 685.336834952017, 663.07158868952, 694.522298627577, 654.909391404697, 663.244068739447, 652.019729638244, 666.69745326163, 670.779468067779, 680.198481551662, 671.801739913681, 673.252671394773, 691.594905954068, 673.882843896894, 657.492413812493, 645.254953137097, 680.082619471719, 661.813672793946, 665.917514452901, 687.620665071567, 673.284380937168, 681.35921319544, 657.462413509935, 678.056560966234, 670.870198514955, 681.637565960963, 686.64372789269, 673.020088736628, 664.411683103377, 681.933230375667, 674.858622568931, 679.398263120052, 667.19228527662, 657.415577646221, 675.99867147296, 681.291322982115, 671.114092611954, 649.836822369984, 656.59001629101, 683.525887359001, 676.254498068719, 681.477870746537, 665.831774117302, 660.596693127364, 674.336436606061, 686.634049640148, 684.368757006227, 685.360700280318, 655.880287793257, 674.908008401228, 676.570107371789, 682.053034566637, 689.914630824803, 663.69885622555, 649.41321552238, 683.438642511313, 648.328963314454, 653.913215060189, 666.867776518543, 668.545405984751, 656.911326785133, 668.759374619227, 679.379548176893, 693.543063979483, 661.605172637597, 660.887465465414, 652.444062576329, 662.264112491675, 670.200522477314, 697.44712889111, 698.733176845187, 687.164435071222, 671.847193356881, 678.49685589615, 694.593643360549, 652.21032745731, 683.530680451721, 697.898531958115, 685.683258872439, 672.455810371141, 655.609336985699, 682.187540273038, 677.583887964074, 636.377804190929, 677.601094430337, 669.675008488578, 684.865587034484, 661.046540826825, 631.674126535375, 671.007440664674, 706.373031064588, 682.505917114188, 667.012833322265, 668.599560348364, 663.608229411437, 697.94397727068, 677.465344623493, 673.060889191731, 677.441975434638, 734.671833756186, 671.361609033081, 687.326768765687, 695.32661067265, 669.337017716661, 640.546860996053, 707.066064261675, 662.379853156072, 677.1039462871, 667.706040153725, 662.877668299525, 675.153277593604, 684.905596600019, 658.051522900369, 671.760337882385, 672.807026075984, 674.344853039976, 696.600732603833, 656.72889413578, 676.203390221825, 691.526617739256, 685.891119576274, 686.391898702874, 668.372096012764, 650.825330245316, 695.269051633647, 650.917283480531, 669.669332154434, 657.876623546288, 666.834906287166, 682.415990759205, 671.181067348212, 703.291022282698, 695.32179096151, 672.477485745846, 691.748881607235, 677.748314185926, 680.589783535979, 665.422209234041, 698.968740731367, 652.635258214315, 681.594107221634, 656.296520346739, 665.399168342921, 659.553810941923, 677.852790427732, 691.497263176541, 687.233979807339, 653.709550380224, 670.59715113231, 652.406211410619, 672.15456872921, 703.719282615466, 665.572862642027, 665.741076577316, 699.714593533538, 691.720403077226, 645.025052131201, 683.507402855533, 667.72194896816, 634.666977268764, 675.305324618408, 659.428675501827, 674.04334141786, 665.36762913513, 663.213516589562, 676.602670532217, 688.036013607077, 661.033826947461, 680.206536743367, 717.762012289247, 655.644138099584, 694.847949063867, 665.414852337301, 680.834680752964, 685.512761804747, 706.273086127791, 689.40091332106, 652.981202127146, 684.629800620274, 663.610381931946, 673.853564676619, 660.857265791118, 661.848034093278, 691.200387961966, 659.565060883902, 657.755740157553, 662.03490590871, 663.678998828418, 680.689329786861, 678.811570013755, 707.831200153646, 684.255943065317, 676.971673545754, 669.178180548634, 646.547553258087, 664.951202636375, 698.848056213556, 691.231943498079, 675.889091352957, 656.202037532711, 647.087109811909, 710.264425233062, 675.93585199489, 669.975639516582, 654.87273714216, 676.523050428688, 666.936250869641, 676.325837799791, 667.595054718508, 641.566012780368, 653.079065935034, 683.397617830093, 682.308942055876, 656.892769230887, 682.505246301374, 646.379485546093, 668.488984950893, 673.997319833911, 670.446337847835, 692.499769982396, 693.755210121188, 686.915390300904, 689.624838562101, 667.967560324287, 688.401901201195, 661.956505983533, 683.328127123418, 683.407958801102, 656.756017243204, 672.422238730566, 663.281539212031, 679.432835109627, 688.484543473881, 700.006550443158, 672.802628509332, 642.858378732524, 663.405632994739, 656.317808837568, 690.52480503623, 668.904747889079, 677.128211184618, 675.566503734358, 661.75139016233, 694.559294784443, 696.851958232623, 672.927997520912, 702.073611712077, 670.353433795209, 646.484592359507, 704.308285414985, 685.849782888579, 649.385480976797, 693.178590493481, 672.632635258267, 670.057203424746, 656.909580931437, 680.941914496266, 682.26405880676, 658.077999897506, 660.089208990535, 667.666090089672, 657.512622582039, 640.717121273522, 669.903151155644, 670.711726001926, 651.965853183939, 688.258752936955, 661.120939555677, 681.276546555717, 656.558222952029, 682.83920146401, 673.200430599097, 658.942509125581, 683.028891380256, 646.515388546424, 680.754238654474, 644.849833791467, 676.452854370274, 662.773418455919, 675.530378113926, 687.599370165788, 690.494939333959, 682.230039638942, 665.376047929725, 668.717304456051, 669.499508331607, 677.228298952325, 705.346761745677, 709.769215678648, 662.517385903597, 665.876427775262, 693.444844908912, 698.13021478347, 693.748629461495, 663.38648573205, 643.74905296978, 641.810942195694, 626.869228582858, 642.891438862577, 670.754833694613, 672.12841813559, 637.150026982584, 692.189765949713, 662.402675290107, 656.477316508455, 655.999652712903, 705.427437949726, 683.447495992748, 662.542426918725, 692.751055548008, 676.001687955012, 688.649288835202, 670.700655552759, 643.627511749344, 666.45062734334, 675.995802693519, 640.991713022272, 658.835531857926, 644.604768261726, 669.907565381623, 674.974487230197, 653.509891913634, 661.499281436287, 656.559869717049, 674.293355749271, 699.612087995934, 682.472810139655, 668.578440541507, 667.141485688673, 662.506917666059, 692.453295782029, 665.099444638778, 670.62202569817, 673.048094683018, 671.619033961175, 637.742233826399, 680.285754499121, 647.244259525404, 713.627471708012, 666.258920338927, 666.994230275553, 651.512374815599, 681.171580267991, 707.707306777598, 663.607518965991, 672.328393878327, 668.867669734595, 670.320295434057, 654.381184238151, 649.59174106659, 670.090740985395, 675.36007772941, 674.090661639253, 681.694796065771, 645.962179846025, 688.041450850289, 673.450576049161, 695.308402199949, 684.518646761354, 661.648735659505, 667.879920846326, 686.787211483391, 673.870891590225, 674.253867718514, 667.271291165698, 660.457120408695, 647.683384701434, 661.076622333531, 692.784933686701, 678.700026724893, 652.99754734353, 682.049963994053, 662.23517806307, 648.989214971369, 661.548805724784, 658.029628965932, 698.224028473705, 666.392131219451, 641.173164666759, 675.938773700905, 643.813570797647, 699.732665355655, 673.932277713379, 670.744283575796, 653.724445784689, 681.819597835444, 666.821386465283, 695.487849290873, 671.10928334504, 666.97929192178, 664.239198191334, 673.167906351389, 650.90197670488, 669.31820851134, 688.043617912815, 672.003898437658, 689.776053481241, 668.225034486402, 683.607247443356, 648.080724017302, 684.127651022202, 672.81463151488, 699.716498956297, 654.554512826341, 669.366847693502, 692.592375957543, 683.03411105652, 677.529850623251, 667.455457528391, 662.846139197661, 676.384605967467, 666.2799482414, 658.458904571809, 685.547983189914, 690.350764769195, 646.322699643752, 691.995613719861, 685.466991677106, 646.378360022219, 672.337567670694, 667.849311746749, 688.355403270984, 667.887268799941, 662.896658793031, 692.083377145236, 682.83913939027, 682.510879392179, 627.32990079789, 646.77392732011, 644.575948172733, 634.943023353364, 660.675730144691, 693.055819542649, 692.370442177729, 666.556343191945, 677.708890715074, 683.623609452875, 669.958553113987, 663.637693730918, 654.795550767589, 680.445664049601, 691.027266657058, 684.902795599017, 676.114783736008, 679.683640111593, 678.320333160485, 664.152959809394, 666.052084177734, 640.349797505127, 660.643586573659, 675.374739367751, 689.98514556597, 651.02022156618, 647.428438043431, 696.031598296938, 670.02104862227, 714.345238982998, 635.720158982632, 672.921073565488, 674.29034265513, 654.431009821838, 626.797668315552, 674.955217303194, 669.789594928357, 683.029932418797, 708.531295811968, 659.699399206724, 703.979385819138, 675.388770236633, 656.334406147526, 670.162688590695, 643.100748727084, 684.949125691361, 692.806389733084, 636.888550413214, 682.312864298824, 694.53093174686, 669.330519375976, 661.99926845428, 637.149945196407, 678.791860202847, 680.900940197394, 628.416259353218, 682.665537642425, 677.337981737574, 686.544129850656, 694.843698324961, 665.784938887642, 662.100149290751, 662.085999533201, 671.872658016142, 677.743438789729, 675.021189626265, 638.129210480815, 662.598309865536, 676.374264603426, 649.168178256313, 680.75654698388, 635.98303534831, 649.420350800923, 671.508907809793, 682.130056051656, 673.526582651915, 677.255087860667, 661.834651832711, 668.734177323029, 660.35921098202, 651.441919780593, 684.829099256275, 682.359067190161, 700.528612498136, 675.937221784048, 683.818564836464, 688.703472496975, 670.796796744754, 667.568069908232, 659.426519241164, 662.642413160392, 707.812539547755, 706.850061632337, 685.2304147436, 680.524162675124, 619.822167441855, 679.76592570361, 671.150208254346, 675.488546694482, 688.313426029477, 665.969254785199, 710.038341712931, 684.88351549474, 663.144067722293, 688.80674134989, 655.724119175331, 646.455844832394, 721.337579876933, 659.406937907231, 670.053630622766, 671.310866618053, 675.865227389006, 676.61848212523, 681.717587803121, 687.871143104149, 676.992310816035, 679.317865485755, 660.186550723545, 662.411866534997, 647.989382119312, 661.140580978393, 648.306788614353, 679.838506991891, 647.2493724893, 675.536605234638, 684.056699032622, 708.643504979283, 672.105006139533, 680.046454915453, 668.117310239989, 660.094097313569, 677.835958003243, 691.943782750967, 658.036429711098, 664.997420232697, 680.010369844635, 677.898836691398, 682.799877186414, 683.597791662944, 684.889285801855, 703.551520947506, 640.417760252988, 689.658706169783, 668.208586877666, 681.512100535313, 663.475551262433, 677.136774219658, 665.520827981702, 653.053119927165, 684.563894223882, 661.877702864405, 669.403387260764, 666.094067642537, 685.697499950773, 663.796144627013, 695.261940179517, 629.050340255144, 668.933825456125, 669.181526373111, 671.613247425583, 662.752038062289, 661.390376443062, 667.836986939271, 673.178725147993, 662.898392232034, 668.512552668279, 701.842122052925, 650.935467506888, 672.78181200516, 669.801181535445, 676.874516470257, 657.352041446307, 638.665347646319, 677.074408915297, 703.575574431592, 681.855428675039, 682.89671047437, 678.153483335235, 679.170049299909, 673.089015707601, 689.192544003869, 674.377501745269, 690.198078558949, 668.485147029253, 680.634623996172, 659.548610031212, 673.308713001995, 665.754742432027, 661.999868910404, 687.967181183998, 678.242806193398, 645.305827467883, 679.216398322373, 683.597287732339, 681.197403020443, 702.819320873965, 665.401271720994, 686.658083074422, 659.32478659837, 680.683065431283, 673.008906568853, 699.599147766222, 662.672060582782, 669.698223660416, 671.660851960673, 663.445619813308, 660.156049802146, 663.544634216735, 658.562850855305, 660.886461620878, 696.195317397171, 684.717020103032, 665.125029204735, 667.878285829411, 652.141968655919, 660.751143357127, 685.690451392304, 659.945802097258, 659.757574191014, 669.637026090709, 648.117834446349, 669.789353537077, 679.197986048859, 677.406009893383, 692.24678582831, 633.951206690975, 693.284668148415, 679.578303196911, 632.52772616742, 681.175308827526, 687.863417695859, 683.932296002642, 661.628277181034, 663.457395593515, 655.323057861716, 654.528497806883, 653.612957860861, 673.698316269446, 699.21728834276, 691.261145902608, 678.567134326857, 689.441612455201, 648.733884251631, 665.011471224135, 668.745107545116, 656.798266370217, 689.15756826452, 652.638723285123, 667.721927056446, 647.333203294211, 658.03928122132, 704.680427493682, 675.277874544497, 654.353874178719, 649.335700329383, 632.142914645543, 645.511563061942, 698.173959099671, 672.450763831933, 661.452447241473, 652.827536226383, 677.302535344172, 694.055663628255, 698.168795074237, 703.013671157747, 657.039588264548, 673.881353609426, 671.186086457975, 680.697747342413, 655.434705464423, 667.394211364754, 706.740752983799, 677.93361277625, 696.367394351788, 673.074890753923, 672.758249772952, 669.949415872508, 667.317089395878, 659.455933657294, 695.060846363349, 651.694862122013, 681.848795806634, 648.534510760085, 692.447999945637, 699.889021461886, 669.456764984072, 682.417494620784, 638.162085084258, 675.653279558795, 631.269466062493, 664.526496031359, 678.081042347593, 686.662725200327, 678.752010804692, 661.137148461605, 638.177049539263, 669.795502705893, 670.309102452909, 642.58718449826, 655.064906222919, 645.986648240861, 695.848153816392, 687.233966555684, 701.597836263374, 674.555967075569, 637.751420153264, 690.285555527792, 682.03466314333, 667.777790297784, 654.115433622268, 688.099957910295, 673.906197565371, 677.890550607958, 652.598746069566, 676.029084207219, 685.391415308037, 646.187979056952, 683.895187193252, 691.941194790824, 687.805603961922, 669.959050924487, 671.49458971743, 690.656967796094, 693.156026905106, 667.624424867197, 676.189567408371, 646.332545070032, 679.562238887323, 640.129198872923, 662.654006985519, 672.873951155315, 678.761918421746, 654.425730586714, 654.243222007706, 660.902208016921, 679.252967795689, 661.433393734646, 682.103886698359, 647.274257626217, 692.732905514669, 672.29439489934, 652.434002237683, 698.427229817418, 645.3448638647, 663.670167213912, 684.204094751108, 654.938375419239, 683.520382928474, 669.543757563213, 689.519000639294, 654.96030238053, 669.176133680534, 697.142838361707, 673.627636735018, 684.753222496701, 697.483712486772, 682.196031670023, 672.445038282252, 666.397678189347, 668.617864568309, 688.173791853274, 653.062219491307, 666.056196301565, 691.007880491162, 678.088809115442, 673.794270469343, 667.220927724159, 680.512210480258, 649.512913301201, 675.666857773928, 649.283034481335, 656.176221932488, 701.682552311098, 684.599039133915, 657.326936912254, 647.013467664978, 678.065763663708, 703.287082017894, 646.634355491634, 690.047334951992, 701.152054324985, 662.720549515567, 682.433546628891, 675.8771444648, 677.754587019868, 668.157095404943, 677.902329248885, 679.038428864689, 641.222502664731, 666.49098552369, 670.758763036512, 681.462738446217, 695.71567929565, 660.987640490209, 664.057314139903, 683.630969718354, 648.614312910166, 674.31140437831, 692.277061137539, 673.184436216708, 665.955718588108, 684.030006341796, 675.291394621991, 685.844915689489, 673.988408071329, 679.375582947287, 674.36776583357, 683.806379119649, 677.540892624491, 650.976544188028, 676.652037248804, 686.067849865128, 647.074497148489, 665.620163339129, 684.952314886808, 649.560227956321, 693.719707019389, 660.592014683265, 677.072394374075, 678.930038404168, 653.354473017558, 684.377706685234, 676.120817683304, 665.320943481445, 685.272119527064, 685.125291909689, 671.06675965402, 645.672191456714, 683.127315314448, 689.368677310883, 660.655609538261, 689.971870889914, 684.218614993417, 719.227595117358, 687.525674443643, 670.549944028581, 700.625426378707, 698.179223929195, 651.189089345325, 686.906263054447, 654.135176173172, 657.623897504838, 644.18705925576, 660.590870535018, 670.786596171941, 687.605139242744, 692.005952196556, 647.427779346752, 670.716567904009, 680.120293660332, 651.331164287286, 674.461559060856, 653.459762340759, 659.202651637498, 708.627222026183, 654.797544397168, 663.125819817251, 677.465477189167, 673.040532326749, 694.637215067845, 690.838760355635, 628.413988647625, 646.455347124196, 673.23801060799, 622.219973736653, 676.232275997426, 666.502012027409, 686.329863066143, 685.266138806801, 657.720540856368, 657.504324596113, 684.609150425011, 650.602932815799, 654.119144042057, 652.624476074256, 663.274289905012, 698.103568311329, 684.319061098596, 663.333076121795, 719.997516914996, 668.015816528821, 672.687233897599, 678.113605026708, 673.636440397726, 699.110219423166, 669.01309466614, 669.846184549318, 665.760470654916, 672.407805194305, 662.664742364591, 678.082919479835, 651.741494692003, 667.558673566866, 694.987282800107, 654.883751159224, 669.908198250752, 669.475130985747, 700.432254787955, 652.306722214045, 660.42467657323, 694.824336039145, 687.551699748699, 694.977710739267, 652.724395485721, 668.908313907093, 656.300320951851, 626.861666433987, 646.848582686043, 661.540082879271, 673.331787254786, 666.054522672769, 657.026235218659, 671.536768653733, 680.299072058523, 644.275412440363, 688.554132699288, 653.221596366844, 677.523079086691, 656.535305094771, 692.618267649363, 664.923041523637, 663.455735172746, 693.014842519936, 668.607389008516, 671.540958915098, 672.278724329539, 673.24062845898, 675.789848931241, 666.51392147923, 698.987069423777, 650.871912305614, 658.259143214685, 673.06328905097, 659.988534705752, 681.953683541184, 670.589137771153, 648.145334147361, 698.243487970081, 651.251784887293, 683.520467130441, 662.763853700391, 681.944403673849, 682.095369632128, 660.009148644992, 667.554643016245, 651.379270014252, 641.028309053289, 679.971805461059, 644.312901189817, 648.844205420364, 686.330664054662, 685.444017277983, 687.899565458452, 661.090992775766, 677.703397828266, 645.259449509721, 664.737626649338, 666.924991782941, 683.158285095827, 680.789408726337, 697.647785436181, 681.879411254416, 663.466993757074, 682.257010629388, 685.22430562519, 653.099941708121, 689.925635187413, 684.442521222505, 688.572963074393, 664.58230687372, 638.859467525771, 659.728736746723, 690.989168734078, 625.128825632201, 685.411838888315, 655.597179747761, 627.11381107369, 649.895729438627, 696.681071680363, 678.906459083163, 664.043153756822, 686.70311851884, 666.43478330215, 650.766301972447, 667.139123959787, 661.349558514483, 650.628312059363, 672.857044820438, 669.799726046211, 656.322313176251, 635.496389080822, 660.773187498446, 687.388068436349, 662.157917990183, 667.81474556487, 645.896314935992, 650.830494329908, 673.881720233696, 689.983753799841, 661.070367139876, 674.750966014696, 647.532458833791, 680.685594367785, 670.456756031099, 684.809718268606, 703.379300354456, 663.026080267365, 659.467892467931, 681.030043146827, 677.706483331039, 689.457432720937, 680.853239926976, 639.790576240571, 656.352445974048, 654.734672664832, 659.53988689967, 675.682344734269, 681.873823810566, 674.406687244832, 683.957300363531, 648.134531006996, 650.34771679855, 642.556230281997, 658.974276014847, 704.894735708843, 662.086435903994, 654.043522486513, 674.519823924567, 687.38569033546, 657.193016416108, 680.909921219295, 684.29218806524, 650.595646547871, 639.659988578651, 684.910726752875, 651.858074775601, 712.946058331919, 634.019906072588, 684.233526407663, 684.221019051383, 650.106253088844, 698.836252465981, 677.880766665529, 664.473998535936, 698.051931597673, 689.566114141497, 694.722378415899, 656.402921726185, 672.548126326585, 641.169405358398, 656.098423469517, 679.091257445916, 706.452699639837, 662.846684880161, 637.751080637977, 665.011806527601, 686.03705215939, 649.176447507234, 683.231158055834, 669.100020160485, 665.248567417067, 695.788409626159, 662.919872637442, 675.443706600689, 664.826001613935, 676.568522838072, 649.095416194298, 669.335131682313, 669.415507627546, 679.72288726865, 661.3398412875, 695.830303288599, 671.537813112701, 702.248968018902, 682.045643945683, 669.102965145522, 631.828935597691, 661.770597804899, 668.860216979433, 658.274604031179, 700.570404578872, 670.201342424165, 679.025775589019, 660.203213762936, 651.731993243374, 635.089982719429, 675.838338340667, 677.764662003385, 670.775712677243, 686.463490335484, 671.728161446789, 676.095589518612, 666.707298232548, 640.123617994271, 649.945809326337, 672.450303882819, 677.370378547938, 673.141026398657, 696.115492783313, 672.373404786654, 646.164118259768, 680.881417261365, 684.699046763432, 650.983824603654, 651.605826003565, 695.386437426881, 677.039779996771, 689.49446334243, 661.594449470886, 678.520774059666, 690.293049696597, 669.832144992893, 713.313649652274, 706.815662702009, 652.476801182905, 674.264282220108, 673.951184539584, 719.156428767659, 668.299629067811, 690.832666217023, 688.725911425943, 654.059350632326, 649.033850642949, 670.106196989784, 675.133323681474, 695.146997495485, 655.234621865844, 680.488938429017, 673.44090569487, 662.893435662664, 674.64074723587, 690.085360865018, 687.819840162837, 691.363156629939, 678.569513462961, 681.986699723807, 666.311580731622, 665.630101862694, 678.134921622831, 680.240828998787, 672.97757103977, 681.81640876046, 661.046646712629, 653.064050996141, 689.523048388987, 644.726775085593, 652.702795465174, 680.882076305382, 676.513816503919, 675.11615129716, 691.439703782049, 679.074839439357, 701.085173150558, 667.688916466807, 659.917147480436, 713.237725071731, 651.907167185982, 646.10791625217, 693.415854780641, 680.060548856558, 680.453602607343, 697.374065168436, 687.815397980726, 679.91553743707, 704.356705240569, 671.304407513262, 652.993125815504, 651.643403869448, 660.961157865534, 662.910914081356, 682.277737686634, 699.300062761109, 681.51062492729, 695.79374454107, 678.541138641973, 673.154645907847, 667.134679129365, 664.977450352239, 649.536680170926, 678.389243830057, 689.585554049507, 677.737580115245, 683.392949773345, 657.895651267768, 671.525817154314, 685.48045699711, 684.059701422882, 661.325620097831, 675.500015074672, 666.70108527754, 679.036225198911, 667.216773859776, 690.310891318341, 652.002660602297, 673.171553140001, 676.868540515593, 663.383868975687, 668.717450812579, 659.171289474282, 660.193196566201, 658.233587157402, 700.634302828884, 668.344351925711, 681.907291809261, 675.748426856229, 645.419090668611, 651.906512716249, 653.7480773289, 664.810759235294, 662.480959109088, 674.079403893149, 678.746085256735, 666.749988256852, 688.445408026315, 674.628646584464, 707.545741972977, 702.056132457771, 657.229757273227, 666.817604344359, 646.242326068926, 681.452848894578, 683.968780781178, 641.376247009415, 697.706060409728, 681.605059703851, 665.854676824413, 701.19901670668, 685.963590333578, 692.340926966199, 676.109248401986, 684.334108644209, 676.990491048256, 686.635439338463, 686.156644734206, 675.559648976775, 694.793788078828, 620.603738828059, 686.868890492839, 685.277498115201, 666.521937026844, 655.175691578981, 659.986788834994, 693.427642081364, 685.269195699307, 689.723107691061, 648.23576781697, 630.360136063324, 666.971360405144, 687.397207393796, 664.41372746656, 659.948688015863, 690.496554714649, 688.888294124241, 649.941273866992, 681.435023924987, 683.131627047786, 659.749066796793, 665.461328367261, 683.595435026251, 664.611325557637, 701.13779493738, 705.161174785574, 642.799452467392, 673.897522481452, 681.867205255588, 697.835827149277, 677.427705456243, 670.556548349285, 660.104905107151, 655.406457475179, 668.088837425395, 651.4426015524, 663.480903708851, 655.570346414933, 677.117249041571, 657.593495621835, 669.33537719342, 656.472677995379, 656.420652868931, 666.684316228314, 688.431530639479, 701.846407442977, 687.625479211712, 672.255050883596, 658.193295120758, 664.970689400315, 659.940874965664, 696.405654583419, 648.797239651567, 684.772715223517, 718.168535989601, 645.593274777262, 652.482864986777, 700.041860603692, 682.246591027708, 651.927308975115, 679.733727314087, 664.966681721586, 640.682680655302, 665.132980362127, 655.288348614486, 648.070423404101, 656.258873393479, 663.250251334701, 684.477914428113, 693.191037011103, 720.568915932329, 644.767038736665, 672.523710034157, 675.93523531825, 652.754651160335, 674.741405936503, 705.849637671358, 674.692907990857, 661.004937616153, 705.966136483469, 658.142329956567, 667.589013542688, 681.75264762498, 684.674162462777, 672.53922567859, 681.23503916006, 683.555851159127, 686.669766820726, 688.663385347459, 647.781942250873, 682.08798329631, 660.492707229337, 679.652218863439, 661.2051517634, 708.716829763241, 640.505808705923, 675.929392873252, 687.313935700035, 697.078159866475, 655.321459079121, 651.568537292711, 715.04252366538, 704.629700233191, 653.71943017773, 686.130565701153, 661.563559351951, 688.33771031123, 663.370008548856, 691.469715659271, 680.958298775293, 634.6197340013, 668.631251116616, 680.577611444686, 662.819314107431, 678.657400777669, 676.056941097781, 665.268393237948, 642.491464206286, 643.805746341189, 672.237024375554, 681.126399037959, 682.496891512646, 671.923599064398, 679.396660486155, 673.154474414739, 685.905475162583, 672.743187809842, 688.506767692063, 679.448935389293, 664.670178450507, 672.950493091629, 670.471273234865, 688.886863177188, 683.221906604691, 685.776538141886, 662.829031561747, 682.750269588459, 661.243653396858, 677.224394376626, 684.653201212598, 687.028610785526, 665.36752406965, 676.130325773112, 680.934984664172, 684.189539563083, 667.439066169355, 691.728445508935, 672.064045519855, 695.358580361322, 671.51416259855, 640.185814604118, 678.157478832863, 682.797363835832, 671.444256433746, 698.152797821298, 654.884793469773, 639.984560955178, 661.270892046094, 658.452425458683, 684.845600522706, 677.164900217131, 669.880819413419, 681.803515774107, 669.079398635753, 677.319682578865, 689.711256455795, 676.517619419433, 669.446208613384, 678.791181627613, 679.932275440626, 688.347396040774, 689.531025296579, 658.095614628923, 657.647380974455, 667.859219818096, 677.566346160108, 693.288528070216, 702.023007144568, 669.621351306548, 661.955319257473, 672.939503071101, 689.682924307611, 708.591995206587, 659.942423817934, 673.779073317824, 708.2277343545, 689.340626306564, 694.308276535116, 661.532635391432, 656.045632089789, 674.734458367676, 648.990219260693, 676.567143083645, 653.240539678946, 685.470850525605, 657.827489820839, 690.537851234896, 670.875571499599, 662.674229212781, 648.333842262652, 676.752017742128, 692.432916231186, 664.127574746457, 676.064812440696, 675.344801144556, 676.630838302531, 657.927583180531, 674.57575300445, 696.609577206476, 671.067469691978, 671.672990940594, 653.028586397076, 680.509027933943, 678.457646987016, 640.454283602762, 669.207989791435, 687.938852732459, 648.406992409889, 690.378503370625, 639.923625318619, 708.838215499853, 668.587975465784, 682.683822232665, 681.774818420673, 697.866347078966, 680.895164964444, 722.069835779688, 683.283596184755, 663.682562409115, 693.312963710393, 672.22821155246, 663.478273615709, 691.318816752494, 660.079906558879, 654.464530388319, 669.530728066777, 668.659211630889, 691.092548644874, 673.439546572383, 682.470464419292, 669.188362351191, 679.621655881596, 657.088915903832, 676.20757483808, 666.998082819463, 676.76183627657, 662.246560374942]];
