# Supplementary material for: Hypothetical Outcome Plots Outperform Error Bars and Violin Plots for Inferences about Reliability of Variable Ordering
Source: PLoS One. 2015 Nov 16;10(11):e0142444. doi: 10.1371/journal.pone.0142444 (PMC4646698; doi:10.1371/journal.pone.0142444)
Supplement: S4 File — All experiment interface and visualization stimuli code is available as a zipped file. (ZIP) [file pone.0142444.s004.zip › experiment_code/data/one/80.csv]

	sample_num	task1	task2	task3	task4
1	1	671.152512308751	526.597523760963	346.370159291396	111.051968652407
2	2	670.699444384853	525.684424452072	345.253623864173	107.540330610825
3	3	668.63640344702	550.213059616797	344.519093129073	145.969739693524
4	4	677.783923432776	506.108513892809	343.783608565277	133.944930277398
5	5	670.435369952769	510.227868804442	343.081940069395	141.305969433406
6	6	676.327002081334	503.775499101482	344.784202834435	106.633360038302
7	7	671.705808171688	520.526329663726	346.282249967579	148.378197777599
8	8	668.566096503186	487.599497270893	341.982538900029	124.743550233221
9	9	668.573581967963	514.924924144565	341.560964865884	104.747617142436
10	10	673.126818398885	537.588448280578	345.4603112322	148.540152906468
11	11	664.35768562565	501.122729838027	346.607055346117	138.614607564495
12	12	671.180896141257	548.41708802993	345.187663090902	133.492078920439
13	13	672.54399857471	523.991926402153	341.080933107594	120.539817863731
14	14	671.639495168319	539.020110825231	346.739561920018	114.382258922253
15	15	674.42304352773	552.579294196007	347.011014801532	126.305630185082
16	16	671.072823901649	506.950408707109	339.822540653687	112.548447464325
17	17	670.281937532441	547.663939770938	347.148237172567	132.890549263148
18	18	671.359795279852	526.186520721581	339.761930497287	121.378346932974
19	19	670.271636771987	499.603987117662	348.781284433757	121.360725772195
20	20	670.027431438365	482.447983436776	340.146550139476	131.029552981789
21	21	670.260382026075	538.521569060104	346.007816040164	118.695010575352
22	22	668.703833520162	526.138597807443	341.904527491572	118.817121908134
23	23	669.679675273426	494.555295439677	347.064769392951	117.466417650289
24	24	672.769380181144	532.441741151943	344.794787128668	97.5985907434152
25	25	671.616524099023	504.881085568846	342.135451183433	101.642941752335
26	26	675.231854675364	527.422406345613	346.306433207888	136.664585501002
27	27	674.842634101701	498.591287097875	345.207572014983	110.219042360934
28	28	672.53827421278	549.551961513668	343.823095816786	142.434576930569
29	29	681.270531155036	527.987379106028	343.617524415218	172.17928758023
30	30	671.028626276751	522.293794303278	343.88199179836	132.229495316009
31	31	672.683720928236	502.826484128253	340.919186448086	107.538860003613
32	32	670.035514459486	536.135715316883	340.522395094831	105.444829421085
33	33	675.228724767721	533.799616704683	343.697418033728	134.977906243084
34	34	669.399793304464	552.16790981938	347.178355326718	114.792448211579
35	35	669.935366404171	534.250640635217	347.108109626874	113.63097305643
36	36	665.828288829567	509.554261414912	341.973862552488	148.794836175702
37	37	675.330869437782	513.877548583664	344.893061837411	142.60959377554
38	38	677.056889432044	512.594860915748	339.112753076953	132.861684167671
39	39	672.480729372575	549.113118823264	347.386263669337	107.794564727728
40	40	670.480697315867	467.179823527387	344.924630038783	120.840540319454
41	41	668.922800130531	503.623026379511	341.278680133189	131.671543646546
42	42	669.413702182315	509.533347498591	344.759813061541	119.116413734668
43	43	673.27075794729	489.290771213624	347.833110325363	123.989479042355
44	44	668.583454921156	516.025030084827	346.578357984592	141.739900966335
45	45	670.040414340901	515.644174058544	343.411798240024	113.070024935045
46	46	674.677986923328	516.476347351529	342.613228798513	141.900996282056
47	47	666.692922786652	512.876078089922	343.104476410762	139.890706767699
48	48	670.021600959736	526.461974077496	344.684535052185	116.23678905274
49	49	672.345982225853	518.459358665957	343.714587299228	126.674415415612
50	50	670.922540421909	492.405223613156	344.710078939503	121.185032409221
51	51	677.389415212536	506.873473847021	346.732708786301	112.480113714052
52	52	669.066862605666	504.516611716759	347.173810368588	134.101654481641
53	53	669.473488014576	522.294293609905	345.682736767316	135.776371334043
54	54	675.262255820778	503.406040114034	348.063864995607	136.870513940006
55	55	675.105965172676	515.671110974948	340.109236302857	124.103549873372
56	56	671.674053810638	530.772123133585	341.452077471637	106.922849677739
57	57	672.047656433297	513.09820379199	344.376428643887	146.157432416758
58	58	665.904758748026	543.552512051467	343.243272394786	151.340390633736
59	59	675.77082111218	534.079350042266	348.641688859253	107.687034994467
60	60	672.350197861865	493.110550883575	344.221473336386	137.357454389006
61	61	672.013299951057	484.576155005681	343.903496588227	141.145718745382
62	62	667.588013546104	521.069166311134	343.299274659532	124.114792243151
63	63	670.484728990832	533.589119385601	350.617175828168	133.758884681771
64	64	674.252246559968	515.868576664733	346.250281946192	128.141819731115
65	65	671.478584186994	501.492076174426	349.994541701947	137.993307957011
66	66	674.356689323193	516.624338875933	347.440358946962	137.072186634173
67	67	669.729897448189	505.493390708447	341.2487320557	136.090106055554
68	68	678.616613256192	532.77073895552	349.579934847825	156.232026637711
69	69	673.036757152053	504.343376633771	343.149198596329	182.495380099274
70	70	675.159465041337	488.36360766189	341.29024290725	149.602192013791
71	71	667.148441420957	520.294610808918	340.206944511253	140.949673238586
72	72	674.267868525297	504.114333355045	344.20473177122	109.032492766628
73	73	671.98582690015	537.200947234749	347.033647308375	134.472954714541
74	74	676.856632661941	533.103376482583	345.711276097623	157.697064441967
75	75	671.87749196952	536.064175651144	339.819457715244	121.545828422025
76	76	673.264460066456	500.162142365003	345.622542140689	73.0353874334862
77	77	671.302260907903	513.697499294804	341.497429221851	113.700042217425
78	78	675.579686541884	530.079764680738	343.989199481657	118.238073112055
79	79	673.010151831999	517.182492713959	345.813695765225	141.279367244482
80	80	669.321622853313	510.72994392937	341.138738418214	124.717171920918
81	81	672.298272001813	527.629863361268	344.510888910129	157.085500430539
82	82	669.934711878066	541.147864266469	342.270918530448	141.470491947055
83	83	668.793842243829	524.774442806867	339.549504948323	112.03334473516
84	84	674.007683585938	540.255325027441	342.831579251666	108.478910753146
85	85	676.589733619637	543.758186997209	337.85697938492	116.352913888271
86	86	674.345124467174	523.373242930373	345.627423404055	116.618983921398
87	87	665.558162176963	500.566580550023	339.343522369415	157.845692472003
88	88	673.698845600654	518.757458272203	342.579605312887	123.457016648336
89	89	678.231828772685	523.855869297273	345.462559648719	148.600069098093
90	90	672.713548381279	531.452750691684	346.481517346099	152.953406104151
91	91	667.897893887377	536.81957017922	344.914172518068	136.350658172028
92	92	676.149445257071	522.585067415049	340.128915721537	117.862531667334
93	93	668.097318110985	513.616905864464	339.853008448523	146.609840491896
94	94	670.141951180169	484.655737024754	347.02053399752	108.208068287693
95	95	667.048181670122	520.44512958931	338.758795665716	141.133902244003
96	96	666.943892081748	517.486005329984	343.893539829072	149.417271412286
97	97	673.276046712379	505.580244831799	342.276850122027	134.347096720215
98	98	674.95228151283	539.110464032206	342.102714112704	118.980124540698
99	99	676.523957390581	534.23613153592	348.490196294629	90.942904991034
100	100	671.692911739125	514.253370688961	345.534107524027	148.445308106895
101	101	666.075348420834	551.447972030152	343.870345932812	131.141953419716
102	102	674.119275832469	546.507357397422	349.112781895184	108.73686718437
103	103	670.669061200967	539.850999965765	337.94336117661	107.413933553022
104	104	670.541993775752	522.569503461544	348.945414496996	156.683159701855
105	105	671.302638824715	539.814540320695	345.780935108337	124.242773731305
106	106	671.79546841837	515.064225536725	343.290359487831	145.933700414191
107	107	671.199878400673	487.753968440071	345.830450690478	122.320017940501
108	108	669.145433233349	544.303024155	343.404490843854	140.927477000229
109	109	670.595467466378	546.976998522686	342.589019190297	123.791188486191
110	110	667.183275181966	522.300997137635	342.632516244829	160.004391234134
111	111	670.45755005814	540.011016430763	343.211757936756	157.627575464893
112	112	671.777078326919	535.907300958607	349.803033853279	103.423151221291
113	113	673.702465711205	550.215915437877	343.970163818009	123.059977452587
114	114	666.929262638281	534.45593921233	347.711767847653	140.529356718
115	115	673.149138998415	488.222145319867	343.661796813679	130.876552365169
116	116	663.891285944712	526.878691797976	346.009834432637	141.189643025732
117	117	680.971658766689	536.428998547305	343.519726160896	110.588503911839
118	118	672.402389562296	489.862153084511	347.504998009507	129.161558911542
119	119	671.197975183497	523.988257237847	342.515843868546	161.515946178743
120	120	668.524778541962	515.296972148233	345.464489553233	111.522071420445
121	121	675.29408617438	512.578717875503	344.496894407978	116.813011149743
122	122	674.927558900783	533.795330535958	346.966607966248	113.405205152608
123	123	675.777219969505	545.520803524451	337.924636698774	113.642240906497
124	124	676.019658058592	507.6351583933	342.60726726758	132.196373302523
125	125	668.595425918605	515.690427348378	345.618020097918	151.488724254139
126	126	672.510449694597	492.447762197424	342.54036146784	137.345879761427
127	127	671.890287596544	514.70604501127	338.947763669053	152.559022421846
128	128	671.251857732856	506.92188370555	345.827397137516	149.223519922955
129	129	667.407401338162	491.588134839424	340.973065185255	137.706880561868
130	130	674.910903240387	501.12967773383	344.973653675507	161.105592905971
131	131	671.088522318204	511.787465104212	344.369028313537	123.738907300525
132	132	673.818053180999	507.193888217941	343.677798117641	136.596804373324
133	133	673.788242224053	546.926352543808	344.298755549087	117.743496382223
134	134	670.060801538662	498.913762732664	342.624974060789	179.627414091477
135	135	673.601566993508	507.597783337597	342.557029835228	105.61640763175
136	136	666.512476843845	507.946116333384	347.539835668216	153.007761144113
137	137	672.566950748272	533.366555695897	342.125261799617	138.940529340301
138	138	673.103085456799	493.926162170759	345.113232157248	131.509685889712
139	139	669.071934224575	515.725535002379	342.573787988747	114.856293878724
140	140	665.186072845239	534.665217463113	346.742892768102	129.558511085202
141	141	668.617585000343	516.872278685129	346.987302087092	143.900245228335
142	142	673.47434035285	530.686019545315	333.861891002206	151.396932295029
143	143	665.864184387603	536.652420968376	345.086200429529	120.405515981
144	144	672.718956022726	507.141047838421	347.627881500196	155.418336010291
145	145	669.800305335393	550.9373661427	345.551947101431	125.310341082833
146	146	672.831290392642	535.793063765531	346.077611758926	93.0225107054528
147	147	673.992761596895	530.698745037251	343.45501815278	134.431077636172
148	148	668.617044404914	511.263896181708	340.610494945712	150.497791498561
149	149	675.266705664818	516.084713596708	342.632503934191	128.553753208844
150	150	672.417322199294	534.161799225801	342.648552966738	123.38662762505
151	151	677.974520513005	520.750562032303	348.864173142953	109.846813872681
152	152	675.856809577981	528.21374710073	342.214244088408	135.001620791231
153	153	670.231269486535	555.243518459996	348.823805022042	143.208069858996
154	154	671.532835554498	527.025502902437	341.833253521482	138.161673797085
155	155	672.358576272165	541.012275126703	342.790833347009	113.368243310909
156	156	674.276924365669	510.63596047987	342.398358911323	121.309636397866
157	157	674.277552943802	481.098428564592	343.775366446902	140.746521667277
158	158	676.129954222618	497.460383741308	341.99250994092	139.927369445815
159	159	673.5254237831	527.975670391482	343.436536243632	118.304760650087
160	160	671.035445781807	523.409691299883	341.872499470398	118.202206811393
161	161	675.039268607626	547.941743772112	344.384259741042	141.5317277918
162	162	668.423825406284	509.197062681037	344.533733262879	132.534693950186
163	163	669.52897011903	526.807839769248	348.282481864669	130.4648623886
164	164	673.11670064783	524.353275850822	342.991432511233	128.994503011713
165	165	673.664851965575	499.483931219323	345.746005618685	114.24178760218
166	166	669.697597376217	526.761388787749	342.27746642878	163.421974185775
167	167	672.421775740479	512.651027181707	346.397167248405	114.432150778467
168	168	667.506772629373	530.610736431531	343.540056216469	143.070149514313
169	169	672.410768295102	518.985219473582	348.336394247772	146.886815783995
170	170	670.779891244054	508.521149031982	344.245537910388	138.140853000667
171	171	671.871098397775	524.551567757362	348.650711223338	91.3634219934642
172	172	671.952417805929	494.88683540582	341.090316825369	149.195960215302
173	173	672.881636788706	505.93012461343	340.812049705995	123.352395348918
174	174	673.038369009817	516.316760009594	347.159866066779	121.791481495544
175	175	667.624927768838	499.86526402632	346.823284053771	164.03860403615
176	176	673.517289076782	528.142826806835	342.928376456587	131.900834719258
177	177	668.108773635725	518.443962443121	341.46976001956	145.767757117291
178	178	672.55404047704	548.950242383916	343.50850015229	130.287950441676
179	179	672.711438171333	522.181364840929	347.972648517175	111.108739973746
180	180	671.451454564571	523.993577620402	344.487180014482	107.425379260504
181	181	669.835989871541	548.808174040827	340.725750751771	132.758172484755
182	182	670.307882876303	503.217876543204	344.722895377781	128.568002877349
183	183	672.044576455116	518.713092187145	351.684890017826	137.77701379766
184	184	673.521367026271	511.862136837631	341.602678596914	151.839499299451
185	185	674.101493016704	526.560249377422	344.44274069141	113.649643314069
186	186	670.315055387759	533.805774824946	341.638766637727	137.994036721005
187	187	675.140766499509	498.025320612486	344.48338242481	121.778266941638
188	188	670.138993940841	537.033597575642	344.106934877378	134.328663819876
189	189	676.598001885954	507.07477768447	340.75198639756	124.618693096528
190	190	670.788102349894	523.508821560962	340.794606390349	113.229496567383
191	191	670.97182020751	512.398190338236	344.283645738956	136.763238164975
192	192	674.850679235828	533.279733721881	344.237186960925	122.918412074536
193	193	671.22471075294	533.454713714519	345.713203704454	128.080591441144
194	194	672.377389368445	528.144375095062	345.335888370745	161.815550610913
195	195	672.799123794076	505.789626540124	345.705422895016	119.583211574104
196	196	676.915897879243	514.429562982915	345.09352095519	128.27683464482
197	197	672.847016088298	525.533376027762	345.003239254986	127.807497111938
198	198	671.350352949379	548.540352157665	343.574994541618	168.20690681434
199	199	670.639664768623	557.478627164065	344.0983405052	134.577304161338
200	200	672.759841956304	521.526115326577	347.071608247938	114.624746522541
201	201	670.169197242522	533.22188791417	340.012247613491	113.281256754921
202	202	672.180434058236	542.233070829124	344.537525056084	121.741513264885
203	203	673.75768217773	516.247547147644	350.579804326097	159.576539072473
204	204	674.320304470598	485.851990559107	342.170557411751	131.412777116526
205	205	671.449632734653	534.127725269722	350.255822892158	107.957043372514
206	206	674.341793153878	537.263511094789	339.225718064369	142.789933763369
207	207	673.718778760237	500.713574124856	348.774755362801	139.248656104714
208	208	672.071588592153	538.094166842635	345.097312498973	143.076426319224
209	209	670.223032075619	512.10707361247	344.503873291669	111.165771531929
210	210	670.774143845728	526.251161633537	341.798646898273	113.770853351092
211	211	670.551251935149	529.521017631098	348.485849565057	131.487239173668
212	212	670.828407591665	541.805327261132	344.658870851681	101.191543032742
213	213	670.31722669346	505.356204030836	345.582361169682	111.798080450661
214	214	670.920845605997	515.259110382511	346.234613324974	109.83361096428
215	215	671.643833180278	504.689667227311	346.594494208319	110.714377715739
216	216	666.725471090203	516.580064953746	347.043263190023	118.834991128967
217	217	673.442805178866	520.50840630567	341.399895562599	136.493148664564
218	218	673.545779818657	513.587910328742	347.71259785047	125.53404122193
219	219	676.136357487493	540.552729888768	344.107735656397	147.448111004886
220	220	670.909001903788	502.759835982331	343.113785638309	137.955756793924
221	221	674.133826560768	515.242664761517	348.279302944663	132.078095135446
222	222	673.78146235422	522.239989976483	348.534209176869	112.062650561876
223	223	674.164027364006	508.943980489994	340.845399876459	156.648918369932
224	224	673.378627964033	533.446297184827	342.771501501552	146.051020193426
225	225	672.087531426266	522.607500721569	344.083928922976	122.984819374524
226	226	670.049605446356	517.777799990546	346.102854004525	138.427719416883
227	227	672.013665513824	530.946611653098	337.45449639397	121.3070690078
228	228	670.085758803532	535.270634302199	341.075349710102	145.432725458941
229	229	668.177079690094	535.131080336815	342.610848502664	110.60867811959
230	230	669.280376415775	492.561206793185	339.292260847644	166.079580333865
231	231	676.260604462272	526.236451497462	343.554131602482	123.221907436416
232	232	668.537164914556	550.155742166506	346.651524036037	140.981410075318
233	233	669.329322548151	519.416535908203	341.751988683911	137.886627138371
234	234	670.145947052487	503.891525784662	349.395800626508	151.02307420717
235	235	671.482178157647	544.176632094455	342.773434793851	126.886437429188
236	236	672.684638785996	547.804117063333	346.594310115709	141.813570322171
237	237	672.549080926517	541.973139981759	347.691835785504	118.358244604962
238	238	669.576983159539	532.791212079962	345.713566326763	119.21043857499
239	239	675.581694043007	524.022031554559	340.377713506224	135.474728576535
240	240	670.865073026626	530.214785849417	338.242361481526	101.54471505216
241	241	678.32352663441	533.367186695326	345.864291477966	147.770833748189
242	242	676.940618324961	547.991634152581	347.875997945556	123.497733870797
243	243	668.371662759178	526.643415921895	349.780825192991	136.786234369553
244	244	674.608918808777	536.378189052068	345.859897683889	107.76659509016
245	245	672.293970669927	527.040636392148	344.116931415026	122.807175140199
246	246	667.737940233368	517.182629811385	346.390407589039	142.780254080265
247	247	668.306227050105	509.6947230185	341.778485727675	129.390209617878
248	248	679.666130659212	527.908041512799	347.467469248888	136.559320959417
249	249	679.005383557504	539.142233124954	344.915394615935	143.633381988557
250	250	671.919487591445	525.361076459973	341.776624164562	104.846375343019
251	251	677.187329235126	536.110736862718	342.594601123991	152.548635387887
252	252	674.141359583938	534.377763353572	336.457593750662	129.273608622753
253	253	662.816333844863	501.590295438689	342.294111905036	138.492431774264
254	254	669.14292304846	508.169591925175	341.062726510945	138.449630113742
255	255	670.161199250519	510.667142109822	342.762090630056	124.512971882928
256	256	670.865128701707	528.256897032218	346.86750356479	121.959871901534
257	257	671.031932839853	541.781843177066	342.005651787039	117.996062752695
258	258	674.756541244099	529.218521150408	346.697802365303	144.979556205897
259	259	678.780861700762	539.582234417105	349.552441161704	127.542028795864
260	260	674.673387976265	495.233041142705	346.522533561829	159.972466030726
261	261	672.895650206323	516.680947569457	338.679970900179	132.999338651241
262	262	670.615946234492	539.103959875229	346.750516014809	127.44183697604
263	263	674.735303599114	520.46849465951	351.28355190337	100.616084932236
264	264	674.053560585396	517.978346730203	343.496248383797	129.795324280559
265	265	665.092242112921	532.261015026768	344.79625249708	138.023907540654
266	266	681.606953211948	537.422434815858	340.254759241063	118.543868644046
267	267	668.375980770592	544.177759069479	343.494620383849	125.673196937852
268	268	674.13766451546	521.274809753483	336.538169338188	126.339108047549
269	269	674.178485065578	530.886951414423	337.840561244638	132.882838880217
270	270	675.829614016998	526.405403906378	345.726802659373	139.566793831356
271	271	674.706832762757	547.652618092505	345.971002274981	165.432912564192
272	272	671.420664353339	513.562954010327	345.629254221942	140.608313700742
273	273	669.045544447177	515.240885870697	347.224081933683	130.890236805792
274	274	673.660526074185	518.21902659634	343.719782461379	139.155773549547
275	275	667.994742538885	558.98114093262	347.140379346746	117.010582498587
276	276	670.994277732364	552.080752250031	342.398261052944	121.705844299192
277	277	668.238259522948	507.366128513425	344.827545476773	116.442547691124
278	278	671.941407510414	510.522831831574	342.730190350771	153.474352336545
279	279	673.37537543545	517.477353291446	344.538370455264	133.252457400104
280	280	672.513968673178	523.767183741001	348.654608735918	151.637252590175
281	281	674.844891008983	544.573581410828	346.69208266932	142.726716705469
282	282	681.670101958888	504.187761026224	341.997959827866	166.200936631941
283	283	673.16208376807	551.71700631363	342.734974864379	123.665420486965
284	284	671.218712896018	540.870721448916	343.520357626841	143.659683946708
285	285	670.438280794913	514.110431181965	342.49453134896	136.972294736011
286	286	671.644176241822	527.137121069633	341.831292189956	141.580765027717
287	287	674.169601466042	536.598884573047	345.950253709538	141.162377416005
288	288	669.06870111748	515.7685149389	344.322805495195	113.448706755134
289	289	670.115449484486	514.474508374019	343.87974343563	119.462725189641
290	290	673.276555353851	519.875250597608	346.842591313645	158.552725199654
291	291	676.678010232305	547.52543564969	336.963881725248	131.312537583776
292	292	677.452426414516	551.645807996625	347.110416067266	144.09720084504
293	293	672.279505158556	538.735632236159	342.02826103347	146.171431164932
294	294	674.807339915028	553.377858306677	345.967641609359	112.726132389852
295	295	672.921662445663	510.24045340497	341.698888330266	176.82889854453
296	296	667.682320688552	560.565188965606	348.219618491047	143.639174111419
297	297	671.992434373359	550.769791245313	347.444678586338	149.665985818792
298	298	669.944242379345	532.760602898688	341.831259964384	150.552849116762
299	299	667.412688533814	526.663889819707	343.272758113162	139.276303844368
300	300	675.022841847531	509.379299299616	345.134490261173	109.946766406616
301	301	671.859226325158	521.156685304011	341.242238997165	113.389527442363
302	302	672.462729004578	529.327547588048	339.83016458234	121.461620333824
303	303	671.65934083017	521.558858160423	342.624853940562	128.310690006327
304	304	672.837121167941	520.044774174018	345.682122101217	139.049863245704
305	305	671.386311171887	532.191462611343	339.628563847296	150.427537212874
306	306	674.027561397941	506.208486393623	346.090141840089	146.649908802604
307	307	669.515271835726	528.742829314081	342.665505321151	141.402373909858
308	308	679.234897230204	541.061827794769	348.031427862197	124.801952681566
309	309	672.556579129092	528.165339431818	349.386779137711	131.151139088822
310	310	675.099219336376	526.654475904011	339.811444390875	135.262598338347
311	311	675.534158171213	512.476417334407	344.507813233295	146.420447253759
312	312	671.564653397187	514.980996486795	348.98591006668	147.078473022866
313	313	673.850066403354	529.1659135413	342.210468414134	122.00691653818
314	314	673.992859407407	535.461444613035	342.484161247389	133.164855027974
315	315	667.52814388157	516.717722930275	343.437576312665	132.630461224347
316	316	672.939162104525	515.753940448519	349.612309878193	110.827204177987
317	317	673.955914034239	547.250513846303	343.199498940541	122.747583533487
318	318	665.888845190433	551.972842477069	342.797843933593	153.70331401589
319	319	669.041201112903	532.962823660286	342.139704466892	108.997722553494
320	320	669.223150884455	509.993230294293	345.795191852576	107.006064245821
321	321	674.385131700159	529.693093619662	339.363808520455	123.293400862787
322	322	672.761559017503	537.607440142742	350.438328967008	124.373764719271
323	323	674.871310437637	506.631288860328	339.717216938806	131.666890471991
324	324	672.909884636224	549.011817850784	343.755034245373	110.786311838298
325	325	672.586465298769	522.1808752537	345.166820779172	125.209790195524
326	326	675.126617549742	506.58541116942	343.245709203952	133.535820129377
327	327	676.242037375789	523.655591149507	343.231182826689	126.295489264634
328	328	672.890488413667	510.221176791472	344.39090872289	99.0551724891756
329	329	668.445953588772	500.836998052264	339.329668414674	142.887073748849
330	330	670.491399374617	508.722992405869	344.138051713767	98.2375960027883
331	331	673.791817524225	508.163447234236	337.867476388735	142.185589370303
332	332	666.788097864827	480.177597475699	345.43048616486	131.041619115782
333	333	669.750618684605	522.152887417156	345.079223091683	128.906456196969
334	334	667.522725095316	513.339225001425	347.582977244329	128.385986455018
335	335	678.86859234856	530.689089526018	344.758836978291	156.520648119785
336	336	669.194588974877	521.291141940541	342.264072597994	125.288510968161
337	337	672.115603730096	540.522062590925	337.735115525757	134.912028387125
338	338	671.561767974353	526.840133393535	345.551602051078	130.422487197304
339	339	672.742769303034	503.049959725691	339.489464147581	126.058718014723
340	340	671.132305930098	548.275680929902	344.287052324558	145.933013041276
341	341	671.78558336533	513.130534739202	345.468980274985	151.10303551403
342	342	672.248269891739	547.276171156685	346.485497870005	117.759638864271
343	343	677.627514698634	529.089500671997	345.7042874163	137.249282961183
344	344	675.245551400002	546.486570503283	343.616322796024	143.246081711338
345	345	671.239353896828	531.729096295746	343.539789923256	129.629225161824
346	346	673.826449314515	518.348325043099	343.551542221868	160.237065422749
347	347	673.344953454331	540.200327107193	348.382222626914	82.9802926418595
348	348	672.321081585378	516.445522378613	340.454339766076	95.4142472220113
349	349	670.416838670483	495.029059295907	347.778905252344	129.956409106559
350	350	673.892120981033	524.52754833578	343.624160423569	99.416739917422
351	351	673.353801157006	531.512287050253	341.429580054281	100.634487964814
352	352	675.253248235346	506.580294905074	343.134197215508	129.033036083074
353	353	675.029757974866	525.958068127379	342.789314927264	135.440769494203
354	354	676.706060251588	515.915111509208	346.96046478182	143.374377346327
355	355	673.580197576482	497.557450825077	346.111995899663	132.355406085019
356	356	668.23369897985	523.668827691168	348.937757205877	145.365897745732
357	357	672.94547306861	512.386216232098	344.305854129999	131.33380793557
358	358	672.615933676748	542.63651569192	346.205831361066	136.037253461456
359	359	672.393903174125	504.704073290751	346.582205495997	128.697595852732
360	360	673.172315196426	513.61770369889	348.69543941272	127.626628287327
361	361	669.402949997793	547.554979274214	345.517947794957	116.130565313052
362	362	672.401170345822	515.365771565414	340.584641186251	170.02468895409
363	363	673.192005373206	539.922175860869	339.039937438031	146.893373895363
364	364	669.073319651382	544.963909558821	344.186116514132	111.275902394044
365	365	668.950438636752	535.791228623052	345.668849134879	124.215660022333
366	366	671.867143504216	541.077551213086	348.992933961481	134.231974526229
367	367	676.776994860496	517.015746538902	347.500577040345	131.560583348791
368	368	669.228306823191	523.703764921541	343.656662269562	147.815431451096
369	369	671.023015335241	508.991460185766	347.454541146006	155.193523596065
370	370	667.794497269992	513.722216164073	345.842394937589	138.691251644608
371	371	674.506565346581	564.444223585128	345.026969255574	142.93434020105
372	372	671.409089964435	506.189513630046	340.165615605611	160.14517442338
373	373	669.178413218611	504.390517845223	344.935139934029	131.486709534802
374	374	675.256135507449	520.285743749171	345.752884076094	150.208300169646
375	375	675.380107806258	536.567109587863	342.873550187639	158.685398309588
376	376	671.931692793306	531.82531760542	345.734257573011	148.598722227665
377	377	669.245249738846	526.011874509885	346.007383328694	145.319859338887
378	378	671.077329515712	491.370457269477	343.339518644617	112.755413904392
379	379	674.506420040506	508.729945327553	340.219448511125	143.431573943572
380	380	675.374892500073	508.528821408327	346.358236651273	135.714901582513
381	381	669.333877412723	522.611406384813	349.141603719143	138.55879021495
382	382	669.186199401924	526.728172845422	343.40824851718	121.461279766402
383	383	671.428769344495	512.711043426158	342.593333768081	170.641902815506
384	384	669.985928024414	542.174722323596	343.008482258888	141.897302190332
385	385	666.181867104056	513.337695257133	344.876914414522	131.982795029218
386	386	669.986265163664	535.140480142047	339.841065258856	121.229250146272
387	387	672.114918006892	522.934584493901	339.649343264963	167.734910007363
388	388	673.498788927645	512.485833396628	349.919160553892	138.97684509876
389	389	668.995908856366	525.0937714223	341.256636111578	146.175180099186
390	390	670.253661384164	510.33676890535	345.899010240723	115.160082816952
391	391	679.233756330197	541.975640786341	343.191950487047	133.708166069047
392	392	673.105708495755	524.656811739985	343.933926173762	124.828487671102
393	393	667.908530765258	546.605737690573	343.3751226338	119.088167667863
394	394	667.948100284646	557.2243038957	339.910591774018	125.986737905887
395	395	669.130794964701	523.872712957471	342.911176518499	107.99066845492
396	396	670.533036296033	523.434445373467	343.761649297412	122.411900414559
397	397	675.142291631898	542.640672225086	337.184734584903	153.171254305864
398	398	675.715879476908	532.673256002688	343.836204118037	92.3225989929848
399	399	673.477104758033	510.422139569954	345.126955747321	159.882701800921
400	400	671.691563687686	511.062545622734	341.098118924523	115.593859392665
401	401	672.596199347858	497.344927217168	347.318367604306	155.420912484157
402	402	673.827211183826	565.057733767458	343.054146880679	132.561155654814
403	403	675.151919771339	564.988716630619	340.945952139782	140.189335505259
404	404	669.405786382305	520.441455765146	340.589011855997	144.184471253031
405	405	676.109763171281	515.980163653398	347.092764865154	116.308904335668
406	406	668.292610247298	524.601640866922	347.365081581036	136.356564399064
407	407	673.699122778555	541.635420467666	341.600778753476	141.874892464669
408	408	673.404021462334	538.15483353674	344.79108468206	144.212932849268
409	409	673.311555407427	517.017527110491	342.424804766255	143.505350774637
410	410	670.807319078278	506.837993416617	343.928748118654	121.218424893393
411	411	671.277092157301	504.234260022004	342.699404385759	141.047965490923
412	412	675.381878022749	545.662336976578	343.802387600445	141.001896734027
413	413	671.188612356773	511.825459517569	344.395648443389	118.831231671219
414	414	666.463422433275	549.885892870867	346.941963961467	153.721499214946
415	415	675.109980358808	537.048042172875	340.026861661631	92.4636359276091
416	416	662.148488070324	547.085890454038	344.316411149919	123.79022458988
417	417	670.933363075445	539.099161421531	340.449859155086	114.45360504108
418	418	666.214294638853	553.398488645448	344.86546767967	144.454791597084
419	419	675.402062527285	528.056995850979	345.695466922376	119.734605299986
420	420	670.992070219027	526.106571847318	344.100557274693	107.501062009279
421	421	670.986910405066	498.928009719322	342.717079446191	109.505420715534
422	422	670.989298855849	520.608914594135	343.480264763994	106.704433276371
423	423	671.07393989135	502.212288181333	347.229126044635	147.598888215601
424	424	673.089375788596	509.254693093526	339.364621560358	137.754816567188
425	425	670.59079641679	530.704731597156	341.379219683413	148.289825463655
426	426	669.069318289417	524.57414074199	339.986783494965	123.893132540174
427	427	671.736268143148	494.199099426833	345.216275453698	152.475184286719
428	428	675.885699770116	507.106735686121	338.599473474382	92.0824738569463
429	429	669.081480487735	522.579454836761	346.840785889726	136.543487682781
430	430	670.897138722594	520.018156852596	341.538207136493	138.077640976252
431	431	674.307075449234	509.061901050089	345.239959451262	127.098584339482
432	432	670.074622953578	511.462395450133	343.253786598065	132.678190829942
433	433	670.725395442666	517.295660405366	344.948995797792	116.752570233237
434	434	674.250659258312	508.67068298436	344.591761798034	169.203926467842
435	435	673.433824428262	523.347769703743	346.664456973925	136.328494980331
436	436	672.855363342665	537.507931286943	348.503333559903	101.898900150937
437	437	668.231589975915	505.984450427333	351.491210094414	121.936086942783
438	438	666.844128359326	512.991442334828	341.566800542143	125.711291954377
439	439	674.523661069623	516.555326845945	345.27735814404	137.709865840959
440	440	666.113215630922	526.346009385548	344.136156064814	120.840750317266
441	441	677.358714161152	524.719906825345	341.433496648416	145.748877670464
442	442	671.647920495566	521.775465967109	342.257432658831	104.077731964267
443	443	673.370033103929	519.62982469186	339.84169296117	126.733284020893
444	444	672.597879570282	508.665678535399	344.035905596135	133.627988683112
445	445	676.452242955764	515.755553454148	340.970840338603	148.42567217264
446	446	673.928024909217	523.989294854052	345.936850171857	126.504205855934
447	447	672.02369521075	527.703393104344	348.462533506662	113.711420085299
448	448	672.954863046129	535.461227026925	345.221740544251	120.614936287976
449	449	664.548101050341	518.854714549384	342.600109984931	124.832407922461
450	450	672.803341784411	520.308281157338	340.636124533645	150.192213475607
451	451	672.866447988347	517.396107118676	349.303131798577	130.321348590321
452	452	675.526224084777	539.171515357859	339.444010198035	147.767504042384
453	453	670.031476772621	546.029617074532	347.948188198244	133.686484610411
454	454	672.707998753172	501.487917418477	339.165235684347	134.818310150699
455	455	669.212970773376	504.307224932043	341.799335305097	102.376338334312
456	456	667.818319871364	532.421262934783	344.384627101596	124.785607959558
457	457	674.506599526651	521.714535702142	339.632685577153	135.177695807234
458	458	672.059924016104	469.069686827389	345.232070727753	112.114284453264
459	459	670.152209954982	524.596681484562	348.248326969894	120.752908185908
460	460	672.298024094862	482.134904808642	338.335766286938	158.568229727521
461	461	668.568179298283	504.142049117893	344.862162135284	133.019445983348
462	462	671.021554720833	537.76359424891	344.662897472294	138.080737808673
463	463	669.490583921467	531.826639801516	344.863567618791	139.977705818196
464	464	675.140849112803	561.422842420335	345.651376149752	138.912891314867
465	465	672.488254206221	538.103912150408	347.96361022541	143.844726923992
466	466	674.296050809006	522.493836663374	338.943343538199	132.445163880071
467	467	669.276693186064	495.189646292645	347.869023409798	137.656322228037
468	468	671.367536040007	527.238774865115	342.001667922402	114.606090975891
469	469	668.06520519202	485.690262541402	343.463641799931	120.136946789332
470	470	671.3635526331	507.054989602038	347.484778219799	123.870005114691
471	471	668.592114532994	546.428038841233	341.206480865613	169.003952383617
472	472	667.863911578193	496.529676332173	342.679759844141	166.475125164402
473	473	670.916546744776	529.348454769652	344.334596288247	139.210281474349
474	474	669.573885387239	516.942905300699	342.374347054357	158.543526309818
475	475	674.363861387088	535.460804898935	342.678236373563	116.267898159092
476	476	677.293594342641	525.948544999264	344.694436867596	125.418365250303
477	477	672.882212759269	520.755943923744	345.495519422597	108.065946743724
478	478	672.223546844017	492.855086322663	344.814298846102	132.918379461749
479	479	671.999171069903	541.820552395188	343.312832822893	142.529190310279
480	480	666.977080164241	533.244472482983	345.124622392093	105.0080638737
481	481	677.871439910486	544.725593192318	344.102703715678	145.603779546148
482	482	667.500267253337	513.021777598417	341.863135357993	111.151643232337
483	483	670.455829933935	504.297068454009	347.725069649236	103.798103829121
484	484	675.759644576195	542.397130222506	347.901297465327	121.594199852008
485	485	677.282065209774	505.16902448923	340.523482901764	145.201085031992
486	486	672.695225806143	510.142497648423	348.408673667835	140.636290464754
487	487	676.890021357488	522.52112240115	343.059123154709	111.797957681783
488	488	674.42440890868	535.93787837598	346.691777426016	142.193085186832
489	489	674.555910630425	546.404868899412	345.115032248144	149.188304588958
490	490	673.041887005496	538.084601489232	343.251956675932	110.792370650562
491	491	676.045626324595	541.647472216529	344.8617022369	146.842559275699
492	492	676.516306048324	486.874378664239	339.477106864065	116.293609498524
493	493	670.486492799775	489.261261822403	344.635179863725	138.842910906115
494	494	674.925651376586	530.071937358893	348.055762560354	123.411003752123
495	495	671.529974503146	512.865127642894	345.064777088311	128.177390368391
496	496	669.086353554561	527.481999188051	345.037312843088	131.835937478496
497	497	672.566289677394	505.158539386404	347.558348830703	162.239882986164
498	498	670.475062041428	547.081048097057	342.440743247339	129.988588081474
499	499	673.028054845721	530.99062548746	344.470430221012	106.139030366558
500	500	674.16074084584	537.753801786595	345.37930322629	119.830866593223
501	501	669.176184289607	510.107334296981	342.473318365693	104.168488363312
502	502	672.000230400025	566.266136380628	341.545170370857	127.373287636375
503	503	669.801762970826	505.987088696089	342.161120291741	145.532425749141
504	504	667.998250860791	559.801214494316	351.465195549724	137.632281299285
505	505	671.433817324747	514.437835601835	337.974749831803	124.917410940331
506	506	677.508399953258	531.260533116457	350.9165922347	116.067766774935
507	507	668.84457534335	515.861269245812	344.204410827404	133.958277763955
508	508	672.652753061899	526.080222020575	346.790220929965	132.306719641953
509	509	670.954192800269	530.017303312526	337.182618207105	129.074309414324
510	510	671.286351188335	521.704887698541	342.630144242847	123.36167174719
511	511	673.884282710496	536.422282140047	339.277932345202	145.176089813588
512	512	669.657191144511	513.876155088982	338.597967352574	133.016644930818
513	513	669.95730504046	538.372672301897	348.819222549902	104.236660210781
514	514	671.584220887474	496.572814510284	348.268591080092	139.785223721688
515	515	674.094380261893	511.24963411933	341.229080166385	117.079266295573
516	516	672.316808821435	535.082001664666	339.846830343543	134.762701876372
517	517	671.765300852444	528.571783635852	347.341309972458	126.471995971787
518	518	672.632562502662	536.639869333709	346.380285102825	111.491900185205
519	519	671.354471619337	524.92870696521	339.707438044549	152.405069475074
520	520	674.361373278708	495.723067203602	341.086620890885	121.363493798871
521	521	675.823711583136	535.022210030719	345.402818497787	117.742156633073
522	522	671.2224496333	516.627192812437	349.743171825721	121.639401031835
523	523	675.148430592257	513.896962734372	347.115321963597	138.381376670338
524	524	671.563289117466	521.872801057671	345.021224239662	146.257974191932
525	525	671.728541462568	519.399993344655	342.551265314521	115.199063905753
526	526	673.028621983406	542.910893720286	340.688890368315	124.920994579703
527	527	670.74272905785	512.367980040812	342.889123215809	130.463033957879
528	528	671.493138427671	507.10654788878	342.786324668481	137.055646170139
529	529	673.532390314128	539.524845142912	345.161035314333	111.132109380385
530	530	673.569700703404	519.335857533861	338.164307713616	104.977966534829
531	531	667.531555414696	520.027611413051	346.153210601282	117.245634978683
532	532	672.830339519135	538.808338278809	348.394066627849	98.0957787358568
533	533	673.253472456675	514.596546865843	346.078465913559	138.524599141577
534	534	670.814416983859	507.148376614372	342.819725255507	144.664122894159
535	535	673.273678619777	513.345893812691	346.881101506512	134.266609210922
536	536	677.320329769855	523.652178503853	337.633719954111	154.290637036875
537	537	670.34561601021	518.031942049635	338.960241885962	134.03191949733
538	538	675.812357650131	523.490107932322	344.603829894855	123.26842156851
539	539	670.76661946	509.072002789173	344.966653872014	137.003004292376
540	540	669.26913820716	518.61979313476	345.819566489215	123.696756962063
541	541	670.658663916873	543.449422039981	340.21025861681	143.984515811605
542	542	674.468266185553	526.288021295487	342.635702302736	114.395980689884
543	543	673.474641296715	541.526323087809	343.185969111733	154.493974430364
544	544	672.449218268929	547.308884532141	344.714737913066	143.296760196693
545	545	664.731218366592	498.01874011973	341.118111924579	117.578819078799
546	546	677.305639923051	547.190865912955	343.787293023321	151.188953740096
547	547	674.811237439006	514.967742613261	343.767606796363	99.5325553367127
548	548	670.456436172909	488.207138201103	345.512045618763	145.865086161355
549	549	672.781372495887	530.324967685788	342.833767184368	143.596108995982
550	550	673.395969291445	536.983755771367	346.258942140412	126.166262380896
551	551	674.645300590035	502.963537802327	339.299389578816	130.317581057432
552	552	673.257359489872	497.580924884718	346.784884540843	126.983161518375
553	553	673.826310392546	547.870880721826	349.775785796806	122.025668704488
554	554	669.237717161065	526.036093774443	341.879377836312	118.949174839949
555	555	668.744716098261	485.793641045002	343.315153354006	117.409107842408
556	556	674.173884314798	514.088248509094	345.766478349023	128.575129845621
557	557	667.658854376865	522.508905437733	342.271363918197	155.516705782913
558	558	671.850055669891	547.997357508637	345.099476758121	156.087152278147
559	559	672.670015527913	524.070043542422	342.815335578771	123.091977906008
560	560	670.790231706409	484.538773122637	343.117927759557	137.802604254398
561	561	671.513293649126	490.227005480922	346.035682758107	125.27454329528
562	562	671.036303339941	552.882957049093	342.762588499008	141.27205849775
563	563	671.205332466013	538.951409582751	342.058191447734	162.63487423112
564	564	670.927190479155	519.377761205872	342.026991677821	127.089054761954
565	565	672.09726663569	514.750382482347	346.510097917197	122.811933982725
566	566	668.316752014189	506.02137447806	342.894077055528	132.534056329605
567	567	673.638745735712	561.701685332858	345.383368161965	134.997835493162
568	568	671.955049522821	516.928200022689	340.845437117932	116.89383046053
569	569	671.439616166088	523.883923359175	340.72145837314	154.172718897874
570	570	679.433229745607	494.870948311126	345.618899488735	120.290359320842
571	571	675.801090909115	537.989660101083	343.707774543829	129.286654303424
572	572	675.398332112439	518.639710142774	345.030741407132	129.740114772505
573	573	667.7389537226	500.209892449407	346.060096094643	105.996005084201
574	574	674.617626485143	547.850444075516	341.160562461975	124.791258247609
575	575	672.444562843244	529.396986726574	345.568333289196	97.2611687280126
576	576	671.219948096757	560.683053568144	345.539797605275	120.961936516219
577	577	671.378509397197	572.206091040889	345.095039372321	139.923155720123
578	578	671.213627005315	535.244192841249	348.208816607514	155.04637494875
579	579	673.11668155321	530.068052833296	346.371549087332	133.808117469922
580	580	670.616832545923	544.349957834572	344.727667363122	135.331742846103
581	581	671.826139364371	524.789433173652	345.743287869934	140.084086014688
582	582	676.636288938031	539.882376591581	345.702010925504	108.792412629039
583	583	668.910700736062	533.904837778344	338.189591978851	135.187744241457
584	584	668.261183857471	562.385043872207	342.659982142766	154.093162603755
585	585	673.806815867323	519.846191762783	349.49056916603	148.221236250086
586	586	666.295377921016	531.474779555438	345.861359074458	120.265406808196
587	587	672.319199516099	560.320549522161	343.825560855373	130.223753144638
588	588	673.091224560373	554.424966455889	346.281378137743	132.901464761506
589	589	675.612642630859	515.66936714286	341.692941770731	108.496530611318
590	590	672.070597604156	510.438407097321	342.066831596269	123.102493736019
591	591	677.848295921805	519.778261475859	338.146640941084	114.747792989502
592	592	670.243560936134	509.524634932421	345.849818324256	174.292587115262
593	593	672.269876487909	530.593810049695	345.841618443397	134.983775453882
594	594	666.749137698318	470.808079623431	345.539364881246	119.448473643934
595	595	673.756385802066	510.273118623373	346.684243157702	83.477103633923
596	596	670.444031391672	495.547592361331	340.426796525013	142.075318334659
597	597	674.772292666565	504.453962796958	348.333559402801	133.254187948739
598	598	673.579047320548	495.447734013677	346.768864347645	164.416019959987
599	599	667.96905285052	491.183071079929	341.927298889237	152.248763847567
600	600	671.727379170772	538.84455006467	341.607655260667	119.755440855063
601	601	672.687363080965	508.623356749826	346.814268516383	129.863497094207
602	602	671.793776762549	533.623501077407	341.187394525173	158.701495087867
603	603	677.15175297874	533.142735225844	342.513849299073	124.111285520233
604	604	673.388078810271	542.820445842076	342.396974379883	150.568420709663
605	605	675.819728836751	530.631412975798	343.084647429061	119.292492720312
606	606	671.144267194473	514.875245423696	344.034945641857	138.481393478055
607	607	672.607906050068	538.029482855573	338.965467943303	146.654015207215
608	608	666.425719832513	542.844875278738	341.852995218672	120.36007295191
609	609	667.86021583401	497.648005765153	343.929866237791	122.227698065618
610	610	673.075745364037	523.532855247287	343.826559270523	151.086179689749
611	611	672.495814705127	495.620422212264	349.544521527979	125.536614174441
612	612	674.535909396394	521.073021333641	343.207214252963	149.41223383648
613	613	671.953762896122	507.862752575369	345.790365226577	101.078848268703
614	614	668.222772345005	507.559857546645	342.683371444363	126.366290387773
615	615	672.176322387795	531.311847106453	346.831833919319	125.172196559048
616	616	670.580279275597	521.260716991124	342.793168615292	146.380839326891
617	617	671.550208693688	496.047920140966	346.0044041537	101.824414702691
618	618	674.541552908013	523.809648158837	340.933193143762	116.310137361283
619	619	669.023493433363	508.559799636489	345.277564335488	109.145717462929
620	620	671.650905533468	526.075012227021	346.520428405958	121.862983580349
621	621	675.661415608506	530.880153328938	341.83971647085	140.549975408939
622	622	671.401761952062	515.451838426701	337.952821299273	95.1549926610329
623	623	672.365174087549	531.85996089861	339.288722429369	135.887897470045
624	624	673.187301143381	511.536797477159	343.579346948757	118.244664661244
625	625	676.030420146909	530.80860380986	341.666350577256	152.283970487846
626	626	669.728890898441	551.345402374398	339.022948575545	122.29620748195
627	627	673.617169567368	504.532844039461	343.121924177451	146.402916410773
628	628	671.767371247384	526.809507244871	337.409920712612	126.939270504675
629	629	668.97194705597	505.727128494767	344.51930544794	101.228105775784
630	630	670.30714894507	536.480610008822	339.02403768672	103.687469979512
631	631	671.678957083634	516.515054388821	339.981392499121	113.699797309526
632	632	671.810889242666	534.365093353483	341.536401383693	139.733801434208
633	633	674.225082959442	524.763921260905	342.936729719351	149.852082460785
634	634	675.337204755704	517.988693603216	341.446317644839	127.46996679065
635	635	672.819055901694	538.964697622675	341.634850199923	124.28433761616
636	636	670.791692817354	527.38576281662	343.465805863526	133.817930575151
637	637	674.207081016271	510.373454111479	339.484755257966	126.680493934759
638	638	673.64837921558	524.305510248191	339.343224727766	144.126715143489
639	639	672.241198704082	480.383886477936	338.53932474481	103.059558447078
640	640	671.905220219483	546.8826996804	341.968144789156	125.602545645556
641	641	672.251517002911	504.290451535738	348.598875897979	120.148420087955
642	642	674.018559200965	517.582769252925	346.174603984974	124.902746408973
643	643	672.460047029486	506.128424550273	344.504111502966	150.004140254718
644	644	675.548814643976	523.901498976272	342.473488966466	124.035776535273
645	645	673.348576363013	529.773237401448	343.855885219434	113.897646882565
646	646	673.35006591669	493.104321488729	340.039391570405	137.705614478417
647	647	676.141543691727	525.794287762603	344.520346602819	130.297203183067
648	648	671.205431647569	544.496733793912	345.333127205554	119.631483393048
649	649	670.462023405815	563.22545651549	336.405310675182	133.566382774213
650	650	675.850873695588	541.999340240999	348.291724661331	125.073739627583
651	651	672.440474826406	560.180391599779	347.179819042364	137.812784251986
652	652	672.095643452576	541.089498179373	340.841600700705	106.557157678332
653	653	672.3631562249	494.257123867371	339.477815062592	126.245047882362
654	654	674.984443820845	520.781899215919	349.28826678479	112.822983071343
655	655	671.550742259992	542.627043173682	341.529870634352	127.824864655606
656	656	678.686840844112	490.95974734724	348.146886892903	152.290014075381
657	657	670.94252488779	508.226283340384	344.845716578544	115.608300662296
658	658	671.4108463934	530.570276581735	348.215554990766	115.512422839293
659	659	671.323457952859	553.490193644336	342.377028351032	133.894131385716
660	660	678.693005535592	523.751464647607	347.056134555163	136.225893094949
661	661	666.960594721447	500.174531506415	346.469895750685	110.779346720547
662	662	672.871993757517	550.951808696463	342.755906744443	126.524160891124
663	663	670.35658599133	525.238031803775	343.803286453589	159.655580921089
664	664	671.344192962672	523.759324689843	343.352302596177	98.9218618881413
665	665	671.327177497551	508.008684246982	338.936908898094	153.955548602348
666	666	675.284024200541	514.973187472963	345.389588694918	154.748527117101
667	667	671.844741176519	566.368765762121	349.225069116026	127.905186071163
668	668	671.947842389127	544.467826122256	344.133681309081	143.211948347686
669	669	665.649903873016	511.014623576608	343.92052827701	146.454418680206
670	670	673.209754647641	508.994619708626	340.722303829749	129.430847951896
671	671	679.138532712363	519.204734052087	343.169501854712	130.840984506496
672	672	672.999604354635	519.573244963896	343.190265716917	130.516117461198
673	673	673.323782004565	528.944620811345	344.284177481676	114.792359282954
674	674	673.360989696239	546.41759884407	342.786371424405	152.559880292756
675	675	671.897856001801	520.55560121543	345.493214419692	127.412486451146
676	676	673.650137304757	520.977667551037	347.255337320734	131.149320196687
677	677	671.51440248422	501.692895304712	344.351293914726	133.662626632706
678	678	675.894247766046	519.92773771162	350.732553756848	116.306311985111
679	679	668.97074217594	535.879057025253	342.7853941472	135.175057936505
680	680	675.64775926066	521.374169815969	344.655978835202	152.962695609401
681	681	672.794518274041	495.727361284893	348.547991385878	127.36606089819
682	682	672.17753225984	515.97917468978	343.654834110144	145.449162875336
683	683	669.488753194563	543.497293855828	345.397739573357	139.661719522817
684	684	673.097143699993	542.335220200572	346.065835902594	140.617042794192
685	685	668.756873269949	517.141020413169	346.428886292869	122.361291966599
686	686	668.501076809301	504.151716230458	349.854826499762	132.057084264005
687	687	667.954240314651	519.69674088135	341.924324131613	146.947317633135
688	688	669.010581493273	469.760941157985	344.469832400451	103.958862261257
689	689	671.674794441438	530.49445712419	345.818954301648	126.706529813563
690	690	670.886761711013	513.081413392869	342.463029659461	161.556816938882
691	691	674.264447056516	485.368881267633	346.8435055738	136.169345259177
692	692	672.325025322996	515.985938838073	345.766208419096	116.849574363787
693	693	678.79251143625	512.236959113725	345.944754840134	131.199306461321
694	694	669.023866082942	530.14569401004	340.980827235907	130.786175359339
695	695	671.219374210869	524.923293084596	346.621687249263	136.976268669744
696	696	672.972968235535	509.310897272344	346.642961681649	151.312958571004
697	697	669.121311415034	529.00382304555	346.918853194133	127.40326919423
698	698	672.507946130038	499.853306744434	342.315371832023	109.099697248919
699	699	670.003525986431	523.575740921242	347.94701397364	131.83116168835
700	700	674.563645931225	526.12461527216	350.633893762615	140.69473675542
701	701	670.868508833422	521.643836748972	344.30089870962	91.807856267374
702	702	682.269138604402	503.221199286884	344.428229494407	134.647808069536
703	703	669.385433012	517.451788537452	339.936838363135	139.060247355456
704	704	672.681667069589	517.140241912972	345.492732632107	133.454147216332
705	705	670.228605277964	518.032753202864	342.639809387933	152.408742406785
706	706	670.978422775987	515.768373630417	345.106593462785	139.084303681503
707	707	666.245514425202	524.86342853732	343.262239840243	125.559157116436
708	708	673.758231873839	541.958287193234	338.804819010999	135.954886938879
709	709	668.651077855268	508.877482803886	344.090176743638	154.83165485786
710	710	669.475720031307	522.5467724057	343.733753070677	116.862383196469
711	711	666.921989048048	525.479456855602	341.898074437227	101.028857194208
712	712	666.56720672567	502.380648088252	341.500463520255	134.528586564295
713	713	674.980762390182	507.755683261668	340.796175697354	124.774736490523
714	714	670.835984189616	514.565011969507	346.629034689093	152.304756903309
715	715	671.805800847511	556.611214383376	336.300272473301	135.155881041981
716	716	670.374520210656	549.034875018103	342.480324844273	151.347247821336
717	717	673.281791721153	496.205148078085	346.291247908036	106.417146546202
718	718	674.890395167672	505.497910061738	348.583533054939	129.796879162949
719	719	669.918847481955	511.749437731481	344.403587675967	139.094023297613
720	720	669.252821348451	532.176643571689	344.347510353099	126.201812237932
721	721	673.473786624016	497.550052163891	344.268797516266	134.881602631849
722	722	670.41530980376	522.030511435306	345.84416740658	139.979142043764
723	723	674.584936517002	540.36694342943	345.567531581603	124.286483228522
724	724	670.179662288686	504.666735232865	345.784756318483	127.007009789314
725	725	669.111801507663	530.437665591539	347.293782740474	124.151001332244
726	726	678.462194450068	524.223313236811	345.35084102927	121.467349845428
727	727	667.750035967552	534.817931750666	345.69303964506	156.49621330136
728	728	672.732022398656	508.658554031791	342.880141956828	114.687507376251
729	729	675.028856343752	524.490844282769	346.302432551945	131.198626319243
730	730	669.598757781545	535.601751872502	347.622146079268	140.6781371932
731	731	665.816934554661	526.258516550319	341.837020477983	146.531316877613
732	732	674.712284160262	502.087171430881	343.248956293775	145.438712456299
733	733	672.774286414766	510.329902583436	346.46300760301	145.61686823776
734	734	673.646162168387	501.08523677179	344.679331573828	127.787024214611
735	735	673.207387855338	529.325066315845	350.290646824512	134.157244065285
736	736	672.497894446221	511.88775241381	337.824662196843	128.640371027355
737	737	674.812713451099	539.088899700313	344.910121984222	146.30361634675
738	738	674.353166086628	526.806464233419	342.241000373014	116.722907025963
739	739	676.198986150171	510.86674845204	343.343146034235	158.262753715197
740	740	673.914425475238	515.091082373316	340.625146861542	125.437948434048
741	741	668.695813187598	514.813542795471	350.596756568364	137.340015732601
742	742	676.897195095255	497.366063837983	338.006784495507	111.962719194958
743	743	670.263427193281	531.530593224393	340.88815432589	120.881716636073
744	744	673.308500453583	538.280322784621	342.8150052264	110.850430453316
745	745	668.379822926253	552.848503633383	344.247346371474	119.095929083336
746	746	670.011190903961	523.71242812425	342.220624067948	109.335754153415
747	747	677.689079401135	533.537499565241	346.176169724091	113.771242909272
748	748	676.518338762173	548.812193610392	350.596436084198	127.36894686182
749	749	669.4007808017	538.686164787676	346.309179116494	138.028814411222
750	750	670.623870231355	522.390038161761	343.539318534579	144.550726609291
751	751	675.689147613685	517.233285226953	344.85474014751	130.718488292597
752	752	667.678885600985	519.229414852037	344.728435382345	112.878598757246
753	753	673.099557584326	502.872353342116	344.926344870271	93.6961386479551
754	754	669.110117557068	522.240747540767	345.498338429399	142.373420581056
755	755	674.360031812935	494.33171687403	342.880430967587	110.727643270433
756	756	670.839205143266	526.218677211212	341.100635807667	111.998427758437
757	757	667.631873203907	547.238673861115	344.1319432242	114.058845829421
758	758	674.047683885729	538.232480010588	347.472363826291	132.326154942018
759	759	670.954922240965	502.872359328983	342.430097890485	119.404786072709
760	760	666.238497397236	554.086609888474	343.245466686022	165.552840800711
761	761	681.115780583764	514.239239252992	345.263318799238	134.23750475505
762	762	676.829484133684	550.446116922575	337.724846799861	123.317738525694
763	763	676.116177748951	503.021983409315	344.036544347685	137.818512095183
764	764	672.90892824917	517.391809942957	344.340281355676	138.962998384044
765	765	671.184652801565	514.766013543018	339.505922241471	152.737826450403
766	766	668.346075482461	506.642340760687	343.841298914059	157.99337441543
767	767	677.29475098251	511.402308918705	340.869455009602	134.16012423652
768	768	673.322683301878	528.471788882844	340.262184997833	109.673577765331
769	769	673.676282351159	537.143319762611	346.309052905509	132.995793144302
770	770	674.272670621681	534.850424246718	344.975937874573	157.53761877369
771	771	667.105777433697	528.782876937179	343.09641957724	179.609566749493
772	772	670.093226975787	531.214648610854	337.966947661962	143.661873089857
773	773	674.159398163597	519.800732540645	345.240013701288	122.183411334279
774	774	674.227765304007	523.313576001377	347.20843686678	121.420995214434
775	775	672.749035263735	542.958953571555	342.461721783024	131.027857115229
776	776	670.294891023433	528.261903803546	347.575256438059	148.073990395939
777	777	668.780436969844	523.288694669202	340.648884273641	128.683495500084
778	778	671.549893775154	528.922303688949	345.762732385061	129.60617411171
779	779	672.274268163043	531.394046174243	349.270325234748	110.936271490076
780	780	673.429791353248	507.015997534218	346.909140298105	127.971664496799
781	781	669.258319296829	557.407127129336	343.994287028338	138.392017548967
782	782	670.790596081536	535.438625928065	343.083380657702	132.505827352855
783	783	667.256965066359	537.26308943264	342.878160580743	92.5183827085156
784	784	674.207903566115	544.150633086163	340.797063162619	111.579307930797
785	785	672.132059077633	517.202237460705	343.593204510749	109.95806379104
786	786	671.632684931505	543.216074775664	344.226516584519	112.257593220162
787	787	666.208346838534	527.694398189559	341.767224450631	145.483884646525
788	788	668.540035009711	538.945528584039	346.976781317962	126.765856951175
789	789	672.27635575499	511.313380267067	340.704075260822	131.050283201206
790	790	669.259436314752	532.599161382415	340.159719657723	113.316303636329
791	791	670.673278603872	505.096934349225	342.312208163419	128.273490777528
792	792	668.721456376392	541.413655733281	344.623932698618	130.311149213173
793	793	673.200741930731	511.585350422433	342.333337174305	114.919236765853
794	794	666.576206902863	553.58051889711	346.771147596125	104.065925875401
795	795	674.602959540207	527.164673824047	345.887739644541	160.701344449125
796	796	671.924505597647	524.438350036166	338.899492893093	174.6025646156
797	797	669.349818640089	511.091308902769	348.249490647514	106.632119597148
798	798	674.380385057356	503.338479694607	342.618681357603	137.774385710889
799	799	674.110102463055	527.83134781827	346.531467463044	150.682477872626
800	800	671.515240200316	519.417943010602	342.228991752359	133.533751857942
801	801	670.923223438909	503.948525103816	347.608637110378	126.263310445115
802	802	671.625957298665	539.518098953416	339.093451730481	126.689158314021
803	803	671.959183728863	517.382922681148	342.755957799677	105.973509578706
804	804	678.394921107834	526.840735763344	346.213461082682	151.718393491726
805	805	674.74474447354	545.803165355969	341.976429520949	152.939057182611
806	806	675.681839992384	502.768644774263	345.217753986072	133.110487114835
807	807	671.560925353104	515.568994605412	346.756987201439	104.172738152972
808	808	672.644291492742	522.532747876493	347.927792746505	132.890084797111
809	809	671.927239324208	553.180608940702	340.890877539679	106.55343515291
810	810	675.700487447637	515.931170665538	343.317965266355	100.386365819394
811	811	673.24087221312	540.011595789972	342.035779925279	129.345864153307
812	812	674.0828540257	520.557322342564	342.986776814552	120.47291310042
813	813	670.79839619331	534.975297124151	341.023786626357	113.571839083115
814	814	667.644075755864	531.196408406518	343.141444655323	138.070849370397
815	815	666.557645086561	489.527790267658	347.996878908615	113.844263015844
816	816	672.557595783025	520.075580164904	342.255967196586	111.087868332622
817	817	676.022891916175	526.487030186768	348.240867009167	135.28067172768
818	818	667.258881193419	561.768672672317	338.816058688495	152.492356773049
819	819	665.543472012627	492.725973808115	342.183365869968	114.077409444021
820	820	671.567565591773	497.425736420767	344.488878515844	94.4591593049584
821	821	672.78542089205	520.010864913702	343.419025823757	164.35441447317
822	822	676.316802484586	500.938886305447	339.807855882387	117.876581887846
823	823	675.130886779643	544.398003262316	346.850025235344	145.90984279497
824	824	670.049724609186	530.396847434513	350.558335941856	121.296507288353
825	825	668.28192396693	530.258189657513	346.647974472174	121.07143584367
826	826	673.267139884373	514.986784760602	344.768014621593	115.279631895913
827	827	673.232045796167	505.955862974016	343.07513093621	137.844799689613
828	828	677.032093080034	523.101897749376	343.169825538844	112.025680737943
829	829	679.312165114242	522.376048788939	341.01804112226	146.116137089376
830	830	673.372168714403	504.139176185763	346.678320881346	143.269970536703
831	831	670.232743561727	524.548588214831	344.336980745833	146.400700170659
832	832	673.975731567622	502.731495559103	348.206947892708	133.974931611581
833	833	674.118031997808	481.712794099511	343.354462181422	92.3296236271651
834	834	676.862720510353	531.619227226514	341.917476337095	134.397710466783
835	835	668.474336592582	557.854923196251	345.327028023809	138.009863805497
836	836	671.697481037525	532.517023888039	344.552769831218	169.136307824752
837	837	669.523569132605	525.96394082215	342.339125787518	149.003039431308
838	838	670.857159770861	515.238637409172	340.124022434383	143.954344693522
839	839	664.611194636786	528.361382045235	343.942956489174	117.306711624588
840	840	678.460779343737	498.905208799065	344.293343372928	119.400462503879
841	841	672.287611561334	531.081815017704	340.723921817378	143.322002469839
842	842	672.524872000946	521.049538896343	343.28663704379	136.537779524293
843	843	673.876371667695	524.323638618809	349.356323597095	148.36337085782
844	844	674.308235782543	554.470048373855	343.033903829944	143.577791835542
845	845	671.812829973009	505.531035244726	346.323434790074	139.299448036416
846	846	677.250829316029	512.845805019396	345.612544132291	109.686389407861
847	847	670.990907781309	537.648333546937	345.877313987333	129.63779625346
848	848	670.51520160094	524.248840677771	345.062215472036	124.930874410079
849	849	672.478186098644	524.581833428325	342.88857079063	127.3424197332
850	850	671.938617309816	545.098237149148	345.029046970398	161.892743081076
851	851	678.379339121126	519.193799581215	346.989259096948	132.373072898676
852	852	669.169659278008	555.947723622148	339.947841940189	121.173589334053
853	853	675.181809668745	531.433908505403	345.498680518407	121.439146798697
854	854	672.67403676033	512.643050344513	337.885632988594	132.414149067659
855	855	674.595180373602	517.607210453778	345.69811621688	143.324081250151
856	856	671.688325584558	511.433047424328	341.65736338052	119.995286000174
857	857	673.45860999637	533.599171334621	347.285843977955	118.146272949412
858	858	670.238280995212	526.235291540497	347.479375201017	106.468251729821
859	859	671.944746306758	533.837756267751	342.351490594727	149.390484674549
860	860	672.313578629974	520.998449712401	344.923574605745	128.150761448295
861	861	673.308513078903	515.143769555778	341.312413791843	115.465172226332
862	862	674.634188952674	529.380050159194	344.864900651056	152.670443650418
863	863	670.467156079015	512.667968597288	337.770389462886	173.103677917705
864	864	677.487996811165	504.673829028746	346.060433605833	138.639405965275
865	865	675.963449665283	548.209618556146	346.800816228105	151.525531714039
866	866	676.060207516534	548.033323821534	343.400395999461	147.758948390093
867	867	670.044123922446	528.611807990729	347.560663369349	99.1902839665474
868	868	675.220236118129	545.769411492627	347.109880681694	138.96365865479
869	869	667.975013611643	514.473817749741	342.882850628899	142.725267367356
870	870	669.910002838797	512.218388591363	345.062669436851	140.782682119533
871	871	670.597873504992	507.6377413128	345.178506158258	125.036033186093
872	872	673.958286578952	507.992123598192	348.988240964797	115.160085769326
873	873	673.149305229199	514.811678741946	341.216848191992	150.274783115664
874	874	668.23333766958	534.161961553557	344.820865386814	139.205191335589
875	875	673.744736595407	507.71035390297	341.196714153548	111.886724909543
876	876	672.487829688832	533.616093284853	342.834287589467	108.596572875336
877	877	674.983265426054	506.939885527299	339.579413443697	142.421938598937
878	878	679.222387032229	513.431311868752	343.392726756542	137.408412011669
879	879	670.206218974148	509.8476452606	343.391883372024	143.192647243557
880	880	671.040011520885	523.160675804357	340.568666927667	116.839227215875
881	881	666.599740433062	546.263608268571	344.244518214985	128.847620806497
882	882	670.142532295353	512.293407303993	342.692504435272	122.373189688864
883	883	674.659573085583	514.221372533359	341.749503619199	165.831916595656
884	884	675.780560674906	520.005504706499	343.269173912009	141.348443635236
885	885	674.118828145416	510.62934607274	343.871492069158	120.747661677403
886	886	669.305951859161	532.668270822197	340.638140427388	101.610573488817
887	887	665.757435396299	513.671287638494	340.594188995452	130.914050893866
888	888	675.781611814425	526.185478031774	342.532617168212	113.226419906
889	889	670.859297051877	515.989196393856	345.102091096888	123.265531992407
890	890	670.373775183852	483.729452780904	339.776833000345	171.297193759233
891	891	670.166452889939	527.903397583249	342.360460600985	140.560627717015
892	892	672.082813902606	520.832203201633	346.840355514572	135.221478663283
893	893	670.805891721368	526.057770337522	346.912289467302	132.962183742498
894	894	675.584283365147	527.157317080415	342.842736777272	134.457508697802
895	895	675.766822554337	539.104688471612	341.375431581327	136.897757138044
896	896	675.395763881523	517.908205110136	345.295653611299	157.737213396555
897	897	671.813717913556	519.667669109504	338.324627016853	151.226462630132
898	898	675.463501732714	508.479170067048	343.553060879034	119.643541768312
899	899	674.982340662456	513.995508459457	344.732628143114	142.94331609527
900	900	675.558898323901	527.476122701746	344.046251238377	123.929832969539
901	901	672.55071136753	508.844834965774	341.859181933526	147.410531031581
902	902	669.787213879258	499.06312197935	346.995070257708	133.042938993461
903	903	669.020991455262	534.952652297892	340.011515464257	134.582947600356
904	904	670.561231846889	519.179190986217	341.061444438104	98.2843632588884
905	905	668.450812782371	509.549144580638	345.9186277732	119.826065383688
906	906	672.502765745038	516.030486886445	340.02293590942	119.084728491338
907	907	670.512691365845	514.960320539858	343.20839666586	134.432503047114
908	908	670.018051586031	513.668296059982	346.975038453927	113.400884935603
909	909	673.570121962038	508.816323803774	345.455680041164	130.329741470801
910	910	670.34707822023	547.579712411456	341.847971400634	122.378572953009
911	911	670.27598431402	479.550190677083	346.813625277103	139.835299055336
912	912	672.288783026036	492.014580182823	351.14485213329	111.924208903272
913	913	678.730325041469	501.215837327099	346.247005545998	131.007771924497
914	914	674.82479852702	524.826397582582	342.996800671229	148.372174870144
915	915	668.12707885391	528.948786767747	343.534846484145	124.701722986144
916	916	675.831141467574	523.839818531689	351.470506067043	134.560971044793
917	917	673.670021794444	491.30158122923	342.185876314846	154.281261252771
918	918	667.452362164165	541.391103965641	344.20296749325	144.892239434538
919	919	675.891784350767	528.177644010255	338.403024019491	149.587218620073
920	920	673.835563496499	482.134494736863	339.570021180044	91.8135880630167
921	921	667.522267121127	549.698444381791	340.939114973514	131.85830100816
922	922	678.201494997475	556.837931710207	347.784242560378	122.053391760808
923	923	672.232524541035	556.926760846942	346.267830036731	142.811504701408
924	924	671.262312462007	511.45148009748	341.793613893027	147.50592672582
925	925	671.166123248438	549.420366843615	339.034299681635	117.706635413491
926	926	670.457097394837	523.774203109481	345.156941631802	124.868357637029
927	927	672.495748019108	559.461299449392	338.829664682339	160.227446573216
928	928	670.959107446397	549.592505391604	343.896868440224	98.2819974837918
929	929	664.398283179529	519.077951368423	339.793212287488	123.267726175273
930	930	673.904468400767	513.108765111014	342.426783004288	151.746377089918
931	931	672.5639111764	522.726039242273	342.026167170699	127.703574266931
932	932	676.550595997625	514.030791691632	345.21455828923	139.451822858629
933	933	668.687059165267	543.119263845818	348.136614873779	139.942201228237
934	934	666.479643788959	551.748036265944	339.699179789328	128.98318425448
935	935	672.040355109094	511.136925522917	338.997413745276	101.24125991309
936	936	668.213446755902	502.085779543304	345.450444357919	125.929357831093
937	937	675.74584477088	505.045201709007	343.627652366636	150.38811236661
938	938	668.570622535411	531.359540493146	338.657139607102	116.315456914234
939	939	669.937859461949	518.413271430467	339.765425624813	125.291455733423
940	940	676.438511190505	525.986305315935	343.131316466771	118.009438107049
941	941	667.100495326791	480.564147780623	346.822951211714	127.519349079843
942	942	673.609788418334	499.271824849783	341.454239059765	138.169939947749
943	943	666.643851064642	531.697837587428	340.127994050425	131.876375128083
944	944	669.63799043413	472.132984737044	346.558622172728	148.566139590418
945	945	669.091717400271	533.757516834996	340.615508243396	117.736925698117
946	946	671.0357195045	529.938687078535	345.327165847907	114.988786842448
947	947	672.261121123584	540.139824250974	339.634225120499	130.848172680065
948	948	668.894914833667	530.078887580221	343.987956727922	170.718392863719
949	949	672.23177501002	517.61239752775	343.830690396176	131.337592260708
950	950	669.883808728409	532.024510785244	342.578850597842	145.938957830582
951	951	674.256593636565	526.359753628192	342.819582417419	99.8863306877097
952	952	665.116258440254	520.136281654125	345.565838785867	155.995617095779
953	953	667.831222516137	540.339371619509	339.456982980514	138.422248656772
954	954	673.497719877353	530.413936295403	348.316049312921	139.308676161359
955	955	669.783273352009	508.763712795533	344.028428122721	117.895287459149
956	956	667.550440733367	531.485719998186	339.538172239402	106.200262652932
957	957	668.590416024437	534.9765595329	346.046006046075	96.3971344090883
958	958	673.946667084329	519.627639526012	345.978934193063	122.462648991
959	959	666.772751300582	547.283995823636	340.093179562352	147.0994640674
960	960	671.419516835695	505.583400837429	346.045541828858	126.848593288718
961	961	671.489163835287	520.364489575886	344.713272834802	133.608616792882
962	962	673.701190854415	547.744493004482	344.243077432464	111.436508806535
963	963	670.470751839383	523.796348674655	343.950525206518	118.367417161906
964	964	670.166137777733	509.631107321151	341.641704767956	128.207882102881
965	965	673.014410892874	521.982536607899	346.132221802222	93.7993002397077
966	966	668.142568285429	480.96191867854	343.101788038323	145.58464214415
967	967	667.805267495339	520.633057912641	349.018873565772	144.136825323773
968	968	669.491910874969	507.829538672031	345.47583672752	128.303690695217
969	969	671.555282102497	488.786282425482	344.729329271055	122.179860732066
970	970	670.589134127985	532.456141237557	343.740758488084	139.534101018635
971	971	671.017440969769	554.222445953138	347.464233285239	129.958069866789
972	972	666.020215026919	539.422335631959	342.368187044611	131.797859873753
973	973	668.622502116952	521.404399770577	347.951190919754	138.898898877311
974	974	674.139331367455	534.672592205342	343.236758372544	104.912237137989
975	975	671.486647745123	551.986651461813	344.775161461963	117.807169012815
976	976	672.082961807203	524.769502033839	345.304596176265	152.871597927873
977	977	669.447895205132	502.128103813476	346.057624696752	159.572147915313
978	978	670.689372977582	508.339475655013	345.725205548448	77.2923499408404
979	979	670.416644547007	513.234577563664	347.79675245399	127.365238065152
980	980	667.954651357568	521.600450187145	341.985162141819	147.341383912042
981	981	672.310627605071	543.816345661536	346.937828514612	118.195493819934
982	982	674.496857677628	545.772775494169	339.117451241335	116.848529176613
983	983	673.955774728681	526.914870480307	340.411897252123	129.098767982453
984	984	675.45115589537	532.263144720038	342.934900597116	109.424416775485
985	985	673.580070009866	572.373967881622	349.047830420216	144.855773131091
986	986	672.717591054676	500.904284926246	341.564080144715	102.874804372789
987	987	670.643103979393	524.552858185799	343.97181194977	158.315365620876
988	988	670.070341001372	499.839157919992	337.854260667331	118.849522328888
989	989	666.262827870135	566.646063717101	338.703822173593	108.746460346976
990	990	672.021089604954	511.241373893954	349.204277813246	133.096958801249
991	991	670.367684736911	561.649200288267	345.559289330339	122.361970849071
992	992	666.834733290812	537.942181863621	339.859546909451	105.735522644065
993	993	665.554787731705	533.26800882091	345.435325726413	133.391365536899
994	994	670.480835573575	527.899722261125	343.980732260133	130.4949117283
995	995	667.773947272176	534.300530681739	345.744106228406	140.130118484406
996	996	671.900344075751	516.532160751184	344.587310606535	96.1590922268782
997	997	671.034086466709	510.723826837187	345.992326688831	111.24762887995
998	998	673.651010398738	511.941440805392	344.07641773806	138.065185199288
999	999	675.508688540699	515.911378723131	340.058681827109	132.176941146244
1000	1000	673.145557886451	506.213192477835	339.411154150231	146.781481712922
1001	1001	670.829061351308	521.707483481749	342.938181365771	103.194638696367
1002	1002	670.095516185174	484.606179969362	346.801025670995	125.695610899676
1003	1003	671.712854825145	496.965787218519	343.695281355248	153.697952629748
1004	1004	673.721747809975	521.403709371414	341.502909507439	105.689308815444
1005	1005	669.901482938025	520.679615875404	341.396129359757	159.925980394669
1006	1006	670.66698750574	493.931324560189	343.39240469796	136.114696068337
1007	1007	672.449706428323	524.22715523113	347.409177779652	139.909193919772
1008	1008	673.675925940747	521.852188865988	341.559036302179	143.418201671905
1009	1009	671.976744210714	521.379860555479	339.395755794234	133.776407306483
1010	1010	677.395829846634	531.946257271519	336.807130301324	121.791952212042
1011	1011	672.273299922423	497.390968315072	339.504192463132	143.442548958014
1012	1012	676.643379376725	497.383780719826	341.645924895047	132.89471519426
1013	1013	673.391933614251	506.321736613609	341.887890244992	105.139262292682
1014	1014	672.882755245274	534.438212894074	340.412965434994	117.870497994427
1015	1015	665.098958178631	558.060877495992	337.915304441136	124.002109321671
1016	1016	677.118650630905	520.928151218184	346.230341943702	117.59284486137
1017	1017	668.585068059373	511.883300509125	343.579300077985	138.225724886864
1018	1018	664.238836631051	551.842082389444	343.963626653237	131.130511944708
1019	1019	669.107466313433	525.703447666236	342.661697268612	115.473605618625
1020	1020	674.333038119439	518.178542600663	348.157325528804	139.6423417064
1021	1021	676.972300657362	552.192698848523	341.864419015683	97.6661957092101
1022	1022	671.160018095094	520.798470972269	345.648958166232	162.936373284798
1023	1023	676.57564368022	534.547248245179	337.932762648661	122.663193322174
1024	1024	672.093230307479	514.246357395673	345.480161555837	140.139679607243
1025	1025	669.12374989513	542.110879466484	344.517716410851	125.855468940118
1026	1026	673.90647425448	521.745700032123	341.365221198214	116.571162009184
1027	1027	674.932798431148	534.468483508345	349.022735476033	133.617506582719
1028	1028	677.566545304276	523.372861827064	342.600993629064	148.886291679717
1029	1029	671.684437783012	534.566167158134	347.214522777196	118.377038174232
1030	1030	670.87654878478	508.140831802094	342.309721881288	114.042054126251
1031	1031	670.612356290971	514.186763679916	347.615670045371	138.506636769825
1032	1032	675.865196196234	553.455100256644	342.775079785632	158.857096096391
1033	1033	671.724799242551	562.50965258237	341.866300150383	139.196555710047
1034	1034	668.634671327693	541.913258984512	342.499315978417	135.288050958954
1035	1035	670.765572573911	539.151238114075	345.321950006399	150.289464887856
1036	1036	668.840055783047	525.064927685371	345.17279202966	122.036786421537
1037	1037	669.060205566641	521.569176555128	349.782401663426	110.610348345779
1038	1038	675.000351471671	551.440301919754	344.047321189423	162.930097524737
1039	1039	676.77200583708	501.032826378486	348.697519764536	158.180368996561
1040	1040	669.579294664334	496.901996665496	344.165665858546	93.7848357669872
1041	1041	666.01278433943	534.545922720871	347.869499125776	131.037613771826
1042	1042	674.206158045066	484.558502498066	345.851888646907	127.403056452688
1043	1043	675.75872417347	530.503578957576	345.137326446831	109.654302723585
1044	1044	672.281746441537	543.915067282596	349.124840705229	140.932524242349
1045	1045	675.988497927524	536.321301682748	343.621190954078	140.769052171469
1046	1046	671.028905156161	553.359498465616	341.109607885505	159.896467983061
1047	1047	677.137413410528	508.052569245419	344.576163882656	154.041581880879
1048	1048	673.075093105155	489.69488503938	345.535459279207	121.912358022865
1049	1049	670.300827478724	513.099467548523	343.352073066604	89.5963599656667
1050	1050	670.815418889497	538.544853572309	349.576828858007	133.667063766855
1051	1051	669.893022571112	527.058405267054	344.256350073703	143.643735303231
1052	1052	669.400246235983	515.678727503644	342.739182411612	151.784981247992
1053	1053	673.50756987165	525.224100116608	346.344506151581	143.474851325552
1054	1054	669.295892898326	529.745323815386	348.828057030531	140.958312177921
1055	1055	674.202811287967	497.260511478516	347.364789861137	137.182541273226
1056	1056	672.172862992633	539.217678745836	348.113912334008	112.450787458103
1057	1057	674.216297128168	542.543506562424	342.33885356489	138.269567789975
1058	1058	673.993434215691	526.298805712332	339.336840220888	148.407348598588
1059	1059	670.420285268376	530.796221386552	343.735641586392	141.208194671401
1060	1060	672.99605684748	559.830127563529	345.523287268441	141.820200318836
1061	1061	671.641104580398	513.71527635514	345.268954450647	123.473515187404
1062	1062	666.076888789974	536.180932829758	337.574228186472	127.694667826171
1063	1063	665.767792813198	522.359711350398	344.235670830302	146.977567882147
1064	1064	669.829131863667	503.602795208004	346.171213606266	140.539888006294
1065	1065	672.932149706211	516.38114516175	344.061572197055	137.444727655857
1066	1066	672.36842463517	492.850106585242	341.38109158782	139.88656396338
1067	1067	674.595722561353	519.971500739986	343.570562027515	110.477434508226
1068	1068	675.134525294744	523.489900341679	344.545551669329	146.072738440604
1069	1069	673.434994939831	540.144249502667	345.270041266792	149.789917449685
1070	1070	668.640131455591	563.467551232159	347.239539030316	128.867832481607
1071	1071	670.358872596394	511.027406031651	340.070146262878	122.777468668326
1072	1072	674.010315964627	531.72559735216	340.580881494506	140.125630491386
1073	1073	675.653397844927	506.438547036723	342.799297923418	121.03174186205
1074	1074	672.500402076089	525.970073991249	343.191833288595	132.479158847445
1075	1075	666.80694684632	563.520135005297	341.83837753988	116.759161570526
1076	1076	674.370222035491	507.169265359149	342.739287063197	106.332776931848
1077	1077	672.542492178648	513.285234854209	342.391539760927	112.808476728878
1078	1078	669.677645606982	522.425949190714	345.756406090398	135.0715396224
1079	1079	671.826540655608	525.758998435459	341.442295174203	110.163211127698
1080	1080	675.123182511266	521.45011621604	341.664661454418	105.659570293092
1081	1081	673.104996038521	520.498738143001	339.679650669374	119.844110942595
1082	1082	666.523861141421	534.411989574873	345.740525967482	141.416758073654
1083	1083	672.103066620451	500.653752602817	343.429458490028	143.060106923398
1084	1084	670.559870942838	506.335362120285	339.824164869326	137.759967578211
1085	1085	670.584572943488	481.707443379431	346.355948344541	143.592680393049
1086	1086	667.97944918669	523.971051915801	340.212920036675	159.052674762777
1087	1087	669.980320073165	525.15688112968	344.868454658577	95.3277718156791
1088	1088	680.542663415652	533.283206286593	347.788879269384	119.220286823782
1089	1089	667.78091876258	513.082856029067	348.263752386874	113.835436793361
1090	1090	670.249706291337	528.800646477127	345.604944227495	145.554006275192
1091	1091	681.995449930271	499.974829854022	345.283309123052	120.558844126803
1092	1092	672.068156696886	543.47791369777	346.327177286832	146.280053616678
1093	1093	671.127528594145	526.708715537947	348.824160765785	133.264082014004
1094	1094	669.281253775703	541.411885935464	347.253691971312	155.620983290607
1095	1095	671.979152192545	534.207097352885	341.066077720565	154.807238895919
1096	1096	673.448421735446	546.453908032949	340.212289288092	125.700057592264
1097	1097	666.650095728384	531.890479246241	342.605107179858	136.875017773107
1098	1098	671.593747033834	475.176121127875	343.203758437085	105.66214733295
1099	1099	671.047541360937	532.884484373561	343.87439594286	131.251261062987
1100	1100	674.235261843657	530.706557865076	347.330529955208	113.136610403457
1101	1101	672.505032770971	529.62659679159	342.641039529977	142.147967982868
1102	1102	670.235129269776	528.12193630562	347.40747567566	117.352080172298
1103	1103	674.546805553381	548.565779971195	345.734758212331	126.010998452032
1104	1104	677.863160300095	518.847148469892	344.76269010422	143.796657962105
1105	1105	670.997510545765	517.504595748259	348.510408985333	152.668166733404
1106	1106	672.475855121426	500.16820022688	346.059069566256	138.131977844004
1107	1107	672.368340076068	548.075967202586	341.242375943095	130.756690320655
1108	1108	673.637661365862	525.533186829242	346.616736234301	129.883854785686
1109	1109	666.276886118542	517.165120176283	341.146931648789	148.17926007195
1110	1110	669.94015741254	496.99843970187	342.087853896891	130.441913926989
1111	1111	668.916390358279	537.731480226851	350.909506993195	142.686840671067
1112	1112	669.854010157747	509.119494307015	342.019493132734	101.543835606859
1113	1113	675.309449615255	555.028776904248	343.336669138356	160.987610035286
1114	1114	673.451655982421	526.922717283532	341.440607361759	114.059923264993
1115	1115	671.302894229188	542.064218451601	338.190347960578	148.268449793541
1116	1116	670.135364260126	525.82493397735	345.861116742453	135.672180562648
1117	1117	670.462214875458	530.211755627987	348.400560483831	110.897599295752
1118	1118	668.343767980586	511.280622430214	343.100500926171	150.09652009494
1119	1119	670.520199611865	509.883379010522	344.997693880936	129.024587142804
1120	1120	676.273654031797	504.605487606737	343.154059715321	118.261872384534
1121	1121	673.47983096909	512.630051564368	342.04309086724	105.048325733194
1122	1122	670.80362800205	524.224065044969	346.737608868301	128.489853090383
1123	1123	671.974342680987	479.935291614297	345.249193262096	129.211877986761
1124	1124	673.221714362973	503.712456899203	346.57803935509	127.918972549758
1125	1125	672.160380166284	527.378205039554	347.989050008228	107.168237085972
1126	1126	671.177464354449	499.210352132324	347.802692588884	97.3977839324809
1127	1127	664.134999462517	546.902479621307	346.017602439316	149.341998078944
1128	1128	671.864231385814	536.777719418049	341.839447799737	152.175630427496
1129	1129	671.180296634138	539.400878215973	343.176692114966	144.551506445101
1130	1130	673.722090446691	512.837270800737	345.25825162286	127.330685835202
1131	1131	671.857517926277	539.767547483174	346.738406181073	138.094046223177
1132	1132	676.746772108422	529.634550004117	344.900368994513	97.0238872608524
1133	1133	673.847445692399	501.033064594089	351.103451741107	144.182805687858
1134	1134	674.335879810797	540.178125810985	339.606641158228	121.718195873457
1135	1135	673.477654326536	533.173084283715	344.657219226964	90.5263280208628
1136	1136	676.728260162258	526.087448248029	339.83838406761	114.771421878504
1137	1137	676.467801826738	505.676587485469	348.265304232262	144.950424167199
1138	1138	668.390605713571	543.963430884018	345.259025342901	128.038253475365
1139	1139	667.070538819729	526.572640055704	344.258569820573	152.783073375815
1140	1140	671.208767277875	506.106261376822	347.771054932902	139.200625380578
1141	1141	674.155826022223	534.412172090252	347.880114844802	118.935947450438
1142	1142	681.094544524957	504.358314490679	341.194180971814	127.192617759122
1143	1143	671.331022161511	503.383551686879	346.288546713601	125.21309817892
1144	1144	673.197762091598	504.814753705063	345.843071573738	117.010636037364
1145	1145	678.284508942933	540.11524029086	343.616445974167	125.415664055764
1146	1146	674.021149499714	519.416404285517	339.961634129516	127.283062011576
1147	1147	673.120373711528	517.227186065035	340.149416993537	146.576040712665
1148	1148	671.091706331855	512.766493026849	347.573945548567	151.939982149372
1149	1149	673.858856843034	513.46231171754	343.099783088456	84.8394578508625
1150	1150	664.712314856516	543.021767944698	340.719104117971	138.022277859849
1151	1151	672.958680060024	506.38299902372	343.08508916733	128.145730294687
1152	1152	673.994403298157	551.807825077378	340.87289044169	120.173769302788
1153	1153	670.112234464363	514.802474291829	342.738624055552	105.151795864007
1154	1154	671.796773564448	549.305399608917	342.288582381109	164.974109361117
1155	1155	678.167596163867	515.303172241746	341.370064245134	128.291900015258
1156	1156	675.48731895744	540.992209255879	344.903724912806	114.028643634409
1157	1157	675.459846142865	537.784326715318	344.880169585928	140.317244811319
1158	1158	672.840233047278	526.998867147458	345.083307389836	130.077376317371
1159	1159	671.780078064699	503.048229541733	343.987603442659	133.471249145816
1160	1160	671.854867754069	497.347279245021	346.385716783057	116.729599318855
1161	1161	675.861050055816	537.010085929371	343.448533117957	125.736430728402
1162	1162	671.289439744071	542.517612491416	348.140539378452	142.621839384311
1163	1163	677.069540598802	509.199901642631	340.935311989553	157.696597190567
1164	1164	672.056667001109	508.023619219674	339.661430792561	135.915593868741
1165	1165	674.295376054539	514.095263493381	344.140890696105	135.769995066519
1166	1166	671.575955800027	516.650904260796	341.356434545775	114.491224142803
1167	1167	674.558748693011	527.82796301299	344.379261451058	126.509869757912
1168	1168	672.722841386496	535.524717020135	342.390145355089	132.923890373718
1169	1169	671.40902360399	509.00572761478	342.8750962942	92.9193995840909
1170	1170	672.260845731255	524.191651987885	341.603162526821	132.430552997667
1171	1171	673.976275062908	539.024893610443	338.7233330743	134.902930871816
1172	1172	672.628193747739	524.133568902588	336.471982307435	149.519314573994
1173	1173	671.089031418516	515.54451728144	343.577447940874	128.489955280591
1174	1174	672.621004209728	519.560151655535	344.044223453662	109.550806089964
1175	1175	673.639404947266	513.495242604903	341.758530907359	145.771156992668
1176	1176	674.491904990248	506.855515691865	344.992938333129	118.625078924061
1177	1177	676.190177890312	517.15584205808	346.412958262643	111.699799955359
1178	1178	673.086471703829	544.558035946212	345.786695284269	147.317992079613
1179	1179	668.981647231359	534.110639237667	341.674830910135	171.657930136413
1180	1180	671.849442368138	535.118219088881	342.491234493413	141.447386644647
1181	1181	674.718516866355	526.637113250979	339.740633196237	129.225315619994
1182	1182	671.872368818796	527.202531767641	341.497704182675	135.510514603153
1183	1183	675.509976038795	532.769750259646	346.554515358352	117.6270373317
1184	1184	672.122540482217	502.129163228748	346.067732385674	128.990936471478
1185	1185	674.055402584677	539.179322110708	345.701533962538	134.840880324991
1186	1186	669.914562194809	529.567415886708	340.160070634496	100.239955727438
1187	1187	670.616144366523	553.598903975011	340.368133536406	145.220688482969
1188	1188	675.351957672107	521.690768021177	345.078963793949	147.399006234811
1189	1189	667.598727727075	520.842533705522	345.335632464251	121.920601527899
1190	1190	671.413113212889	506.812852565367	348.815761146935	150.51638367056
1191	1191	668.945476317072	521.660999486403	340.71816389668	155.721721366682
1192	1192	676.658185203252	539.282735477093	345.85200328904	168.536928220378
1193	1193	674.733466796424	510.603693233108	342.373816915951	129.572134494224
1194	1194	674.102901194924	532.086550907257	340.099750755188	119.163406472957
1195	1195	667.315497608089	535.755570891752	342.838196730766	102.099926634269
1196	1196	673.330252489608	559.514515413739	344.441005708328	101.263172984837
1197	1197	673.216835996299	494.008228832483	339.784518641027	102.000547034836
1198	1198	668.760417826785	522.654913610941	342.534260682102	101.228955174568
1199	1199	668.084287543387	551.603988408234	348.567744545316	132.91410024862
1200	1200	667.420475960023	543.683603210103	344.664188295615	141.810121903995
1201	1201	672.53989716261	518.273579863764	344.515935467087	148.522929269959
1202	1202	673.923213081324	524.951822469189	350.538306338864	131.929687830201
1203	1203	675.918204588403	547.39337611715	345.459631096814	141.499825081292
1204	1204	673.668174697544	536.783605201144	349.085228932968	131.712131325046
1205	1205	672.332567197885	531.329831035751	345.280192058575	105.048556035378
1206	1206	672.425337889155	517.490780501138	336.292894450783	129.847468541459
1207	1207	672.997793747543	502.897978463942	340.055400617013	128.755033270729
1208	1208	677.047254981814	518.460128622363	349.49490294888	122.221819606275
1209	1209	668.779450805458	521.314650710657	340.668278556834	104.861882147333
1210	1210	675.075539245017	526.718897563926	343.626073857299	145.891688884298
1211	1211	671.022552161107	513.23544045063	338.810873260703	119.204604021693
1212	1212	670.870049373929	549.025588513492	342.693006591775	125.230968331682
1213	1213	671.233276284427	528.198364433973	343.784168140253	105.355819481926
1214	1214	672.886561614747	495.732348389905	345.186844172891	121.400495807938
1215	1215	675.611702142576	523.364402605493	341.618598569088	126.910720311137
1216	1216	672.656623148212	535.940732641859	343.888636847127	136.501226462466
1217	1217	667.735860196662	525.54625554726	343.341980382657	123.290817936181
1218	1218	674.700076027116	518.867410112087	349.290185686441	133.347965534138
1219	1219	672.799532927723	524.014181750086	345.577160223307	135.651648709389
1220	1220	672.122963822376	521.974480256732	343.856029317168	118.455309186192
1221	1221	674.678272138756	538.900275921104	345.334918192828	144.521671979153
1222	1222	672.164321407991	523.521562913526	342.293355086728	124.175668217164
1223	1223	671.506844514721	496.105968245528	348.873085797989	94.8323642757352
1224	1224	672.380391660286	529.047197044482	343.609416420065	141.105379589508
1225	1225	670.71376416921	556.037200449852	342.714613158018	123.073028991244
1226	1226	677.771231158204	498.269636555271	342.358569544883	122.341371908542
1227	1227	673.604753631403	524.44901079868	346.189497049367	134.853519778384
1228	1228	670.246846305433	533.026433907136	344.579047897884	115.318274891033
1229	1229	669.173933935221	506.537782093476	347.578433197785	127.651856071357
1230	1230	671.812834983963	524.653684282952	343.75150377394	114.404823165659
1231	1231	671.977013401876	525.296642709449	340.53389244141	167.933232476449
1232	1232	675.835579265854	518.920630394614	349.136205548307	155.908310733069
1233	1233	669.315509727371	522.067642085653	349.214530445964	126.092716832946
1234	1234	674.027434351531	500.589339587719	348.915312515992	133.315703485232
1235	1235	670.666883361685	528.917007206733	339.729376665223	129.240610667118
1236	1236	672.198076704198	538.633640103429	341.300962463513	123.192828974262
1237	1237	674.959515100226	530.88086800927	337.891133099082	117.554119624958
1238	1238	668.314162612272	511.041492167887	344.041421219041	117.603034480261
1239	1239	674.959896696029	502.888182849538	345.398957004698	137.01406816541
1240	1240	671.890984803586	522.029801256029	345.847497301864	126.244516233643
1241	1241	672.09212964138	519.39321773054	339.56291445725	123.576001792902
1242	1242	671.841451951598	534.284259523315	344.959801815585	144.597177428647
1243	1243	675.352403823003	512.5571840887	340.443015996017	144.212336093603
1244	1244	666.822072088597	511.303147052292	340.518053098985	97.5737544078422
1245	1245	671.963036713141	540.072044265286	339.051309943511	144.2988689432
1246	1246	670.694257463612	508.791722922578	346.525895159899	132.803895139487
1247	1247	669.842126524536	511.395476322231	341.214819435365	102.952388227892
1248	1248	674.619802231926	492.838900922885	340.870336780268	137.723841882833
1249	1249	675.219778578887	558.635574501878	343.205551658584	134.151250103568
1250	1250	673.429826067389	517.86052700582	342.593600636151	119.748246274037
1251	1251	666.574755242852	533.883386787065	345.115990869382	98.0834494233328
1252	1252	668.963207232043	521.622377117153	341.112363671995	108.965824525666
1253	1253	673.377918378029	545.366877644417	344.579570238067	124.862474716041
1254	1254	673.229769730387	541.379953906452	345.498300442624	127.473958073514
1255	1255	670.559526727306	522.541314560219	344.219192916678	165.40191724395
1256	1256	673.329224845772	523.019455827748	341.273347624676	132.172660293872
1257	1257	666.22594548908	520.702026609439	341.522314367547	126.581847022231
1258	1258	667.123583075737	514.585641109519	347.273646829316	132.334387552449
1259	1259	670.076640068828	492.61887545808	342.525787441948	124.293668119607
1260	1260	671.819202353126	491.7467368181	348.381109633497	120.058329081528
1261	1261	667.387609020063	522.119574192781	345.891509312088	126.376279003663
1262	1262	674.142435805452	548.364498272477	340.014883939425	142.539850775008
1263	1263	675.856393175231	535.073843445489	345.24045145948	150.181774017182
1264	1264	668.13620270981	523.539357068502	341.328318837969	122.701534056983
1265	1265	672.029149647006	538.466362043054	344.96601941731	133.551667785266
1266	1266	672.602441092028	549.795238931567	343.196724040286	119.651788458167
1267	1267	673.695886350027	515.628044381713	344.651639710282	121.826854581941
1268	1268	669.061443917011	539.475570104377	348.446563128035	163.919959663584
1269	1269	677.451475797171	532.562955533301	346.834006578611	118.942356931169
1270	1270	677.364444647518	539.445354737034	340.094413653203	134.764653426085
1271	1271	676.09272531928	524.510322301147	345.025407531224	142.494099008648
1272	1272	673.980036040655	538.780746807968	343.314379272605	149.44756421603
1273	1273	671.626142610882	515.936868974259	342.709708043832	144.725477184347
1274	1274	672.843507997033	537.729341011088	344.726787908752	128.419804608162
1275	1275	666.717477057388	521.046267885997	347.532388534622	122.829748586477
1276	1276	676.654636674784	506.353122761139	339.921022763571	121.163297883693
1277	1277	671.529061653933	506.637871720986	343.123852208115	113.18491981771
1278	1278	674.460382658248	516.938077218498	343.010396996722	122.574206704713
1279	1279	669.086926002225	506.186593940731	341.55797851769	112.483110304
1280	1280	668.007530028491	517.211801794695	342.792297440929	114.936223089316
1281	1281	671.557958985166	513.039893856804	341.197028085542	125.15357562721
1282	1282	671.454135079078	526.811673544279	344.525438956138	149.853195203999
1283	1283	671.123524831599	509.564105095492	337.126571844278	122.755044956001
1284	1284	670.447280776021	532.534316707416	344.865816480382	160.075868401502
1285	1285	675.073457959868	560.667472413787	351.845092240435	110.958793781692
1286	1286	671.444753524762	554.59518966548	347.476973383242	116.34113322471
1287	1287	671.31633566555	505.205772507532	344.213503909536	112.68655031846
1288	1288	672.684298474611	542.953264867548	343.259380076219	156.288706738386
1289	1289	672.214311674317	511.505884270575	341.819616776941	134.076121959842
1290	1290	672.72594601988	528.483776749999	339.271405465704	115.977681636029
1291	1291	672.969608057851	530.699511807212	340.456642483054	121.790077459182
1292	1292	667.633905575045	532.841170465515	340.10588059929	143.29436721712
1293	1293	670.604161159477	522.465695650015	344.490605562854	161.124147281326
1294	1294	673.25185342023	517.577165231947	345.41334414713	120.70108394573
1295	1295	674.283550441403	530.405355555767	341.000100989653	99.8195591622282
1296	1296	668.647855105307	537.365931988562	341.410439239415	157.894499843287
1297	1297	669.216881335635	533.565798954896	343.446566784542	115.695427018919
1298	1298	673.04930429982	563.832203400433	350.819917709632	131.105232994139
1299	1299	673.94559931919	520.093354675328	346.100550723716	154.632412208166
1300	1300	669.608735815322	535.89725827159	340.080523149275	146.21508890054
1301	1301	675.902615268289	506.105621984362	336.157048894576	149.630380850577
1302	1302	678.577990435194	506.087955537047	349.88179911737	122.272683185717
1303	1303	676.473236786143	530.336852264862	343.053389392583	125.304233618192
1304	1304	673.651118051771	524.426380661115	341.70922381408	152.965710365053
1305	1305	670.057660236864	537.184253491784	341.838591846757	135.889033979696
1306	1306	671.697857639484	531.894330065216	348.491032831111	119.150309333479
1307	1307	671.611035677421	529.22250280665	345.07564497431	140.493163990429
1308	1308	672.990501044833	530.307015487065	348.565330098415	133.107455758647
1309	1309	671.381749159209	505.950995974558	341.532358163713	144.591455129747
1310	1310	671.039056023906	500.155957120412	343.360028497173	138.880310501572
1311	1311	673.36926791392	550.78892685109	338.961091754737	149.212651824076
1312	1312	672.161194344702	493.3066855925	349.346460478582	124.018293154134
1313	1313	669.832102009725	499.264921468931	338.67409496351	131.521179955861
1314	1314	673.244492148855	521.46907805815	342.42947730663	106.874708609943
1315	1315	673.194496197866	532.682515382775	342.463549131293	159.840734810353
1316	1316	669.222291077413	526.105194830224	343.369657641601	151.373272398939
1317	1317	671.177610257137	517.548647378559	341.422596495721	129.692116824536
1318	1318	668.402355116889	506.289935545822	337.271578961667	153.577483974758
1319	1319	675.826940136953	480.982243242998	341.765002734324	135.232290482794
1320	1320	673.66467891926	510.978609278948	342.530936633638	138.49746977352
1321	1321	666.245813842487	534.330486224919	346.580903035201	108.548406831055
1322	1322	678.817606584748	545.247988633278	348.145942629191	155.272162294633
1323	1323	673.386795457998	487.489321693096	349.332796899554	107.757468511103
1324	1324	669.750049407687	547.140330947293	352.629430884418	109.799833596423
1325	1325	674.372412078109	503.732227377151	346.5620384632	117.694917672226
1326	1326	670.584352780544	536.905160771744	339.269739905673	103.489748631434
1327	1327	666.684331832145	517.503847323687	344.826260603773	130.948737345397
1328	1328	675.272602888165	519.707706634165	346.564059922393	119.277221093138
1329	1329	671.957319741976	521.247481197596	348.853425389482	134.602526427058
1330	1330	668.077057638175	540.390151176074	344.944775993758	137.092017282235
1331	1331	677.363038247532	533.86382158299	344.662188506974	81.2984953196268
1332	1332	674.788017541431	510.49175210985	342.46792357754	164.194241882014
1333	1333	677.545325794349	542.141333243885	344.820984988358	126.678456203406
1334	1334	671.360495711601	546.244054741548	343.242165929629	126.516173087422
1335	1335	675.374941083677	521.287323383615	341.751085692886	117.895915428131
1336	1336	665.132236533659	509.142028028627	347.098223585687	124.064849542658
1337	1337	670.833249894586	506.267084844736	345.085847395432	123.922398606662
1338	1338	676.922210496403	488.883540233336	340.217050716519	110.424069542156
1339	1339	673.289056289364	523.641708934843	344.729010391225	119.524993248674
1340	1340	666.41641645022	570.87771802523	348.259994937215	119.125797613771
1341	1341	670.88858033795	530.954719391855	341.543744029727	142.620070523065
1342	1342	668.643350102617	484.25869138416	345.374924568409	123.912076530074
1343	1343	670.204645143076	543.342353239227	344.822055756766	134.942894069349
1344	1344	670.578289211478	487.666404597214	339.406906286006	141.592068144391
1345	1345	672.049803871146	538.720115519135	345.661802066814	160.760676802025
1346	1346	674.137414926993	511.929113384655	344.282372406954	153.803301700136
1347	1347	673.799915130577	518.539493908302	347.715589223913	158.058087986375
1348	1348	676.996072227029	524.829445320444	347.438093105396	122.436016596938
1349	1349	669.847016003059	534.322086250285	348.352792479975	158.816547382782
1350	1350	677.180461227323	556.710581796864	346.016461971992	138.233400564518
1351	1351	672.542976860846	522.518495814896	342.488364237993	129.53642838685
1352	1352	664.803939977432	504.14547588403	342.511091610293	103.660265119568
1353	1353	677.234511727129	510.90928597674	343.074265203848	150.877020143363
1354	1354	675.411635811455	498.816661787919	341.568300020347	112.161398237069
1355	1355	671.582837930148	528.86820198416	346.992866115326	134.70604668588
1356	1356	672.501517560272	511.301637015898	343.054084634105	115.398805240526
1357	1357	673.207084337071	487.785677204296	345.872657352676	166.552522958527
1358	1358	670.357175132344	515.311363142196	343.269736883016	118.175553272048
1359	1359	669.918374145635	527.166653530785	343.673284564359	141.134751606443
1360	1360	667.833319284489	544.728050889706	345.72164852932	166.535643955524
1361	1361	667.926793458639	527.082671561471	342.9081128197	131.335576586006
1362	1362	680.21241852832	536.738371127293	345.708778518753	147.739111310432
1363	1363	669.160530448572	517.617622234656	341.061646873082	113.736075999467
1364	1364	677.755333261285	515.797228236298	343.117681664748	146.37545769073
1365	1365	667.570622856754	530.975273365266	346.312400910059	128.370852427458
1366	1366	674.018160781992	501.381171576738	342.883143697764	146.340343680725
1367	1367	669.970375607174	512.167281235721	347.245189434511	108.484030858783
1368	1368	667.958961871261	539.523114348125	342.019952990315	174.648996093837
1369	1369	671.539549281267	524.538854755511	344.672279866067	125.898413873101
1370	1370	673.712954902713	548.565806653036	344.361443006715	94.0172796532185
1371	1371	667.697640596807	501.159434250216	339.336228903394	147.484141701069
1372	1372	675.998870979464	529.459924665376	344.627844594539	117.036290810878
1373	1373	673.208530382969	535.298658092326	347.278363035564	117.782743910237
1374	1374	669.821749038552	532.702854901678	338.028629883954	143.101318128313
1375	1375	674.166031522009	496.60921586659	344.8140746517	164.144831300768
1376	1376	675.783832557726	543.316355033908	340.252668041277	109.151837435661
1377	1377	671.722881054302	481.35297612229	343.572986644448	152.107643129885
1378	1378	671.825489350973	558.639576359707	341.037641578417	156.384271269973
1379	1379	664.264272556418	549.125250876793	345.549579402853	130.640295244237
1380	1380	673.320565681452	511.236949482854	341.344913802937	133.450261932863
1381	1381	677.807896137525	536.089012042528	341.633426101814	101.546677100678
1382	1382	671.484228820803	506.094195241942	343.956909808346	128.668371100724
1383	1383	672.956530504528	537.562655447401	350.240930556864	110.960576096157
1384	1384	669.020904918681	541.248151848075	350.526622793568	117.632085284976
1385	1385	669.465744533788	504.334327852909	346.664626470972	123.075093308882
1386	1386	675.019497750296	502.665633575083	342.811537480976	150.218229959314
1387	1387	672.112070102057	480.181147266343	340.850483649432	140.19487921554
1388	1388	669.804807542765	505.540689175288	340.243675563471	146.70808122617
1389	1389	676.581839164645	538.755767293393	349.028162135842	118.914227232564
1390	1390	671.662889641681	551.697765800458	347.334446239451	157.967961084579
1391	1391	670.884628730494	551.742329523645	343.097059214077	145.320150545996
1392	1392	673.182585197446	535.563036022931	340.004520616924	119.145741476224
1393	1393	671.894489407689	505.994131366269	345.454340294953	94.8785498620572
1394	1394	664.067204640479	535.524371746817	342.819601426343	137.235423628767
1395	1395	673.696012610473	517.790447560279	345.011218968001	116.13222391222
1396	1396	672.465458391997	576.424546255559	346.658539064783	127.015013551422
1397	1397	674.948421523684	516.849521125773	346.816798010894	102.145335192495
1398	1398	671.179710866006	480.156356680737	344.398664756968	118.466021569743
1399	1399	674.260213515146	516.697578584592	346.050514735954	134.219532893665
1400	1400	668.203568698047	497.863401405848	340.044327781161	142.608012417964
1401	1401	670.101404802999	509.506899457905	346.361457728693	116.946688044217
1402	1402	673.449367254632	533.476595609437	344.197921679607	132.317062263502
1403	1403	672.783063304735	533.809239847449	342.829783323807	121.020329456457
1404	1404	668.739240016648	547.825638161295	339.237964553748	121.605315800779
1405	1405	668.007698310076	514.454646734196	344.755977102321	138.599388479425
1406	1406	665.175516432964	471.895078669134	345.269508887262	138.785622015258
1407	1407	672.086307616525	507.718110749955	343.42076675968	102.334490887251
1408	1408	674.377022288426	521.80351759941	345.556697036664	148.555549596267
1409	1409	672.671254580278	523.224390541462	343.447932030772	105.267992833811
1410	1410	673.076914689461	523.968356858205	343.291517278398	138.569278501733
1411	1411	674.606029297439	523.258257924016	341.809570987376	132.229008788633
1412	1412	673.541000854098	517.182028897434	344.969330349739	139.456720865814
1413	1413	672.981807862116	531.932700693033	341.741629815324	135.845368360173
1414	1414	671.384636762676	503.409251858085	346.948744089638	130.495550011353
1415	1415	674.651718414018	529.253597480405	345.577279367183	144.8382109264
1416	1416	673.657248726343	520.782553053598	345.316229652171	130.362002450307
1417	1417	668.836378122023	538.183732486625	341.614190578329	134.833099006595
1418	1418	672.401323747987	532.297461028131	344.779589006785	134.963159112975
1419	1419	669.489178149999	529.447648441669	342.489520782919	149.300149701853
1420	1420	672.064397487952	527.675648607627	342.573001262388	127.516508901443
1421	1421	672.130097189308	517.714173113164	342.106651093168	129.860520108426
1422	1422	672.239005670513	524.53159865687	341.972573960269	143.728939682255
1423	1423	674.74780575511	544.800730949712	344.509245011707	149.476347163091
1424	1424	672.502733106452	527.371280581681	342.950563057916	136.194069537233
1425	1425	672.630181715232	520.869047419024	340.409313135496	147.410388066869
1426	1426	671.493073169319	534.865096341215	341.61331713103	137.02219908609
1427	1427	675.729949192357	539.623301634002	351.055208731454	129.052047195062
1428	1428	672.491227475932	529.941780201696	345.192809556931	118.430886961328
1429	1429	668.61420913479	496.405601806376	344.406448411557	134.708321738844
1430	1430	668.236845999584	545.663099700667	342.886022274494	123.881738385891
1431	1431	671.663476932671	500.374100607909	343.874514842311	126.734729455818
1432	1432	667.449506144041	543.82624962162	344.557681981638	152.306299004897
1433	1433	673.192431878351	529.85132782981	343.193047190422	109.453228413368
1434	1434	671.099787699503	513.439234842549	341.55826869583	142.236484731911
1435	1435	675.4604878048	546.441340824687	345.225432850033	138.072325727401
1436	1436	669.889447425298	496.681356386125	343.510695765247	131.649516570046
1437	1437	674.551623337927	526.244511482643	347.601697583743	134.492891542683
1438	1438	670.349800135635	525.212693612976	342.472368573754	128.880735204266
1439	1439	671.701760176952	516.241630170043	344.716315365907	138.189736272804
1440	1440	674.7258893798	539.041635249843	342.15800190658	124.485095167414
1441	1441	671.32437651836	516.00981205166	342.426001355811	152.51553180894
1442	1442	670.556771062096	549.544997472636	340.644935684899	92.6150704342632
1443	1443	670.69535113527	523.199447322611	341.221001608563	122.870818934399
1444	1444	667.908068916757	518.102023638844	346.739515691683	109.673328810986
1445	1445	669.779929195813	535.728992637965	349.761019425328	131.083231415922
1446	1446	673.024171258871	506.737084206082	342.856846066367	107.530384664066
1447	1447	671.576712874073	564.996722027548	340.905266453219	159.266842107649
1448	1448	675.2383802725	507.096023062171	339.707725335386	132.966614912522
1449	1449	668.330842988071	506.635555904741	345.5447247626	150.949728729163
1450	1450	668.444886675039	519.580625947197	340.583929639002	138.00639475444
1451	1451	669.786242435984	517.837947102094	348.27998553968	131.579751209259
1452	1452	674.32736565618	541.696572108983	346.238838259715	111.809692140503
1453	1453	669.892563089021	536.157715863922	340.862092286953	128.387044474221
1454	1454	668.940237790524	514.448433080753	342.309275187796	124.415567416436
1455	1455	667.008020756107	537.428082048593	344.245974455309	155.921290499117
1456	1456	675.924820705253	508.010854359164	345.731458873725	126.55675874078
1457	1457	669.316372731775	530.601163987045	348.101542005289	178.756952541136
1458	1458	672.452920216776	527.330440824229	345.975033971977	143.350138803335
1459	1459	673.782693454007	542.301402789211	338.172932975013	131.366871741002
1460	1460	672.60247595731	538.835447443834	346.780946608414	110.124145552089
1461	1461	673.569580358335	514.028455818905	340.871647096602	143.676971050153
1462	1462	669.233802047651	538.297104961393	344.688882242567	133.696670127155
1463	1463	668.724063306618	524.84038974764	343.901126496684	108.367519961715
1464	1464	666.544142844337	538.255929289063	344.352426314408	123.922875804321
1465	1465	676.16946043931	502.596088962421	341.716877092119	109.019917201489
1466	1466	672.454736577521	524.100741896475	347.908431030328	103.370759154353
1467	1467	676.661252091683	526.977010378018	341.033358095093	139.344308116119
1468	1468	672.804121382821	539.884715381847	347.205964374482	120.405684212669
1469	1469	672.112774904842	507.046674756714	340.521322719087	111.982383634529
1470	1470	673.453168256625	520.291529402288	342.037259364845	147.902523622878
1471	1471	675.542862638549	504.223406771245	345.146737489651	137.754598424597
1472	1472	671.914586717668	526.92634501461	346.346337706758	162.62440122553
1473	1473	678.19424993509	552.132739162772	346.110045327573	149.696932531758
1474	1474	670.915616979444	515.680276607822	345.939291650566	110.618536783063
1475	1475	671.262008534369	527.510421873383	346.360460796178	122.247422901844
1476	1476	676.061727677526	535.209601981531	344.608294261795	143.497196105075
1477	1477	673.027769712695	484.414661658603	340.569316213611	141.039145634664
1478	1478	673.768599815803	538.145426587197	338.914747518722	141.085418388127
1479	1479	669.981527638953	519.499994220619	348.480751088815	148.976122227049
1480	1480	676.021057878996	506.176446026912	344.550157382126	136.884142464941
1481	1481	672.213854853338	535.218738193311	346.418950910981	146.364775119758
1482	1482	668.515806539852	544.992469475724	352.000838977679	128.581346368901
1483	1483	672.682540521087	543.27700113023	339.802584032481	136.139528377846
1484	1484	667.750767225468	522.627114574182	342.67330049627	113.259868333882
1485	1485	676.562333634737	534.512813216198	349.100317655018	129.129470637771
1486	1486	670.125600191314	510.427447000825	342.711687115039	137.962214955114
1487	1487	672.069102333253	554.908061551895	345.017848975212	115.651935155611
1488	1488	669.576162804021	507.86363220374	346.6637728003	156.490258180208
1489	1489	669.974165498589	502.860649196009	341.989025026024	136.832234290658
1490	1490	674.95051723784	530.670979790959	342.246480488622	125.942429550413
1491	1491	667.235124702446	538.344485734088	340.209657737829	129.794746799392
1492	1492	667.24985805252	503.740508583018	335.257308585472	132.509076629308
1493	1493	673.293277337219	514.470768365042	346.82466750895	155.023974518993
1494	1494	667.84889222861	530.733598558139	339.574833575524	172.898763264792
1495	1495	671.218226678697	534.731274324554	343.709691922816	127.21079018598
1496	1496	672.209039735904	506.665985004225	344.855027684494	154.795022195751
1497	1497	673.634795929216	541.793970291083	346.083920206783	128.272885576952
1498	1498	671.774877094738	528.509078729857	339.924377322802	161.974916721722
1499	1499	673.499932534502	526.391529843075	345.097270292425	153.717873807596
1500	1500	676.728531880973	506.213203652904	344.546489624424	126.585345839262
1501	1501	667.21339040828	517.866126200887	347.065578824867	140.598162122648
1502	1502	668.456401558271	517.520539490774	340.567280510201	141.671981672076
1503	1503	668.655222280893	513.096828683733	345.85283320677	152.46807873633
1504	1504	673.306433400876	538.917774500405	336.337889098302	110.50851347596
1505	1505	671.840342776492	528.416355701	342.218313327977	132.460816013802
1506	1506	669.74461451663	511.334146327487	346.305486397892	139.791160018026
1507	1507	670.984215855349	540.111069197477	349.01915191293	136.05186159423
1508	1508	673.521459895099	519.776623974454	349.193503975559	141.425091407524
1509	1509	668.661989388268	520.667568692973	343.269047482084	107.102517295598
1510	1510	671.734862183024	553.116034788476	341.669991299884	150.646147041449
1511	1511	673.661753514962	544.749090139884	347.614597302547	128.663371827448
1512	1512	673.667673089995	504.914962641059	336.569329578851	127.273455227669
1513	1513	673.053391660087	513.969467530192	347.301329078093	122.002526982509
1514	1514	675.418428981213	500.094394493101	343.340727374493	119.987130272479
1515	1515	672.613091615157	503.195593711343	345.321409770588	112.800419763936
1516	1516	668.226988019974	530.540648640692	341.703793618178	113.418852285233
1517	1517	669.033028543692	500.784177875316	337.12469387901	119.812900271469
1518	1518	673.493066900616	532.966811641012	344.452265504206	121.418213297748
1519	1519	671.453185442954	520.515734545602	342.979294991119	133.967007891244
1520	1520	672.981089014288	529.824618434909	338.908892731028	125.941069891576
1521	1521	672.437470019794	531.034738556668	342.653936718621	137.76308881296
1522	1522	670.846344028796	513.979245378676	341.743497587769	116.248886767417
1523	1523	672.413364885275	506.557419521489	346.887471992507	117.7915604319
1524	1524	671.363981782014	524.223421813688	343.326060077355	136.637984291037
1525	1525	673.808682872439	524.814271795586	343.924536941577	144.841957194115
1526	1526	675.315658591849	522.053840651043	342.374866388409	123.282220985766
1527	1527	669.913035488358	522.425405952562	343.657107554515	126.903399835967
1528	1528	673.921653019808	526.31358442115	343.572001131219	158.259786506891
1529	1529	674.531351166854	517.975165898802	342.954514829149	149.316139668188
1530	1530	674.241821491545	537.562012009712	340.33509904256	111.762124571787
1531	1531	668.472951152571	529.670164435103	345.124183214287	110.680200996704
1532	1532	672.675401670979	538.880042296412	342.288770951855	144.657023913506
1533	1533	673.186158911296	548.606475756277	342.245459721355	112.521081389928
1534	1534	670.338555457478	547.014752065947	343.879472530835	152.461165688199
1535	1535	673.095437893143	507.411731816716	345.702108148327	155.501382800387
1536	1536	672.446358806996	508.849772254945	344.879209335793	136.263600548852
1537	1537	669.835981978381	514.696898311255	339.432096933604	127.030259210131
1538	1538	674.344840120798	500.858072011657	346.761858004328	161.407413221474
1539	1539	673.399922281724	528.659641599034	339.431563732928	118.341264161423
1540	1540	669.550803510533	534.399848940249	345.635658601067	117.813556015252
1541	1541	671.364017953312	525.879657733954	343.557478540515	126.102854123977
1542	1542	670.237645631875	521.291800220769	344.630845602059	133.206649284078
1543	1543	673.585031949527	503.279812613977	344.821444179901	145.33700403394
1544	1544	674.919720144663	517.714501903268	349.535777674902	154.827229481955
1545	1545	672.833978269332	537.19270080941	342.119120715927	100.036505615543
1546	1546	675.666623505824	537.588786733	342.61531358603	141.195740827116
1547	1547	672.72828529106	521.63685077682	338.936523077102	127.881094963614
1548	1548	678.965408494872	500.4386142504	343.124058764382	138.505773655657
1549	1549	672.833925012879	538.756561997955	343.05301905121	126.067134106848
1550	1550	672.771952236822	520.126184885642	341.291344785232	135.219126989188
1551	1551	672.731975279145	534.697086638852	342.054049451718	109.45898490703
1552	1552	673.105180914866	526.946091038746	341.959009226251	140.198005819125
1553	1553	675.617262874706	546.483858712712	341.243996138764	113.091369635071
1554	1554	668.831933919495	540.446509938582	349.351738002954	154.570648301759
1555	1555	668.46838500684	550.155989637516	348.083744102198	128.372890298535
1556	1556	669.957789889082	560.426828802935	345.745900597873	143.753801828813
1557	1557	672.022220321354	523.734719584831	343.930749951248	130.556108057777
1558	1558	675.090052742581	517.149779011329	347.016178137833	118.881148706854
1559	1559	673.620671854271	533.758711806218	340.299071556604	165.803640069671
1560	1560	675.159550874701	531.916481732551	343.414106428348	134.217353830116
1561	1561	670.682151673236	536.09400156929	346.4728408425	131.335865279966
1562	1562	673.867674603249	505.661571769801	342.4132359982	136.518873855779
1563	1563	673.230607763123	538.920763702263	344.111457845923	151.446870358661
1564	1564	669.439186078266	532.90702852098	348.918320544203	147.220731656395
1565	1565	672.577861095026	510.025688056145	343.448780385884	145.103099980255
1566	1566	672.882768084569	532.238136016998	346.251150898687	139.546837146446
1567	1567	673.677467332836	512.448342608329	339.885917766343	162.464670908288
1568	1568	675.089039641939	535.609549499524	340.341291054742	122.935720170294
1569	1569	674.498136975582	504.595933197311	335.875276515831	116.532108028953
1570	1570	672.791805371287	516.44174364467	345.1267896039	141.15989137512
1571	1571	671.044589116271	535.162705208911	342.645960303157	123.429906577868
1572	1572	664.910545552752	538.032629218119	344.269483273134	141.012730050829
1573	1573	670.557223182099	536.516035340347	341.96121434037	110.564999945549
1574	1574	674.040894335085	518.115541629336	346.198277302431	135.169773755604
1575	1575	668.997167841446	522.151441270547	344.73004156638	130.497149850434
1576	1576	673.150205831658	515.150015013367	340.774960368712	118.916640172395
1577	1577	672.415748078103	515.121444914972	346.449127900136	155.863380817491
1578	1578	676.16875023459	530.890138840818	340.67341355578	102.822692285136
1579	1579	672.60565511529	493.134546428609	347.518177862702	138.270127030136
1580	1580	671.024965536544	531.773014085904	341.614632398418	139.241441689787
1581	1581	671.263773406173	550.176434139993	339.031026410072	110.950155982085
1582	1582	670.6766733216	555.757142911227	341.841682030414	105.612807806686
1583	1583	673.913637615937	497.911913576905	348.939909860786	115.472456483568
1584	1584	678.611086257716	550.424385311323	343.382354101036	135.928921188653
1585	1585	670.52619295187	533.260588879689	341.027672498798	126.184215251625
1586	1586	675.389011349946	518.384253150427	338.570854188699	90.8784608756992
1587	1587	670.422376217348	547.726021523136	348.148544397672	138.255832816646
1588	1588	669.859669908063	548.929474302299	342.975658287986	89.1841673500196
1589	1589	672.191893670468	523.403542271828	343.268805051772	120.735115241508
1590	1590	671.192160959902	568.950834113438	342.628968655009	128.457458663005
1591	1591	669.122041425904	502.030997836966	346.432040793783	138.318856980457
1592	1592	668.232226706126	543.819631348385	344.948260704212	113.48357983834
1593	1593	672.452746837214	507.083062853016	344.04740026017	102.544880804108
1594	1594	674.705822989559	533.559436695262	348.634869144889	147.561380583104
1595	1595	670.245956893479	510.690216669697	344.322995674923	133.033888439283
1596	1596	674.148551347679	527.769924770292	345.934556361923	111.048929805585
1597	1597	672.813415796267	531.607281319501	345.668698620921	110.427457423516
1598	1598	669.108159081336	521.010464058033	344.596054214394	153.856948554057
1599	1599	671.531300855735	544.652076183525	345.908511683036	120.125579727976
1600	1600	673.034459574151	549.666274253206	347.46019225685	113.816704738777
1601	1601	676.422960361648	517.349053306127	340.169888272582	117.726671460741
1602	1602	672.263698150358	562.50046152658	348.915337255477	148.317875691043
1603	1603	666.109687984067	525.986199049702	342.105257533311	99.7308025179614
1604	1604	670.772073490597	502.389994970387	340.467865205457	130.670788331514
1605	1605	668.543951320362	519.685960114025	347.054774901621	157.884912320655
1606	1606	675.416160864876	482.465290977303	338.833407436419	113.106534814455
1607	1607	668.980348770633	493.088705513577	338.76416593351	159.657405904836
1608	1608	670.5606406304	535.100358106241	343.654729388938	144.694225553589
1609	1609	671.763603442391	515.343037089532	346.280669622896	152.147037476802
1610	1610	670.300740431331	527.479752449416	347.327524752418	121.341742058124
1611	1611	672.106010786673	516.755369567705	342.701332118991	101.157680537094
1612	1612	675.36938277313	511.641043186887	342.227728769209	136.447808366961
1613	1613	669.221213447947	545.78936209003	350.810103541973	127.919171673838
1614	1614	676.977548686692	507.639609348099	348.644228171952	102.970155310967
1615	1615	672.653835631279	504.5240598839	341.877354722553	105.493343313022
1616	1616	673.409027256345	506.073749025665	342.374962804963	138.979023660944
1617	1617	669.767211812333	532.053606596083	343.99835032744	122.050608345625
1618	1618	680.330752606918	528.256473590765	348.059826825584	153.151905030069
1619	1619	669.504210234403	528.066200377893	339.024902956499	119.48423521964
1620	1620	674.72522717013	535.94062609094	341.840199600907	137.221233286867
1621	1621	675.169575005899	533.347002046812	345.204559408268	141.847666420526
1622	1622	669.842347523156	527.176829795987	346.958223113471	132.337240653258
1623	1623	672.904007909132	527.609401962938	341.207364586685	131.601415103842
1624	1624	671.075801397135	544.01973546443	341.619833148753	147.943737533795
1625	1625	670.019010785076	516.496343852481	352.021415889026	133.332788579433
1626	1626	669.768143718752	518.526683715406	348.777617769101	147.103304318829
1627	1627	677.84400193532	551.10997148434	344.915624340318	101.424880585916
1628	1628	677.594061265195	536.453730459603	343.397060328874	120.402904222095
1629	1629	665.761310660606	507.420720881545	341.816658792528	157.520635812588
1630	1630	669.441917864185	507.811924121166	345.675043296739	128.777565849904
1631	1631	674.241555682346	524.436175905052	340.916826064379	162.191306141394
1632	1632	674.717050419577	527.750109388502	339.514197216942	126.997129715408
1633	1633	674.102295341773	517.831374449316	347.827057367796	110.218903626551
1634	1634	673.402266611559	533.060989622077	340.838448116325	123.7315224677
1635	1635	671.108127250985	545.841033243636	344.062543606438	166.310380720504
1636	1636	671.707880803559	508.537035377702	342.637171985651	121.880289379912
1637	1637	668.598856829026	508.355557434314	342.032563176159	115.093162106359
1638	1638	673.575659470763	525.95922994941	343.783831297478	148.371006557906
1639	1639	670.796343930339	526.982305924202	345.042953942502	105.227961862058
1640	1640	671.544401266406	559.755269705107	342.863747348005	145.359666929922
1641	1641	673.65671012026	534.020123767111	337.393590529604	144.442781785491
1642	1642	674.906280303319	522.905165337019	344.921444783286	122.373858504458
1643	1643	670.856119875332	545.025450887782	338.729569954669	123.644993157048
1644	1644	672.94384475772	549.405398568925	343.873973663657	113.045185643939
1645	1645	674.215780663182	532.959592739028	346.330822368353	98.1137115397604
1646	1646	671.416483420909	529.719662700449	345.276278097847	147.295707939834
1647	1647	670.43384237632	536.679350706528	344.569013288681	121.143964806873
1648	1648	668.199202301153	514.624148808141	340.058549354253	123.437160945892
1649	1649	672.034101470648	524.590411233499	346.606884591258	81.6335135096095
1650	1650	672.949234353175	546.681676401173	343.552870808982	112.995741104538
1651	1651	672.190476649226	517.114902602081	348.222716212956	96.0014164994102
1652	1652	669.79902215205	533.924890570589	347.929573839386	125.449016708338
1653	1653	667.270856217755	530.369917041659	339.813313577801	110.876480295326
1654	1654	667.400226384697	510.11576360875	345.098277858847	117.1570711716
1655	1655	673.970509278753	524.445718274766	347.096111863356	137.836830097257
1656	1656	672.005674271859	499.154908531228	341.606269808031	137.130424843773
1657	1657	669.31333618799	506.377301998555	342.56639303572	148.062407553392
1658	1658	673.215103028825	550.955530040227	344.398059603414	147.86398991309
1659	1659	669.547671454592	512.029318197406	343.237950152528	141.602876752319
1660	1660	670.182597380084	513.524560945724	347.127870868774	109.846871133284
1661	1661	669.791410755507	556.937558880208	343.711322240533	138.511656919201
1662	1662	669.91300414151	528.244236286064	345.331672645424	140.733646674213
1663	1663	676.271113119066	512.288083557324	342.056744118976	134.592739510361
1664	1664	670.049608943719	528.290358220962	341.036132331645	100.452852033903
1665	1665	672.634928223222	517.102415748056	345.314794498895	104.610954665424
1666	1666	669.340717602739	512.804494312605	345.993700597828	161.692525290895
1667	1667	668.726035992732	527.292059489482	344.933875451748	136.125313619609
1668	1668	673.320703441997	539.83742777493	341.757927032833	107.648660669673
1669	1669	676.649977113008	505.164507297127	342.777511717652	125.244332018945
1670	1670	673.018544382662	540.653865829866	345.143411630329	142.684258060845
1671	1671	665.874323897349	535.174553418469	343.438691011873	121.543580925706
1672	1672	674.264249425604	521.045166956857	339.520927775377	110.125205651762
1673	1673	672.948982200746	526.37806057258	341.866883818949	120.390190257682
1674	1674	673.919963984758	523.560705484025	348.710452412632	113.927899831593
1675	1675	672.050029293583	518.026012982842	341.216028536942	132.658605976115
1676	1676	673.01720540023	543.566392547116	346.219268994342	154.302318824265
1677	1677	666.964664571319	513.162389267702	340.308845785364	131.857960734744
1678	1678	673.333588082713	540.711394859896	343.068716049288	131.319514651661
1679	1679	664.589144068384	540.133317059367	341.326939339226	130.982191162921
1680	1680	668.020777155363	512.073804628678	344.279907916815	118.707141845548
1681	1681	672.86923160602	560.897430852152	339.458192315312	124.882418999636
1682	1682	671.876923515238	513.367916775233	343.417825043122	133.833070223146
1683	1683	675.295744965649	520.406137942084	343.501185474902	127.597791940731
1684	1684	675.842248837644	507.056000307935	342.605261203489	96.6308172276384
1685	1685	673.939053059318	515.259043205308	348.671984273739	144.890599449647
1686	1686	675.100718650167	507.0357993122	339.505596369148	135.644764612188
1687	1687	671.198767564772	549.171328560306	346.077991722203	121.190143502778
1688	1688	672.598532660613	509.999177427993	345.648356702041	145.482054801957
1689	1689	671.356687630839	518.125382077825	345.493243984421	165.480583160235
1690	1690	670.604920165613	507.814812689361	346.711906461092	123.441031356491
1691	1691	679.237229716377	510.84776072655	348.015027400301	114.32927535478
1692	1692	671.347546526856	536.062824316138	339.384172204122	142.376595516141
1693	1693	670.059044669203	514.596161314022	343.548665661783	128.365850055562
1694	1694	667.711364334326	513.649403483422	347.602094168439	121.248251537179
1695	1695	672.544137817496	494.164077715676	341.126487469475	157.301387702531
1696	1696	674.408078790497	547.917005461413	346.100695149052	142.087517251699
1697	1697	677.096055940099	486.12835614543	345.130680356555	141.739632030309
1698	1698	673.071330719242	559.334561807497	344.615169451745	150.00272502624
1699	1699	669.039961327932	518.034621529446	340.658607296186	155.86918877386
1700	1700	674.180935446544	512.163776525959	342.10738816524	136.024246563189
1701	1701	675.384077631708	518.39343735294	340.686921720701	138.202908659161
1702	1702	670.717135842472	498.536302483829	344.984212891358	148.49759359178
1703	1703	677.989919722246	531.225109627369	342.52430935906	140.035608822501
1704	1704	670.460995382697	496.503560669762	346.455617339608	141.689369946237
1705	1705	667.824010707192	501.869454793366	343.778925636229	151.800991797879
1706	1706	673.575716400155	511.428585038449	339.445962834994	136.167187877915
1707	1707	666.695578897749	496.340593201348	339.935245296111	122.230143879352
1708	1708	667.8932991546	524.477062451632	344.886528062886	149.349259344169
1709	1709	667.63961117734	513.352300003429	341.744533747696	136.670630609533
1710	1710	670.533837674007	531.338717400551	349.791634580739	105.936960570492
1711	1711	672.086887253427	552.045426880119	343.256346426832	130.871621517626
1712	1712	669.130417344235	529.387026386879	344.630090689823	116.156688670904
1713	1713	665.364691711267	500.222221145358	346.888044589612	99.7160915915564
1714	1714	670.288083991006	529.404532939299	346.04397649296	129.1863271035
1715	1715	669.928150141368	520.274749832847	344.133475331893	113.213915816349
1716	1716	668.46754256844	539.638873249781	345.585337109617	149.898207917201
1717	1717	675.562695449601	517.700299485728	340.245867966441	121.055263887585
1718	1718	666.407344545441	513.845803428872	344.823680159077	119.56129762089
1719	1719	669.210711775814	520.593956193035	349.440690936357	115.258752864493
1720	1720	675.793680675177	559.209122539856	340.139438628872	102.612081154652
1721	1721	673.671969419123	510.422772855225	351.299506682506	128.725611867697
1722	1722	669.162483641358	520.200789947222	344.368782820306	121.985625796775
1723	1723	675.544013082774	536.192432965851	337.729355965042	133.573187955346
1724	1724	670.090468287009	513.383825311169	339.710531459436	135.67314857631
1725	1725	672.882115488084	527.369331660041	345.659861813512	153.275185062249
1726	1726	676.341603265538	534.843258758817	338.437927547113	126.586306243735
1727	1727	671.319461106159	495.146367475163	345.241023390471	172.339299101887
1728	1728	670.776857285262	511.036328984356	341.506246097063	119.320679175766
1729	1729	672.520137719359	527.46805439015	340.406002171729	124.89060735068
1730	1730	679.612296741582	518.587654131432	336.829928527176	114.453117318382
1731	1731	666.833735114995	509.083586101905	343.671719343204	127.636615112842
1732	1732	673.104457907377	525.979173861596	345.233375867255	127.63599160494
1733	1733	670.30384963551	541.137698028064	342.420176339826	134.069390935292
1734	1734	673.397239360582	542.458045857393	341.056772879026	116.276076006396
1735	1735	676.8654996207	513.921585839174	345.821554093785	142.590246912618
1736	1736	670.937468562762	507.105706439762	344.694109284138	131.277611762161
1737	1737	675.92135532975	529.769403047785	341.597119355025	95.3105366054161
1738	1738	669.659364301495	512.640008770689	339.323815482073	152.413718353004
1739	1739	661.912504034541	528.729651366414	347.530649452361	105.420146074845
1740	1740	672.393298409581	534.533177358811	347.902616592736	129.338119079386
1741	1741	672.159816554076	520.307464222508	342.348964179785	140.444205024347
1742	1742	672.623956794842	527.407530475673	346.318282951459	128.077543408862
1743	1743	671.435088875303	523.975226840885	342.680663850998	123.317091816492
1744	1744	667.839235464409	526.125365242124	343.320719312641	126.405990462436
1745	1745	674.474567758957	516.377472968619	341.961003984468	123.006000292075
1746	1746	670.593863991483	547.159291635043	343.273834443836	131.170055674208
1747	1747	668.768601210817	565.032056953367	343.739064299587	151.03408649362
1748	1748	669.95229305571	492.668828540501	344.142587659086	161.347370987055
1749	1749	675.930957062532	519.474654990171	345.336895890468	157.348046653833
1750	1750	670.607366876883	527.117689627044	343.737631703417	114.14701461925
1751	1751	675.17772459546	528.543185633458	345.874797566925	120.274749585829
1752	1752	673.935121388888	540.359628740089	346.621644972937	163.355177488504
1753	1753	666.543824646682	553.470024603353	346.289831698814	175.619618718155
1754	1754	669.169350191877	494.194042269917	340.206975735482	130.813826147506
1755	1755	669.392240030578	522.462463737745	344.872681267199	124.137740250983
1756	1756	668.889352499855	556.244128291151	342.311035808214	128.712275947784
1757	1757	670.028017785092	499.474021530872	343.846777326473	126.0186933175
1758	1758	672.205862980094	523.154901002659	347.167335702562	140.783045637267
1759	1759	674.98498161322	522.581016011196	342.569816538948	142.144344226431
1760	1760	667.770330379307	513.671363425687	341.369318990027	149.295707728348
1761	1761	671.415400345338	523.708728336019	345.161027975875	132.550712205798
1762	1762	677.537531093374	577.859841911203	340.226692724385	131.864728440136
1763	1763	673.504895901228	533.359702603207	341.83059722519	150.007989159459
1764	1764	675.206303276636	554.376265488323	342.504149555237	129.119958862442
1765	1765	668.105296928552	540.261771433023	344.715432451954	125.31116891716
1766	1766	668.072878800713	543.103187285446	345.892993600766	115.968871713578
1767	1767	672.075286548432	523.069314177325	345.987496754305	122.022361295831
1768	1768	676.160689208872	509.997456194975	346.983080887326	101.19166974522
1769	1769	671.768902602881	548.568297750165	344.540907588211	134.220403188904
1770	1770	673.22417133288	526.253018190655	348.542104979671	126.1019761335
1771	1771	676.67598949162	521.788773107359	351.340804637251	135.736279576792
1772	1772	670.305103700879	539.494917719937	345.307925453433	153.558557660352
1773	1773	667.847385503376	547.946896663799	342.98850923132	134.183979870871
1774	1774	672.733076805254	518.650268418442	344.251791562924	133.261663752657
1775	1775	672.988033663411	530.57823894608	342.88327007136	115.590266783304
1776	1776	671.322813317963	526.540007307813	341.238036198801	120.613165901019
1777	1777	672.662379184251	525.516187501252	347.18730546148	148.735535937711
1778	1778	669.595736551746	525.129202327222	345.814817422836	176.11326322358
1779	1779	670.916268710017	515.703671215618	344.03564382983	126.772984192085
1780	1780	670.361374380842	524.295105374098	341.65745630597	131.281899954904
1781	1781	670.95876344663	512.154624838518	346.237172891339	129.682464421799
1782	1782	670.10189083066	518.135263436394	344.897841480181	114.897326310995
1783	1783	675.955725549212	535.356355698342	342.851553250572	139.630139421757
1784	1784	669.912406058001	527.930673600393	343.470559060142	114.68267381858
1785	1785	671.127288835707	543.296458560872	345.217609501933	104.586820399712
1786	1786	674.813798087226	516.686138718262	344.35819244485	136.195730120462
1787	1787	672.835122248278	501.119667721297	342.46805747177	151.684760877164
1788	1788	674.501486510744	509.293413860131	347.950149770271	139.91029016449
1789	1789	664.657985636018	530.565998544419	346.570077617231	139.363430177596
1790	1790	669.409005568065	557.938161577558	339.875730162324	118.339261933697
1791	1791	672.743429544615	506.094333510244	345.734198679214	157.118366091986
1792	1792	671.432297721241	523.717837487905	341.208576872229	134.791145516016
1793	1793	674.532469481201	499.777051133872	346.83303999953	137.802872415127
1794	1794	670.825107899169	525.093820086098	340.473582550047	127.966385797269
1795	1795	665.93161304872	545.109156114859	344.559292919886	121.969044417096
1796	1796	672.411199913046	523.490856420628	344.195682732353	123.150612119943
1797	1797	668.242783685012	513.639460944951	345.973931031797	133.934830333929
1798	1798	670.780330434072	509.384867447312	344.394571156988	135.146455706509
1799	1799	674.21439041601	551.176867360458	342.278261494159	108.490775834202
1800	1800	675.995654400288	556.982285462861	342.09240215144	99.6063558839063
1801	1801	666.38007223785	525.026504967405	343.383356679715	147.657518384545
1802	1802	666.760179196979	505.736631824568	339.408466869448	143.413511618301
1803	1803	672.319313752182	518.233322931427	343.929142023492	129.242976284363
1804	1804	669.179789201676	536.180678840932	351.547898171228	155.593760873058
1805	1805	665.782362946685	534.853579423342	349.550137286083	131.467004594137
1806	1806	670.685148029899	525.792615439752	349.155759689359	122.974867222416
1807	1807	671.79969858175	513.074273991948	338.11197754693	155.480569385434
1808	1808	672.825356645472	529.377055522131	340.448246092143	132.743010213584
1809	1809	674.863839859539	531.29536031588	351.191177446989	140.56405004557
1810	1810	669.421603709398	557.160713162113	346.268322705177	120.792241947882
1811	1811	670.93917629616	508.083764392984	344.429207857732	117.932590552355
1812	1812	670.31150444576	505.084098607358	342.667430038435	114.31376699893
1813	1813	664.169106395583	536.534643269209	341.535905750636	115.647568284132
1814	1814	668.204973873368	530.784345434522	337.941244452909	123.941564252747
1815	1815	672.677402847219	533.516636606357	334.446474787951	124.843649774487
1816	1816	672.338417849103	516.70361346726	342.866177873786	159.206165081295
1817	1817	673.07578657757	516.86498826534	347.42685235986	109.878480482315
1818	1818	670.983365197591	543.267827022049	344.137798456411	131.867909177223
1819	1819	668.369388901801	563.862840579699	348.534997155092	140.054471603813
1820	1820	673.000575805394	491.239051081127	340.383331741171	104.533555501087
1821	1821	671.398697614079	549.598918843842	343.449932338091	134.168151880487
1822	1822	670.633518946193	519.77346746146	346.221477403238	140.562667033332
1823	1823	672.953662052596	519.074050069827	345.214333645704	107.514635162561
1824	1824	670.162191615166	542.18530792962	343.706017405395	156.940822539365
1825	1825	675.399806699852	504.524498372502	344.189896475482	130.389429069409
1826	1826	662.3735429869	529.047836926696	340.875014648697	145.381807147503
1827	1827	671.120964209688	539.144145399629	343.601676126982	129.184807075915
1828	1828	673.671703179291	531.645297238641	348.130865604775	108.095416836818
1829	1829	667.828426847169	529.033479921029	343.467824345624	112.695632711845
1830	1830	670.985943669596	516.016978967028	341.099962326724	110.604275933427
1831	1831	673.562414862975	549.120836117728	342.59413066351	135.253833964569
1832	1832	673.085693038231	525.236352976083	343.947084930452	157.660941627506
1833	1833	671.484841043503	543.631482440306	342.211754699238	167.217611291446
1834	1834	669.796802813855	527.001296123316	346.591261443778	146.967893350183
1835	1835	674.258814266111	542.64834404751	347.582846597564	159.469807117257
1836	1836	668.203901900624	537.078905257132	346.106761491523	124.892730089773
1837	1837	669.514215588553	522.789010766451	346.685316871397	155.386927222048
1838	1838	678.926559195611	502.868407662344	347.678467384904	138.289036787911
1839	1839	678.17067833653	529.214666102023	348.323947538237	109.969072586671
1840	1840	673.985109853916	510.64319501856	344.629070713019	144.416690107098
1841	1841	672.871728334149	538.468053584839	338.027213118135	105.725457199923
1842	1842	674.120287716642	503.670915008975	344.643653754698	132.669761265567
1843	1843	672.412686953706	514.021222078732	345.694849027202	111.000308731541
1844	1844	673.613003733822	544.595469075453	344.826682486629	124.468853116666
1845	1845	675.13005483011	519.237955880989	338.679707814414	115.198625598231
1846	1846	669.682425170054	530.062791848805	346.38461575595	103.244839160152
1847	1847	673.331818598336	509.26273245035	342.007069443343	139.707092835932
1848	1848	674.441152011684	516.762437924275	345.019292209705	144.164638797127
1849	1849	675.110452346157	530.839578687323	339.434091071613	142.310757600522
1850	1850	673.884939605923	527.651602856592	342.387482314648	126.05341792601
1851	1851	669.956457075634	547.916134962025	339.600128004747	108.841844492064
1852	1852	675.396749199247	527.600294679373	348.212082275612	120.144586323674
1853	1853	670.401304945935	529.102211056779	350.464461623851	130.756837220125
1854	1854	676.916304277493	523.670701495005	347.097837785188	141.855619425109
1855	1855	672.0935206506	524.68964428218	345.537030462051	127.217651641258
1856	1856	672.616991367575	525.652821740814	341.650622542934	134.966813622063
1857	1857	672.029392424487	529.39097865995	342.312759234956	168.696537973365
1858	1858	670.757337575883	495.172645569136	343.569393649735	111.458719947555
1859	1859	676.946131943884	515.123187444188	343.656226141386	133.133280660548
1860	1860	670.200675705405	533.722241465713	343.24708565692	122.417790234271
1861	1861	667.465892486656	517.039862766306	344.814917123641	135.904625409611
1862	1862	667.899690947566	515.77986606124	342.020283937724	119.903430565471
1863	1863	668.833446855637	550.183517030344	343.923961776099	149.329737589752
1864	1864	666.467503915418	542.746529127338	342.171479028871	132.051016750825
1865	1865	664.979839477938	512.133461156059	345.652010587516	114.128279129497
1866	1866	672.603043952092	488.232751516949	344.546886932655	128.079484969613
1867	1867	672.051844747685	517.669039822798	345.335205220594	106.950227292876
1868	1868	675.76799442797	534.838879296949	346.813580051957	123.946810841237
1869	1869	673.192718599355	533.888754454046	344.277064209601	122.065324423746
1870	1870	670.473198645361	524.479930260911	344.945646276195	112.759417293613
1871	1871	666.194059410649	536.896487728464	344.712901137968	133.349665901759
1872	1872	676.921662653824	498.59706869796	344.979527821552	116.94937264575
1873	1873	671.515880559334	493.302445655844	346.069786315503	146.593484004521
1874	1874	670.775960844976	546.505458266006	348.747297114064	115.3328881052
1875	1875	670.233020901126	524.319059737679	347.658885211457	127.812682950022
1876	1876	679.868447102592	509.062705919849	342.212245696662	109.005921635605
1877	1877	680.202780834015	533.808471460941	339.994952368065	138.703898864462
1878	1878	669.407839221858	519.271486604451	347.518374380758	91.5462358930941
1879	1879	668.46825200138	493.472660815185	344.533441935935	138.653476138471
1880	1880	672.418908191212	533.735173100762	343.361956285493	151.233135537113
1881	1881	674.607105394647	545.875998374578	341.994598199428	99.9766774066139
1882	1882	669.32769452769	514.48371813345	345.457846666913	93.90909871937
1883	1883	669.919932784206	496.525675445439	345.624489254843	121.389035902472
1884	1884	671.480782732404	515.874369272673	338.012293864922	101.795682051681
1885	1885	670.455108502981	519.808737399953	348.7080729084	145.832559460084
1886	1886	668.413889919466	539.236052312142	339.217489242309	108.01511245477
1887	1887	672.492640580548	530.316754879499	344.277368585192	133.203290740782
1888	1888	671.558283925494	493.910955536184	345.30946664206	113.955692078993
1889	1889	667.490124241953	521.524003433633	347.232123622138	132.316079313249
1890	1890	671.032677710175	502.510883396485	344.715655172023	127.279254137291
1891	1891	667.44635786304	520.014750528126	346.513283211581	142.662395962472
1892	1892	671.182955338314	502.568708021537	341.063601495409	142.497563726344
1893	1893	676.390671671114	509.618235433484	347.427074277082	143.923274636408
1894	1894	677.824483048504	530.006098978444	339.767856735828	131.861897074411
1895	1895	668.834215539325	511.953064775235	343.177081294668	108.436758769287
1896	1896	669.462359686744	555.25441116026	348.353728112689	131.31526630531
1897	1897	674.661742146331	540.945205369442	345.297510490537	126.974753424099
1898	1898	672.476532827267	508.231615047896	343.866283885912	113.304885821782
1899	1899	674.655572578349	520.616745372192	345.443494540626	131.757768591846
1900	1900	676.654784141316	545.008524409791	340.382665187334	121.185270485576
1901	1901	669.855334343227	551.829669866731	347.272854509131	114.740361888592
1902	1902	670.823629914177	491.049847753712	347.288208396919	147.845357328149
1903	1903	674.84938960882	496.691192418168	342.643485639541	112.535558999568
1904	1904	673.12074838363	537.568553986353	342.862120258107	109.633576609206
1905	1905	670.634663587452	525.362386271145	343.171963090496	114.999306673616
1906	1906	668.556461193654	543.11064938758	348.777953528795	124.501432995018
1907	1907	671.307095904444	526.608638170746	343.723875896719	141.494442554063
1908	1908	671.484439887477	509.335735070125	338.974053548488	110.420888630876
1909	1909	668.689814519262	510.170868935314	341.560485429038	122.112494884784
1910	1910	667.11706813719	533.138533188228	342.382083560592	146.443520850939
1911	1911	678.302349081087	521.385044831168	349.486669740987	143.614040029286
1912	1912	675.28904084888	513.207900821286	346.716593384527	146.41806686213
1913	1913	669.908399599485	508.259184543553	349.908820841529	152.640333974576
1914	1914	664.335294972327	470.052611550835	334.611073066995	114.788072903518
1915	1915	674.356137564894	550.02778900047	346.003856646898	120.226147106736
1916	1916	673.469045618565	528.66867830676	344.84282550799	153.682590504276
1917	1917	668.553168595548	521.950528516588	341.921696541101	118.705881629058
1918	1918	673.105077685099	510.974485952032	343.476057870892	123.466962075517
1919	1919	668.752617652802	522.512555066631	340.327229047099	113.002291206
1920	1920	670.468392963149	512.8490647224	343.599211589081	155.430676683601
1921	1921	671.340299724106	525.081970480645	341.985859657735	140.94350380103
1922	1922	674.205016051705	543.163492896916	343.192097820572	138.823066658776
1923	1923	667.87819056315	511.187180582978	341.749850978429	137.741577730016
1924	1924	672.582445860751	519.175713959802	343.22744129619	152.881212212053
1925	1925	670.831487717387	516.821359363073	341.401125725613	111.055507279653
1926	1926	675.255078960757	514.902164939888	345.104171708045	107.269644350467
1927	1927	674.402117259113	526.542066088305	343.999092799467	126.965677835501
1928	1928	667.317668398	531.954732947203	341.650854214757	115.2985585051
1929	1929	670.560377643754	511.317343312887	336.852878644508	118.216965765166
1930	1930	673.116698192025	514.026843141571	342.679125207572	142.120200602503
1931	1931	671.956561196718	516.374040834338	344.866676993647	171.270526644541
1932	1932	675.134766442341	532.002262332528	343.361619645682	115.587040926181
1933	1933	673.273281479731	524.788951247437	345.654428593588	135.837190302589
1934	1934	668.47300891026	508.4243881724	346.979524469466	149.281650011675
1935	1935	678.239806951643	515.559107509569	339.599496872619	142.842985470315
1936	1936	671.075548339275	520.097425950451	339.530280584733	115.941998351709
1937	1937	676.358086996965	529.477043620465	348.560684206194	141.15078583186
1938	1938	672.693448079959	538.322106952822	348.044437676039	100.378672289503
1939	1939	673.598591498884	539.611181331947	344.940991761774	152.099621890156
1940	1940	675.813241277822	536.454143872698	346.501929724181	121.533732437692
1941	1941	670.984269297153	528.74728047617	346.882798737029	121.75500617463
1942	1942	669.79880007281	533.380595861077	342.152829420211	122.504946572823
1943	1943	670.20839488763	538.672525085076	342.571420146657	129.682963609914
1944	1944	674.241975946692	552.841677389297	341.992537142291	141.320766575781
1945	1945	670.299552087987	486.038490504	339.340725570785	103.401770759386
1946	1946	671.029178043383	531.63775012606	340.512198307991	112.661954908546
1947	1947	668.318296055062	499.235645319004	348.367480552332	129.938192331124
1948	1948	670.708915047528	522.848596267921	341.981723489757	122.751504371871
1949	1949	677.408621527313	515.996696892132	344.582779390421	131.263550904946
1950	1950	673.623794101879	535.878553912034	342.291917446254	115.479275548412
1951	1951	677.740431381108	523.214498263117	341.305431626422	145.148544649767
1952	1952	667.023426581006	519.654876930183	341.630684259183	104.143050652979
1953	1953	672.533299011935	531.949020238899	341.262063318167	150.401883787064
1954	1954	673.282480927895	527.574080680788	350.014301064255	108.149089691866
1955	1955	674.926918370403	552.284572382391	346.245248066921	131.019377538561
1956	1956	673.050166511465	528.872422941331	345.501756013938	118.396906570756
1957	1957	666.768327365406	548.000533262719	342.700611217956	127.901006441099
1958	1958	676.296635482511	532.654635695417	351.848440589527	138.727558369856
1959	1959	672.07892674342	533.645863846287	341.88225109562	146.508111119736
1960	1960	674.261013465249	520.965097138614	347.438348879496	164.210966878419
1961	1961	669.723195374478	517.361198852606	341.370860122443	118.85463311643
1962	1962	674.450027705959	507.596551215657	348.400623074527	158.944769064822
1963	1963	664.771254396248	544.406643545402	344.941344926638	120.777894645447
1964	1964	672.407990210487	518.462652954081	344.707091829499	180.249200416824
1965	1965	668.315874118238	536.270144905058	344.310582409581	160.035231606759
1966	1966	672.87302732114	511.832533809347	347.74020414147	134.519196259738
1967	1967	670.729988393515	491.365401074774	343.008796567289	145.724023075221
1968	1968	673.468518771457	547.473778211534	339.320980098349	128.277201187932
1969	1969	676.035969406453	518.014736828153	337.289110513205	118.542284885458
1970	1970	666.840812109115	548.609148154582	342.210707022003	123.782596197021
1971	1971	668.875543828509	514.355690000021	345.153131493803	126.660270747079
1972	1972	671.383609525886	519.996160472659	345.094965024538	118.352904502622
1973	1973	667.933316715351	576.053070409033	345.786552561066	157.131293560424
1974	1974	667.218796539659	518.223856979672	347.422428154569	121.196881673495
1975	1975	669.305129987136	519.81063176933	344.047621648078	93.4084176217038
1976	1976	669.847484857688	520.03761691985	343.932189033781	124.140396191495
1977	1977	665.149245390504	531.338393700811	343.637366423972	117.149733391572
1978	1978	667.420150138129	523.588781462251	344.634887070092	137.787873935175
1979	1979	673.225607613436	530.031696617559	341.744543123897	106.720888737877
1980	1980	672.485981938638	534.258032949243	347.521213537993	115.655006871365
1981	1981	670.701258079391	544.491006434341	347.473955409898	128.818148796582
1982	1982	670.327244315279	527.512542074344	344.896320001655	137.599173726854
1983	1983	666.112420438521	524.937240036216	342.357162987445	129.40765524494
1984	1984	674.012352493464	507.760221500947	348.062248412531	126.707128706688
1985	1985	673.539465680404	519.022697864563	342.290737624118	153.593926902751
1986	1986	674.118300094495	557.911357196376	343.866638011098	112.369766268115
1987	1987	668.413099094232	551.375382065878	336.173310872998	133.325358410546
1988	1988	671.509353252916	522.735409102337	343.718559291247	130.351816913532
1989	1989	677.016068498647	523.857798395334	341.402145926215	113.107857082463
1990	1990	676.258351326315	522.579993734288	343.826201231899	167.71142748297
1991	1991	667.281604766711	515.587000143959	341.069610538229	128.582945553835
1992	1992	670.159864926533	532.26269379296	345.537002111143	136.827970589481
1993	1993	672.785573827726	512.048555089789	344.791384006268	133.527145912631
1994	1994	670.595370235608	500.734701382179	346.619126165989	109.954394271685
1995	1995	673.060225242766	512.814214851975	344.056881164141	172.899033719973
1996	1996	669.919177976383	492.358062924368	342.052525378304	137.412629383441
1997	1997	670.584622386967	489.212383747415	345.293611715628	149.287490721539
1998	1998	668.54745283743	538.488256781754	347.752858023389	111.980190298272
1999	1999	673.69756663522	543.842697537513	341.333546736557	131.577578158538
[truncated: 3,001 more rows]
