# Supplementary material for: Hypothetical Outcome Plots Outperform Error Bars and Violin Plots for Inferences about Reliability of Variable Ordering
Source: PLoS One. 2015 Nov 16;10(11):e0142444. doi: 10.1371/journal.pone.0142444 (PMC4646698; doi:10.1371/journal.pone.0142444)
Supplement: S4 File — All experiment interface and visualization stimuli code is available as a zipped file. (ZIP) [file pone.0142444.s004.zip › experiment_code/data/one/80.js]

var results = [[671.152512308751, 670.699444384853, 668.63640344702, 677.783923432776, 670.435369952769, 676.327002081334, 671.705808171688, 668.566096503186, 668.573581967963, 673.126818398885, 664.35768562565, 671.180896141257, 672.54399857471, 671.639495168319, 674.42304352773, 671.072823901649, 670.281937532441, 671.359795279852, 670.271636771987, 670.027431438365, 670.260382026075, 668.703833520162, 669.679675273426, 672.769380181144, 671.616524099023, 675.231854675364, 674.842634101701, 672.53827421278, 681.270531155036, 671.028626276751, 672.683720928236, 670.035514459486, 675.228724767721, 669.399793304464, 669.935366404171, 665.828288829567, 675.330869437782, 677.056889432044, 672.480729372575, 670.480697315867, 668.922800130531, 669.413702182315, 673.27075794729, 668.583454921156, 670.040414340901, 674.677986923328, 666.692922786652, 670.021600959736, 672.345982225853, 670.922540421909, 677.389415212536, 669.066862605666, 669.473488014576, 675.262255820778, 675.105965172676, 671.674053810638, 672.047656433297, 665.904758748026, 675.77082111218, 672.350197861865, 672.013299951057, 667.588013546104, 670.484728990832, 674.252246559968, 671.478584186994, 674.356689323193, 669.729897448189, 678.616613256192, 673.036757152053, 675.159465041337, 667.148441420957, 674.267868525297, 671.98582690015, 676.856632661941, 671.87749196952, 673.264460066456, 671.302260907903, 675.579686541884, 673.010151831999, 669.321622853313, 672.298272001813, 669.934711878066, 668.793842243829, 674.007683585938, 676.589733619637, 674.345124467174, 665.558162176963, 673.698845600654, 678.231828772685, 672.713548381279, 667.897893887377, 676.149445257071, 668.097318110985, 670.141951180169, 667.048181670122, 666.943892081748, 673.276046712379, 674.95228151283, 676.523957390581, 671.692911739125, 666.075348420834, 674.119275832469, 670.669061200967, 670.541993775752, 671.302638824715, 671.79546841837, 671.199878400673, 669.145433233349, 670.595467466378, 667.183275181966, 670.45755005814, 671.777078326919, 673.702465711205, 666.929262638281, 673.149138998415, 663.891285944712, 680.971658766689, 672.402389562296, 671.197975183497, 668.524778541962, 675.29408617438, 674.927558900783, 675.777219969505, 676.019658058592, 668.595425918605, 672.510449694597, 671.890287596544, 671.251857732856, 667.407401338162, 674.910903240387, 671.088522318204, 673.818053180999, 673.788242224053, 670.060801538662, 673.601566993508, 666.512476843845, 672.566950748272, 673.103085456799, 669.071934224575, 665.186072845239, 668.617585000343, 673.47434035285, 665.864184387603, 672.718956022726, 669.800305335393, 672.831290392642, 673.992761596895, 668.617044404914, 675.266705664818, 672.417322199294, 677.974520513005, 675.856809577981, 670.231269486535, 671.532835554498, 672.358576272165, 674.276924365669, 674.277552943802, 676.129954222618, 673.5254237831, 671.035445781807, 675.039268607626, 668.423825406284, 669.52897011903, 673.11670064783, 673.664851965575, 669.697597376217, 672.421775740479, 667.506772629373, 672.410768295102, 670.779891244054, 671.871098397775, 671.952417805929, 672.881636788706, 673.038369009817, 667.624927768838, 673.517289076782, 668.108773635725, 672.55404047704, 672.711438171333, 671.451454564571, 669.835989871541, 670.307882876303, 672.044576455116, 673.521367026271, 674.101493016704, 670.315055387759, 675.140766499509, 670.138993940841, 676.598001885954, 670.788102349894, 670.97182020751, 674.850679235828, 671.22471075294, 672.377389368445, 672.799123794076, 676.915897879243, 672.847016088298, 671.350352949379, 670.639664768623, 672.759841956304, 670.169197242522, 672.180434058236, 673.75768217773, 674.320304470598, 671.449632734653, 674.341793153878, 673.718778760237, 672.071588592153, 670.223032075619, 670.774143845728, 670.551251935149, 670.828407591665, 670.31722669346, 670.920845605997, 671.643833180278, 666.725471090203, 673.442805178866, 673.545779818657, 676.136357487493, 670.909001903788, 674.133826560768, 673.78146235422, 674.164027364006, 673.378627964033, 672.087531426266, 670.049605446356, 672.013665513824, 670.085758803532, 668.177079690094, 669.280376415775, 676.260604462272, 668.537164914556, 669.329322548151, 670.145947052487, 671.482178157647, 672.684638785996, 672.549080926517, 669.576983159539, 675.581694043007, 670.865073026626, 678.32352663441, 676.940618324961, 668.371662759178, 674.608918808777, 672.293970669927, 667.737940233368, 668.306227050105, 679.666130659212, 679.005383557504, 671.919487591445, 677.187329235126, 674.141359583938, 662.816333844863, 669.14292304846, 670.161199250519, 670.865128701707, 671.031932839853, 674.756541244099, 678.780861700762, 674.673387976265, 672.895650206323, 670.615946234492, 674.735303599114, 674.053560585396, 665.092242112921, 681.606953211948, 668.375980770592, 674.13766451546, 674.178485065578, 675.829614016998, 674.706832762757, 671.420664353339, 669.045544447177, 673.660526074185, 667.994742538885, 670.994277732364, 668.238259522948, 671.941407510414, 673.37537543545, 672.513968673178, 674.844891008983, 681.670101958888, 673.16208376807, 671.218712896018, 670.438280794913, 671.644176241822, 674.169601466042, 669.06870111748, 670.115449484486, 673.276555353851, 676.678010232305, 677.452426414516, 672.279505158556, 674.807339915028, 672.921662445663, 667.682320688552, 671.992434373359, 669.944242379345, 667.412688533814, 675.022841847531, 671.859226325158, 672.462729004578, 671.65934083017, 672.837121167941, 671.386311171887, 674.027561397941, 669.515271835726, 679.234897230204, 672.556579129092, 675.099219336376, 675.534158171213, 671.564653397187, 673.850066403354, 673.992859407407, 667.52814388157, 672.939162104525, 673.955914034239, 665.888845190433, 669.041201112903, 669.223150884455, 674.385131700159, 672.761559017503, 674.871310437637, 672.909884636224, 672.586465298769, 675.126617549742, 676.242037375789, 672.890488413667, 668.445953588772, 670.491399374617, 673.791817524225, 666.788097864827, 669.750618684605, 667.522725095316, 678.86859234856, 669.194588974877, 672.115603730096, 671.561767974353, 672.742769303034, 671.132305930098, 671.78558336533, 672.248269891739, 677.627514698634, 675.245551400002, 671.239353896828, 673.826449314515, 673.344953454331, 672.321081585378, 670.416838670483, 673.892120981033, 673.353801157006, 675.253248235346, 675.029757974866, 676.706060251588, 673.580197576482, 668.23369897985, 672.94547306861, 672.615933676748, 672.393903174125, 673.172315196426, 669.402949997793, 672.401170345822, 673.192005373206, 669.073319651382, 668.950438636752, 671.867143504216, 676.776994860496, 669.228306823191, 671.023015335241, 667.794497269992, 674.506565346581, 671.409089964435, 669.178413218611, 675.256135507449, 675.380107806258, 671.931692793306, 669.245249738846, 671.077329515712, 674.506420040506, 675.374892500073, 669.333877412723, 669.186199401924, 671.428769344495, 669.985928024414, 666.181867104056, 669.986265163664, 672.114918006892, 673.498788927645, 668.995908856366, 670.253661384164, 679.233756330197, 673.105708495755, 667.908530765258, 667.948100284646, 669.130794964701, 670.533036296033, 675.142291631898, 675.715879476908, 673.477104758033, 671.691563687686, 672.596199347858, 673.827211183826, 675.151919771339, 669.405786382305, 676.109763171281, 668.292610247298, 673.699122778555, 673.404021462334, 673.311555407427, 670.807319078278, 671.277092157301, 675.381878022749, 671.188612356773, 666.463422433275, 675.109980358808, 662.148488070324, 670.933363075445, 666.214294638853, 675.402062527285, 670.992070219027, 670.986910405066, 670.989298855849, 671.07393989135, 673.089375788596, 670.59079641679, 669.069318289417, 671.736268143148, 675.885699770116, 669.081480487735, 670.897138722594, 674.307075449234, 670.074622953578, 670.725395442666, 674.250659258312, 673.433824428262, 672.855363342665, 668.231589975915, 666.844128359326, 674.523661069623, 666.113215630922, 677.358714161152, 671.647920495566, 673.370033103929, 672.597879570282, 676.452242955764, 673.928024909217, 672.02369521075, 672.954863046129, 664.548101050341, 672.803341784411, 672.866447988347, 675.526224084777, 670.031476772621, 672.707998753172, 669.212970773376, 667.818319871364, 674.506599526651, 672.059924016104, 670.152209954982, 672.298024094862, 668.568179298283, 671.021554720833, 669.490583921467, 675.140849112803, 672.488254206221, 674.296050809006, 669.276693186064, 671.367536040007, 668.06520519202, 671.3635526331, 668.592114532994, 667.863911578193, 670.916546744776, 669.573885387239, 674.363861387088, 677.293594342641, 672.882212759269, 672.223546844017, 671.999171069903, 666.977080164241, 677.871439910486, 667.500267253337, 670.455829933935, 675.759644576195, 677.282065209774, 672.695225806143, 676.890021357488, 674.42440890868, 674.555910630425, 673.041887005496, 676.045626324595, 676.516306048324, 670.486492799775, 674.925651376586, 671.529974503146, 669.086353554561, 672.566289677394, 670.475062041428, 673.028054845721, 674.16074084584, 669.176184289607, 672.000230400025, 669.801762970826, 667.998250860791, 671.433817324747, 677.508399953258, 668.84457534335, 672.652753061899, 670.954192800269, 671.286351188335, 673.884282710496, 669.657191144511, 669.95730504046, 671.584220887474, 674.094380261893, 672.316808821435, 671.765300852444, 672.632562502662, 671.354471619337, 674.361373278708, 675.823711583136, 671.2224496333, 675.148430592257, 671.563289117466, 671.728541462568, 673.028621983406, 670.74272905785, 671.493138427671, 673.532390314128, 673.569700703404, 667.531555414696, 672.830339519135, 673.253472456675, 670.814416983859, 673.273678619777, 677.320329769855, 670.34561601021, 675.812357650131, 670.76661946, 669.26913820716, 670.658663916873, 674.468266185553, 673.474641296715, 672.449218268929, 664.731218366592, 677.305639923051, 674.811237439006, 670.456436172909, 672.781372495887, 673.395969291445, 674.645300590035, 673.257359489872, 673.826310392546, 669.237717161065, 668.744716098261, 674.173884314798, 667.658854376865, 671.850055669891, 672.670015527913, 670.790231706409, 671.513293649126, 671.036303339941, 671.205332466013, 670.927190479155, 672.09726663569, 668.316752014189, 673.638745735712, 671.955049522821, 671.439616166088, 679.433229745607, 675.801090909115, 675.398332112439, 667.7389537226, 674.617626485143, 672.444562843244, 671.219948096757, 671.378509397197, 671.213627005315, 673.11668155321, 670.616832545923, 671.826139364371, 676.636288938031, 668.910700736062, 668.261183857471, 673.806815867323, 666.295377921016, 672.319199516099, 673.091224560373, 675.612642630859, 672.070597604156, 677.848295921805, 670.243560936134, 672.269876487909, 666.749137698318, 673.756385802066, 670.444031391672, 674.772292666565, 673.579047320548, 667.96905285052, 671.727379170772, 672.687363080965, 671.793776762549, 677.15175297874, 673.388078810271, 675.819728836751, 671.144267194473, 672.607906050068, 666.425719832513, 667.86021583401, 673.075745364037, 672.495814705127, 674.535909396394, 671.953762896122, 668.222772345005, 672.176322387795, 670.580279275597, 671.550208693688, 674.541552908013, 669.023493433363, 671.650905533468, 675.661415608506, 671.401761952062, 672.365174087549, 673.187301143381, 676.030420146909, 669.728890898441, 673.617169567368, 671.767371247384, 668.97194705597, 670.30714894507, 671.678957083634, 671.810889242666, 674.225082959442, 675.337204755704, 672.819055901694, 670.791692817354, 674.207081016271, 673.64837921558, 672.241198704082, 671.905220219483, 672.251517002911, 674.018559200965, 672.460047029486, 675.548814643976, 673.348576363013, 673.35006591669, 676.141543691727, 671.205431647569, 670.462023405815, 675.850873695588, 672.440474826406, 672.095643452576, 672.3631562249, 674.984443820845, 671.550742259992, 678.686840844112, 670.94252488779, 671.4108463934, 671.323457952859, 678.693005535592, 666.960594721447, 672.871993757517, 670.35658599133, 671.344192962672, 671.327177497551, 675.284024200541, 671.844741176519, 671.947842389127, 665.649903873016, 673.209754647641, 679.138532712363, 672.999604354635, 673.323782004565, 673.360989696239, 671.897856001801, 673.650137304757, 671.51440248422, 675.894247766046, 668.97074217594, 675.64775926066, 672.794518274041, 672.17753225984, 669.488753194563, 673.097143699993, 668.756873269949, 668.501076809301, 667.954240314651, 669.010581493273, 671.674794441438, 670.886761711013, 674.264447056516, 672.325025322996, 678.79251143625, 669.023866082942, 671.219374210869, 672.972968235535, 669.121311415034, 672.507946130038, 670.003525986431, 674.563645931225, 670.868508833422, 682.269138604402, 669.385433012, 672.681667069589, 670.228605277964, 670.978422775987, 666.245514425202, 673.758231873839, 668.651077855268, 669.475720031307, 666.921989048048, 666.56720672567, 674.980762390182, 670.835984189616, 671.805800847511, 670.374520210656, 673.281791721153, 674.890395167672, 669.918847481955, 669.252821348451, 673.473786624016, 670.41530980376, 674.584936517002, 670.179662288686, 669.111801507663, 678.462194450068, 667.750035967552, 672.732022398656, 675.028856343752, 669.598757781545, 665.816934554661, 674.712284160262, 672.774286414766, 673.646162168387, 673.207387855338, 672.497894446221, 674.812713451099, 674.353166086628, 676.198986150171, 673.914425475238, 668.695813187598, 676.897195095255, 670.263427193281, 673.308500453583, 668.379822926253, 670.011190903961, 677.689079401135, 676.518338762173, 669.4007808017, 670.623870231355, 675.689147613685, 667.678885600985, 673.099557584326, 669.110117557068, 674.360031812935, 670.839205143266, 667.631873203907, 674.047683885729, 670.954922240965, 666.238497397236, 681.115780583764, 676.829484133684, 676.116177748951, 672.90892824917, 671.184652801565, 668.346075482461, 677.29475098251, 673.322683301878, 673.676282351159, 674.272670621681, 667.105777433697, 670.093226975787, 674.159398163597, 674.227765304007, 672.749035263735, 670.294891023433, 668.780436969844, 671.549893775154, 672.274268163043, 673.429791353248, 669.258319296829, 670.790596081536, 667.256965066359, 674.207903566115, 672.132059077633, 671.632684931505, 666.208346838534, 668.540035009711, 672.27635575499, 669.259436314752, 670.673278603872, 668.721456376392, 673.200741930731, 666.576206902863, 674.602959540207, 671.924505597647, 669.349818640089, 674.380385057356, 674.110102463055, 671.515240200316, 670.923223438909, 671.625957298665, 671.959183728863, 678.394921107834, 674.74474447354, 675.681839992384, 671.560925353104, 672.644291492742, 671.927239324208, 675.700487447637, 673.24087221312, 674.0828540257, 670.79839619331, 667.644075755864, 666.557645086561, 672.557595783025, 676.022891916175, 667.258881193419, 665.543472012627, 671.567565591773, 672.78542089205, 676.316802484586, 675.130886779643, 670.049724609186, 668.28192396693, 673.267139884373, 673.232045796167, 677.032093080034, 679.312165114242, 673.372168714403, 670.232743561727, 673.975731567622, 674.118031997808, 676.862720510353, 668.474336592582, 671.697481037525, 669.523569132605, 670.857159770861, 664.611194636786, 678.460779343737, 672.287611561334, 672.524872000946, 673.876371667695, 674.308235782543, 671.812829973009, 677.250829316029, 670.990907781309, 670.51520160094, 672.478186098644, 671.938617309816, 678.379339121126, 669.169659278008, 675.181809668745, 672.67403676033, 674.595180373602, 671.688325584558, 673.45860999637, 670.238280995212, 671.944746306758, 672.313578629974, 673.308513078903, 674.634188952674, 670.467156079015, 677.487996811165, 675.963449665283, 676.060207516534, 670.044123922446, 675.220236118129, 667.975013611643, 669.910002838797, 670.597873504992, 673.958286578952, 673.149305229199, 668.23333766958, 673.744736595407, 672.487829688832, 674.983265426054, 679.222387032229, 670.206218974148, 671.040011520885, 666.599740433062, 670.142532295353, 674.659573085583, 675.780560674906, 674.118828145416, 669.305951859161, 665.757435396299, 675.781611814425, 670.859297051877, 670.373775183852, 670.166452889939, 672.082813902606, 670.805891721368, 675.584283365147, 675.766822554337, 675.395763881523, 671.813717913556, 675.463501732714, 674.982340662456, 675.558898323901, 672.55071136753, 669.787213879258, 669.020991455262, 670.561231846889, 668.450812782371, 672.502765745038, 670.512691365845, 670.018051586031, 673.570121962038, 670.34707822023, 670.27598431402, 672.288783026036, 678.730325041469, 674.82479852702, 668.12707885391, 675.831141467574, 673.670021794444, 667.452362164165, 675.891784350767, 673.835563496499, 667.522267121127, 678.201494997475, 672.232524541035, 671.262312462007, 671.166123248438, 670.457097394837, 672.495748019108, 670.959107446397, 664.398283179529, 673.904468400767, 672.5639111764, 676.550595997625, 668.687059165267, 666.479643788959, 672.040355109094, 668.213446755902, 675.74584477088, 668.570622535411, 669.937859461949, 676.438511190505, 667.100495326791, 673.609788418334, 666.643851064642, 669.63799043413, 669.091717400271, 671.0357195045, 672.261121123584, 668.894914833667, 672.23177501002, 669.883808728409, 674.256593636565, 665.116258440254, 667.831222516137, 673.497719877353, 669.783273352009, 667.550440733367, 668.590416024437, 673.946667084329, 666.772751300582, 671.419516835695, 671.489163835287, 673.701190854415, 670.470751839383, 670.166137777733, 673.014410892874, 668.142568285429, 667.805267495339, 669.491910874969, 671.555282102497, 670.589134127985, 671.017440969769, 666.020215026919, 668.622502116952, 674.139331367455, 671.486647745123, 672.082961807203, 669.447895205132, 670.689372977582, 670.416644547007, 667.954651357568, 672.310627605071, 674.496857677628, 673.955774728681, 675.45115589537, 673.580070009866, 672.717591054676, 670.643103979393, 670.070341001372, 666.262827870135, 672.021089604954, 670.367684736911, 666.834733290812, 665.554787731705, 670.480835573575, 667.773947272176, 671.900344075751, 671.034086466709, 673.651010398738, 675.508688540699, 673.145557886451, 670.829061351308, 670.095516185174, 671.712854825145, 673.721747809975, 669.901482938025, 670.66698750574, 672.449706428323, 673.675925940747, 671.976744210714, 677.395829846634, 672.273299922423, 676.643379376725, 673.391933614251, 672.882755245274, 665.098958178631, 677.118650630905, 668.585068059373, 664.238836631051, 669.107466313433, 674.333038119439, 676.972300657362, 671.160018095094, 676.57564368022, 672.093230307479, 669.12374989513, 673.90647425448, 674.932798431148, 677.566545304276, 671.684437783012, 670.87654878478, 670.612356290971, 675.865196196234, 671.724799242551, 668.634671327693, 670.765572573911, 668.840055783047, 669.060205566641, 675.000351471671, 676.77200583708, 669.579294664334, 666.01278433943, 674.206158045066, 675.75872417347, 672.281746441537, 675.988497927524, 671.028905156161, 677.137413410528, 673.075093105155, 670.300827478724, 670.815418889497, 669.893022571112, 669.400246235983, 673.50756987165, 669.295892898326, 674.202811287967, 672.172862992633, 674.216297128168, 673.993434215691, 670.420285268376, 672.99605684748, 671.641104580398, 666.076888789974, 665.767792813198, 669.829131863667, 672.932149706211, 672.36842463517, 674.595722561353, 675.134525294744, 673.434994939831, 668.640131455591, 670.358872596394, 674.010315964627, 675.653397844927, 672.500402076089, 666.80694684632, 674.370222035491, 672.542492178648, 669.677645606982, 671.826540655608, 675.123182511266, 673.104996038521, 666.523861141421, 672.103066620451, 670.559870942838, 670.584572943488, 667.97944918669, 669.980320073165, 680.542663415652, 667.78091876258, 670.249706291337, 681.995449930271, 672.068156696886, 671.127528594145, 669.281253775703, 671.979152192545, 673.448421735446, 666.650095728384, 671.593747033834, 671.047541360937, 674.235261843657, 672.505032770971, 670.235129269776, 674.546805553381, 677.863160300095, 670.997510545765, 672.475855121426, 672.368340076068, 673.637661365862, 666.276886118542, 669.94015741254, 668.916390358279, 669.854010157747, 675.309449615255, 673.451655982421, 671.302894229188, 670.135364260126, 670.462214875458, 668.343767980586, 670.520199611865, 676.273654031797, 673.47983096909, 670.80362800205, 671.974342680987, 673.221714362973, 672.160380166284, 671.177464354449, 664.134999462517, 671.864231385814, 671.180296634138, 673.722090446691, 671.857517926277, 676.746772108422, 673.847445692399, 674.335879810797, 673.477654326536, 676.728260162258, 676.467801826738, 668.390605713571, 667.070538819729, 671.208767277875, 674.155826022223, 681.094544524957, 671.331022161511, 673.197762091598, 678.284508942933, 674.021149499714, 673.120373711528, 671.091706331855, 673.858856843034, 664.712314856516, 672.958680060024, 673.994403298157, 670.112234464363, 671.796773564448, 678.167596163867, 675.48731895744, 675.459846142865, 672.840233047278, 671.780078064699, 671.854867754069, 675.861050055816, 671.289439744071, 677.069540598802, 672.056667001109, 674.295376054539, 671.575955800027, 674.558748693011, 672.722841386496, 671.40902360399, 672.260845731255, 673.976275062908, 672.628193747739, 671.089031418516, 672.621004209728, 673.639404947266, 674.491904990248, 676.190177890312, 673.086471703829, 668.981647231359, 671.849442368138, 674.718516866355, 671.872368818796, 675.509976038795, 672.122540482217, 674.055402584677, 669.914562194809, 670.616144366523, 675.351957672107, 667.598727727075, 671.413113212889, 668.945476317072, 676.658185203252, 674.733466796424, 674.102901194924, 667.315497608089, 673.330252489608, 673.216835996299, 668.760417826785, 668.084287543387, 667.420475960023, 672.53989716261, 673.923213081324, 675.918204588403, 673.668174697544, 672.332567197885, 672.425337889155, 672.997793747543, 677.047254981814, 668.779450805458, 675.075539245017, 671.022552161107, 670.870049373929, 671.233276284427, 672.886561614747, 675.611702142576, 672.656623148212, 667.735860196662, 674.700076027116, 672.799532927723, 672.122963822376, 674.678272138756, 672.164321407991, 671.506844514721, 672.380391660286, 670.71376416921, 677.771231158204, 673.604753631403, 670.246846305433, 669.173933935221, 671.812834983963, 671.977013401876, 675.835579265854, 669.315509727371, 674.027434351531, 670.666883361685, 672.198076704198, 674.959515100226, 668.314162612272, 674.959896696029, 671.890984803586, 672.09212964138, 671.841451951598, 675.352403823003, 666.822072088597, 671.963036713141, 670.694257463612, 669.842126524536, 674.619802231926, 675.219778578887, 673.429826067389, 666.574755242852, 668.963207232043, 673.377918378029, 673.229769730387, 670.559526727306, 673.329224845772, 666.22594548908, 667.123583075737, 670.076640068828, 671.819202353126, 667.387609020063, 674.142435805452, 675.856393175231, 668.13620270981, 672.029149647006, 672.602441092028, 673.695886350027, 669.061443917011, 677.451475797171, 677.364444647518, 676.09272531928, 673.980036040655, 671.626142610882, 672.843507997033, 666.717477057388, 676.654636674784, 671.529061653933, 674.460382658248, 669.086926002225, 668.007530028491, 671.557958985166, 671.454135079078, 671.123524831599, 670.447280776021, 675.073457959868, 671.444753524762, 671.31633566555, 672.684298474611, 672.214311674317, 672.72594601988, 672.969608057851, 667.633905575045, 670.604161159477, 673.25185342023, 674.283550441403, 668.647855105307, 669.216881335635, 673.04930429982, 673.94559931919, 669.608735815322, 675.902615268289, 678.577990435194, 676.473236786143, 673.651118051771, 670.057660236864, 671.697857639484, 671.611035677421, 672.990501044833, 671.381749159209, 671.039056023906, 673.36926791392, 672.161194344702, 669.832102009725, 673.244492148855, 673.194496197866, 669.222291077413, 671.177610257137, 668.402355116889, 675.826940136953, 673.66467891926, 666.245813842487, 678.817606584748, 673.386795457998, 669.750049407687, 674.372412078109, 670.584352780544, 666.684331832145, 675.272602888165, 671.957319741976, 668.077057638175, 677.363038247532, 674.788017541431, 677.545325794349, 671.360495711601, 675.374941083677, 665.132236533659, 670.833249894586, 676.922210496403, 673.289056289364, 666.41641645022, 670.88858033795, 668.643350102617, 670.204645143076, 670.578289211478, 672.049803871146, 674.137414926993, 673.799915130577, 676.996072227029, 669.847016003059, 677.180461227323, 672.542976860846, 664.803939977432, 677.234511727129, 675.411635811455, 671.582837930148, 672.501517560272, 673.207084337071, 670.357175132344, 669.918374145635, 667.833319284489, 667.926793458639, 680.21241852832, 669.160530448572, 677.755333261285, 667.570622856754, 674.018160781992, 669.970375607174, 667.958961871261, 671.539549281267, 673.712954902713, 667.697640596807, 675.998870979464, 673.208530382969, 669.821749038552, 674.166031522009, 675.783832557726, 671.722881054302, 671.825489350973, 664.264272556418, 673.320565681452, 677.807896137525, 671.484228820803, 672.956530504528, 669.020904918681, 669.465744533788, 675.019497750296, 672.112070102057, 669.804807542765, 676.581839164645, 671.662889641681, 670.884628730494, 673.182585197446, 671.894489407689, 664.067204640479, 673.696012610473, 672.465458391997, 674.948421523684, 671.179710866006, 674.260213515146, 668.203568698047, 670.101404802999, 673.449367254632, 672.783063304735, 668.739240016648, 668.007698310076, 665.175516432964, 672.086307616525, 674.377022288426, 672.671254580278, 673.076914689461, 674.606029297439, 673.541000854098, 672.981807862116, 671.384636762676, 674.651718414018, 673.657248726343, 668.836378122023, 672.401323747987, 669.489178149999, 672.064397487952, 672.130097189308, 672.239005670513, 674.74780575511, 672.502733106452, 672.630181715232, 671.493073169319, 675.729949192357, 672.491227475932, 668.61420913479, 668.236845999584, 671.663476932671, 667.449506144041, 673.192431878351, 671.099787699503, 675.4604878048, 669.889447425298, 674.551623337927, 670.349800135635, 671.701760176952, 674.7258893798, 671.32437651836, 670.556771062096, 670.69535113527, 667.908068916757, 669.779929195813, 673.024171258871, 671.576712874073, 675.2383802725, 668.330842988071, 668.444886675039, 669.786242435984, 674.32736565618, 669.892563089021, 668.940237790524, 667.008020756107, 675.924820705253, 669.316372731775, 672.452920216776, 673.782693454007, 672.60247595731, 673.569580358335, 669.233802047651, 668.724063306618, 666.544142844337, 676.16946043931, 672.454736577521, 676.661252091683, 672.804121382821, 672.112774904842, 673.453168256625, 675.542862638549, 671.914586717668, 678.19424993509, 670.915616979444, 671.262008534369, 676.061727677526, 673.027769712695, 673.768599815803, 669.981527638953, 676.021057878996, 672.213854853338, 668.515806539852, 672.682540521087, 667.750767225468, 676.562333634737, 670.125600191314, 672.069102333253, 669.576162804021, 669.974165498589, 674.95051723784, 667.235124702446, 667.24985805252, 673.293277337219, 667.84889222861, 671.218226678697, 672.209039735904, 673.634795929216, 671.774877094738, 673.499932534502, 676.728531880973, 667.21339040828, 668.456401558271, 668.655222280893, 673.306433400876, 671.840342776492, 669.74461451663, 670.984215855349, 673.521459895099, 668.661989388268, 671.734862183024, 673.661753514962, 673.667673089995, 673.053391660087, 675.418428981213, 672.613091615157, 668.226988019974, 669.033028543692, 673.493066900616, 671.453185442954, 672.981089014288, 672.437470019794, 670.846344028796, 672.413364885275, 671.363981782014, 673.808682872439, 675.315658591849, 669.913035488358, 673.921653019808, 674.531351166854, 674.241821491545, 668.472951152571, 672.675401670979, 673.186158911296, 670.338555457478, 673.095437893143, 672.446358806996, 669.835981978381, 674.344840120798, 673.399922281724, 669.550803510533, 671.364017953312, 670.237645631875, 673.585031949527, 674.919720144663, 672.833978269332, 675.666623505824, 672.72828529106, 678.965408494872, 672.833925012879, 672.771952236822, 672.731975279145, 673.105180914866, 675.617262874706, 668.831933919495, 668.46838500684, 669.957789889082, 672.022220321354, 675.090052742581, 673.620671854271, 675.159550874701, 670.682151673236, 673.867674603249, 673.230607763123, 669.439186078266, 672.577861095026, 672.882768084569, 673.677467332836, 675.089039641939, 674.498136975582, 672.791805371287, 671.044589116271, 664.910545552752, 670.557223182099, 674.040894335085, 668.997167841446, 673.150205831658, 672.415748078103, 676.16875023459, 672.60565511529, 671.024965536544, 671.263773406173, 670.6766733216, 673.913637615937, 678.611086257716, 670.52619295187, 675.389011349946, 670.422376217348, 669.859669908063, 672.191893670468, 671.192160959902, 669.122041425904, 668.232226706126, 672.452746837214, 674.705822989559, 670.245956893479, 674.148551347679, 672.813415796267, 669.108159081336, 671.531300855735, 673.034459574151, 676.422960361648, 672.263698150358, 666.109687984067, 670.772073490597, 668.543951320362, 675.416160864876, 668.980348770633, 670.5606406304, 671.763603442391, 670.300740431331, 672.106010786673, 675.36938277313, 669.221213447947, 676.977548686692, 672.653835631279, 673.409027256345, 669.767211812333, 680.330752606918, 669.504210234403, 674.72522717013, 675.169575005899, 669.842347523156, 672.904007909132, 671.075801397135, 670.019010785076, 669.768143718752, 677.84400193532, 677.594061265195, 665.761310660606, 669.441917864185, 674.241555682346, 674.717050419577, 674.102295341773, 673.402266611559, 671.108127250985, 671.707880803559, 668.598856829026, 673.575659470763, 670.796343930339, 671.544401266406, 673.65671012026, 674.906280303319, 670.856119875332, 672.94384475772, 674.215780663182, 671.416483420909, 670.43384237632, 668.199202301153, 672.034101470648, 672.949234353175, 672.190476649226, 669.79902215205, 667.270856217755, 667.400226384697, 673.970509278753, 672.005674271859, 669.31333618799, 673.215103028825, 669.547671454592, 670.182597380084, 669.791410755507, 669.91300414151, 676.271113119066, 670.049608943719, 672.634928223222, 669.340717602739, 668.726035992732, 673.320703441997, 676.649977113008, 673.018544382662, 665.874323897349, 674.264249425604, 672.948982200746, 673.919963984758, 672.050029293583, 673.01720540023, 666.964664571319, 673.333588082713, 664.589144068384, 668.020777155363, 672.86923160602, 671.876923515238, 675.295744965649, 675.842248837644, 673.939053059318, 675.100718650167, 671.198767564772, 672.598532660613, 671.356687630839, 670.604920165613, 679.237229716377, 671.347546526856, 670.059044669203, 667.711364334326, 672.544137817496, 674.408078790497, 677.096055940099, 673.071330719242, 669.039961327932, 674.180935446544, 675.384077631708, 670.717135842472, 677.989919722246, 670.460995382697, 667.824010707192, 673.575716400155, 666.695578897749, 667.8932991546, 667.63961117734, 670.533837674007, 672.086887253427, 669.130417344235, 665.364691711267, 670.288083991006, 669.928150141368, 668.46754256844, 675.562695449601, 666.407344545441, 669.210711775814, 675.793680675177, 673.671969419123, 669.162483641358, 675.544013082774, 670.090468287009, 672.882115488084, 676.341603265538, 671.319461106159, 670.776857285262, 672.520137719359, 679.612296741582, 666.833735114995, 673.104457907377, 670.30384963551, 673.397239360582, 676.8654996207, 670.937468562762, 675.92135532975, 669.659364301495, 661.912504034541, 672.393298409581, 672.159816554076, 672.623956794842, 671.435088875303, 667.839235464409, 674.474567758957, 670.593863991483, 668.768601210817, 669.95229305571, 675.930957062532, 670.607366876883, 675.17772459546, 673.935121388888, 666.543824646682, 669.169350191877, 669.392240030578, 668.889352499855, 670.028017785092, 672.205862980094, 674.98498161322, 667.770330379307, 671.415400345338, 677.537531093374, 673.504895901228, 675.206303276636, 668.105296928552, 668.072878800713, 672.075286548432, 676.160689208872, 671.768902602881, 673.22417133288, 676.67598949162, 670.305103700879, 667.847385503376, 672.733076805254, 672.988033663411, 671.322813317963, 672.662379184251, 669.595736551746, 670.916268710017, 670.361374380842, 670.95876344663, 670.10189083066, 675.955725549212, 669.912406058001, 671.127288835707, 674.813798087226, 672.835122248278, 674.501486510744, 664.657985636018, 669.409005568065, 672.743429544615, 671.432297721241, 674.532469481201, 670.825107899169, 665.93161304872, 672.411199913046, 668.242783685012, 670.780330434072, 674.21439041601, 675.995654400288, 666.38007223785, 666.760179196979, 672.319313752182, 669.179789201676, 665.782362946685, 670.685148029899, 671.79969858175, 672.825356645472, 674.863839859539, 669.421603709398, 670.93917629616, 670.31150444576, 664.169106395583, 668.204973873368, 672.677402847219, 672.338417849103, 673.07578657757, 670.983365197591, 668.369388901801, 673.000575805394, 671.398697614079, 670.633518946193, 672.953662052596, 670.162191615166, 675.399806699852, 662.3735429869, 671.120964209688, 673.671703179291, 667.828426847169, 670.985943669596, 673.562414862975, 673.085693038231, 671.484841043503, 669.796802813855, 674.258814266111, 668.203901900624, 669.514215588553, 678.926559195611, 678.17067833653, 673.985109853916, 672.871728334149, 674.120287716642, 672.412686953706, 673.613003733822, 675.13005483011, 669.682425170054, 673.331818598336, 674.441152011684, 675.110452346157, 673.884939605923, 669.956457075634, 675.396749199247, 670.401304945935, 676.916304277493, 672.0935206506, 672.616991367575, 672.029392424487, 670.757337575883, 676.946131943884, 670.200675705405, 667.465892486656, 667.899690947566, 668.833446855637, 666.467503915418, 664.979839477938, 672.603043952092, 672.051844747685, 675.76799442797, 673.192718599355, 670.473198645361, 666.194059410649, 676.921662653824, 671.515880559334, 670.775960844976, 670.233020901126, 679.868447102592, 680.202780834015, 669.407839221858, 668.46825200138, 672.418908191212, 674.607105394647, 669.32769452769, 669.919932784206, 671.480782732404, 670.455108502981, 668.413889919466, 672.492640580548, 671.558283925494, 667.490124241953, 671.032677710175, 667.44635786304, 671.182955338314, 676.390671671114, 677.824483048504, 668.834215539325, 669.462359686744, 674.661742146331, 672.476532827267, 674.655572578349, 676.654784141316, 669.855334343227, 670.823629914177, 674.84938960882, 673.12074838363, 670.634663587452, 668.556461193654, 671.307095904444, 671.484439887477, 668.689814519262, 667.11706813719, 678.302349081087, 675.28904084888, 669.908399599485, 664.335294972327, 674.356137564894, 673.469045618565, 668.553168595548, 673.105077685099, 668.752617652802, 670.468392963149, 671.340299724106, 674.205016051705, 667.87819056315, 672.582445860751, 670.831487717387, 675.255078960757, 674.402117259113, 667.317668398, 670.560377643754, 673.116698192025, 671.956561196718, 675.134766442341, 673.273281479731, 668.47300891026, 678.239806951643, 671.075548339275, 676.358086996965, 672.693448079959, 673.598591498884, 675.813241277822, 670.984269297153, 669.79880007281, 670.20839488763, 674.241975946692, 670.299552087987, 671.029178043383, 668.318296055062, 670.708915047528, 677.408621527313, 673.623794101879, 677.740431381108, 667.023426581006, 672.533299011935, 673.282480927895, 674.926918370403, 673.050166511465, 666.768327365406, 676.296635482511, 672.07892674342, 674.261013465249, 669.723195374478, 674.450027705959, 664.771254396248, 672.407990210487, 668.315874118238, 672.87302732114, 670.729988393515, 673.468518771457, 676.035969406453, 666.840812109115, 668.875543828509, 671.383609525886, 667.933316715351, 667.218796539659, 669.305129987136, 669.847484857688, 665.149245390504, 667.420150138129, 673.225607613436, 672.485981938638, 670.701258079391, 670.327244315279, 666.112420438521, 674.012352493464, 673.539465680404, 674.118300094495, 668.413099094232, 671.509353252916, 677.016068498647, 676.258351326315, 667.281604766711, 670.159864926533, 672.785573827726, 670.595370235608, 673.060225242766, 669.919177976383, 670.584622386967, 668.54745283743, 673.69756663522, 669.086675436535, 669.812343754438, 674.354020452944, 670.440426549455, 671.536715095466, 677.618571258479, 671.04476150325, 675.29963052142, 672.547521008744, 674.157079660218, 674.171182084857, 673.741397622661, 678.371381245287, 668.968105230351, 671.717850322873, 667.092606851052, 671.78543675551, 674.454603781318, 670.398455599877, 669.401554485661, 671.056896352803, 673.208826731965, 669.914541885578, 677.21740907295, 672.624394904343, 670.843721940542, 674.503510898709, 672.777553951941, 675.539920666862, 670.27928932222, 672.80467125682, 672.813944717085, 671.878659902654, 671.792222185576, 675.424528533953, 673.495090869083, 677.91430426848, 675.00546070759, 672.015104765402, 670.299978879964, 667.486757245648, 670.662105311474, 675.019343830227, 674.392881517216, 677.615881549212, 675.293908428597, 672.931819405626, 668.983917650311, 673.543959799408, 672.702692019931, 676.00635917966, 669.641833421514, 665.243561115727, 668.92207441072, 669.355944092616, 673.495173770058, 675.910314077473, 670.44198447657, 671.055035244741, 674.766360876638, 667.971923520017, 668.927515812294, 675.524342031093, 666.587186106031, 676.422754698541, 668.323618638903, 673.184966404943, 672.426926757295, 669.729249433297, 670.782425955406, 673.467763358844, 676.974974001782, 669.009133991037, 669.470599441451, 669.636151756821, 666.898607924844, 671.35772106227, 672.736383722443, 676.231114977804, 672.644681363086, 670.215704269218, 673.526116227838, 669.403218688608, 667.409299182563, 670.484299007349, 670.500951358086, 672.96671947915, 673.750888023608, 676.023609283223, 673.119649461408, 677.100755052745, 671.492900924527, 672.700171613005, 679.33539267267, 672.47499740444, 672.429642426096, 668.158730705699, 670.35317490829, 680.14784068171, 670.797174724722, 671.19677440946, 671.176136574855, 674.796250655539, 672.772030162907, 669.57669385155, 665.856612193091, 669.834896185824, 669.383687786742, 670.323594689006, 671.905821415226, 669.286860258872, 678.377216711592, 671.535820879654, 671.555375539136, 669.234756492529, 673.93963965262, 665.006811045306, 674.2059220486, 670.7361157154, 679.740858391785, 670.927347967477, 671.326286175847, 668.045105928608, 670.071387321743, 679.104316514366, 670.781542908976, 670.227052763399, 670.20072090521, 673.210302063084, 670.748930825042, 672.409409390765, 677.537685733771, 676.048461630477, 674.225028746241, 673.615273339953, 667.492510136989, 673.598755673944, 664.097138381072, 670.794719225837, 669.913939774587, 671.194405148812, 666.171610054232, 674.678072590175, 672.924413270728, 672.123226411532, 674.090531218872, 671.492080487812, 674.429831645526, 674.764588105668, 670.721059794611, 673.623040607854, 671.032230432611, 672.290396780235, 666.382368008372, 671.822478096084, 671.814158482818, 666.521493850328, 681.560394128898, 671.529266615135, 668.585422600266, 670.116232453994, 670.209326561814, 674.040581573396, 670.679417494023, 676.060859971153, 671.126576738879, 665.936886351497, 675.148499096096, 674.72404824901, 675.238847345351, 672.172200948782, 665.982486120496, 673.225551012888, 674.775455032021, 667.925707329432, 666.620472501781, 671.691324322287, 667.083853837491, 664.270579841351, 672.041746922636, 670.145202657364, 674.61554178536, 670.755100130525, 672.663355851909, 672.71055780832, 670.238028443106, 679.007639771687, 667.317136987543, 670.718543262058, 668.531387374984, 671.917140916345, 673.541627645168, 663.159690643556, 676.96825876404, 666.557876048213, 669.750264400629, 673.818185658256, 665.506201177575, 674.178352088324, 671.551294879858, 670.576143379773, 670.505765049969, 678.496366209069, 669.702546590345, 672.188921515754, 673.279408331454, 665.952720173289, 668.833486799859, 670.094979068275, 670.995961811115, 670.038387296645, 672.63510195035, 681.074399370446, 673.74793460715, 667.582663200876, 674.185270823165, 672.364254493071, 670.728894207751, 673.672726967161, 678.727210285516, 672.936179961342, 675.868627875785, 675.473432619593, 674.032322181862, 670.912550530109, 671.774065989076, 669.908810178543, 664.31665700561, 670.043970559479, 671.361972559469, 670.764064461068, 670.287844354386, 668.916625048053, 670.698508499823, 667.554975041577, 671.969629690991, 670.508513142914, 668.430107828041, 672.652874019674, 672.075690377033, 675.532940350684, 672.895790722474, 674.790377639631, 672.144543044491, 670.232664484764, 673.905493711738, 673.641664561532, 672.46509290557, 665.844735756669, 674.482096215491, 672.651103917604, 670.949277857802, 676.78268298261, 672.16614755116, 668.766915768972, 671.47594129566, 673.127818324328, 670.435582085697, 674.564932116187, 671.696589761943, 668.605762317297, 670.300922917982, 672.28339107222, 672.893724930475, 671.474450022522, 673.002440762787, 664.4673587271, 671.842502153333, 677.878831101332, 671.675919343847, 669.024186286549, 672.216352738336, 669.700484149416, 672.729048456324, 671.138404707518, 673.31027842546, 675.062633426194, 670.649064980359, 678.232152961105, 673.924627704865, 671.62276343411, 670.341584596837, 668.835154395324, 673.968973427835, 675.338076904416, 671.695956712641, 677.143076287879, 665.887797856574, 672.753026366513, 675.92461928186, 664.668885390889, 679.961099427651, 671.604843696682, 672.151516893629, 663.202515151087, 668.608160713687, 670.167570616206, 674.0916272029, 673.069906231856, 673.734842437318, 672.664688481934, 669.132981443835, 670.725006256941, 673.220262409958, 671.20549005882, 674.346354244624, 667.402557128893, 671.5871572504, 675.662968148442, 672.450800449105, 667.370820362748, 677.367234859204, 671.577002672063, 676.035820584962, 670.911233479527, 674.9738517808, 672.640041711462, 675.20287160682, 672.132802061083, 671.484074495718, 666.843991552141, 674.899052334228, 671.215115445544, 673.641292619075, 668.191308710702, 671.041641018015, 673.422776154196, 673.185835681157, 671.743481277968, 670.916909737793, 667.707405129585, 676.334613825148, 671.893914464678, 667.67557655789, 671.815322864165, 673.152861765526, 675.550966209038, 675.420864717878, 675.080040461068, 677.9040000908, 671.030066742035, 671.009505789924, 671.055401260951, 672.12740444222, 667.361154146508, 672.253403641733, 673.404685199516, 668.086770530866, 670.431069182121, 674.074988487801, 671.490397477847, 677.058908432097, 668.120600395769, 675.116560583572, 672.186988095389, 664.321478728665, 670.687919970308, 670.895076792542, 673.993877513436, 672.484528881468, 669.048431563418, 676.890270523963, 669.674581426484, 675.38912707222, 675.603999406473, 670.59420026049, 678.075258181268, 669.661547158915, 666.62067896413, 673.728736815218, 675.069832502973, 670.989317005785, 675.335432139181, 667.189034795561, 675.570600441854, 675.39848816481, 668.303698591788, 672.795129329628, 670.792937940449, 675.35405582684, 667.926017640166, 670.303945616944, 672.468848173993, 666.962908452699, 669.159775226229, 670.626356729656, 674.045817644836, 669.241907305823, 670.952519081059, 672.295512476573, 666.800522806754, 670.97601074265, 673.369464672082, 670.849330399187, 673.522575453411, 670.095649324159, 670.25907861749, 669.050420579271, 676.320648288646, 670.384012580021, 672.515028982611, 677.169802173354, 669.956121761398, 664.620413138663, 676.259896068457, 670.004428288823, 671.768778760728, 670.072011204252, 668.562680702158, 669.494523067691, 671.768253528983, 675.021822794121, 673.187410488744, 670.734962992146, 672.846212063301, 673.396872110949, 671.258857551917, 675.368556348872, 665.785945298334, 673.471129722154, 672.432064620871, 673.200826255736, 671.895102108128, 671.21698146395, 668.467307992017, 674.089775249947, 672.896747008599, 672.724439566964, 669.188347874874, 667.739454509738, 671.377557250225, 672.418607615943, 672.531025089281, 676.930228748179, 672.629461789376, 673.655594501006, 673.097120870965, 673.231116130214, 673.738037583493, 672.860622369276, 668.750359014626, 673.246451984079, 665.298592393468, 673.645254597978, 673.631127346829, 667.108955934085, 672.621031544503, 665.84814550941, 673.367617650302, 673.601521603361, 667.770382888634, 672.747720777177, 672.173064792398, 667.489758250408, 674.836084421531, 672.813063090602, 666.005322950443, 669.948510973992, 671.673144305527, 665.000792191726, 672.4315121572, 670.376897997781, 675.500030789031, 679.032744392958, 669.887326507309, 675.135366819189, 665.361690443124, 668.778012443377, 668.895385535744, 667.135002040187, 674.166618946143, 675.058265592389, 672.172643160587, 675.843497037772, 672.289860098555, 671.539984622681, 677.012142695994, 673.635574137667, 672.455670109556, 668.922716529672, 674.835631954272, 672.695364058816, 669.097288549351, 675.139984953791, 673.40234153432, 674.346428097242, 672.904690217809, 670.568367015304, 676.972217119202, 668.646336125673, 672.503211124307, 677.150874462322, 674.986945092195, 673.877756558617, 678.403200261222, 670.130251090838, 665.713793957816, 669.872704804683, 675.335289538017, 674.179011001937, 673.86181207779, 673.408463800373, 670.180905483665, 676.402513402074, 671.396600995667, 668.90303028053, 673.046531714874, 667.029603838819, 668.850910416785, 670.420136341806, 673.224498487622, 668.402906248374, 664.036476946308, 669.192014089004, 670.384022740505, 673.612335628143, 671.016952733679, 674.541820676243, 669.736066704647, 672.802327553546, 671.55890998372, 668.828861097395, 674.160355352199, 673.05195801836, 672.488412310162, 679.317059764591, 675.17772472207, 676.643946462508, 676.773139987955, 668.922735240336, 670.774848963154, 674.23410124739, 673.014869144923, 667.434428045231, 677.238992933574, 673.871028083313, 665.78439980164, 673.913325694529, 667.387621063787, 674.826994154109, 672.382733355097, 674.831937169282, 672.092886823427, 668.956999946501, 672.878720525768, 667.044120555886, 672.683495099006, 669.266033768682, 673.10945772195, 673.219546986965, 668.97861113042, 667.442133146048, 673.07886907011, 670.682263616327, 669.987830340695, 669.714438695103, 671.337240789921, 669.49394035077, 669.235107792662, 667.177227971403, 673.507033877554, 667.854383273562, 670.793163877762, 667.770542094615, 670.190398014741, 673.064734809336, 669.766601678143, 675.32706251082, 670.721079589637, 675.954395745054, 672.613413173774, 672.121577058934, 674.991390933438, 672.885739597817, 672.058457152394, 673.005936986844, 667.929342152385, 672.880735916126, 672.475900117677, 672.929807873223, 671.5780952919, 667.572712214074, 670.913058623336, 677.482410583671, 669.322550551208, 676.960494358683, 677.201103413796, 674.081063698805, 672.851116564088, 672.547300999589, 668.651173982058, 670.082972195279, 667.828071709308, 670.371647024781, 672.869284395016, 673.028184413249, 673.152260975152, 669.69062489286, 666.718907625451, 673.53905397232, 672.75861306027, 671.475338374594, 674.719251511325, 672.695006453647, 678.226103276274, 670.955726910699, 673.074641081253, 671.332639452182, 669.604631517224, 670.885672279305, 670.272345660836, 672.111695441359, 671.370639291549, 672.229621973575, 672.07174122947, 673.242684361851, 670.736726733911, 674.31408027191, 676.807178420141, 675.309171041956, 675.085548360466, 673.201460808396, 672.507768848321, 671.875647439109, 671.889591469655, 671.735414298409, 674.087236038489, 676.665179627574, 670.29463597261, 670.811095869048, 674.079543991204, 670.175232895408, 676.716456103701, 676.798623445336, 677.513767110105, 666.314947715455, 673.979440512749, 671.271529691659, 673.177552229002, 672.309641047293, 670.759007565097, 669.553457034339, 674.871605170123, 668.201569915909, 668.40141027247, 672.090876422119, 671.215305665178, 674.421821658226, 675.174263994756, 668.554233450396, 672.874037611013, 672.244142262318, 670.910048735248, 672.412275081286, 675.719372727247, 674.924127329494, 672.120971780103, 666.099492443993, 669.347620663164, 671.915018301749, 668.504339464762, 668.615541555063, 674.683445046965, 672.071287676276, 670.120404278156, 676.359134911046, 668.54358980518, 672.970669931166, 673.631932637021, 670.469639800009, 672.255680404576, 673.397029085196, 674.616687983535, 678.480578087032, 670.227631806487, 673.379771196975, 663.676735183559, 676.467304571981, 676.336584732579, 673.778623913726, 680.929049709275, 671.169772259409, 667.424407693588, 672.020554207992, 670.971371355199, 672.298545636438, 668.189978172672, 671.292007496602, 671.034871195734, 670.895471518687, 671.453622250388, 676.278355007455, 668.871342115338, 674.013292712275, 676.106720896238, 670.188857899096, 673.880869380504, 671.595479643645, 671.114696876677, 675.804001706908, 672.058790380274, 671.304481511581, 671.501604977808, 673.219445904692, 672.406320530533, 672.903525162787, 670.224389819577, 675.210661230476, 667.18889837921, 670.660684069509, 669.822299960968, 667.968651463477, 669.462439869932, 673.193036881247, 669.085404538652, 669.243524605501, 674.256798313382, 670.44843250329, 669.312768751995, 675.288634397974, 673.730445002724, 671.695121723539, 675.717569949644, 678.706246150317, 674.914840381396, 671.413802138622, 675.888919625629, 676.482233795041, 674.433997762168, 666.02721675464, 671.714365538412, 675.613563346437, 669.623808570289, 677.283088183544, 674.725508912146, 673.195062831092, 671.586648256232, 663.171730203526, 672.956073041838, 671.603045032475, 677.624152798942, 672.390489508187, 666.310207096721, 671.427211433585, 671.748879783285, 676.054216383624, 669.698578027416, 667.733550608181, 673.262359866774, 676.125053868166, 666.476184251145, 670.138882018883, 673.436480844258, 674.062076283509, 677.42614239737, 675.199093408505, 670.733926611004, 671.49582963478, 671.817081996709, 673.64697744511, 672.452476496128, 667.525808122037, 671.456101240929, 671.334884245704, 675.229594777326, 674.518555547054, 671.840058408982, 672.110403849915, 668.637852505963, 672.280427011218, 676.882277316955, 671.728354143669, 676.152308580375, 673.596042169161, 673.580009048238, 672.396668881117, 672.124340079589, 672.268331305472, 666.195043914835, 674.920590602727, 670.948162249459, 674.389985125878, 671.769741791056, 671.359086399688, 673.640321554213, 675.85816430324, 669.858511177959, 667.435522099553, 667.813430435432, 667.638902540595, 667.977355648682, 672.41498471166, 670.352355992298, 675.827499708478, 669.593652753874, 673.32277372079, 673.856263467775, 674.742442906048, 673.745650639158, 672.325619989289, 671.343059189265, 672.324197359616, 675.259641947503, 678.307205111854, 666.437556144346, 671.900277190384, 670.30682230274, 673.433069138507, 675.372717479259, 671.396069904458, 670.336613199315, 671.109499311295, 672.232213248864, 675.044202657756, 669.455711757247, 666.289585570541, 676.257433033823, 674.792897312604, 671.058631817138, 667.935622772159, 673.369706401779, 669.014136965009, 669.951162872584, 672.520619354564, 669.428069207065, 668.730221802013, 676.425746935168, 673.577196636383, 669.078973403487, 671.890409750763, 671.728815462051, 668.938022634194, 673.646893419333, 670.939199556111, 667.912942905259, 672.426134683172, 674.039062291172, 671.238490673114, 668.548171068655, 670.38629412446, 671.578096972538, 670.471002016657, 678.217123888673, 675.991554008173, 668.92747689361, 673.49488181, 671.966110639625, 675.989912713065, 672.514010487491, 667.013759196325, 671.070779623499, 676.528506472172, 679.768222536009, 670.764670214324, 674.114151145123, 669.990456946688, 672.93844814595, 669.71390103363, 669.817276380874, 672.237916838279, 671.579158662235, 670.494664375704, 670.184301350807, 664.352819021507, 675.382960164035, 671.406046855608, 674.239887677384, 667.393066745984, 668.385759039996, 667.530626648791, 672.738099890106, 671.384773331245, 674.613713398021, 668.869594824119, 670.329089565284, 672.850786333729, 674.328094982109, 673.523233920458, 671.212955782702, 672.624977335153, 677.18604437216, 667.501532580549, 671.593252263696, 675.495899308453, 672.85963005944, 671.875623281938, 672.159037652334, 671.390858606958, 672.248072707029, 676.103830256522, 664.590118922623, 668.724044936638, 668.975719623501, 672.218340651674, 667.122477468797, 669.889336959277, 670.390018063233, 661.745714523136, 671.633594785472, 670.608459265239, 672.403921203246, 670.800144046336, 677.129124931218, 677.001514306008, 672.783856777245, 669.73283333393, 671.524016445518, 669.899495361474, 664.071701001579, 673.803002847744, 674.725597685954, 675.125746488899, 670.668922189289, 670.964941710498, 669.534116600433, 675.266957193849, 670.250996899236, 666.988561837544, 676.134561221061, 671.080281890714, 671.22451114643, 673.781706649416, 674.974333969283, 672.266623565838, 667.463324410998, 670.546141685264, 677.465838893711, 672.492533622727, 670.931726309282, 672.905671563056, 668.860795408684, 671.773974102088, 672.036002344534, 675.441467759455, 674.721500755521, 675.905560391795, 673.838878789604, 676.274628179308, 670.193507788185, 675.302609605217, 673.586958807725, 674.999066337474, 673.738624355049, 673.222003470369, 673.273069113334, 670.364439181857, 674.300343344919, 670.570817930247, 670.658367877428, 674.437884045592, 668.162944868077, 674.774359601469, 671.005823604245, 673.851440819318, 672.856376894569, 673.099930356062, 670.209041418547, 673.047729831682, 668.629712140896, 669.910198836213, 668.85765747115, 673.236426571765, 672.168407224622, 674.691587754221, 670.486329208355, 672.19056941785, 671.027128980607, 673.015445433572, 671.384332105725, 678.507189819762, 673.217925416457, 666.683286424228, 673.157537504454, 669.874608647199, 677.848412818586, 669.27681100725, 670.599819127958, 670.024859060473, 669.50725816046, 680.068029324256, 675.921098685424, 673.939647976686, 675.25811021857, 673.051518891462, 668.867207344949, 673.954076092421, 675.130297035853, 673.223503698351, 673.930073406123, 667.714637744992, 674.476001443601, 665.93094720011, 669.100974930745, 669.073722184198, 670.907408078735, 677.864472627923, 667.567162941944, 672.889015938902, 676.517747077639, 670.031654105832, 673.838055014334, 673.139910784912, 665.542606016188, 674.523173042827, 668.165054285685, 675.109786019795, 670.120516129827, 671.489631259299, 672.997827935498, 670.506379965239, 672.152738289263, 670.550683857166, 667.553668214837, 670.373393007691, 669.340480815737, 673.962581393071, 671.530027178824, 668.773673064922, 673.136867134213, 672.778343333444, 674.214874576555, 671.980213914542, 676.180064160279, 671.864184722438, 671.019428739942, 676.81492411227, 672.614793444218, 676.256508355997, 667.465772284274, 671.099516558481, 673.228773824039, 674.800670527551, 670.043341257471, 675.878961471688, 669.763335800137, 668.913754192628, 670.524491932713, 666.480474256862, 672.870133216123, 669.161288546151, 673.787545598051, 669.74963300586, 679.091715186117, 675.681573129704, 668.635301569019, 671.585193052939, 673.399975314677, 670.61447556476, 670.002516796832, 673.203437855573, 675.450188625964, 672.494895300764, 674.644102679185, 669.123980634721, 671.834798152264, 668.561809778714, 673.635031791516, 673.815131640578, 663.625340900878, 671.797065501732, 675.185048768566, 673.056238237936, 673.771190585081, 670.357558657718, 671.985181994432, 674.981884203789, 670.48039445352, 670.54539859399, 670.3694392547, 675.26331630033, 674.450680630779, 673.668198323035, 671.365714070037, 670.777457433617, 672.187335157121, 675.147031044783, 669.255308495495, 670.107577717267, 669.591506106171, 673.24672355703, 668.165334869692, 670.480085232645, 669.236750337481, 670.896671305415, 675.475390084455, 673.457021348378, 678.542825715172, 671.141146425192, 666.484876074378, 671.965916300523, 669.32255468896, 676.589480657919, 672.053427011623, 667.496425035598, 670.730176232962, 671.512236459525, 673.480777223246, 672.283397228455, 674.533325365282, 666.922793999495, 673.707851805092, 669.538818581663, 671.447184430825, 671.546173767905, 672.811632782255, 672.698827993503, 671.760727835344, 675.586402396294, 670.450910483781, 679.803439386791, 667.496209845027, 667.973187606545, 669.693626356662, 673.45699919668, 670.81515145383, 674.119622338133, 678.324954953324, 671.66239108929, 676.011732362147, 675.466041586464, 669.256336066719, 673.369688424056, 664.416629863141, 672.512058307333, 674.150873248242, 669.821051841525, 672.871463424342, 670.201422299792, 671.398157649748, 670.99656274692, 678.454036909919, 674.1175202352, 667.979083511225, 673.433480822824, 669.715313883646, 675.629229552576, 667.863879339491, 669.084623392455, 672.932645620814, 669.718006985092, 670.238433929091, 671.984684628458, 671.388078703293, 675.965780803373, 671.431092909121, 673.704417148394, 680.69338775818, 665.930540881253, 680.092883391703, 672.791737457823, 667.07395080676, 676.193913159679, 670.687076605718, 668.972259234041, 673.311514882806, 672.913375782165, 670.859204853716, 672.01434955033, 670.217520441998, 677.385471317336, 671.368072698015, 669.522760486477, 672.617668470741, 672.265667102143, 672.911524280827, 672.264580551649, 670.93296576206, 676.043616730722, 669.039447554822, 671.140126829984, 668.115163748374, 678.2283392668, 669.127233306538, 674.832117075316, 673.475570297556, 678.467402833068, 675.948978849343, 670.686845221298, 667.033164422461, 673.386988841049, 673.794625317676, 671.617103561953, 674.3035837045, 668.851964732975, 673.852125688996, 668.901351782057, 674.022633734998, 675.859482777867, 672.817741971844, 669.514900468997, 670.692467760538, 673.868021955995, 675.714871038519, 675.690606474278, 670.640909407096, 671.571555202476, 672.272233918194, 669.488440200567, 671.182365759101, 666.38693060116, 672.446003021235, 676.420279904059, 666.848149106773, 670.048382709174, 671.817088302785, 665.739993677528, 675.322282158601, 672.04265054897, 672.7002448421, 664.316762833979, 673.388953510314, 671.762793748617, 674.424600939041, 669.041663533587, 666.056677355405, 670.993109073487, 668.248498999554, 671.606745681192, 669.664925344901, 670.062363618151, 673.994155741008, 669.839697365738, 670.801202714546, 669.528976891104, 672.906581449549, 670.372689984613, 672.810162004434, 676.511089305043, 664.710995765485, 671.238479564124, 671.837690507404, 678.261765260863, 669.227449287837, 670.129595834882, 673.086038687439, 672.400921483615, 674.544039091779, 672.458407665596, 667.174626847033, 669.412034104956, 669.43054737051, 667.712426919937, 674.013401053818, 675.032388693038, 671.540236909347, 672.873327000286, 670.670804786284, 669.943144990931, 669.511755775061, 671.275106178904, 671.777892599726, 672.004399363229, 671.598450299024, 674.448941229839, 666.554733082511, 670.233275432296, 672.85219049149, 668.000409383546, 669.208282289301, 677.220902352309, 672.625015496161, 675.550609302324, 670.967913141757, 673.136457139653, 667.444742291015, 671.444504489401, 671.989495093035, 677.439796941005, 673.680716052741, 678.927070690392, 668.905191508755, 672.763806732365, 669.091522071714, 673.179396822557, 666.278063455611, 670.683821669542, 672.812336788553, 666.836126394778, 672.610442746617, 672.972063201453, 669.28767430753, 671.38244092893, 677.608557111423, 666.981817538294, 673.40179133153, 668.012658520272, 669.015788706129, 675.211917722365, 669.867671541814, 669.939446503089, 676.932905198622, 673.796191050906, 672.38508147044, 672.906253842711, 670.938239473715, 674.947732473963, 668.603277108329, 671.772430258889, 671.508382505923, 673.466772518784, 673.632547271005, 674.319789615534, 671.208740239938, 672.765155061361, 667.727594692725, 671.266409350364, 676.139222079689, 673.681891937487, 670.433613594065, 669.986158492326, 674.751446413349, 668.946843117812, 667.081927664657, 667.988266606448, 669.397155443424, 673.861371079051, 674.238856181148, 667.838864646585, 670.832571988728, 673.745039367619, 669.520582621873, 666.917835095613, 673.154107672536, 669.956088234464, 671.732495950185, 669.710092422991, 674.838467152901, 668.710546982433, 671.037774999128, 669.172984885868, 669.433752992962, 670.58127993546, 672.788260392185, 674.409372511247, 671.719799228679, 671.187352429735, 675.524451195667, 668.405920894238, 672.165538540657, 672.976727163273, 673.062483372029, 670.227640677153, 674.035158722676, 672.611603431886, 671.29695273306, 670.332362924861, 667.641120985169, 670.213965249924, 669.254439088531, 679.005406939028, 678.797592148713, 670.092322107508, 671.914801533507, 674.384112895587, 672.214435626042, 678.486993079592, 673.544057690917, 674.344175090913, 668.513504636815, 672.90697554259, 671.716026391705, 677.714160875736, 671.444056884847, 675.174466513718, 669.465317614363, 674.281876954798, 668.149441153247, 669.76124891244, 675.438403379805, 676.531946868766, 665.293073780247, 672.553545978408, 673.091960603438, 667.203294035819, 672.697635396545, 672.873042029261, 672.313604850308, 676.793531894526, 669.388171481949, 676.994113481219, 672.338086669647, 668.953265363092, 673.434718524938, 670.77917389523, 674.47133677981, 669.919881320364, 669.777992364514, 673.206800630028, 678.023272915043, 675.710645518007, 672.915018900588, 670.922752046385, 672.110330575583, 673.630588612789, 672.698191987494, 675.122141593254, 668.260295548185, 674.056835056692, 670.870075659053, 669.22234435986, 674.50811711214, 672.238562163555, 669.614494892229, 672.775966148145, 670.693976056278, 673.744737295712, 671.435584206961, 670.558504102798, 676.128328875019, 669.162836527424, 670.543051838453, 673.347906913984, 670.853260632164, 672.207436011293, 670.905205087063, 677.33950626536, 669.167355915925, 676.946330279606, 671.249026937741, 673.539931789855, 669.909457327091, 674.966759225036, 675.209477990478, 666.625871327883, 673.673561490936, 674.255637719394, 672.67574063662, 673.737367769392, 673.202321652587, 680.23183065033, 668.827523223091, 676.711060396525, 670.702761888227, 679.027035796875, 669.641138627298, 673.813855562542, 674.781146462787, 673.391161139134, 676.577035607036, 674.01580180395, 673.796971736889, 671.980204157453, 668.037606967492, 674.208408248854, 670.931524835714, 673.934484635055, 668.411805881458, 669.620490424081, 670.325061395493, 671.046050931125, 671.924922230279, 671.414504608669, 668.064248458428, 671.397904975529, 676.252086157588, 670.805458757809, 673.31192547568, 672.95174127351, 671.040394653828, 667.87583918278, 673.204410509565, 671.552038494686, 669.550353452887, 675.472786729627, 671.675048500148, 669.463493472654, 670.880304344935, 668.745801674154, 666.283057338878, 673.118274729332, 668.62663305711, 673.922861284054, 667.70721521008, 669.689986405254, 667.832472398788, 669.247921810299, 669.891811524957, 674.946984422501, 678.647804439613, 669.432577697835, 668.389682414746, 671.874868929591, 672.896593330312, 676.503679866626, 672.887464094424, 673.02227250703, 669.602284452107, 670.87722267859, 671.056331624422, 674.614114255661, 671.101962015962, 673.690966366451, 675.154753754585, 670.943560432853, 665.440293171808, 673.928011122755, 666.303809043915, 674.839952009018, 674.414048575112, 670.960010272142, 672.380216122663, 667.624725842006, 666.053076413586, 669.199767084342, 672.673075961242, 677.54191364808, 673.489590604853, 669.80015567556, 667.521682910099, 674.043941010764, 673.141394445082, 668.135197162388, 673.459972075946, 667.073264710874, 677.07026483768, 674.210279532061, 672.72126125226, 670.985743436494, 672.385681486526, 672.67402316149, 669.379280793116, 671.993313159099, 674.568221125219, 676.370154665378, 669.769463617359, 670.631721870203, 675.956220887605, 671.182112613767, 667.213785786977, 669.477929502373, 670.163051792501, 670.831145977122, 672.612348901881, 671.810102873588, 670.292667839515, 668.711899591814, 669.975080292391, 668.604827479606, 674.553089320245, 670.796133397966, 669.758372126014, 671.266552404355, 665.25003678579, 678.614950767959, 673.510236995888, 671.284751909502, 669.308938782985, 669.366965866525, 674.005415739622, 672.277832354067, 680.626266067424, 678.646465225759, 671.539813818476, 674.590601685391, 673.396860445818, 673.822032583756, 674.030969071674, 673.991699098648, 674.601477094819, 670.649563300323, 680.677800847891, 672.464931711055, 669.987525665165, 671.420097789977, 673.368879312852, 667.844133983078, 675.923872289833, 671.545554872546, 674.349666224478, 671.834808344953, 669.627333273952, 671.24287106194, 672.303006314799, 677.445156430508, 671.641338577725, 672.525252782967, 674.400823585037, 668.481704119452, 672.039878670347, 666.092330603555, 673.30796859954, 673.335935056358, 673.679632082899, 673.827727780223, 672.222942398717, 673.764396512913, 674.045287192953, 675.742270272226, 670.049752677523, 675.774098880686, 672.955699819167, 671.005069947992, 666.413190299788, 674.43838244806, 674.838274068977, 670.633666889513, 677.557832427604, 672.889617703622, 674.551793353688, 672.58989172163, 672.746426525104, 672.698480818338, 672.939730710486, 668.591634884066, 668.39552018229, 674.179467360131, 670.858807406167, 673.642452228623, 670.413101274695, 672.104954897931, 669.845927886189, 679.546779943967, 669.771601793449, 675.538367881949, 672.981807046152, 670.452624674326, 669.90631962057, 669.044597745522, 668.380736802801, 672.525178881545, 672.126183587282, 674.919148090197, 671.095217217297, 671.514517700932, 673.689076513618, 667.354494485554, 673.77229583372, 672.406116273445, 671.237187822378, 669.229970015207, 670.492460824003, 674.771319012168, 670.194017264788, 674.063040826639, 672.725949735089, 669.940930217391, 671.298144897421, 675.818028552814, 671.310044376842, 667.269545695975, 670.841387159292, 669.244319434018, 672.393191073022, 671.316486314165, 668.388357396926, 670.215767785013, 676.387507780792, 671.157082088604, 669.961289977812, 669.096193408196, 672.850100301371, 669.425597073091, 673.284636403658, 672.868143194142, 668.717924105805, 669.086465618318, 670.183373261341, 667.745449571136, 667.469682869738, 674.030183180646, 673.506399982765, 674.941020468726, 673.289652956399, 670.914659779078, 673.106541685348, 671.865261699531, 668.10411305567, 674.186734726148, 667.713558680804, 675.589124976589, 676.408585184108, 669.972211323277, 671.908194632752, 672.541629858594, 674.877960829559, 673.569954477215, 677.536589055691, 670.8463118733, 670.170138098067, 668.632999684674, 666.24070034867, 675.384656783566, 670.820675602263, 666.627875376872, 672.930678802961, 668.431560018087, 671.69896935462, 679.350974899922, 674.098260086621, 671.365753420274, 670.018152953553, 673.796208804574, 668.540053845416, 671.000839103936, 675.85339044016, 673.348660451368, 671.753341427015, 671.788867385345, 667.976558157905, 673.777860659252, 672.56974323965, 676.033079410974, 671.226897013292, 666.920004566853, 673.468032768941, 672.549027503443, 672.24703118696, 671.819590499525, 672.379936892635, 672.331415304386, 669.650492364712, 674.549770695396, 672.032822206791, 665.317986694937, 671.998849981224, 669.42615358056, 674.598141462539, 671.217873300813, 673.616381463029, 670.899999748389, 672.803159489734, 672.419343086778, 674.158044805085, 672.300467560006, 674.151832552242, 675.648189869098, 666.891355498678, 669.922593319376, 670.47039382965, 671.358194300078, 669.118270366404, 671.132402192198, 672.705200110553, 674.016056082847, 668.510591377516, 670.58081520845, 675.966683159374, 668.403436600478, 666.455741723716, 673.507895822729, 670.853108737994, 671.113971566197, 671.858618712567, 667.811275750697, 675.758145066792, 673.293755341496, 670.648979651581, 676.034913986348, 672.118375519114, 672.270774194159, 668.651137641896, 673.567624146792, 674.944444467649, 676.145170385277, 673.087366776273, 670.138754704201, 675.355297398118, 667.938184142539, 673.236565366188, 672.768470104891, 670.170787301159, 673.762579736982, 671.5151652882, 674.223911328951, 671.577480315158, 676.788442542991, 667.72213004704, 674.787080830941, 672.353385912138, 671.025179454068, 671.266934559647, 673.337730534543, 670.898260968182, 675.929536752698, 670.668261522424, 673.271424021414, 670.647947684971, 671.435528673237, 672.330043017697, 673.444498429871, 672.824745968566, 673.817635172297, 672.037240878663, 671.314589244291, 672.495458502491, 673.457810530035, 671.758121931242, 664.64077915756, 674.777394071471, 666.856675256858, 669.641890874645, 666.673968416914, 666.857774563967, 665.04230560796, 673.670252867775, 673.673323732229, 671.886411478556, 672.402921826606, 671.691633535569, 671.896880644545, 674.581127810894, 666.164244611498, 669.548088308329, 668.254331873589, 672.696108017457, 674.216466533279, 673.795082257959, 672.137214244406, 676.700337632965, 676.792592654846, 671.923049186843, 671.861027372211, 671.061414651019, 672.299448681865, 677.433638802826, 675.255283430855, 672.827839343196, 672.359074145712, 672.560216190297, 674.130661936436, 671.074085562841, 675.243028402042, 669.862186050631, 672.204713904479, 672.398039321928, 679.735414332172, 675.28606609986, 667.759093784206, 671.360058819419, 666.696489199003, 675.343162631268, 677.638532461999, 672.617536597247, 671.534439468686, 676.564710377151, 672.474063577825, 671.020728435983, 674.349504318156, 671.762892924353, 669.960771328611, 675.144619338818, 673.318814500729, 668.722828413274, 667.99739798354, 673.894215266934, 674.56702119462, 669.90807673934, 671.460814930763, 672.800538217529, 675.449305308136, 671.159847744852, 670.586605796864, 673.740831103691, 671.099292510611, 668.760920973573, 672.482321903487, 672.624128803883, 670.59617779943, 674.329288336171, 668.960528573421, 671.545068937401, 669.490006305444, 672.034540039427, 675.260174567615, 674.670008077951, 672.20548330269, 676.396718726316, 675.270619825257, 671.167125218014, 667.895287829196, 673.779701399748, 671.54477944379, 672.822685513287, 678.723970383953, 673.261553343606, 670.60167336044, 669.826904365691, 670.307041266887, 670.763150104255, 669.335558966161, 670.463066549252, 673.771853187889, 670.669881928663, 670.56091298915, 668.605490148292, 669.005469922046, 674.074119646804, 670.634239858248, 676.711007999119, 666.615148221848, 668.805643290509, 675.764808618569, 673.82498247522, 673.777782194631, 668.978268943747, 674.790869398941, 663.213770637578, 670.09062620623, 677.199020611267, 669.534168609051, 673.937173748031, 675.775181823779, 669.777777165135, 672.339374167138, 675.331485426865, 672.026259269554, 670.461737222194, 669.861568315088, 671.577496751182, 668.818816889681, 676.696882823521, 672.267798708147, 675.586990911576, 672.11266143936, 671.043452235465, 674.377294522892, 672.606763858473, 673.325408981922, 671.715686799643, 673.459589110433, 672.982562574262, 669.736067485747, 670.976970294378, 671.358540183211, 665.902703321329, 672.43591802282, 674.896379841887, 675.804926683261, 666.902391631606, 673.807205339698, 668.428739483631, 673.163520099824, 671.872728870567, 670.177705084237, 674.488595956991, 668.289096752933, 668.427187812228, 672.705415872339, 671.643930535408, 670.986286684907, 673.646396048435, 667.19068487867, 671.971998434993, 680.084060007832, 668.585434328858, 670.697419145183, 672.348997376306, 667.222375440662, 673.259961528948, 672.201414185774, 666.106039986358, 671.273605282074, 671.976275316561, 672.172056825701, 675.157006813781, 671.591471880334, 667.12367029746, 675.273603040573, 675.780003598781, 670.052597510212, 668.334165714131, 677.906557317275, 674.240170643182, 666.174036301904, 671.264367746793, 670.435266794036, 671.118360743195, 668.557918330657, 677.108400213136, 673.350578716897, 665.040751779783, 673.466030470152, 674.416942261284, 675.776837140181, 669.745510639132, 672.894822692478, 670.867184100431, 672.219348807123, 667.852862254148, 668.038776936993, 670.374011220461, 675.196034393495, 672.738997083782, 668.635928538598, 670.725370308853, 671.680485208152, 668.856834027873, 669.888126389382, 671.603777385453, 669.436157960784, 671.275898272862, 669.420927632475, 666.764576750334, 669.28504838322, 667.352440406013, 673.057917634694, 667.982063095471, 670.046483382039, 669.117987040089, 671.633580661904, 670.925115854206, 670.729421517448, 670.158994842465, 672.516117434043, 673.27835394855, 669.828291488101, 670.236671555063, 672.096151010322, 669.118436041808, 669.069071358163, 675.469022989854, 672.723022706913, 673.888036982249, 676.160659637764, 670.557386319981, 666.459833526013, 668.295040226482, 672.655883159535, 672.770571206847, 672.077120298089, 669.95845823267, 672.771704654576, 672.570884623116, 673.275152324496, 674.90280827225, 670.708064682566, 674.841555237376, 666.302025111285, 675.812677116938, 675.878085231015, 670.096215870703, 671.455563784754, 675.133980791895, 677.992582323639, 668.10831012999, 671.140313816165, 678.178940739465, 668.700100989749, 671.918873120807, 675.074581846329, 673.832698731188, 678.713642748064, 678.016041285159, 679.141953220099, 662.188752726434, 667.063738905872, 675.559239768031, 676.179725241636, 672.722698270013, 677.598638141301, 668.80182188479, 669.331407815022, 668.499366313485, 671.153323423693, 673.790401163148, 670.30240306379, 672.842274718419, 668.982868961402, 672.256926759177, 675.644783014483, 676.941345018831, 669.096377273815, 670.714709168757, 670.272544279773, 677.530376058163, 668.482111446715, 673.876249209192, 669.856928337643, 672.570750741204, 670.843412118076, 671.554656048515, 671.767004934224, 677.269691717191, 675.453981836887, 671.724094175341, 675.042343474258, 669.518194388431, 668.117929561347, 669.102687657951, 670.659573068757, 667.995054727682, 667.854465662519, 673.441693553624, 667.494833218295, 676.632711378274, 674.617285842285, 669.274822191519, 679.039427695688, 672.530393517603, 669.124356193042, 668.985435098365, 669.347370212697, 674.971688088215, 670.366687590516, 672.116473732827, 670.377769176681, 672.127103481972, 677.695270562975, 663.054373656732, 674.605303211979, 671.409214883892, 672.673072317433, 669.94403778728, 674.119477487637, 672.823946688137, 671.486843761107, 674.941085387297, 671.908545310322, 673.625017314858, 668.239662002026, 679.987650620337, 672.060657457591, 676.40738629789, 674.835621021162, 675.772988315223, 675.156693648644, 674.10609527698, 667.772050777654, 670.712673335052, 673.175770318912, 673.264280140212, 666.837255510452, 672.847577849092, 672.404152911225, 670.629503154697, 669.734807520135, 678.179927773785, 671.63826131652, 675.371626100114, 669.347555583324, 671.115097876615, 673.533397761548, 670.140141093383, 669.177862307851, 673.897263642343, 672.986481892019, 667.909419293474, 675.805537737827, 674.959307102331, 667.897514644598, 673.201508659992, 677.107187356583, 671.250756304959, 675.470022800363, 666.885256519514, 672.59400148949, 674.193996780627, 679.093255135308, 668.201773798287, 672.753524205516, 670.475781102315, 665.203092037612, 672.75952163909, 672.90351231394, 672.652034096091, 674.049333538688, 672.090969131486, 675.719002165925, 677.085994038125, 667.286302014761, 667.098576743265, 673.063194209197, 668.428169477283, 671.14484113735, 668.569042169511, 674.716558495271, 669.643220103765, 668.761337712069, 668.036315260729, 670.572835580787, 672.016727449623, 669.195501816588, 671.459656687862, 673.848035256405, 675.091907195529, 670.750170964161, 673.287008816966, 676.93062086077, 664.207462658089, 668.476338670896, 673.229840656787, 677.051366217508, 667.940217278518, 670.759449095308, 678.05739614771, 668.511701662523, 671.565933192655, 669.531289824594, 668.378676426011, 672.117897481553, 672.806827345631, 673.020760671211, 674.591337639373, 669.031942251425, 672.734669282022, 667.540916465613, 670.724081293665, 675.366629476616, 669.378900201094, 669.907380383554, 670.513906804235, 669.395652891847, 672.985209491367, 673.098590282666, 679.003930518946, 677.489530034487, 667.543231122909, 668.054283553616, 672.037477172414, 666.009511676101, 675.760284260195, 670.078394658101, 673.208609962422, 669.104243102068, 671.503632574114, 673.395395592916, 673.801694063922, 670.699296782479, 672.360154387154, 675.100242868723, 676.561020433026, 676.3368346245, 670.890532156891, 672.590489206774, 666.011886377688, 669.944066006747, 667.694612473505, 670.26106521359, 670.491116103316, 667.779484029597, 672.596458245985, 670.183859422731, 672.007139497033, 667.589236963928, 668.202070090167, 670.178722166894, 668.490917810255, 666.530226580139, 669.850521639243, 669.248024571399, 669.191046569688, 673.235932851023, 670.794227482469, 670.549104303488, 670.203017210803, 673.920367032272, 672.92275127307, 670.30578338015, 673.109661051599, 675.827630485353, 670.248898097323, 669.850064089686, 672.520889486185, 670.819560904552, 669.307838665611, 672.396767823205, 666.727592420955, 671.026914556076, 675.341692419389, 671.054557783149, 669.030481933677, 675.309763482169, 672.760421356427, 677.780070897707, 670.369242585437, 669.84980410425, 671.067756708747, 671.111186843779, 678.624694161734, 673.025397079969, 668.928136350213, 677.698273495638, 670.657694724146, 673.102245373195, 667.599059179974, 666.458123484892, 675.885317963595, 671.375267943263, 671.296610182883, 677.010461407222, 674.552573847588, 668.158572574821, 675.374070012911, 667.068853416276, 668.500953142956, 677.610508889022, 674.72273958138, 669.578719135281, 676.406010409209, 673.604492117271, 666.766385393214, 671.369699517825, 675.99873090568, 669.396097398925, 674.917019590701, 677.645310073477, 668.408006767071, 673.837458454011, 669.194098079832, 668.12524815662, 673.948587932235, 677.006502310566, 672.968151521036, 674.618750344394, 674.327874954402, 670.434662800939, 675.499491854106, 672.729669224054, 670.60480350285, 669.238541381449, 676.244032086413, 671.576042166143, 671.776538843735, 670.375485964813, 671.941642371983, 672.658798502445, 671.23181125698, 672.692183214152, 672.630415692815, 670.209594666757, 671.437413329142, 671.479843780807, 673.181411265103, 674.624820289913, 670.79381038628, 665.309655835268, 673.120493148406, 668.769793880961, 668.791278564746, 672.245900255417, 672.268289905036, 671.897119258738, 674.859573345681, 674.274985470038, 672.868523701476, 671.730053329599, 668.994739831668, 677.344311396143, 670.86708449013, 675.985155187941, 674.560254384051, 669.263430191706, 671.535027483943, 669.670420829935, 672.110029544208, 669.697525938846, 674.595539381107, 669.275104828331, 673.90032660237, 669.939431223948, 670.115876326979, 665.683243432715, 676.628523034031, 666.987242534993, 668.715225519876, 676.794311787839, 677.509051561451, 673.394771064658, 675.193289655869, 668.25681882971, 674.482343948779, 668.670766710226, 674.807428331288, 670.676705905817, 674.687003622344, 670.834740854605, 670.881408350282, 673.627470195045, 670.230975895328, 668.002458080925, 672.169394146436, 672.668548109282, 669.635683384412, 672.014052983224, 671.784874490595, 669.454015928981, 665.118063719301, 671.58854316637, 669.519941609609, 673.669205522461, 670.71549290476, 671.905542933922, 674.901459767211, 669.875258042558, 670.521180371998, 672.027371313103, 670.078362832358, 674.760596518636, 673.003129210037, 665.077762634756, 668.147570748785, 676.0358121074, 668.512444686955, 669.726694155646, 676.422056197997, 668.194245589213, 664.495937143016, 671.760071095502, 673.286010504237, 668.908305864004, 670.515243736958, 673.683600310624, 670.853988972688, 673.795774473349, 670.521741703862, 671.130859709481, 671.032696505653, 674.300572053961, 673.775775651841, 674.119094208582, 671.809242154221, 669.931465673837, 673.006452808604, 673.075658092258, 673.334486393223, 668.702485764504, 675.04799689875, 673.814081958445, 669.011866973288, 667.226187438961, 668.78635294387, 671.892297883594, 670.178382284562, 672.586445192846, 670.109841558531, 674.587519569531, 672.298864917212, 671.931292688153, 668.562333192414, 671.840577457678, 669.599125628313, 673.67254415686, 675.274467392362, 669.531190013588, 671.231008647235, 671.986662447073, 669.564992186576, 670.377080273844, 671.771540813846, 675.815763994856, 671.112139311505, 668.944623917079, 670.219575036279, 670.08005885127, 671.311082625805, 671.927961535282, 676.513428598163, 674.055516866688, 669.792629091232, 670.559449162266, 672.627304702493, 672.925890713064, 679.039975585233, 672.784929706059, 670.023234703367, 673.278418271775, 674.975430374266, 674.652714205267, 676.653368655163, 673.777972632479, 670.715859900181, 668.416689703629, 671.862727620398, 677.475340992651, 674.176146478254, 673.10548238322, 667.807369174547, 671.076730159981, 672.541258818338, 670.429007587701, 670.558872710856, 672.121765820638, 668.305948824141, 667.398428513857, 665.786417270509, 669.406262528666, 672.634914396259, 671.775804028162, 663.382022403748, 671.698424329022, 670.835457244592, 675.588713266445, 670.022060388762, 672.952804767035, 671.066676641821, 671.43915371066, 675.342028686767, 673.647473720323, 669.231439853505, 679.756779777317, 666.729029931956, 676.435617283742, 668.417452391525, 672.958633918161, 670.829791058784, 674.752884741593, 670.96208222885, 669.701477286217, 669.092074569368, 669.917843671641, 676.878404272507, 668.327596281491, 669.896167864456, 672.185132771971, 670.407384746852, 671.178083380067, 672.520116768671, 674.809340612263, 676.171874099808, 669.173942951695, 666.741573081433, 672.217624890855, 677.349142155422, 670.305965979071, 669.529793436858, 674.239235967898, 670.639528543739, 668.161659276455, 669.668220694222, 672.120022219782, 667.170595368071, 668.125941867776, 675.265818585557, 672.753791403205, 672.854014535424, 670.24253321954, 678.441397311892, 671.199174027637, 670.447175563231, 671.815871220634, 664.699125763846, 671.381904076425, 671.277167259117, 672.991683411528, 669.951896286677, 668.404042249976, 670.4116969672, 670.115916969247, 673.489245633046, 671.226401084542, 674.438401170254, 671.186506876483, 667.601280691735, 676.637334758412, 669.468517877956, 673.366082551622, 674.543638375861, 669.863933779975, 675.446537660416, 674.974389910363, 675.400011600685, 664.103056464327, 675.16411807676, 669.77826076818, 671.693912122478, 673.234271277968, 672.003905678718, 674.894738109582, 668.094963674553, 676.901674921557, 672.010576500377, 670.269553139419, 676.759053931619, 673.92156992518, 671.317364636993, 670.430476200667, 669.427859552108, 673.822948660624, 677.814454559203, 668.919985213338, 668.28888510017, 671.588677649101, 674.652378552806, 674.280722186622, 672.218595564196, 672.963374690795, 672.293066865418, 677.101088272413, 665.380243227553, 669.763455613258, 670.134165351378, 674.913915504995, 672.270583435535, 669.983044996769, 665.375032797032, 677.399633643757, 673.434881743185, 669.853136407075, 671.469529222819, 669.832208414318, 668.90942598794, 673.575875678298, 670.496028754714, 671.177628337238, 676.920693144172, 674.450810034205, 670.45637766087, 672.971303210099, 669.25734546346, 674.901739613165, 672.175001453451, 672.597596169215, 674.313614555631, 668.76375024563, 668.422362648454, 671.117393266464, 667.535624360717, 670.724680948524, 672.395881516384, 676.44984353038, 673.842095045393, 671.942500404942, 668.541935870289, 672.061653758553, 673.246569645663, 671.577844994888, 674.237506913466, 679.47481002221, 667.929585749172, 676.051410299494, 670.240462398495, 673.859479307872, 678.413422380253, 671.517273577717, 666.75417672572, 667.786765682131, 669.446863752495, 671.477796218053, 668.847738753209, 675.390017542926, 669.916497252879, 673.375143761894, 666.150232589719, 669.826423857742, 667.884698075212, 671.99381639422, 674.281685852126, 673.393013222154, 672.814644750438, 674.578762631539, 676.503361281931, 674.780332228591, 670.882869905461, 673.667093287607, 665.612519331801, 672.09935826003, 669.951248798728, 672.864093282619, 665.576748159861, 670.387170068307, 676.052549368753, 669.433755122764, 670.433284061827, 671.165026233146, 669.881454292279, 670.549802572289, 674.186052388245, 670.939494249557, 674.033069757287, 671.277844549912, 678.021320019685, 676.250762905744, 668.499838528471, 668.840234820395, 671.296625692793, 677.997762652599, 674.56780242352, 672.860624312283, 669.516257730783, 668.894641431226, 669.416038315949, 672.586350866768, 673.383717940836, 672.913504655659, 671.610808635349, 671.094969700088, 671.615934607295, 672.487160185501, 675.162807888846, 670.238344596042, 669.929758527758, 676.998615840842, 672.891420171351, 677.622468043611, 674.013250317314, 676.873391451703, 675.287846692275, 673.968029165814, 668.062646930244, 668.602066616658, 674.341111455715, 674.206441576053, 667.922506221878, 670.651333556678, 674.549057031248, 676.563906096264, 671.992919189, 672.431723377992, 674.024518946615, 672.832960070867, 666.44615008547, 669.444788665875, 675.25389823928, 668.231936734779, 674.397652838587, 668.912038011001, 669.340615203012, 669.998243137744, 668.126478257829, 673.217539960275, 673.226498070856, 667.108249834779, 670.339373413526, 670.504397599734, 670.367555240378, 670.965024978102, 674.14419801997, 668.885643324562, 670.222649143246, 667.096220210984, 667.696842780021, 675.831902163149, 675.665359763632, 664.095189292848, 670.909249041478, 676.564928333691, 669.691554098072, 670.70768436568, 671.490746879452, 673.579718541313, 676.882499453183, 671.704390948292, 668.713132280897, 668.857978821816, 669.600422437839, 668.485296816983, 668.91282711238, 672.688327719756, 670.194831968174, 674.908834004357, 674.345819696011, 671.99218560375, 671.267510203519, 667.828527395122, 666.021728990716, 668.914667440608, 667.267534158301, 672.982995851549, 676.00510114033, 675.605922241394, 672.351814439426, 675.725897710233, 670.205644502007, 666.90693896643, 672.391503196223, 671.097904355792, 669.476765896546, 672.68368080382, 670.489918505336, 673.752633981114, 675.484450519886, 676.134839928411, 671.773622650672, 670.857961798899, 668.860837923439, 673.949229685591, 664.471798129553, 669.596957523496, 674.003011337063, 677.356881615065, 678.745310702185, 676.605339601594, 671.080675530299, 673.994367779206, 675.525490281771, 668.404496306007, 673.825577568204, 671.259833360315, 670.978778114646, 674.698385015912, 672.87266216501, 669.081409272253, 674.321376665866, 670.491792972521, 668.412244397392, 666.620249060659, 674.059674466424, 670.23398655986, 669.400148261342, 670.746093286238, 673.499499758276, 673.256973359061, 669.190855415853, 671.338671166987, 674.539563459523, 673.427714636986, 672.210472602323, 672.343759601003, 671.583970981183, 671.475126714976, 670.450571245992, 674.847765237889, 664.583115701888, 669.528087973908, 668.933532568251, 672.887142337228, 666.847470833608, 675.931043929136, 668.907618933603, 669.312668684588, 672.605534170567, 670.043068928077, 677.418435484073, 673.955740213745, 676.28635596563, 673.06390303594, 672.859117988755, 670.317382312142, 670.04213283328, 677.049703324778, 673.34894792023, 670.804539227571, 672.351474257179, 676.950736532994, 672.797102398718, 673.76137750333, 670.445334965142, 673.678057950591, 667.637401915228, 669.720931380197, 674.659498214187, 676.4716311615, 672.789913973973, 671.36945302782, 669.993947888305, 670.76345166259, 674.236040761604, 672.185833128632, 676.273185479198, 672.660450205188, 677.597294981267, 676.345070242129, 672.026132216824, 670.521589770563, 676.646642760549, 677.710330199231, 666.357769076198, 671.832372124581, 675.589754151482, 672.259440564178, 666.597059040471, 672.288538635806, 672.371113050218, 672.487280999297, 673.705420103522, 667.526656646627, 669.401487093791, 669.921918684912, 671.281394636822, 670.654323238886, 671.430757503492, 670.314511220346, 672.270909498278, 670.745297082438, 666.239041355245, 672.17085647298, 669.782044277337, 669.368534377087, 667.863357028215, 670.212272501397, 668.954827110038, 675.597202591988, 665.201080738964, 672.890240845877, 671.786261648848, 671.85295023725, 671.646361475256, 670.141415431067, 672.86056942693, 672.100407946793, 677.580947380461, 679.457219118938, 670.686918000638, 669.021869091033, 670.841010908542, 671.76172082484, 669.067049483482, 675.718688598979, 670.196232658654, 673.905116914885, 674.035415741635, 673.135468761927, 674.911467049591, 672.757102426634, 675.243145651368, 671.663410327503, 668.348424092908, 675.011687839896, 667.585650135849, 672.124061467636, 671.078771622628, 670.243618573637, 672.196722551852, 670.097951669628, 672.74039834436, 670.817845594276, 674.80848997284, 670.76298724428, 674.583270585018, 668.050016082247, 673.388757638294, 676.346628820246, 675.616974630398, 676.390995807403, 675.864007818047, 667.663340857134, 669.220339016522, 675.19394456986, 674.061100968194, 670.725463225433, 670.377949696767, 674.929573304361, 671.767000063742, 671.000670696844, 677.929993957978, 674.467213062275, 675.270396662742, 671.444697709206, 669.073070030538, 674.84674421327, 674.602568825071, 669.6066862177, 671.718675957166, 672.034900328623, 665.905133913987, 670.587778992596, 674.767361530307, 669.603985239715, 672.886804373846, 671.693948817351, 669.868150969902, 671.026092118371, 671.467109416929, 671.580456944666, 670.05789810587, 677.236777968693, 672.998806900707, 672.28241482118, 673.396602404468, 670.535114235978, 670.791085371599, 667.624581571819, 668.330966298192, 679.071236586056, 672.491672993126, 669.416479328801, 664.460864730623, 676.391897951706, 670.902271900537, 672.499824000627, 668.637155808856, 672.921960238597, 672.755777274458, 669.945068637039, 669.882090814821, 678.255469379213, 672.55160365567, 668.881618851163, 674.979860640926, 675.304399531736, 668.047046329561, 669.423652529614, 677.329828041067, 669.813454175529, 672.273797718501, 675.062795835209, 670.812210721707, 672.894922674877, 668.928151922802, 671.299663417337, 674.620496306484, 665.807204518526, 669.08095181106, 668.135337711183, 678.058864973502, 671.827348624622, 675.645308790914, 669.66944756989, 673.592592404246, 672.343625591287, 671.599244787532, 675.701035250289, 672.38536838347, 672.606951131731, 671.336432292663, 667.06424695637, 674.490394423317, 674.073626709141, 675.164475747276, 674.418096430451, 673.649665568121],[526.597523760963, 525.684424452072, 550.213059616797, 506.108513892809, 510.227868804442, 503.775499101482, 520.526329663726, 487.599497270893, 514.924924144565, 537.588448280578, 501.122729838027, 548.41708802993, 523.991926402153, 539.020110825231, 552.579294196007, 506.950408707109, 547.663939770938, 526.186520721581, 499.603987117662, 482.447983436776, 538.521569060104, 526.138597807443, 494.555295439677, 532.441741151943, 504.881085568846, 527.422406345613, 498.591287097875, 549.551961513668, 527.987379106028, 522.293794303278, 502.826484128253, 536.135715316883, 533.799616704683, 552.16790981938, 534.250640635217, 509.554261414912, 513.877548583664, 512.594860915748, 549.113118823264, 467.179823527387, 503.623026379511, 509.533347498591, 489.290771213624, 516.025030084827, 515.644174058544, 516.476347351529, 512.876078089922, 526.461974077496, 518.459358665957, 492.405223613156, 506.873473847021, 504.516611716759, 522.294293609905, 503.406040114034, 515.671110974948, 530.772123133585, 513.09820379199, 543.552512051467, 534.079350042266, 493.110550883575, 484.576155005681, 521.069166311134, 533.589119385601, 515.868576664733, 501.492076174426, 516.624338875933, 505.493390708447, 532.77073895552, 504.343376633771, 488.36360766189, 520.294610808918, 504.114333355045, 537.200947234749, 533.103376482583, 536.064175651144, 500.162142365003, 513.697499294804, 530.079764680738, 517.182492713959, 510.72994392937, 527.629863361268, 541.147864266469, 524.774442806867, 540.255325027441, 543.758186997209, 523.373242930373, 500.566580550023, 518.757458272203, 523.855869297273, 531.452750691684, 536.81957017922, 522.585067415049, 513.616905864464, 484.655737024754, 520.44512958931, 517.486005329984, 505.580244831799, 539.110464032206, 534.23613153592, 514.253370688961, 551.447972030152, 546.507357397422, 539.850999965765, 522.569503461544, 539.814540320695, 515.064225536725, 487.753968440071, 544.303024155, 546.976998522686, 522.300997137635, 540.011016430763, 535.907300958607, 550.215915437877, 534.45593921233, 488.222145319867, 526.878691797976, 536.428998547305, 489.862153084511, 523.988257237847, 515.296972148233, 512.578717875503, 533.795330535958, 545.520803524451, 507.6351583933, 515.690427348378, 492.447762197424, 514.70604501127, 506.92188370555, 491.588134839424, 501.12967773383, 511.787465104212, 507.193888217941, 546.926352543808, 498.913762732664, 507.597783337597, 507.946116333384, 533.366555695897, 493.926162170759, 515.725535002379, 534.665217463113, 516.872278685129, 530.686019545315, 536.652420968376, 507.141047838421, 550.9373661427, 535.793063765531, 530.698745037251, 511.263896181708, 516.084713596708, 534.161799225801, 520.750562032303, 528.21374710073, 555.243518459996, 527.025502902437, 541.012275126703, 510.63596047987, 481.098428564592, 497.460383741308, 527.975670391482, 523.409691299883, 547.941743772112, 509.197062681037, 526.807839769248, 524.353275850822, 499.483931219323, 526.761388787749, 512.651027181707, 530.610736431531, 518.985219473582, 508.521149031982, 524.551567757362, 494.88683540582, 505.93012461343, 516.316760009594, 499.86526402632, 528.142826806835, 518.443962443121, 548.950242383916, 522.181364840929, 523.993577620402, 548.808174040827, 503.217876543204, 518.713092187145, 511.862136837631, 526.560249377422, 533.805774824946, 498.025320612486, 537.033597575642, 507.07477768447, 523.508821560962, 512.398190338236, 533.279733721881, 533.454713714519, 528.144375095062, 505.789626540124, 514.429562982915, 525.533376027762, 548.540352157665, 557.478627164065, 521.526115326577, 533.22188791417, 542.233070829124, 516.247547147644, 485.851990559107, 534.127725269722, 537.263511094789, 500.713574124856, 538.094166842635, 512.10707361247, 526.251161633537, 529.521017631098, 541.805327261132, 505.356204030836, 515.259110382511, 504.689667227311, 516.580064953746, 520.50840630567, 513.587910328742, 540.552729888768, 502.759835982331, 515.242664761517, 522.239989976483, 508.943980489994, 533.446297184827, 522.607500721569, 517.777799990546, 530.946611653098, 535.270634302199, 535.131080336815, 492.561206793185, 526.236451497462, 550.155742166506, 519.416535908203, 503.891525784662, 544.176632094455, 547.804117063333, 541.973139981759, 532.791212079962, 524.022031554559, 530.214785849417, 533.367186695326, 547.991634152581, 526.643415921895, 536.378189052068, 527.040636392148, 517.182629811385, 509.6947230185, 527.908041512799, 539.142233124954, 525.361076459973, 536.110736862718, 534.377763353572, 501.590295438689, 508.169591925175, 510.667142109822, 528.256897032218, 541.781843177066, 529.218521150408, 539.582234417105, 495.233041142705, 516.680947569457, 539.103959875229, 520.46849465951, 517.978346730203, 532.261015026768, 537.422434815858, 544.177759069479, 521.274809753483, 530.886951414423, 526.405403906378, 547.652618092505, 513.562954010327, 515.240885870697, 518.21902659634, 558.98114093262, 552.080752250031, 507.366128513425, 510.522831831574, 517.477353291446, 523.767183741001, 544.573581410828, 504.187761026224, 551.71700631363, 540.870721448916, 514.110431181965, 527.137121069633, 536.598884573047, 515.7685149389, 514.474508374019, 519.875250597608, 547.52543564969, 551.645807996625, 538.735632236159, 553.377858306677, 510.24045340497, 560.565188965606, 550.769791245313, 532.760602898688, 526.663889819707, 509.379299299616, 521.156685304011, 529.327547588048, 521.558858160423, 520.044774174018, 532.191462611343, 506.208486393623, 528.742829314081, 541.061827794769, 528.165339431818, 526.654475904011, 512.476417334407, 514.980996486795, 529.1659135413, 535.461444613035, 516.717722930275, 515.753940448519, 547.250513846303, 551.972842477069, 532.962823660286, 509.993230294293, 529.693093619662, 537.607440142742, 506.631288860328, 549.011817850784, 522.1808752537, 506.58541116942, 523.655591149507, 510.221176791472, 500.836998052264, 508.722992405869, 508.163447234236, 480.177597475699, 522.152887417156, 513.339225001425, 530.689089526018, 521.291141940541, 540.522062590925, 526.840133393535, 503.049959725691, 548.275680929902, 513.130534739202, 547.276171156685, 529.089500671997, 546.486570503283, 531.729096295746, 518.348325043099, 540.200327107193, 516.445522378613, 495.029059295907, 524.52754833578, 531.512287050253, 506.580294905074, 525.958068127379, 515.915111509208, 497.557450825077, 523.668827691168, 512.386216232098, 542.63651569192, 504.704073290751, 513.61770369889, 547.554979274214, 515.365771565414, 539.922175860869, 544.963909558821, 535.791228623052, 541.077551213086, 517.015746538902, 523.703764921541, 508.991460185766, 513.722216164073, 564.444223585128, 506.189513630046, 504.390517845223, 520.285743749171, 536.567109587863, 531.82531760542, 526.011874509885, 491.370457269477, 508.729945327553, 508.528821408327, 522.611406384813, 526.728172845422, 512.711043426158, 542.174722323596, 513.337695257133, 535.140480142047, 522.934584493901, 512.485833396628, 525.0937714223, 510.33676890535, 541.975640786341, 524.656811739985, 546.605737690573, 557.2243038957, 523.872712957471, 523.434445373467, 542.640672225086, 532.673256002688, 510.422139569954, 511.062545622734, 497.344927217168, 565.057733767458, 564.988716630619, 520.441455765146, 515.980163653398, 524.601640866922, 541.635420467666, 538.15483353674, 517.017527110491, 506.837993416617, 504.234260022004, 545.662336976578, 511.825459517569, 549.885892870867, 537.048042172875, 547.085890454038, 539.099161421531, 553.398488645448, 528.056995850979, 526.106571847318, 498.928009719322, 520.608914594135, 502.212288181333, 509.254693093526, 530.704731597156, 524.57414074199, 494.199099426833, 507.106735686121, 522.579454836761, 520.018156852596, 509.061901050089, 511.462395450133, 517.295660405366, 508.67068298436, 523.347769703743, 537.507931286943, 505.984450427333, 512.991442334828, 516.555326845945, 526.346009385548, 524.719906825345, 521.775465967109, 519.62982469186, 508.665678535399, 515.755553454148, 523.989294854052, 527.703393104344, 535.461227026925, 518.854714549384, 520.308281157338, 517.396107118676, 539.171515357859, 546.029617074532, 501.487917418477, 504.307224932043, 532.421262934783, 521.714535702142, 469.069686827389, 524.596681484562, 482.134904808642, 504.142049117893, 537.76359424891, 531.826639801516, 561.422842420335, 538.103912150408, 522.493836663374, 495.189646292645, 527.238774865115, 485.690262541402, 507.054989602038, 546.428038841233, 496.529676332173, 529.348454769652, 516.942905300699, 535.460804898935, 525.948544999264, 520.755943923744, 492.855086322663, 541.820552395188, 533.244472482983, 544.725593192318, 513.021777598417, 504.297068454009, 542.397130222506, 505.16902448923, 510.142497648423, 522.52112240115, 535.93787837598, 546.404868899412, 538.084601489232, 541.647472216529, 486.874378664239, 489.261261822403, 530.071937358893, 512.865127642894, 527.481999188051, 505.158539386404, 547.081048097057, 530.99062548746, 537.753801786595, 510.107334296981, 566.266136380628, 505.987088696089, 559.801214494316, 514.437835601835, 531.260533116457, 515.861269245812, 526.080222020575, 530.017303312526, 521.704887698541, 536.422282140047, 513.876155088982, 538.372672301897, 496.572814510284, 511.24963411933, 535.082001664666, 528.571783635852, 536.639869333709, 524.92870696521, 495.723067203602, 535.022210030719, 516.627192812437, 513.896962734372, 521.872801057671, 519.399993344655, 542.910893720286, 512.367980040812, 507.10654788878, 539.524845142912, 519.335857533861, 520.027611413051, 538.808338278809, 514.596546865843, 507.148376614372, 513.345893812691, 523.652178503853, 518.031942049635, 523.490107932322, 509.072002789173, 518.61979313476, 543.449422039981, 526.288021295487, 541.526323087809, 547.308884532141, 498.01874011973, 547.190865912955, 514.967742613261, 488.207138201103, 530.324967685788, 536.983755771367, 502.963537802327, 497.580924884718, 547.870880721826, 526.036093774443, 485.793641045002, 514.088248509094, 522.508905437733, 547.997357508637, 524.070043542422, 484.538773122637, 490.227005480922, 552.882957049093, 538.951409582751, 519.377761205872, 514.750382482347, 506.02137447806, 561.701685332858, 516.928200022689, 523.883923359175, 494.870948311126, 537.989660101083, 518.639710142774, 500.209892449407, 547.850444075516, 529.396986726574, 560.683053568144, 572.206091040889, 535.244192841249, 530.068052833296, 544.349957834572, 524.789433173652, 539.882376591581, 533.904837778344, 562.385043872207, 519.846191762783, 531.474779555438, 560.320549522161, 554.424966455889, 515.66936714286, 510.438407097321, 519.778261475859, 509.524634932421, 530.593810049695, 470.808079623431, 510.273118623373, 495.547592361331, 504.453962796958, 495.447734013677, 491.183071079929, 538.84455006467, 508.623356749826, 533.623501077407, 533.142735225844, 542.820445842076, 530.631412975798, 514.875245423696, 538.029482855573, 542.844875278738, 497.648005765153, 523.532855247287, 495.620422212264, 521.073021333641, 507.862752575369, 507.559857546645, 531.311847106453, 521.260716991124, 496.047920140966, 523.809648158837, 508.559799636489, 526.075012227021, 530.880153328938, 515.451838426701, 531.85996089861, 511.536797477159, 530.80860380986, 551.345402374398, 504.532844039461, 526.809507244871, 505.727128494767, 536.480610008822, 516.515054388821, 534.365093353483, 524.763921260905, 517.988693603216, 538.964697622675, 527.38576281662, 510.373454111479, 524.305510248191, 480.383886477936, 546.8826996804, 504.290451535738, 517.582769252925, 506.128424550273, 523.901498976272, 529.773237401448, 493.104321488729, 525.794287762603, 544.496733793912, 563.22545651549, 541.999340240999, 560.180391599779, 541.089498179373, 494.257123867371, 520.781899215919, 542.627043173682, 490.95974734724, 508.226283340384, 530.570276581735, 553.490193644336, 523.751464647607, 500.174531506415, 550.951808696463, 525.238031803775, 523.759324689843, 508.008684246982, 514.973187472963, 566.368765762121, 544.467826122256, 511.014623576608, 508.994619708626, 519.204734052087, 519.573244963896, 528.944620811345, 546.41759884407, 520.55560121543, 520.977667551037, 501.692895304712, 519.92773771162, 535.879057025253, 521.374169815969, 495.727361284893, 515.97917468978, 543.497293855828, 542.335220200572, 517.141020413169, 504.151716230458, 519.69674088135, 469.760941157985, 530.49445712419, 513.081413392869, 485.368881267633, 515.985938838073, 512.236959113725, 530.14569401004, 524.923293084596, 509.310897272344, 529.00382304555, 499.853306744434, 523.575740921242, 526.12461527216, 521.643836748972, 503.221199286884, 517.451788537452, 517.140241912972, 518.032753202864, 515.768373630417, 524.86342853732, 541.958287193234, 508.877482803886, 522.5467724057, 525.479456855602, 502.380648088252, 507.755683261668, 514.565011969507, 556.611214383376, 549.034875018103, 496.205148078085, 505.497910061738, 511.749437731481, 532.176643571689, 497.550052163891, 522.030511435306, 540.36694342943, 504.666735232865, 530.437665591539, 524.223313236811, 534.817931750666, 508.658554031791, 524.490844282769, 535.601751872502, 526.258516550319, 502.087171430881, 510.329902583436, 501.08523677179, 529.325066315845, 511.88775241381, 539.088899700313, 526.806464233419, 510.86674845204, 515.091082373316, 514.813542795471, 497.366063837983, 531.530593224393, 538.280322784621, 552.848503633383, 523.71242812425, 533.537499565241, 548.812193610392, 538.686164787676, 522.390038161761, 517.233285226953, 519.229414852037, 502.872353342116, 522.240747540767, 494.33171687403, 526.218677211212, 547.238673861115, 538.232480010588, 502.872359328983, 554.086609888474, 514.239239252992, 550.446116922575, 503.021983409315, 517.391809942957, 514.766013543018, 506.642340760687, 511.402308918705, 528.471788882844, 537.143319762611, 534.850424246718, 528.782876937179, 531.214648610854, 519.800732540645, 523.313576001377, 542.958953571555, 528.261903803546, 523.288694669202, 528.922303688949, 531.394046174243, 507.015997534218, 557.407127129336, 535.438625928065, 537.26308943264, 544.150633086163, 517.202237460705, 543.216074775664, 527.694398189559, 538.945528584039, 511.313380267067, 532.599161382415, 505.096934349225, 541.413655733281, 511.585350422433, 553.58051889711, 527.164673824047, 524.438350036166, 511.091308902769, 503.338479694607, 527.83134781827, 519.417943010602, 503.948525103816, 539.518098953416, 517.382922681148, 526.840735763344, 545.803165355969, 502.768644774263, 515.568994605412, 522.532747876493, 553.180608940702, 515.931170665538, 540.011595789972, 520.557322342564, 534.975297124151, 531.196408406518, 489.527790267658, 520.075580164904, 526.487030186768, 561.768672672317, 492.725973808115, 497.425736420767, 520.010864913702, 500.938886305447, 544.398003262316, 530.396847434513, 530.258189657513, 514.986784760602, 505.955862974016, 523.101897749376, 522.376048788939, 504.139176185763, 524.548588214831, 502.731495559103, 481.712794099511, 531.619227226514, 557.854923196251, 532.517023888039, 525.96394082215, 515.238637409172, 528.361382045235, 498.905208799065, 531.081815017704, 521.049538896343, 524.323638618809, 554.470048373855, 505.531035244726, 512.845805019396, 537.648333546937, 524.248840677771, 524.581833428325, 545.098237149148, 519.193799581215, 555.947723622148, 531.433908505403, 512.643050344513, 517.607210453778, 511.433047424328, 533.599171334621, 526.235291540497, 533.837756267751, 520.998449712401, 515.143769555778, 529.380050159194, 512.667968597288, 504.673829028746, 548.209618556146, 548.033323821534, 528.611807990729, 545.769411492627, 514.473817749741, 512.218388591363, 507.6377413128, 507.992123598192, 514.811678741946, 534.161961553557, 507.71035390297, 533.616093284853, 506.939885527299, 513.431311868752, 509.8476452606, 523.160675804357, 546.263608268571, 512.293407303993, 514.221372533359, 520.005504706499, 510.62934607274, 532.668270822197, 513.671287638494, 526.185478031774, 515.989196393856, 483.729452780904, 527.903397583249, 520.832203201633, 526.057770337522, 527.157317080415, 539.104688471612, 517.908205110136, 519.667669109504, 508.479170067048, 513.995508459457, 527.476122701746, 508.844834965774, 499.06312197935, 534.952652297892, 519.179190986217, 509.549144580638, 516.030486886445, 514.960320539858, 513.668296059982, 508.816323803774, 547.579712411456, 479.550190677083, 492.014580182823, 501.215837327099, 524.826397582582, 528.948786767747, 523.839818531689, 491.30158122923, 541.391103965641, 528.177644010255, 482.134494736863, 549.698444381791, 556.837931710207, 556.926760846942, 511.45148009748, 549.420366843615, 523.774203109481, 559.461299449392, 549.592505391604, 519.077951368423, 513.108765111014, 522.726039242273, 514.030791691632, 543.119263845818, 551.748036265944, 511.136925522917, 502.085779543304, 505.045201709007, 531.359540493146, 518.413271430467, 525.986305315935, 480.564147780623, 499.271824849783, 531.697837587428, 472.132984737044, 533.757516834996, 529.938687078535, 540.139824250974, 530.078887580221, 517.61239752775, 532.024510785244, 526.359753628192, 520.136281654125, 540.339371619509, 530.413936295403, 508.763712795533, 531.485719998186, 534.9765595329, 519.627639526012, 547.283995823636, 505.583400837429, 520.364489575886, 547.744493004482, 523.796348674655, 509.631107321151, 521.982536607899, 480.96191867854, 520.633057912641, 507.829538672031, 488.786282425482, 532.456141237557, 554.222445953138, 539.422335631959, 521.404399770577, 534.672592205342, 551.986651461813, 524.769502033839, 502.128103813476, 508.339475655013, 513.234577563664, 521.600450187145, 543.816345661536, 545.772775494169, 526.914870480307, 532.263144720038, 572.373967881622, 500.904284926246, 524.552858185799, 499.839157919992, 566.646063717101, 511.241373893954, 561.649200288267, 537.942181863621, 533.26800882091, 527.899722261125, 534.300530681739, 516.532160751184, 510.723826837187, 511.941440805392, 515.911378723131, 506.213192477835, 521.707483481749, 484.606179969362, 496.965787218519, 521.403709371414, 520.679615875404, 493.931324560189, 524.22715523113, 521.852188865988, 521.379860555479, 531.946257271519, 497.390968315072, 497.383780719826, 506.321736613609, 534.438212894074, 558.060877495992, 520.928151218184, 511.883300509125, 551.842082389444, 525.703447666236, 518.178542600663, 552.192698848523, 520.798470972269, 534.547248245179, 514.246357395673, 542.110879466484, 521.745700032123, 534.468483508345, 523.372861827064, 534.566167158134, 508.140831802094, 514.186763679916, 553.455100256644, 562.50965258237, 541.913258984512, 539.151238114075, 525.064927685371, 521.569176555128, 551.440301919754, 501.032826378486, 496.901996665496, 534.545922720871, 484.558502498066, 530.503578957576, 543.915067282596, 536.321301682748, 553.359498465616, 508.052569245419, 489.69488503938, 513.099467548523, 538.544853572309, 527.058405267054, 515.678727503644, 525.224100116608, 529.745323815386, 497.260511478516, 539.217678745836, 542.543506562424, 526.298805712332, 530.796221386552, 559.830127563529, 513.71527635514, 536.180932829758, 522.359711350398, 503.602795208004, 516.38114516175, 492.850106585242, 519.971500739986, 523.489900341679, 540.144249502667, 563.467551232159, 511.027406031651, 531.72559735216, 506.438547036723, 525.970073991249, 563.520135005297, 507.169265359149, 513.285234854209, 522.425949190714, 525.758998435459, 521.45011621604, 520.498738143001, 534.411989574873, 500.653752602817, 506.335362120285, 481.707443379431, 523.971051915801, 525.15688112968, 533.283206286593, 513.082856029067, 528.800646477127, 499.974829854022, 543.47791369777, 526.708715537947, 541.411885935464, 534.207097352885, 546.453908032949, 531.890479246241, 475.176121127875, 532.884484373561, 530.706557865076, 529.62659679159, 528.12193630562, 548.565779971195, 518.847148469892, 517.504595748259, 500.16820022688, 548.075967202586, 525.533186829242, 517.165120176283, 496.99843970187, 537.731480226851, 509.119494307015, 555.028776904248, 526.922717283532, 542.064218451601, 525.82493397735, 530.211755627987, 511.280622430214, 509.883379010522, 504.605487606737, 512.630051564368, 524.224065044969, 479.935291614297, 503.712456899203, 527.378205039554, 499.210352132324, 546.902479621307, 536.777719418049, 539.400878215973, 512.837270800737, 539.767547483174, 529.634550004117, 501.033064594089, 540.178125810985, 533.173084283715, 526.087448248029, 505.676587485469, 543.963430884018, 526.572640055704, 506.106261376822, 534.412172090252, 504.358314490679, 503.383551686879, 504.814753705063, 540.11524029086, 519.416404285517, 517.227186065035, 512.766493026849, 513.46231171754, 543.021767944698, 506.38299902372, 551.807825077378, 514.802474291829, 549.305399608917, 515.303172241746, 540.992209255879, 537.784326715318, 526.998867147458, 503.048229541733, 497.347279245021, 537.010085929371, 542.517612491416, 509.199901642631, 508.023619219674, 514.095263493381, 516.650904260796, 527.82796301299, 535.524717020135, 509.00572761478, 524.191651987885, 539.024893610443, 524.133568902588, 515.54451728144, 519.560151655535, 513.495242604903, 506.855515691865, 517.15584205808, 544.558035946212, 534.110639237667, 535.118219088881, 526.637113250979, 527.202531767641, 532.769750259646, 502.129163228748, 539.179322110708, 529.567415886708, 553.598903975011, 521.690768021177, 520.842533705522, 506.812852565367, 521.660999486403, 539.282735477093, 510.603693233108, 532.086550907257, 535.755570891752, 559.514515413739, 494.008228832483, 522.654913610941, 551.603988408234, 543.683603210103, 518.273579863764, 524.951822469189, 547.39337611715, 536.783605201144, 531.329831035751, 517.490780501138, 502.897978463942, 518.460128622363, 521.314650710657, 526.718897563926, 513.23544045063, 549.025588513492, 528.198364433973, 495.732348389905, 523.364402605493, 535.940732641859, 525.54625554726, 518.867410112087, 524.014181750086, 521.974480256732, 538.900275921104, 523.521562913526, 496.105968245528, 529.047197044482, 556.037200449852, 498.269636555271, 524.44901079868, 533.026433907136, 506.537782093476, 524.653684282952, 525.296642709449, 518.920630394614, 522.067642085653, 500.589339587719, 528.917007206733, 538.633640103429, 530.88086800927, 511.041492167887, 502.888182849538, 522.029801256029, 519.39321773054, 534.284259523315, 512.5571840887, 511.303147052292, 540.072044265286, 508.791722922578, 511.395476322231, 492.838900922885, 558.635574501878, 517.86052700582, 533.883386787065, 521.622377117153, 545.366877644417, 541.379953906452, 522.541314560219, 523.019455827748, 520.702026609439, 514.585641109519, 492.61887545808, 491.7467368181, 522.119574192781, 548.364498272477, 535.073843445489, 523.539357068502, 538.466362043054, 549.795238931567, 515.628044381713, 539.475570104377, 532.562955533301, 539.445354737034, 524.510322301147, 538.780746807968, 515.936868974259, 537.729341011088, 521.046267885997, 506.353122761139, 506.637871720986, 516.938077218498, 506.186593940731, 517.211801794695, 513.039893856804, 526.811673544279, 509.564105095492, 532.534316707416, 560.667472413787, 554.59518966548, 505.205772507532, 542.953264867548, 511.505884270575, 528.483776749999, 530.699511807212, 532.841170465515, 522.465695650015, 517.577165231947, 530.405355555767, 537.365931988562, 533.565798954896, 563.832203400433, 520.093354675328, 535.89725827159, 506.105621984362, 506.087955537047, 530.336852264862, 524.426380661115, 537.184253491784, 531.894330065216, 529.22250280665, 530.307015487065, 505.950995974558, 500.155957120412, 550.78892685109, 493.3066855925, 499.264921468931, 521.46907805815, 532.682515382775, 526.105194830224, 517.548647378559, 506.289935545822, 480.982243242998, 510.978609278948, 534.330486224919, 545.247988633278, 487.489321693096, 547.140330947293, 503.732227377151, 536.905160771744, 517.503847323687, 519.707706634165, 521.247481197596, 540.390151176074, 533.86382158299, 510.49175210985, 542.141333243885, 546.244054741548, 521.287323383615, 509.142028028627, 506.267084844736, 488.883540233336, 523.641708934843, 570.87771802523, 530.954719391855, 484.25869138416, 543.342353239227, 487.666404597214, 538.720115519135, 511.929113384655, 518.539493908302, 524.829445320444, 534.322086250285, 556.710581796864, 522.518495814896, 504.14547588403, 510.90928597674, 498.816661787919, 528.86820198416, 511.301637015898, 487.785677204296, 515.311363142196, 527.166653530785, 544.728050889706, 527.082671561471, 536.738371127293, 517.617622234656, 515.797228236298, 530.975273365266, 501.381171576738, 512.167281235721, 539.523114348125, 524.538854755511, 548.565806653036, 501.159434250216, 529.459924665376, 535.298658092326, 532.702854901678, 496.60921586659, 543.316355033908, 481.35297612229, 558.639576359707, 549.125250876793, 511.236949482854, 536.089012042528, 506.094195241942, 537.562655447401, 541.248151848075, 504.334327852909, 502.665633575083, 480.181147266343, 505.540689175288, 538.755767293393, 551.697765800458, 551.742329523645, 535.563036022931, 505.994131366269, 535.524371746817, 517.790447560279, 576.424546255559, 516.849521125773, 480.156356680737, 516.697578584592, 497.863401405848, 509.506899457905, 533.476595609437, 533.809239847449, 547.825638161295, 514.454646734196, 471.895078669134, 507.718110749955, 521.80351759941, 523.224390541462, 523.968356858205, 523.258257924016, 517.182028897434, 531.932700693033, 503.409251858085, 529.253597480405, 520.782553053598, 538.183732486625, 532.297461028131, 529.447648441669, 527.675648607627, 517.714173113164, 524.53159865687, 544.800730949712, 527.371280581681, 520.869047419024, 534.865096341215, 539.623301634002, 529.941780201696, 496.405601806376, 545.663099700667, 500.374100607909, 543.82624962162, 529.85132782981, 513.439234842549, 546.441340824687, 496.681356386125, 526.244511482643, 525.212693612976, 516.241630170043, 539.041635249843, 516.00981205166, 549.544997472636, 523.199447322611, 518.102023638844, 535.728992637965, 506.737084206082, 564.996722027548, 507.096023062171, 506.635555904741, 519.580625947197, 517.837947102094, 541.696572108983, 536.157715863922, 514.448433080753, 537.428082048593, 508.010854359164, 530.601163987045, 527.330440824229, 542.301402789211, 538.835447443834, 514.028455818905, 538.297104961393, 524.84038974764, 538.255929289063, 502.596088962421, 524.100741896475, 526.977010378018, 539.884715381847, 507.046674756714, 520.291529402288, 504.223406771245, 526.92634501461, 552.132739162772, 515.680276607822, 527.510421873383, 535.209601981531, 484.414661658603, 538.145426587197, 519.499994220619, 506.176446026912, 535.218738193311, 544.992469475724, 543.27700113023, 522.627114574182, 534.512813216198, 510.427447000825, 554.908061551895, 507.86363220374, 502.860649196009, 530.670979790959, 538.344485734088, 503.740508583018, 514.470768365042, 530.733598558139, 534.731274324554, 506.665985004225, 541.793970291083, 528.509078729857, 526.391529843075, 506.213203652904, 517.866126200887, 517.520539490774, 513.096828683733, 538.917774500405, 528.416355701, 511.334146327487, 540.111069197477, 519.776623974454, 520.667568692973, 553.116034788476, 544.749090139884, 504.914962641059, 513.969467530192, 500.094394493101, 503.195593711343, 530.540648640692, 500.784177875316, 532.966811641012, 520.515734545602, 529.824618434909, 531.034738556668, 513.979245378676, 506.557419521489, 524.223421813688, 524.814271795586, 522.053840651043, 522.425405952562, 526.31358442115, 517.975165898802, 537.562012009712, 529.670164435103, 538.880042296412, 548.606475756277, 547.014752065947, 507.411731816716, 508.849772254945, 514.696898311255, 500.858072011657, 528.659641599034, 534.399848940249, 525.879657733954, 521.291800220769, 503.279812613977, 517.714501903268, 537.19270080941, 537.588786733, 521.63685077682, 500.4386142504, 538.756561997955, 520.126184885642, 534.697086638852, 526.946091038746, 546.483858712712, 540.446509938582, 550.155989637516, 560.426828802935, 523.734719584831, 517.149779011329, 533.758711806218, 531.916481732551, 536.09400156929, 505.661571769801, 538.920763702263, 532.90702852098, 510.025688056145, 532.238136016998, 512.448342608329, 535.609549499524, 504.595933197311, 516.44174364467, 535.162705208911, 538.032629218119, 536.516035340347, 518.115541629336, 522.151441270547, 515.150015013367, 515.121444914972, 530.890138840818, 493.134546428609, 531.773014085904, 550.176434139993, 555.757142911227, 497.911913576905, 550.424385311323, 533.260588879689, 518.384253150427, 547.726021523136, 548.929474302299, 523.403542271828, 568.950834113438, 502.030997836966, 543.819631348385, 507.083062853016, 533.559436695262, 510.690216669697, 527.769924770292, 531.607281319501, 521.010464058033, 544.652076183525, 549.666274253206, 517.349053306127, 562.50046152658, 525.986199049702, 502.389994970387, 519.685960114025, 482.465290977303, 493.088705513577, 535.100358106241, 515.343037089532, 527.479752449416, 516.755369567705, 511.641043186887, 545.78936209003, 507.639609348099, 504.5240598839, 506.073749025665, 532.053606596083, 528.256473590765, 528.066200377893, 535.94062609094, 533.347002046812, 527.176829795987, 527.609401962938, 544.01973546443, 516.496343852481, 518.526683715406, 551.10997148434, 536.453730459603, 507.420720881545, 507.811924121166, 524.436175905052, 527.750109388502, 517.831374449316, 533.060989622077, 545.841033243636, 508.537035377702, 508.355557434314, 525.95922994941, 526.982305924202, 559.755269705107, 534.020123767111, 522.905165337019, 545.025450887782, 549.405398568925, 532.959592739028, 529.719662700449, 536.679350706528, 514.624148808141, 524.590411233499, 546.681676401173, 517.114902602081, 533.924890570589, 530.369917041659, 510.11576360875, 524.445718274766, 499.154908531228, 506.377301998555, 550.955530040227, 512.029318197406, 513.524560945724, 556.937558880208, 528.244236286064, 512.288083557324, 528.290358220962, 517.102415748056, 512.804494312605, 527.292059489482, 539.83742777493, 505.164507297127, 540.653865829866, 535.174553418469, 521.045166956857, 526.37806057258, 523.560705484025, 518.026012982842, 543.566392547116, 513.162389267702, 540.711394859896, 540.133317059367, 512.073804628678, 560.897430852152, 513.367916775233, 520.406137942084, 507.056000307935, 515.259043205308, 507.0357993122, 549.171328560306, 509.999177427993, 518.125382077825, 507.814812689361, 510.84776072655, 536.062824316138, 514.596161314022, 513.649403483422, 494.164077715676, 547.917005461413, 486.12835614543, 559.334561807497, 518.034621529446, 512.163776525959, 518.39343735294, 498.536302483829, 531.225109627369, 496.503560669762, 501.869454793366, 511.428585038449, 496.340593201348, 524.477062451632, 513.352300003429, 531.338717400551, 552.045426880119, 529.387026386879, 500.222221145358, 529.404532939299, 520.274749832847, 539.638873249781, 517.700299485728, 513.845803428872, 520.593956193035, 559.209122539856, 510.422772855225, 520.200789947222, 536.192432965851, 513.383825311169, 527.369331660041, 534.843258758817, 495.146367475163, 511.036328984356, 527.46805439015, 518.587654131432, 509.083586101905, 525.979173861596, 541.137698028064, 542.458045857393, 513.921585839174, 507.105706439762, 529.769403047785, 512.640008770689, 528.729651366414, 534.533177358811, 520.307464222508, 527.407530475673, 523.975226840885, 526.125365242124, 516.377472968619, 547.159291635043, 565.032056953367, 492.668828540501, 519.474654990171, 527.117689627044, 528.543185633458, 540.359628740089, 553.470024603353, 494.194042269917, 522.462463737745, 556.244128291151, 499.474021530872, 523.154901002659, 522.581016011196, 513.671363425687, 523.708728336019, 577.859841911203, 533.359702603207, 554.376265488323, 540.261771433023, 543.103187285446, 523.069314177325, 509.997456194975, 548.568297750165, 526.253018190655, 521.788773107359, 539.494917719937, 547.946896663799, 518.650268418442, 530.57823894608, 526.540007307813, 525.516187501252, 525.129202327222, 515.703671215618, 524.295105374098, 512.154624838518, 518.135263436394, 535.356355698342, 527.930673600393, 543.296458560872, 516.686138718262, 501.119667721297, 509.293413860131, 530.565998544419, 557.938161577558, 506.094333510244, 523.717837487905, 499.777051133872, 525.093820086098, 545.109156114859, 523.490856420628, 513.639460944951, 509.384867447312, 551.176867360458, 556.982285462861, 525.026504967405, 505.736631824568, 518.233322931427, 536.180678840932, 534.853579423342, 525.792615439752, 513.074273991948, 529.377055522131, 531.29536031588, 557.160713162113, 508.083764392984, 505.084098607358, 536.534643269209, 530.784345434522, 533.516636606357, 516.70361346726, 516.86498826534, 543.267827022049, 563.862840579699, 491.239051081127, 549.598918843842, 519.77346746146, 519.074050069827, 542.18530792962, 504.524498372502, 529.047836926696, 539.144145399629, 531.645297238641, 529.033479921029, 516.016978967028, 549.120836117728, 525.236352976083, 543.631482440306, 527.001296123316, 542.64834404751, 537.078905257132, 522.789010766451, 502.868407662344, 529.214666102023, 510.64319501856, 538.468053584839, 503.670915008975, 514.021222078732, 544.595469075453, 519.237955880989, 530.062791848805, 509.26273245035, 516.762437924275, 530.839578687323, 527.651602856592, 547.916134962025, 527.600294679373, 529.102211056779, 523.670701495005, 524.68964428218, 525.652821740814, 529.39097865995, 495.172645569136, 515.123187444188, 533.722241465713, 517.039862766306, 515.77986606124, 550.183517030344, 542.746529127338, 512.133461156059, 488.232751516949, 517.669039822798, 534.838879296949, 533.888754454046, 524.479930260911, 536.896487728464, 498.59706869796, 493.302445655844, 546.505458266006, 524.319059737679, 509.062705919849, 533.808471460941, 519.271486604451, 493.472660815185, 533.735173100762, 545.875998374578, 514.48371813345, 496.525675445439, 515.874369272673, 519.808737399953, 539.236052312142, 530.316754879499, 493.910955536184, 521.524003433633, 502.510883396485, 520.014750528126, 502.568708021537, 509.618235433484, 530.006098978444, 511.953064775235, 555.25441116026, 540.945205369442, 508.231615047896, 520.616745372192, 545.008524409791, 551.829669866731, 491.049847753712, 496.691192418168, 537.568553986353, 525.362386271145, 543.11064938758, 526.608638170746, 509.335735070125, 510.170868935314, 533.138533188228, 521.385044831168, 513.207900821286, 508.259184543553, 470.052611550835, 550.02778900047, 528.66867830676, 521.950528516588, 510.974485952032, 522.512555066631, 512.8490647224, 525.081970480645, 543.163492896916, 511.187180582978, 519.175713959802, 516.821359363073, 514.902164939888, 526.542066088305, 531.954732947203, 511.317343312887, 514.026843141571, 516.374040834338, 532.002262332528, 524.788951247437, 508.4243881724, 515.559107509569, 520.097425950451, 529.477043620465, 538.322106952822, 539.611181331947, 536.454143872698, 528.74728047617, 533.380595861077, 538.672525085076, 552.841677389297, 486.038490504, 531.63775012606, 499.235645319004, 522.848596267921, 515.996696892132, 535.878553912034, 523.214498263117, 519.654876930183, 531.949020238899, 527.574080680788, 552.284572382391, 528.872422941331, 548.000533262719, 532.654635695417, 533.645863846287, 520.965097138614, 517.361198852606, 507.596551215657, 544.406643545402, 518.462652954081, 536.270144905058, 511.832533809347, 491.365401074774, 547.473778211534, 518.014736828153, 548.609148154582, 514.355690000021, 519.996160472659, 576.053070409033, 518.223856979672, 519.81063176933, 520.03761691985, 531.338393700811, 523.588781462251, 530.031696617559, 534.258032949243, 544.491006434341, 527.512542074344, 524.937240036216, 507.760221500947, 519.022697864563, 557.911357196376, 551.375382065878, 522.735409102337, 523.857798395334, 522.579993734288, 515.587000143959, 532.26269379296, 512.048555089789, 500.734701382179, 512.814214851975, 492.358062924368, 489.212383747415, 538.488256781754, 543.842697537513, 511.281988897065, 524.422511299339, 502.406464268665, 524.002315987544, 527.986898542714, 526.545091062228, 493.991584513587, 527.782488525248, 518.211669597349, 490.085306172215, 519.051445994656, 511.512909501335, 521.94341042806, 569.415106931166, 534.240439376796, 531.317391102599, 514.126715905165, 499.226889991999, 486.573530360841, 509.942807374155, 562.266310884896, 541.368745211873, 523.201324122339, 492.773340635283, 552.810848603836, 538.574000114137, 508.964506004557, 529.878197417526, 548.953048170812, 520.113827785222, 523.067410318544, 549.483760969173, 522.91977561093, 533.745656698487, 531.581795819144, 556.345166142963, 507.661049645815, 552.184152557223, 521.940590532021, 547.30625946625, 516.899636907831, 516.099426628047, 499.754653879217, 539.812564728482, 548.917974840408, 520.835341359319, 505.496648240971, 533.466381711273, 522.241426033287, 519.921767336308, 518.541162019415, 523.242898370848, 530.234946718178, 498.443589394024, 529.130359612278, 508.609912609843, 534.015071570493, 516.814564126854, 531.758988440054, 522.542529152397, 516.596949468796, 554.71628233384, 522.226600080666, 515.82247871354, 539.697604342378, 518.089053828174, 540.730107407112, 513.840235468351, 520.220293317312, 515.5996765146, 500.012956222604, 497.503127278875, 503.1779577345, 501.972583641361, 525.132387077619, 506.60053428486, 535.896840389041, 522.97341259488, 526.374471543085, 525.395355634444, 515.30920912256, 509.115846651796, 509.591426286286, 527.281885574302, 528.341965088506, 500.389837825113, 511.430020850924, 526.561237695044, 537.04229515888, 523.149117553676, 526.066578097033, 524.141883924934, 557.787604992964, 497.962246404035, 529.370017284272, 534.22530543787, 529.342680640114, 539.586752985817, 520.289255087451, 514.754789826797, 520.069557892852, 535.66677493195, 534.108195936227, 486.153891749853, 520.657169498912, 549.069780073541, 531.568341768681, 493.161860475481, 508.837564040542, 496.946236762061, 514.475174330682, 501.695816717316, 514.684305191898, 519.359504012196, 504.21597739258, 539.373428466101, 503.861459913879, 544.710418340579, 550.106532704764, 513.577192821794, 510.089604240996, 514.474934931869, 503.859957593929, 550.795032968779, 515.911299425473, 517.763714470378, 556.976654768753, 520.674565188163, 495.593753973278, 528.079401237054, 523.691296795664, 506.300633972986, 522.514528536758, 508.70038955219, 524.548947174032, 542.981004134761, 523.059342488989, 528.17635641567, 546.344499606079, 533.383813374074, 540.622513227465, 515.805605792305, 512.479432560857, 515.031147264431, 535.037734513205, 546.574682032535, 516.682886644273, 536.950282844672, 545.064055021826, 521.066224977388, 547.06142993887, 509.777212612362, 566.254208768643, 534.025522581659, 544.767057385444, 526.101018921683, 522.798947900641, 525.297533606643, 518.043351108495, 554.717775459745, 522.013087654491, 548.761382110761, 496.589699041883, 475.429354475905, 512.319696261063, 528.977961904839, 546.574003640675, 502.045331867839, 526.359958923867, 571.604030275467, 513.24247328817, 522.337086854468, 526.315215124924, 532.650287953361, 524.811009014705, 518.926637725294, 507.878694599043, 541.55729286729, 523.536576817125, 495.617995607272, 525.585081730829, 535.611845516219, 520.016196402785, 506.536934552777, 522.258805145455, 503.052634464207, 523.844253146181, 523.43203456781, 528.738983742002, 499.552166229013, 514.980158331255, 493.677797128079, 510.385358783993, 528.679666743526, 541.060583032034, 516.681857883404, 546.733291018964, 554.08095240995, 533.403145382476, 540.780498317459, 515.241019883222, 538.454492469502, 520.710237156524, 530.219796538524, 534.904352417945, 526.75170022321, 516.146495415189, 543.16003864038, 510.898452373261, 521.353729976642, 513.99082489503, 516.989137758318, 519.987678989665, 504.502287835772, 505.680744925439, 516.810622856608, 551.740786816407, 526.031511872339, 520.330585961253, 524.002276071704, 553.28026753975, 538.130760299957, 541.097962936514, 515.227008322872, 518.031480405952, 542.919130812645, 517.108889981285, 528.11755832127, 521.523345130256, 534.675194690477, 505.700254985192, 540.679565844614, 521.152732003244, 540.562378204279, 541.503476552282, 524.882230433744, 506.486413354826, 500.694763958946, 521.482794430512, 530.675619690382, 516.461661158739, 502.547771075458, 532.23788496087, 544.958019231024, 527.956619415922, 543.041787683504, 526.875544750459, 550.047715988556, 517.543078879096, 544.36808566791, 524.536059923555, 541.470410251067, 547.313366968313, 513.250323523528, 515.023434764765, 518.249395655054, 521.010555467964, 503.244822137562, 540.443670016304, 536.593408275568, 527.019740506294, 526.222496557185, 526.564853847143, 530.070947244145, 501.249091060838, 538.916879712908, 526.944784286553, 533.303046309843, 556.242796373561, 498.442649599707, 519.166706053824, 501.863920511167, 524.876416592161, 494.617442013338, 522.788401879583, 558.673219214771, 515.953438257623, 506.047367843554, 529.721898929016, 512.217185752402, 522.378775387324, 547.752828568701, 541.435542861773, 508.287716526554, 540.795798354891, 534.205044985266, 499.962642916506, 526.44912267777, 528.339967312388, 526.313092375931, 523.964635143527, 503.463626223549, 510.738040386326, 505.411675287508, 516.168420948287, 542.588208246059, 549.737926494607, 526.195508760571, 535.793705164226, 534.922915650214, 526.540180906066, 535.496347320146, 534.581351638194, 496.402074572791, 469.419473827742, 520.774449507983, 559.684384132442, 525.566036826575, 501.351763697259, 530.977394783917, 532.08206981087, 554.623506265316, 502.352184516621, 515.94292155857, 562.043000157579, 509.83751361777, 520.998198460323, 485.839970475856, 489.161396121404, 510.299630988651, 502.725963861753, 499.963477843139, 539.849829948446, 524.018398907202, 536.221969191313, 549.753121282407, 556.575037052905, 520.793849252503, 529.631986012451, 519.476087448638, 542.123890683812, 505.042484165845, 517.160974285318, 497.370907869382, 530.080873117535, 522.581769852851, 529.66281350303, 519.636615219461, 518.54796500009, 515.711107766649, 525.022188902215, 521.814625914126, 524.549503427144, 500.442303014521, 530.264846436206, 546.96571670346, 540.91988738457, 527.853048009157, 535.978226884457, 549.937067482091, 520.656303087635, 502.392369255017, 541.876443593998, 514.819027680547, 506.056279137265, 517.03754705488, 519.069562648776, 516.420831832859, 550.632671702678, 522.365128002931, 530.053431211843, 514.843735536579, 527.554582246722, 539.685929738917, 535.581340559788, 505.843494826469, 525.937539233466, 521.422703490828, 518.888010585323, 492.629175767671, 516.847765637063, 508.723165461825, 539.284046095679, 486.732958160678, 510.189731803276, 513.612742529352, 503.207477548159, 503.830718704519, 485.607683898994, 518.680651859751, 514.973536506834, 504.527510030738, 509.139220343017, 543.339367236508, 528.802050447105, 504.778521794191, 518.84944533338, 548.64004966794, 510.032221681023, 520.457245550351, 503.54326988358, 535.98565869738, 529.523349266688, 511.03572697071, 543.943734231559, 504.161674055734, 531.488750187743, 498.660494206987, 514.83881894294, 540.368529271357, 537.49622925817, 536.385089775151, 506.889173434556, 515.351828471532, 549.420040178671, 529.464719250264, 514.237256569192, 517.697622400841, 516.630969687004, 531.777617269852, 529.709486390707, 504.088677119132, 497.210623694444, 531.04752563762, 506.830613530598, 522.963542945445, 544.619376523584, 532.894060057076, 513.000645797015, 517.018573362818, 513.477257021537, 504.579315040457, 506.23364679096, 508.715203659801, 568.305028123323, 526.564853436365, 517.629314665434, 538.865487870196, 524.198321465547, 522.894649929482, 521.909388302629, 539.701953209772, 561.777117176105, 517.645549031269, 512.96384629976, 513.164342928478, 571.782726624612, 517.556271133577, 532.916544589098, 522.304430823645, 519.517871205067, 512.210006622723, 528.567911864916, 551.239783127036, 535.574864111008, 531.918853562928, 546.958833539386, 480.664817690045, 539.561152081199, 504.989312838302, 533.890026173283, 520.920545495306, 514.933507137078, 519.255363094117, 550.152020270335, 517.486837612591, 493.041138891768, 497.601391408117, 509.038103636236, 527.373858042665, 508.376892584522, 536.03233865672, 530.383175277931, 531.338045548166, 542.659067472288, 523.969700120053, 529.191120026886, 518.695669337649, 522.124842191809, 532.209547476392, 527.264715249788, 525.18956665856, 522.704745256244, 546.722401608685, 530.451161625257, 503.258061773791, 523.830309475346, 505.76755396969, 485.451606275078, 538.777119615503, 520.745107645898, 537.110290309711, 541.482562082546, 522.991256241068, 519.251365525116, 532.43231796446, 539.791633749435, 534.59548696901, 511.760525079283, 513.116375188777, 557.389463296409, 521.915976976145, 502.24520984659, 537.356068933153, 547.171356788309, 526.010284085986, 548.10008947168, 528.469636609654, 515.347870999317, 533.909898994352, 538.552220820211, 517.987465136956, 527.535959781318, 540.865820073606, 530.21359776432, 523.955339721669, 501.655570708886, 528.203919232297, 504.235837919918, 535.176035434636, 546.502357199922, 531.228284411572, 543.239055787469, 525.73659656401, 514.381494635931, 529.977488142885, 502.498402414598, 505.725101328905, 525.567645721352, 506.90383118825, 511.975641452116, 528.929655382535, 551.498051290706, 534.929805154895, 516.100000910192, 508.079602406902, 529.92689695576, 508.461452282727, 496.955056628088, 527.772586181221, 494.568405716119, 546.978035900166, 523.40913209479, 536.255460600028, 535.74540822017, 527.780375403668, 499.331096760042, 548.455257588104, 523.549376237229, 489.63252590791, 510.02602615155, 559.09638582879, 496.783328058237, 526.846032058596, 529.055492198475, 558.02274760805, 523.622255099065, 514.152828370051, 535.933972704339, 504.530774629419, 523.978379750754, 524.797481077489, 482.653956523406, 507.841310367294, 502.721417635715, 528.842380505475, 520.029878722782, 510.679968616534, 529.428253187186, 543.861867612974, 539.260551039032, 526.884604433804, 533.921002677391, 537.144807955968, 545.654033220731, 516.113612145343, 525.56081392589, 503.989374864293, 531.150293718499, 505.526856492759, 491.338181626759, 521.711870243248, 520.919266671683, 522.438262261843, 537.416843874096, 525.837544614286, 489.617080530516, 512.575406309349, 554.381058511847, 554.283127361694, 534.826758686462, 524.673477108478, 521.29821361444, 533.573779759077, 516.654978840927, 524.584488210773, 508.539676219385, 533.324840428169, 531.128815641085, 515.177441992829, 529.701730362751, 528.013809709782, 531.162391424473, 530.549276121704, 527.652955990208, 520.448950507878, 498.927014663561, 519.246664187037, 526.715411124492, 495.615055926446, 517.379421675539, 519.456831150693, 512.322125245771, 534.335096486759, 509.843463581444, 514.463778549242, 517.814519803878, 530.526182251573, 522.707186227666, 508.377170356783, 518.517960510335, 528.931067147334, 481.321256348242, 518.034554729145, 531.705624826762, 527.805252351199, 509.908137636395, 543.219431183569, 514.494186918649, 548.42477385881, 532.305789782708, 545.15858414365, 512.166222792204, 503.5842910787, 527.810030653655, 542.343398072772, 534.332864156459, 508.558065115999, 526.124942422122, 482.381377828064, 545.307745921894, 530.911478910547, 524.393600363029, 513.215163396244, 530.843753654717, 529.226785437498, 523.045862472945, 542.840046310151, 545.422237127055, 505.200333932781, 514.445492500383, 525.744605820005, 500.835192265985, 536.445471195666, 520.093232949839, 531.081238430182, 516.321539613734, 537.284484567326, 543.361935171593, 485.855498290867, 499.601322993746, 499.410953150391, 522.798650663011, 521.830429755204, 522.450367281501, 521.397864094833, 542.710345107359, 500.703203506051, 522.091103871488, 532.038965401884, 526.228857907011, 506.051376977582, 525.455043891506, 532.58693840502, 517.653402327817, 490.77611358069, 526.500333342387, 532.212150629601, 551.654542563907, 526.143397939548, 531.406016465179, 537.003117574426, 504.844705873135, 508.415526322279, 514.332724956781, 541.064282342196, 508.910727623051, 553.758888099409, 545.512324697574, 521.559670288237, 561.536232628972, 514.607358544574, 522.281773566582, 536.81717215747, 520.490172598395, 507.6426785034, 530.171739534774, 541.095220935997, 541.63119598995, 521.832288955913, 503.764432229294, 536.621764860652, 521.815403946276, 530.177824981256, 512.082661630628, 530.634836786647, 528.824118587048, 531.382701750132, 499.324467527182, 498.692873820008, 532.553764422368, 520.854730237116, 510.637750705009, 515.81561070518, 531.054467449571, 500.833678213151, 487.998055292191, 552.246587141803, 500.983808229762, 510.977850776387, 509.146278721493, 517.055099568963, 542.193646479583, 513.725796063157, 532.524945089809, 519.705209933498, 508.978366742908, 542.489080896996, 510.386925850042, 520.19906668128, 499.545450451111, 539.467005785764, 487.54962059606, 511.70529419385, 508.167081103523, 522.857486325071, 514.750091162872, 530.277484133528, 552.508730461765, 529.883344270863, 525.90852406812, 548.43758507423, 501.842593522174, 543.210873655604, 517.795358756998, 510.374923597666, 521.89402164812, 487.051887357236, 510.831666479117, 533.871341611272, 539.111103579601, 541.298927201331, 525.115487014931, 502.601848506756, 501.286901833409, 514.41175638427, 500.699533752749, 552.566681282554, 522.001072673319, 517.218469974103, 530.58812975224, 524.536380029495, 481.217316929338, 538.847235010322, 563.617285669476, 532.295929693753, 536.988140653783, 508.165850650141, 514.433694001605, 548.579235056425, 514.237132915401, 502.518293673363, 527.708957054423, 533.245922471817, 533.776473032404, 521.003983530359, 544.030441113037, 509.790469018059, 537.136445909418, 525.289030616212, 517.002506469608, 488.32094475639, 511.581022576541, 489.071282788592, 545.886940663161, 521.563439504399, 496.545782027754, 520.856726021026, 503.036617589511, 534.750961026812, 534.677662790504, 508.429259953004, 514.751865294398, 521.556571592105, 539.383755956159, 505.429598265294, 497.3127295739, 512.311634904794, 546.078418116722, 486.585419308196, 522.241976987038, 518.177225148715, 517.697007181379, 513.96942177963, 491.226554284595, 497.433260910473, 511.988651889814, 508.968910673889, 514.39692039174, 511.885194331688, 524.840067345053, 552.097133144398, 539.485664298189, 519.079149014509, 494.958203692527, 517.73854275108, 481.650891756763, 478.619000732325, 525.064989870975, 525.502978311895, 533.776796528153, 518.749564339296, 518.76755647708, 529.194063700586, 513.254955502864, 521.824559458601, 538.653907631322, 531.701597539691, 546.908412143018, 521.203150439048, 521.56963469015, 531.818605732495, 517.258033081621, 514.528145221302, 564.130081381537, 524.920862064215, 529.517588479689, 536.183405254544, 509.271546502999, 532.644834009112, 502.069628635759, 497.825064292282, 498.198161916489, 526.073082510214, 494.92930538705, 536.312631872877, 539.275991749709, 522.21254126214, 533.885593269364, 503.807459907977, 505.217122741838, 534.049262143743, 509.383677401672, 514.6722454578, 533.989669756321, 528.600676045149, 505.399583879732, 521.706746865265, 531.314765791952, 541.478196803044, 522.392623290165, 521.549285822977, 544.700887718156, 531.197843943652, 507.56301951969, 504.343815494507, 524.635965496961, 561.680853194271, 549.572577637585, 491.735160218076, 510.747563263783, 539.964164489408, 540.294971292542, 518.457419133633, 483.230089078389, 533.134073569153, 544.765743445923, 511.538111791033, 520.268877917317, 527.134838842323, 536.724904452568, 554.565839304458, 503.184117241577, 499.159291484222, 501.853777820668, 525.471367670039, 486.280556821806, 532.789028439388, 484.980184145634, 515.319660467892, 528.195641124725, 510.269735708934, 510.970551373999, 535.82585626796, 530.898281807192, 503.338054956228, 517.089236897493, 504.76342924841, 508.065264136586, 536.003917119247, 508.54656218951, 494.429471083332, 527.324349119314, 531.440670526673, 513.231418984786, 491.617673183715, 540.839590467215, 513.123959193244, 522.186010732425, 502.561618925069, 502.323236496862, 530.692686924028, 501.93264793585, 520.740827983456, 523.111284320674, 529.426560492373, 516.563858986818, 521.616495262714, 532.147642165819, 506.584864050946, 485.726017910006, 512.305455107167, 520.203911971754, 512.942853818101, 522.259363989758, 533.80982650482, 529.068113656405, 517.809103059603, 543.799302198148, 545.131265028827, 504.308862141273, 508.017308650294, 520.725450616872, 557.31018082169, 510.564962299003, 539.31825422216, 513.447999257946, 519.535364524729, 534.587196319057, 541.411302003831, 503.54932411414, 529.096673515096, 563.436987844247, 539.757720586266, 556.323760773378, 544.458041630149, 520.274164455021, 520.207436928518, 545.443062603171, 549.202928308937, 518.123212515449, 508.039454334753, 510.223258795904, 531.840666250561, 495.812414695317, 486.705063485508, 513.850328650953, 510.467348881488, 517.410576606852, 500.67743660932, 539.706664843764, 511.060576331177, 522.908427840624, 516.911070043235, 520.368115299623, 535.191466905475, 514.142222431105, 540.665475752466, 549.925695418745, 545.99611961204, 512.736770938899, 533.657477161077, 534.758074144382, 514.33684063261, 520.720875597847, 523.91987200275, 503.998186793777, 539.781509504315, 527.218052592597, 520.18826915098, 502.890471272445, 516.276519954521, 536.470679903426, 530.428457693004, 502.251991533908, 528.545414251947, 532.161532827713, 519.651022544465, 480.681828259168, 487.474690993906, 542.759918911108, 533.722032380759, 519.75833510134, 531.219939032845, 540.589997617599, 531.56471226416, 540.014636430952, 554.010767318987, 526.877515726171, 541.889931481319, 555.660112834919, 535.425979240205, 520.419677051587, 525.773332423879, 507.217735107238, 528.906776257072, 539.13651351915, 530.761055920278, 522.411058274924, 552.163854304232, 523.388411251209, 551.183130980548, 534.087386953873, 536.355677131358, 500.282295785487, 483.969840116281, 532.587590427315, 510.717106132436, 536.847117220084, 522.290754646602, 531.983376815618, 521.652231305408, 548.720877301274, 494.911234462905, 532.46611325054, 537.443190452501, 552.395154181751, 498.881603127039, 550.185849257601, 506.383081052415, 500.981778074487, 541.353077259831, 542.710678110989, 503.054737248135, 538.796667789468, 529.032915525548, 539.580915696322, 509.240317464657, 534.275835205355, 504.413751776406, 557.024849057925, 548.684856953434, 550.26717290061, 524.885922207957, 528.498849713767, 559.458295813651, 528.267522094907, 523.528414050999, 547.977151427944, 505.516742766, 549.132126608866, 518.191011130793, 527.074961295883, 529.259761981336, 525.766531201384, 530.829639624835, 519.749596199833, 518.143402607169, 539.916151672526, 508.415406758248, 517.603070178564, 535.235342141012, 536.448983001925, 547.797105613427, 543.312966109214, 531.960607275641, 534.353837790052, 520.889318936547, 550.561266500453, 519.701291406523, 503.203103691865, 535.128594680314, 528.923625089578, 511.402245484025, 522.188530320189, 558.861874810859, 501.377755914469, 531.244691154924, 504.065913406296, 526.09474141565, 530.596868565355, 557.715038272994, 549.688987473825, 515.254284659652, 506.916204975488, 538.487800557287, 529.710898168485, 512.980162956078, 533.040344769468, 537.473915615018, 525.918643504088, 494.845230295945, 518.551859817658, 501.321005605304, 518.130501602247, 520.509139253551, 534.572507244129, 511.955151960644, 514.37865186743, 522.633942181607, 521.657921184376, 526.077934512212, 529.066763612456, 465.727756700249, 525.145791154052, 501.205487474374, 515.452257785519, 525.350749357111, 520.747874615173, 528.910168349448, 513.63437783404, 480.297238200531, 552.944694484485, 538.746742380527, 502.502943593262, 520.906873362684, 499.760731979042, 517.390558767821, 535.343068469632, 539.240045204834, 562.83306803957, 511.274466264958, 489.024212714184, 503.466928131987, 529.095167638159, 537.605379414857, 499.089499738649, 535.408871510672, 532.012364951686, 518.337533825817, 557.688223370192, 498.524064191971, 510.64747419013, 548.652217740086, 520.155371992305, 514.549168714866, 521.782445664512, 538.210179966012, 512.228027782282, 525.984029543287, 534.418503118767, 512.199683846518, 513.670056388916, 493.823940901379, 542.598736455747, 536.268291510439, 537.362801564877, 520.98180478561, 589.336917541088, 535.180363936991, 510.585801492487, 534.879390340559, 521.453483170596, 520.674001433146, 524.924853720481, 524.294629117327, 527.50270632272, 538.819053171721, 521.598320081522, 537.907867166019, 546.687785254736, 549.084143013219, 536.982888481713, 520.129691248334, 525.712289407351, 473.305953677513, 512.911406830893, 546.782474519581, 513.618665832963, 560.844964887917, 511.806471840408, 514.99431691662, 510.866422647637, 512.050301560775, 552.658748178215, 519.74938439519, 536.522667578924, 498.85792874893, 539.226140645708, 548.452459219505, 521.740115272241, 546.950784705794, 559.355134564056, 542.609797297582, 522.648401040947, 532.668336584054, 492.97917963238, 519.473330232378, 514.145254408062, 515.545363369793, 520.731319169121, 512.632813984155, 504.332635896308, 523.334566969635, 545.917359850437, 520.264364169832, 532.825865136172, 532.081183929029, 503.304374420986, 513.445401809128, 505.29804909036, 509.871604858152, 529.83755331614, 539.835499051115, 491.634067187675, 527.533738571654, 514.42938862274, 528.667333880744, 530.959316829547, 520.393854110021, 542.036959144217, 502.010608046646, 539.203521914912, 512.117253704469, 510.228148318252, 547.168150600168, 510.289405742146, 540.982029949275, 503.254172762573, 538.15101527318, 546.271732737468, 508.934954783891, 510.196245399068, 521.063958200709, 528.426573077208, 517.268833009604, 503.349949342404, 563.00811877179, 490.929616335398, 514.496425045147, 532.63331225656, 527.0533102843, 514.811738450538, 520.938236923517, 514.546035185113, 522.865645304653, 512.586197234244, 531.117863013472, 534.86726450017, 537.192445827061, 547.772202853407, 513.565631585927, 542.917807959975, 517.625144357621, 524.278142020563, 519.200528489871, 512.856958971284, 503.704564286192, 524.318067015751, 555.837576362874, 500.137534692902, 553.380962368247, 506.524423156437, 534.859115064264, 532.858536988515, 525.08946672863, 518.736306456554, 502.5221699688, 502.523210690816, 535.131220451164, 517.248215992729, 538.292666627176, 552.527867074067, 543.473768107123, 495.438698549105, 510.237397919, 522.030205823944, 505.476013145933, 528.31973770993, 554.925120987276, 519.301856684122, 504.125295976079, 526.50790303265, 540.050523028219, 516.84734229504, 491.746595471295, 539.206793599347, 509.432794909313, 520.129633582748, 525.000816116691, 509.071064437401, 488.85701269843, 515.238927233221, 519.711391997186, 510.71464294024, 521.319906530481, 526.407912678094, 506.69231493725, 546.118662646082, 536.195772176934, 506.760167922217, 511.221853781649, 515.718519521118, 498.920631768473, 505.692215312087, 531.124119965983, 486.611481864984, 553.929280966736, 515.646494319276, 498.864476076197, 522.73250375986, 515.967516517119, 541.282761782459, 490.39651911576, 513.049375699648, 548.786830299834, 530.950324333571, 486.364968625183, 516.699355226319, 520.896991303989, 529.626085683981, 528.281248777677, 511.091376163968, 518.922701319441, 541.182272282761, 525.714667604126, 507.345304376717, 519.731679649532, 534.307677724905, 513.115214057637, 543.330569764013, 510.042957663618, 553.88030005019, 536.602679413124, 474.214814761846, 539.189825921043, 530.219880167337, 523.162468954532, 508.280805078622, 534.683879359832, 533.963396395279, 519.772053051272, 521.188769183812, 501.24677781564, 525.77610525543, 545.03991348023, 514.444916222656, 529.603183767531, 540.306335196804, 505.681146830282, 504.105914076958, 533.127369130663, 525.543960127273, 527.33049581473, 526.960727744161, 529.135533689154, 547.85249383203, 525.739677233937, 535.547377503055, 536.879018854598, 496.462947763341, 484.309828839066, 524.153483569603, 547.501733389259, 504.882755167872, 525.282419434239, 529.848307833798, 536.189441152472, 499.694055410461, 510.70463184992, 522.047726680548, 518.444047691086, 505.67864317247, 536.149108624563, 528.569871808732, 542.401175933031, 517.314452931118, 565.159464947243, 527.365956022926, 505.694506595064, 491.177927374453, 511.166784278107, 536.593566915038, 508.550489244949, 514.685744755998, 520.524581609993, 518.080851163728, 557.313569019841, 530.278156339411, 497.734447523106, 519.70914952493, 525.018539607183, 545.805310475391, 491.334712574154, 535.211249278296, 492.14837733285, 536.810013038792, 508.779065178044, 540.807133705193, 538.961753261647, 506.217529633333, 544.444289548245, 517.807390981112, 525.118033249236, 528.915022804385, 535.494760745339, 516.941929437328, 526.56162928466, 523.205633574985, 503.747202402135, 511.342386537285, 502.476674214222, 517.534704004116, 559.688896433275, 538.375172086023, 531.025017655793, 507.111831066487, 534.49166688693, 545.307820210908, 512.733936329499, 518.10213035843, 503.680416095957, 515.454822463687, 536.161616560285, 527.808963593124, 507.957914278, 515.941267643489, 505.459754154195, 524.230077540322, 521.039496733242, 524.088223207117, 535.049175908028, 510.037447551462, 501.381441594733, 494.649089115881, 499.281273379499, 538.966058564446, 524.569058259263, 536.650393632502, 519.993511328524, 514.576067215089, 529.061674498989, 509.942594697501, 510.572529202128, 518.816238975853, 523.515120068293, 489.344755164741, 557.375416974132, 544.56148703315, 516.379767737144, 493.904253544849, 493.842227010273, 494.849832562174, 531.726151090527, 527.878288195642, 525.759846048902, 524.076068982428, 547.30736849559, 537.465249699826, 501.328575788801, 524.834763688225, 526.517420588685, 500.701185177562, 520.223456300621, 547.589675345991, 527.991583676009, 550.146882117604, 563.180103115558, 509.352956889152, 512.095628867228, 538.093583032473, 514.983984522697, 525.757714356335, 525.416365203322, 509.118053219836, 507.658363274607, 515.165877804058, 481.723405766293, 520.455924060823, 508.465567560246, 514.661618775807, 539.990616653453, 519.548353889503, 544.743772597122, 533.008796588954, 521.428677679115, 507.048593611099, 493.429159340366, 554.709279673704, 545.652087433808, 523.107836461544, 515.925267481994, 527.16506877881, 512.066479288562, 527.102862951405, 511.033712458613, 526.074853272377, 509.34116793268, 503.606923820386, 507.260873251193, 531.154765971041, 513.324374769477, 545.271189397665, 523.238472016902, 514.012715972576, 552.131824941074, 528.844431289141, 506.95427008111, 518.443238446653, 534.954927902861, 523.165911825291, 528.984072715085, 493.319142771107, 522.914287559689, 541.435076694381, 509.009016780766, 522.081933641125, 523.295891177273, 511.969278182698, 509.310356035075, 506.653165591016, 527.687786508643, 570.495411391638, 524.182517804189, 526.128678815018, 506.377301118967, 497.858594255792, 532.948101386018, 524.587286934428, 509.884966193821, 514.703995228341, 532.63920123167, 532.18480673087, 506.017603615789, 523.234414247802, 542.392325924404, 558.861272365185, 522.81613674298, 517.39810456394, 513.28364394654, 514.980187026182, 526.080431534768, 495.605522844996, 525.079467806174, 522.369710428721, 502.264257462932, 513.215305730118, 532.322184584843, 527.270585208151, 504.327639104518, 520.172732585186, 493.226743547623, 525.060463547206, 531.525205535521, 542.464320287191, 519.119487437973, 526.118427767542, 548.873504668099, 547.758545012037, 552.830955171669, 528.17052837166, 516.591067740189, 504.774220560056, 528.675141329609, 519.47029699163, 515.920028039719, 529.953759920273, 500.12579863962, 535.110792859677, 532.577161825861, 527.379160357341, 507.012041750986, 498.713797951749, 499.922357213806, 525.05571392584, 531.753274776097, 524.673103318943, 528.929280044408, 512.741746508453, 532.903046176292, 534.959064412332, 505.859540285231, 530.630653855251, 532.738077057872, 534.909311057937, 512.101669379336, 509.401560263731, 506.643677403072, 556.437679079498, 527.892620364639, 548.237418939644, 542.851582767377, 495.804553309015, 530.553258122687, 518.540008219366, 536.88827265127, 516.143890226151, 551.954441922524, 502.878092933609, 507.206940148507, 509.985878272699, 550.758880978153, 505.625327489179, 529.441066334143, 553.539796337642, 529.775571320615, 532.706097442213, 506.057640874097, 512.017294342744, 538.000371108479, 513.844398128773, 523.316989810303, 508.425027595625, 524.696062790285, 501.691391018121, 506.25384149716, 523.670659211492, 520.303162417159, 521.330285721512, 541.742280713621, 505.388678814385, 511.545714541338, 522.696238322266, 525.416415310041, 520.232086694329, 534.232177062972, 521.257238800541, 517.480143243911, 501.115636344241, 518.67610417671, 527.659533967643, 543.723196056341, 533.371303126382, 497.111394799662, 546.68044082181, 523.942189435836, 529.840671406872, 555.682517456725, 545.52419882937, 527.179091082116, 534.143480994259, 547.295895983283, 538.789604871405, 531.876267582062, 531.134139672401, 524.7185245793, 492.921684532253, 504.857930876089, 530.554000041887, 516.196241241554, 500.883159195984, 522.377981228262, 496.807746260185, 524.308010428014, 518.118997991882, 512.302780467109, 488.202866421166, 534.397066378871, 511.268345745685, 506.70399236649, 509.429618494859, 569.232795968972, 518.436680963257, 539.394276589398, 525.839586149467, 517.056607813306, 498.872776479394, 525.771100935825, 533.325358791889, 506.845453651897, 521.901077359305, 508.358061078477, 528.411191387171, 515.298671177511, 519.828967647371, 519.148926825208, 499.640563762013, 523.25766745414, 511.505769823309, 522.030188821275, 543.843668842457, 522.307694423961, 542.15916778566, 497.639886111383, 546.769589404227, 470.751735843108, 538.594978407701, 541.662964754136, 507.373156371673, 530.0105785228, 513.756270772246, 505.866540302056, 514.431232825049, 533.631012584136, 524.218861987688, 532.362185432236, 533.869327199103, 542.750713779999, 516.697510586452, 542.774954513998, 565.076252139577, 522.110923410487, 497.610917647048, 519.900158609418, 510.194437121174, 493.438752092046, 524.831006953016, 522.439083711755, 487.925436341637, 524.965050499317, 503.992846068854, 486.079586408064, 503.555903898591, 531.882488186836, 509.561635300221, 533.180041636701, 521.590881805074, 528.025514531953, 515.077812065017, 524.476986283058, 494.795597775948, 525.703029987064, 500.95694967512, 516.973518650511, 504.103550742481, 523.639850307216, 515.15586163135, 509.149339660689, 514.966146399426, 506.770499176363, 516.054621414936, 528.207518634485, 521.331544977937, 524.90074753431, 502.256442116622, 518.929712446175, 530.779205585445, 545.917105498056, 542.254090901863, 510.378173192488, 521.333779575422, 530.693973100167, 536.811050565286, 524.434110798908, 534.074942607487, 525.865364180972, 523.206713782174, 519.298523628236, 513.216916468954, 535.976073310732, 550.428625879662, 559.019892763981, 512.279566866016, 527.670102944706, 518.525245112066, 515.657129016192, 524.165164220179, 522.910271284036, 524.461840445101, 488.859100270109, 520.7619501247, 540.99141051971, 538.098742505372, 506.862718130019, 537.693530000669, 517.25911875343, 555.014159481068, 537.35942974389, 530.245391215587, 531.084113025715, 488.456081007964, 544.088707731713, 510.023773447605, 486.055022622352, 503.919693882272, 494.767708991594, 500.032855396885, 523.019098174683, 535.489045501198, 517.185437667511, 535.946761791543, 553.506523041097, 510.522646738231, 515.200342357986, 514.23784271114, 540.982610575304, 559.578275096559, 523.632671251233, 528.006836518015, 539.22978589263, 521.57374507679, 543.80928703975, 522.161956622181, 510.571523214464, 495.52272652163, 519.265096546243, 508.271423506055, 497.87316829751, 504.791613961211, 511.627386450412, 534.274611508708, 515.548435149162, 531.71113516995, 535.553589803051, 527.737478044443, 521.012555670658, 504.890165585609, 519.116923088698, 555.453634909452, 485.731030295927, 532.618486940517, 534.511591212192, 507.479972675559, 520.668168083553, 512.363936968285, 525.533141873412, 508.423285852626, 485.979931350193, 527.656652300378, 517.684117654235, 490.50735300322, 512.213747265186, 530.575160667851, 514.37049363924, 511.778507783569, 508.71444148283, 535.549943651824, 534.510052829318, 550.345751884605, 537.668748350271, 544.632408148759, 526.985851108644, 501.628358824935, 533.833861182288, 508.847200953, 512.466859214836, 510.082523422084, 555.58510135736, 517.697543988845, 542.454857234233, 528.441602831301, 506.295281623294, 515.850636142059, 516.073352470997, 527.044839915392, 534.723611070466, 544.067345137203, 549.994546047384, 549.900080179939, 519.408229312498, 520.048602877007, 509.232262310379, 491.274113353858, 516.4790961195, 531.309384853924, 527.851714572558, 512.199023277515, 540.447425357735, 523.039378379454, 516.59244431499, 548.526050638182, 543.499197045461, 524.292753350925, 515.672234055482, 519.12540022724, 517.461331025393, 551.392093680559, 551.663403857242, 517.962190304289, 527.44731936884, 530.537772843742, 520.175868864636, 546.73187563283, 534.931836183012, 511.760633959771, 538.437135517405, 524.838893842813, 547.136435874571, 526.884972667559, 505.046264639836, 504.394617446984, 516.190110545946, 556.887224816085, 535.775111693184, 527.095637421349, 503.906993642519, 529.101449159362, 522.598856340866, 527.881863551374, 491.064706229753, 503.112276564259, 512.226209540501, 505.320100120969, 533.200933794181, 511.35457021181, 536.697833443211, 536.738246599461, 520.493698137488, 509.627871746566, 512.273020151871, 520.869352485266, 509.083423078454, 515.830333731717, 519.399707234484, 504.935770947155, 543.609258383614, 538.133563317039, 542.127322180701, 531.858405722114, 525.791447022624, 524.697015536783, 505.024577386776, 522.559491675085, 506.625098095883, 506.006778618237, 567.309529181706, 507.772876736329, 504.707948443516, 532.341127950063, 523.363449617543, 515.987179977363, 515.599414555699, 524.319133409056, 526.026689394444, 553.27000964227, 538.36416415353, 514.349302162482, 528.059458429995, 519.914763708596, 509.517394941231, 534.883177736362, 502.363199080838, 498.830955473669, 523.205106027428, 498.542056646077, 516.980957705369, 515.971331690234, 522.323335659283, 509.185471542404, 519.007491170595, 513.849229167172, 514.915104617784, 540.635792281278, 534.372581144302, 496.604913149437, 520.088565014094, 532.211515276616, 505.638887417887, 508.408223648385, 538.743645814523, 498.013629084183, 520.23419712413, 495.405555685402, 536.99188203258, 517.438469651219, 533.516988889368, 521.153865029021, 509.1440936458, 515.865848394484, 528.411949294479, 525.772786840902, 504.478347207243, 496.703584544435, 506.431592289717, 516.757266577684, 517.848628974534, 518.288361381973, 553.815365307965, 531.845400575005, 517.548061507879, 542.091765664961, 513.290592030341, 526.683052851047, 547.090422928091, 539.504078151265, 532.361662213484, 516.985849250016, 524.306324223173, 567.366463065594, 509.992135741084, 523.985046980733, 504.278796858121, 543.985364569783, 516.16777152691, 535.509931337808, 520.142304312563, 559.117790229673, 509.967441919427, 545.428475878808, 531.204862444735, 493.9485231877, 526.835114588449, 527.818465640381, 504.418806694018, 532.912729932696, 537.389698118225, 540.642576157183, 544.619790224497, 531.546712510961, 497.392201751076, 521.739056637273, 527.022140738388, 500.874219512914, 532.477631115394, 486.435379514088, 533.166277420381, 546.674654148097, 496.959526927787, 521.419720680615, 536.652065898736, 527.719622003063, 511.191986405553, 545.73516388515, 503.043443582869, 547.272547984776, 543.953977530281, 536.416237510639, 478.168579012222, 525.883552343257, 504.421753348958, 507.616446840715, 518.153953264396, 521.103850641326, 510.300525952, 525.66399801828, 528.486456070161, 507.708481964086, 546.091309262696, 506.763061952581, 521.132305093112, 520.429361654454, 538.687446338575, 528.691147738738, 542.025728927408, 530.722146074988, 512.10051724981, 517.797560926355, 504.561534606017, 541.389150689602, 529.744027164705, 514.448307538667, 557.935182405022, 516.726798521702, 545.030867994147, 526.792243462925, 548.624798971345, 488.351783948881, 524.051347987868, 517.263957297544, 535.309808335537, 488.918477416803, 529.705074348701, 524.775658143349, 500.543047851704, 514.891436007665, 500.348685908724, 540.059773212562, 516.258945428015, 531.011813430176, 517.613719185659, 518.233201974917, 511.578616000661, 518.790489660038, 525.512976484705, 547.268412291214, 521.516994316001, 553.919999951615, 515.75112014218, 515.825325799782, 538.436709339285, 544.992852067245, 514.361228455004, 533.849395939954, 518.644993030845, 538.035258494173, 529.869259237019, 532.20206902878, 520.049824600697, 514.741486674506, 515.165186597904, 523.651817606102, 496.332691461012, 551.813797906964, 550.673916901986, 526.204742533032, 554.82023083363, 523.104654556528, 535.359775723739, 500.385306735551, 561.932806011581, 527.794348157196, 524.298126983491, 510.926924566553, 533.378100626506, 568.09345045371, 502.729931030609, 519.44455632381, 501.605502908592, 542.014008127088, 539.219056736121, 524.283400415096, 542.767084298729, 497.506579229384, 488.558786384115, 509.040677497093, 510.608785747371, 503.460141770019, 537.513874464734, 536.094968282029, 514.43906692627, 498.646690265272, 528.17788270126, 533.638799670843, 545.222897004676, 550.866901779527, 500.023193269247, 508.153156252215, 509.754400569193, 536.560673366801, 537.296600780991, 541.056020998159, 522.515454127311, 530.049086895371, 529.936723565796, 510.829699612626, 510.893849233203, 526.200344548825, 526.55905855461, 550.253023517807, 515.129190502372, 546.119795801462, 536.181529556804, 507.985717772488, 512.849482504106, 534.357409732765, 556.151043019362, 568.207290087612, 504.297734581662, 530.636585975201, 507.201916604886, 529.248515303987, 540.894241704545, 494.881532724823, 494.143122305076, 507.040803797131, 528.67408916522, 525.97602652496, 525.822136016317, 527.376452774498, 505.174020258021, 547.681548635896, 527.194894614198, 523.871717355357, 531.251979531724, 515.058335885089, 512.605186121421, 516.475582236076, 553.970188890741, 525.574310149316, 550.455885277438, 516.979400129799, 519.377227245558, 528.102819628225, 534.491074080755, 516.619110743971, 536.497688956085, 509.874699695592, 535.662905193303, 526.766775157996, 492.862795438984, 514.519381177242, 524.758735947727, 499.156463511548, 500.092053890692, 514.603419829808, 547.421637137058, 506.358633341015, 511.155395353673, 525.407740208924, 539.314128192656, 515.355969715996, 530.241280724171, 512.821675905101, 520.414307728544, 554.490718225154, 527.416818492298, 523.808033246792, 530.51148960331, 539.883694093033, 543.684234112859, 518.245694040018, 506.027494773081, 526.34473859773, 532.052867363715, 531.633240089953, 565.88834440369, 518.854047502956, 505.684812874593, 503.086759675972, 528.812173112314, 533.325284284532, 517.984463051907, 521.552239822516, 520.707781149099, 549.108138433563, 505.823676150924, 526.278401908008, 497.720345857801, 548.659297631073, 541.995554752291, 538.969682053578, 507.368397326203, 512.370977389198, 533.253950078794, 488.677298565853, 509.366910757651, 542.872741931745, 507.237360117072, 542.286491174434, 506.838874447028, 537.406711523462, 518.952759142572, 534.865227155641, 521.631961379624, 524.846932119395, 541.030923226934, 542.371233139682, 522.666561057512, 518.155108237671, 498.835593046104, 537.501633685518, 517.781203410334, 530.583420758948, 538.693736710895, 507.165526079587, 499.002075971053, 528.623170267621, 526.886217679773, 526.420757802565, 522.058314144362, 493.213176181287, 531.197910563338, 523.444147088682, 542.4756628374, 530.737314307661, 514.097161998636, 539.425996143697, 529.088582691792, 501.418652951001, 521.642235492214, 517.744203622343, 524.216683561158, 523.556986298936, 501.50888287243, 511.103577777643, 493.940614873539, 487.645958037683, 516.513697954307, 546.595285636628, 510.028497570075, 552.190309864577, 524.180292069956, 511.680778768535, 533.382722461085, 524.934857470594, 496.1319270793, 530.924685447651, 523.475554768222, 529.157409894317, 558.886391604469, 531.604294947189, 499.676918553477, 526.19690543808, 527.419933652993, 522.191259558611, 512.920092218332, 511.996592708926, 498.533277038099, 522.956728608718, 527.208615146847, 537.225132973486, 510.834853746257, 506.424156261514, 516.293707094502, 503.658549906915, 529.576591013473, 518.820729066413, 536.405930708185, 528.292850504978, 508.184408682426, 526.96243972922, 569.221735587244, 534.553870202142, 527.036128289461, 496.950853861636, 520.965032312017, 525.016549618653, 531.027535339194, 519.137037617804, 480.944510570648, 540.667058599545, 546.324427024136, 509.688501935354, 514.144822384559, 527.597140727061, 533.667598650801, 519.004967578401, 523.739935960222, 534.757032943378, 509.081309150256, 509.113660594541, 540.520141110028, 524.022501216094, 534.84793861941, 535.733636981011, 547.404117166844, 547.910415596283, 518.441640846517, 523.285574340356, 518.541171826807, 509.010187883824, 536.215956747574, 506.906056985549, 532.40701156571, 492.513467301122, 534.96551679023, 504.698978184235, 529.592639317029, 513.315282640562, 492.59644813894, 509.325393970727, 557.671301037571, 542.177599107304, 534.293873135149, 502.494263490073, 512.897184372001, 520.239297846332, 521.888221330182, 513.367604429733, 483.144993542546, 532.777466806923, 535.082063273402, 532.921188273385, 519.675561603083, 558.390258076409, 500.30570812631, 503.260009683787, 520.597213707425, 525.078168840926, 525.232884721981, 515.074715846636, 545.428926468165, 547.178099594487, 493.267500234343, 519.312394751798, 499.821399023317, 513.145788892138, 534.275504380058, 516.710002742463, 529.700279079296, 524.29938405135, 494.405864574482, 536.95392082928, 552.634510067897, 543.442411859869, 533.853416238212, 556.812988458007, 538.8438133964, 545.861981271711, 522.214560662847, 511.76699015931, 529.652176513779, 513.228936177535, 528.697911493493, 510.44328568034, 531.87197034005, 513.611837223474, 536.129361572355, 529.665546646609, 523.187076997099, 493.751952626081, 500.987922861777, 500.023229836324, 562.479032050472, 519.867491043438, 524.632864467093, 543.417538338849, 543.573247212484, 505.189639380542, 533.501228513955, 536.023820856173, 534.179128498657, 513.847084142891, 521.359315688187, 547.909342845262, 513.730698162785, 540.960713555558, 531.220438232993, 522.399467417514, 519.125404788756, 534.27573772087, 519.489987989833, 548.16165109717, 514.577545497207, 535.443941041008, 513.265828606429, 535.86068610017, 509.283562435537, 520.419377870953, 523.980536852608, 493.313367461382, 543.650370142124, 525.117867610731, 542.468514965184, 541.970490766553, 514.40590893917, 534.610318615218, 519.151101831821, 549.695632293619, 506.60629914308, 509.443580058933, 521.76664355382, 527.772840512565, 500.14414538163, 505.148438983825, 514.955977642211, 539.520786357145, 550.367689586291, 531.055840703407, 502.425094476988, 522.604936143666, 523.075550217248, 510.036759694607, 545.183065851047, 514.068606212908, 532.492641366018, 543.323516995953, 521.278295277217, 510.110785268851, 515.982756029351, 515.2172997898, 535.551583490718, 511.024914686717, 520.699326129002, 531.013487944023, 509.501653113039, 540.94784714262, 522.597796372771, 527.212085184745, 498.552233387163, 503.267493220454, 500.533228574473, 511.996419331252, 527.13949785318, 539.141928418954, 489.378657869525, 503.690864834428, 502.756374643321, 521.233972469443, 521.860688493633, 552.67792549949, 504.116564453553, 518.296158173977, 499.55484614235, 528.918274180123, 534.385399801825, 496.126473151768, 529.801311105125, 508.425515043861, 512.350701085354, 485.318021469246, 516.809851746448, 534.288675718487, 509.514115593265, 555.317566608903, 493.15167061216, 523.331546856445, 505.112969116745, 517.441032361566, 507.556456205689, 499.488696875875, 493.01865830251, 518.721519692638, 522.608567009956, 536.202980827029, 501.390953193927, 524.920948904537, 494.907383059454, 543.365738016017, 517.609593770855, 494.264026060449, 530.988715713877, 512.514549739643, 511.807094895965, 535.325790425515, 555.874086963815, 521.556993848881, 499.426079874964, 544.78643298758, 544.680776085179, 531.888027190882, 493.839617922802, 544.983950252105, 497.341455358337, 517.757152768937, 503.120976703344, 521.282799179179, 517.423219378337, 523.076727420746, 539.76092016038, 521.63611164334, 528.415361710928, 503.235966909499, 509.856354277696, 509.544899083307, 523.333041588447, 513.082505147447, 530.104382795913, 519.394511739535, 502.202789662431, 511.450068152466, 514.394806776765, 513.116964417592, 543.891202126686, 506.819206518714, 520.322650865089, 531.1179624984, 528.639368141695, 528.179586060849, 501.983153958257, 545.13523172721, 538.619396169776, 552.568746528984, 541.486254999793, 513.879022419106, 569.209252123063, 509.883425149184, 536.452484173714, 503.191583794638, 513.574601645865, 518.687828239576, 504.257307010437, 552.375890406501, 504.690704466027, 511.178049475526, 510.005019064651, 510.729425043168, 513.385133494365, 528.907979008066, 531.269785372424, 557.064417355719, 517.033521383462, 535.371784644875, 529.85168109221, 516.826739670977, 496.769563484081, 534.217563792408, 517.139707277782, 505.889405840756, 530.621094319116, 490.467952713115, 531.745622416926, 546.534487141571, 521.564196436599, 511.93486624706, 477.929678516505, 520.749407202969, 514.188535729469, 538.02789603168, 526.799564148253, 509.122780678988, 525.322979109308, 533.966203115274, 531.966034203067, 525.336953322349, 510.917716827238, 548.236168069246, 521.382684835226, 550.000090600483, 546.543449660163, 543.999446770186, 527.87315078399, 531.266320930983, 534.162279825296, 517.478275591372, 486.699085486183, 481.156731538293, 512.238191354892, 488.567426833859, 548.018289628894, 535.70981263831, 546.037435147616, 522.879282379335, 554.159298785813, 503.731457500918, 511.935644053759, 541.909881094597, 543.2119773721, 509.203046240155, 506.689576267522, 530.29704798695, 500.554786564874, 553.091614894064, 544.846720695303, 500.77085365122, 511.890948680323, 530.750934541665, 521.207190480942, 485.036338802045, 530.152131126534, 526.675378502911, 529.266569921499, 495.773100934578, 533.772904978281, 524.008000187038, 509.920627730992, 533.110966603319, 529.664172889787, 519.603749144016, 521.477111936267, 525.986091768594, 524.404785329999, 545.588147332687, 528.261127632413, 496.593486853697, 520.508012618357, 521.209002554876, 516.562229881439, 531.554323443968, 523.80559195593, 533.805317758902, 527.846803952189, 523.028113324803, 540.279436529831, 502.383293407921, 538.704942281236, 525.674601365834, 530.506050239969, 501.617800819569, 516.201093274457, 556.778644904976, 527.708981083998, 526.71068230825, 508.939380713219, 507.275188222202, 524.321717240814, 508.486892244824, 542.022711840404, 520.762815495234, 514.37776012061, 511.352144057858, 541.083756720277, 526.261172368564, 503.842371107232, 512.926457505405, 527.066937561318, 542.932199824802, 506.266450696028, 534.139022785902, 539.560856767247, 487.166318910545, 534.148051608776, 546.375448082483, 512.167283768345, 508.303264249767, 530.828494113096, 541.10512620018, 514.057881509337, 524.02590867374, 546.379168846662, 534.479924230354, 501.271236726665, 546.480516581969, 523.880937306321, 509.566303453463, 543.005620882821, 545.372214550357, 523.963129898569, 526.510962778025, 498.762299848716, 502.08036986646, 530.89961446595, 513.699858378729, 506.691010429775, 535.095259625038, 511.550553895566, 510.306109358546, 538.794355269505, 548.139761836192, 519.321338166867, 546.725090933917, 512.625473654475, 532.582232681709, 498.048474762512, 497.456120470868, 516.469313266997, 542.113632285693, 557.8274532219, 520.340267646322, 542.221990187932, 534.523407114135, 563.393649931493, 534.824034812619, 545.098832787748, 507.715695299849, 492.597296898201, 543.609529361091, 557.91941809373, 519.209122104673, 517.668927880414, 540.926549610319, 506.081415248214, 517.344723705122, 524.613961440897, 538.497418832476, 525.438023712619, 524.462136568255, 525.440156772449, 528.825148525586, 522.629656090652, 504.258757041766, 505.996189077968, 493.958740659931, 516.32272754395, 508.556203817838, 507.471572023099, 499.506772380321, 527.535034300261, 556.060180900405, 520.8424043958, 543.747233236023, 533.198202678343, 533.0763774368, 522.302638262689, 520.452788342321, 522.451835258181, 518.427092247045, 507.877174329638, 514.609952974988, 525.232764645045, 522.188241212008, 552.061907012849, 531.206783301147, 490.469910516343, 534.42329254274, 548.457663476464, 533.201566507657, 514.530789831222, 523.294196489818, 499.527635571984, 508.459227811293, 503.38931631691, 514.958946531557, 524.227360623791, 528.216049488284, 515.732000998696, 509.092949737429, 524.522585494645, 526.433292298078, 555.862249730266, 513.956599616199, 501.007570430701, 517.445165973571, 516.861388670446, 501.347795521527, 517.054899496695, 510.586833158817, 501.986466687468, 513.906324422847, 513.793290695897, 521.997136247602, 511.033946910072, 500.626332364722, 527.617513714228, 526.026439108593, 533.332812412788, 529.733893327499, 505.853708904432, 545.775561431993, 536.475272985287, 515.360628934316, 524.40743081439, 504.718851586987, 537.185954680067, 503.59331307616, 537.255474939755, 501.091288202602, 501.124995333643, 525.205230105325, 544.217932401142, 542.115000097929, 511.502057590931, 539.197585614087, 529.482489578048, 505.864599826095, 532.788493280398, 526.120288568931, 525.208840550005, 523.728806184204, 567.647762633332, 521.021945598002, 525.165306497796, 533.737731620712, 529.340681804682, 516.03767754733, 528.493171068959, 496.322328404361, 508.66405815179, 521.071961814075, 528.121933128643, 538.84437322696, 528.330610174071, 530.124750335575, 511.838192279463, 506.970977312441, 538.507255955694, 526.30410629684, 542.329370623896, 514.472257560736, 523.675899021469, 528.618109244467, 531.001355305133, 527.871490718646, 548.884573396861, 504.385543317461, 494.693089376194, 532.461439448997, 528.394219219259, 534.797215976084, 526.846704967887, 526.92781317259, 549.633418383549, 533.325038325446, 511.998904372002, 539.506033883017, 538.242185809461, 526.689428953158, 543.062693401217, 527.148623372401, 532.947572500998, 500.549799541412, 554.010489667713, 511.726968169685, 509.721788853352, 516.664211784258, 515.165150183015, 533.204587510319, 489.647355474987, 552.077453282416, 515.672836233193, 523.517541932213, 506.39584366779, 519.807381977835, 512.028937404834, 540.811813688943, 530.738682613461, 535.578114712772, 513.017065456919, 470.73689487428, 523.394404138105, 516.574874306694, 534.712320969272, 507.502612589947, 558.742513811061, 523.442164458941, 516.327129482275, 542.64840621293, 519.906288793333, 510.222460201395, 535.016414637644, 529.102481431178, 526.937368315873, 525.639828265781, 557.0768890608, 526.24652061017, 526.598365524748, 508.178003207512, 511.503742106344, 525.568712542077, 541.322248545173, 541.091353712142, 505.341315162885, 493.181087961153, 527.428881806838, 552.21411995841, 536.429369348874, 528.758737236417, 547.637471638015, 538.21658243516, 512.875930102196, 508.224011262487, 527.39194109764, 512.037867346089, 547.50594061136, 498.839986743887, 512.592873360749, 510.861330305897, 500.148738724313, 527.916862541521, 537.023799363369, 529.193988261525, 524.393436484666, 554.807344861769, 523.292606344487, 544.722424740806, 533.23311059494, 534.535997392525, 540.092743832546, 504.23978718745, 509.403894138704, 528.938842989712, 489.187372098004, 529.899233863547, 533.353817493945, 511.391862839523, 522.459488250952, 540.101018418023, 542.619823176811, 479.655973029236, 521.911032410525, 516.149965489332, 498.362121845596, 510.317463386728, 533.384653227593, 535.497283698508, 484.21272965713, 516.699435164196, 520.473621527933, 530.750674122227, 510.0701704139, 562.113375747732, 527.724014346727, 526.315172493857, 538.798497118799, 516.768863465041, 530.754524362802, 521.414900446239, 527.769230296417, 516.123576754451, 518.156468734426, 523.113692002814, 506.001239087771, 546.737698177775, 531.806305264607, 508.044382602346, 509.158129396204, 517.448780699241, 529.746235477015, 535.327481331992, 528.649235070057, 506.635213472321, 523.896260279066, 496.434061692155, 522.656940252558, 515.272475520039, 503.361755344798, 522.057583308619, 504.348126388848, 547.998057225548, 531.253012583795, 534.971374547043, 550.559049439319, 514.309412223499, 515.549621741121, 508.716542209567, 504.368885931655, 500.307194456179, 516.292826165282, 527.874580409225, 515.457078934959, 507.235463204922, 539.675448980521, 535.542508590288, 530.828859838047, 526.669905280004, 543.428321452647, 533.638241834349, 521.33996825459, 536.09448116157, 529.123524174169, 506.336469884865, 491.890275653432, 528.678177681121, 513.776024828653, 531.014485814137, 527.122929432515, 508.981533936993, 517.82699019521, 529.02061036858, 525.112455395895, 521.987081068264, 499.122587809855, 509.684812231377, 520.912050586653, 537.152621196991, 537.382201931478, 540.802876699897, 523.66439508849, 515.231853997971, 543.923019887298, 531.611879283721, 532.981022010358, 560.02275995365, 510.92306108949, 525.996150815434, 523.910976529229, 497.301819792791, 512.191164482914, 511.398373571967, 515.273462061864, 514.423786802647, 527.691374403451, 523.887522156858, 512.126545558356, 525.654854107286, 520.277984124116, 532.94132265531, 553.540227213849, 547.674326010968, 552.662483970806, 533.801883912139],[346.370159291396, 345.253623864173, 344.519093129073, 343.783608565277, 343.081940069395, 344.784202834435, 346.282249967579, 341.982538900029, 341.560964865884, 345.4603112322, 346.607055346117, 345.187663090902, 341.080933107594, 346.739561920018, 347.011014801532, 339.822540653687, 347.148237172567, 339.761930497287, 348.781284433757, 340.146550139476, 346.007816040164, 341.904527491572, 347.064769392951, 344.794787128668, 342.135451183433, 346.306433207888, 345.207572014983, 343.823095816786, 343.617524415218, 343.88199179836, 340.919186448086, 340.522395094831, 343.697418033728, 347.178355326718, 347.108109626874, 341.973862552488, 344.893061837411, 339.112753076953, 347.386263669337, 344.924630038783, 341.278680133189, 344.759813061541, 347.833110325363, 346.578357984592, 343.411798240024, 342.613228798513, 343.104476410762, 344.684535052185, 343.714587299228, 344.710078939503, 346.732708786301, 347.173810368588, 345.682736767316, 348.063864995607, 340.109236302857, 341.452077471637, 344.376428643887, 343.243272394786, 348.641688859253, 344.221473336386, 343.903496588227, 343.299274659532, 350.617175828168, 346.250281946192, 349.994541701947, 347.440358946962, 341.2487320557, 349.579934847825, 343.149198596329, 341.29024290725, 340.206944511253, 344.20473177122, 347.033647308375, 345.711276097623, 339.819457715244, 345.622542140689, 341.497429221851, 343.989199481657, 345.813695765225, 341.138738418214, 344.510888910129, 342.270918530448, 339.549504948323, 342.831579251666, 337.85697938492, 345.627423404055, 339.343522369415, 342.579605312887, 345.462559648719, 346.481517346099, 344.914172518068, 340.128915721537, 339.853008448523, 347.02053399752, 338.758795665716, 343.893539829072, 342.276850122027, 342.102714112704, 348.490196294629, 345.534107524027, 343.870345932812, 349.112781895184, 337.94336117661, 348.945414496996, 345.780935108337, 343.290359487831, 345.830450690478, 343.404490843854, 342.589019190297, 342.632516244829, 343.211757936756, 349.803033853279, 343.970163818009, 347.711767847653, 343.661796813679, 346.009834432637, 343.519726160896, 347.504998009507, 342.515843868546, 345.464489553233, 344.496894407978, 346.966607966248, 337.924636698774, 342.60726726758, 345.618020097918, 342.54036146784, 338.947763669053, 345.827397137516, 340.973065185255, 344.973653675507, 344.369028313537, 343.677798117641, 344.298755549087, 342.624974060789, 342.557029835228, 347.539835668216, 342.125261799617, 345.113232157248, 342.573787988747, 346.742892768102, 346.987302087092, 333.861891002206, 345.086200429529, 347.627881500196, 345.551947101431, 346.077611758926, 343.45501815278, 340.610494945712, 342.632503934191, 342.648552966738, 348.864173142953, 342.214244088408, 348.823805022042, 341.833253521482, 342.790833347009, 342.398358911323, 343.775366446902, 341.99250994092, 343.436536243632, 341.872499470398, 344.384259741042, 344.533733262879, 348.282481864669, 342.991432511233, 345.746005618685, 342.27746642878, 346.397167248405, 343.540056216469, 348.336394247772, 344.245537910388, 348.650711223338, 341.090316825369, 340.812049705995, 347.159866066779, 346.823284053771, 342.928376456587, 341.46976001956, 343.50850015229, 347.972648517175, 344.487180014482, 340.725750751771, 344.722895377781, 351.684890017826, 341.602678596914, 344.44274069141, 341.638766637727, 344.48338242481, 344.106934877378, 340.75198639756, 340.794606390349, 344.283645738956, 344.237186960925, 345.713203704454, 345.335888370745, 345.705422895016, 345.09352095519, 345.003239254986, 343.574994541618, 344.0983405052, 347.071608247938, 340.012247613491, 344.537525056084, 350.579804326097, 342.170557411751, 350.255822892158, 339.225718064369, 348.774755362801, 345.097312498973, 344.503873291669, 341.798646898273, 348.485849565057, 344.658870851681, 345.582361169682, 346.234613324974, 346.594494208319, 347.043263190023, 341.399895562599, 347.71259785047, 344.107735656397, 343.113785638309, 348.279302944663, 348.534209176869, 340.845399876459, 342.771501501552, 344.083928922976, 346.102854004525, 337.45449639397, 341.075349710102, 342.610848502664, 339.292260847644, 343.554131602482, 346.651524036037, 341.751988683911, 349.395800626508, 342.773434793851, 346.594310115709, 347.691835785504, 345.713566326763, 340.377713506224, 338.242361481526, 345.864291477966, 347.875997945556, 349.780825192991, 345.859897683889, 344.116931415026, 346.390407589039, 341.778485727675, 347.467469248888, 344.915394615935, 341.776624164562, 342.594601123991, 336.457593750662, 342.294111905036, 341.062726510945, 342.762090630056, 346.86750356479, 342.005651787039, 346.697802365303, 349.552441161704, 346.522533561829, 338.679970900179, 346.750516014809, 351.28355190337, 343.496248383797, 344.79625249708, 340.254759241063, 343.494620383849, 336.538169338188, 337.840561244638, 345.726802659373, 345.971002274981, 345.629254221942, 347.224081933683, 343.719782461379, 347.140379346746, 342.398261052944, 344.827545476773, 342.730190350771, 344.538370455264, 348.654608735918, 346.69208266932, 341.997959827866, 342.734974864379, 343.520357626841, 342.49453134896, 341.831292189956, 345.950253709538, 344.322805495195, 343.87974343563, 346.842591313645, 336.963881725248, 347.110416067266, 342.02826103347, 345.967641609359, 341.698888330266, 348.219618491047, 347.444678586338, 341.831259964384, 343.272758113162, 345.134490261173, 341.242238997165, 339.83016458234, 342.624853940562, 345.682122101217, 339.628563847296, 346.090141840089, 342.665505321151, 348.031427862197, 349.386779137711, 339.811444390875, 344.507813233295, 348.98591006668, 342.210468414134, 342.484161247389, 343.437576312665, 349.612309878193, 343.199498940541, 342.797843933593, 342.139704466892, 345.795191852576, 339.363808520455, 350.438328967008, 339.717216938806, 343.755034245373, 345.166820779172, 343.245709203952, 343.231182826689, 344.39090872289, 339.329668414674, 344.138051713767, 337.867476388735, 345.43048616486, 345.079223091683, 347.582977244329, 344.758836978291, 342.264072597994, 337.735115525757, 345.551602051078, 339.489464147581, 344.287052324558, 345.468980274985, 346.485497870005, 345.7042874163, 343.616322796024, 343.539789923256, 343.551542221868, 348.382222626914, 340.454339766076, 347.778905252344, 343.624160423569, 341.429580054281, 343.134197215508, 342.789314927264, 346.96046478182, 346.111995899663, 348.937757205877, 344.305854129999, 346.205831361066, 346.582205495997, 348.69543941272, 345.517947794957, 340.584641186251, 339.039937438031, 344.186116514132, 345.668849134879, 348.992933961481, 347.500577040345, 343.656662269562, 347.454541146006, 345.842394937589, 345.026969255574, 340.165615605611, 344.935139934029, 345.752884076094, 342.873550187639, 345.734257573011, 346.007383328694, 343.339518644617, 340.219448511125, 346.358236651273, 349.141603719143, 343.40824851718, 342.593333768081, 343.008482258888, 344.876914414522, 339.841065258856, 339.649343264963, 349.919160553892, 341.256636111578, 345.899010240723, 343.191950487047, 343.933926173762, 343.3751226338, 339.910591774018, 342.911176518499, 343.761649297412, 337.184734584903, 343.836204118037, 345.126955747321, 341.098118924523, 347.318367604306, 343.054146880679, 340.945952139782, 340.589011855997, 347.092764865154, 347.365081581036, 341.600778753476, 344.79108468206, 342.424804766255, 343.928748118654, 342.699404385759, 343.802387600445, 344.395648443389, 346.941963961467, 340.026861661631, 344.316411149919, 340.449859155086, 344.86546767967, 345.695466922376, 344.100557274693, 342.717079446191, 343.480264763994, 347.229126044635, 339.364621560358, 341.379219683413, 339.986783494965, 345.216275453698, 338.599473474382, 346.840785889726, 341.538207136493, 345.239959451262, 343.253786598065, 344.948995797792, 344.591761798034, 346.664456973925, 348.503333559903, 351.491210094414, 341.566800542143, 345.27735814404, 344.136156064814, 341.433496648416, 342.257432658831, 339.84169296117, 344.035905596135, 340.970840338603, 345.936850171857, 348.462533506662, 345.221740544251, 342.600109984931, 340.636124533645, 349.303131798577, 339.444010198035, 347.948188198244, 339.165235684347, 341.799335305097, 344.384627101596, 339.632685577153, 345.232070727753, 348.248326969894, 338.335766286938, 344.862162135284, 344.662897472294, 344.863567618791, 345.651376149752, 347.96361022541, 338.943343538199, 347.869023409798, 342.001667922402, 343.463641799931, 347.484778219799, 341.206480865613, 342.679759844141, 344.334596288247, 342.374347054357, 342.678236373563, 344.694436867596, 345.495519422597, 344.814298846102, 343.312832822893, 345.124622392093, 344.102703715678, 341.863135357993, 347.725069649236, 347.901297465327, 340.523482901764, 348.408673667835, 343.059123154709, 346.691777426016, 345.115032248144, 343.251956675932, 344.8617022369, 339.477106864065, 344.635179863725, 348.055762560354, 345.064777088311, 345.037312843088, 347.558348830703, 342.440743247339, 344.470430221012, 345.37930322629, 342.473318365693, 341.545170370857, 342.161120291741, 351.465195549724, 337.974749831803, 350.9165922347, 344.204410827404, 346.790220929965, 337.182618207105, 342.630144242847, 339.277932345202, 338.597967352574, 348.819222549902, 348.268591080092, 341.229080166385, 339.846830343543, 347.341309972458, 346.380285102825, 339.707438044549, 341.086620890885, 345.402818497787, 349.743171825721, 347.115321963597, 345.021224239662, 342.551265314521, 340.688890368315, 342.889123215809, 342.786324668481, 345.161035314333, 338.164307713616, 346.153210601282, 348.394066627849, 346.078465913559, 342.819725255507, 346.881101506512, 337.633719954111, 338.960241885962, 344.603829894855, 344.966653872014, 345.819566489215, 340.21025861681, 342.635702302736, 343.185969111733, 344.714737913066, 341.118111924579, 343.787293023321, 343.767606796363, 345.512045618763, 342.833767184368, 346.258942140412, 339.299389578816, 346.784884540843, 349.775785796806, 341.879377836312, 343.315153354006, 345.766478349023, 342.271363918197, 345.099476758121, 342.815335578771, 343.117927759557, 346.035682758107, 342.762588499008, 342.058191447734, 342.026991677821, 346.510097917197, 342.894077055528, 345.383368161965, 340.845437117932, 340.72145837314, 345.618899488735, 343.707774543829, 345.030741407132, 346.060096094643, 341.160562461975, 345.568333289196, 345.539797605275, 345.095039372321, 348.208816607514, 346.371549087332, 344.727667363122, 345.743287869934, 345.702010925504, 338.189591978851, 342.659982142766, 349.49056916603, 345.861359074458, 343.825560855373, 346.281378137743, 341.692941770731, 342.066831596269, 338.146640941084, 345.849818324256, 345.841618443397, 345.539364881246, 346.684243157702, 340.426796525013, 348.333559402801, 346.768864347645, 341.927298889237, 341.607655260667, 346.814268516383, 341.187394525173, 342.513849299073, 342.396974379883, 343.084647429061, 344.034945641857, 338.965467943303, 341.852995218672, 343.929866237791, 343.826559270523, 349.544521527979, 343.207214252963, 345.790365226577, 342.683371444363, 346.831833919319, 342.793168615292, 346.0044041537, 340.933193143762, 345.277564335488, 346.520428405958, 341.83971647085, 337.952821299273, 339.288722429369, 343.579346948757, 341.666350577256, 339.022948575545, 343.121924177451, 337.409920712612, 344.51930544794, 339.02403768672, 339.981392499121, 341.536401383693, 342.936729719351, 341.446317644839, 341.634850199923, 343.465805863526, 339.484755257966, 339.343224727766, 338.53932474481, 341.968144789156, 348.598875897979, 346.174603984974, 344.504111502966, 342.473488966466, 343.855885219434, 340.039391570405, 344.520346602819, 345.333127205554, 336.405310675182, 348.291724661331, 347.179819042364, 340.841600700705, 339.477815062592, 349.28826678479, 341.529870634352, 348.146886892903, 344.845716578544, 348.215554990766, 342.377028351032, 347.056134555163, 346.469895750685, 342.755906744443, 343.803286453589, 343.352302596177, 338.936908898094, 345.389588694918, 349.225069116026, 344.133681309081, 343.92052827701, 340.722303829749, 343.169501854712, 343.190265716917, 344.284177481676, 342.786371424405, 345.493214419692, 347.255337320734, 344.351293914726, 350.732553756848, 342.7853941472, 344.655978835202, 348.547991385878, 343.654834110144, 345.397739573357, 346.065835902594, 346.428886292869, 349.854826499762, 341.924324131613, 344.469832400451, 345.818954301648, 342.463029659461, 346.8435055738, 345.766208419096, 345.944754840134, 340.980827235907, 346.621687249263, 346.642961681649, 346.918853194133, 342.315371832023, 347.94701397364, 350.633893762615, 344.30089870962, 344.428229494407, 339.936838363135, 345.492732632107, 342.639809387933, 345.106593462785, 343.262239840243, 338.804819010999, 344.090176743638, 343.733753070677, 341.898074437227, 341.500463520255, 340.796175697354, 346.629034689093, 336.300272473301, 342.480324844273, 346.291247908036, 348.583533054939, 344.403587675967, 344.347510353099, 344.268797516266, 345.84416740658, 345.567531581603, 345.784756318483, 347.293782740474, 345.35084102927, 345.69303964506, 342.880141956828, 346.302432551945, 347.622146079268, 341.837020477983, 343.248956293775, 346.46300760301, 344.679331573828, 350.290646824512, 337.824662196843, 344.910121984222, 342.241000373014, 343.343146034235, 340.625146861542, 350.596756568364, 338.006784495507, 340.88815432589, 342.8150052264, 344.247346371474, 342.220624067948, 346.176169724091, 350.596436084198, 346.309179116494, 343.539318534579, 344.85474014751, 344.728435382345, 344.926344870271, 345.498338429399, 342.880430967587, 341.100635807667, 344.1319432242, 347.472363826291, 342.430097890485, 343.245466686022, 345.263318799238, 337.724846799861, 344.036544347685, 344.340281355676, 339.505922241471, 343.841298914059, 340.869455009602, 340.262184997833, 346.309052905509, 344.975937874573, 343.09641957724, 337.966947661962, 345.240013701288, 347.20843686678, 342.461721783024, 347.575256438059, 340.648884273641, 345.762732385061, 349.270325234748, 346.909140298105, 343.994287028338, 343.083380657702, 342.878160580743, 340.797063162619, 343.593204510749, 344.226516584519, 341.767224450631, 346.976781317962, 340.704075260822, 340.159719657723, 342.312208163419, 344.623932698618, 342.333337174305, 346.771147596125, 345.887739644541, 338.899492893093, 348.249490647514, 342.618681357603, 346.531467463044, 342.228991752359, 347.608637110378, 339.093451730481, 342.755957799677, 346.213461082682, 341.976429520949, 345.217753986072, 346.756987201439, 347.927792746505, 340.890877539679, 343.317965266355, 342.035779925279, 342.986776814552, 341.023786626357, 343.141444655323, 347.996878908615, 342.255967196586, 348.240867009167, 338.816058688495, 342.183365869968, 344.488878515844, 343.419025823757, 339.807855882387, 346.850025235344, 350.558335941856, 346.647974472174, 344.768014621593, 343.07513093621, 343.169825538844, 341.01804112226, 346.678320881346, 344.336980745833, 348.206947892708, 343.354462181422, 341.917476337095, 345.327028023809, 344.552769831218, 342.339125787518, 340.124022434383, 343.942956489174, 344.293343372928, 340.723921817378, 343.28663704379, 349.356323597095, 343.033903829944, 346.323434790074, 345.612544132291, 345.877313987333, 345.062215472036, 342.88857079063, 345.029046970398, 346.989259096948, 339.947841940189, 345.498680518407, 337.885632988594, 345.69811621688, 341.65736338052, 347.285843977955, 347.479375201017, 342.351490594727, 344.923574605745, 341.312413791843, 344.864900651056, 337.770389462886, 346.060433605833, 346.800816228105, 343.400395999461, 347.560663369349, 347.109880681694, 342.882850628899, 345.062669436851, 345.178506158258, 348.988240964797, 341.216848191992, 344.820865386814, 341.196714153548, 342.834287589467, 339.579413443697, 343.392726756542, 343.391883372024, 340.568666927667, 344.244518214985, 342.692504435272, 341.749503619199, 343.269173912009, 343.871492069158, 340.638140427388, 340.594188995452, 342.532617168212, 345.102091096888, 339.776833000345, 342.360460600985, 346.840355514572, 346.912289467302, 342.842736777272, 341.375431581327, 345.295653611299, 338.324627016853, 343.553060879034, 344.732628143114, 344.046251238377, 341.859181933526, 346.995070257708, 340.011515464257, 341.061444438104, 345.9186277732, 340.02293590942, 343.20839666586, 346.975038453927, 345.455680041164, 341.847971400634, 346.813625277103, 351.14485213329, 346.247005545998, 342.996800671229, 343.534846484145, 351.470506067043, 342.185876314846, 344.20296749325, 338.403024019491, 339.570021180044, 340.939114973514, 347.784242560378, 346.267830036731, 341.793613893027, 339.034299681635, 345.156941631802, 338.829664682339, 343.896868440224, 339.793212287488, 342.426783004288, 342.026167170699, 345.21455828923, 348.136614873779, 339.699179789328, 338.997413745276, 345.450444357919, 343.627652366636, 338.657139607102, 339.765425624813, 343.131316466771, 346.822951211714, 341.454239059765, 340.127994050425, 346.558622172728, 340.615508243396, 345.327165847907, 339.634225120499, 343.987956727922, 343.830690396176, 342.578850597842, 342.819582417419, 345.565838785867, 339.456982980514, 348.316049312921, 344.028428122721, 339.538172239402, 346.046006046075, 345.978934193063, 340.093179562352, 346.045541828858, 344.713272834802, 344.243077432464, 343.950525206518, 341.641704767956, 346.132221802222, 343.101788038323, 349.018873565772, 345.47583672752, 344.729329271055, 343.740758488084, 347.464233285239, 342.368187044611, 347.951190919754, 343.236758372544, 344.775161461963, 345.304596176265, 346.057624696752, 345.725205548448, 347.79675245399, 341.985162141819, 346.937828514612, 339.117451241335, 340.411897252123, 342.934900597116, 349.047830420216, 341.564080144715, 343.97181194977, 337.854260667331, 338.703822173593, 349.204277813246, 345.559289330339, 339.859546909451, 345.435325726413, 343.980732260133, 345.744106228406, 344.587310606535, 345.992326688831, 344.07641773806, 340.058681827109, 339.411154150231, 342.938181365771, 346.801025670995, 343.695281355248, 341.502909507439, 341.396129359757, 343.39240469796, 347.409177779652, 341.559036302179, 339.395755794234, 336.807130301324, 339.504192463132, 341.645924895047, 341.887890244992, 340.412965434994, 337.915304441136, 346.230341943702, 343.579300077985, 343.963626653237, 342.661697268612, 348.157325528804, 341.864419015683, 345.648958166232, 337.932762648661, 345.480161555837, 344.517716410851, 341.365221198214, 349.022735476033, 342.600993629064, 347.214522777196, 342.309721881288, 347.615670045371, 342.775079785632, 341.866300150383, 342.499315978417, 345.321950006399, 345.17279202966, 349.782401663426, 344.047321189423, 348.697519764536, 344.165665858546, 347.869499125776, 345.851888646907, 345.137326446831, 349.124840705229, 343.621190954078, 341.109607885505, 344.576163882656, 345.535459279207, 343.352073066604, 349.576828858007, 344.256350073703, 342.739182411612, 346.344506151581, 348.828057030531, 347.364789861137, 348.113912334008, 342.33885356489, 339.336840220888, 343.735641586392, 345.523287268441, 345.268954450647, 337.574228186472, 344.235670830302, 346.171213606266, 344.061572197055, 341.38109158782, 343.570562027515, 344.545551669329, 345.270041266792, 347.239539030316, 340.070146262878, 340.580881494506, 342.799297923418, 343.191833288595, 341.83837753988, 342.739287063197, 342.391539760927, 345.756406090398, 341.442295174203, 341.664661454418, 339.679650669374, 345.740525967482, 343.429458490028, 339.824164869326, 346.355948344541, 340.212920036675, 344.868454658577, 347.788879269384, 348.263752386874, 345.604944227495, 345.283309123052, 346.327177286832, 348.824160765785, 347.253691971312, 341.066077720565, 340.212289288092, 342.605107179858, 343.203758437085, 343.87439594286, 347.330529955208, 342.641039529977, 347.40747567566, 345.734758212331, 344.76269010422, 348.510408985333, 346.059069566256, 341.242375943095, 346.616736234301, 341.146931648789, 342.087853896891, 350.909506993195, 342.019493132734, 343.336669138356, 341.440607361759, 338.190347960578, 345.861116742453, 348.400560483831, 343.100500926171, 344.997693880936, 343.154059715321, 342.04309086724, 346.737608868301, 345.249193262096, 346.57803935509, 347.989050008228, 347.802692588884, 346.017602439316, 341.839447799737, 343.176692114966, 345.25825162286, 346.738406181073, 344.900368994513, 351.103451741107, 339.606641158228, 344.657219226964, 339.83838406761, 348.265304232262, 345.259025342901, 344.258569820573, 347.771054932902, 347.880114844802, 341.194180971814, 346.288546713601, 345.843071573738, 343.616445974167, 339.961634129516, 340.149416993537, 347.573945548567, 343.099783088456, 340.719104117971, 343.08508916733, 340.87289044169, 342.738624055552, 342.288582381109, 341.370064245134, 344.903724912806, 344.880169585928, 345.083307389836, 343.987603442659, 346.385716783057, 343.448533117957, 348.140539378452, 340.935311989553, 339.661430792561, 344.140890696105, 341.356434545775, 344.379261451058, 342.390145355089, 342.8750962942, 341.603162526821, 338.7233330743, 336.471982307435, 343.577447940874, 344.044223453662, 341.758530907359, 344.992938333129, 346.412958262643, 345.786695284269, 341.674830910135, 342.491234493413, 339.740633196237, 341.497704182675, 346.554515358352, 346.067732385674, 345.701533962538, 340.160070634496, 340.368133536406, 345.078963793949, 345.335632464251, 348.815761146935, 340.71816389668, 345.85200328904, 342.373816915951, 340.099750755188, 342.838196730766, 344.441005708328, 339.784518641027, 342.534260682102, 348.567744545316, 344.664188295615, 344.515935467087, 350.538306338864, 345.459631096814, 349.085228932968, 345.280192058575, 336.292894450783, 340.055400617013, 349.49490294888, 340.668278556834, 343.626073857299, 338.810873260703, 342.693006591775, 343.784168140253, 345.186844172891, 341.618598569088, 343.888636847127, 343.341980382657, 349.290185686441, 345.577160223307, 343.856029317168, 345.334918192828, 342.293355086728, 348.873085797989, 343.609416420065, 342.714613158018, 342.358569544883, 346.189497049367, 344.579047897884, 347.578433197785, 343.75150377394, 340.53389244141, 349.136205548307, 349.214530445964, 348.915312515992, 339.729376665223, 341.300962463513, 337.891133099082, 344.041421219041, 345.398957004698, 345.847497301864, 339.56291445725, 344.959801815585, 340.443015996017, 340.518053098985, 339.051309943511, 346.525895159899, 341.214819435365, 340.870336780268, 343.205551658584, 342.593600636151, 345.115990869382, 341.112363671995, 344.579570238067, 345.498300442624, 344.219192916678, 341.273347624676, 341.522314367547, 347.273646829316, 342.525787441948, 348.381109633497, 345.891509312088, 340.014883939425, 345.24045145948, 341.328318837969, 344.96601941731, 343.196724040286, 344.651639710282, 348.446563128035, 346.834006578611, 340.094413653203, 345.025407531224, 343.314379272605, 342.709708043832, 344.726787908752, 347.532388534622, 339.921022763571, 343.123852208115, 343.010396996722, 341.55797851769, 342.792297440929, 341.197028085542, 344.525438956138, 337.126571844278, 344.865816480382, 351.845092240435, 347.476973383242, 344.213503909536, 343.259380076219, 341.819616776941, 339.271405465704, 340.456642483054, 340.10588059929, 344.490605562854, 345.41334414713, 341.000100989653, 341.410439239415, 343.446566784542, 350.819917709632, 346.100550723716, 340.080523149275, 336.157048894576, 349.88179911737, 343.053389392583, 341.70922381408, 341.838591846757, 348.491032831111, 345.07564497431, 348.565330098415, 341.532358163713, 343.360028497173, 338.961091754737, 349.346460478582, 338.67409496351, 342.42947730663, 342.463549131293, 343.369657641601, 341.422596495721, 337.271578961667, 341.765002734324, 342.530936633638, 346.580903035201, 348.145942629191, 349.332796899554, 352.629430884418, 346.5620384632, 339.269739905673, 344.826260603773, 346.564059922393, 348.853425389482, 344.944775993758, 344.662188506974, 342.46792357754, 344.820984988358, 343.242165929629, 341.751085692886, 347.098223585687, 345.085847395432, 340.217050716519, 344.729010391225, 348.259994937215, 341.543744029727, 345.374924568409, 344.822055756766, 339.406906286006, 345.661802066814, 344.282372406954, 347.715589223913, 347.438093105396, 348.352792479975, 346.016461971992, 342.488364237993, 342.511091610293, 343.074265203848, 341.568300020347, 346.992866115326, 343.054084634105, 345.872657352676, 343.269736883016, 343.673284564359, 345.72164852932, 342.9081128197, 345.708778518753, 341.061646873082, 343.117681664748, 346.312400910059, 342.883143697764, 347.245189434511, 342.019952990315, 344.672279866067, 344.361443006715, 339.336228903394, 344.627844594539, 347.278363035564, 338.028629883954, 344.8140746517, 340.252668041277, 343.572986644448, 341.037641578417, 345.549579402853, 341.344913802937, 341.633426101814, 343.956909808346, 350.240930556864, 350.526622793568, 346.664626470972, 342.811537480976, 340.850483649432, 340.243675563471, 349.028162135842, 347.334446239451, 343.097059214077, 340.004520616924, 345.454340294953, 342.819601426343, 345.011218968001, 346.658539064783, 346.816798010894, 344.398664756968, 346.050514735954, 340.044327781161, 346.361457728693, 344.197921679607, 342.829783323807, 339.237964553748, 344.755977102321, 345.269508887262, 343.42076675968, 345.556697036664, 343.447932030772, 343.291517278398, 341.809570987376, 344.969330349739, 341.741629815324, 346.948744089638, 345.577279367183, 345.316229652171, 341.614190578329, 344.779589006785, 342.489520782919, 342.573001262388, 342.106651093168, 341.972573960269, 344.509245011707, 342.950563057916, 340.409313135496, 341.61331713103, 351.055208731454, 345.192809556931, 344.406448411557, 342.886022274494, 343.874514842311, 344.557681981638, 343.193047190422, 341.55826869583, 345.225432850033, 343.510695765247, 347.601697583743, 342.472368573754, 344.716315365907, 342.15800190658, 342.426001355811, 340.644935684899, 341.221001608563, 346.739515691683, 349.761019425328, 342.856846066367, 340.905266453219, 339.707725335386, 345.5447247626, 340.583929639002, 348.27998553968, 346.238838259715, 340.862092286953, 342.309275187796, 344.245974455309, 345.731458873725, 348.101542005289, 345.975033971977, 338.172932975013, 346.780946608414, 340.871647096602, 344.688882242567, 343.901126496684, 344.352426314408, 341.716877092119, 347.908431030328, 341.033358095093, 347.205964374482, 340.521322719087, 342.037259364845, 345.146737489651, 346.346337706758, 346.110045327573, 345.939291650566, 346.360460796178, 344.608294261795, 340.569316213611, 338.914747518722, 348.480751088815, 344.550157382126, 346.418950910981, 352.000838977679, 339.802584032481, 342.67330049627, 349.100317655018, 342.711687115039, 345.017848975212, 346.6637728003, 341.989025026024, 342.246480488622, 340.209657737829, 335.257308585472, 346.82466750895, 339.574833575524, 343.709691922816, 344.855027684494, 346.083920206783, 339.924377322802, 345.097270292425, 344.546489624424, 347.065578824867, 340.567280510201, 345.85283320677, 336.337889098302, 342.218313327977, 346.305486397892, 349.01915191293, 349.193503975559, 343.269047482084, 341.669991299884, 347.614597302547, 336.569329578851, 347.301329078093, 343.340727374493, 345.321409770588, 341.703793618178, 337.12469387901, 344.452265504206, 342.979294991119, 338.908892731028, 342.653936718621, 341.743497587769, 346.887471992507, 343.326060077355, 343.924536941577, 342.374866388409, 343.657107554515, 343.572001131219, 342.954514829149, 340.33509904256, 345.124183214287, 342.288770951855, 342.245459721355, 343.879472530835, 345.702108148327, 344.879209335793, 339.432096933604, 346.761858004328, 339.431563732928, 345.635658601067, 343.557478540515, 344.630845602059, 344.821444179901, 349.535777674902, 342.119120715927, 342.61531358603, 338.936523077102, 343.124058764382, 343.05301905121, 341.291344785232, 342.054049451718, 341.959009226251, 341.243996138764, 349.351738002954, 348.083744102198, 345.745900597873, 343.930749951248, 347.016178137833, 340.299071556604, 343.414106428348, 346.4728408425, 342.4132359982, 344.111457845923, 348.918320544203, 343.448780385884, 346.251150898687, 339.885917766343, 340.341291054742, 335.875276515831, 345.1267896039, 342.645960303157, 344.269483273134, 341.96121434037, 346.198277302431, 344.73004156638, 340.774960368712, 346.449127900136, 340.67341355578, 347.518177862702, 341.614632398418, 339.031026410072, 341.841682030414, 348.939909860786, 343.382354101036, 341.027672498798, 338.570854188699, 348.148544397672, 342.975658287986, 343.268805051772, 342.628968655009, 346.432040793783, 344.948260704212, 344.04740026017, 348.634869144889, 344.322995674923, 345.934556361923, 345.668698620921, 344.596054214394, 345.908511683036, 347.46019225685, 340.169888272582, 348.915337255477, 342.105257533311, 340.467865205457, 347.054774901621, 338.833407436419, 338.76416593351, 343.654729388938, 346.280669622896, 347.327524752418, 342.701332118991, 342.227728769209, 350.810103541973, 348.644228171952, 341.877354722553, 342.374962804963, 343.99835032744, 348.059826825584, 339.024902956499, 341.840199600907, 345.204559408268, 346.958223113471, 341.207364586685, 341.619833148753, 352.021415889026, 348.777617769101, 344.915624340318, 343.397060328874, 341.816658792528, 345.675043296739, 340.916826064379, 339.514197216942, 347.827057367796, 340.838448116325, 344.062543606438, 342.637171985651, 342.032563176159, 343.783831297478, 345.042953942502, 342.863747348005, 337.393590529604, 344.921444783286, 338.729569954669, 343.873973663657, 346.330822368353, 345.276278097847, 344.569013288681, 340.058549354253, 346.606884591258, 343.552870808982, 348.222716212956, 347.929573839386, 339.813313577801, 345.098277858847, 347.096111863356, 341.606269808031, 342.56639303572, 344.398059603414, 343.237950152528, 347.127870868774, 343.711322240533, 345.331672645424, 342.056744118976, 341.036132331645, 345.314794498895, 345.993700597828, 344.933875451748, 341.757927032833, 342.777511717652, 345.143411630329, 343.438691011873, 339.520927775377, 341.866883818949, 348.710452412632, 341.216028536942, 346.219268994342, 340.308845785364, 343.068716049288, 341.326939339226, 344.279907916815, 339.458192315312, 343.417825043122, 343.501185474902, 342.605261203489, 348.671984273739, 339.505596369148, 346.077991722203, 345.648356702041, 345.493243984421, 346.711906461092, 348.015027400301, 339.384172204122, 343.548665661783, 347.602094168439, 341.126487469475, 346.100695149052, 345.130680356555, 344.615169451745, 340.658607296186, 342.10738816524, 340.686921720701, 344.984212891358, 342.52430935906, 346.455617339608, 343.778925636229, 339.445962834994, 339.935245296111, 344.886528062886, 341.744533747696, 349.791634580739, 343.256346426832, 344.630090689823, 346.888044589612, 346.04397649296, 344.133475331893, 345.585337109617, 340.245867966441, 344.823680159077, 349.440690936357, 340.139438628872, 351.299506682506, 344.368782820306, 337.729355965042, 339.710531459436, 345.659861813512, 338.437927547113, 345.241023390471, 341.506246097063, 340.406002171729, 336.829928527176, 343.671719343204, 345.233375867255, 342.420176339826, 341.056772879026, 345.821554093785, 344.694109284138, 341.597119355025, 339.323815482073, 347.530649452361, 347.902616592736, 342.348964179785, 346.318282951459, 342.680663850998, 343.320719312641, 341.961003984468, 343.273834443836, 343.739064299587, 344.142587659086, 345.336895890468, 343.737631703417, 345.874797566925, 346.621644972937, 346.289831698814, 340.206975735482, 344.872681267199, 342.311035808214, 343.846777326473, 347.167335702562, 342.569816538948, 341.369318990027, 345.161027975875, 340.226692724385, 341.83059722519, 342.504149555237, 344.715432451954, 345.892993600766, 345.987496754305, 346.983080887326, 344.540907588211, 348.542104979671, 351.340804637251, 345.307925453433, 342.98850923132, 344.251791562924, 342.88327007136, 341.238036198801, 347.18730546148, 345.814817422836, 344.03564382983, 341.65745630597, 346.237172891339, 344.897841480181, 342.851553250572, 343.470559060142, 345.217609501933, 344.35819244485, 342.46805747177, 347.950149770271, 346.570077617231, 339.875730162324, 345.734198679214, 341.208576872229, 346.83303999953, 340.473582550047, 344.559292919886, 344.195682732353, 345.973931031797, 344.394571156988, 342.278261494159, 342.09240215144, 343.383356679715, 339.408466869448, 343.929142023492, 351.547898171228, 349.550137286083, 349.155759689359, 338.11197754693, 340.448246092143, 351.191177446989, 346.268322705177, 344.429207857732, 342.667430038435, 341.535905750636, 337.941244452909, 334.446474787951, 342.866177873786, 347.42685235986, 344.137798456411, 348.534997155092, 340.383331741171, 343.449932338091, 346.221477403238, 345.214333645704, 343.706017405395, 344.189896475482, 340.875014648697, 343.601676126982, 348.130865604775, 343.467824345624, 341.099962326724, 342.59413066351, 343.947084930452, 342.211754699238, 346.591261443778, 347.582846597564, 346.106761491523, 346.685316871397, 347.678467384904, 348.323947538237, 344.629070713019, 338.027213118135, 344.643653754698, 345.694849027202, 344.826682486629, 338.679707814414, 346.38461575595, 342.007069443343, 345.019292209705, 339.434091071613, 342.387482314648, 339.600128004747, 348.212082275612, 350.464461623851, 347.097837785188, 345.537030462051, 341.650622542934, 342.312759234956, 343.569393649735, 343.656226141386, 343.24708565692, 344.814917123641, 342.020283937724, 343.923961776099, 342.171479028871, 345.652010587516, 344.546886932655, 345.335205220594, 346.813580051957, 344.277064209601, 344.945646276195, 344.712901137968, 344.979527821552, 346.069786315503, 348.747297114064, 347.658885211457, 342.212245696662, 339.994952368065, 347.518374380758, 344.533441935935, 343.361956285493, 341.994598199428, 345.457846666913, 345.624489254843, 338.012293864922, 348.7080729084, 339.217489242309, 344.277368585192, 345.30946664206, 347.232123622138, 344.715655172023, 346.513283211581, 341.063601495409, 347.427074277082, 339.767856735828, 343.177081294668, 348.353728112689, 345.297510490537, 343.866283885912, 345.443494540626, 340.382665187334, 347.272854509131, 347.288208396919, 342.643485639541, 342.862120258107, 343.171963090496, 348.777953528795, 343.723875896719, 338.974053548488, 341.560485429038, 342.382083560592, 349.486669740987, 346.716593384527, 349.908820841529, 334.611073066995, 346.003856646898, 344.84282550799, 341.921696541101, 343.476057870892, 340.327229047099, 343.599211589081, 341.985859657735, 343.192097820572, 341.749850978429, 343.22744129619, 341.401125725613, 345.104171708045, 343.999092799467, 341.650854214757, 336.852878644508, 342.679125207572, 344.866676993647, 343.361619645682, 345.654428593588, 346.979524469466, 339.599496872619, 339.530280584733, 348.560684206194, 348.044437676039, 344.940991761774, 346.501929724181, 346.882798737029, 342.152829420211, 342.571420146657, 341.992537142291, 339.340725570785, 340.512198307991, 348.367480552332, 341.981723489757, 344.582779390421, 342.291917446254, 341.305431626422, 341.630684259183, 341.262063318167, 350.014301064255, 346.245248066921, 345.501756013938, 342.700611217956, 351.848440589527, 341.88225109562, 347.438348879496, 341.370860122443, 348.400623074527, 344.941344926638, 344.707091829499, 344.310582409581, 347.74020414147, 343.008796567289, 339.320980098349, 337.289110513205, 342.210707022003, 345.153131493803, 345.094965024538, 345.786552561066, 347.422428154569, 344.047621648078, 343.932189033781, 343.637366423972, 344.634887070092, 341.744543123897, 347.521213537993, 347.473955409898, 344.896320001655, 342.357162987445, 348.062248412531, 342.290737624118, 343.866638011098, 336.173310872998, 343.718559291247, 341.402145926215, 343.826201231899, 341.069610538229, 345.537002111143, 344.791384006268, 346.619126165989, 344.056881164141, 342.052525378304, 345.293611715628, 347.752858023389, 341.333546736557, 341.19477485982, 344.880991358309, 344.102617724104, 347.029125806496, 343.739839268262, 337.452335068156, 343.733021525261, 343.03416170717, 339.573548948123, 346.121863024412, 343.865198265735, 348.023170431154, 346.406682902006, 348.100270978182, 345.491493422405, 341.256880973181, 340.936294994056, 341.76782170075, 341.687062922869, 343.755187476538, 344.313895416182, 343.487000793517, 347.358179298742, 345.783521290456, 349.486920804629, 346.36043903287, 340.482748594831, 340.316522043657, 344.69552820552, 341.243228226772, 342.015553433485, 345.227295428971, 344.485672173989, 342.61868569593, 340.885917942811, 345.770402906266, 345.739939573837, 343.716235297504, 346.660132820473, 344.14480826624, 337.487882651249, 342.023138218081, 343.248080143113, 343.619895259688, 344.995840588366, 341.275852865972, 342.130137604106, 342.982114798206, 345.386112377035, 345.957588518528, 346.014564873165, 345.154223350344, 344.010217585168, 343.768761596496, 343.816195381182, 344.064660679014, 338.539233535615, 341.173082956212, 341.737503248471, 344.165087476084, 348.158978384153, 342.535208129877, 340.953083026628, 336.201677090375, 339.136891366227, 346.286272479424, 341.549472475683, 348.006126286539, 345.050207761344, 341.972388719309, 344.200936348786, 346.636511074742, 342.48831468509, 345.053226689879, 339.041592138863, 348.597144960053, 340.304576457026, 344.168799414428, 344.945374023377, 349.816855085375, 343.617682996946, 346.192479958301, 344.25518329985, 342.993772606419, 344.825525894486, 341.08320588793, 345.767535465471, 345.980278194765, 343.746670138057, 341.187380067446, 345.784172854561, 345.424399574906, 345.504440471317, 341.316370482804, 340.778007626126, 343.463398334614, 342.659139609712, 344.671556283755, 344.138454969485, 345.51659309759, 343.229696019183, 343.180874874018, 343.922906541812, 342.677023518795, 341.287931824574, 343.904883612972, 339.075298893071, 344.148118320556, 339.071065892298, 339.689052188204, 344.260048135487, 345.68616546875, 345.278871109338, 342.343931041385, 347.485936541502, 349.759279133739, 342.188651797538, 344.830977238098, 345.757516697461, 343.692840771618, 345.589564810232, 343.198225390881, 342.479092474438, 341.087269485691, 339.124641370693, 348.32514031669, 342.785709791979, 345.01625880039, 344.99801238968, 342.320392882658, 341.468874671054, 344.543739583138, 347.534554746547, 349.282139942637, 342.891504634591, 345.106750098538, 342.172440147237, 347.028672169083, 348.876236400861, 341.552924333488, 346.627367403751, 348.936263940237, 346.023736375822, 347.828490726047, 348.772206543647, 342.571961431332, 348.696277570903, 344.834374037959, 347.036709355089, 341.160331762098, 342.629443304626, 340.211736632416, 341.548533237662, 338.675849339897, 341.522722994041, 337.931671099902, 341.354044069499, 346.935723812154, 340.132421238841, 343.398047309913, 344.32126129519, 348.294774646389, 343.600510047912, 340.64919490167, 343.294380793669, 342.257412346939, 347.958169817543, 344.975528047443, 340.74197393214, 343.033852337887, 342.511649915916, 345.769479403387, 346.695958438889, 344.707488229972, 344.590363456004, 347.036112715237, 346.852873866224, 346.619769155336, 344.27706764237, 340.908250399189, 340.131369158368, 342.620290375628, 348.016282375844, 345.015317738113, 345.173373447319, 346.53839801797, 347.995063305993, 346.685853401183, 336.839161965338, 337.415079354142, 344.606011673706, 344.58974515862, 343.491665561301, 343.406414989631, 345.366832343761, 345.244784725631, 339.396098400836, 341.87373308294, 348.44122545465, 341.704193035979, 339.653705123753, 340.597797356829, 347.930120344479, 339.961452468693, 339.72057105479, 341.340171125703, 345.265745319052, 343.175396848986, 339.752102391962, 343.309778831411, 344.087805974399, 344.384536668556, 342.921615021135, 339.59477390051, 345.589380776713, 339.294321070295, 335.020346319668, 346.651333846614, 339.720934277794, 341.976153995306, 346.185279827638, 340.779615986884, 344.836928024216, 347.34517700052, 341.620817173728, 339.977745671038, 340.816541410679, 344.511119559886, 339.356561861398, 341.879089757677, 340.976702097784, 341.687702822951, 340.843636006651, 345.274333668254, 346.255257555399, 345.638518865738, 345.89330553635, 348.061351958946, 341.390813840727, 342.753091615168, 343.178655287491, 342.061075899231, 343.147155513044, 345.301088689803, 345.90628241929, 346.752643449968, 344.511687123242, 344.990830915867, 344.153710418011, 345.321081831655, 345.921710663652, 343.662382146986, 340.896852959441, 341.885101999153, 340.907504167697, 340.969724626364, 340.427917717478, 342.466443828113, 343.780131385264, 351.887139819225, 342.260687432988, 343.930454349673, 344.033027104819, 343.845031839307, 341.681071539047, 348.961738280015, 344.285584365685, 344.07062030655, 344.0711516715, 345.443463400242, 341.927091751448, 341.96199866756, 343.190373557843, 343.962977188658, 346.975438446652, 344.528567368945, 342.961090437926, 348.576275819743, 342.205554748423, 345.521918706179, 349.216477773232, 341.878461934524, 347.035797591529, 340.067507672962, 344.851071438036, 337.867333043092, 341.161187156802, 343.02686918837, 340.010434375339, 345.280251805892, 339.290378078436, 346.115517933746, 345.930681624865, 345.234020018217, 341.28425740816, 341.270102021264, 343.332964729397, 345.124738997007, 343.389640780993, 343.80338698999, 343.958727236291, 340.06638233507, 342.951522081364, 346.635352364824, 345.495171969831, 334.314280368399, 348.376621164121, 344.790143326218, 342.898245739647, 344.657003029737, 348.167981591951, 343.106632969499, 339.965508652333, 342.278307266486, 345.248452683891, 342.961619002837, 344.042617850498, 345.162808667855, 341.328725299079, 343.182479490206, 343.542736693267, 341.794624044097, 343.597150772715, 341.95818075388, 345.646145578382, 345.139610045995, 347.37202383075, 341.89118684551, 342.246716517027, 342.056547764927, 341.128330083553, 345.62616874942, 340.683706365328, 341.214443496158, 339.952798613195, 345.04919756183, 336.777929384096, 342.713253194331, 350.180454759809, 339.593135865542, 340.859316544211, 343.838473968032, 340.209587154285, 338.780208678824, 342.895574600646, 341.367049898566, 344.858409235253, 342.092379482692, 343.10795640535, 338.863687514245, 347.603571975174, 346.054431699228, 341.02002233863, 346.92881163383, 342.742999096824, 343.045194401825, 342.708105615013, 344.79915960034, 344.087809127179, 344.7884656211, 342.242815611208, 347.538264109752, 344.614134906127, 347.390204752349, 345.094882544359, 345.234165246905, 346.197282633443, 341.568613745813, 350.487567328916, 343.364128790642, 337.033385484588, 340.626068259554, 341.554343072814, 347.58567943005, 346.690779275425, 342.565428663028, 345.240347633994, 349.173803740523, 342.868307407096, 342.787409423001, 340.844859565671, 339.26205820988, 344.913261489034, 342.964654588375, 339.291412159456, 342.454988086825, 343.37863691694, 343.207196762037, 344.485758457505, 345.504768194336, 349.539695754806, 347.450409780566, 344.053447610924, 346.265679390652, 338.882366909974, 343.170350977605, 344.432258273151, 339.410598503194, 346.148562269785, 345.796287749487, 342.493230953509, 343.678032990922, 341.971936378537, 350.103737878904, 346.630158957469, 352.989384309224, 341.768437588966, 340.106647912448, 339.981851669758, 346.588713137712, 343.717345982093, 346.789434891236, 348.089096738002, 345.175439899135, 344.387274003848, 343.346620321663, 346.827356207979, 342.328662859316, 342.061657603407, 345.129852226849, 343.479079807473, 341.647982114767, 349.289513627564, 346.679788001957, 345.844417663286, 347.00663861802, 342.89325308462, 342.961109590861, 341.667245347615, 343.269193818435, 342.912405132661, 345.917888591049, 342.748159235488, 341.541153333055, 340.840303269308, 342.460408463048, 342.438932955226, 340.900626371042, 344.703700193414, 337.623664575956, 338.011145770938, 344.184623636548, 340.796990974672, 344.142241992773, 344.566261041338, 347.945607046547, 340.942592392379, 345.324133558411, 338.65200160542, 343.928570498357, 344.182653631343, 349.119190898257, 342.6720617793, 343.164567255809, 343.27187533671, 343.22015990138, 346.345613680009, 342.021950294378, 346.093255710433, 343.993981004218, 344.023621762487, 340.386698952587, 342.598447843556, 343.645586684407, 344.389116344679, 345.174579855287, 342.15457913899, 342.109050427302, 343.89088805876, 344.131279761917, 340.586394906767, 342.376584960838, 346.555601848084, 348.535794502325, 341.315263497421, 347.526280396544, 349.688674819066, 343.775777612765, 342.870047603937, 342.663874231169, 346.374514053489, 345.509775690831, 348.404215973797, 348.26024752256, 348.927773262245, 339.478693309852, 349.452252167362, 346.432378765717, 341.806008966965, 338.519270396775, 350.0806957297, 343.071020772462, 340.436468990293, 342.356682855989, 347.828528149624, 348.204763863909, 345.742106244538, 343.761244375695, 347.14977791402, 349.175409516333, 346.314528351245, 346.550893382328, 342.367966297369, 341.686815308372, 346.727963260609, 346.140526455902, 348.72092845693, 341.692646326565, 348.909426168537, 335.627300872516, 344.153677192302, 339.216248022034, 339.694108072488, 347.138917816816, 344.728645264455, 346.515535538112, 342.908809890855, 343.176486106742, 343.094282824985, 343.173272404675, 343.908284194548, 342.595437739381, 343.215664294985, 350.55986605976, 348.807502383595, 345.057669246631, 344.054017264656, 347.257617715454, 343.725597513567, 338.675273324854, 343.043665176224, 342.797558488722, 345.134366532802, 342.34297581263, 346.539634723171, 345.487106072038, 343.206057465437, 344.605847174126, 343.099957211721, 342.599268878073, 347.656227658297, 344.648091740158, 343.995276287594, 342.648986100461, 344.432199999304, 341.881193451643, 341.033400029356, 344.636383602683, 345.949087328805, 341.915979628066, 344.163305774553, 338.832008942273, 341.783263271552, 343.034622082089, 346.536811631542, 344.358554307377, 342.73902437174, 341.819820668074, 343.771083200425, 345.917073332278, 344.864001757545, 345.640052747345, 341.063646478084, 350.011373466586, 345.310917960144, 343.829789927422, 345.713159892101, 339.847983954441, 347.286609130354, 343.756227628553, 344.822869835633, 344.65609429884, 345.183181888823, 344.429927472566, 343.545469108763, 344.514667761276, 341.568442108514, 340.203768023047, 344.560053420813, 345.962796557908, 345.238611972572, 347.307312690787, 342.463063648886, 344.962326853483, 347.349838009903, 347.487616943043, 343.541108155326, 342.65327005182, 342.584200703527, 342.919830584365, 347.759066164021, 347.360411897001, 347.064581297376, 342.173775923341, 347.621044802939, 340.083835894079, 345.46778864612, 347.907989491371, 344.462386298565, 343.907808072105, 344.253773734427, 343.680485354999, 343.254824975164, 343.778172938067, 346.245666468125, 350.312653738331, 343.820404710569, 341.094789349314, 350.296871724473, 346.817037613009, 346.882193208829, 345.722201184643, 339.483202930303, 350.677754590749, 341.806066470392, 346.763624060581, 341.410711811223, 341.279899162462, 347.765017718979, 343.021929980481, 341.563936762764, 345.121355201275, 341.484675837144, 348.221602802291, 345.981634110428, 345.871218246103, 352.32826353635, 345.195944256924, 343.37049172735, 346.208901261487, 343.350264236077, 344.635256083429, 343.723311173955, 349.083045095213, 347.769999311816, 349.478945804184, 338.907980703945, 345.447370315302, 348.205564141513, 350.669774879362, 342.043238576264, 346.824361159893, 341.680343949437, 335.465118843033, 341.437013607846, 343.89155802765, 342.722458431093, 344.219337386422, 343.415536730402, 343.815371115531, 345.763128136021, 342.066048115423, 337.280620128375, 346.46148496823, 340.576480274369, 343.561535503255, 342.568841910331, 340.338539892666, 344.804205793711, 340.322878359078, 342.374948304554, 345.643534166265, 347.268736203646, 350.324806758601, 341.84744996776, 349.669279038282, 341.324262315303, 344.497619897821, 342.74076478099, 347.864122337807, 349.655087009446, 342.376208220934, 346.264536350976, 341.575406646419, 342.771157204759, 343.022212264081, 342.864598891995, 342.309909246215, 338.298025293606, 345.81230420337, 341.870954121858, 343.540666076766, 347.890783271324, 346.772799813797, 344.010116045247, 341.438610948988, 346.307856312532, 345.084666265917, 345.55113994972, 350.564652184198, 343.498206817048, 338.179574674448, 345.699072223022, 347.827535866092, 342.381321381811, 339.917646219343, 346.08965946906, 342.864374731275, 341.507962030275, 342.098877069252, 345.130782032664, 348.988489561613, 344.440199357252, 349.426825901653, 342.122651000508, 342.28114484705, 341.735796869722, 345.079672711782, 350.229355408571, 340.894104973263, 338.886426810038, 345.499397594573, 341.191741191965, 340.048575444763, 342.909995419793, 345.650870297435, 340.540796428192, 343.547421481183, 342.32239859553, 340.920759225407, 340.708205091202, 344.857997086711, 341.415988444109, 345.136701061356, 347.156707416948, 344.162335056477, 344.57367043779, 338.433790973032, 342.996895936005, 344.514141684352, 346.083296191631, 344.366670773003, 341.266844384117, 341.358905425149, 347.12259350572, 343.826810820799, 347.114922844404, 344.078332642211, 345.550134885601, 340.805207760552, 347.029246767187, 351.136516892473, 345.683442106616, 342.803693487368, 344.139911130911, 345.529295301618, 340.475557599006, 344.327837061318, 343.522179436315, 350.230577831708, 345.208587803594, 347.858336525405, 345.236875890896, 342.490231226342, 341.896571070493, 350.269277030102, 342.736728030364, 341.135216223673, 343.77193313169, 345.937421391771, 336.840501858618, 345.131705773018, 345.540313067129, 339.883610984314, 347.995382648381, 338.972429724708, 344.820705664496, 347.713677127021, 344.282431126589, 347.328305452024, 338.794189440415, 346.040674049772, 347.505373903835, 342.594711315191, 348.587381234669, 341.645108751601, 340.317555554232, 341.008933531131, 340.768286912793, 349.812404072531, 345.176316130397, 342.587596220516, 348.372237433587, 346.669004312205, 344.332097627079, 347.955169696373, 344.446701022889, 346.89376438454, 342.956855199473, 342.982941653239, 344.917931108372, 343.996609830812, 343.309251977508, 347.140349275073, 345.882795157096, 345.193076572955, 347.992694684009, 340.499121887744, 344.03801513748, 342.938824256436, 347.643941293121, 338.933487754028, 349.797609131766, 348.580700230347, 342.453005285994, 341.754023948764, 340.101499059768, 347.129881795402, 345.45973540512, 343.15217764367, 340.336904883989, 340.564035757052, 345.820366291914, 344.320779664259, 345.371148229143, 347.233563126112, 344.65916347619, 339.591660539754, 341.122978152132, 337.385646559041, 344.000122215172, 347.402214933436, 344.063001398892, 344.995885737197, 341.11909143339, 341.728798134394, 346.922141573421, 343.510946980022, 343.757067328075, 341.869263126436, 346.833607516244, 343.249494960336, 342.142790331295, 347.544096134807, 341.753726206382, 343.974855210715, 342.301754230143, 343.525441739389, 346.724052702939, 345.394855134045, 349.409840622573, 342.82804611771, 340.797905201675, 342.352809578162, 341.292213409243, 339.392601107575, 341.116138711817, 343.479163498447, 343.721829313964, 345.920129316967, 342.241667789011, 347.846514445536, 343.136711604219, 344.42204987467, 340.102045477778, 339.318619628961, 345.357415118879, 344.948235972615, 348.301314298763, 342.216613969791, 345.868503837596, 349.283773790968, 346.176781976606, 343.275621657202, 343.29389002713, 341.849299803498, 343.092086766442, 344.839931147055, 342.880235908245, 343.370597665035, 343.061107951139, 345.436649555207, 338.791248509193, 336.522415721449, 346.74974227302, 350.681505148749, 342.200807351311, 345.510738715333, 342.592290848454, 343.48804423306, 345.891938683464, 347.828950931277, 346.109724448563, 341.51751658989, 348.865198096238, 344.434914882708, 344.871415085776, 346.988338765919, 345.795448005051, 343.816896617819, 346.800337609238, 343.832388861102, 345.15869113023, 343.699207888647, 347.668991985433, 345.250452461861, 348.975735029463, 346.850268433699, 344.120268785104, 343.316272571384, 344.235781517136, 348.886811183375, 348.542539847359, 341.403794199341, 339.077834189515, 340.576592923342, 339.541228132605, 344.515092348287, 348.020956161513, 347.014004466245, 342.103974630741, 345.044714581579, 337.428565964187, 345.755935601375, 340.578662586559, 339.553411105487, 343.469104046943, 344.208089891667, 346.459198015684, 343.575777151646, 344.175695104354, 348.382432125472, 340.097649004288, 347.138445590205, 344.278981467272, 344.875852920255, 344.380029047696, 348.320024999344, 337.341969745965, 337.986363167239, 341.600389073276, 346.595466418321, 347.081496611062, 350.60647180119, 339.837504365434, 344.261839057567, 335.227149257165, 346.164736257236, 343.360664023512, 339.122899774911, 341.632502370047, 344.792471909459, 346.530635825744, 347.137455143964, 337.6775737282, 345.145720101703, 338.302049183932, 341.927378977634, 342.262720302983, 341.004974116474, 344.268749333325, 335.47597821301, 343.332130767781, 345.582112771957, 351.220700043821, 338.579398327584, 347.253400736442, 343.017843206686, 342.327609802564, 343.639610512729, 337.69799446825, 338.061776094158, 343.688032607294, 345.451787122587, 346.539314417868, 341.933932702121, 341.444245395424, 344.328375667717, 350.253618010083, 342.261545368684, 343.012788261569, 341.664159422436, 344.744492445259, 342.696709377775, 342.870285615109, 339.445121548279, 348.435421464644, 343.375993086965, 344.448127611289, 345.605795111831, 347.658634975608, 344.33024323947, 343.211928895956, 349.053844854685, 343.712041507271, 338.996018959583, 343.631245220518, 347.023574199997, 344.941729957228, 345.760486647616, 341.412393446481, 345.798693308237, 346.952308610335, 346.533056139641, 338.161724126848, 344.028249865836, 340.54772384588, 340.662656673393, 346.937745675684, 341.766859447032, 346.156714842999, 343.959053932393, 341.26292878339, 337.414871250374, 345.20121748808, 346.025678846839, 344.612457434212, 344.740966990479, 344.737642639695, 340.433418725539, 337.642759745862, 347.044570492202, 344.467620300781, 343.389741166855, 344.427152040111, 345.415976333552, 342.27752381059, 339.732731704133, 340.965223396145, 340.570817593155, 347.440865359771, 342.173463213932, 341.095362879475, 338.609589144026, 344.232064485766, 336.406359182963, 346.046423813409, 345.318180348031, 343.167831715541, 340.941752384018, 344.360711323256, 342.140396751808, 342.678265810485, 343.974138343278, 349.347255862645, 344.382760936, 341.959147708157, 342.66344433121, 345.873921488304, 341.244205972338, 343.208089674697, 343.512905206637, 345.588248318331, 346.687709014482, 343.978192735435, 349.526584940513, 345.555430960341, 344.077062759, 341.931957221584, 347.724229924417, 341.187566520054, 339.224687092622, 347.965718519128, 346.213365889574, 343.523244785455, 344.872937040195, 339.736984784782, 342.09622290791, 339.03152703961, 338.942709193772, 343.84179214518, 339.346789834451, 345.259495940712, 345.19716449149, 342.569907740573, 345.258795130834, 344.82527586499, 340.290092872619, 345.377511289997, 343.440968387865, 345.782802195577, 342.104766524448, 343.161981326073, 348.185111253168, 348.326366432308, 342.202470126475, 342.154002960823, 345.992993881093, 349.969809800019, 342.632344627641, 343.144379411034, 346.575509975552, 339.786760629809, 345.573828230061, 342.425650941029, 342.546586715316, 343.964352867278, 343.744334248712, 345.04938237096, 346.534674855584, 344.233474834896, 343.722124746633, 343.685132271495, 343.978263858835, 344.341473732113, 349.090576128255, 349.974364238353, 343.29343408845, 342.124153185879, 344.750174434515, 342.645007167746, 342.461813285364, 347.711360109984, 344.902465092292, 346.362420767882, 342.585578803056, 343.381169836459, 342.580944767976, 345.903194264098, 345.967366385707, 340.562284779592, 347.042219901783, 345.849089856495, 337.471081475831, 341.461494728101, 351.398461816228, 341.836896400304, 345.589109885331, 345.71319082086, 343.743549151183, 343.21950022889, 343.689011405334, 342.751550243933, 345.707507560961, 342.558076346458, 338.914225682372, 340.936019227971, 341.423017150177, 344.50303512749, 344.34306280072, 346.992238509491, 341.905667163292, 341.454221948581, 341.705403512629, 346.030710400597, 343.247374300794, 343.320502871937, 342.237968785838, 341.518443988366, 338.5267473618, 351.155117772899, 346.278610386721, 344.09922586063, 348.755400051278, 342.640168336837, 343.428470370014, 342.965263354353, 346.543088115717, 346.012127298088, 342.992075979385, 342.598161970462, 349.282152198878, 341.958465378965, 342.433691040583, 339.87538323011, 352.781190493118, 346.039150063363, 341.386430754582, 343.806941201327, 348.931471618061, 343.955238723854, 344.06896901311, 338.08749624246, 345.682148840364, 338.984480257314, 341.243375388507, 349.663224125128, 343.270885620946, 342.625771018664, 346.797882672567, 345.84486681053, 341.529975492688, 342.937822652695, 343.073081110877, 339.945827391798, 340.020519629216, 341.134049288061, 342.157037549714, 340.94270767696, 341.50373943752, 344.483314864231, 344.913987187827, 344.285213896767, 344.417226196833, 340.028819695643, 343.114833874879, 341.620066782198, 341.081321856764, 343.176359222529, 343.533699050734, 344.266004106028, 342.225779079992, 342.853149150467, 349.973631480541, 341.950054421284, 343.908652131681, 344.04968959695, 349.022673191885, 346.09647190473, 343.835273879067, 342.874207723532, 339.909879590692, 338.539816956331, 342.600170936678, 341.348335108205, 341.118342486816, 341.893523481091, 345.669284560315, 346.230365091871, 341.896253016874, 342.146564181123, 344.350699714557, 340.981604841292, 346.286611509435, 348.865399203552, 343.530480427243, 349.61893797246, 347.316391752681, 338.405454906631, 345.621041246182, 345.141792463109, 344.03879562724, 347.570304414839, 344.137608000049, 345.65831002996, 340.620444089358, 350.164946100985, 341.809844375211, 346.827752597918, 346.070618500467, 347.096177726335, 344.877926163742, 344.532440230853, 350.628815403722, 344.035958201755, 341.768159676064, 345.630378786433, 344.928313854071, 342.529616103592, 342.24887695441, 345.272515728292, 343.942513153722, 345.824682027234, 346.178717170989, 343.732418152041, 346.817323001806, 341.009375359868, 342.998910645057, 342.028059050762, 342.668386118162, 343.156971297455, 345.392911708631, 348.760794409095, 347.014092872055, 345.132167277671, 343.716543272561, 346.441070516216, 340.424933301845, 340.224305002739, 345.139816037078, 344.930801989382, 343.460430221297, 346.177953942231, 346.020302456363, 347.055648686326, 345.745773815785, 345.712578697556, 344.506842388725, 343.534264598553, 344.827403073708, 348.286291443996, 344.920078036723, 346.66745014426, 344.624621770583, 344.966937832409, 348.31573473053, 343.418801005216, 347.266170609254, 347.398798732374, 342.268917424877, 341.881357730875, 345.593684429089, 340.85632480466, 341.46822347431, 345.920824744151, 346.92581582956, 336.027899964998, 344.264786386536, 343.931299622104, 347.135740844344, 345.737505946486, 345.902301650155, 345.229110400553, 339.983382490527, 342.349438162447, 341.020639321295, 349.728278092571, 343.018168100338, 346.690177292342, 347.588404832327, 345.642153565861, 337.519734313613, 339.804113209033, 354.308142797986, 348.492841760404, 346.247215253557, 342.249599488528, 345.890939739529, 342.665097604371, 343.951133141791, 344.718111778924, 341.45721455725, 343.887235459835, 343.918098069383, 345.342045757838, 345.518617046421, 346.575171448997, 348.028919059984, 346.761496239427, 344.51046754359, 341.1953987805, 341.109334051942, 346.397301910752, 339.153679020377, 344.480732891852, 340.867950532176, 342.3430475182, 348.631044761382, 342.9142141255, 346.237940564526, 345.593221052093, 347.286216335361, 344.637544396855, 346.649038232679, 339.501433364943, 346.736226335086, 343.043213178019, 343.327681851103, 345.307400828566, 343.196525194162, 341.51875514725, 337.192580095348, 341.882368150244, 341.811864175948, 341.733363470813, 336.333116827913, 344.083117243159, 345.202274090772, 341.571197333904, 345.384719377879, 342.992295223324, 343.188769047569, 345.473828672139, 343.426148977377, 343.326216020659, 339.465166626223, 344.218350218409, 343.390964236357, 340.771864867831, 346.920122605505, 348.298068559248, 343.392605626024, 346.00660719285, 344.928775808801, 347.02288889835, 347.539330615676, 346.301000340555, 341.105094617788, 345.089770271031, 346.679711931645, 341.647152454099, 342.779165508972, 343.232639681168, 346.583294649357, 342.044430756017, 344.12344980772, 342.347690414772, 349.063501361282, 343.603624808826, 346.97373765515, 340.668613096811, 348.684679281313, 341.901361282741, 337.21878348177, 347.435339670483, 345.748737024706, 348.374260970694, 345.05291694835, 345.874910070846, 345.149964430372, 339.362080812445, 339.20866182872, 344.23718653907, 343.106376005587, 343.910671717339, 344.945636202645, 343.013904212013, 350.881416063852, 346.550139657073, 346.9166227335, 340.921136977831, 345.176040352592, 345.681208212605, 343.360269335342, 342.24305389229, 344.367630170223, 343.958928431071, 342.036493681816, 340.439722670454, 343.266416575829, 350.819940060089, 343.175391338285, 344.381672146133, 343.821561724657, 348.801742060708, 344.031508955049, 343.902571069428, 340.677128306329, 342.194777670121, 346.388655063414, 344.014222863202, 340.149776420044, 349.100672853683, 344.088956955394, 345.901796619322, 345.092512747518, 338.765747571499, 349.657050325988, 344.19571774787, 342.146996572343, 344.963858122404, 346.637968783751, 341.096394271508, 345.291299561538, 340.930911477059, 342.718177400728, 340.829023064173, 339.929807866153, 338.870959340414, 343.095084292846, 344.144149165282, 347.102491728344, 344.788643951132, 339.464958937583, 344.767836339149, 344.116660503232, 341.597822002461, 339.678174018538, 341.122742826013, 343.768151157007, 339.79245616843, 343.944705135891, 341.334206038246, 340.867920710282, 343.533836790534, 347.227797660485, 346.430627536231, 341.659682111695, 343.98922797424, 343.061376188788, 342.420476907515, 346.340676248209, 342.281211439959, 345.856477521912, 344.22057525698, 344.099310422502, 343.813244252528, 343.3026766848, 340.691544274716, 339.744296540588, 346.115450364401, 346.268383108947, 341.303628660259, 344.03493128445, 342.551908396095, 344.186764092616, 344.825854515909, 341.331351540842, 350.474702564845, 343.03125822431, 346.28599748333, 345.747457331891, 349.697369787993, 343.980245904553, 347.974038289012, 342.375611146351, 341.998251586353, 344.012286691723, 350.072110796903, 346.990468705859, 348.557829683332, 341.258607452045, 341.148621782506, 342.174332370929, 341.999087749486, 340.025517036804, 339.343854709247, 342.312069530989, 341.639889748316, 345.855300417282, 341.869038244009, 346.148143087605, 346.852270032278, 341.324021057099, 346.537930858109, 347.762174343597, 338.335028406043, 342.425976778963, 342.127780161345, 347.132596732438, 339.915073488873, 351.457060068613, 341.845400649463, 342.759110843209, 345.68563756136, 343.198433047457, 343.537412393493, 343.322245111074, 345.945579001289, 348.572577971791, 342.45586299606, 344.746611836647, 346.797210329565, 337.293375796383, 344.626469604406, 344.723345465016, 344.905463257453, 348.546352173377, 346.830837236915, 347.478332821468, 345.396949886996, 345.008870922401, 341.50459547204, 342.989339067798, 345.094548513725, 342.895851333542, 345.46307202547, 344.93665288932, 345.963932104676, 341.146225643027, 349.835386373459, 342.905922722366, 342.054941979253, 347.659030021999, 344.059848748759, 339.424799629943, 348.818281914078, 344.185889999018, 346.000506588655, 347.669570282982, 348.150157963174, 343.109544398714, 345.254762108531, 345.727151407402, 346.227030078539, 344.459657839078, 349.465301270267, 343.754731647589, 340.383052192472, 341.694254417132, 341.511052087246, 346.17364324998, 338.433225056541, 347.647487828779, 346.571639253588, 347.206452551822, 342.655623629988, 338.912222810475, 345.436934017634, 343.943817604376, 347.043344038845, 343.072786590842, 347.97970000315, 342.709126024218, 346.229884086525, 342.514932595332, 343.244102181725, 346.720874859047, 343.649041580628, 346.844007911046, 347.99637610012, 347.519799638234, 346.633325898184, 348.251049336036, 347.655795416615, 347.518516148406, 340.474791852044, 347.060983043366, 340.126145280268, 346.470809088077, 341.782248411691, 344.768097039441, 346.712872924593, 348.19327733594, 345.205473897063, 346.684272838936, 343.278785817621, 348.551213430672, 344.846893116603, 346.068184845405, 354.64471207781, 343.447879955303, 345.976183145017, 351.695952704898, 342.727168043948, 345.425493276575, 345.635289694267, 340.234746933849, 343.326455283398, 347.694513715452, 340.030350934152, 344.271825324828, 348.317853815384, 341.945255591477, 342.960774823046, 347.080648571992, 343.230374030171, 345.676015901258, 346.948392872683, 355.121010742401, 343.546455128538, 342.117744208627, 340.591886280235, 342.020693118559, 343.342502825528, 345.027483990498, 344.751462008128, 343.730168518171, 348.126026691753, 342.743456975553, 347.544056636902, 340.582573925317, 343.298916228053, 342.07825191382, 345.294418475703, 342.734406538151, 340.91864095113, 343.544813743313, 344.612890697387, 341.839070515825, 341.513191435513, 342.190208732851, 342.773669721921, 340.568015911775, 341.226921852744, 347.956220807793, 349.078970156172, 345.591435145563, 341.644794637905, 347.404292313938, 348.306419873239, 338.996613496663, 342.64297420775, 335.38402044881, 349.427476214631, 346.650429763389, 345.326645532197, 350.331617693157, 339.940803268856, 341.899862110135, 342.488474026719, 348.587990592914, 345.040800943974, 347.758898712028, 343.923128812641, 345.823370932548, 339.697522248721, 344.515077083938, 342.763523384383, 346.541185745134, 342.24385661911, 347.247667075245, 345.908340997839, 344.350486811341, 341.410605194307, 340.469474165523, 344.748681030635, 342.992031544186, 339.297511040238, 345.292352088476, 348.24769134196, 346.524050950944, 347.898457914173, 342.180838424773, 342.826460299818, 341.981945519609, 347.934883870775, 347.343305271732, 344.421983369864, 346.172743494327, 342.66286597829, 346.517603462459, 340.119083692097, 344.259826178376, 343.584298689264, 341.723528574455, 340.997710221019, 340.870634027718, 345.75604526953, 345.895714622622, 344.749088906019, 347.080640352697, 345.956780451669, 343.329324876871, 348.539846156838, 341.846566101745, 346.577089666346, 342.131342041984, 345.328816833304, 341.62120429328, 344.368343744868, 347.928296255607, 349.279226141919, 342.484056750211, 338.665452227631, 344.763926877758, 348.264428039783, 342.940026658884, 346.05196765842, 343.799891614115, 348.096818598773, 350.330209682193, 345.490588874036, 343.19008341235, 342.133400455034, 345.788457205011, 343.933586860229, 347.978629192453, 339.917523198795, 345.579026214849, 347.741787905135, 342.877390307113, 341.894257334479, 343.619689937453, 339.672476791924, 344.455051800228, 340.101116497699, 340.73345824539, 340.36514984787, 347.776167454478, 344.823203727544, 340.530491700289, 340.375130423236, 342.660720220443, 342.963217649775, 342.875048364561, 343.269635034286, 342.257786282706, 341.973094480096, 345.255610783601, 334.425142490034, 345.140784666883, 338.257806589643, 345.436687215183, 339.415220436608, 347.123511511253, 342.876229539674, 345.106140355474, 340.608178794267, 351.90725966666, 342.163530013724, 346.558190421313, 341.495231782905, 344.521732288885, 347.334108853254, 340.840300757812, 342.892968193234, 342.483708820857, 346.308555782101, 346.57824026277, 338.093185778141, 340.367739138182, 347.360023924373, 343.079529031372, 348.24874886483, 345.864160694556, 342.477733951633, 346.555238201074, 343.146954247401, 340.389133079662, 341.862298795996, 346.054846987201, 347.334643295753, 347.788648084371, 349.32819657737, 343.265461701691, 349.279498510112, 340.607160956444, 340.258693780758, 340.136794104173, 338.692806150224, 345.795945567905, 341.412221409725, 346.325043164868, 346.057143885178, 345.807268297418, 342.66867435738, 339.250074416552, 341.70358518693, 340.824764537224, 342.655897650191, 344.540215415882, 342.739261081887, 344.835783920686, 347.163795529173, 343.365172676256, 347.376547419193, 344.979980331649, 343.677110144264, 341.635430693634, 349.29535761008, 339.582024417177, 342.622522200861, 349.089518166306, 342.492272925819, 341.17967708467, 343.624027937302, 345.625343408142, 346.645676124712, 345.49638152158, 343.192038015774, 340.895471508852, 344.197139173797, 345.998896933981, 347.084181765547, 342.745328190601, 345.569497579081, 348.009803480241, 344.074892384519, 341.428217754428, 343.628742907952, 347.803531873496, 341.920530296299, 342.737886227713, 344.861222704534, 343.210321711727, 344.27982465703, 345.481528037207, 348.626053805693, 343.291205590125, 345.77767950048, 342.856227156948, 340.649046663197, 341.463672029602, 347.639658493875, 343.741114583487, 345.448903241583, 344.733823844279, 342.577168938897, 342.671671454814, 343.91076557394, 348.760785401445, 347.302680706939, 346.584023283625, 341.913746791209, 339.951484314641, 341.666661414617, 338.756019776934, 346.021952570269, 341.049414349359, 342.67435178602, 340.88486470852, 342.886622868636, 348.133568901374, 345.28987903179, 346.881117694985, 342.210882445677, 343.878130301249, 340.261078777304, 335.857794344206, 341.532597262318, 345.374839015421, 344.035394602101, 342.630274398446, 344.790462209561, 343.248075051918, 343.428200826791, 343.445018782618, 337.447586213203, 346.908358204156, 339.893438008858, 341.234323057374, 343.211876865507, 341.733586387477, 342.247084059547, 338.586267378472, 341.03864718704, 340.256578433594, 339.85112831627, 343.032019574301, 341.239248453991, 346.564571948219, 349.801969988475, 342.744908716604, 347.409793997103, 342.646480461634, 346.24739317086, 346.547120418514, 338.888235678046, 343.97586160092, 343.311328659251, 346.836540538928, 348.980110644637, 345.92042622716, 344.292302322747, 340.77861634636, 346.33725613338, 338.621131759298, 343.507047266416, 346.972859917629, 345.871633305774, 342.864120434868, 343.18265252708, 341.56640223527, 343.722698508147, 347.98439074298, 341.261987746962, 342.756947674891, 348.192147818452, 347.810515643034, 343.807537574249, 345.814722070813, 350.711821544013, 343.215204504173, 345.492597899913, 340.223421696121, 345.556992173209, 344.323834011916, 345.344158755903, 340.81230341981, 346.783271904485, 342.487980921683, 341.885750072106, 344.283645484486, 342.784084483083, 340.52409550507, 340.420833747214, 346.256819017998, 343.013976067553, 342.904410783252, 341.11853331705, 341.179420152556, 346.062383254857, 345.716485605962, 341.971080777497, 344.285804058266, 345.575635269794, 345.08592220469, 342.338709185609, 343.657640956928, 346.072500834741, 342.594576730456, 342.737552865896, 342.626427096586, 342.76634254628, 344.585888556467, 341.050105503701, 338.990741153706, 341.861133339485, 343.204941203273, 345.854600514282, 342.08680752658, 345.647465973459, 346.237483032717, 341.989678180151, 343.429999603209, 346.281922080009, 343.440652725084, 346.421051005126, 342.956096040999, 339.390099729651, 342.449782578385, 336.486856143532, 346.757680334519, 345.317225635763, 343.589090979593, 349.058416087105, 346.497222708026, 344.92849854722, 345.272233892287, 342.204127137373, 350.1732446129, 347.88193895995, 345.893041049531, 343.929061246591, 340.74560755817, 342.802692823541, 344.12595495213, 342.615502693428, 344.745082228697, 334.970094589811, 349.45181009992, 343.224138581929, 341.661246200954, 338.874740361639, 344.310999526837, 347.795726974541, 342.490155996163, 339.946879952451, 344.329549139159, 347.437850301037, 345.251117183608, 346.654123435147, 343.058029938439, 343.834467538999, 343.374629172604, 340.442915858775, 338.397647188645, 340.902264800436, 341.771833141867, 344.795334015554, 347.581509092949, 349.14087623785, 349.819969537312, 339.191371088863, 343.631339190391, 349.640780782189, 344.339950007263, 347.640430293931, 342.904424620906, 346.180784436419, 345.155171525886, 345.66188822917, 339.025742662979, 346.429269168922, 344.160742791928, 343.677036006108, 342.320621592584, 340.146675447903, 347.689227781634, 345.520640993632, 340.996881661275, 348.006371265062, 342.07446923277, 345.55260512291, 346.458721402159, 342.891780348568, 341.202486466177, 343.328968189518, 348.517463050243, 334.598128019659, 346.441152472697, 348.812667089873, 342.675987361422, 343.783405390225, 344.641392630311, 345.199232616261, 343.500656792966, 340.964452058504, 344.190520987098, 340.289000689788, 345.24911579679, 347.460636776771, 346.601832365038, 338.138639602182, 347.145049786317, 342.685205542217, 340.616947648479, 344.198591858531, 342.093821294728, 342.399758915973, 340.913145371051, 339.783100454, 347.002773071185, 340.462506061976, 339.723603325432, 343.419450743206, 343.895159977458, 344.136101428861, 345.312049222918, 343.750968383978, 344.495216729328, 340.716250555425, 343.925531274106, 350.047414178716, 346.257595337345, 342.444486971657, 341.056390225253, 337.631176888833, 346.29984314098, 343.246756874121, 345.757719634317, 347.322005489234, 345.614316653121, 346.543840558964, 345.435910986612, 343.309929647989, 343.873835510973, 341.953013660733, 346.456378440174, 346.421546582514, 347.655943364891, 341.895822556866, 346.639206523879, 343.596457837393, 346.482829194856, 340.22398184663, 340.24944196881, 344.618268619596, 350.139532524653, 347.05214948018, 345.130657717429, 343.247642495181, 344.391751290499, 342.672727885388, 348.843397016392, 348.293647657919, 342.382962431351, 345.742631514875, 348.785453878731, 339.560780944194, 346.177272395704, 341.288150259901, 346.981675844901, 341.820819938232, 344.760463671743, 344.06998559361, 347.445855430622, 343.501893721917, 347.458861500248, 341.859767374798, 345.694883608957, 344.495420068281, 350.478007351104, 348.562374096494, 343.479072342688, 344.345568824913, 344.887239188802, 342.837880050987, 347.632173066482, 342.088664607047, 341.828386542857, 341.374911873126, 344.763096133666, 349.679038234169, 343.001122984228, 344.98273895362, 344.957857538857, 344.519048813704, 340.869480817753, 343.389996217183, 344.559380567133, 343.535757163542, 344.139459629927, 346.782028084475, 345.270388908144, 344.011211325158, 343.121877516029, 345.298118680877, 346.645858245467, 346.088636019423, 341.376856148053, 339.91295256506, 349.691083898654, 340.572633066183, 343.888071649268, 349.133968319368, 344.45290029622, 343.637029107473, 344.815121512333, 343.010154525868, 345.990489703147, 343.49502947174, 347.895752695595, 345.828442568102, 342.550079014399, 346.796118402592, 340.267622440138, 346.816331750892, 345.901920927754, 343.007693804986, 345.441811886417, 346.258136185833, 342.18276846085, 351.916740819541, 346.344755370243, 343.826278358969, 348.186724225846, 347.339940325273, 346.693741441798, 345.273319434532, 345.310292993972, 339.894798648518, 344.125509140176, 353.544518465639, 349.261144604073, 343.73592440914, 348.576286474421, 348.068504515907, 349.046625162981, 341.905929965148, 342.91476948509, 342.362228557819, 348.505437931114, 345.786752668256, 342.170607208283, 342.654958868811, 345.848722284178, 345.648928306537, 339.835234355508, 343.236046242803, 341.677369194272, 343.904287362362, 338.613357238898, 341.797069700434, 349.986679479251, 348.085320365096, 340.800266142878, 340.593436546133, 345.765115761636, 340.777499463405, 344.615469395826, 342.301650730278, 345.449585132255, 342.167652566588, 349.794648726212, 343.927421688674, 349.826192429537, 348.273482490638, 342.548303773616, 343.174111697573, 341.816668241241, 343.019757321852, 346.587433116568, 345.956671009656, 344.086115176239, 339.916773034352, 347.149298841157, 347.705536466784, 345.728442648342, 343.727499074417, 347.340169570243, 347.045151153533, 344.668743740258, 343.320688632602, 352.993230036057, 345.098507551032, 341.574110835142, 349.264637553695, 342.239900559926, 344.626754945937, 347.876989550435, 344.728703274176, 346.301267021764, 346.991378553792, 344.71349980706, 346.201071368693, 343.794087360615, 346.309334312972, 341.519062591805, 342.111080535291, 344.549539300631, 341.179329769736, 340.555989617248, 346.388440850348, 341.775778115351, 351.129039471812, 342.235606597479, 344.842459018041, 345.239627159444, 343.287726851633, 345.98683666029, 341.107493470855, 346.00707084098, 342.028593548818, 342.095582440477, 342.061516559994, 342.487053270256, 346.48525114784, 342.718194692116, 345.296977664155, 339.790742485546, 346.315268509179, 341.552461789096, 347.877899576614, 341.781903734889, 338.057088488796, 348.0119320011, 346.645043002523, 341.771086833004, 348.403896213321, 346.805427801483, 346.154912687271, 342.564034145945, 345.097700233491, 343.455424924044, 343.96573694634, 349.071853090508, 342.938471665121, 346.187708299172, 343.730688565721, 344.834764406298, 345.029140515789, 346.621340946093, 345.653739836665, 348.273957721996, 344.863647737141, 344.421350868561, 342.746037595371, 342.850819228114, 345.682282646174, 339.824357024748, 344.087877132271, 341.745423353944, 347.82593015415, 342.666191977255, 345.391944107693, 345.38065664857, 343.676303464022, 342.412303746215, 347.635672181179, 349.653003087081, 345.98058274651, 342.291176818254, 346.366865221479, 346.260415685337, 348.465602878338, 341.966522613356, 343.399738701343, 342.699478863329, 342.240007599554, 343.127847141581, 341.699702921833, 346.736591203964, 340.427278742887, 343.470298475469, 352.396641760618, 342.455261501491, 346.495681215715, 343.659479997369, 343.58598933151, 348.041018030058, 344.772555875081, 346.648362551192, 338.826327924524, 341.728545994559, 347.432367342854, 342.547338333923, 347.767635250531, 348.759373817455, 344.382889068903, 344.963743886952, 340.920476155059, 342.426015243577, 344.084783684223, 344.898201310143, 346.472227354011, 348.593596766294, 341.696481323941, 344.101834450194, 340.577655059215, 346.977517096401, 342.537104102056, 340.063947993099, 342.70824007678, 346.639275255937, 344.533307168486, 351.996869695737, 344.962273165713, 347.123605314039, 343.372775511416, 345.595106565455, 341.229719554424, 342.932664859542, 339.681972980975, 341.480195621779, 346.96779554682, 343.502576093151, 341.472203473621, 342.025195757213, 345.071102130653, 340.585375989814, 340.937745447629, 344.166020117194, 344.8921145949, 343.775516101542, 347.441764000467, 345.229744554013, 337.02094136328, 346.090184773642, 343.594001097102, 347.798196699404, 345.822541504826, 345.165291496994, 338.267685270151, 346.742956009765, 346.641811419982, 342.764192870154, 341.726478664981, 342.14769942974, 344.539291528571, 342.966188448581, 340.313758491075, 344.947116674751, 342.705655709636, 344.161548911232, 340.7308008002, 342.884853512138, 341.253880212473, 342.286131364256, 347.241207601279, 342.318274358119, 341.84655492109, 343.48827488673, 344.324264157638, 341.466672405762, 342.149563294284, 337.708936627465, 342.350751082488, 343.368409913861, 342.234701521193, 346.863255061952, 345.340693591465, 342.534126574535, 342.61859836058, 343.620283412449, 341.661669130506, 339.113049902644, 347.727462474929, 343.338567815394, 346.241699627338, 345.622237550951, 344.291734210474, 347.09961863207, 341.161032426919, 342.403216303753, 344.630211541126, 343.492922961237, 346.135962903803, 347.217662610047, 338.523683691495, 342.426625236032, 346.181575139731, 344.425055114514, 345.44065360681, 349.377625486055, 344.434399961883, 341.09659034803, 343.959912990366, 340.78999490336, 347.208060312594, 344.667730689837, 341.258778217014, 343.565550112463, 345.031794726298, 341.652209581386, 343.598854477944, 340.799767804135, 344.081421581837, 338.767301680575, 343.573059682331, 346.31270349879, 342.792976059816, 346.917033293671, 347.2716218158, 345.92077189548, 345.482849273852, 348.892851894249, 339.209353943995, 339.981351961726, 344.256677581313, 343.715639375771, 345.399808986813, 345.725394068794, 346.657083204296, 341.69335307839, 348.076375800723, 343.300443610288, 340.142639353534, 350.298817097764, 343.225702445314, 342.565639274389, 338.023678905455, 345.094017099599, 342.868574275932, 344.196957441357, 344.701955060537, 345.156592833588, 343.946132925372, 343.818302893256, 345.816228075566, 343.034077288119, 344.25364714174, 348.357265955084, 342.265749306053, 344.069139018226, 340.599205666246, 340.432404337664, 346.00730239961, 345.874430684166, 343.676812200384, 344.495003168079, 344.155448050959, 340.933374001358, 343.967359642394, 344.836341338628, 341.844279280552, 342.945418335835, 341.406454874997, 349.719018157385, 347.585694560798, 344.41590370033, 345.412759995883, 338.683527526549, 348.610910409825, 343.136094124248, 346.66216207398, 345.320677046054, 342.650650293773, 350.76405839315, 344.756780769735, 346.483811994711, 340.382734982083, 343.380570959552, 345.884354935375, 344.597340831284, 344.89519807866, 343.054189074705, 342.316248382026, 342.525739169211, 344.882032847954, 343.390799709711, 342.330720458406, 341.510373253846, 344.91032662161, 341.038707027737, 345.090926696457, 342.570864062546, 343.58043747807, 340.304015273348, 346.63152984332, 348.311404152442, 344.744966178709, 343.253962558292, 343.799678807443, 342.256667941914, 339.017548770933, 348.18815478278, 342.108858717125, 343.261791136374, 346.965131982833, 340.912613691968, 342.016495141433, 341.243355715992, 345.763620650047, 343.690436151659, 341.545635084634, 347.270640544378, 339.262445106731, 349.421264603456, 339.441223870667, 345.780574652229, 344.225246799533, 346.428280302027, 346.230214627372, 343.916127908028, 343.381406392522, 342.95995804385, 340.4672545714, 342.798098632252, 345.334406570512, 341.911179007461, 346.990136890654, 346.453708438082, 340.142196428203, 340.74065786342, 337.380500468082, 344.387630907633, 350.010191832968, 347.427752625235, 344.415175273392, 341.899848057074, 343.519545530254, 347.342698212449, 337.976163396084, 347.632598710553, 344.613033241285, 347.378160722916, 343.274053566634, 344.998666022202, 342.562265075469, 341.590872777291, 345.795452327202, 344.837845271034, 350.858917012297, 347.330338309165, 342.81795780933, 342.878288002361, 341.409608116231, 338.454576729789, 346.11353251976, 347.627484704136, 350.663871753254, 338.771799663695, 347.657440007956, 342.886601345412, 344.646108856813, 347.669088757926, 344.814104971959, 340.323966844674, 346.429010769398, 342.414456169621, 340.367332854283, 348.668906033085, 340.099159262088, 348.523535655987, 348.937311051552, 343.574166235024, 340.15689751869, 342.931368205931, 345.566110320331, 344.794253241849, 347.333007524254, 341.912548088613, 341.365983072201, 341.570563123174, 345.298420716383, 341.674344107094, 340.974715277908, 350.747173441766, 345.16802487781, 341.916094377535, 338.720711744722, 346.337226268168, 348.211762317439, 340.860807561832, 341.546291292953, 342.305044150495, 345.150334404991, 340.811687253379, 346.862964109213, 338.890707644099, 346.556984966063, 347.283831406527, 342.660768640154, 344.514053807681, 345.08875437155, 346.019990675773, 346.517151114106, 343.529627718191, 342.339937081051, 343.113953966064, 344.750103809553, 346.198744044945, 344.454207997125, 345.529461439261, 346.322232812141, 343.18654677042, 346.022900457673, 345.375703546149, 350.398610143179, 344.00230669027, 344.108406514116, 340.448745762326, 348.855202410866, 337.605670738028, 342.891568799167, 345.565505670906, 340.234024358955, 344.522655998114, 346.402479339866, 349.052433432619, 341.13321801281, 346.35864780035, 340.803323397645, 348.781347451808, 346.337080602817, 342.852726731234, 345.313345288285, 339.365668587728, 347.075671290578, 348.202922594254, 340.094013845225, 346.875321381293, 345.234238340547, 352.776299593912, 341.980146454775, 350.872531333497, 350.427705079138, 337.233871898922, 346.731878577031, 344.878352555387, 344.439058866382, 342.412996165784, 343.621057064894, 342.890765469354, 344.993018263429, 351.701694352184, 346.592916254959, 342.261938361229, 343.600447596274, 345.335316281375, 344.971209832646, 344.761357043826, 345.040328406304, 342.730746127738, 342.078754454932, 342.107709305201, 343.070430417418, 348.004488769188, 342.994808279988, 342.541551848765, 342.245070204581, 342.944881137588, 345.81733783187, 346.186524616292, 343.371417888515, 338.462792111979, 346.660603019329, 342.591035735308, 344.72219759727, 338.647988369318, 345.008613550118, 345.661001996266, 345.084246086824, 337.691406554429, 344.387263131731, 346.27872438454, 344.344431249563, 337.15936401404, 345.575679986223, 341.532134034901, 345.365313858888, 341.503284938931, 347.326014643393, 341.075485832444, 345.952212289008, 341.805521578239, 344.072867814548, 343.296072724749, 345.231562925663, 340.24513542606, 343.012258920823, 345.187466648283, 341.067064189657, 342.961514733619, 340.684334950762, 340.919952853053, 340.605683988449, 351.263185240617, 344.654909168988, 345.39976528828, 345.172950735198, 344.570623142928, 346.531727952737, 341.101643778714, 346.626909603668, 344.891888049147, 342.419083910257, 346.377503026758, 346.36830210197, 346.998202568314, 347.238127623456, 344.646276397297, 351.513832865413, 343.586976770233, 350.955273665307, 349.60316632637, 348.123157877849, 343.719827426576, 343.755315160511, 349.912554295162, 344.264435179139, 347.237656596478, 345.288392805173, 346.288786858155, 346.167375008877, 341.023344937739, 346.648719024168, 345.619534106052, 346.253712512041, 343.068385035396, 343.484213814652, 338.878158252289, 340.591298218699, 346.758314165133, 345.630792781608, 340.518195775121, 345.706480865198, 339.408444311418, 339.194521165258, 346.193447211846, 340.685340015731, 345.789398019196, 348.912285883137, 340.375180448468, 342.296517693468, 344.139012532851, 345.609772746232, 338.24735282685, 343.329364397875, 340.667070377422, 346.184403971014, 344.340864080883, 347.185838317819, 339.800617290992, 344.426943958933, 342.70357045754, 341.790899630203, 337.970336514032, 346.749842476957, 341.334769642803, 347.670755024062, 350.128308410136, 346.312468299813, 345.042152885601, 339.689296833974, 342.820541183232, 346.152259450084, 340.222603190229, 348.352835351949, 341.698087351171, 347.163199267614, 346.68524657579, 343.752764843122, 343.463530822993, 347.677468687834, 343.788587238698, 347.136787184768, 341.390429306064, 342.910562938775, 342.322305281513, 345.081422004856, 345.407387209423, 338.667639460358, 345.428623392143, 344.990842148281, 340.771648149946, 342.843839973771, 345.62585180743, 346.015930950376, 339.570038235772, 347.510332748671, 342.069186434861, 344.270609844854, 342.754540138265, 351.97384463601, 341.998493340513, 334.668261573865, 344.656425234536, 339.790021772292, 344.940508541139, 342.441205524496, 348.924952001278, 344.684783695538, 339.505706381162, 343.389215173858, 341.66893139976, 342.923200613746, 344.185959438361, 345.412504247537, 345.653658101439, 342.951664929895, 342.342050418399, 349.570415884808, 349.545423168291, 344.287278837347, 344.348486701264, 343.759428037443, 342.442247349744, 342.230183975633, 339.456289444107, 344.991594091177, 342.198646798283, 340.53183874059, 340.557131102799, 343.464648217956, 351.83539817384, 348.430980838209, 341.847102009894, 344.590724357618, 339.871792741153, 347.907578117934, 341.27508530639, 341.22184141025, 344.48982139826, 340.477659796235, 347.177021078859, 338.58423995935, 345.042779864901, 342.301966799735, 343.733665238282, 343.695085408454, 347.856951480216, 341.505328664086, 342.304703141931, 340.689653294323, 347.606694593328, 345.629821281127, 346.069474369118, 345.771467798921, 342.294399956152, 345.762750454807, 343.383827654819, 348.505763155822, 344.543343590873, 339.929519753188, 348.094666440444, 345.789933813505, 339.633805489652, 351.031192143903, 337.58980341026, 341.684624568281, 337.620816883827, 349.074163076483, 352.98356078676, 347.589611246589, 340.268440341331, 343.162811358051, 340.060865498898, 343.896310785496, 344.416181465949, 342.898616795901, 347.570029514502, 341.500271335127, 346.332504222552, 340.601885613963, 342.051333802665, 347.19804194925, 347.626185201187, 342.71300056711, 342.704734329449, 339.310940705112, 343.065612317818, 345.69831984769, 350.254222910333, 341.068680238701, 349.455739064612, 347.162760005596, 341.550797179746, 345.526578992789, 343.187712332339, 341.557413444484, 344.789850834009, 341.361402993152, 345.952392717465, 342.80122683124, 343.251412205959, 345.473024856526, 345.820292495744, 345.831489527706, 344.608032763969, 343.662024280996, 343.245525113432, 343.950552566903, 346.42152304529, 346.733551119902, 345.720991069622, 343.573026459285, 343.016599791676, 345.489009617971, 344.250870225592, 344.132072484331, 338.348336871774, 353.487285406213, 345.259367328446, 341.726322200759, 343.756500542892, 345.376767300886, 340.466063577782, 346.569018069819, 345.977486224286, 341.682513447255, 347.858540095061, 337.723995746106, 344.146122839684, 339.974272912207, 342.061334311747, 343.076140575047, 341.362075670788, 343.752195125348, 345.541010476268, 345.531412025051, 344.0170228094, 342.99942583191, 344.133107200169, 341.62684648281, 345.195446842112, 339.463693170247, 346.729383038695, 347.103704861704, 346.048263606794, 341.783908400594, 347.843219046795, 342.097755370578, 339.429150269599, 341.078756548978, 343.632776601828, 346.801514213757, 339.492816361101, 344.493498287551, 342.883890429132, 345.782817532027, 340.789753078298, 348.661516702097, 346.339275461028, 343.741712324893, 338.210812610273, 344.743296084499, 348.254886951319, 348.814646111163],[111.051968652407, 107.540330610825, 145.969739693524, 133.944930277398, 141.305969433406, 106.633360038302, 148.378197777599, 124.743550233221, 104.747617142436, 148.540152906468, 138.614607564495, 133.492078920439, 120.539817863731, 114.382258922253, 126.305630185082, 112.548447464325, 132.890549263148, 121.378346932974, 121.360725772195, 131.029552981789, 118.695010575352, 118.817121908134, 117.466417650289, 97.5985907434152, 101.642941752335, 136.664585501002, 110.219042360934, 142.434576930569, 172.17928758023, 132.229495316009, 107.538860003613, 105.444829421085, 134.977906243084, 114.792448211579, 113.63097305643, 148.794836175702, 142.60959377554, 132.861684167671, 107.794564727728, 120.840540319454, 131.671543646546, 119.116413734668, 123.989479042355, 141.739900966335, 113.070024935045, 141.900996282056, 139.890706767699, 116.23678905274, 126.674415415612, 121.185032409221, 112.480113714052, 134.101654481641, 135.776371334043, 136.870513940006, 124.103549873372, 106.922849677739, 146.157432416758, 151.340390633736, 107.687034994467, 137.357454389006, 141.145718745382, 124.114792243151, 133.758884681771, 128.141819731115, 137.993307957011, 137.072186634173, 136.090106055554, 156.232026637711, 182.495380099274, 149.602192013791, 140.949673238586, 109.032492766628, 134.472954714541, 157.697064441967, 121.545828422025, 73.0353874334862, 113.700042217425, 118.238073112055, 141.279367244482, 124.717171920918, 157.085500430539, 141.470491947055, 112.03334473516, 108.478910753146, 116.352913888271, 116.618983921398, 157.845692472003, 123.457016648336, 148.600069098093, 152.953406104151, 136.350658172028, 117.862531667334, 146.609840491896, 108.208068287693, 141.133902244003, 149.417271412286, 134.347096720215, 118.980124540698, 90.942904991034, 148.445308106895, 131.141953419716, 108.73686718437, 107.413933553022, 156.683159701855, 124.242773731305, 145.933700414191, 122.320017940501, 140.927477000229, 123.791188486191, 160.004391234134, 157.627575464893, 103.423151221291, 123.059977452587, 140.529356718, 130.876552365169, 141.189643025732, 110.588503911839, 129.161558911542, 161.515946178743, 111.522071420445, 116.813011149743, 113.405205152608, 113.642240906497, 132.196373302523, 151.488724254139, 137.345879761427, 152.559022421846, 149.223519922955, 137.706880561868, 161.105592905971, 123.738907300525, 136.596804373324, 117.743496382223, 179.627414091477, 105.61640763175, 153.007761144113, 138.940529340301, 131.509685889712, 114.856293878724, 129.558511085202, 143.900245228335, 151.396932295029, 120.405515981, 155.418336010291, 125.310341082833, 93.0225107054528, 134.431077636172, 150.497791498561, 128.553753208844, 123.38662762505, 109.846813872681, 135.001620791231, 143.208069858996, 138.161673797085, 113.368243310909, 121.309636397866, 140.746521667277, 139.927369445815, 118.304760650087, 118.202206811393, 141.5317277918, 132.534693950186, 130.4648623886, 128.994503011713, 114.24178760218, 163.421974185775, 114.432150778467, 143.070149514313, 146.886815783995, 138.140853000667, 91.3634219934642, 149.195960215302, 123.352395348918, 121.791481495544, 164.03860403615, 131.900834719258, 145.767757117291, 130.287950441676, 111.108739973746, 107.425379260504, 132.758172484755, 128.568002877349, 137.77701379766, 151.839499299451, 113.649643314069, 137.994036721005, 121.778266941638, 134.328663819876, 124.618693096528, 113.229496567383, 136.763238164975, 122.918412074536, 128.080591441144, 161.815550610913, 119.583211574104, 128.27683464482, 127.807497111938, 168.20690681434, 134.577304161338, 114.624746522541, 113.281256754921, 121.741513264885, 159.576539072473, 131.412777116526, 107.957043372514, 142.789933763369, 139.248656104714, 143.076426319224, 111.165771531929, 113.770853351092, 131.487239173668, 101.191543032742, 111.798080450661, 109.83361096428, 110.714377715739, 118.834991128967, 136.493148664564, 125.53404122193, 147.448111004886, 137.955756793924, 132.078095135446, 112.062650561876, 156.648918369932, 146.051020193426, 122.984819374524, 138.427719416883, 121.3070690078, 145.432725458941, 110.60867811959, 166.079580333865, 123.221907436416, 140.981410075318, 137.886627138371, 151.02307420717, 126.886437429188, 141.813570322171, 118.358244604962, 119.21043857499, 135.474728576535, 101.54471505216, 147.770833748189, 123.497733870797, 136.786234369553, 107.76659509016, 122.807175140199, 142.780254080265, 129.390209617878, 136.559320959417, 143.633381988557, 104.846375343019, 152.548635387887, 129.273608622753, 138.492431774264, 138.449630113742, 124.512971882928, 121.959871901534, 117.996062752695, 144.979556205897, 127.542028795864, 159.972466030726, 132.999338651241, 127.44183697604, 100.616084932236, 129.795324280559, 138.023907540654, 118.543868644046, 125.673196937852, 126.339108047549, 132.882838880217, 139.566793831356, 165.432912564192, 140.608313700742, 130.890236805792, 139.155773549547, 117.010582498587, 121.705844299192, 116.442547691124, 153.474352336545, 133.252457400104, 151.637252590175, 142.726716705469, 166.200936631941, 123.665420486965, 143.659683946708, 136.972294736011, 141.580765027717, 141.162377416005, 113.448706755134, 119.462725189641, 158.552725199654, 131.312537583776, 144.09720084504, 146.171431164932, 112.726132389852, 176.82889854453, 143.639174111419, 149.665985818792, 150.552849116762, 139.276303844368, 109.946766406616, 113.389527442363, 121.461620333824, 128.310690006327, 139.049863245704, 150.427537212874, 146.649908802604, 141.402373909858, 124.801952681566, 131.151139088822, 135.262598338347, 146.420447253759, 147.078473022866, 122.00691653818, 133.164855027974, 132.630461224347, 110.827204177987, 122.747583533487, 153.70331401589, 108.997722553494, 107.006064245821, 123.293400862787, 124.373764719271, 131.666890471991, 110.786311838298, 125.209790195524, 133.535820129377, 126.295489264634, 99.0551724891756, 142.887073748849, 98.2375960027883, 142.185589370303, 131.041619115782, 128.906456196969, 128.385986455018, 156.520648119785, 125.288510968161, 134.912028387125, 130.422487197304, 126.058718014723, 145.933013041276, 151.10303551403, 117.759638864271, 137.249282961183, 143.246081711338, 129.629225161824, 160.237065422749, 82.9802926418595, 95.4142472220113, 129.956409106559, 99.416739917422, 100.634487964814, 129.033036083074, 135.440769494203, 143.374377346327, 132.355406085019, 145.365897745732, 131.33380793557, 136.037253461456, 128.697595852732, 127.626628287327, 116.130565313052, 170.02468895409, 146.893373895363, 111.275902394044, 124.215660022333, 134.231974526229, 131.560583348791, 147.815431451096, 155.193523596065, 138.691251644608, 142.93434020105, 160.14517442338, 131.486709534802, 150.208300169646, 158.685398309588, 148.598722227665, 145.319859338887, 112.755413904392, 143.431573943572, 135.714901582513, 138.55879021495, 121.461279766402, 170.641902815506, 141.897302190332, 131.982795029218, 121.229250146272, 167.734910007363, 138.97684509876, 146.175180099186, 115.160082816952, 133.708166069047, 124.828487671102, 119.088167667863, 125.986737905887, 107.99066845492, 122.411900414559, 153.171254305864, 92.3225989929848, 159.882701800921, 115.593859392665, 155.420912484157, 132.561155654814, 140.189335505259, 144.184471253031, 116.308904335668, 136.356564399064, 141.874892464669, 144.212932849268, 143.505350774637, 121.218424893393, 141.047965490923, 141.001896734027, 118.831231671219, 153.721499214946, 92.4636359276091, 123.79022458988, 114.45360504108, 144.454791597084, 119.734605299986, 107.501062009279, 109.505420715534, 106.704433276371, 147.598888215601, 137.754816567188, 148.289825463655, 123.893132540174, 152.475184286719, 92.0824738569463, 136.543487682781, 138.077640976252, 127.098584339482, 132.678190829942, 116.752570233237, 169.203926467842, 136.328494980331, 101.898900150937, 121.936086942783, 125.711291954377, 137.709865840959, 120.840750317266, 145.748877670464, 104.077731964267, 126.733284020893, 133.627988683112, 148.42567217264, 126.504205855934, 113.711420085299, 120.614936287976, 124.832407922461, 150.192213475607, 130.321348590321, 147.767504042384, 133.686484610411, 134.818310150699, 102.376338334312, 124.785607959558, 135.177695807234, 112.114284453264, 120.752908185908, 158.568229727521, 133.019445983348, 138.080737808673, 139.977705818196, 138.912891314867, 143.844726923992, 132.445163880071, 137.656322228037, 114.606090975891, 120.136946789332, 123.870005114691, 169.003952383617, 166.475125164402, 139.210281474349, 158.543526309818, 116.267898159092, 125.418365250303, 108.065946743724, 132.918379461749, 142.529190310279, 105.0080638737, 145.603779546148, 111.151643232337, 103.798103829121, 121.594199852008, 145.201085031992, 140.636290464754, 111.797957681783, 142.193085186832, 149.188304588958, 110.792370650562, 146.842559275699, 116.293609498524, 138.842910906115, 123.411003752123, 128.177390368391, 131.835937478496, 162.239882986164, 129.988588081474, 106.139030366558, 119.830866593223, 104.168488363312, 127.373287636375, 145.532425749141, 137.632281299285, 124.917410940331, 116.067766774935, 133.958277763955, 132.306719641953, 129.074309414324, 123.36167174719, 145.176089813588, 133.016644930818, 104.236660210781, 139.785223721688, 117.079266295573, 134.762701876372, 126.471995971787, 111.491900185205, 152.405069475074, 121.363493798871, 117.742156633073, 121.639401031835, 138.381376670338, 146.257974191932, 115.199063905753, 124.920994579703, 130.463033957879, 137.055646170139, 111.132109380385, 104.977966534829, 117.245634978683, 98.0957787358568, 138.524599141577, 144.664122894159, 134.266609210922, 154.290637036875, 134.03191949733, 123.26842156851, 137.003004292376, 123.696756962063, 143.984515811605, 114.395980689884, 154.493974430364, 143.296760196693, 117.578819078799, 151.188953740096, 99.5325553367127, 145.865086161355, 143.596108995982, 126.166262380896, 130.317581057432, 126.983161518375, 122.025668704488, 118.949174839949, 117.409107842408, 128.575129845621, 155.516705782913, 156.087152278147, 123.091977906008, 137.802604254398, 125.27454329528, 141.27205849775, 162.63487423112, 127.089054761954, 122.811933982725, 132.534056329605, 134.997835493162, 116.89383046053, 154.172718897874, 120.290359320842, 129.286654303424, 129.740114772505, 105.996005084201, 124.791258247609, 97.2611687280126, 120.961936516219, 139.923155720123, 155.04637494875, 133.808117469922, 135.331742846103, 140.084086014688, 108.792412629039, 135.187744241457, 154.093162603755, 148.221236250086, 120.265406808196, 130.223753144638, 132.901464761506, 108.496530611318, 123.102493736019, 114.747792989502, 174.292587115262, 134.983775453882, 119.448473643934, 83.477103633923, 142.075318334659, 133.254187948739, 164.416019959987, 152.248763847567, 119.755440855063, 129.863497094207, 158.701495087867, 124.111285520233, 150.568420709663, 119.292492720312, 138.481393478055, 146.654015207215, 120.36007295191, 122.227698065618, 151.086179689749, 125.536614174441, 149.41223383648, 101.078848268703, 126.366290387773, 125.172196559048, 146.380839326891, 101.824414702691, 116.310137361283, 109.145717462929, 121.862983580349, 140.549975408939, 95.1549926610329, 135.887897470045, 118.244664661244, 152.283970487846, 122.29620748195, 146.402916410773, 126.939270504675, 101.228105775784, 103.687469979512, 113.699797309526, 139.733801434208, 149.852082460785, 127.46996679065, 124.28433761616, 133.817930575151, 126.680493934759, 144.126715143489, 103.059558447078, 125.602545645556, 120.148420087955, 124.902746408973, 150.004140254718, 124.035776535273, 113.897646882565, 137.705614478417, 130.297203183067, 119.631483393048, 133.566382774213, 125.073739627583, 137.812784251986, 106.557157678332, 126.245047882362, 112.822983071343, 127.824864655606, 152.290014075381, 115.608300662296, 115.512422839293, 133.894131385716, 136.225893094949, 110.779346720547, 126.524160891124, 159.655580921089, 98.9218618881413, 153.955548602348, 154.748527117101, 127.905186071163, 143.211948347686, 146.454418680206, 129.430847951896, 130.840984506496, 130.516117461198, 114.792359282954, 152.559880292756, 127.412486451146, 131.149320196687, 133.662626632706, 116.306311985111, 135.175057936505, 152.962695609401, 127.36606089819, 145.449162875336, 139.661719522817, 140.617042794192, 122.361291966599, 132.057084264005, 146.947317633135, 103.958862261257, 126.706529813563, 161.556816938882, 136.169345259177, 116.849574363787, 131.199306461321, 130.786175359339, 136.976268669744, 151.312958571004, 127.40326919423, 109.099697248919, 131.83116168835, 140.69473675542, 91.807856267374, 134.647808069536, 139.060247355456, 133.454147216332, 152.408742406785, 139.084303681503, 125.559157116436, 135.954886938879, 154.83165485786, 116.862383196469, 101.028857194208, 134.528586564295, 124.774736490523, 152.304756903309, 135.155881041981, 151.347247821336, 106.417146546202, 129.796879162949, 139.094023297613, 126.201812237932, 134.881602631849, 139.979142043764, 124.286483228522, 127.007009789314, 124.151001332244, 121.467349845428, 156.49621330136, 114.687507376251, 131.198626319243, 140.6781371932, 146.531316877613, 145.438712456299, 145.61686823776, 127.787024214611, 134.157244065285, 128.640371027355, 146.30361634675, 116.722907025963, 158.262753715197, 125.437948434048, 137.340015732601, 111.962719194958, 120.881716636073, 110.850430453316, 119.095929083336, 109.335754153415, 113.771242909272, 127.36894686182, 138.028814411222, 144.550726609291, 130.718488292597, 112.878598757246, 93.6961386479551, 142.373420581056, 110.727643270433, 111.998427758437, 114.058845829421, 132.326154942018, 119.404786072709, 165.552840800711, 134.23750475505, 123.317738525694, 137.818512095183, 138.962998384044, 152.737826450403, 157.99337441543, 134.16012423652, 109.673577765331, 132.995793144302, 157.53761877369, 179.609566749493, 143.661873089857, 122.183411334279, 121.420995214434, 131.027857115229, 148.073990395939, 128.683495500084, 129.60617411171, 110.936271490076, 127.971664496799, 138.392017548967, 132.505827352855, 92.5183827085156, 111.579307930797, 109.95806379104, 112.257593220162, 145.483884646525, 126.765856951175, 131.050283201206, 113.316303636329, 128.273490777528, 130.311149213173, 114.919236765853, 104.065925875401, 160.701344449125, 174.6025646156, 106.632119597148, 137.774385710889, 150.682477872626, 133.533751857942, 126.263310445115, 126.689158314021, 105.973509578706, 151.718393491726, 152.939057182611, 133.110487114835, 104.172738152972, 132.890084797111, 106.55343515291, 100.386365819394, 129.345864153307, 120.47291310042, 113.571839083115, 138.070849370397, 113.844263015844, 111.087868332622, 135.28067172768, 152.492356773049, 114.077409444021, 94.4591593049584, 164.35441447317, 117.876581887846, 145.90984279497, 121.296507288353, 121.07143584367, 115.279631895913, 137.844799689613, 112.025680737943, 146.116137089376, 143.269970536703, 146.400700170659, 133.974931611581, 92.3296236271651, 134.397710466783, 138.009863805497, 169.136307824752, 149.003039431308, 143.954344693522, 117.306711624588, 119.400462503879, 143.322002469839, 136.537779524293, 148.36337085782, 143.577791835542, 139.299448036416, 109.686389407861, 129.63779625346, 124.930874410079, 127.3424197332, 161.892743081076, 132.373072898676, 121.173589334053, 121.439146798697, 132.414149067659, 143.324081250151, 119.995286000174, 118.146272949412, 106.468251729821, 149.390484674549, 128.150761448295, 115.465172226332, 152.670443650418, 173.103677917705, 138.639405965275, 151.525531714039, 147.758948390093, 99.1902839665474, 138.96365865479, 142.725267367356, 140.782682119533, 125.036033186093, 115.160085769326, 150.274783115664, 139.205191335589, 111.886724909543, 108.596572875336, 142.421938598937, 137.408412011669, 143.192647243557, 116.839227215875, 128.847620806497, 122.373189688864, 165.831916595656, 141.348443635236, 120.747661677403, 101.610573488817, 130.914050893866, 113.226419906, 123.265531992407, 171.297193759233, 140.560627717015, 135.221478663283, 132.962183742498, 134.457508697802, 136.897757138044, 157.737213396555, 151.226462630132, 119.643541768312, 142.94331609527, 123.929832969539, 147.410531031581, 133.042938993461, 134.582947600356, 98.2843632588884, 119.826065383688, 119.084728491338, 134.432503047114, 113.400884935603, 130.329741470801, 122.378572953009, 139.835299055336, 111.924208903272, 131.007771924497, 148.372174870144, 124.701722986144, 134.560971044793, 154.281261252771, 144.892239434538, 149.587218620073, 91.8135880630167, 131.85830100816, 122.053391760808, 142.811504701408, 147.50592672582, 117.706635413491, 124.868357637029, 160.227446573216, 98.2819974837918, 123.267726175273, 151.746377089918, 127.703574266931, 139.451822858629, 139.942201228237, 128.98318425448, 101.24125991309, 125.929357831093, 150.38811236661, 116.315456914234, 125.291455733423, 118.009438107049, 127.519349079843, 138.169939947749, 131.876375128083, 148.566139590418, 117.736925698117, 114.988786842448, 130.848172680065, 170.718392863719, 131.337592260708, 145.938957830582, 99.8863306877097, 155.995617095779, 138.422248656772, 139.308676161359, 117.895287459149, 106.200262652932, 96.3971344090883, 122.462648991, 147.0994640674, 126.848593288718, 133.608616792882, 111.436508806535, 118.367417161906, 128.207882102881, 93.7993002397077, 145.58464214415, 144.136825323773, 128.303690695217, 122.179860732066, 139.534101018635, 129.958069866789, 131.797859873753, 138.898898877311, 104.912237137989, 117.807169012815, 152.871597927873, 159.572147915313, 77.2923499408404, 127.365238065152, 147.341383912042, 118.195493819934, 116.848529176613, 129.098767982453, 109.424416775485, 144.855773131091, 102.874804372789, 158.315365620876, 118.849522328888, 108.746460346976, 133.096958801249, 122.361970849071, 105.735522644065, 133.391365536899, 130.4949117283, 140.130118484406, 96.1590922268782, 111.24762887995, 138.065185199288, 132.176941146244, 146.781481712922, 103.194638696367, 125.695610899676, 153.697952629748, 105.689308815444, 159.925980394669, 136.114696068337, 139.909193919772, 143.418201671905, 133.776407306483, 121.791952212042, 143.442548958014, 132.89471519426, 105.139262292682, 117.870497994427, 124.002109321671, 117.59284486137, 138.225724886864, 131.130511944708, 115.473605618625, 139.6423417064, 97.6661957092101, 162.936373284798, 122.663193322174, 140.139679607243, 125.855468940118, 116.571162009184, 133.617506582719, 148.886291679717, 118.377038174232, 114.042054126251, 138.506636769825, 158.857096096391, 139.196555710047, 135.288050958954, 150.289464887856, 122.036786421537, 110.610348345779, 162.930097524737, 158.180368996561, 93.7848357669872, 131.037613771826, 127.403056452688, 109.654302723585, 140.932524242349, 140.769052171469, 159.896467983061, 154.041581880879, 121.912358022865, 89.5963599656667, 133.667063766855, 143.643735303231, 151.784981247992, 143.474851325552, 140.958312177921, 137.182541273226, 112.450787458103, 138.269567789975, 148.407348598588, 141.208194671401, 141.820200318836, 123.473515187404, 127.694667826171, 146.977567882147, 140.539888006294, 137.444727655857, 139.88656396338, 110.477434508226, 146.072738440604, 149.789917449685, 128.867832481607, 122.777468668326, 140.125630491386, 121.03174186205, 132.479158847445, 116.759161570526, 106.332776931848, 112.808476728878, 135.0715396224, 110.163211127698, 105.659570293092, 119.844110942595, 141.416758073654, 143.060106923398, 137.759967578211, 143.592680393049, 159.052674762777, 95.3277718156791, 119.220286823782, 113.835436793361, 145.554006275192, 120.558844126803, 146.280053616678, 133.264082014004, 155.620983290607, 154.807238895919, 125.700057592264, 136.875017773107, 105.66214733295, 131.251261062987, 113.136610403457, 142.147967982868, 117.352080172298, 126.010998452032, 143.796657962105, 152.668166733404, 138.131977844004, 130.756690320655, 129.883854785686, 148.17926007195, 130.441913926989, 142.686840671067, 101.543835606859, 160.987610035286, 114.059923264993, 148.268449793541, 135.672180562648, 110.897599295752, 150.09652009494, 129.024587142804, 118.261872384534, 105.048325733194, 128.489853090383, 129.211877986761, 127.918972549758, 107.168237085972, 97.3977839324809, 149.341998078944, 152.175630427496, 144.551506445101, 127.330685835202, 138.094046223177, 97.0238872608524, 144.182805687858, 121.718195873457, 90.5263280208628, 114.771421878504, 144.950424167199, 128.038253475365, 152.783073375815, 139.200625380578, 118.935947450438, 127.192617759122, 125.21309817892, 117.010636037364, 125.415664055764, 127.283062011576, 146.576040712665, 151.939982149372, 84.8394578508625, 138.022277859849, 128.145730294687, 120.173769302788, 105.151795864007, 164.974109361117, 128.291900015258, 114.028643634409, 140.317244811319, 130.077376317371, 133.471249145816, 116.729599318855, 125.736430728402, 142.621839384311, 157.696597190567, 135.915593868741, 135.769995066519, 114.491224142803, 126.509869757912, 132.923890373718, 92.9193995840909, 132.430552997667, 134.902930871816, 149.519314573994, 128.489955280591, 109.550806089964, 145.771156992668, 118.625078924061, 111.699799955359, 147.317992079613, 171.657930136413, 141.447386644647, 129.225315619994, 135.510514603153, 117.6270373317, 128.990936471478, 134.840880324991, 100.239955727438, 145.220688482969, 147.399006234811, 121.920601527899, 150.51638367056, 155.721721366682, 168.536928220378, 129.572134494224, 119.163406472957, 102.099926634269, 101.263172984837, 102.000547034836, 101.228955174568, 132.91410024862, 141.810121903995, 148.522929269959, 131.929687830201, 141.499825081292, 131.712131325046, 105.048556035378, 129.847468541459, 128.755033270729, 122.221819606275, 104.861882147333, 145.891688884298, 119.204604021693, 125.230968331682, 105.355819481926, 121.400495807938, 126.910720311137, 136.501226462466, 123.290817936181, 133.347965534138, 135.651648709389, 118.455309186192, 144.521671979153, 124.175668217164, 94.8323642757352, 141.105379589508, 123.073028991244, 122.341371908542, 134.853519778384, 115.318274891033, 127.651856071357, 114.404823165659, 167.933232476449, 155.908310733069, 126.092716832946, 133.315703485232, 129.240610667118, 123.192828974262, 117.554119624958, 117.603034480261, 137.01406816541, 126.244516233643, 123.576001792902, 144.597177428647, 144.212336093603, 97.5737544078422, 144.2988689432, 132.803895139487, 102.952388227892, 137.723841882833, 134.151250103568, 119.748246274037, 98.0834494233328, 108.965824525666, 124.862474716041, 127.473958073514, 165.40191724395, 132.172660293872, 126.581847022231, 132.334387552449, 124.293668119607, 120.058329081528, 126.376279003663, 142.539850775008, 150.181774017182, 122.701534056983, 133.551667785266, 119.651788458167, 121.826854581941, 163.919959663584, 118.942356931169, 134.764653426085, 142.494099008648, 149.44756421603, 144.725477184347, 128.419804608162, 122.829748586477, 121.163297883693, 113.18491981771, 122.574206704713, 112.483110304, 114.936223089316, 125.15357562721, 149.853195203999, 122.755044956001, 160.075868401502, 110.958793781692, 116.34113322471, 112.68655031846, 156.288706738386, 134.076121959842, 115.977681636029, 121.790077459182, 143.29436721712, 161.124147281326, 120.70108394573, 99.8195591622282, 157.894499843287, 115.695427018919, 131.105232994139, 154.632412208166, 146.21508890054, 149.630380850577, 122.272683185717, 125.304233618192, 152.965710365053, 135.889033979696, 119.150309333479, 140.493163990429, 133.107455758647, 144.591455129747, 138.880310501572, 149.212651824076, 124.018293154134, 131.521179955861, 106.874708609943, 159.840734810353, 151.373272398939, 129.692116824536, 153.577483974758, 135.232290482794, 138.49746977352, 108.548406831055, 155.272162294633, 107.757468511103, 109.799833596423, 117.694917672226, 103.489748631434, 130.948737345397, 119.277221093138, 134.602526427058, 137.092017282235, 81.2984953196268, 164.194241882014, 126.678456203406, 126.516173087422, 117.895915428131, 124.064849542658, 123.922398606662, 110.424069542156, 119.524993248674, 119.125797613771, 142.620070523065, 123.912076530074, 134.942894069349, 141.592068144391, 160.760676802025, 153.803301700136, 158.058087986375, 122.436016596938, 158.816547382782, 138.233400564518, 129.53642838685, 103.660265119568, 150.877020143363, 112.161398237069, 134.70604668588, 115.398805240526, 166.552522958527, 118.175553272048, 141.134751606443, 166.535643955524, 131.335576586006, 147.739111310432, 113.736075999467, 146.37545769073, 128.370852427458, 146.340343680725, 108.484030858783, 174.648996093837, 125.898413873101, 94.0172796532185, 147.484141701069, 117.036290810878, 117.782743910237, 143.101318128313, 164.144831300768, 109.151837435661, 152.107643129885, 156.384271269973, 130.640295244237, 133.450261932863, 101.546677100678, 128.668371100724, 110.960576096157, 117.632085284976, 123.075093308882, 150.218229959314, 140.19487921554, 146.70808122617, 118.914227232564, 157.967961084579, 145.320150545996, 119.145741476224, 94.8785498620572, 137.235423628767, 116.13222391222, 127.015013551422, 102.145335192495, 118.466021569743, 134.219532893665, 142.608012417964, 116.946688044217, 132.317062263502, 121.020329456457, 121.605315800779, 138.599388479425, 138.785622015258, 102.334490887251, 148.555549596267, 105.267992833811, 138.569278501733, 132.229008788633, 139.456720865814, 135.845368360173, 130.495550011353, 144.8382109264, 130.362002450307, 134.833099006595, 134.963159112975, 149.300149701853, 127.516508901443, 129.860520108426, 143.728939682255, 149.476347163091, 136.194069537233, 147.410388066869, 137.02219908609, 129.052047195062, 118.430886961328, 134.708321738844, 123.881738385891, 126.734729455818, 152.306299004897, 109.453228413368, 142.236484731911, 138.072325727401, 131.649516570046, 134.492891542683, 128.880735204266, 138.189736272804, 124.485095167414, 152.51553180894, 92.6150704342632, 122.870818934399, 109.673328810986, 131.083231415922, 107.530384664066, 159.266842107649, 132.966614912522, 150.949728729163, 138.00639475444, 131.579751209259, 111.809692140503, 128.387044474221, 124.415567416436, 155.921290499117, 126.55675874078, 178.756952541136, 143.350138803335, 131.366871741002, 110.124145552089, 143.676971050153, 133.696670127155, 108.367519961715, 123.922875804321, 109.019917201489, 103.370759154353, 139.344308116119, 120.405684212669, 111.982383634529, 147.902523622878, 137.754598424597, 162.62440122553, 149.696932531758, 110.618536783063, 122.247422901844, 143.497196105075, 141.039145634664, 141.085418388127, 148.976122227049, 136.884142464941, 146.364775119758, 128.581346368901, 136.139528377846, 113.259868333882, 129.129470637771, 137.962214955114, 115.651935155611, 156.490258180208, 136.832234290658, 125.942429550413, 129.794746799392, 132.509076629308, 155.023974518993, 172.898763264792, 127.21079018598, 154.795022195751, 128.272885576952, 161.974916721722, 153.717873807596, 126.585345839262, 140.598162122648, 141.671981672076, 152.46807873633, 110.50851347596, 132.460816013802, 139.791160018026, 136.05186159423, 141.425091407524, 107.102517295598, 150.646147041449, 128.663371827448, 127.273455227669, 122.002526982509, 119.987130272479, 112.800419763936, 113.418852285233, 119.812900271469, 121.418213297748, 133.967007891244, 125.941069891576, 137.76308881296, 116.248886767417, 117.7915604319, 136.637984291037, 144.841957194115, 123.282220985766, 126.903399835967, 158.259786506891, 149.316139668188, 111.762124571787, 110.680200996704, 144.657023913506, 112.521081389928, 152.461165688199, 155.501382800387, 136.263600548852, 127.030259210131, 161.407413221474, 118.341264161423, 117.813556015252, 126.102854123977, 133.206649284078, 145.33700403394, 154.827229481955, 100.036505615543, 141.195740827116, 127.881094963614, 138.505773655657, 126.067134106848, 135.219126989188, 109.45898490703, 140.198005819125, 113.091369635071, 154.570648301759, 128.372890298535, 143.753801828813, 130.556108057777, 118.881148706854, 165.803640069671, 134.217353830116, 131.335865279966, 136.518873855779, 151.446870358661, 147.220731656395, 145.103099980255, 139.546837146446, 162.464670908288, 122.935720170294, 116.532108028953, 141.15989137512, 123.429906577868, 141.012730050829, 110.564999945549, 135.169773755604, 130.497149850434, 118.916640172395, 155.863380817491, 102.822692285136, 138.270127030136, 139.241441689787, 110.950155982085, 105.612807806686, 115.472456483568, 135.928921188653, 126.184215251625, 90.8784608756992, 138.255832816646, 89.1841673500196, 120.735115241508, 128.457458663005, 138.318856980457, 113.48357983834, 102.544880804108, 147.561380583104, 133.033888439283, 111.048929805585, 110.427457423516, 153.856948554057, 120.125579727976, 113.816704738777, 117.726671460741, 148.317875691043, 99.7308025179614, 130.670788331514, 157.884912320655, 113.106534814455, 159.657405904836, 144.694225553589, 152.147037476802, 121.341742058124, 101.157680537094, 136.447808366961, 127.919171673838, 102.970155310967, 105.493343313022, 138.979023660944, 122.050608345625, 153.151905030069, 119.48423521964, 137.221233286867, 141.847666420526, 132.337240653258, 131.601415103842, 147.943737533795, 133.332788579433, 147.103304318829, 101.424880585916, 120.402904222095, 157.520635812588, 128.777565849904, 162.191306141394, 126.997129715408, 110.218903626551, 123.7315224677, 166.310380720504, 121.880289379912, 115.093162106359, 148.371006557906, 105.227961862058, 145.359666929922, 144.442781785491, 122.373858504458, 123.644993157048, 113.045185643939, 98.1137115397604, 147.295707939834, 121.143964806873, 123.437160945892, 81.6335135096095, 112.995741104538, 96.0014164994102, 125.449016708338, 110.876480295326, 117.1570711716, 137.836830097257, 137.130424843773, 148.062407553392, 147.86398991309, 141.602876752319, 109.846871133284, 138.511656919201, 140.733646674213, 134.592739510361, 100.452852033903, 104.610954665424, 161.692525290895, 136.125313619609, 107.648660669673, 125.244332018945, 142.684258060845, 121.543580925706, 110.125205651762, 120.390190257682, 113.927899831593, 132.658605976115, 154.302318824265, 131.857960734744, 131.319514651661, 130.982191162921, 118.707141845548, 124.882418999636, 133.833070223146, 127.597791940731, 96.6308172276384, 144.890599449647, 135.644764612188, 121.190143502778, 145.482054801957, 165.480583160235, 123.441031356491, 114.32927535478, 142.376595516141, 128.365850055562, 121.248251537179, 157.301387702531, 142.087517251699, 141.739632030309, 150.00272502624, 155.86918877386, 136.024246563189, 138.202908659161, 148.49759359178, 140.035608822501, 141.689369946237, 151.800991797879, 136.167187877915, 122.230143879352, 149.349259344169, 136.670630609533, 105.936960570492, 130.871621517626, 116.156688670904, 99.7160915915564, 129.1863271035, 113.213915816349, 149.898207917201, 121.055263887585, 119.56129762089, 115.258752864493, 102.612081154652, 128.725611867697, 121.985625796775, 133.573187955346, 135.67314857631, 153.275185062249, 126.586306243735, 172.339299101887, 119.320679175766, 124.89060735068, 114.453117318382, 127.636615112842, 127.63599160494, 134.069390935292, 116.276076006396, 142.590246912618, 131.277611762161, 95.3105366054161, 152.413718353004, 105.420146074845, 129.338119079386, 140.444205024347, 128.077543408862, 123.317091816492, 126.405990462436, 123.006000292075, 131.170055674208, 151.03408649362, 161.347370987055, 157.348046653833, 114.14701461925, 120.274749585829, 163.355177488504, 175.619618718155, 130.813826147506, 124.137740250983, 128.712275947784, 126.0186933175, 140.783045637267, 142.144344226431, 149.295707728348, 132.550712205798, 131.864728440136, 150.007989159459, 129.119958862442, 125.31116891716, 115.968871713578, 122.022361295831, 101.19166974522, 134.220403188904, 126.1019761335, 135.736279576792, 153.558557660352, 134.183979870871, 133.261663752657, 115.590266783304, 120.613165901019, 148.735535937711, 176.11326322358, 126.772984192085, 131.281899954904, 129.682464421799, 114.897326310995, 139.630139421757, 114.68267381858, 104.586820399712, 136.195730120462, 151.684760877164, 139.91029016449, 139.363430177596, 118.339261933697, 157.118366091986, 134.791145516016, 137.802872415127, 127.966385797269, 121.969044417096, 123.150612119943, 133.934830333929, 135.146455706509, 108.490775834202, 99.6063558839063, 147.657518384545, 143.413511618301, 129.242976284363, 155.593760873058, 131.467004594137, 122.974867222416, 155.480569385434, 132.743010213584, 140.56405004557, 120.792241947882, 117.932590552355, 114.31376699893, 115.647568284132, 123.941564252747, 124.843649774487, 159.206165081295, 109.878480482315, 131.867909177223, 140.054471603813, 104.533555501087, 134.168151880487, 140.562667033332, 107.514635162561, 156.940822539365, 130.389429069409, 145.381807147503, 129.184807075915, 108.095416836818, 112.695632711845, 110.604275933427, 135.253833964569, 157.660941627506, 167.217611291446, 146.967893350183, 159.469807117257, 124.892730089773, 155.386927222048, 138.289036787911, 109.969072586671, 144.416690107098, 105.725457199923, 132.669761265567, 111.000308731541, 124.468853116666, 115.198625598231, 103.244839160152, 139.707092835932, 144.164638797127, 142.310757600522, 126.05341792601, 108.841844492064, 120.144586323674, 130.756837220125, 141.855619425109, 127.217651641258, 134.966813622063, 168.696537973365, 111.458719947555, 133.133280660548, 122.417790234271, 135.904625409611, 119.903430565471, 149.329737589752, 132.051016750825, 114.128279129497, 128.079484969613, 106.950227292876, 123.946810841237, 122.065324423746, 112.759417293613, 133.349665901759, 116.94937264575, 146.593484004521, 115.3328881052, 127.812682950022, 109.005921635605, 138.703898864462, 91.5462358930941, 138.653476138471, 151.233135537113, 99.9766774066139, 93.90909871937, 121.389035902472, 101.795682051681, 145.832559460084, 108.01511245477, 133.203290740782, 113.955692078993, 132.316079313249, 127.279254137291, 142.662395962472, 142.497563726344, 143.923274636408, 131.861897074411, 108.436758769287, 131.31526630531, 126.974753424099, 113.304885821782, 131.757768591846, 121.185270485576, 114.740361888592, 147.845357328149, 112.535558999568, 109.633576609206, 114.999306673616, 124.501432995018, 141.494442554063, 110.420888630876, 122.112494884784, 146.443520850939, 143.614040029286, 146.41806686213, 152.640333974576, 114.788072903518, 120.226147106736, 153.682590504276, 118.705881629058, 123.466962075517, 113.002291206, 155.430676683601, 140.94350380103, 138.823066658776, 137.741577730016, 152.881212212053, 111.055507279653, 107.269644350467, 126.965677835501, 115.2985585051, 118.216965765166, 142.120200602503, 171.270526644541, 115.587040926181, 135.837190302589, 149.281650011675, 142.842985470315, 115.941998351709, 141.15078583186, 100.378672289503, 152.099621890156, 121.533732437692, 121.75500617463, 122.504946572823, 129.682963609914, 141.320766575781, 103.401770759386, 112.661954908546, 129.938192331124, 122.751504371871, 131.263550904946, 115.479275548412, 145.148544649767, 104.143050652979, 150.401883787064, 108.149089691866, 131.019377538561, 118.396906570756, 127.901006441099, 138.727558369856, 146.508111119736, 164.210966878419, 118.85463311643, 158.944769064822, 120.777894645447, 180.249200416824, 160.035231606759, 134.519196259738, 145.724023075221, 128.277201187932, 118.542284885458, 123.782596197021, 126.660270747079, 118.352904502622, 157.131293560424, 121.196881673495, 93.4084176217038, 124.140396191495, 117.149733391572, 137.787873935175, 106.720888737877, 115.655006871365, 128.818148796582, 137.599173726854, 129.40765524494, 126.707128706688, 153.593926902751, 112.369766268115, 133.325358410546, 130.351816913532, 113.107857082463, 167.71142748297, 128.582945553835, 136.827970589481, 133.527145912631, 109.954394271685, 172.899033719973, 137.412629383441, 149.287490721539, 111.980190298272, 131.577578158538, 153.461355878614, 111.017102657125, 124.143506678934, 119.901368802362, 152.956663161519, 152.855342445899, 130.863467407923, 121.065260775088, 121.348007821162, 150.260825277158, 135.93321573775, 145.089535041482, 125.448960240457, 111.98347685918, 131.263044975839, 119.067940046468, 141.160213093332, 99.662006247608, 122.795158684675, 125.911427933551, 143.378343523329, 118.953353240481, 139.831444577748, 131.639883956632, 99.0563862266452, 129.010066861502, 132.677409111496, 135.027930017119, 110.173777625571, 109.457108017845, 119.33137718157, 127.19080737413, 126.903937378914, 135.591678192783, 125.936107429577, 129.121415706029, 112.792112429618, 122.004843983158, 105.530532063699, 126.151457889211, 116.998191970322, 146.393876507335, 110.661634689226, 121.739521431351, 140.294303083474, 171.770101889583, 114.891637594906, 111.762295337491, 85.944326009068, 104.227162441961, 148.419541727706, 121.356634099582, 148.615719859804, 127.623098111344, 142.275497623603, 145.565452124757, 113.966332766131, 121.548637681194, 117.356805821258, 116.533210679718, 133.46508050955, 158.898536764302, 111.888216868549, 142.018424096405, 157.822133610453, 145.402348290802, 137.407869705297, 165.049908869492, 139.476120894382, 136.02901157815, 137.57187708116, 145.472329425575, 131.571286219775, 101.137953831683, 140.400449217826, 127.047688719882, 111.813983746684, 103.586529746573, 143.355779705825, 138.358605006258, 161.587490308243, 136.076213885399, 117.548517903198, 139.591484093698, 115.284290964899, 154.595646619227, 103.661959447039, 131.746646417069, 146.633830031532, 159.114380985925, 119.538571690276, 112.618806186677, 136.33300834947, 124.887663560185, 160.591066522595, 123.844050588166, 109.805373216819, 144.423488199065, 113.762893729724, 157.236382168901, 124.372619056867, 156.669126362462, 149.086936068975, 137.926316227073, 155.835721926267, 127.916411094496, 114.434743617105, 113.260846891224, 134.323889370246, 111.197149632532, 134.455043056015, 116.313488725194, 124.570683093042, 137.28322750041, 112.190959129284, 133.454827501875, 117.30751820748, 144.603992696439, 106.813163644352, 137.930603285353, 125.996235416078, 104.461525630243, 103.901475600376, 119.939779232527, 144.698825723189, 146.056887974454, 110.540080580475, 131.18676558847, 115.219170931295, 135.778675088393, 115.872847978448, 155.891036627743, 120.983319963264, 147.841771039564, 134.977890706569, 158.525704901132, 144.087207980642, 131.843844420131, 136.904602817134, 139.602692931156, 155.038107881633, 126.295149964425, 155.291325847527, 138.892190421766, 132.906962967241, 117.806045953186, 112.077542971416, 147.682154598487, 145.615795926991, 136.853514469515, 98.8978527918223, 137.493339479259, 138.181577910194, 138.00937017695, 137.718232279837, 108.894651845298, 111.255731059997, 133.446182910638, 135.447747204863, 138.875917094353, 112.731193144171, 100.30599086886, 150.137417183891, 120.342772852423, 104.281400748749, 125.366269328614, 132.413110488997, 113.432694191566, 131.172796064105, 116.707861917654, 128.1637855429, 121.325717748735, 139.040690471935, 104.627465981678, 164.276522157495, 123.457145683841, 114.129422509632, 144.046963366562, 133.703236116774, 113.125372547008, 104.754094762891, 106.106905528123, 137.177659373758, 141.24267327964, 147.230109491541, 110.750402081959, 128.982680155208, 150.476378973044, 111.420930269958, 124.280092461161, 142.624037340478, 151.2518447465, 130.503005337767, 105.27006036799, 109.459193855768, 150.532934777603, 126.325639824448, 126.068694688131, 148.79967927421, 130.155952298422, 117.490444983093, 116.385102950606, 123.000507669628, 145.512209395683, 146.533588542608, 124.597553200784, 153.806567493905, 113.70329692465, 123.817761898973, 137.950390483453, 128.191310732547, 139.082617404315, 147.525181913222, 115.694043023036, 133.441829163205, 125.479109089067, 129.898176588885, 124.656351612811, 127.563300506651, 117.686488617233, 122.844559713401, 127.995047424851, 143.168134892329, 117.683025612036, 126.476362462384, 125.931232884409, 149.622226730149, 127.875599975835, 130.113988522969, 150.405272126371, 156.816125218069, 162.919540693004, 122.808054028842, 108.484083506484, 131.895791178827, 134.92000762648, 117.841603124302, 96.7597325800828, 130.466701440127, 134.880257789217, 133.987642417595, 140.415518199825, 173.758566571131, 133.36583632236, 142.697121959344, 140.581015945534, 101.609567866322, 115.53869526378, 116.518321026393, 138.08334678181, 137.097127088939, 107.045884652897, 94.9976685553902, 142.226000169365, 104.268419755417, 120.399377581481, 111.965565824443, 106.009806148697, 138.979772835199, 151.782128864315, 144.939771328037, 153.544279902077, 121.020842254412, 111.714534494103, 106.130780363863, 115.981310066468, 125.809190043625, 129.745602277544, 130.408226402684, 131.554889595552, 125.72336832064, 116.439926616188, 138.966160310366, 166.701211404741, 147.749565539283, 125.79047052978, 149.096248129738, 121.780473313953, 138.223372355994, 127.037586131232, 145.767485775901, 145.885129676453, 146.145257852795, 119.131782594852, 131.562242010928, 99.4534899196983, 156.739638756222, 123.583950404121, 167.900984514999, 107.818406783188, 101.002790893598, 139.893917756884, 153.442683963591, 130.565234628679, 136.109746285823, 128.669513413155, 146.314423870595, 121.159512532887, 118.655939027744, 182.421511663631, 139.926127171584, 132.396531605241, 118.873969145473, 146.739351345725, 117.248988589961, 111.447364244958, 132.246886994223, 115.278962753281, 129.961163544305, 126.323272448042, 125.307261714302, 108.818226846579, 138.992117068044, 129.814899024945, 131.651564499097, 153.488572082221, 158.513068636268, 139.576627297381, 134.201225086486, 139.027697011366, 121.829281518392, 125.782969111546, 137.304876873486, 146.939872537746, 122.318913124811, 133.2256564683, 144.454231231344, 139.689473909425, 124.047585839588, 126.906569120974, 115.53036762458, 116.797409221823, 142.106534005307, 110.178007214641, 156.345111187763, 124.451979220533, 123.237452934033, 116.557220064318, 153.116780277227, 131.976797275606, 129.791613935335, 120.622565772546, 114.612677797039, 117.189769772067, 133.627178947348, 152.038268836738, 139.445428323993, 96.0102089181592, 145.681111886922, 128.145804528168, 113.378644617684, 107.866480939515, 135.709569509497, 120.41935594151, 167.132137824353, 135.271759283546, 140.527608662107, 144.666754835213, 118.246373872872, 116.022392452521, 144.556255762909, 101.477679905631, 111.057030490273, 145.749957375743, 122.587335483025, 146.661985531424, 143.052413951995, 159.29580943302, 125.17491427017, 130.626021755938, 127.561890612116, 114.93523286348, 143.89422909426, 153.624178038755, 144.353321619928, 122.274222290423, 128.043822988903, 124.067868087069, 106.468498414528, 123.963348455864, 133.284839612351, 111.892003156377, 102.401556976691, 139.491838533715, 117.389513896506, 162.723299652939, 126.706750989562, 116.030339376083, 155.845006150108, 129.458993180844, 136.487022851178, 167.195197999471, 122.133779219699, 124.372531810917, 116.315070086284, 156.572613245197, 133.852270900203, 137.743612987778, 147.509110045223, 144.591393847068, 110.309025237899, 107.953079228032, 109.092787910154, 113.672017713977, 127.604869158807, 132.613055508436, 110.06261972122, 134.900695296483, 127.337775914187, 136.70941405786, 138.627301432334, 119.091028161014, 152.013529407508, 170.395824156356, 158.468876502424, 132.924003265182, 94.6694554857814, 117.622696128673, 130.365065258424, 120.344031946727, 137.144478035385, 119.557006783739, 141.192596118987, 155.608532912292, 130.416501680259, 112.730928764544, 127.8534879361, 139.819654320252, 128.521618228655, 134.380139923273, 133.67463483215, 117.185225137806, 121.973709174903, 123.964393494764, 129.960348659519, 150.22164700251, 141.075480568781, 132.558146220214, 109.188710960135, 118.031741384471, 131.230466363009, 125.722318787747, 165.690443008997, 141.475451607758, 134.236030084491, 156.200769634927, 120.201714044552, 141.363353121095, 130.077345267739, 142.741779325455, 118.353068146153, 150.380739982953, 110.383351264481, 125.704224945601, 134.733495695625, 154.436398301879, 117.181995656976, 146.574111972657, 125.895967621047, 153.555589370158, 156.810211205752, 117.198405140149, 141.246548442743, 120.48212415424, 129.529701505611, 121.261141329467, 148.084436136712, 136.964884887696, 150.903446537301, 144.625140048222, 127.937802907035, 101.184586904192, 135.634923957681, 131.081770557776, 137.59537642616, 107.703400513225, 127.125455042089, 128.213584277491, 119.63895308666, 154.04471670898, 126.749825481324, 139.222537381809, 154.086979461272, 115.151706747265, 137.455572456022, 135.646302403056, 132.491315693897, 129.377786913028, 133.854505295419, 169.000670759959, 151.325126999133, 150.904501827484, 124.491154881701, 100.796128534184, 113.527564347019, 131.09557903359, 130.048245038059, 151.382365754088, 106.926840696731, 131.349595693599, 136.191975464248, 141.518596794092, 129.539339848902, 169.688735923291, 131.420942786006, 112.737134081923, 153.06105686827, 108.201647321876, 127.985487959553, 111.499553131252, 133.803503265109, 107.662732324521, 123.052927878227, 103.412079536032, 126.078685117064, 130.042518157528, 113.331748590355, 145.65041942352, 123.059152330131, 135.936186941466, 133.210747848383, 130.672909169747, 148.58885657685, 110.272930505997, 111.6118251721, 123.532479105742, 132.664542753463, 126.776978235004, 102.801592723859, 141.417846650343, 133.764623061584, 133.819212004579, 96.8049218572018, 128.229417249976, 138.539067159786, 101.182863539806, 117.763800870075, 129.440214671012, 105.65989120375, 122.261240355835, 130.728297956452, 133.869284077512, 146.921691980533, 135.777538936841, 118.829993157453, 114.092633234381, 143.413848126094, 127.481225438951, 136.198321728295, 136.422432227226, 114.689710946434, 127.108646610268, 116.130932152361, 103.546614659778, 138.576026395276, 139.668972508334, 146.712772817208, 119.211785866875, 165.674989298868, 131.029606191742, 142.317021642944, 124.846690777184, 146.0289120532, 131.300224191565, 96.6013662550222, 128.394677332181, 124.334203632821, 161.653864817737, 105.42541558059, 121.927407090708, 134.904303593143, 138.446433361006, 122.670329127336, 131.377504730497, 141.248305472738, 122.73825847455, 119.403254678028, 127.45278920978, 117.339226324744, 150.313662623913, 109.661307414564, 125.480673345724, 106.354047963588, 157.695909743112, 129.9565102013, 99.9890031774684, 121.688834630437, 142.448791316602, 159.430294546987, 117.615197371014, 147.785417790621, 156.387730576696, 91.9468261572173, 110.172884968157, 103.52345101757, 143.986663320539, 140.631357110515, 139.880885123208, 110.216259340335, 131.458377126749, 157.102642732437, 136.363700728974, 99.0449946602338, 121.329260889869, 112.42215100457, 143.785421559163, 142.822991349429, 119.986199722484, 123.47005031348, 131.263460695609, 129.738067732823, 103.7534727838, 121.972700308915, 114.930601673962, 125.424103223201, 142.368638086516, 131.21635432114, 106.907165469895, 154.446494726845, 158.069550706619, 113.193965458284, 150.460861967867, 88.8951107189754, 135.903209501924, 108.909943805699, 145.044934516175, 147.013127371174, 130.917415102115, 133.689616357254, 135.739522181717, 92.9990075667959, 138.218421973571, 131.285302231355, 135.485914932326, 135.485681880375, 102.870342916011, 126.318742977805, 146.309619971715, 166.01097745578, 140.105801215264, 110.37017106091, 152.331073171392, 122.407956956265, 135.020987396967, 124.627472837584, 157.299729253528, 120.219978178837, 126.608559192847, 127.133831546102, 95.9187684112325, 111.152934652778, 87.8597913757943, 115.628734971682, 140.665832757936, 122.024914111846, 125.479856944958, 126.088679423677, 111.008322821017, 147.290278953683, 125.392692309238, 144.76397276728, 120.480538608093, 111.080498268302, 133.139702995268, 160.508053847249, 141.493551879742, 137.700872877282, 137.047741342698, 133.468009512783, 124.547725866397, 130.227781808958, 141.630556677602, 139.888741572585, 107.27471200572, 122.518717474022, 118.453368806341, 139.536748252658, 139.631475921029, 106.140111357837, 136.395428199767, 111.369050374578, 132.239388865569, 160.061061968973, 123.436116075572, 126.000438171432, 139.219507373538, 140.134946496741, 126.617234460741, 131.095158213909, 134.335770943351, 103.00073574326, 123.902746109996, 153.565959276807, 165.233916740319, 132.902360276467, 105.046068605074, 141.835718884362, 111.082737493898, 123.51334267551, 141.35917667712, 119.967943089206, 106.074023442949, 141.937277929117, 138.16836625624, 126.628078956616, 140.164056216165, 142.063865387509, 134.229275911055, 143.569344723901, 136.745883691168, 147.10172783563, 96.4138334971426, 94.9303377406018, 143.220170680744, 116.063577772746, 140.037078309023, 148.083220912843, 123.042892512429, 117.569926561671, 127.961519747206, 119.70329607168, 117.226452941677, 161.349558216952, 149.281002418374, 127.282274078201, 144.05385503856, 114.967970174073, 124.754134080834, 130.887640022402, 124.897087616772, 124.349911113012, 126.051143348267, 112.533299751399, 137.385107879827, 128.681714310244, 113.801055631962, 169.92937933984, 138.66369617304, 124.86437144463, 142.951203895797, 125.926920970922, 137.883513431017, 129.547478533016, 121.324443835762, 106.083317168265, 157.421778253521, 173.286651557126, 111.856226726093, 144.552760369527, 120.51647062987, 128.745244032896, 133.656814222862, 120.739544317791, 134.703713447839, 145.398843328439, 133.765184829162, 113.949613771553, 117.29244184727, 134.375865814343, 133.979489626026, 144.464361739344, 141.628619172676, 125.758121585919, 157.705371896015, 124.900876660562, 138.775956564451, 121.917044419767, 130.70724808604, 165.763783365756, 138.926647907707, 114.829888728884, 134.725808045519, 132.309110629566, 149.818057858681, 144.098711803052, 148.286768177348, 120.602224813991, 131.425513844695, 123.922063261375, 139.700335133997, 109.494693778274, 120.879282977055, 141.956127398105, 152.119616660012, 131.069797035815, 126.284973963484, 123.831790867761, 145.307275941345, 131.985265071231, 121.71561396781, 140.784132723503, 119.903870279461, 144.374187267034, 162.288214118743, 147.383524863121, 132.977049955239, 116.688340346698, 135.967084896486, 110.292111301889, 149.538383157935, 134.019815834181, 140.11235326379, 120.979264126351, 150.99547670267, 118.759960147087, 167.373028473012, 145.396380268127, 138.991725912706, 137.204062448655, 149.350820484995, 141.751309479732, 143.763063115483, 160.493985524074, 163.130559304366, 138.601301167536, 103.356455115137, 131.211738519967, 136.005880967125, 142.746279187141, 135.943089410831, 133.385220729737, 149.765725944623, 150.998243831768, 172.114783571294, 126.465896559604, 103.983909735694, 100.919734570265, 146.151537559916, 131.812895401633, 136.88536499245, 143.111693858829, 113.96697034376, 150.01574860062, 134.335570468904, 173.951850111678, 153.414812703955, 122.429735401527, 146.051842506818, 149.80467732312, 129.325422967308, 108.826634335901, 139.400193518451, 124.809221543846, 120.362281670084, 114.416028972402, 121.006008570513, 152.723664801695, 142.273337703795, 136.437786103286, 129.476516337204, 102.318128560866, 132.1959036666, 144.493624560033, 151.466351213512, 111.850871469521, 130.193855455677, 137.818877209758, 134.871575902927, 146.076868020867, 119.001187162923, 131.804769565779, 123.32668485955, 114.174380517037, 109.468104797648, 104.671725220528, 128.230350171924, 133.40174450963, 162.547033708705, 139.328434231876, 145.284547523261, 121.698528201023, 135.39823962785, 132.261257454238, 131.962584090204, 132.706549969432, 137.690295046431, 135.349915216887, 122.087931135283, 134.021821556071, 110.718885291289, 133.305813920106, 118.36438190043, 142.179999294985, 111.938163034012, 124.145524879094, 143.176683389098, 150.345540484872, 117.722625882268, 144.813073472385, 146.557931719904, 154.23728665675, 148.856198578895, 106.53730221173, 127.514436898134, 127.369406826792, 131.750569964481, 139.3816992956, 151.700169382292, 150.723913527742, 122.555355573582, 146.867991815734, 115.016144238094, 133.61778529615, 120.632574099536, 158.654382512428, 122.885395309425, 160.772210454761, 145.717523915562, 130.942413423697, 128.690286947223, 146.819744565129, 119.493450877949, 108.120880210803, 139.733589867735, 124.272044321146, 114.099656966079, 130.068855724915, 139.233775127686, 168.437736188647, 119.333580132239, 148.801458253636, 107.731451229051, 104.991728057473, 134.450621178993, 138.482671710111, 135.466544036886, 119.205197358265, 127.604780509744, 136.161392131756, 140.359230597653, 102.628395784215, 113.534169561385, 127.726757610177, 133.961170723551, 118.995884396035, 136.091706275352, 172.37653660151, 166.018404465905, 97.6996597167939, 82.3128832920222, 118.765194051213, 109.828160833957, 110.772507933207, 111.502742823199, 144.37337268254, 98.7291125903494, 129.570159015732, 156.689126461988, 159.731006100326, 114.061537081534, 113.52913346803, 155.434753284133, 136.596219619857, 119.762872333004, 101.613522126811, 118.661877238358, 141.734841820373, 130.060195925648, 116.265986687583, 124.957565659695, 135.629889590948, 122.737746258042, 141.039543069212, 99.888295121585, 116.162463505944, 140.782910221866, 149.480511455759, 141.676407269705, 126.021716549361, 123.49572981409, 141.866496529026, 159.761742442351, 126.246334654148, 129.751406776901, 95.6086270144262, 123.292337572467, 142.681626488908, 105.850666473803, 114.51529442331, 93.8928644771495, 99.1789676385878, 138.291055730257, 146.763228260243, 147.655956639653, 163.383409447255, 109.06217019303, 149.316261971166, 142.31511851158, 122.134030291449, 140.143766885267, 120.796306921214, 142.443517850548, 131.796240923533, 131.904341544869, 154.34078092309, 151.95093902167, 123.730298439522, 118.568668837611, 113.429970645341, 138.514635262283, 132.795120013126, 160.583363994533, 140.768861108697, 129.140444565707, 125.345769832122, 120.668259903212, 137.256600618084, 136.652672725215, 132.663018003225, 149.677492375965, 141.837094078775, 132.774783779011, 150.018976485684, 114.556807030906, 122.99465891915, 132.704508394851, 147.477559447243, 99.9048796481727, 120.671882866716, 136.630959791027, 128.728967666781, 140.372725163148, 141.356125290787, 134.97747792802, 126.362679373425, 138.658532395226, 137.55732430197, 131.115214077303, 106.354596096618, 126.188515548656, 162.667699993452, 92.3703173911491, 121.570752555446, 103.704180767073, 135.067026306977, 111.499550542458, 133.09186131927, 139.098447561093, 109.30366256501, 117.746914364073, 127.568184402398, 137.090766206928, 112.779038179275, 147.780110252375, 127.702094733578, 118.913496481445, 108.833667363626, 170.308782315949, 135.228483318079, 109.908300152151, 147.974232267054, 113.637817253036, 125.399229665436, 155.26549678812, 116.697129921262, 186.771345552748, 136.12768588944, 131.661431224463, 112.540967818033, 119.87449925223, 139.20953815039, 116.99810512781, 133.742291026877, 133.207318583548, 157.246928493001, 127.675814519418, 125.867707926835, 156.855324025371, 150.692384184866, 124.403055957061, 140.548781420521, 130.542042237859, 141.453527342178, 117.817677122677, 136.254633507611, 135.684659366643, 151.014419340121, 161.777918616036, 140.346975858005, 134.353042246591, 131.198757109784, 112.476878913901, 126.564033362064, 124.110812759015, 114.910570163445, 132.178112504791, 127.329263062017, 123.987691455405, 142.944625334836, 125.462469811682, 125.590868213555, 113.457399186436, 151.370581173073, 150.032823302809, 123.905877859154, 107.046959440653, 147.8654187107, 160.036250597436, 130.863375102092, 121.782581242952, 132.487257803414, 123.27583179576, 137.63143844564, 118.396107416475, 126.419716071799, 157.904241171163, 125.425287525121, 130.700406545452, 112.181929597301, 107.292877890961, 131.287171386662, 119.315397029673, 135.474056687861, 168.582270086556, 130.488300436825, 130.562512695963, 126.327477869539, 148.141645591804, 123.723901449695, 129.482400773775, 131.599899356287, 141.440146353712, 114.826834016106, 139.391294451662, 144.158854380044, 135.105583695482, 134.819662120168, 129.03306465859, 164.066008043393, 136.994007410438, 143.943363513284, 128.084750445003, 123.795331186487, 122.241434337988, 117.172144296486, 124.022007155284, 148.14423335383, 142.826089128566, 147.539972492144, 132.128878986834, 105.24287645835, 128.775876554629, 130.974487104348, 108.07656376377, 142.827730814475, 112.834663321288, 146.052574343118, 123.469799774684, 135.667215071737, 121.113053522489, 101.8554172991, 110.573725033865, 166.75401147761, 145.952064694124, 126.215244152791, 127.357687617836, 146.450676108255, 136.580151892631, 114.241534189186, 127.184387409091, 161.073971280335, 156.042902473341, 135.270035700621, 128.547984446797, 151.147130795295, 93.5270854682243, 130.708367350594, 118.571709164132, 136.02028762334, 133.416668582852, 124.837270481454, 154.900535362404, 114.145685881874, 128.408185158452, 121.519075083225, 178.638843001401, 132.066446582394, 113.44068619671, 120.775517866532, 141.533095777873, 126.525140378343, 140.524410019301, 121.88463045646, 159.316191018861, 131.634083541531, 118.941388548591, 133.767211186497, 147.74172282945, 163.798238202004, 127.28630175051, 131.352743141163, 121.129136476414, 150.103497033532, 149.973053374615, 144.151376308545, 147.671321613478, 146.704049332125, 160.428347400676, 153.214810907465, 152.629677165155, 116.050339634955, 150.046784224035, 150.316920469122, 119.393794699417, 165.541144991682, 124.410024963654, 156.410539440582, 143.699452021005, 145.924879350327, 98.556066151689, 125.223071583618, 148.384620661633, 127.590670885088, 135.739697826283, 156.917194080079, 160.804523473538, 149.449572412342, 162.500826078828, 155.107198116986, 118.385828871271, 153.108758447317, 117.363974852468, 149.698300486696, 162.140658310255, 126.670061854635, 121.163533372019, 143.184970872835, 126.094694502321, 109.854563758118, 123.951352515218, 138.843491307384, 136.608069253175, 146.843823371451, 144.634738579286, 130.65608530936, 121.461819385531, 130.879978951857, 122.791697807876, 149.238800202592, 133.066582946254, 129.533116135295, 143.800604295377, 153.65730798031, 105.010940599901, 157.432133348238, 146.446170745482, 120.276998182462, 120.010198367366, 157.122290717779, 130.497559799122, 130.133771247464, 144.91901308948, 131.25456913639, 112.381417447511, 134.055558616624, 121.676654583286, 154.40073277848, 110.152624905609, 135.549911370259, 108.49828453324, 132.954714322004, 131.802935691824, 121.049655514042, 167.272454229217, 140.816292477851, 138.557594834948, 137.962671634122, 119.46474630427, 145.945728016163, 137.166277652693, 135.353054775521, 107.69467159357, 116.710085219793, 125.112543341172, 135.179788998026, 120.858857286811, 135.749760469506, 155.556618021884, 163.26832397619, 118.582560815495, 127.030399031305, 132.24111912828, 147.270051068013, 147.591655144175, 112.112945261082, 102.658849861381, 102.723456299604, 138.805653153813, 108.353672635128, 130.483051146323, 121.045739247006, 128.220105609652, 137.067193815065, 136.82465381412, 135.213615592731, 140.548433809751, 125.275443791166, 145.626176534583, 144.025379285794, 130.970148678693, 122.647043529888, 134.275222481827, 179.162239997624, 139.522002128311, 121.880721398453, 116.196686746069, 123.017786252086, 141.258123061207, 140.628463525636, 145.485406404051, 146.433306145389, 146.949690564173, 107.483382362509, 164.030161756116, 108.006026383341, 112.597422399115, 125.78564481663, 114.825801805658, 140.486909184435, 118.700969104709, 119.820361984313, 132.263555175015, 156.729300238303, 128.916895755871, 157.370429666989, 140.730545481415, 151.90397178006, 113.122986208845, 133.939976541241, 115.624285127789, 143.174659690464, 116.087639036702, 106.574700979525, 102.736492410508, 115.856118497163, 114.244927165367, 150.305420486527, 123.184548893918, 126.792555940988, 137.106314531982, 127.311500067404, 145.794966652351, 148.500352410476, 147.063810518157, 150.663660509629, 118.968920447151, 168.942807657171, 94.6517380554065, 95.4568690196904, 128.466427958289, 164.010722658319, 118.761924332907, 142.010172860227, 141.786567687253, 148.719245480772, 131.727305895452, 155.703921893694, 115.793602120653, 131.19904573761, 136.705246214726, 163.693164389629, 139.102531228999, 131.989152166191, 102.866066805708, 101.684863156256, 166.46393647251, 108.15208731221, 117.395245736207, 131.161884622575, 121.303610658716, 141.896139952265, 112.018098140466, 125.046121606916, 125.208708244438, 137.311788476443, 128.044790170668, 135.110719897058, 127.858409655858, 166.445605754564, 118.72092700821, 150.585942449528, 130.595482992744, 153.933984334142, 139.74689737851, 149.076166190208, 134.67149274446, 125.00849146334, 139.231738731359, 132.898926329926, 129.879915360389, 116.382075522111, 118.582806477462, 120.016634591682, 124.23533240429, 132.977570390802, 130.184019204658, 128.854916889997, 96.7072333828458, 145.806381782644, 140.495663018552, 137.010438049839, 104.333050579369, 114.485925472295, 128.521940565313, 122.054090316075, 95.0646821745188, 153.862552433593, 155.851232086333, 130.583557815429, 130.714993118832, 138.006145098367, 134.764171372951, 119.050478582031, 133.05110998744, 124.780075035403, 118.775979341919, 134.944292376698, 108.319612032506, 106.892783146097, 98.8069390326266, 125.545169443179, 112.611188059597, 127.110373972394, 133.243068457619, 147.537080330816, 145.643907774058, 119.321418696356, 160.611585718013, 135.267283457585, 133.68848508925, 132.884628467452, 153.869031470787, 140.473347194613, 120.127454839987, 127.008191696405, 137.316388892808, 155.315504055855, 110.399535485116, 149.170252479895, 134.277985096091, 141.759540553602, 113.096273106649, 149.586754597895, 109.621916055572, 124.838311351404, 152.095466112772, 157.782994319822, 118.543369884935, 115.263066996345, 162.409747447374, 142.583534627638, 138.604061565703, 159.93562008717, 89.1968384852271, 133.71578611759, 119.190162737076, 155.524625167127, 93.0998591026086, 164.442276430705, 118.917551220075, 124.700532869945, 151.332793662776, 117.760605037337, 110.36616143438, 146.985241631795, 158.472861756562, 133.38668665011, 149.419621675349, 125.619726379503, 160.285686893872, 138.923971931213, 157.265431113505, 124.357750343741, 133.797854480077, 107.399825095373, 135.850820915387, 121.59453823565, 118.573839735414, 134.931359907773, 138.623600174128, 110.491559661973, 111.772923790022, 114.432398730228, 108.179522236932, 117.593919334871, 146.901978107324, 136.416447319761, 128.175448720197, 133.864652000612, 121.215350473007, 112.093032274061, 146.343065811085, 130.478250717154, 135.456797877602, 144.887250022194, 129.505961762849, 128.6169709506, 127.329464633979, 136.608642108059, 116.747748253487, 116.567940014022, 114.89622785631, 130.31238098205, 122.456725160735, 133.051886342218, 138.943825216823, 132.603487465926, 159.698258788723, 154.566528391476, 129.950090665356, 167.297842305595, 132.567155322035, 123.695880903179, 99.1608496323381, 113.908249610473, 120.867259531599, 123.851184822984, 149.339953291393, 150.943648428603, 117.521669407606, 135.655108507959, 114.866770499446, 132.286003802163, 169.258554780009, 138.122997522019, 145.538059807537, 117.44130637503, 131.404183432937, 140.535818301135, 123.896379399376, 118.354710362756, 139.918897865998, 152.294818127638, 115.56159322805, 151.846495258863, 145.078798239609, 125.071982556425, 111.440451305519, 135.872156767258, 115.373961208071, 114.458505155742, 123.724202374339, 130.513296156381, 144.82360297982, 119.445459118269, 138.608084642358, 125.919226603856, 146.599778434237, 158.563907574169, 114.321100292607, 130.239084134663, 101.529578483877, 120.857431202531, 132.055089460557, 143.386854725951, 155.365007765785, 98.2503921039104, 130.077432068169, 120.722702813611, 100.027248548999, 114.084776930831, 140.429937471411, 109.975737864963, 148.741572352116, 98.4009063677371, 132.337167957888, 144.8382294848, 148.176717795374, 119.214538693633, 109.712835430878, 132.141533897334, 144.123326004799, 118.933205365801, 138.577561893563, 141.745142441883, 130.837388142014, 116.285058414295, 117.780661806908, 137.121272764324, 135.388796860183, 97.0616688367627, 130.319883339423, 109.478394586734, 110.14929535842, 118.736954077136, 112.423947134385, 134.954037214089, 185.502938305491, 126.412323891307, 123.837996020311, 138.889326947433, 111.987649825926, 123.247932938138, 148.34656531459, 108.823386857934, 132.702133516701, 123.61679577028, 100.094538955339, 111.787540345968, 118.546047350508, 138.762961027693, 130.498393075175, 96.6003294339422, 134.230930074142, 140.787642088766, 152.109288229775, 159.999448689764, 153.455136879725, 116.110133585224, 146.290882540732, 132.82788793876, 135.573699968122, 133.004782659811, 132.476525996866, 149.672641350703, 138.965527370839, 130.905578699888, 114.613878626535, 141.382796034383, 119.574725896307, 145.489686117592, 141.198761652019, 123.797410688535, 112.359220937232, 155.362116300793, 130.707853144991, 144.733823920656, 128.553067159351, 111.344764276785, 137.568783002173, 121.098331766556, 116.457641659189, 145.466416736674, 114.258931780426, 143.208846098174, 154.746284423351, 142.071599583261, 149.150912974363, 150.3488053974, 155.905111627727, 132.467820960254, 131.174555665387, 138.330286918724, 161.467623649163, 134.610904864257, 124.465544919777, 143.715097800549, 144.672597535603, 140.646689195946, 157.614167084248, 123.748328287232, 104.697459734977, 155.701380540465, 114.418955525808, 133.132558590631, 102.55813575588, 156.436901025656, 113.680687601881, 150.228237974369, 134.131362175216, 146.215666884689, 157.526824599578, 120.563373121176, 139.771299923754, 139.93106402114, 126.332547618166, 145.328101913078, 139.178870171946, 155.232051407226, 126.441710505338, 128.243871533736, 124.324806062263, 108.398422292014, 109.115075871608, 142.191294414802, 129.816765674375, 115.190433004115, 114.350545083195, 151.542374756419, 132.001054955129, 155.839783704164, 147.268917719529, 109.10605527442, 118.436094478578, 150.716788100046, 120.917312431914, 111.646890615018, 148.898026745362, 87.8179350401732, 149.751797606535, 142.222403583626, 129.084350440291, 132.725406030208, 115.512340312133, 127.398808365451, 115.537606084267, 132.942760109614, 116.42139785076, 136.098416984609, 139.329916397939, 112.436131178543, 117.811967779406, 98.6954381847146, 118.442235968239, 131.244127298769, 108.473408300435, 134.923508128248, 127.001616217104, 144.333870133851, 122.705900369653, 140.277228009094, 114.776931246282, 135.019223913426, 137.357792933963, 111.371128610897, 126.083953868309, 117.253595814273, 133.24586614933, 111.525522410087, 120.919412342502, 140.156780096857, 121.520203628093, 98.9761868415662, 157.47953097864, 130.99104130969, 127.198506299525, 135.837784884101, 132.224294324351, 138.670061748036, 103.444104519442, 146.913963891551, 156.790713023775, 105.823643417335, 128.047185896609, 132.073964464663, 139.844933107871, 128.721894840946, 120.312259977794, 144.64501881579, 140.347159320358, 133.857490153099, 127.676211930902, 124.638302222417, 154.86565859741, 144.55222428437, 124.043449282493, 122.915995215147, 152.515621893034, 136.571508787318, 101.811683344051, 110.107476844289, 116.340894308197, 126.803482007611, 120.436139695882, 123.629357366601, 123.981544289103, 123.917257173021, 134.172142011981, 142.542074578468, 112.019515637726, 149.912316342747, 116.101120417551, 115.882402285412, 129.048610445699, 145.515488500729, 111.21620890574, 152.450637611236, 120.52267794155, 148.048438669384, 132.476593972042, 142.016114997772, 158.104729943143, 135.504042854282, 163.912251848952, 131.498482792099, 120.670790259885, 114.082175273988, 132.971673638063, 111.592064075932, 107.60525601637, 147.733335246204, 126.545836687506, 123.840182976077, 151.804878404855, 121.004209418365, 124.257435779547, 124.011335879832, 149.241726849789, 155.49032800841, 147.998459714546, 113.456375119149, 155.483667946477, 137.471483671786, 93.7211880057844, 89.5891860992323, 117.132072334617, 153.24232253894, 118.856233530651, 96.5565574781079, 147.258179902313, 159.602674458544, 117.509167229385, 146.274488238896, 136.23162568947, 112.701685760378, 150.874727326066, 156.373546870892, 148.597119899247, 136.951944243647, 140.37962676237, 139.0376584988, 114.522183061712, 165.792675876585, 143.03291654812, 103.241351997501, 155.384178858622, 104.020487584284, 150.187761546777, 131.28611846033, 137.677973794029, 154.275120669437, 102.680669844393, 117.109082884841, 126.601958768381, 134.396114540331, 148.884624469153, 97.3272002800657, 172.524828577262, 147.62907229898, 156.953564856377, 98.3742275596508, 114.875193719848, 117.1592048394, 133.026897169808, 115.721511699452, 146.160552031846, 120.881601816057, 131.096410238128, 110.47719758087, 125.262403195946, 131.24629771191, 127.963482478038, 165.506692206387, 145.559751419936, 149.922804747556, 137.752080868692, 168.250918699344, 119.843277613991, 107.982127878153, 118.495524152443, 101.256764316013, 126.285585169033, 141.685280594608, 129.30558353548, 128.297589832166, 138.44128077445, 119.650137700892, 136.709817244637, 154.185824505765, 92.7234645423623, 147.539880700125, 127.774065004542, 142.176348165893, 150.945799598453, 133.548262319483, 138.548436410517, 135.844426258672, 138.771394195668, 125.381029214307, 173.697243677728, 131.689545000879, 146.171149424816, 141.594096846534, 112.276868037632, 122.526238102519, 175.751913304076, 147.267428547118, 126.892657548016, 146.186148327573, 153.036662985543, 134.174750410724, 105.678556626007, 113.450091887415, 110.182370000591, 127.458403553248, 130.222257632896, 125.535086263402, 99.157945184327, 128.288640423552, 110.585458359803, 115.281195568967, 121.226910384538, 126.039847217274, 86.9765576835141, 128.158233246173, 127.241876449106, 111.996560932757, 151.720550083152, 149.703353100658, 146.778177110206, 138.324878077637, 120.07727724512, 116.912941024781, 108.852757754898, 109.64527191757, 137.186369334147, 135.850329545679, 168.591020402809, 129.563906772505, 146.752775242097, 134.34749143093, 118.638271822942, 111.792371913572, 118.511481227998, 143.04463681526, 136.048264581178, 138.915440121032, 132.028807316165, 147.243372896052, 164.002981153402, 105.47734006756, 120.981714933235, 125.174765206601, 116.644642368554, 128.466177491321, 113.169244976429, 168.222320873834, 136.259255278977, 144.218724390579, 120.503927944146, 144.525657202466, 132.090808549329, 139.793821632165, 162.953135118692, 129.934842473339, 126.714528662823, 147.895839892594, 152.174946944065, 151.014908990666, 137.22820866884, 125.808724403121, 125.028452235614, 133.678376550528, 156.439871226071, 137.15168087726, 89.868937586084, 97.4364500849059, 113.17587105191, 111.753025917627, 104.954661140847, 131.943110738407, 123.390401928071, 149.623038630098, 149.808758634225, 157.365964099773, 133.254721277033, 143.985444828683, 145.566012918531, 104.080313461099, 127.508017552256, 138.418843671484, 151.436231204658, 133.439801602228, 121.759043723932, 115.955107625017, 96.9299191374729, 117.286409287162, 118.996876985764, 128.298376382694, 144.53825090348, 119.985083791799, 132.716290001928, 157.635100229585, 145.118554514863, 136.541086542057, 113.149716203941, 127.407490767434, 139.916588702104, 130.156195151044, 117.426926688636, 136.988382481364, 113.782152920061, 103.256300049417, 107.822636115718, 135.219700476276, 145.183696975537, 144.25942179666, 137.797265601963, 132.750379488779, 118.698224924869, 113.215387585761, 108.572965152942, 133.79247927424, 182.114205294106, 125.766948127894, 122.725633007626, 133.887743658828, 133.031827668246, 127.629431702946, 130.393555772426, 131.621642345041, 128.835690552784, 131.761234725071, 116.796227168628, 158.132353008311, 110.947949835406, 146.120565919823, 128.605671810137, 148.835715060752, 107.551966355708, 131.500950025089, 119.467374017059, 118.208694294373, 161.860913557276, 140.644429628577, 152.417038076095, 149.241123346264, 117.377731402316, 123.177369075702, 142.471001983833, 113.943120355078, 145.353481180687, 129.587238136168, 133.26455485003, 125.927548901287, 118.69955969483, 113.761458490411, 93.0059977577607, 122.960464703112, 149.320872053469, 122.201935927677, 141.632868070253, 135.587056877002, 137.548781693449, 103.658501182642, 128.463689300914, 125.748881685928, 139.747925984986, 149.021057570564, 119.355239385794, 144.503887725617, 130.660865964417, 141.256024007331, 94.9529733354019, 147.354822665166, 144.755791189446, 103.098634975364, 148.614002570468, 127.062953665323, 155.319555268714, 114.663444192258, 116.112553824573, 143.396908137026, 161.225386256418, 132.702617018358, 77.8420069685857, 103.12493180049, 154.296944332571, 135.374812046168, 137.458696262947, 103.819292413771, 133.624615048843, 145.695305464144, 140.055840572294, 141.43554688429, 130.038207472122, 125.392144677442, 118.090424971971, 108.269757818545, 132.942389963097, 114.877652664743, 124.20955096944, 127.67671393804, 153.271143159924, 132.578975522488, 127.957767882594, 119.332420343685, 120.42095468601, 127.503694749701, 137.336413228636, 118.309451683249, 137.27052175936, 98.4201711458191, 127.477536964023, 133.346329007789, 147.539732082831, 160.832933694039, 112.307514749042, 125.733223705947, 139.28401645567, 168.56471132007, 143.272480437792, 120.312915592636, 128.69928236926, 123.432341112927, 138.740947306096, 143.837912314543, 133.205767854183, 169.643794901274, 137.270419546611, 104.600555826615, 117.722725995182, 123.73128020918, 139.316775200658, 133.851762113408, 113.265673935934, 115.540239153104, 112.2434000528, 145.87018786161, 144.03443019606, 115.502543742834, 145.849688003035, 136.492862130663, 154.822357191433, 131.240296658388, 128.214322578807, 140.152257320459, 124.353183845233, 137.889940532065, 161.050947847105, 119.027001023621, 146.520704898323, 162.272923604645, 124.583871102342, 124.699544983682, 118.438132825432, 136.800588846118, 94.5755489300833, 100.782398467791, 160.986221304436, 154.763588052877, 121.663438088514, 155.204547155898, 146.609620348654, 112.140150339138, 137.94995031676, 121.418135380199, 126.043690230714, 141.271329704351, 155.4112499257, 115.666617185455, 115.788216762284, 155.597333323895, 107.818049485548, 139.543893767108, 131.22519336985, 155.282581710712, 149.253358901358, 169.389937547851, 146.877358135189, 150.080224971358, 119.029536021043, 146.309373935177, 131.353384915096, 133.281125371056, 133.237686636835, 135.565483579302, 127.267036977684, 116.103499608821, 131.657993828814, 140.3795184639, 123.483119423731, 137.976455137927, 114.415831906512, 140.177655213545, 136.636227562907, 117.51188642592, 115.732742882271, 129.155435755687, 116.511662179049, 165.989542423853, 88.4852846311876, 162.772128926208, 138.428405551414, 143.762520032456, 94.5657924170255, 137.835405506766, 132.291317249082, 126.554010988714, 149.147006559798, 128.439553335755, 136.059798587741, 145.093631883634, 138.757088982627, 126.375015838009, 146.828753280363, 113.725366091738, 139.166867488355, 126.824347787417, 101.013249204118, 153.449578928191, 108.940430397616, 104.550088792223, 88.4781418841212, 155.605465910645, 123.247994091942, 114.422019604408, 150.755846616295, 112.118888125749, 101.844628029249, 128.09500787833, 148.333555051761, 139.08164623056, 129.441681745281, 152.326825731305, 133.009316190313, 119.946975927871, 101.791076965509, 134.785194433671, 166.145659361178, 151.749111966655, 129.900544892644, 128.88960156019, 95.6472886335763, 135.816470002857, 133.681483299995, 159.260199221953, 154.145797643317, 135.376015679411, 135.873932305384, 156.843159102323, 137.475985655818, 123.146025294297, 138.71483931773, 130.829265058321, 121.402231067211, 113.422797968156, 138.102440389237, 139.827419964611, 143.353652391899, 108.278450774923, 113.958423085339, 120.109312748258, 143.671870928989, 147.999472154867, 127.434183912712, 103.359048689808, 116.773636323496, 127.09574502918, 115.294106034827, 112.759912170132, 98.2207608768625, 110.981886215187, 138.145979715807, 136.94049087529, 154.400876139348, 121.765468123702, 99.2419181136451, 158.57302696766, 109.169108575188, 146.315997353491, 120.277720632584, 163.421510178784, 116.296999147506, 151.378778636512, 167.467814170752, 122.97692757737, 111.599930934504, 136.310642911502, 118.227085635272, 149.682450619781, 135.027825110113, 134.757840685187, 120.349864536986, 122.970711772236, 157.186552073907, 113.85589001975, 92.8367030817115, 138.312472790061, 128.415050127527, 127.778705006573, 102.82153325478, 125.128311230737, 126.166154735957, 112.280700928882, 130.678134395238, 110.676229686314, 110.738140085092, 110.343522142973, 133.996319893028, 125.512197921862, 120.366214691568, 136.382946415934, 135.894798650452, 121.855560301146, 157.233559975937, 127.078610723297, 139.379687002311, 120.470236135353, 133.428651551379, 126.143980510112, 141.823602141554, 131.823064029138, 141.886303406342, 137.025143909952, 126.747279919963, 138.525425067712, 122.048706954029, 158.472214798837, 126.631791631674, 129.617021786274, 110.372423666644, 131.378204041919, 135.720067478235, 110.361146130883, 169.067416869153, 142.997320286247, 136.083414590729, 92.4193306171117, 102.388606240279, 122.477706884671, 108.369278940116, 133.584606813061, 123.830662803622, 134.767669010991, 148.745872975548, 127.823989590449, 163.769534108045, 127.870648951608, 156.616412199935, 132.109895049674, 154.562972032195, 120.353250742963, 160.238947318518, 135.597319563807, 115.296916571788, 122.027050005361, 133.83918754689, 128.277812898922, 122.638833147568, 136.479131843772, 124.26478444534, 147.484948769594, 133.796345825267, 130.838541978644, 107.717298508878, 135.038243049112, 127.687300486558, 120.738587709085, 134.115877465212, 126.536349936879, 150.181685369649, 183.21584302484, 125.156735474617, 154.065295513973, 135.166947183671, 135.858693321635, 138.893069609769, 141.656100669691, 129.515037810588, 128.390376506497, 120.457137811401, 125.572285127836, 139.785412393248, 156.527945104292, 138.5688324401, 106.37437218986, 129.104725221362, 126.894455850684, 121.771351501067, 143.910902448547, 120.501036421262, 117.5114891501, 95.4576347567755, 161.639837107059, 129.624925202354, 121.535223301498, 121.485316092765, 145.919708656684, 149.128122401011, 157.949840732382, 139.886719286193, 133.771693346922, 116.520900011167, 121.70491189822, 144.041242272739, 143.819531284588, 157.992039507094, 138.22260643872, 137.853595862216, 131.761255113557, 162.831296374411, 117.242584141561, 154.067561826554, 106.686256536834, 100.256992233599, 164.347806576726, 130.021648292563, 109.355537844199, 121.1375254446, 114.873579308853, 149.5935227316, 150.002900275605, 140.431885090989, 147.698810631815, 143.612567325437, 123.18473793198, 80.3191056642764, 133.918620927494, 101.097471738824, 130.349003218127, 83.0288704917276, 122.107804669961, 138.970151498306, 150.202100192298, 151.005277288348, 132.049690625558, 113.694249523632, 148.440461475647, 135.232987954307, 146.768217171264, 119.895070415581, 127.990378446138, 121.091406981511, 146.109037816133, 129.512647230171, 106.34007715159, 115.180699482298, 130.102134816912, 94.9795793929725, 134.866128567868, 138.789972639244, 111.83942370599, 156.282277180056, 137.082234794129, 145.204817355819, 117.997071967909, 141.382630985124, 165.1157339822, 120.586188242701, 127.961387666319, 140.115114726739, 92.0224596208964, 135.653158212556, 139.704550205549, 136.091084012684, 151.243431535134, 132.006653011063, 121.342136845339, 120.706322363107, 162.879206198881, 162.548761745043, 145.310024837597, 153.349646647579, 111.368898739089, 139.285122243259, 150.762581673417, 110.882354608859, 118.743225156947, 112.670151083344, 110.162161116649, 114.4952049837, 163.248429929581, 106.200240685702, 172.119694079444, 137.620281711373, 146.815948136366, 125.489921392091, 152.365530659102, 119.236542864208, 144.814321813572, 96.9843110337285, 109.266666165236, 159.630883478112, 142.856709059896, 140.32951246079, 158.281905966775, 136.658738160588, 123.269150167005, 123.931021528336, 105.131253282136, 149.505259438461, 130.243557800399, 99.5935668714699, 111.083116174851, 136.639897281169, 143.555905565476, 144.037851669981, 144.226380939287, 132.925834908074, 131.802010916251, 104.479895399711, 128.720294911433, 138.496630819779, 126.980845614096, 97.4314879240411, 113.139491251034, 144.937465931997, 121.271464855956, 143.269294691969, 99.6658278523131, 133.946635061074, 151.663316422111, 124.00942115601, 161.090633339611, 131.307262845547, 141.59436685121, 144.18626774147, 140.4040565279, 126.529536660396, 119.476508178485, 143.562452844617, 120.17759044611, 130.569772607507, 117.607501453289, 118.061965393651, 138.01197028711, 101.053659705109, 128.470195240396, 136.438640326994, 126.829590244866, 117.997232433853, 126.45935672779, 159.26883744662, 134.478183995693, 141.039781392733, 121.694181042345, 141.460086307329, 122.539813435465, 133.33406050738, 140.377653525499, 151.897616753748, 154.65635947851, 105.138508843241, 106.728286028489, 122.511110215556, 105.641932852321, 118.982252304815, 126.089388033022, 140.777076039925, 107.499295623696, 120.909804075591, 147.019510565777, 131.675346260246, 92.4276563117456, 139.136236152473, 124.135224380728, 75.7248134592988, 173.401262004951, 162.426765262519, 143.819105676003, 129.754995186526, 151.392889028102, 155.219921856386, 154.107852187543, 127.67950854417, 138.889980675538, 148.351554247227, 125.612325852194, 125.111585042881, 115.039085833495, 110.462942960071, 143.716393018395, 117.783788698448, 119.961992008289, 109.653726472582, 135.032596302496, 139.317140900203, 138.577048108559, 119.895101700438, 148.546894646482, 131.107231490553, 136.660025926308, 98.213800938871, 129.568562580874, 118.405098723887, 127.708006188358, 142.684879015703, 126.905887155571, 150.377429600471, 125.773343283083, 141.418694030796, 128.50519463018, 160.534059257605, 173.543147337986, 115.995472066442, 125.193134260273, 141.248058197535, 109.739764614987, 143.653680778135, 96.7599105816335, 117.35659021844, 111.109360443479, 152.888098528451, 137.739135364459, 136.53968822641, 109.56977494768, 110.855963092219, 108.647798638199, 115.76112136842, 137.201834772731, 118.736438110394, 134.859783750697, 98.3446808695333, 121.243883802788, 101.721185304462, 121.441538270116, 113.819070696308, 118.442296316873, 130.600527663233, 129.723881659318, 144.665620594331, 159.8212082989, 159.309821521416, 143.816343270422, 148.305195496866, 116.439302722369, 132.990195008508, 138.872780185049, 131.375686626142, 128.612524086021, 136.861541986118, 134.993549970129, 120.872887361218, 142.694886620104, 145.855233932847, 109.080694912935, 134.6916955889, 142.103789125478, 106.582685370191, 145.862504726762, 139.534654683616, 132.23666962116, 146.33574957473, 119.933662644574, 119.812433731115, 117.848763408842, 100.266053335136, 116.968802196076, 142.487992412354, 153.445590103393, 169.343082610023, 116.668612562705, 143.786436515852, 135.314688615027, 128.639496041676, 143.37926599847, 177.685374324442, 124.956606244739, 131.975025910239, 130.023919218775, 94.1648525751294, 140.638848537081, 129.178881136708, 161.929365086675, 116.209942626176, 120.305583809618, 121.604185101942, 119.832789211455, 116.686310494918, 144.996170753083, 128.374371960003, 153.533908135819, 129.817199330182, 108.011246066033, 151.0058450995, 158.340019015008, 156.540975296142, 146.467403817529, 145.474819365856, 106.829200982946, 110.830776342621, 110.263442316084, 89.7192003132686, 125.729971645767, 154.877938381894, 102.458112616558, 119.674490434336, 127.506809251856, 121.813461768154, 124.571504326482, 138.864575685169, 127.948195206837, 156.829234993557, 141.314098668103, 117.803851100427, 157.236433297396, 125.376463353262, 140.723057213537, 104.825653938013, 117.969897320674, 156.123256510651, 126.666054824174, 124.103525738642, 137.42081546676, 146.947733289407, 150.673259375549, 118.932310378934, 121.254809496739, 119.845240141479, 161.669556665703, 123.312816285325, 152.724240438859, 108.052325707374, 117.553181331197, 122.190584611324, 122.90529920195, 108.510031289635, 167.137657194569, 131.642838295932, 128.674835282416, 149.916877974021, 157.145353228299, 124.144556481029, 135.680220183358, 112.806138650015, 113.271507926379, 142.833019630429, 158.86131173788, 125.267442640488, 118.390660873867, 101.193824625996, 130.959933014962, 126.593494470548, 161.186219881025, 111.140212939668, 115.777739793144, 147.602076247181, 122.739745286455, 160.136039304313, 118.783544193792, 141.19503810554, 121.921302268187, 143.613163308027, 170.35305559924, 117.594734225533, 89.6695673412518, 147.100789785732, 146.41266982602, 101.512653348322, 137.086133070973, 156.997130453631, 138.110639019257, 154.456993054481, 137.833318837246, 147.596985602159, 127.156333167487, 121.239617751916, 136.887558731988, 134.74567251155, 108.545869595217, 122.802788441278, 133.213351002145, 149.166747294624, 162.023772573496, 149.66898638039, 115.876675639519, 146.284929018563, 119.019482763363, 103.753317901491, 118.652578517859, 125.80391884953, 151.915253448091, 113.514112028649, 132.884463166379, 127.014973629364, 117.409725625389, 110.167424977067, 151.421886286111, 146.449043055334, 119.361578187579, 125.118504463785, 156.323084676209, 151.743056043412, 141.126209356771, 117.880722298644, 141.644478400474, 102.959538198615, 125.10580105781, 137.385619635971, 120.827166044716, 105.119765829441, 162.52855727975, 162.081768412052, 121.058242215041, 103.229839934447, 96.7940373417473, 135.961983492629, 132.036332340315, 98.4240868916079, 143.308176683779, 112.460621541615, 132.761021112568, 117.115175266886, 103.631680345586, 115.310068372054, 121.136482831156, 130.506561031091, 153.410161648842, 148.891578862079, 143.316068792596, 119.870618272393, 143.772188205665, 112.026432010841, 147.294366993396, 137.831949336314, 158.590218511323, 115.491198666524, 129.473647774693, 136.044021980601, 136.181091601946, 130.80923749844, 136.591232558429, 127.623353467509, 150.493687694473, 118.115519620286, 117.079949665254, 145.787529026832, 121.977728927873, 149.038625655349, 129.53996336365, 140.022188084422, 96.0112167323946, 160.604935381104, 91.1166087311551, 115.30466064511, 127.199786753539, 124.123571208836, 128.414212806817, 129.045659288813, 86.2925292498724, 163.994586566498, 127.971056221337, 120.746025236345, 170.437128725761, 127.606540189857, 110.230370232826, 138.486179310345, 118.77327251962, 81.6668854965349, 102.596743874545, 110.259673649625, 135.877530458421, 129.476972843831, 154.907115370619, 144.391918386113, 132.874479434607, 134.319324261381, 153.836329481648, 114.087899141035, 130.119403222829, 147.119982843351, 125.292952346055, 128.792045605798, 131.973400247177, 175.7757622452, 154.640476337214, 99.3587976562564, 155.186284192166, 140.525822253395, 119.551232045428, 114.452066768332, 115.046371194498, 129.379620091434, 127.242093959742, 142.72659958509, 127.744289788558, 144.040465869647, 125.331786752453, 133.772844439685, 118.252286983286, 119.904564043942, 140.140852666944, 101.378641394911, 148.197810057435, 127.703397292754, 148.480859878609, 134.823190881276, 154.004581030252, 139.352384554312, 141.097518367512, 120.192996944638, 142.878446299215, 117.137276891139, 138.362529681622, 137.55406263028, 124.682222356273, 105.557360201459, 145.959298412413, 127.619783048043, 145.0868979249, 105.807962785278, 136.285460342529, 147.613745197537, 131.962147986042, 101.585659133413, 150.960797516395, 145.664560090417, 124.743548230834, 130.343636523261, 108.660972696729, 140.044292340765, 136.407923937989, 130.891627339288, 173.208329702051, 125.396721903215, 120.514608933908, 109.633773052984, 119.741768504078, 151.324893962791, 115.388099532831, 118.64653104131, 112.562594840949, 136.576707371785, 133.274235709181, 143.32588105958, 141.290623328592, 131.537610197042, 145.088345070941, 114.198618779751, 133.239364929165, 103.918758632739, 142.2571554272, 135.931588932938, 125.897104487072, 115.099137564522, 105.511059656851, 143.286680342447, 138.878564237036, 108.829623304293, 151.973074071122, 123.542267070441, 138.295640206856, 149.148579802816, 117.747886292857, 138.221465649369, 153.933657813154, 104.725321259392, 164.651553986944, 129.121500922832, 147.727010933832, 127.415852965166, 127.000634621687, 107.357798985659, 141.442850807119, 129.083532749336, 131.983580134231, 128.532458752516, 132.529397474132, 135.932253132231, 110.306929442577, 111.079054788902, 143.2497135992, 163.410868471273, 144.466090050182, 157.999750361501, 126.341806251223, 135.051176473228, 147.233081297824, 115.183087985839, 133.983450584586, 124.257153195492, 131.579788673913, 120.457325928542, 119.13031883939, 107.978534126488, 143.165610998377, 120.980067754348, 109.638246995508, 138.600914677283, 104.501952338676, 128.884995484979, 135.193210982543, 124.063392830026, 127.72125856834, 136.454955382301, 131.662620113184, 116.072025597256, 146.576574825821, 131.574414658189, 114.939534176432, 130.776445849388, 112.245512444654, 127.353025899766, 134.151095557041, 121.807587456353, 140.998710819037, 109.506317548097, 145.779638799702, 127.19380554454, 150.459739689009, 118.949730304187, 135.37828651866, 133.927875810118, 124.60609135558, 116.626553123719, 102.78765649438, 134.062603716398, 101.993937308508, 113.401293977561, 159.939825950321, 151.666848896526, 130.159689087753, 133.433810335123, 107.522067316285, 139.605325329524, 99.0047118564304, 98.4539649452893, 159.044364966, 113.867449816217, 128.452654378428]];
