# Supplementary material for: Hypothetical Outcome Plots Outperform Error Bars and Violin Plots for Inferences about Reliability of Variable Ordering
Source: PLoS One. 2015 Nov 16;10(11):e0142444. doi: 10.1371/journal.pone.0142444 (PMC4646698; doi:10.1371/journal.pone.0142444)
Supplement: S4 File — All experiment interface and visualization stimuli code is available as a zipped file. (ZIP) [file pone.0142444.s004.zip › experiment_code/data/one/81.csv]

	sample_num	task1	task2	task3	task4
1	1	670.709911860673	527.564772484373	347.219089003926	114.3030195259
2	2	638.774047113885	524.467083323788	335.548365136404	95.1246265363194
3	3	679.467072417315	522.028733632014	350.519166659558	149.857763821019
4	4	678.259443936952	527.971816616644	343.74701436272	115.830951337276
5	5	646.320077909606	520.2574967578	340.080490464585	110.34055152977
6	6	673.708988719117	523.951437642274	341.930620181493	121.187814536425
7	7	669.366806843558	519.666081598048	341.026334399748	132.437461121243
8	8	686.855677643373	522.588026119225	342.890015749234	121.31161135601
9	9	664.897427299861	520.802055874375	343.290727882319	157.972395250372
10	10	660.788454098049	523.786582994366	344.284574442203	134.936756250087
11	11	640.24997986508	531.105233355935	342.424326952782	113.423585143647
12	12	649.553922550262	524.897166776456	343.797471105357	142.145125139267
13	13	677.333995910463	527.003533374854	343.358618347711	156.811913310061
14	14	666.90265118951	519.479838700577	344.480982014615	144.269796765564
15	15	672.749073858601	519.586783001574	343.997371176688	129.078606218047
16	16	700.786186217159	525.294654528339	345.872700773366	141.670003488631
17	17	667.795096179688	525.26640257316	345.645476481214	142.010405384092
18	18	700.146778155771	524.34054512022	343.26758639798	143.062874657923
19	19	678.996474250565	519.68707462108	340.046663276154	115.905606177327
20	20	684.389537274286	525.46743945443	344.867946220934	126.358512195897
21	21	663.492322420039	520.769488468205	343.506945561994	124.216794193036
22	22	702.202450712663	531.041299736307	343.664128646728	154.581554904313
23	23	704.635976768779	519.864346959773	344.010782920502	124.158671853573
24	24	666.458501105899	519.508192017618	346.208869093353	136.430003251756
25	25	672.70719172143	519.647315106117	344.181090608175	112.419216122822
26	26	670.674968378046	519.196703613956	340.430141288498	120.819268042363
27	27	703.049053980485	522.740728580635	345.186069613891	135.685340446014
28	28	649.603898971332	523.744764233648	348.065903647509	127.968825179284
29	29	688.947400815548	522.163769297531	341.031731174692	133.356315656669
30	30	676.006591461334	520.320178272462	342.240938291332	123.66133706109
31	31	684.276461011186	524.851013885742	344.08459125924	166.543233963062
32	32	680.751809316498	520.526898183513	343.610336296827	144.523906159145
33	33	647.069044145553	523.368447603812	341.124459430523	120.934801791703
34	34	684.018788455787	518.677852198031	343.284987930986	118.544577891153
35	35	645.089156875094	525.926382281237	342.881059405509	122.495835036203
36	36	704.302075278983	521.716121310177	344.266712819579	111.175800520901
37	37	695.131197285857	523.233263932105	346.024545446235	149.223390152898
38	38	662.890453871751	526.006105560623	338.846786852285	138.694049628071
39	39	666.797339912137	519.177202582463	343.081140404312	138.155383380533
40	40	676.875878808113	522.656719721521	352.21467514449	144.216104815036
41	41	679.894173752914	523.10016696131	348.003823147992	146.46686670289
42	42	678.627220537666	522.775082869096	341.415567590162	148.435210286077
43	43	647.078524900867	521.626525437602	341.831475280814	143.090492512074
44	44	686.12894457264	523.484915268054	343.923839176795	155.157759405504
45	45	671.71585877785	522.145584432379	343.078964504407	124.795593310325
46	46	695.724697461138	523.886635840315	346.112259205327	121.32618289358
47	47	683.843659969662	522.186473980885	351.982981583567	135.332558874237
48	48	695.339478604945	517.259365944552	347.412338638408	130.704589613873
49	49	679.055966605852	521.960852482042	337.913422177672	126.947963291717
50	50	654.891393676388	524.307202843688	343.160787829496	156.351147176869
51	51	666.249542458493	523.658257376477	337.621532977335	126.920386507122
52	52	686.373787449525	521.386007347271	349.691518886156	124.301943295139
53	53	678.92705131528	525.761194186765	345.971534238712	128.639217568623
54	54	667.882137024109	520.439634910834	340.594975471408	127.757238687327
55	55	652.043439032718	521.928742658978	344.917454859117	137.605514267564
56	56	689.352330040824	524.102902587698	344.422312751321	162.02293365079
57	57	683.52778631101	522.82320388737	345.862156842471	126.99648836186
58	58	657.419800508333	527.064101855335	344.511379576533	128.02139206131
59	59	659.297476828907	524.50112214082	344.805465783703	130.389447112517
60	60	680.07671223335	522.11741473327	345.508755983147	139.466878215044
61	61	652.439865990751	521.88567596043	342.623077043761	119.359670304815
62	62	666.702028757438	518.770469983182	344.877537090542	124.677945618667
63	63	667.009488001114	528.212274566508	342.175805452048	116.179601766054
64	64	675.27538499194	521.083431495424	342.331103094564	107.050309469446
65	65	664.000110656112	523.064308673943	338.892647388563	142.521622531039
66	66	694.535284047186	526.46907375522	344.293588057882	141.590919092174
67	67	659.023285861369	522.791227140678	344.959981081121	136.480942247784
68	68	675.779059917127	520.527056712894	346.917175619934	107.229804137322
69	69	662.961658737438	525.509999458618	343.719615339797	144.365328799716
70	70	695.158703402289	517.233367777112	345.778866716978	142.49526424178
71	71	687.082831178579	526.120713791575	344.936433070446	132.688676061699
72	72	693.892021967447	519.687118363406	339.461597272131	102.09032171286
73	73	646.194355057642	515.160046862307	346.235392214233	133.119505675018
74	74	660.593475514628	523.193141928993	344.200928922665	116.491911639329
75	75	676.198691227541	527.323922705775	342.809119964303	134.51174037915
76	76	637.733320779432	526.680219773464	342.175040698682	124.166629025075
77	77	679.082602142167	523.092113579506	342.046503645106	137.828286761373
78	78	677.219405738141	520.897199361279	345.582066614999	113.046171528402
79	79	691.828530857229	525.638298434361	342.549408266846	103.969346551087
80	80	655.231211731258	517.98890859181	343.376556018363	142.350016221036
81	81	669.183645397323	520.508739249838	344.46741153993	125.808552846705
82	82	709.182871595764	526.719055921196	344.250955957425	105.028375297278
83	83	662.813468995776	519.180078311461	342.62151851204	108.576245607454
84	84	655.054529401312	526.513097113287	344.508427233397	112.329577016303
85	85	668.924057695643	521.099084435321	339.401446835408	141.801433532526
86	86	668.490582299996	517.529074629969	339.791886127873	114.575626875631
87	87	674.407601973114	527.119633200417	346.915084597267	136.758531504151
88	88	677.456079214766	522.503604464671	341.461800935149	114.58076184573
89	89	680.513676282843	529.118084612101	347.94426224291	135.18602390891
90	90	671.495377638941	518.918166024369	344.99887301163	111.755848960831
91	91	675.163899562237	524.046961496334	350.408238753526	103.922582548548
92	92	673.025563185106	522.539801098691	345.936644320572	116.309111307293
93	93	680.766390274241	523.829699148553	344.330473294732	122.425310638721
94	94	663.283778037661	523.982636481293	350.654553894394	141.95372877607
95	95	663.605557043382	527.184029675609	342.43055098651	140.242819438519
96	96	661.40071611863	522.983787064188	341.034320629971	93.2549214879557
97	97	661.804355040312	521.750531673381	343.106227327683	141.830602832686
98	98	682.207220924495	522.561549930145	342.067874381338	134.037560722124
99	99	649.958304938607	523.457139657499	341.229761771758	124.669766800549
100	100	684.860117884567	521.0862630223	343.441728003172	121.379716793174
101	101	675.557016723109	517.931262052809	342.880061070565	135.974575365384
102	102	701.580885818675	519.667641209776	345.82656017259	123.479450864231
103	103	676.057975010551	519.148135403493	342.212698106188	144.974926205291
104	104	645.005745387286	526.958907117876	340.914898360831	110.965966683718
105	105	692.519449401562	520.501350648374	344.140547874838	109.048966552645
106	106	679.845394785319	519.911520209728	342.918121022788	140.831260450765
107	107	674.942853511538	520.65099569677	343.282807764946	156.904253552785
108	108	679.709663042953	522.709316455077	342.138872109642	113.860503006124
109	109	682.627637437798	521.472189395646	343.347618629767	130.493994646856
110	110	650.792022536401	521.349526852901	346.306329756652	136.236028034156
111	111	690.676505214422	522.354140731019	340.739941381472	124.279914658473
112	112	650.822567864226	520.516749022417	349.320726304599	136.837524252312
113	113	700.800994830588	526.125828636534	343.705685102542	138.140773691428
114	114	658.014744858218	525.608254432938	346.988448039332	118.241826074302
115	115	671.79877285673	520.981526569739	343.434884342076	157.632399255448
116	116	658.678324834721	526.006608666775	346.073100810658	140.465874523496
117	117	638.653079723584	519.910343665021	349.268277756515	123.801767352143
118	118	678.924186474801	520.756802364942	343.243755514579	115.984164147768
119	119	665.194833899983	524.93835610139	346.386051227313	146.97609660238
120	120	685.061104928241	519.593359628018	342.504575228016	115.800002792832
121	121	667.443415245239	522.939052869923	344.829904786873	169.591267195369
122	122	649.887916107241	518.08162665236	344.61181740955	139.81328906076
123	123	677.582035940688	528.80236102775	340.678437624204	111.54731049096
124	124	664.364943325532	525.596484916304	343.52877885502	145.47737390453
125	125	679.366473397001	522.027367759923	340.900833867868	154.270844275544
126	126	643.397456183056	526.075263785451	344.037568168818	146.022342088584
127	127	669.176568278102	523.20046045418	342.328867756188	149.46824044413
128	128	684.393903618945	521.393553878465	348.203363500536	146.189133967004
129	129	660.621936090594	525.939713013482	343.939891186349	95.3482377745253
130	130	684.761197640519	524.29053065406	345.726555045247	124.441321141277
131	131	667.253568579566	522.040891119596	340.852100710517	114.372734798624
132	132	654.712588447787	520.570104353628	345.238561354778	136.546053126033
133	133	669.714786210079	518.539751224722	347.652177800544	123.169051064724
134	134	644.146380967673	524.446769591417	345.097329458378	100.92146502768
135	135	678.567202654454	523.92050606206	347.623910389725	131.112154155747
136	136	676.097545434132	518.384855552131	346.717688306739	125.266866072828
137	137	666.944138991404	524.813285302245	338.238322470432	98.0241288615396
138	138	644.649538032113	521.803772307411	344.827671553039	147.483893393217
139	139	635.593823230915	523.730490104011	344.947010924228	139.969173702527
140	140	673.692995504717	523.024501293264	341.827280814051	132.979987685679
141	141	669.707129633776	520.100206737074	347.582636835378	142.380716305722
142	142	704.673093347604	518.08435100566	346.853825224629	115.184022820277
143	143	682.341344444479	520.737743896518	347.076697880083	157.026666632278
144	144	673.217134177966	520.646244307687	345.914894509491	113.563195991191
145	145	698.902006581549	520.055061086578	344.633888790119	124.574967606053
146	146	648.249754051979	525.328783963891	348.466946298396	158.921156011028
147	147	673.026811009563	532.466310845891	341.53835259288	159.974251390429
148	148	684.19832692847	530.498727793948	344.702346008876	127.205541774009
149	149	653.960824357034	522.564533185992	342.93456004578	93.9326598083942
150	150	681.45521250191	526.419221388166	341.668975837602	132.145197940924
151	151	683.160578276578	518.877264579817	344.979751480695	129.08021774131
152	152	679.827088773772	522.40980248814	346.597265710681	105.620971430327
153	153	671.151620414423	522.795237815362	342.184125644069	143.338905206812
154	154	647.895896417669	518.479951814268	345.113293796785	142.638070231981
155	155	670.031294771565	524.808478214479	342.863029570168	150.023393019716
156	156	647.985629679619	519.573219803116	342.842111440182	132.869598271684
157	157	684.219610731016	527.299789958917	343.36992073442	141.834806668309
158	158	651.351890412545	527.260725111303	342.513096349784	125.426331323245
159	159	667.719456920666	525.700037126318	346.150643300152	154.376273942223
160	160	665.032087022956	522.104002580372	346.337138800801	151.286434120112
161	161	659.189683781192	527.645867122573	346.76030236529	155.568325473808
162	162	660.965322556167	522.319315014043	342.437035714657	156.931035711756
163	163	658.122320043161	523.628874821334	344.215855768748	132.32114051862
164	164	643.657945661663	523.741397685086	341.647391305304	143.087299128001
165	165	644.748311101308	519.899223280979	338.350158602711	109.734050911151
166	166	665.789689382783	520.689279632264	344.800467925362	122.942415197428
167	167	680.032600499399	527.111762675918	341.280062270439	130.95640491724
168	168	669.796334896532	523.74503769163	343.921329791871	150.621713140639
169	169	672.798455951538	520.823162027311	341.068829484542	142.208290924855
170	170	641.882041097052	518.082072454334	343.573750199465	101.63314848405
171	171	662.947595059114	526.313290532005	344.383418649768	143.401957567823
172	172	682.213084913303	523.224698469499	347.675108001949	138.225693649948
173	173	674.460541121546	526.059928403901	348.589173924441	158.757557012014
174	174	700.076699802905	524.249374811184	345.022739172871	126.098292954161
175	175	681.673869377618	526.776607725849	348.593247563882	188.787182964019
176	176	670.159346284424	524.635813196938	344.2935632333	129.074153957836
177	177	691.824532821798	525.819482800708	342.756904067933	151.472203266798
178	178	682.072008129454	518.057217350525	348.177246892591	126.391955379568
179	179	668.63701479353	520.594478463513	343.092161853285	111.331259398314
180	180	709.460010536429	521.652642080675	340.418686351464	162.011176493278
181	181	654.94917930346	518.424112574579	344.493301967087	106.964141453513
182	182	651.87403824797	519.941454480479	349.884809011687	144.932176746046
183	183	676.607423847152	523.463612412128	345.270706905359	149.843893922909
184	184	685.134376515046	522.245555471321	340.182321028085	124.996211658013
185	185	672.311424690742	519.465048531863	342.166183956356	165.453095968784
186	186	656.555900905122	526.2951231126	340.231406437992	149.392658362947
187	187	677.895308897099	527.164113695741	342.650412638284	129.095257024324
188	188	672.591407655761	524.013917189991	343.805849749549	105.859108795212
189	189	655.918871041286	523.828959330348	347.838894737543	136.586276572398
190	190	672.061744966732	528.214658870093	350.764070371894	139.123100700368
191	191	671.873992925628	525.024773981552	348.715264883187	143.436665659683
192	192	645.584445911145	521.410578112469	342.149854638632	125.446927900748
193	193	669.651321683779	521.340458666865	343.806920194938	105.564624270138
194	194	704.730155930456	524.424376436632	346.138893177383	117.768008477165
195	195	659.484692715136	526.989793990638	343.034894380986	155.724927259823
196	196	702.490871321433	525.991234223388	342.804326424802	114.111472606366
197	197	671.519294387256	522.69272895822	348.205640260931	132.123770774727
198	198	649.459283160397	519.361417319051	343.617770709532	157.927782226376
199	199	667.885482088948	525.091727906744	344.108319406974	143.718788056878
200	200	661.941153755876	518.308355363009	347.476554624258	142.188545059274
201	201	637.55288969296	517.074079150353	345.357232646144	118.827891018154
202	202	681.576598380345	524.240083454063	344.369531789223	122.356765156895
203	203	664.359032594824	525.556524929499	344.926167107748	131.896362309894
204	204	684.957530978021	524.672939535879	344.332435934297	117.629590181202
205	205	664.51420803661	518.333104796656	343.702792314964	132.374993725166
206	206	684.580357661932	523.620750766598	341.259377026521	133.738332376776
207	207	664.68314369009	522.056187825046	338.877852565936	130.184387076729
208	208	673.776497948533	523.980421556243	347.091100635848	113.369405731996
209	209	678.428402351775	520.480794365918	342.676995467256	116.497103803057
210	210	676.699095168062	524.606740862379	342.177789654563	103.224559502211
211	211	673.955297062564	523.553724662049	344.943860253635	116.434395795331
212	212	667.640055937827	525.808934889116	345.948428904753	126.727020534623
213	213	705.138726166131	518.698526323673	347.685311816808	141.199693780745
214	214	687.483480978746	517.66780264501	343.446540647943	133.915104382078
215	215	652.296360896474	523.83629087569	338.617914731221	127.716278080235
216	216	661.651037093459	527.133552031188	342.97157803736	152.251830251715
217	217	650.209761828258	526.76982774462	347.642638044317	133.305437970815
218	218	664.202173664631	525.159904603678	343.695620425267	119.140941988394
219	219	657.831514387379	524.646729532664	344.280433606433	100.477294192879
220	220	676.005656882563	526.26026436085	342.320308568617	156.224044307193
221	221	677.056482674014	524.399502481447	342.35938583637	138.072276572104
222	222	698.085941286767	518.979015852648	342.664026160788	130.508362051055
223	223	657.926067567579	518.85028398101	346.963356410978	128.821186237846
224	224	706.74749601937	520.184589081711	345.509094276179	123.879271611274
225	225	653.20713165595	521.120763410932	344.706932075365	112.898646357538
226	226	661.659990743506	527.277665780734	345.77946433699	115.901857262882
227	227	638.536733729127	520.477911738587	343.285308925153	134.465639825664
228	228	684.917840281338	524.419726405368	343.07166577453	124.467431886579
229	229	644.156625854792	522.089780060591	342.632241879255	114.813853928421
230	230	656.985827296378	525.050958639411	345.420683737518	134.473424166947
231	231	667.61817489658	520.247451584673	343.22850320242	133.910439144063
232	232	700.776018473977	522.023188953337	347.376921269125	128.294881711366
233	233	677.921020869109	519.004247593548	342.118357210365	109.362744174127
234	234	676.871317662901	523.867894623689	345.397044397676	127.294540383564
235	235	654.919560864037	523.297206527032	346.325164538547	132.507672765964
236	236	669.915266447452	525.770237012951	343.554071644663	86.2437186868648
237	237	665.082775886578	519.68697512104	342.354417370135	112.888634069834
238	238	677.233805644577	526.043387543104	344.312317409705	112.492869302957
239	239	676.674561500601	524.46547017612	343.777042977808	154.437468202847
240	240	679.85426951167	519.322073448846	346.726815200029	100.401607498703
241	241	650.676568170143	521.509618197682	342.249212231232	154.999402415838
242	242	675.903413395081	523.507914429294	347.651798472719	142.958123312679
243	243	676.069776447659	519.381585009407	344.108305223465	110.150989217889
244	244	677.462708282889	522.360534418859	342.797759423183	132.147721672779
245	245	640.802280463758	526.402612776101	343.358520168631	163.594001493238
246	246	670.878633564216	524.467974456881	341.201576962044	116.61131419161
247	247	632.841644185462	525.828196364583	340.499118838655	143.654339155333
248	248	702.815408175025	524.423909021112	349.660953515803	113.344150931709
249	249	645.830302692611	526.578874960409	342.779205201568	126.107587066621
250	250	665.52000398306	529.064056996017	341.398947535523	130.718002958432
251	251	652.621473412631	525.317458149676	341.539325115566	147.631769565291
252	252	682.7262572784	528.863896667005	343.914729007183	107.238589216353
253	253	647.900012027384	524.486285830527	339.160534553234	114.848913863033
254	254	688.233422981296	522.279351358446	342.262720394281	91.3169011343538
255	255	712.5460297456	519.490551369463	345.361851073753	107.268960564986
256	256	653.375763058297	516.385689063947	344.26574710354	162.826698533688
257	257	656.110111596566	528.296982576069	347.604617671123	93.3544263347732
258	258	690.376104656456	522.145599359363	344.940276574183	156.254593984268
259	259	669.269728533875	521.328239084604	343.701369518315	146.474877106648
260	260	666.73758005788	529.229413006885	342.935814776236	126.478623992623
261	261	660.335428256909	521.262224906967	350.53500440562	122.215672077158
262	262	692.206193872819	522.236172468087	347.138437272596	125.202236864519
263	263	659.650529846875	523.726853424881	340.524454816046	105.002776268826
264	264	662.546353924606	524.705104414148	341.803281569022	136.642313036049
265	265	685.452935881089	521.170221956259	345.22406154976	120.397078049342
266	266	688.737472272013	518.39260150398	343.846132009828	127.212415930321
267	267	694.484528087513	522.41234976106	343.786107049031	110.214139819123
268	268	644.913756572021	525.23435187678	344.553314030702	127.454487296001
269	269	654.366722089823	526.346204148417	345.021025594279	114.661941498419
270	270	663.837578879509	524.54976915507	342.140696620692	136.736304763425
271	271	672.391541895201	519.197753628539	340.953457954921	143.588214273654
272	272	674.725844742543	518.131455299182	342.044065921337	116.195349290888
273	273	654.260760176336	519.160614046525	343.264971419494	119.900234419175
274	274	651.930287692818	525.029403622925	342.996518655185	156.753941515173
275	275	646.330130158782	526.236600789036	343.09484690515	135.57688396222
276	276	688.523434840388	521.484436612008	346.64124297683	118.558998540899
277	277	650.313780364018	520.70889729319	338.017708735188	119.439677514358
278	278	688.955360800494	524.791171002271	346.071998730671	155.205631869675
279	279	680.125899316469	521.950735079895	340.189777291864	116.404821762938
280	280	653.860402096958	519.151625875514	343.674150096006	131.571090317825
281	281	648.724070531981	524.773066068356	346.352380645336	123.691636498588
282	282	676.384867216964	519.047578029995	343.130534899024	112.817508542804
283	283	655.678667982717	520.179843359634	340.949332805497	119.156068662177
284	284	659.125232424162	523.687581342593	345.1886402508	141.546029436956
285	285	650.268982524125	522.603407819611	345.249448122387	121.253213578088
286	286	665.197633769188	523.451325140452	344.360094317093	141.318990573692
287	287	658.273653021179	521.858461079568	346.047208305892	133.138709430503
288	288	666.929147442826	523.018218475259	345.447815159262	116.334688203447
289	289	669.480486382319	521.072195518225	341.056235629347	136.330949965924
290	290	671.104941537477	520.914805404377	345.147828250859	164.606544874834
291	291	694.935086376481	521.071267575387	340.450208688509	137.7348428597
292	292	653.268534861136	515.687281890416	337.098898397206	124.636860130045
293	293	640.551804174746	520.090051130201	343.074127136276	146.523788109708
294	294	664.682859488898	527.601165512312	343.861518936654	127.109686243781
295	295	656.102585845338	513.169055938706	345.550058260697	132.668461855612
296	296	685.796290981431	519.996511138533	344.514840754895	149.154417191218
297	297	692.730325818466	527.108754066186	341.635228189049	141.953242898964
298	298	684.252708502978	521.38632403499	347.650223946426	120.819583610376
299	299	663.244802027301	523.359220919557	346.883506012718	135.728643071835
300	300	674.698514333178	519.933632325005	343.598958111006	147.863465428139
301	301	684.825356331094	520.88286773842	346.323778293424	128.899817073048
302	302	672.315109235097	522.376009874345	349.352709616687	116.145528420491
303	303	680.592947784762	523.184481007827	342.797787437563	153.952139761936
304	304	679.455903955282	520.673384779908	345.787559082351	147.311261079345
305	305	687.057772980364	532.426731647075	346.287098838003	135.341054975169
306	306	681.104039828053	524.086792284457	340.972989084165	126.787887401907
307	307	687.64341416276	519.720078241936	345.157157937633	146.275122819118
308	308	654.682587390194	521.128770393345	347.326649809455	138.698695302873
309	309	684.016239165416	520.410956576813	340.660473068304	151.228600549155
310	310	664.967585841033	521.595672969111	346.402775958006	151.929218543163
311	311	674.54428961638	531.171145681878	345.545941594973	109.121373182016
312	312	669.434833021341	524.592021728177	340.434845634329	123.523308239056
313	313	677.177264859515	526.600248931069	343.723256282498	81.2599589705082
314	314	678.047331412633	530.581324662825	338.771879223034	134.267071354982
315	315	643.57427054021	522.454816186154	348.376002336075	123.507699649793
316	316	645.242450188043	523.138883990508	347.569663929114	140.03784276629
317	317	680.010503487277	523.421317771463	343.662701960174	136.060885485457
318	318	673.153332001747	525.743525011826	345.367440580447	98.465472059154
319	319	682.385987473548	527.583675690783	340.119982608004	81.3392930661166
320	320	661.941895338281	518.924272196015	344.335152451584	121.189570241566
321	321	669.36493665522	524.069653698088	341.13370841507	134.220527672539
322	322	665.189479745551	520.597428330943	342.522449233689	111.257627171173
323	323	675.415855520503	525.113941868959	344.368101454056	146.718253494348
324	324	681.380885418932	519.175187347438	344.423352066216	142.000563772749
325	325	678.222900805102	525.360798034636	344.948366205837	124.995226294059
326	326	632.207857584448	522.741768407048	343.840847712292	128.237918978726
327	327	664.451605174907	527.025353910219	343.361823074124	152.279036624642
328	328	677.101950257629	525.496117438943	343.411849493306	155.23358338489
329	329	698.185712638333	525.578512126898	341.385893419981	154.145440214939
330	330	657.392501025106	523.540991342315	347.572116647126	124.818170918444
331	331	668.516816791088	521.484806090823	340.379084153214	136.908141680827
332	332	644.469710665236	526.694655531003	344.862855347498	125.537627924178
333	333	640.407868684528	521.274531911002	341.734795464358	136.334763232467
334	334	674.026828067462	520.904527997495	343.742340303198	129.637594073657
335	335	659.09907512206	520.015655933421	342.362305670976	125.343660176683
336	336	681.079198582541	513.478255774206	345.121234709928	133.508577830458
337	337	667.459778336574	519.97686137345	341.330835693342	165.861872543298
338	338	679.496445143538	522.453124678705	349.193357937945	116.296391361618
339	339	669.991737897898	523.712913181073	346.970904361825	114.974550049
340	340	634.713083265515	526.002286965035	343.14892956224	147.591237215292
341	341	692.504185552015	526.620504924429	345.205260309931	128.218588545034
342	342	664.808728813554	520.712174997045	344.65028183185	119.934652470842
343	343	690.493090456248	528.289617957976	348.704525615731	144.865948759103
344	344	669.380781384352	524.673226591496	342.682050800626	152.260465204546
345	345	685.566759809597	521.523002412858	342.050047126921	125.490174109904
346	346	682.352070136335	521.919992866346	343.96541371948	167.478389326714
347	347	707.680756348125	523.366079053662	341.237691076388	161.75228502602
348	348	690.843503584525	520.801616767087	342.130661469751	121.231907729803
349	349	686.32120273811	518.97398638999	340.12417112326	124.604811360513
350	350	664.335540649281	522.28315975596	342.817384465022	138.965863255617
351	351	651.118906612469	522.675681047031	346.006367184533	151.330362903953
352	352	668.698133386599	522.039309360366	344.552151178032	100.204195443863
353	353	668.822165832755	521.515475716752	342.300595082456	132.561895197255
354	354	654.501730303447	522.823886507077	344.484703402428	76.0132766859785
355	355	692.090844762357	519.955356920617	346.102693737336	129.864938301676
356	356	681.638424512865	521.722693972712	347.286550220963	109.302595557127
357	357	666.255647012196	522.891018255464	345.146578030106	88.7574898065197
358	358	701.353937431555	527.460314644805	344.739227339807	146.705543399112
359	359	671.807959901098	527.2625574514	351.56901769671	129.090840599882
360	360	698.347111719234	519.389305902873	346.077507833661	128.222832376369
361	361	665.970431754894	519.762265650559	335.169211413311	136.41500757602
362	362	663.624222914506	519.678314239935	348.653087309518	168.646268973267
363	363	669.786091423195	518.43999019485	346.088998884573	141.675653717407
364	364	670.096355662996	527.520894279293	346.380129811521	91.3392440646077
365	365	685.665676839543	530.355362137579	346.652788413107	151.35710204479
366	366	687.838631934892	524.020558077864	338.873996914226	146.954641627531
367	367	668.648071216661	524.514773553989	347.221862937548	122.555880880416
368	368	673.427142646817	525.096471024939	343.724369314635	134.538324142099
369	369	650.165932751923	522.245958012223	348.018662815774	116.768579349451
370	370	661.366200733615	525.271147641568	342.908638393073	139.825847341062
371	371	679.324842921644	520.846614550875	340.736592279201	134.648512035308
372	372	664.730164929401	525.975437082249	343.768612686862	102.944025546691
373	373	681.996904618813	522.298785863355	344.364056266242	130.011201051111
374	374	660.018398711069	519.418482349801	345.774901110353	109.882816335399
375	375	666.610152785077	525.743672060808	344.538308036746	146.625462043793
376	376	679.515827548905	523.380356631133	342.0850859527	129.736267695499
377	377	665.654112488938	523.941088639495	345.967894710731	132.564381562471
378	378	683.733525094186	523.844419956146	339.649954927843	146.921757006907
379	379	666.224630699993	515.09523836761	343.287755818559	151.923061039467
380	380	683.514265842085	527.760392472895	341.352596348067	99.1348668663634
381	381	658.231710903459	521.548995781479	345.075381717795	124.776062839146
382	382	648.504248925697	524.693855641312	344.027993513915	125.000292250302
383	383	661.000381890356	519.420347049854	344.3889784769	132.077079652103
384	384	655.626278108899	521.35070633035	342.471926216262	121.479810440021
385	385	686.569912807748	525.56554877946	343.411011816129	163.058006883055
386	386	684.479388123155	521.874373846625	345.243421382785	113.775974848256
387	387	677.073010917761	522.998245090435	342.376291071447	142.744189412402
388	388	672.07656199369	518.644880453479	344.104442599319	107.778951849418
389	389	668.256762970807	526.437716985629	342.797649969795	133.450310095495
390	390	679.304281518146	523.171042221377	346.703256209072	106.942071749309
391	391	698.882942830178	520.370799999778	342.762815543824	95.5460312621511
392	392	692.901776627577	522.115917994704	337.544706977736	147.916803144672
393	393	677.583759775239	526.649521048844	343.508831241224	100.632345645575
394	394	651.916814881118	522.479649794028	341.015728339833	150.891955198432
395	395	696.458907683307	524.399528197422	342.852799176931	118.215577335689
396	396	664.661982956545	526.304315783639	346.280926434944	118.45861041318
397	397	661.10086647674	527.24638176955	342.396650497877	142.028369613506
398	398	654.992246754769	521.572941514721	343.744763034522	111.854835197099
399	399	668.455519719497	521.690509250582	346.196051451264	96.3938454695721
400	400	683.968932919683	524.016161514816	341.518961990986	147.059931185632
401	401	667.86286617335	518.870329546523	343.118063284495	124.600550296692
402	402	664.162457365643	520.589890963923	343.401558750281	130.95975227238
403	403	663.797102221193	522.350449613268	345.435695673163	131.772655339855
404	404	653.729960224656	523.541511529053	341.453778164256	137.397983943194
405	405	683.36445525391	520.322163134769	348.364674403636	129.905040748436
406	406	665.651182098171	521.126681995283	341.838140175385	139.911947730278
407	407	657.350635867964	517.072260530812	345.97590065159	116.535477418963
408	408	675.776651343772	524.543668365322	343.363557509121	137.442038588792
409	409	689.819865290208	518.744170914821	338.205337848494	153.168817312248
410	410	654.218722465403	521.196678840256	348.747135666821	104.956580638575
411	411	691.383161225707	519.108473311792	341.636879613335	152.403776705402
412	412	689.677166106132	526.375925965977	346.682730838206	140.628481129184
413	413	670.822828075645	521.615329781093	342.946933773831	134.129930280247
414	414	680.154291142823	521.795634499693	344.971826745472	135.806228502335
415	415	671.953826833366	521.793860821785	340.823418806046	141.566261508371
416	416	672.732447896907	523.107233204022	342.286482033571	126.946540450185
417	417	679.897585784215	525.022005363954	346.905984731736	149.533965235147
418	418	663.155171983676	523.404133995233	343.449305723325	156.776465133839
419	419	657.713413012791	525.63821173604	347.314286693735	135.118979135478
420	420	700.393598440431	527.865361818788	345.990829724626	144.370735059927
421	421	680.68380097424	519.678796189004	348.464826360428	149.094945952787
422	422	671.389209069066	515.668040376092	341.191416926808	91.3028268229102
423	423	657.326271069812	521.944697817213	341.110546423282	146.960086386157
424	424	668.232550193766	524.795072351898	348.978128901651	109.696113950039
425	425	661.196414000354	520.251781066765	340.154854010007	105.144400212653
426	426	672.704417120388	516.227301557849	343.213139124147	136.643681392269
427	427	651.46841137373	522.9058938219	340.32769575178	137.780636627972
428	428	696.200259513443	518.12160175716	341.691832194445	126.137888299853
429	429	699.64642123482	519.986762136775	346.080224535023	110.636271734591
430	430	687.516806583756	523.418976544622	346.267218970744	139.220160467795
431	431	681.238872964795	524.124393111529	342.973981085996	126.681844321629
432	432	677.766694403258	526.186105517238	350.371830862291	128.598905737811
433	433	685.855183903541	522.556104666905	339.035762899133	153.908257152063
434	434	672.854305845066	524.296871239781	343.295357344472	137.411793074627
435	435	675.896164452745	520.314126566764	347.020247402507	134.727152362251
436	436	657.971814378124	522.421938675165	338.92633680164	123.642312116421
437	437	669.558153254463	520.441240450421	346.300385629291	139.164855358697
438	438	658.045412823955	522.94975813973	347.239754592501	147.12703265285
439	439	651.646456778876	519.165090838392	340.637682134748	137.631893636886
440	440	681.704171772982	521.983830039375	344.522089398036	124.359091403416
441	441	687.999036791085	527.321160135038	343.006238147694	120.258710954542
442	442	664.942582225405	521.547836100924	343.430376128689	133.128971286485
443	443	659.793908824909	530.481632173843	343.232029304579	137.26172731891
444	444	672.785645803505	525.185118039122	351.946299207117	148.580557420349
445	445	682.017815760397	520.895494406285	342.573376212298	159.798168108318
446	446	637.594618739715	520.063041866461	339.522097946991	132.481124955049
447	447	700.340812713991	520.717062027087	342.141694347118	157.769469306629
448	448	697.924529666124	522.068485594451	339.117095454789	136.59052202272
449	449	649.561496869006	522.763095843046	340.937698473475	126.738008786371
450	450	677.34800850962	527.920988126355	339.736244257866	118.366153143481
451	451	672.89568080233	524.319568328372	349.371539604498	133.153843368987
452	452	675.167130540449	531.467741456547	339.980921586706	122.931974759762
453	453	669.6466857406	521.506105601851	341.692302580344	102.195632189556
454	454	710.957333867019	522.442401346312	342.841179014224	118.992692935489
455	455	671.814531625329	526.649713703072	346.915601409398	147.767382409607
456	456	637.89041441287	517.870134522557	348.42475924979	121.772365693676
457	457	688.314764120818	524.848074423483	344.990059965427	127.9125233118
458	458	645.008340828336	531.839790147581	344.471543380661	137.239335143038
459	459	651.175671214195	524.187593445536	342.20626720913	109.69153405121
460	460	654.192626194047	517.103072454216	340.470357834598	122.138678225114
461	461	671.900397172606	525.262722861517	345.778899081583	128.74537144603
462	462	642.379349785399	520.09980720388	342.184747129566	132.060853774402
463	463	679.228518263211	517.47937313692	347.898269431927	120.886110855689
464	464	696.466865105088	526.138022614667	344.09888164995	139.973331435061
465	465	668.835234922226	521.376352498491	346.329154343268	138.957650901911
466	466	680.590653504953	529.700920397152	349.218934076385	123.48663426712
467	467	659.144585403072	522.527623174448	344.891563803738	116.005564795684
468	468	657.690421080171	514.127528168312	345.769675289177	138.081283134638
469	469	676.862677303096	523.026163198477	346.294432068098	129.642981837726
470	470	686.136503116031	519.264212534643	342.364301927088	112.887670083523
471	471	706.460202985291	520.343321540001	346.801870898975	109.103081709952
472	472	648.895841360401	519.138709957635	343.299016008009	118.613035679021
473	473	615.883657794784	526.067275364423	346.906331661253	114.348816072888
474	474	670.949440972317	524.784000629612	341.818547472766	126.039371374535
475	475	662.571360675308	524.800781794596	341.997231352331	123.319583808942
476	476	664.902977804532	520.691554225709	344.344014041724	130.232488757938
477	477	693.957515942106	524.479694670083	347.204917501049	159.101858252988
478	478	680.362780747048	518.099714355864	348.466544463105	133.863260405546
479	479	696.845106091356	518.961766394284	340.543596453697	170.241809140319
480	480	681.674421822373	524.488828847946	348.101678080319	140.27021545419
481	481	666.093280431652	523.781204757883	348.760116117448	149.026827024722
482	482	679.624528871331	520.256929824636	344.163661993211	136.882290429998
483	483	649.204652018198	523.819684414119	346.476018362508	144.374710360512
484	484	675.576526473623	522.416149202271	344.494579348075	147.037499253972
485	485	682.375942833523	520.338938388467	341.843680983182	103.600270396329
486	486	662.022193005047	524.233274400789	339.120275114094	131.056975679212
487	487	670.437544853662	522.479224236877	346.164667528192	120.07625151205
488	488	669.665191973408	529.773230637834	338.26964773574	117.168691051452
489	489	651.317700773953	521.983166842353	343.460804312945	142.200719690377
490	490	675.740767573859	525.332771262021	344.548644058891	136.637391078933
491	491	685.302315574657	527.411762949833	352.455457129219	131.124021187063
492	492	653.452840143531	524.31063871811	348.559000998537	111.586753006334
493	493	678.789737749521	520.43707729735	348.091493083064	122.839330189919
494	494	659.348944303901	521.835755018853	341.632090120747	168.275696484433
495	495	678.622108494077	525.32818535369	342.638542662703	127.26041175291
496	496	675.500294474305	523.943615112644	344.091476897875	155.501109130083
497	497	677.635976064039	525.002288536418	343.976947401243	134.366406739331
498	498	647.687392418586	519.274177170755	344.12057761724	133.900898128585
499	499	696.550928525463	523.64872148076	347.60768061415	107.377405222772
500	500	654.289197772854	524.379302334336	341.076256203265	125.130383143398
501	501	681.349239694847	526.46997920317	347.792954825564	126.133550767256
502	502	673.183012115391	525.698916617042	343.16264604272	127.232047183562
503	503	667.248479708653	521.57973775002	341.122991228398	120.053544596939
504	504	696.018377844044	522.352799007668	336.420918593424	144.005860109226
505	505	695.775739065431	525.091629757737	342.993111535666	158.945534079648
506	506	657.156172516958	524.814100715298	343.34535716956	115.370861528543
507	507	662.39980666191	521.872042479258	347.984251650403	129.6751726502
508	508	674.610281491566	524.140636372946	340.779851735414	139.485945690586
509	509	693.01304712226	522.937598124068	343.770144481175	131.010175552476
510	510	696.653380066659	521.478525212683	345.531214855839	142.483274447479
511	511	658.718231811099	521.15241670929	343.599238822716	124.468587070191
512	512	662.668831606031	526.324590825324	343.270328422277	108.683115434336
513	513	651.980521395245	524.387203811347	342.659341433878	124.962676369147
514	514	682.428406472443	525.989669734107	345.978974914404	139.843754795411
515	515	670.28137778615	528.564840472318	341.574892904778	103.967038011148
516	516	684.797354110196	525.729194546012	344.282598067249	131.647908890855
517	517	676.239947462829	526.064755837709	340.747075026889	119.059312831862
518	518	688.246996644981	522.938025209604	340.170979974032	124.497492977975
519	519	679.474205522319	521.72283391083	346.352769495256	158.881518385814
520	520	649.460489704178	530.150854135785	345.457651441567	131.223499277057
521	521	677.402970881933	522.944736128581	342.277270514222	124.802046139506
522	522	658.212515987116	522.7692442422	345.027614014732	111.587019924555
523	523	665.412274017472	527.69570420095	344.936677106219	100.706742572582
524	524	696.596942377098	523.451522296515	343.479905938044	117.402449756911
525	525	674.72577488707	524.886348959769	344.883347502021	108.258421253522
526	526	670.382430280472	523.246246834442	345.522998479028	125.970585023069
527	527	684.627247039468	517.300230356665	344.888493813783	108.294469653268
528	528	688.790463605607	523.718354766933	341.004008253458	135.410115253288
529	529	651.139463460211	526.222211597165	343.784832490896	85.7284049700818
530	530	665.651905657621	518.344413446103	341.584224081299	129.685990009838
531	531	681.619625494373	520.627965483362	340.895736032495	128.106541897073
532	532	662.491592768669	522.395874697734	339.25141670763	154.655564029498
533	533	684.967539836914	522.503174420191	337.582020781038	150.150962516974
534	534	711.846739769995	528.706000513502	343.595358600769	116.248266448309
535	535	635.626476597267	522.535313003988	346.928523540782	109.973543485456
536	536	662.555678828097	521.74096828731	348.296474678691	107.157018758093
537	537	677.434504093107	526.124960851413	349.438881921602	143.440396757474
538	538	657.64059665823	529.500316854101	346.095762191507	123.636167125405
539	539	681.055845860281	520.182474940575	346.75934990693	140.712975332613
540	540	691.452844161336	524.862116154883	343.82186850762	131.922339397911
541	541	651.651375515688	519.073401237884	348.729935483369	118.424735738074
542	542	688.803684164544	525.769056505782	343.648874331898	132.359885580287
543	543	676.977283189285	522.702860851699	339.389065936394	98.5820324625375
544	544	663.3230868984	525.130923306881	341.480286163197	108.745104386788
545	545	675.744556432898	523.837795625651	345.121919593186	92.7989133377883
546	546	667.225166578765	519.167827479798	344.546884509134	151.729429844926
547	547	665.816718543467	519.073389204581	349.598318479895	141.660424238395
548	548	677.88441548594	521.444249879322	338.698868869138	127.744969938407
549	549	640.545953840255	523.474219863186	342.311704375723	141.515167683636
550	550	699.015110947817	519.786756940217	341.858171728361	149.977198290416
551	551	651.224341275552	518.399721973528	344.854324679014	138.905420913663
552	552	676.21546608816	519.647496579533	351.081008476566	133.421846110905
553	553	684.309668972995	520.937747131547	349.645768538675	122.631110540384
554	554	671.371741928658	522.790696370572	346.75125578028	118.846880346469
555	555	673.053911797633	523.647049182396	342.435984114864	130.407119829482
556	556	695.128019185621	523.851406014627	339.865379941215	142.641117338511
557	557	646.654066316398	520.660793454481	341.297617427195	135.962015151748
558	558	681.320849712535	521.647701291065	348.24271826672	144.121353238892
559	559	692.966259841496	525.635225754774	341.960727251249	148.888764853849
560	560	659.275374862836	518.760016025891	343.912720101549	127.376557157229
561	561	638.152749017875	523.877380915708	349.006274105073	146.423582988377
562	562	683.406207357146	524.65519809325	345.075273847783	152.914492719086
563	563	679.490923982716	516.616311005675	341.500636673451	97.5399682628104
564	564	666.532967207759	520.017884090189	342.092089024078	145.659801180586
565	565	697.109444432251	519.071462796809	341.043967087163	105.972551317697
566	566	688.426944790771	521.92691920731	349.723845812344	138.876384098552
567	567	662.102340702186	522.303908738405	345.511448144124	132.546082780721
568	568	697.149034300974	520.1110255343	341.59491390745	143.154685665395
569	569	670.269575735701	519.868141197451	339.905082769937	124.744996121007
570	570	674.481744615555	518.160820641113	345.056742828521	137.873813351651
571	571	685.129582778729	518.696119139094	345.880714525211	146.197445418709
572	572	685.857805680918	522.866216465196	348.031005254793	99.816415796821
573	573	673.306217901969	522.476743133045	345.648981915551	145.272360950924
574	574	671.780739386287	521.697533356608	344.854940658938	133.807161857723
575	575	666.978951330644	518.7000589771	344.098807849909	124.794205891316
576	576	667.651238025741	524.987223599501	349.349122841386	124.755711801927
577	577	711.341638427952	517.048243525101	344.049370079149	133.011193047944
578	578	669.355801091196	520.044265455672	345.064466903631	141.646953373059
579	579	665.321002018978	525.432793221167	347.358796249133	153.369902498087
580	580	684.360635258866	522.33817069796	342.408258289524	143.131316670326
581	581	692.712004303686	527.951630264588	345.971781509329	125.668772477009
582	582	687.640594364376	526.649717553775	344.359231463584	148.05306853389
583	583	694.672339508711	518.46665195456	346.647732053856	110.564396286965
584	584	669.714207657535	523.293155852567	344.681469965733	96.9293854844523
585	585	674.424352013458	525.177262434652	342.073172773475	127.831013706083
586	586	676.775665615871	520.095808811228	345.329407055007	128.146843048884
587	587	650.983626138864	522.351335010345	344.610480981546	123.78538581205
588	588	661.461396229879	529.479286338346	338.724796084534	143.158431966979
589	589	666.437257023438	521.059612663882	346.97181351605	129.206742506595
590	590	677.991069981217	523.776888419065	344.375734769946	138.009729030583
591	591	648.426024765337	521.321652228358	344.365278118158	121.962137798449
592	592	663.081200620406	518.999253944841	347.53935547808	134.93620187826
593	593	684.337145008236	521.790845721049	341.245939610048	123.469318167825
594	594	676.771739915976	524.604876316995	344.81013999975	149.162072957412
595	595	673.675580546163	522.443371767079	343.209582746233	156.123791270526
596	596	692.937341321409	522.958748792495	343.191488037242	127.270561274005
597	597	662.947421757094	522.646110118502	345.972768856657	129.039817667486
598	598	667.059132266236	526.783588049105	338.196458526961	138.676499154039
599	599	698.801868597646	523.044711940385	339.075999460133	153.615594766046
600	600	639.327306985096	521.555998215179	343.920785348791	120.191592587312
601	601	647.249567228181	519.536272391831	345.146994867996	126.247600855472
602	602	678.052598442819	522.098133453397	346.61797740367	148.848710220059
603	603	678.266513583456	530.166148458679	344.728714532914	153.848889868928
604	604	648.601389257878	521.569395968105	343.102038254148	135.742808941659
605	605	703.236210422542	519.117289239001	350.305039281133	108.417165819375
606	606	670.188199044359	526.390430700086	343.602222281197	140.692635888511
607	607	695.133632918279	524.454889631033	347.650254503291	124.263421633985
608	608	634.463953771258	521.672254013503	343.461722640838	139.680657440877
609	609	684.832483182226	522.800110439076	347.798403090811	129.019149489302
610	610	674.76911781091	523.843041316576	347.261447744369	137.020208012435
611	611	675.953018333173	525.627220222604	346.783315960008	125.633743507345
612	612	629.650867980965	518.404385798377	336.891798029878	141.085749963348
613	613	707.033801170755	525.445118143758	341.826826661627	127.4278969442
614	614	657.798387577165	528.009614636412	343.986956340841	162.372459853804
615	615	675.224232160774	525.389811213345	342.588383060932	137.540782441488
616	616	693.277426853878	518.305352911435	347.956978545517	146.872000025418
617	617	692.866740264672	524.444617159203	349.083304233259	137.451434205384
618	618	687.694175111784	524.315860293163	349.064690488543	126.716980724971
619	619	689.46270774994	523.209290743913	340.262008989015	136.885007574682
620	620	624.119627029362	526.941253425895	347.350484881218	132.27214084117
621	621	681.583294885679	519.536758983981	347.849114415	133.298906558152
622	622	691.143592602675	515.004356812534	339.899443770906	132.569909060333
623	623	677.298824016487	523.099208058901	343.679079915679	110.275083789103
624	624	655.569133523504	521.229352965046	346.937969584092	131.127604137678
625	625	678.794301343153	520.821062307646	342.195456378766	121.274358714944
626	626	657.60200518849	522.348150019933	339.896357972461	153.152875531698
627	627	636.520005487519	525.387831495565	341.874371628002	131.127269671118
628	628	657.229471361954	520.37246271922	349.031714814902	117.264821412649
629	629	677.492175206926	519.190313417006	346.762520430214	135.817215117345
630	630	707.242158029943	519.681265563129	341.88848139282	135.870017916839
631	631	673.71989284739	524.508913979376	341.81810010189	164.316584051401
632	632	627.341116568414	523.159833800559	337.14224494544	141.007987655821
633	633	667.106927086941	525.08878198365	339.341367940313	103.825183780981
634	634	665.740656618073	524.595109438235	344.591357941471	150.2828883853
635	635	671.828296224169	520.525172817316	344.424939798842	122.219247133545
636	636	700.289802766976	521.922816513176	346.876391073933	116.938920278751
637	637	643.218531604342	525.120169565643	345.401744131372	126.276000362877
638	638	664.094666403577	525.246933837184	342.155881181313	124.756177775127
639	639	701.22094153169	523.563612638044	342.377975746778	114.246160894203
640	640	669.944059426108	521.164356658572	345.799069910038	134.478627991583
641	641	684.347748126184	518.97941806084	344.653624222669	145.202979267629
642	642	673.180454834959	525.644303474981	346.481735241085	141.294336434384
643	643	674.664545824156	523.440550578826	344.449598091833	113.902065636359
644	644	648.229466121253	524.181156495988	342.290148461073	128.462334782276
645	645	674.622933521935	520.771006339555	344.137952601567	130.602823521595
646	646	697.12131634353	522.611708443442	346.838572863157	161.735280739749
647	647	665.839240349154	521.779973863012	344.173210094104	157.238660367845
648	648	665.083307684063	518.984148596544	339.610606979881	113.110558285469
649	649	651.506965531048	526.050666391751	345.76691328441	151.399300219667
650	650	649.809978810223	520.12990517943	344.75043243638	120.191640568216
651	651	684.359231886691	519.687450216315	340.767571837005	106.496893802141
652	652	694.456810733271	526.552770901341	344.420362791676	165.227711304922
653	653	657.784585072759	523.950816502908	339.893934218733	111.435508532984
654	654	663.116456713556	525.532941896406	346.803661922936	126.682836544521
655	655	676.98509505592	524.076991859206	343.075548447726	153.587693948562
656	656	681.973857029917	521.906792940874	343.227504179808	121.855398205683
657	657	671.524112488365	522.566505708041	346.884455929071	146.144016985956
658	658	665.058280534366	517.660942856016	345.542718897467	150.444697850813
659	659	650.902313512043	519.145164280791	338.331244085678	131.872377371628
660	660	681.330412800995	524.211421234155	344.087260524337	135.580408494205
661	661	677.889647999055	528.914710710331	339.459250877271	115.708889274557
662	662	659.376999863888	521.852389629193	345.009695706791	125.586124617884
663	663	694.274164249186	519.092085932867	340.494462766232	153.443281383646
664	664	688.989444822473	514.93731350078	342.881870474568	103.379446542753
665	665	702.165293768528	525.655520786888	340.845279884243	130.552285331372
666	666	685.014317062909	526.399354413946	344.743986584564	116.362130409716
667	667	658.32825200827	519.732405826867	343.376145104337	127.828487766889
668	668	663.511925566883	519.32128872216	345.178965779953	167.119457564851
669	669	646.30516787355	522.175976911132	341.145950717715	99.8361841344275
670	670	666.128315992849	520.378685999642	344.46496877028	103.287789923412
671	671	694.357299207333	526.412683739967	345.341611759535	136.208871102725
672	672	665.282596806287	522.307015758431	347.915685971887	136.469236693489
673	673	641.694057585239	521.678177929405	342.23411132373	126.840283830562
674	674	675.499512685386	527.377656656067	343.354711595845	134.444062020787
675	675	671.560430088237	520.394727794151	343.414956751613	125.197125019604
676	676	688.349455862104	526.416323464601	342.103965858996	110.069838243293
677	677	704.985248351737	525.824943810033	340.768013244792	152.18270402834
678	678	672.528072686377	520.048779855452	346.120055067397	116.056712703075
679	679	685.79348510209	526.082669648346	345.274869953606	137.717439471896
680	680	639.778008408359	527.269267297631	345.549896193942	123.646339870932
681	681	681.742427754191	523.957155597996	347.455348044558	139.565359033435
682	682	677.176188153232	522.396608596825	344.53718923214	155.883453400602
683	683	687.078453151564	524.053441308236	350.280101589242	125.16188165768
684	684	651.583111095393	520.736097370167	342.289704559392	165.84156799472
685	685	697.463143300082	519.353656517751	345.766745047782	114.693373145627
686	686	641.695069996092	522.996994806454	346.180201630585	146.871088600199
687	687	674.239526901898	520.379172707709	341.371014175426	114.763884975006
688	688	677.069733665898	523.038017638166	344.851949343935	107.918956272103
689	689	646.648731357725	518.253308283281	345.011751693134	97.0782450505706
690	690	682.261064413896	527.08513063886	340.260754892942	87.404058125354
691	691	639.320559176545	523.330205838184	345.843612185147	144.727633855348
692	692	662.735836944481	527.480007526413	344.881807659643	131.175617173029
693	693	685.679451411042	521.259462245162	344.631313587563	109.535216127127
694	694	699.041379822901	523.992071734759	344.079053821404	155.654459170308
695	695	658.878370890117	526.248469072131	345.704933613444	152.749587020388
696	696	701.988204178894	521.820787952881	342.536193972904	112.96770344558
697	697	658.936922973064	519.537864589768	342.534998136586	152.13417821175
698	698	673.984743660859	523.429910471412	342.933540521477	99.8091676002274
699	699	678.333434935987	521.229966388428	340.482066332497	131.619011385817
700	700	684.188899919823	525.429865549115	344.745487600601	120.259158745815
701	701	625.267818737125	519.995494179739	344.121224670525	99.8610167067706
702	702	671.221972442315	519.540999329684	343.612202001568	119.189142134314
703	703	670.935854244873	519.932322428377	346.73962291557	119.296298015482
704	704	664.831091692965	524.11547108777	348.678604922896	134.510108238103
705	705	665.976056378218	520.11440942288	344.571683065667	109.055229198254
706	706	663.045785568598	519.632053055246	341.813035742847	138.625350075017
707	707	701.842444085566	526.302178122328	346.111385964633	121.029245715388
708	708	672.389318161277	523.16069144683	346.374943197841	135.348800873287
709	709	697.454544260024	526.176787448856	345.973998872439	119.122453330832
710	710	632.928319442943	521.359503995177	346.330599449721	140.63629516268
711	711	671.721719958928	523.529935182844	351.664641017023	125.727385307773
712	712	657.806785237448	524.267174689484	338.771578019291	151.925786261769
713	713	665.07457931803	518.570100998418	343.313241369697	142.167865802424
714	714	678.896914359389	522.491676213878	344.699738757578	135.983614972467
715	715	695.217217145799	516.440442095614	345.4217843074	144.535392062369
716	716	662.857060037006	521.165743376949	344.577435984439	132.720896461462
717	717	664.878625846856	526.375590349299	348.299388664554	165.003392745945
718	718	691.897442472711	514.086475131292	341.832459123282	136.509027998364
719	719	697.264991546125	524.676640743937	342.431766368436	154.188118656284
720	720	656.16379243662	524.358603091743	338.761590511758	130.486219323938
721	721	686.267518626705	524.384467986896	342.949118619737	127.60149119686
722	722	711.686899313209	520.125760670856	342.040981011894	122.641283680054
723	723	673.390177063076	522.779225149228	341.01662883894	147.593681321693
724	724	667.140879676192	527.24802223409	344.217809318711	121.72703676649
725	725	709.774385958568	522.019842408394	344.31890569292	116.845640295467
726	726	674.499267313087	519.890208048985	341.4780809369	141.193354031022
727	727	678.653271455848	521.227718447622	343.320231823694	137.9820101187
728	728	679.790715676912	523.255626327089	341.471227129276	117.069402966415
729	729	664.0003921265	523.634241863965	343.326368402293	139.018723557446
730	730	698.83245546186	524.905194149628	344.875645636142	148.284378322946
731	731	679.096463950644	518.435596426581	343.613039028582	127.44464842737
732	732	670.171711314914	526.446770802274	340.777963777633	146.261419686252
733	733	653.096379871028	524.061003451004	344.986413552385	118.935910471797
734	734	687.707743533663	523.331843448944	343.554268072469	161.525871084031
735	735	648.133056463795	531.0021550361	340.76968151146	139.737093663547
736	736	657.03327925922	519.288350357477	347.504801972528	131.371523770265
737	737	666.694927682779	518.183016153406	342.945008863134	117.240139914818
738	738	661.379490109978	523.488929712705	340.881200643721	105.563879205442
739	739	689.944778963042	517.167053760814	344.49826561135	124.277072446034
740	740	654.343983320325	520.760656960667	336.185810208035	149.67613561466
741	741	689.683562722902	524.295017280216	337.818957920293	128.665817714382
742	742	689.057930067181	527.383909110644	342.375890428133	121.67250871113
743	743	663.559298954297	528.369182295909	343.533289652735	138.663256177558
744	744	651.971404591277	523.439290075673	342.781140229449	129.190844973321
745	745	679.112758168924	523.201684513548	343.106378299368	131.70164795184
746	746	649.341263311447	525.078413817773	335.285145685931	151.019794944038
747	747	702.182122111093	528.96248360047	341.972092023367	124.279577991659
748	748	685.125444309541	521.911128019355	336.165549423641	127.14484309086
749	749	699.548029770369	521.562043743254	342.718365457442	110.82999664899
750	750	655.964001189819	521.806811846775	343.803394005183	106.570048392211
751	751	679.858027536083	528.394041558241	351.230794284747	142.001029697775
752	752	649.247138815227	519.333077919329	340.690448068973	127.556474023041
753	753	667.847242815118	522.971270889105	351.180124194701	130.112129907899
754	754	649.225594929598	522.726287704494	344.355479746232	124.212025154155
755	755	653.356405634732	520.779564994701	347.175041654259	150.043307890141
756	756	669.70481850477	521.160494715631	342.933342739925	111.287336608318
757	757	677.085620774204	528.971474424856	344.187544115214	112.357632978416
758	758	673.749353726996	522.228776703542	345.327254344145	113.231696816427
759	759	634.02374139685	519.032270943376	341.359927644334	126.925295274159
760	760	632.730010084781	521.16828649558	342.326798418036	123.52604753176
761	761	682.930347207252	523.754689328459	344.614741438986	148.123186341416
762	762	666.724373874573	514.65979475369	350.928899427913	134.530203547699
763	763	707.890135295741	520.091268232334	345.899654414658	119.81918894586
764	764	666.46509836054	524.784451240845	344.108646395619	146.181783585038
765	765	677.001446470159	522.492333837723	345.87890127674	137.775880532697
766	766	681.427682354968	525.860881862467	341.962831134541	100.073407766007
767	767	675.028542326948	524.64393225129	341.411538610413	143.970367607623
768	768	689.028059078112	518.922437843132	345.19160180506	127.695430292841
769	769	663.069320879009	518.045301592059	338.601970558446	110.425232588559
770	770	652.438049777816	525.14270273946	341.843766068731	131.002740120141
771	771	701.374292171874	524.761257558127	348.205546595671	134.546885862652
772	772	699.839186254848	519.369446134559	343.801595063735	92.5781543588411
773	773	689.425771821707	520.28969413815	345.311064393534	115.233104842724
774	774	662.217437930436	525.692642875598	344.948114918596	134.090214503117
775	775	659.874753061567	519.057027796867	350.813940923667	91.378837616856
776	776	701.181627923954	523.91704541422	347.056977624591	142.41121713218
777	777	693.845747629054	528.402556381783	335.325867961833	107.497229007728
778	778	660.603007504312	518.6223082114	347.661748864673	145.590228620558
779	779	660.162852004079	525.400594451406	344.793008995809	116.640642899182
780	780	672.997211357018	518.685283982756	344.557448739962	166.589327976955
781	781	670.761530391586	518.865201972421	346.617478601556	135.10521644594
782	782	672.397960871279	526.208355085118	341.12297563574	150.534367922295
783	783	644.641719394328	523.825886137345	345.559613973457	144.388740602991
784	784	641.859942928079	519.7552316891	344.80173990574	114.636915112512
785	785	654.224410917755	524.342327578653	345.845845298715	166.687619652488
786	786	667.164064327246	520.025418988419	339.001668578288	97.3119656668674
787	787	669.036560666098	526.818377680042	344.162635630082	119.0108588606
788	788	678.692318427039	522.784759959699	340.824514606012	147.030135068329
789	789	672.090712523586	527.483410509352	347.79312132236	147.484095593081
790	790	670.159895232553	526.686335109783	343.80956757336	126.963585101029
791	791	669.429765666739	523.498284068791	342.401038663902	131.60415186606
792	792	646.326058886747	527.046902190335	342.051892912756	127.522094822277
793	793	683.915956370722	527.45036033795	345.387923946348	130.905255817541
794	794	661.343716380625	530.010387910878	342.982284423219	144.599903863554
795	795	659.530331964073	521.714553821123	345.930006819452	145.20524291376
796	796	667.763990807451	521.652128789249	344.141656633868	126.6733557647
797	797	662.74800071181	523.151030670758	343.335555597962	141.830294948118
798	798	663.742095091214	525.937445345733	342.374367337071	131.464977998182
799	799	675.012844057926	528.011794156412	341.040797761828	127.941228093177
800	800	664.641254683902	521.070553005104	347.135075704976	150.656417752937
801	801	671.2012200261	519.78899811974	346.794159721637	150.674252468139
802	802	667.492249123871	524.455094545831	351.71309206685	122.823234879426
803	803	680.376928905707	524.883951267525	342.24319555746	113.121321619263
804	804	678.762164713432	528.848277418301	346.131804779191	134.384201924584
805	805	688.365396741846	526.290538088863	341.77263728164	117.564628162293
806	806	688.381780823887	527.704553635605	341.903549334305	138.034767152388
807	807	678.316036816849	521.730109539891	345.270843616248	100.947054812042
808	808	672.560542642338	520.750334311548	340.534674411149	159.871752179999
809	809	654.69982374583	520.156708274279	348.11511705103	111.212516100738
810	810	694.644162341204	525.745482916265	342.251980832131	146.452616997532
811	811	658.940995631675	523.552966616924	346.111180434135	92.01786020486
812	812	694.991380462714	524.514440545902	342.433570364709	121.694684533984
813	813	652.803167895453	524.399620604573	343.49589178738	116.637997624132
814	814	682.216858307914	516.65651111624	341.056822079739	139.74234810893
815	815	669.418046202	526.176163675928	339.385557034066	135.369001452604
816	816	655.697494572039	523.57731099895	349.099655486087	128.359335505727
817	817	662.599912007279	522.943497013238	344.141825324907	157.562006783858
818	818	649.721016826016	520.721427685479	343.09303411974	168.69079173011
819	819	634.337149710081	521.102611400974	348.642476897288	115.160963388356
820	820	688.359822060991	520.634047218595	342.334673937328	142.611215335597
821	821	667.963163868721	517.878530590088	344.13076143651	119.864170506207
822	822	667.672438343534	526.917560254818	344.835380230655	145.417367332669
823	823	650.288820713283	525.043950630316	348.318211014826	115.128166404635
824	824	653.054056703162	522.173345513865	348.001976090783	160.370798779007
825	825	658.992976288401	522.588860298533	341.457330252117	102.396192268591
826	826	687.154936908267	520.473872469293	346.219606173424	116.314953644008
827	827	687.857809715206	522.155379623617	345.421693971628	119.292984759235
828	828	674.94075466715	523.80284915685	343.224434321229	150.175940345944
829	829	685.718049540732	518.638523796813	345.727566453292	159.489049604117
830	830	643.746076465381	524.561494027663	345.792523018708	127.573004870189
831	831	677.563571801617	520.253232672577	347.184622647118	152.612492637981
832	832	657.897830226984	518.80660237563	341.209458352215	161.207982520652
833	833	678.940650053681	524.999141688093	346.220974633762	130.146575485039
834	834	650.78495184384	520.874294097935	343.759828932256	118.793670878276
835	835	665.784840211818	520.927140565834	345.116450591419	141.837219090824
836	836	699.300204992141	524.03153220358	344.873261682513	119.843530539825
837	837	679.624318270251	527.374635737494	344.052853215912	154.097610579745
838	838	625.57854499689	525.88156577524	345.826419786434	138.502742623026
839	839	663.684344139341	530.452231274098	345.339039834172	121.072426249079
840	840	686.581064625943	522.952980462486	344.062602900007	141.509295950832
841	841	683.126441803858	523.623624604684	349.456310836751	147.81862786494
842	842	649.275573936335	522.344056605425	346.621867274952	139.146439812938
843	843	670.746351186383	522.660573022999	349.725587102686	128.265439441985
844	844	697.59693282548	523.043665338632	349.349473252891	122.351095266037
845	845	657.559606178062	525.99720823082	348.361595283342	143.966080401296
846	846	687.551187114729	520.001569157979	343.800075047078	119.33279939142
847	847	717.210277513787	519.572417994923	347.81756538411	120.165111746671
848	848	671.277335445189	521.788804508168	339.621300974671	122.230890089387
849	849	665.445172161793	519.871513295387	349.717728213038	109.722530493527
850	850	697.152803556866	520.365258795151	340.768038804793	162.173816732456
851	851	654.312764839687	519.425664423748	347.721250228435	148.041402997102
852	852	677.168722065468	525.588027870957	340.664616143989	134.703686901517
853	853	664.277381605619	526.78564949886	340.055627300737	139.774311835415
854	854	688.760439764991	525.329304797892	344.628818729959	104.287884982477
855	855	640.160584873189	527.040273789564	343.045749192144	114.175183266234
856	856	647.834034517762	521.119963913584	348.07797694803	118.314593740095
857	857	670.870322868873	519.891858972449	343.248088871304	152.261067113515
858	858	684.387161151112	524.872688731528	342.994300466092	110.569475490347
859	859	666.246281606341	523.087345151315	348.542144019387	117.205647452709
860	860	680.144168605217	522.534978743595	342.468261250824	156.247253866557
861	861	665.422938135524	524.278860824528	340.898673691902	105.659038992866
862	862	666.847925167418	524.539302711658	345.608987334945	109.060781161497
863	863	671.746375065957	530.162504470116	342.567206306333	134.329133310221
864	864	636.963722805554	518.891679334272	347.273644899985	119.270934909623
865	865	703.014882305398	522.367189009435	338.568039696295	134.975548846894
866	866	659.995697473114	521.021660402921	334.849362531926	122.033937513909
867	867	657.001846165698	517.068420931669	341.391839690383	146.250068535513
868	868	685.040994559294	520.985163360722	342.051757388885	139.268907813033
869	869	671.137285305468	519.595666388124	338.236259562303	128.4604319139
870	870	662.995698854207	524.395158551877	343.89688340339	141.068824164413
871	871	640.112114313766	524.245577021138	342.836829809672	153.417726433766
872	872	674.356787287018	527.007098253848	341.856029509519	134.45403274038
873	873	681.613466207027	526.325547935614	341.254181360617	157.569961372105
874	874	685.17850187799	522.644910267753	346.54613210407	132.830807353551
875	875	646.403608814635	519.084700149935	348.573523229035	162.044688489639
876	876	685.079895678719	522.539480579118	343.044981463541	99.8458674739127
877	877	664.174372878709	525.931062213262	345.24764937349	136.569795923365
878	878	669.817593776063	526.697005388345	348.97676181863	128.252322436673
879	879	716.309556941228	521.548061006205	340.604912164845	113.533275493116
880	880	679.859238275977	518.628779355189	343.784804331109	134.466525407755
881	881	649.2493054694	521.805995318566	341.412198695971	141.711850744362
882	882	644.318435608396	519.822563689224	347.292506262745	139.338435525961
883	883	683.738116101086	520.804292778332	338.818661173878	141.11817547791
884	884	677.040470767363	516.658171757643	345.571669406221	134.075721060406
885	885	692.715282710435	520.512648745725	352.56916135193	117.505104007769
886	886	698.671691952486	519.62120996645	343.921583702333	136.185311460245
887	887	673.626767659503	524.341979622126	338.97975089715	160.746179615352
888	888	668.365659222483	525.157839522539	342.577870583813	150.320468482273
889	889	653.571677666743	522.117251754574	337.164509124659	132.184155661662
890	890	667.917426767302	522.038904205918	341.768663388337	104.069076300987
891	891	682.151252397156	526.511423420967	339.214368932525	160.187825379895
892	892	675.604053692978	519.138834446824	344.515281985904	143.465754103581
893	893	672.584455188545	522.693989242243	343.739306378989	141.312016638767
894	894	669.411520782215	527.77043019469	341.57534511131	124.67814296521
895	895	648.27105475694	513.995635641794	347.178681517887	132.468121192124
896	896	641.120872693868	526.302875481385	346.426888078802	146.887924149168
897	897	692.975951873457	520.13075556169	337.57227469665	130.980189341572
898	898	693.317336320399	518.699845565257	342.92764659441	126.190849301188
899	899	661.050658638546	524.882513608723	341.610675823762	111.80161133069
900	900	652.466798919895	515.218220688221	344.804853674531	107.860363253583
901	901	710.781388804193	523.809129492249	342.171915405555	136.287514600331
902	902	664.720601683822	519.012509845838	342.49476737024	156.335043392823
903	903	666.723869342195	525.572157976628	342.079187036076	135.657145278536
904	904	625.002315515654	521.959825307901	343.918725510202	90.038256706622
905	905	681.454822210881	525.074107840585	344.625109057004	128.337126322753
906	906	676.139634274962	524.574877736888	342.583898146723	132.930611672535
907	907	686.125216377995	519.423827903233	343.246592079726	145.032443127109
908	908	676.60026611538	523.186862373903	344.184568016763	108.896573067901
909	909	638.248285109564	526.023905272921	343.62728856913	146.007854710007
910	910	647.254461071962	523.863089204429	339.689980533369	137.238019840471
911	911	682.58493879811	532.495859328148	341.839052012664	168.860009391423
912	912	677.290706212834	526.895712462566	342.607565055357	129.299177584084
913	913	699.870758944673	525.994427330078	344.898435946738	149.222330716772
914	914	666.89364977437	528.563956071245	344.082772927655	132.303407945267
915	915	679.0140414802	521.546667956471	342.836839157108	135.917264759747
916	916	673.769888358049	521.930835883788	341.501732374723	155.157835035647
917	917	711.598303331628	520.121748822102	344.578997872083	113.348403790681
918	918	643.127943593748	518.645232140212	344.561577303051	156.916435844307
919	919	685.221346683524	519.794365967518	343.685181954148	131.982652677624
920	920	677.539230267916	527.977984030555	343.01160629399	113.356276338241
921	921	678.739154066372	521.915580236436	341.187405119144	120.225118741446
922	922	667.369550298947	518.792745264825	345.646113334567	153.595120995628
923	923	667.005773704645	518.90058215676	343.863244382853	141.520815669803
924	924	692.39387036441	525.589396983246	345.634344979581	122.649428221018
925	925	671.085699139023	525.782680261137	346.956884795231	106.49569538588
926	926	686.665243427456	518.509016943864	346.842614333205	157.50826983104
927	927	683.883613825489	518.720501845207	345.856829040579	97.5729964947455
928	928	656.701371741178	517.889710152551	338.831258253813	135.569307656706
929	929	681.011752785794	524.973072535812	346.71306916008	137.098849055862
930	930	670.025998120308	519.147835772973	346.162319128935	116.88951996566
931	931	682.64460069705	522.034177068401	347.270120991876	112.837159708254
932	932	686.576294161902	519.986496204668	340.145152327319	116.793624746434
933	933	678.283205358873	519.753270376077	341.517239061147	160.542177681871
934	934	663.78202610235	519.729041273607	344.786785136854	127.27199145339
935	935	665.079333578931	521.523712677794	344.553402249276	153.889376179021
936	936	678.384407186515	522.43708411605	347.9201122125	115.461713627997
937	937	668.61651398724	519.522567086008	339.318488435643	136.646698362798
938	938	664.642693487833	523.433433216127	345.391079513052	137.545709486081
939	939	656.441656072213	523.940880172841	339.461074951845	145.666908169582
940	940	673.016184470829	522.098218515225	342.319832371551	149.729590490909
941	941	676.179803619938	523.408929211276	342.498501249589	104.740823760514
942	942	668.779163391467	526.736517087041	339.489141154137	113.350839312761
943	943	684.082649838307	517.834101320102	345.845794125582	153.173849550421
944	944	652.4722482462	521.009420266244	342.026383230372	149.632564531424
945	945	683.625981898429	518.693199841689	345.365498501941	136.571128937513
946	946	688.219814273091	527.513041257262	343.93696780227	133.811311565407
947	947	663.350512489324	525.15045889622	341.621432868828	171.673537024906
948	948	672.342643267377	525.412003667063	348.290155812501	120.815721730262
949	949	683.043860860477	527.222853447566	341.138342473183	126.012462076129
950	950	669.831576344146	518.872905939887	342.737068536536	124.279049347556
951	951	681.307100965778	526.910560708359	343.227614386568	127.411086513528
952	952	657.208397738573	526.560593506874	342.052047023485	96.9275038665099
953	953	676.683493940374	524.449033934233	344.360952808554	106.591472152629
954	954	726.606400596616	527.140606186582	341.417153102901	142.051500029822
955	955	675.655660898793	520.57421128637	348.487030066352	133.928534891935
956	956	667.906485720745	523.345861536625	338.14253658754	147.109293814769
957	957	675.178313797637	528.092527578987	344.484024528052	153.112926805534
958	958	677.038498606913	518.215315453177	346.082815914485	126.723415284543
959	959	676.419055972311	524.937491432751	345.073757269849	161.348149961426
960	960	674.808594803729	517.557510839657	347.135772179261	119.956145149739
961	961	692.234792934888	520.906400806092	341.628332290227	135.087584383202
962	962	696.769777964979	522.375056800047	341.159279137433	142.002161786498
963	963	701.24340923343	522.002553201424	349.728089533286	128.913078622818
964	964	672.282857970083	521.970584288035	346.800705364616	138.619185595636
965	965	668.444933864448	518.63844849165	345.438904322317	132.481270537287
966	966	648.139722191164	518.821259161466	347.782790967508	93.4618052573412
967	967	667.185800137424	522.640496547203	344.585116010871	103.590157538244
968	968	674.353365151442	520.61042916141	340.927172762373	145.082240447287
969	969	701.225214228556	518.914657708971	344.177877769084	137.05794505363
970	970	693.377319288981	524.772340120955	342.821259881627	141.846488845702
971	971	665.043688797442	518.829118670006	344.398997502618	117.875283476838
972	972	657.870567740852	525.646547569868	344.862318475609	128.361158799457
973	973	669.141612109564	526.794996548719	343.26568807057	139.174837463069
974	974	664.088519339655	527.272361989541	342.677332396612	112.548248943231
975	975	675.239106993884	527.356177466303	339.654599283691	149.505252310844
976	976	641.467337611878	523.466337776281	345.824522086564	130.527187280245
977	977	664.408886299378	523.32226655562	342.205347022747	95.6299726886673
978	978	667.944684786671	526.029378402745	341.95288821645	101.309812802585
979	979	666.456442569159	518.297355190006	341.829591843735	128.831800528508
980	980	721.9686339759	526.103316287466	344.357581406909	87.9077821480757
981	981	661.51159346467	523.011882037345	344.753210802764	134.467649333062
982	982	639.026124025723	526.707132998501	348.078015182874	115.438081281114
983	983	697.071461150092	518.880615402356	343.531987923449	143.783079629624
984	984	656.435109440389	524.163697070832	345.758227209197	123.828201139417
985	985	666.932461000792	525.93123178699	346.685150200588	117.617544814052
986	986	663.988955245149	527.916032990494	344.272499043543	122.605540666565
987	987	666.823183938739	521.618101201884	336.477086965008	114.561082660102
988	988	683.590204934082	521.39929112633	343.347534379918	141.138499894236
989	989	665.362722820188	521.785491340631	347.731425775974	129.355974723355
990	990	680.4129341869	530.376558160126	343.303192154962	105.249198035256
991	991	690.532490926582	524.479023222758	337.011434652249	130.372444847323
992	992	675.502272759233	523.967861665285	338.761237310328	130.966438736009
993	993	671.739100758372	523.85728555488	345.978140779206	121.160270414622
994	994	677.210319364197	523.520098693198	348.805729791483	152.582060269848
995	995	664.677741665283	525.778868335398	345.671134872252	137.979576688223
996	996	644.893879340975	524.969353989339	345.614630445617	135.128639228081
997	997	670.094421899591	528.719435006533	347.28834916995	120.486052769736
998	998	669.009161039026	520.799887575762	349.463614538456	134.909994358994
999	999	664.567892084079	519.86430075327	339.74199306991	153.08913237194
1000	1000	666.712571689259	523.864242059711	345.63597524305	135.14019166989
1001	1001	695.167736756614	524.13478223825	346.751528203275	146.138413646809
1002	1002	694.661608610121	523.54206219167	348.408405968334	140.227193000485
1003	1003	702.612979490129	523.291935208795	345.703430396003	98.4837567140188
1004	1004	692.279924700379	522.67555828211	341.530025455125	137.631242219936
1005	1005	685.286504474129	527.004603325749	344.444549200169	154.150619344999
1006	1006	652.960159146368	526.202651290909	345.706679905971	141.092679871633
1007	1007	637.282321948298	523.413115744637	345.861491737409	111.189843553107
1008	1008	647.327890134124	518.182644066965	347.793458749176	141.38556931409
1009	1009	682.210889420377	524.107150983169	343.80190907246	166.747884353937
1010	1010	669.013119466026	524.980331549403	343.038960554442	129.193684336113
1011	1011	676.186854338004	521.220200312693	341.041139717542	167.180002291783
1012	1012	659.726935540362	517.62509126953	344.805010029125	161.014580474071
1013	1013	666.695801225729	523.906382169659	343.532172036026	154.286226603194
1014	1014	671.081161037879	525.036128312742	339.086132793274	136.765584471618
1015	1015	635.614908262377	523.352989696841	343.413051835718	136.434885976295
1016	1016	653.680050470489	522.151208912944	338.124713825056	124.329496591138
1017	1017	672.034285031907	518.777261120478	338.798266629667	135.887449909019
1018	1018	680.664555759668	524.56127630224	343.878882890762	123.054007609402
1019	1019	695.430450286248	519.771687508458	342.132412730879	119.67308889888
1020	1020	654.932843184307	521.728186741709	340.846681741482	150.314442710923
1021	1021	707.960212390529	525.901656626851	342.970268309143	120.739828315331
1022	1022	658.876405412095	529.6069548419	341.495285100942	141.973004961206
1023	1023	629.964549328261	522.625568482277	346.094517252838	145.430505008393
1024	1024	658.175489530596	520.534418808989	349.314367309609	113.431325930567
1025	1025	675.545639184674	524.630083004183	348.955674088518	167.083919144329
1026	1026	651.682794434969	522.863078334207	344.823348831843	116.204016118043
1027	1027	659.414580242944	524.950467937986	345.099655081919	127.015557357693
1028	1028	670.158129407837	521.509347244129	336.247973391384	118.427511771338
1029	1029	677.981831909616	522.003081012327	351.075334789204	150.469553369654
1030	1030	683.256639255288	516.558394932601	347.336978241378	101.606843403516
1031	1031	653.058368381193	525.492106170268	342.510450977219	83.6578999084188
1032	1032	684.377189005327	522.155504730169	346.022740527929	154.261633948892
1033	1033	689.613548468792	522.419473150064	340.975982101505	152.088215081221
1034	1034	693.715912799414	521.07803047814	340.871166147857	151.28731925385
1035	1035	656.422841428348	530.018670912889	344.964906435146	153.773363300678
1036	1036	649.174973611758	524.710175450552	341.175111721921	141.44479016851
1037	1037	685.074044692189	524.79382335231	347.204815625731	119.03479362025
1038	1038	688.620987506009	526.22800908044	342.403718478014	131.060352481156
1039	1039	656.349785285097	522.112454457705	343.823720770799	127.260196244945
1040	1040	669.780739066876	525.630480054918	338.975314731071	132.570559400204
1041	1041	679.005170233419	524.854027375274	346.296217361168	120.648035585958
1042	1042	690.742094925636	522.656072845016	342.109980321842	147.741172817069
1043	1043	667.786121821522	520.624862734934	347.330611478009	163.331347231116
1044	1044	685.498255880188	523.457813656043	345.50915687244	157.632038748489
1045	1045	666.326032412457	524.838600969236	341.85932108153	185.724467889384
1046	1046	667.127490283891	527.045205718737	347.850108473309	130.617109370446
1047	1047	681.41950642171	524.476133365737	346.636597033579	128.871463003713
1048	1048	661.847425370835	523.934660478424	345.402366989467	119.556137009483
1049	1049	668.916386614651	519.553308044014	348.047300364796	142.922758061242
1050	1050	657.101338116601	523.258252387652	348.625092209335	132.203484233178
1051	1051	663.12626849832	521.87788441826	343.65955408509	108.458483806372
1052	1052	691.635351564767	529.000270920655	337.052263503843	112.572235631164
1053	1053	676.626853422777	528.487722638378	339.047358562607	104.571918298782
1054	1054	684.648580055672	524.412523156517	343.808998989264	129.22226746953
1055	1055	703.57620782141	523.593669802475	340.124233472942	126.817743833321
1056	1056	671.817424628955	522.730738893148	343.013829554168	135.429980725063
1057	1057	669.557257980581	521.35613562933	346.466351200829	122.472287066201
1058	1058	700.659115509584	528.947847486	340.156609320988	126.115807047759
1059	1059	706.83583074353	518.524260363387	344.44431417754	118.530323231629
1060	1060	712.746337751804	523.075523362048	348.195116253243	125.899091395752
1061	1061	672.979426491884	522.885404770855	340.596199579789	152.522863309003
1062	1062	652.972564781959	525.431072811833	345.663337369977	145.008256398752
1063	1063	665.09026156703	519.782501444744	340.806861584456	130.859112577202
1064	1064	678.802346267978	519.855675716702	342.827972132012	103.466752558886
1065	1065	663.699372691358	518.97510537997	340.571134026479	140.163548030913
1066	1066	631.824965172563	524.714729660158	343.268738453656	130.555475570087
1067	1067	684.275876042816	523.750229880437	342.247926374717	110.825858290434
1068	1068	676.785781209117	517.707039140016	344.517220821712	123.256277113125
1069	1069	645.012372089087	516.364799891796	344.43419915994	99.1931867604136
1070	1070	664.9022809535	523.382108374347	343.742241098329	127.239142014353
1071	1071	654.033821070076	521.347971420979	339.682417171617	140.352050150023
1072	1072	662.265501457093	521.35568592824	340.372425288252	171.939096989748
1073	1073	676.438495167719	522.295664333857	346.023589979037	140.05585070256
1074	1074	678.691805065413	528.706690496033	344.916562221052	113.919647035546
1075	1075	683.267638201867	520.530503579644	343.223162693938	122.929466465308
1076	1076	650.840133700408	524.589623412608	343.765423716748	128.064547316024
1077	1077	667.72444529171	528.26962548033	343.313303127409	149.262530203138
1078	1078	646.739226349436	524.049318411887	349.857741386692	158.008991213898
1079	1079	678.798005196901	519.091703829288	344.767466402004	138.714992249961
1080	1080	667.220235568982	521.959494118068	345.155329948925	141.743141971783
1081	1081	668.690709648067	521.465938194905	344.851357109778	129.8415254978
1082	1082	669.527479085904	523.073075915165	343.063960397361	132.080072511995
1083	1083	670.401494065921	521.471765293479	340.922813289408	118.475429624637
1084	1084	679.184584749419	526.911869132745	346.731056244514	157.1553333859
1085	1085	702.402510124503	517.650714855256	346.25334188819	121.634828172925
1086	1086	668.614248872096	523.153435343815	342.208443813016	142.073857226306
1087	1087	668.804141344661	520.450029738556	347.471496406639	133.78096391571
1088	1088	662.310025358441	520.988926280253	343.137470935769	146.567808782865
1089	1089	671.237978804772	521.322377564343	344.382906683822	134.544922041293
1090	1090	700.075326908903	525.265179173058	344.917364100213	123.647369582287
1091	1091	653.995584535683	521.512976447053	347.292161101945	148.530333383621
1092	1092	671.916647086535	516.790903476503	342.245634256092	159.908459958711
1093	1093	700.84594116215	521.062950455358	346.48928669971	125.955392384675
1094	1094	644.61267958029	517.737212272659	342.994244356945	141.214142270171
1095	1095	693.746338639555	519.440172117024	347.079389918502	102.840732268842
1096	1096	683.247091093385	518.589526260246	341.952307544074	108.484212229031
1097	1097	675.471034893543	525.811259260355	347.838945946156	120.9341600095
1098	1098	671.603396540763	517.735113311287	346.716781336947	158.670233563491
1099	1099	673.048890771037	522.165629303418	343.20455023593	141.886451518077
1100	1100	682.38321582809	518.241652594281	345.963231772764	113.363553554569
1101	1101	659.199434483553	523.372509110631	347.683818024264	114.564530736653
1102	1102	664.241929714281	519.443591914155	344.682002684292	136.321593764949
1103	1103	691.337618232064	525.187782861097	341.091801634888	134.654141280794
1104	1104	682.88444822084	524.642434433782	343.478286246487	112.455624285359
1105	1105	648.870752637828	526.586103292407	342.792347403369	118.802388172489
1106	1106	671.78444292034	522.50109912651	336.92702373686	120.217950056206
1107	1107	662.471992736632	524.218025231228	344.699884776989	112.498906332468
1108	1108	670.245894612369	522.852523355095	343.362724255338	144.533741501122
1109	1109	681.554325885349	529.29165554179	342.307680173925	101.218058950796
1110	1110	645.859726799174	522.400307998329	350.502703594231	151.62503218779
1111	1111	715.079045565671	517.413932859341	339.923415537385	133.150846160544
1112	1112	664.058513923586	527.853500809287	343.488403529199	150.423707473011
1113	1113	654.611073462587	521.083277466003	344.437793426785	138.307211853584
1114	1114	672.97413821878	524.329172317744	341.230196143162	99.9249677084217
1115	1115	674.734518530879	524.651472164676	350.337177930494	142.067445882441
1116	1116	667.705525306503	524.14168127341	346.927308217443	122.461660461588
1117	1117	644.226900965554	524.280884460998	338.817857601543	143.852592697953
1118	1118	722.374162841466	522.239485973139	343.530037213743	116.085949813891
1119	1119	672.683608360005	521.140199905546	344.8799779054	128.157170607434
1120	1120	687.725079349375	520.831052861067	340.149617712644	135.219617437726
1121	1121	677.261970785687	527.001649342998	342.50392926433	113.150200011165
1122	1122	676.392362113701	518.066396514591	344.335502725795	123.015211165812
1123	1123	649.660767212859	526.061266474863	346.368179583361	132.907580412052
1124	1124	659.346262978228	524.107675784602	340.291721111881	157.04919871409
1125	1125	673.086348286973	521.781967201999	339.626248213869	113.797708691623
1126	1126	697.14441025084	524.97095076958	346.43494130439	96.2226526408246
1127	1127	654.4146815888	522.882404260714	341.693749481998	116.851278982051
1128	1128	701.639891306271	521.331270008093	340.34909887528	129.606009779233
1129	1129	712.236447638275	522.604580126885	342.150774696895	133.326388821851
1130	1130	639.973140480015	523.715495080483	341.636724935167	129.040538271007
1131	1131	662.794847324331	521.538066297375	348.897676054582	122.13028271139
1132	1132	705.126951954495	519.475796655071	343.413405519781	124.73250551053
1133	1133	650.803373217244	522.23860856468	345.598806212991	122.910492076511
1134	1134	678.895597716367	523.755983336312	332.134141707123	133.597383242513
1135	1135	686.775556675932	520.588426986557	348.028281735282	133.637014840642
1136	1136	667.50544723184	521.92518884365	340.380799897229	136.240491453317
1137	1137	688.761634390509	521.80379384974	343.382676001369	149.0739083754
1138	1138	668.76416901966	525.894707828253	341.072958910552	98.7003730171025
1139	1139	689.857089539296	521.927221412831	344.18931779429	139.306940619836
1140	1140	702.094220716594	526.094909871964	343.385801089056	133.853039463581
1141	1141	695.049974646085	529.181213302643	346.832792611805	145.511009170686
1142	1142	662.571804137527	524.375263060766	344.338170022818	105.521576170256
1143	1143	669.325346115807	521.825052993043	342.444321751306	122.302343010309
1144	1144	687.070387435479	523.231879485295	344.500109564301	106.788343937318
1145	1145	673.525528867655	526.952058928929	341.502182972208	131.080789287162
1146	1146	666.338731884761	522.051457303977	347.139382773463	152.99000465323
1147	1147	710.691666331156	523.56350823244	345.094293294537	119.926452250808
1148	1148	685.579625671774	520.208054310926	341.772512045185	121.26401866174
1149	1149	644.785774263354	522.564586718949	351.314955270069	132.649314508882
1150	1150	671.083117207075	528.794029279548	343.830019817403	150.910276514503
1151	1151	666.42690608794	530.11882418213	343.304327232259	129.037062798332
1152	1152	682.35350472538	524.573198015076	337.344730985043	133.702468586714
1153	1153	668.892039146869	523.727551772208	341.048655727495	139.731213541128
1154	1154	677.263283873515	515.923629399093	344.697457003424	120.855920441395
1155	1155	682.287067181578	518.520130531979	339.720825388621	120.80815220777
1156	1156	672.497253890086	522.962274879887	346.841315782346	155.894151818556
1157	1157	675.746521921803	521.151262868974	347.303354109822	125.301174293014
1158	1158	662.787843509557	522.198006231301	343.449302544575	146.721920111053
1159	1159	699.122372551004	525.842876132064	339.451097731098	130.844773903978
1160	1160	683.293097530702	529.397739810658	346.463283838537	120.446553107022
1161	1161	641.095372393185	519.447425330071	342.922563311861	143.935123003467
1162	1162	677.244742334088	521.680320991002	339.998326169055	135.961840540095
1163	1163	681.227078377716	520.80273544617	347.80716077117	143.503670309015
1164	1164	676.705261497889	525.083513325147	346.924335460582	103.27045798452
1165	1165	642.313159356688	523.03334917593	347.105295325979	126.095414187174
1166	1166	673.151899671699	523.660307722469	342.858892447056	141.570147472703
1167	1167	662.555837243334	523.592253318246	339.345358156036	130.645264207864
1168	1168	667.259924914163	526.536825048281	344.332745136109	96.0206310696804
1169	1169	649.973687473648	523.005881304917	343.35297720167	129.81327923809
1170	1170	683.52962270963	515.807123793019	338.662760082727	111.041479069636
1171	1171	694.958035949099	521.190256126464	340.343104693499	119.927210713536
1172	1172	680.117145147245	521.473340262806	344.039447140731	113.759496423463
1173	1173	656.353820377259	519.353764430139	340.025838029385	101.17009483254
1174	1174	655.700645412627	524.639620891137	343.032453774854	148.641702300713
1175	1175	672.294819240541	522.724471112004	344.830775724474	122.772539954043
1176	1176	682.633087742604	518.521944751215	340.308343632223	81.7597755437911
1177	1177	673.903111297653	525.506994328564	349.466093777103	121.394458330179
1178	1178	685.370258136833	526.106768979865	349.068256003376	146.673300572495
1179	1179	668.437227929259	519.394609964151	344.272604826824	121.711558146088
1180	1180	652.83373487686	527.864232782552	345.228962077554	137.358932335698
1181	1181	668.651064639742	520.17360776934	344.358908989968	139.33556076685
1182	1182	649.897530449604	526.46462136457	343.056237164231	147.939595649544
1183	1183	618.165362454179	521.122540709825	344.645811656527	117.743550783859
1184	1184	693.901851476103	516.727204930198	347.367059269948	139.528926654852
1185	1185	720.011214633517	523.096077867518	340.363337043971	138.909459685809
1186	1186	664.114972270121	524.586691283874	345.153365126706	122.754528285972
1187	1187	683.046445000403	524.188093921522	341.069511285434	134.806984470915
1188	1188	681.132111586269	524.072659734598	350.417298715475	136.572522491489
1189	1189	671.921753062822	523.423745310758	344.204104366078	144.93414458569
1190	1190	670.815110119092	525.89463114051	343.706929633473	124.861350559385
1191	1191	657.352618561586	522.071568041782	341.012795326931	156.955874729636
1192	1192	673.769152324088	526.694281071692	344.071704037821	129.837147915099
1193	1193	675.499468724052	521.147437489648	344.626662155876	123.272696596133
1194	1194	674.840988883676	526.3184893055	341.533654741182	95.1051453446496
1195	1195	673.933380360246	520.064720643782	345.320427237568	163.65147562437
1196	1196	669.500919566148	522.705491628286	347.671953881048	129.375430026508
1197	1197	678.630410258522	523.427784080774	345.079437399128	142.409470976827
1198	1198	694.074546369098	520.405172122832	344.620329532608	104.633910987787
1199	1199	672.146080075416	518.307792499523	347.188886153423	148.601070462057
1200	1200	692.052093713289	524.844953979296	341.416590585818	107.337193912952
1201	1201	651.282813865952	524.162926101021	344.336465601148	131.394258214025
1202	1202	659.610146890979	517.602351510175	345.403945645089	101.586417202518
1203	1203	654.880386051249	518.656818334078	340.545649742818	146.669215368446
1204	1204	668.76626658765	521.383192895658	341.508869614711	111.632569820394
1205	1205	697.3627190263	521.31847383819	342.123532312219	113.339137129966
1206	1206	633.001018333973	519.916149600328	338.935133244799	137.219038330732
1207	1207	672.283439112517	522.068989389646	343.788217610358	111.412085761666
1208	1208	636.265615246994	522.65434821412	345.958067495022	124.871360159223
1209	1209	668.019551234068	525.742387373942	340.825804778232	113.94665485782
1210	1210	666.263512749256	527.283305536705	344.196055654948	132.684191522221
1211	1211	697.728051825656	527.661184921974	337.851330109965	124.094251212429
1212	1212	671.645820430214	519.624914519719	344.805954763472	120.961131491297
1213	1213	679.624830773242	523.748999826022	340.758376114192	119.389999954784
1214	1214	675.881198315488	521.647714173655	336.264414143748	131.652224776342
1215	1215	690.670206623884	527.985676783202	344.668717236412	146.651855116019
1216	1216	700.582273439223	524.56672454049	342.983304464966	115.699461367796
1217	1217	658.994431972296	522.846020924724	348.182985329517	137.028352460206
1218	1218	700.251816308247	519.494582585578	337.972483037872	137.384721122863
1219	1219	675.916979644793	523.205465941369	343.989483032434	118.067686155219
1220	1220	689.129359348403	524.90506305144	349.158044209723	135.221530774948
1221	1221	674.634030511761	525.85268276771	343.533343651567	137.949726877548
1222	1222	680.137305088356	523.905602383883	341.736237089342	144.96419326231
1223	1223	643.799617413285	531.340131933951	343.367773615296	103.66558225055
1224	1224	652.917138717571	528.36536359838	344.783040879983	126.25051599569
1225	1225	663.533408114522	520.845383563402	341.903613384871	121.61212405518
1226	1226	690.352522845837	522.409981894735	342.97460797742	123.712857412696
1227	1227	688.346984959575	526.213840615003	347.376976962117	132.288111999186
1228	1228	689.277945069578	520.428076097228	344.616258931353	100.025202922502
1229	1229	663.397920071176	522.161465455438	340.521716802277	111.735851852724
1230	1230	653.656990720972	522.516342767067	345.641808273848	102.905063182356
1231	1231	647.189900134813	523.284522424128	347.440257956319	165.90518382015
1232	1232	667.852611156189	525.313600804118	345.914438144067	152.341378383412
1233	1233	673.412036014232	521.452233977027	343.879461533223	142.574354972278
1234	1234	654.096293689812	525.210871896142	347.542044423602	117.623364235119
1235	1235	678.285426986234	522.913839112911	344.15753945211	118.395567887642
1236	1236	650.129042043567	521.38011415989	344.30001218066	128.342263745146
1237	1237	676.130709715142	524.658003393507	340.312756752511	141.904517472389
1238	1238	661.273150201139	520.129243585201	341.592437307865	90.6204456608653
1239	1239	640.943834410205	521.210564972741	343.745585351429	154.496071540644
1240	1240	646.812410165237	527.199605297684	345.486861182301	111.193245873025
1241	1241	693.517080543897	521.69413116308	341.121141644844	168.737398319376
1242	1242	709.0322311604	520.714692542316	346.43645823422	150.077331903832
1243	1243	649.229543392492	517.758861712389	340.606870516939	123.271872501356
1244	1244	669.958428173586	523.392899324129	349.232558018956	144.959261433291
1245	1245	641.297862257413	525.283052848361	339.226355851168	149.281719983523
1246	1246	671.453301794214	524.794756392835	346.001654031713	144.990145016997
1247	1247	681.252517989459	524.300823605504	335.081620614314	103.374439568268
1248	1248	679.392787416361	522.674263762021	345.23335098265	112.472690714983
1249	1249	660.810214139986	522.535041204996	343.202727620422	148.844952202512
1250	1250	658.200183715444	523.052446810265	342.869332819109	128.33413127886
1251	1251	653.604209391542	525.645741268462	342.850944545523	118.890021569247
1252	1252	672.268528647437	521.377018990378	341.909850101958	131.745677127005
1253	1253	677.738271259622	519.77081842419	348.160931195608	132.083297327617
1254	1254	651.761651735441	522.291727214838	346.184855057342	127.200076337148
1255	1255	658.646739666286	527.623868012264	346.382995587836	114.447097851315
1256	1256	655.953887278698	528.024148377367	341.916768744319	137.370156090665
1257	1257	673.553826500422	515.837015926764	341.570959828737	133.04305098112
1258	1258	630.21135396335	526.636403102806	340.449050274519	103.898309828781
1259	1259	684.30823806412	518.94130334354	338.510000824247	145.625660650007
1260	1260	715.755945017589	521.529072265025	342.345649486457	121.603242918603
1261	1261	663.891130153286	527.162946123063	342.685370405456	145.388867625476
1262	1262	675.678737469334	524.69780106039	346.022620068276	151.692065183642
1263	1263	652.060962404437	525.931654040319	346.10214009358	154.19716144847
1264	1264	683.833978909832	520.5357345489	340.668148584078	134.34200636675
1265	1265	677.854586294425	528.332503990293	342.528953613005	130.496193821139
1266	1266	646.727907475734	525.630911475069	338.513675898503	166.837943608788
1267	1267	671.71633917644	520.694464159337	343.490980496477	148.152470050871
1268	1268	666.74760808111	522.709432549426	346.433982983001	109.268096522982
1269	1269	660.126281993032	529.994956338747	343.69887199721	96.4208621500198
1270	1270	688.046912369402	523.226574340169	348.483255792715	126.287838929032
1271	1271	658.405365447645	527.034270191795	345.43562233416	111.101991271726
1272	1272	677.429699714443	531.954353756236	339.94702097299	122.630092658048
1273	1273	661.723280638271	519.661074191569	342.412582823155	122.448682454841
1274	1274	677.544454258745	521.029400840849	350.34476701886	141.327197960884
1275	1275	700.426947067529	520.883302718208	344.20494830712	128.501154714137
1276	1276	690.898879933038	524.773654030451	344.683639071989	114.991991925405
1277	1277	667.708912814714	520.553434210657	346.078300078367	117.267085249377
1278	1278	671.569823744508	522.988824664327	343.215518588027	115.266982881703
1279	1279	643.823308206764	522.75588483925	343.730828449735	129.890647758536
1280	1280	677.802914435597	521.717003585295	347.633036272444	137.258413232678
1281	1281	687.06844720018	525.9044387346	346.883603033697	146.608043785281
1282	1282	710.720150450898	521.821700766668	336.859625417828	124.493358184035
1283	1283	682.514393948933	524.677502120032	341.822667610011	122.610016140751
1284	1284	696.167770795385	521.310836019766	345.490071396581	149.849739597284
1285	1285	674.182703758379	521.035395959976	340.40336692699	135.549545656512
1286	1286	659.723178078337	523.392156783314	342.373532950687	152.563201963447
1287	1287	671.75374559922	524.714480634287	344.339750930466	141.786712304816
1288	1288	681.665353537743	519.503357423248	339.810492402299	118.480854876535
1289	1289	680.785645377963	521.529863963286	344.75012152147	149.653160715929
1290	1290	694.432343613528	524.462598835452	340.791547809444	109.481587430397
1291	1291	686.558264516273	521.234330601271	340.313158177134	138.432169267937
1292	1292	683.427377052193	522.101466390496	336.3132319731	119.861669597992
1293	1293	668.786544199565	520.254893368381	345.236103682378	130.765591667016
1294	1294	661.853636920627	520.459041091575	338.3790274071	150.376526795858
1295	1295	663.325387299789	521.404356767986	344.90765308631	124.681912276127
1296	1296	687.443949768664	522.524597831835	340.723674321293	152.792789265373
1297	1297	678.356886809997	528.367971133476	342.851027423459	100.503563898759
1298	1298	637.638152591956	523.373497749867	346.661037732705	126.384309598525
1299	1299	658.559541688336	526.197418279654	347.752429114866	154.637909670551
1300	1300	661.600565578058	525.444607592713	344.205512303424	127.805190667299
1301	1301	663.384267054843	525.004484220766	344.721824962565	143.966866531352
1302	1302	672.386266153018	524.89522793749	344.840096074501	124.927399635022
1303	1303	692.494597748632	529.627670211057	342.737522855374	138.629132268957
1304	1304	687.240924627618	524.056814914911	349.330776627776	135.335315022517
1305	1305	709.060124093406	526.830533058671	341.683358365698	131.371841260245
1306	1306	685.738722662281	520.272280282945	349.282756923226	114.920441347861
1307	1307	664.273525557597	524.416754432716	341.259436862401	126.578617460108
1308	1308	673.899397161186	524.957606511252	343.756587195793	151.133855938046
1309	1309	671.96027014142	522.800714882086	342.215229025031	119.861631972669
1310	1310	664.50930761039	522.114565555176	344.754537666072	156.86203506252
1311	1311	676.960958688665	524.057485183642	342.983850784493	128.539343462187
1312	1312	674.071679878713	519.967172804039	348.061130919565	120.084573199881
1313	1313	689.760048768635	522.72109302174	346.416805921636	144.766064468773
1314	1314	654.286692037241	522.435426757629	340.975062846223	114.670269062352
1315	1315	654.229502700675	522.970294858973	339.601710716386	161.431820051891
1316	1316	654.498165170811	515.77776014037	346.359269778676	136.59837044954
1317	1317	699.009725448467	517.861395697263	342.49591756602	125.819551125853
1318	1318	661.713784289814	525.072151662263	350.580320345171	127.834578650249
1319	1319	641.354667212783	522.786282378765	339.984636814726	108.00945664095
1320	1320	651.50436534467	524.327381048894	346.247702927382	150.324621389001
1321	1321	680.547526384874	527.522590791675	342.183079550328	135.309803599748
1322	1322	677.678484567451	522.466615788822	344.78831827103	150.426849544411
1323	1323	680.98269775959	521.134331532914	341.474518085509	96.9077035290002
1324	1324	665.499298030258	523.340647619938	348.285826607126	114.333428693288
1325	1325	662.692502025389	526.092306656299	340.044504591124	133.5887323238
1326	1326	662.836071311576	523.472527097078	343.652416458079	162.929101221213
1327	1327	688.835933253612	519.137339254018	344.280891040183	138.007223716996
1328	1328	675.130356258709	519.071475509452	345.121339887525	160.608614364782
1329	1329	692.93147834671	523.766569484854	342.047651630863	153.557738727534
1330	1330	653.777861119716	520.21722449195	344.818494574176	119.721393072374
1331	1331	673.184005921048	518.743948872403	344.015494599205	116.067679918799
1332	1332	641.927629363059	519.222020405931	344.75919234459	121.061643729092
1333	1333	638.274896972349	522.860352463595	344.185929964658	159.035074179569
1334	1334	661.679179766005	521.304427622351	347.318264727487	172.665347513428
1335	1335	665.10508386108	526.11198964566	339.616999396198	128.20340225413
1336	1336	685.85127635347	515.514454238543	344.459239497163	108.220686111223
1337	1337	654.763504842614	520.927389540423	343.817682042334	102.51507019632
1338	1338	663.255666379428	521.916914389955	341.51851213688	147.115865682724
1339	1339	661.551773563373	525.577735864982	344.23932823863	151.486099649504
1340	1340	645.239119473845	525.500626688332	344.922252311815	126.467676129124
1341	1341	649.20281613796	524.095148927053	342.559482118634	136.175509130748
1342	1342	653.608027177446	520.390420313504	345.989929205445	160.656015640562
1343	1343	682.487608768289	523.8746029158	342.671780413084	159.258755451756
1344	1344	680.282880646224	524.714204650414	340.131869092067	117.609778696645
1345	1345	689.451840401453	524.0909060039	346.693769240298	116.051667048553
1346	1346	648.221832070534	522.487759444091	341.996962396854	98.5670237520554
1347	1347	663.376793685641	522.067194897239	343.276092230511	150.074949610251
1348	1348	670.862171409595	523.034972883572	342.219818953631	129.999023156255
1349	1349	679.650003962547	523.433049972725	345.346018227841	97.6557666981319
1350	1350	676.195257948605	523.590985565297	338.838496657224	121.832203978717
1351	1351	678.929672284622	519.099389522254	340.751589448348	134.110981822073
1352	1352	702.808725903356	522.310948796797	345.361252093988	122.443653252846
1353	1353	673.734399007841	520.429130919295	343.298376709695	118.276585592776
1354	1354	650.103321251219	520.345708511888	347.376464372979	137.728281250214
1355	1355	668.663973533535	521.733428541142	338.474474882035	143.355302418718
1356	1356	669.207046894479	518.503379104116	343.782336764125	103.835688721527
1357	1357	653.270036849348	528.066791524462	344.054495427397	151.084557969557
1358	1358	680.416674167128	526.61686606368	348.133955001539	130.226822452614
1359	1359	659.971770707274	526.911509039556	343.566363932117	164.11506297511
1360	1360	655.789252244329	524.568730961391	340.817481979325	145.811048155401
1361	1361	684.958015150725	520.777489601522	343.861829027933	142.585703729902
1362	1362	679.112032505837	522.876820535282	346.06798048472	123.012256370574
1363	1363	656.773208391773	521.840320066062	350.812170921144	129.250692091857
1364	1364	652.273417308972	528.162594330406	342.496549073186	143.947486072143
1365	1365	671.905899363318	524.915533627029	342.075768311351	147.224448501069
1366	1366	647.592800721123	522.005956362131	342.669116653641	110.587444921564
1367	1367	676.65355227444	523.539371638411	339.92283734581	132.342551255246
1368	1368	678.141837160742	522.494109775552	342.236744817084	147.354911673868
1369	1369	664.31456976782	524.496441028868	340.769356913395	149.820443775986
1370	1370	690.333234459662	522.736117952862	342.048710109272	148.834419294097
1371	1371	680.028622502538	527.90470448503	339.953845264479	132.876882737867
1372	1372	702.064291760827	526.003379993962	342.395627107054	127.678076402251
1373	1373	653.455804720921	525.702573985256	348.225422550493	156.417390716982
1374	1374	684.342837879177	515.962056966437	349.761525604385	149.210920980823
1375	1375	686.444750033943	520.17177930321	342.052370832729	147.799427051904
1376	1376	663.687979831943	525.583988932205	344.420193155034	106.677734155442
1377	1377	682.265834698041	527.496292695716	341.83975815847	140.518932406531
1378	1378	650.642154281649	524.137750591853	344.802626929345	148.822650587555
1379	1379	696.311082011542	519.140799216766	344.708807249829	154.859605189328
1380	1380	666.217805162555	519.891924138826	342.421124213062	159.343109425431
1381	1381	656.353016024647	524.159524733966	346.284192450645	128.914748273868
1382	1382	726.110424056689	520.397119394316	342.826307077788	126.19291268462
1383	1383	685.260096327038	525.228482534853	346.987484046784	139.846282618544
1384	1384	663.23411758523	525.55153356285	345.066290441629	122.96747595902
1385	1385	660.536484223611	527.531730010341	345.377733298372	135.757540386998
1386	1386	686.924816379849	519.623813613372	341.761634188803	123.418220142875
1387	1387	679.20559084771	519.934326214443	345.977052350487	120.200969571789
1388	1388	691.6118689968	523.828873297255	347.901697486881	166.746065187924
1389	1389	677.465948049112	517.302392923874	350.146818594215	140.008088774351
1390	1390	699.338294941872	525.075642603354	345.845276623162	146.823756839818
1391	1391	670.290331254486	522.997648396332	348.773904976353	151.738449475599
1392	1392	642.804299398299	523.404177082499	343.462000186206	122.749764609839
1393	1393	675.776342161519	524.792836488136	345.829802073117	108.3817344206
1394	1394	676.013386245597	518.239787104271	344.139058613858	150.816437983612
1395	1395	683.37360645394	519.543520451974	342.046435028686	109.741315656896
1396	1396	717.219386258638	526.692484780416	341.956644864356	138.765131330543
1397	1397	700.503883655857	517.413477602496	342.826869990686	139.443815190873
1398	1398	651.19065014601	521.330737902038	339.986760568312	140.959553023291
1399	1399	689.850299100052	522.95650347741	345.54106381541	129.954314034161
1400	1400	673.263918827869	524.892099013573	343.134513553646	116.614564250447
1401	1401	674.30843039269	525.422610226147	351.024576908521	134.519579126411
1402	1402	669.634777022039	529.655427182233	343.64161863742	126.059381670083
1403	1403	681.098505301976	519.843236598306	345.580391759669	125.831184117493
1404	1404	695.32863771846	521.685992599424	345.72400489238	160.475556290514
1405	1405	674.469924590938	524.239520017581	340.353262807795	128.284115635564
1406	1406	685.001913841035	522.629697034835	347.938382948896	126.568223527936
1407	1407	660.06050353289	524.226505042855	345.602136270511	118.915868728127
1408	1408	651.90969986227	520.684349184501	338.182276180362	110.74767525822
1409	1409	664.51260194388	519.22875464725	344.862180915385	116.533525668439
1410	1410	674.768115408812	519.906241418048	344.966754798533	124.074173690683
1411	1411	670.565150924984	523.600792485631	345.828780169236	133.643710622778
1412	1412	678.936798549609	518.005020402945	339.702713546105	129.132139967383
1413	1413	660.039517736427	525.324340902787	341.867137168133	136.02015146983
1414	1414	700.127699239344	520.685331176867	343.034747921609	104.266194400147
1415	1415	681.183598497709	524.737793134992	342.57541620001	135.100330357624
1416	1416	671.550337509297	524.386527175237	342.076922506579	150.20452065879
1417	1417	648.865443184647	521.46751003859	346.639400422306	122.27035460941
1418	1418	675.045300594699	519.187283255762	339.307220781047	132.426647328309
1419	1419	687.322245592686	523.409037139988	340.418443802587	151.523625416525
1420	1420	669.961128428195	526.417527665766	345.20132568126	105.174695802647
1421	1421	691.120126698774	524.741094458872	345.417130590605	108.472923063341
1422	1422	646.835844020937	523.792056606494	343.091841106753	158.285039869126
1423	1423	667.215771126174	526.814996303401	341.381235179482	155.71103590935
1424	1424	657.014828267049	523.297536225051	345.746250548197	166.65411188531
1425	1425	644.960806914434	526.800797617686	341.89048194417	132.636096717773
1426	1426	695.451065596816	523.145977458944	347.13727199904	117.720549932951
1427	1427	682.79962684854	522.563941330364	340.609609153224	147.122086284648
1428	1428	678.209095487523	524.608286101956	343.819511639131	97.9542572090466
1429	1429	704.430517191557	524.829773412323	344.856909134586	115.736662494788
1430	1430	670.507473294882	523.854393870123	347.935080462799	102.866985432878
1431	1431	676.345633334424	529.797818199993	340.606489119843	91.7570297426887
1432	1432	658.268624978979	520.120309998574	343.466135378109	119.671487337223
1433	1433	685.202513254472	520.153555629414	347.912919282276	125.507706525869
1434	1434	650.401256834	522.351548872603	347.056225841916	148.275382060611
1435	1435	626.542733317556	523.524001559823	341.881958610397	108.816748180189
1436	1436	663.066532564231	520.204598180431	348.663037589061	125.653607849926
1437	1437	616.476030972671	519.897464365462	344.295637112409	123.376991690008
1438	1438	699.210021056975	520.585375354688	344.464389848102	127.429441517612
1439	1439	667.398901316914	526.030282503652	341.133331087571	145.818691266342
1440	1440	671.950010512289	520.761059850376	343.409077687281	152.342045323171
1441	1441	669.512819986776	519.566181948645	347.799065200843	113.903677164581
1442	1442	688.445423661512	529.693025557456	341.494820315779	148.525590391467
1443	1443	684.568903347026	528.921966307889	344.963613269363	112.464023370172
1444	1444	683.695765508434	527.591741723681	340.102445233635	100.278072716941
1445	1445	662.817989943325	523.942776386672	339.608197484865	116.902226223415
1446	1446	680.512987378176	521.298098867165	339.605056239124	123.014676263752
1447	1447	672.612318280506	521.367716545786	348.478209755517	98.9484312823397
1448	1448	665.734859968602	521.380588605161	341.32822131715	101.145188869207
1449	1449	656.065006644835	524.235186461477	346.202132545476	126.096046604476
1450	1450	655.651602671884	525.755997295839	341.678406718769	164.473176622177
1451	1451	649.521780818582	523.395860889328	345.029403210076	130.83421089093
1452	1452	667.228178543363	523.47134325552	343.717248287145	112.627740250512
1453	1453	671.848167365998	522.897129213915	342.179549174081	137.04536622328
1454	1454	676.547706126916	518.594987235946	346.883913995293	121.061481102808
1455	1455	673.132656145224	519.015410005269	340.197737708174	146.949062468099
1456	1456	673.247337048652	526.895492807537	341.940841387303	147.811053990474
1457	1457	694.698152611551	524.348133843369	343.819950534463	129.696865138816
1458	1458	678.960901242763	518.357985108242	346.294996590371	111.377990510803
1459	1459	648.344416431779	524.404050083454	346.206040355955	152.121813910525
1460	1460	654.832921276441	522.739581515437	344.647423744282	144.894107475508
1461	1461	704.116875215159	524.092089861963	339.259359554506	122.261144019924
1462	1462	662.808666572649	523.609443112716	345.281623515696	140.181502666474
1463	1463	713.639278473557	524.322231156278	342.672823098979	154.926986193435
1464	1464	659.505062449828	519.535408920481	345.867951734481	166.712764143009
1465	1465	648.481925538989	524.710028856316	343.710940226594	116.296817855796
1466	1466	680.018332722759	527.695584669384	340.614387242036	118.355510557835
1467	1467	689.934630065191	518.583635494346	346.696474797467	142.530847041796
1468	1468	635.550434118377	522.392679640713	344.288722213196	107.747657275625
1469	1469	685.531590854511	522.809356325153	352.885213410291	115.0168399733
1470	1470	669.128499001836	520.257284616319	344.398885456664	143.389095856316
1471	1471	652.914595496404	525.251902866716	351.802934538979	150.387154718024
1472	1472	659.479923601011	524.863651008055	345.262418727316	115.039557857639
1473	1473	684.693512303106	523.585206376319	347.830202428547	130.754242695345
1474	1474	645.052602001862	526.049325554938	339.746378283644	124.895508233013
1475	1475	651.837456093412	521.832924670215	346.575554381256	141.96367490152
1476	1476	644.179773105807	524.766310043251	339.013131328725	139.8611574511
1477	1477	676.385902112118	524.793482102875	339.477428538144	102.97225079
1478	1478	635.281916196902	525.306096553043	341.04297295127	135.875493271592
1479	1479	669.200454484123	522.340358639146	343.986273990019	156.781198079296
1480	1480	705.178419040523	517.328881673391	346.040217068671	134.644577456792
1481	1481	663.219877326245	521.272947458773	344.274196178264	131.833326317066
1482	1482	672.602044266594	525.073214617205	342.480645351306	131.399008684269
1483	1483	681.129681647196	522.227945495861	344.57828560555	142.799285957691
1484	1484	666.963495149997	523.784706452509	343.619157336273	142.554293706207
1485	1485	676.963421210641	522.820838825008	341.632795959139	143.248440264957
1486	1486	690.800977993603	520.207264539426	340.860166815658	140.520013341625
1487	1487	674.104521043019	519.994312469511	341.417066498139	162.007590953712
1488	1488	674.229720148178	522.348780887953	349.553700576826	119.203247261477
1489	1489	666.088177110396	519.373420145687	349.468010239004	140.585324933178
1490	1490	650.238229273513	527.403093810359	345.363532861199	128.673373230942
1491	1491	640.202308538831	522.347926494224	344.073445214284	167.614677698444
1492	1492	669.810816581989	521.923243653667	344.459810549221	84.0304286350506
1493	1493	664.413596882047	521.520436262752	341.457867587495	136.482652263542
1494	1494	687.103754629009	525.27922030397	345.599130101794	146.351552013265
1495	1495	663.463835896844	527.806183155255	342.947164232126	137.79672517886
1496	1496	677.811083609995	522.186701310602	345.672189084833	123.094718945303
1497	1497	665.150888072079	525.121915352534	340.267480787313	123.827975136659
1498	1498	680.068837380663	520.0691269775	343.817690693367	126.253525452755
1499	1499	674.442956227529	527.221663438612	341.244084560579	94.5354975794469
1500	1500	670.494252668737	523.385087028023	342.800226742155	152.867855656882
1501	1501	677.992064617168	523.755446789843	343.719776766714	126.567203595592
1502	1502	654.285422123749	525.296186065863	342.063852058643	144.101658269013
1503	1503	684.055963011746	523.398284504862	344.123021665321	129.089749453287
1504	1504	679.211240008531	526.430676973662	344.510825780341	112.183349717671
1505	1505	675.661933173141	523.567942916354	341.400850037421	118.021491652177
1506	1506	672.859222590253	524.325282887945	348.148533040135	140.761087403119
1507	1507	664.675748300114	524.369122844135	344.521165756766	120.11380794798
1508	1508	669.828288256459	519.938180192191	344.743284167254	146.679661278889
1509	1509	705.849002980698	523.015883316774	342.207541409255	108.556602944965
1510	1510	670.297386418722	521.475474731747	340.812828186507	123.332006618962
1511	1511	689.269891804758	519.693732173082	344.406722156575	149.030038710232
1512	1512	674.987865890992	523.019333138668	346.152883209194	133.729074169024
1513	1513	640.118316297738	518.060334393443	346.096271592343	105.917154448118
1514	1514	636.387439838693	524.309205978874	344.937166935798	149.822969285719
1515	1515	662.823559759761	521.890689261803	343.278947123825	155.145300325324
1516	1516	668.789179138214	526.053975121901	342.824575056452	149.734652152105
1517	1517	674.360928098855	517.677909984542	338.895499513957	139.72123051835
1518	1518	649.347592535167	518.898752103084	342.353354556393	154.548053077307
1519	1519	660.691385441518	522.514026322446	343.63872211272	145.989770201471
1520	1520	640.634249091846	523.662180731432	348.055752482472	121.717286123652
1521	1521	654.769138459085	517.790061798146	344.003737464272	146.16194468797
1522	1522	672.366413281131	523.405081458435	348.862806090448	117.855506750492
1523	1523	675.846492324913	524.528055999484	345.253655564922	147.043929654545
1524	1524	667.24421939245	515.666973502111	346.505477088076	128.775802584308
1525	1525	664.940533161618	522.531251067936	341.653171981069	166.926426874312
1526	1526	672.8248656099	524.460222840137	348.711818866081	122.814460393769
1527	1527	700.469066584247	522.427210903818	341.467394265216	149.471876122065
1528	1528	686.275919151433	523.951786646491	342.356251423151	126.734095075342
1529	1529	695.182976870637	523.665650269534	340.819674837712	145.655992090289
1530	1530	642.738627443899	523.819507840126	342.007519588581	143.463520866762
1531	1531	689.265404434582	524.847503496763	341.223314446299	124.262442214254
1532	1532	660.097362966952	527.950979467388	346.406766578075	120.548242234594
1533	1533	656.66311566451	526.173784198965	339.753111495296	130.725781639701
1534	1534	686.662572337187	521.769040447297	348.1284989922	162.479507285972
1535	1535	668.099853085577	523.575770094412	345.323188774318	151.843693722002
1536	1536	654.852937750915	520.806480951951	341.63300977083	130.508502408233
1537	1537	634.390676269975	525.493738870543	337.082190246257	118.298464002599
1538	1538	656.995285905813	524.345720439846	339.963439192206	132.271022516513
1539	1539	691.211959543002	522.264256985177	340.242198569739	102.260869343549
1540	1540	693.665779249306	525.497564358117	338.652369869865	105.87994675235
1541	1541	655.410076299415	527.16778930542	344.505488224218	126.919128261972
1542	1542	688.647634499937	527.30812494536	340.913058433707	132.627521114316
1543	1543	700.95335818602	520.228709077869	340.22378277359	132.927423798499
1544	1544	701.058188739449	532.28900470407	341.624031611255	118.934575828926
1545	1545	675.199528245513	518.833564873901	344.352007255361	157.145215250448
1546	1546	699.618312061184	519.187716953646	342.723922244801	150.294986326521
1547	1547	689.222918344857	522.560746329906	337.893172960786	150.286297072989
1548	1548	684.28317965333	524.201444371464	343.361808687948	144.873274088339
1549	1549	673.989090103944	522.73485423369	345.080158941937	128.591189873756
1550	1550	662.291752280388	522.119791855019	341.958379435771	100.859656448505
1551	1551	657.293181314645	515.390634805681	342.732098344674	129.788114130496
1552	1552	675.019420360111	522.547657107722	344.261925964844	135.300382137114
1553	1553	669.920156327206	519.750604526845	343.006813010097	117.816356560743
1554	1554	659.253000487655	526.494293680799	342.160943354232	109.590458119279
1555	1555	665.138169126246	527.842459085769	343.457024258047	134.640826354875
1556	1556	666.073336092651	522.616901182488	344.938882136138	139.544722805644
1557	1557	669.468570443291	524.151274392042	345.052633681661	120.250325572316
1558	1558	663.126544328026	524.188912522817	344.249221813143	173.223366099349
1559	1559	649.026430759119	523.523394144135	342.307468175978	124.459962315065
1560	1560	673.325695328824	521.40644742384	342.350576410146	115.047979019221
1561	1561	651.84019518749	526.473555956274	344.872587319644	132.957337610248
1562	1562	684.827262546341	519.889332860976	347.302873573213	151.130267349217
1563	1563	682.283712576144	523.972001832111	348.471229723648	149.520008776413
1564	1564	673.662778640173	523.290620946124	340.672648872271	123.422182645253
1565	1565	694.913240583921	520.792141792916	342.319516919107	139.935035627929
1566	1566	665.710674550009	525.962543361222	339.368753570605	137.498021803273
1567	1567	689.227237603068	520.484487610962	344.246331857973	108.126889892844
1568	1568	659.464248583573	522.73715367392	342.911828566692	146.900351471796
1569	1569	656.531694344655	521.80389614808	341.434419064285	108.854071159836
1570	1570	666.251212111628	521.682501734849	344.935897299539	128.800083571717
1571	1571	674.222906318685	516.66963762481	347.530581324335	140.708966120481
1572	1572	687.978917915572	521.705178116163	347.685008537182	147.04981851878
1573	1573	689.898560700937	522.970765187163	343.970015708331	141.147929312291
1574	1574	676.947346654222	525.638671423517	340.846910972098	118.585620278
1575	1575	661.634457554332	522.662797355611	338.52599799436	104.058613065706
1576	1576	637.654069427971	524.637486014281	348.527260763859	96.7809278044939
1577	1577	644.943835368747	522.474558532929	342.44051781396	141.453000166697
1578	1578	663.780028410429	523.111153908684	346.496525656008	158.572832252371
1579	1579	686.999742185597	524.297326765267	339.202736320963	129.621706841255
1580	1580	682.701193941407	518.561687002871	338.67573161866	151.698840756686
1581	1581	659.666742700992	525.536665868068	345.991404811294	140.975830310813
1582	1582	672.189707546647	528.228471285031	342.863563248801	123.056406262658
1583	1583	652.409962528318	517.247366476582	341.966777559782	116.225352747295
1584	1584	679.501323523432	524.002745005668	347.366579782587	102.715305132367
1585	1585	673.916008603052	518.646972346944	346.624582822104	112.263994112352
1586	1586	682.176955902091	527.94145050843	343.799455103794	154.961879318185
1587	1587	670.719119098284	522.391461835756	348.94749478444	131.237617592334
1588	1588	665.16219765502	520.180744433019	345.564121518348	143.533256650775
1589	1589	670.666564188113	525.190390701402	338.905191815177	100.971946390014
1590	1590	674.974939429358	525.861457603866	342.357557952765	131.800592920417
1591	1591	679.678807847575	522.201348678201	347.316902761439	109.667133475614
1592	1592	663.745896879149	525.810757727168	344.440296495894	157.159213272321
1593	1593	695.710305359834	525.480416129627	342.21902256657	131.756538704272
1594	1594	671.333430551163	521.950695010564	342.95705541952	135.108069019553
1595	1595	671.660323314121	523.452524056622	342.954044414278	95.7598879160624
1596	1596	661.111154844805	527.556649977405	343.054184642069	119.313833995956
1597	1597	671.983327114138	520.813181885891	347.680935056502	125.057226336996
1598	1598	653.990177377128	521.169092483811	344.952326256321	104.799757951512
1599	1599	638.415878412339	523.687388607142	344.198532090759	130.186658529673
1600	1600	673.963046301126	527.635936121253	340.058259027795	117.935658076105
1601	1601	660.27049562903	520.237145280283	345.052406363405	135.102473347115
1602	1602	676.834099507844	524.816342491997	351.109943967296	178.004824928042
1603	1603	672.685416170592	523.196208369946	341.092482298103	123.650130113128
1604	1604	653.956812839613	523.21407005521	348.631446180897	132.442367123908
1605	1605	666.626602170666	519.755996674889	346.893803500525	151.140536544135
1606	1606	672.304922073852	524.742413255728	344.239283076201	119.855459395874
1607	1607	642.419612880354	525.344374320024	343.309699709734	121.39662364112
1608	1608	711.230586793188	521.796575736369	343.174314327157	129.407088248066
1609	1609	661.358997572292	526.545597179073	342.26886582321	146.147463680231
1610	1610	655.294413823431	518.835838205487	340.757284673885	130.87158847086
1611	1611	699.07680648622	524.275570859013	347.136437252466	130.787772761527
1612	1612	670.587465714643	523.591843924028	339.124434168093	98.3349632360847
1613	1613	689.495163552787	524.872657489639	347.833695757386	145.251383312451
1614	1614	678.954826521891	520.897869973887	344.355468417027	135.153452469977
1615	1615	669.893876058922	522.341660827204	344.131110562551	165.487152458588
1616	1616	661.399536027311	528.538521566453	342.040391197168	137.917196179676
1617	1617	695.849399111035	520.651802625118	341.067546042421	112.910126694789
1618	1618	645.114445845775	523.104836643562	341.615748936292	131.207054575561
1619	1619	659.970949247506	523.683374454794	344.422111090499	152.678738700897
1620	1620	685.165130446847	520.439199987271	346.293994697364	125.604384841839
1621	1621	675.433199681696	521.706900307398	345.921957256139	138.859144032151
1622	1622	654.577831724626	521.906827391369	349.642530911055	131.300931043784
1623	1623	688.552272975857	521.325213732846	343.365125584063	134.161521589975
1624	1624	659.854988264075	523.271225903076	347.695823176228	132.712889924768
1625	1625	666.447253217807	526.318816633641	338.61168028405	98.0323080423891
1626	1626	671.637656568187	528.581061161975	346.185025550341	131.236404630286
1627	1627	677.710610991371	523.763835538098	343.171557548825	141.965823381375
1628	1628	670.591963373889	521.531405594794	341.780298728648	136.154749946445
1629	1629	650.010830910014	519.667717703895	350.17811317193	137.220695852188
1630	1630	682.155296414987	520.001490781697	344.165258515224	159.788492251272
1631	1631	665.940453835456	522.613593034547	341.142085074684	123.062118949767
1632	1632	694.325279714479	523.602830176841	343.740864120001	148.691115832968
1633	1633	650.393474767116	525.035196652789	344.460632271603	160.425616436994
1634	1634	673.884197719589	522.118131108664	344.475140279678	119.463197663865
1635	1635	655.424408285614	519.393625769748	344.638798266614	118.564014591455
1636	1636	664.15291196463	520.467666609139	345.598421344077	125.901469583639
1637	1637	640.075280553731	523.035060061618	344.06146279978	112.559363905818
1638	1638	690.53744478185	522.520757394351	342.447130193937	127.591607911531
1639	1639	689.935794292518	524.317996854832	346.15891721641	98.483047067866
1640	1640	701.184004252066	523.249854974618	338.696456049702	147.877792317396
1641	1641	700.415924532912	525.12571066533	344.526379414243	125.359486227568
1642	1642	654.456925890488	522.717709612024	340.393480581756	145.818199623933
1643	1643	684.837585084771	519.378814856389	343.616400257174	140.816383629862
1644	1644	667.496218295864	519.87548539727	343.892673999791	151.626671350215
1645	1645	675.584918813436	523.642284150168	346.411298480955	136.835269142452
1646	1646	663.749589459445	520.051789067267	350.334561414501	123.827340599518
1647	1647	692.511950304768	527.097731164075	338.546807634057	130.66299496723
1648	1648	675.432234026214	523.406516702195	341.169968612148	104.274751119464
1649	1649	656.320478964507	523.539580475478	344.886360419937	125.894375864506
1650	1650	641.365530506542	524.163885740849	340.502807747482	106.854704279813
1651	1651	680.635657699381	520.910478381383	343.166456072795	159.012826132094
1652	1652	680.205786988433	523.288178788294	347.817834247049	119.960992693287
1653	1653	697.047834008563	525.091882574168	351.019992207254	129.609284911005
1654	1654	636.091437783415	526.315721895421	344.316930565185	124.341965007745
1655	1655	691.661237412322	520.047269496999	339.130622530472	113.367911124111
1656	1656	678.759572599979	520.288892982695	343.800582545645	102.400634220845
1657	1657	676.35573233696	522.483239101571	348.598642852424	104.27943121947
1658	1658	675.901834314268	519.357897279737	346.273248466975	142.725914061013
1659	1659	661.206790377384	522.340910388405	349.68849980112	127.481406209158
1660	1660	669.072881755426	523.343958452627	344.919604016869	133.832966842439
1661	1661	647.200623012928	523.744566436052	346.753764239536	141.601830779929
1662	1662	682.663465263676	520.135878575197	348.976247264737	119.066783854502
1663	1663	688.985723562439	526.769557347795	341.468743557733	135.774944158789
1664	1664	671.985145158825	520.785454329956	345.413198193686	132.691148766098
1665	1665	655.745329357664	522.651054738	342.12382151541	127.498425180495
1666	1666	676.668276694976	529.279261452044	342.359103416011	138.312856101234
1667	1667	643.583956034038	526.397939649018	342.599672133892	136.573513066007
1668	1668	686.604824302351	527.477691142814	344.311540414502	143.656792474501
1669	1669	682.116966550216	525.268632432873	348.175612859439	123.665258154292
1670	1670	686.698795503589	528.762388620322	342.846625015251	123.037502945944
1671	1671	699.804765842756	521.787665118515	347.403200046773	153.517574242814
1672	1672	637.300558627457	522.492411809966	345.285643270421	131.61491076797
1673	1673	662.301839509773	521.088264556388	344.479338398159	136.247231439843
1674	1674	670.889033704709	526.624509223524	348.460007461199	149.634369061222
1675	1675	668.268558390321	522.838360807236	344.548978576522	135.794711016006
1676	1676	687.622278211138	518.700657856904	342.161201367485	111.874308390046
1677	1677	673.375915100599	522.612992396625	348.26771237166	119.938754522521
1678	1678	652.769882516326	527.425221509717	344.593988394564	138.7241622578
1679	1679	646.853693700051	521.679884536798	341.504744068747	122.25230600561
1680	1680	677.630305383247	525.151560272168	345.411725082971	120.554446625196
1681	1681	675.770848798506	522.986252432903	346.513588444098	130.212268648842
1682	1682	671.383546285343	521.020910130824	343.170937843897	129.781592638513
1683	1683	665.035160862231	526.936640751759	346.655601091504	88.2798626023362
1684	1684	647.742610873939	519.325960990896	341.014988570338	96.1386295856065
1685	1685	690.34369288688	522.463731385707	345.619820131189	102.632713081161
1686	1686	711.037378781137	526.952737579277	345.451934918244	137.878736841778
1687	1687	681.51066848612	525.158721080705	342.263119628307	100.690067080726
1688	1688	699.391595440927	526.353977135329	347.403735144603	154.791625645438
1689	1689	663.493140922776	521.925738568842	339.554956061362	160.678271717905
1690	1690	652.670716772719	527.667892479228	344.495304170563	151.786256744508
1691	1691	663.267499200763	518.534017910036	343.771520256186	95.3583315603772
1692	1692	675.683465155518	520.797780777852	344.126701666255	125.83071322113
1693	1693	650.503346417536	521.928533593896	348.549033549333	138.208847363561
1694	1694	653.901065322054	528.569015488478	337.628328319185	150.756982707821
1695	1695	686.426315278422	520.990737222324	349.104647915968	138.32410871087
1696	1696	670.488618598824	527.871401486262	345.690110899866	119.648295749356
1697	1697	675.19677280901	522.588672248021	339.215336546902	141.988005861883
1698	1698	651.679516302075	523.772306670888	342.600120801552	121.192050939565
1699	1699	668.68142525867	525.782901869607	347.099573430285	105.122908001062
1700	1700	667.306252783168	517.250235994976	342.609932760948	107.757657940123
1701	1701	690.225537821623	520.742118111888	344.256735933858	151.284104889114
1702	1702	643.811182716266	526.365773422597	344.230696981521	137.251205573099
1703	1703	661.257233500907	521.340106223451	343.690790477171	102.427658395135
1704	1704	675.361123609358	522.221559301995	342.522120276869	121.699957474913
1705	1705	683.676980279582	518.718893956435	345.15287989768	167.856559206545
1706	1706	667.433174078083	520.882474602634	352.821504923214	105.760910446131
1707	1707	658.870088715538	516.796230835797	343.010702541085	168.207860479986
1708	1708	674.697416730618	522.065419526205	343.498197678413	136.216352015362
1709	1709	696.725572490453	526.069410440579	347.678895804523	135.492090799831
1710	1710	670.844523832103	525.002365916441	343.354492226015	129.015711459711
1711	1711	667.481639138116	520.570140720526	348.097571196796	110.568565159149
1712	1712	683.283496902295	524.599163798701	343.32191092431	160.416778303866
1713	1713	671.484537983905	521.336459159441	343.39659996503	105.878971838697
1714	1714	682.446558558265	525.946949317782	341.296825865486	136.426258490313
1715	1715	634.899771960257	524.552224087238	341.107039633169	150.037098741803
1716	1716	657.11322754642	526.125197446008	348.728913877797	110.064053850192
1717	1717	668.927985412174	526.604085904933	341.236381499691	121.568819186637
1718	1718	659.35266668935	524.345728836957	349.534524450988	124.224539758433
1719	1719	669.652242639726	524.175525604627	341.154353375731	119.730663590382
1720	1720	630.178341063261	516.30526641449	342.541050765736	122.167818733637
1721	1721	648.628021186952	521.226027587534	343.869233048916	143.600141632531
1722	1722	668.532065573425	522.572147521307	347.1226178463	154.935732683653
1723	1723	683.576409058129	520.3201375834	344.756827865304	89.4476016506496
1724	1724	666.867582401629	522.332502575898	343.6132798614	151.628055378778
1725	1725	657.203542275983	524.929765067199	350.714463162467	136.10030817566
1726	1726	661.831570601439	523.187740216786	344.190649359698	123.611275869848
1727	1727	662.7390230709	528.524047266497	344.101813172353	119.879055191348
1728	1728	677.258513128297	522.748427665783	344.97844445663	128.526671647579
1729	1729	655.06257760428	525.205306080249	347.231645741861	148.498110423886
1730	1730	659.652265529452	528.157501571124	347.517660512776	115.517020952622
1731	1731	683.016219848781	521.847664652967	339.882617448654	140.817523450644
1732	1732	668.448220929965	525.563360366298	343.578592554411	129.999529548936
1733	1733	674.336612415692	524.531349458877	350.829387888251	136.041241884334
1734	1734	690.612349564241	520.573629217852	346.750811571487	136.753658584089
1735	1735	673.969449700362	523.375359779179	342.891661862362	135.602818894334
1736	1736	634.057942744392	526.378427935799	343.523656068595	141.05471965996
1737	1737	671.887717994373	523.714807949403	344.53954710769	145.810294561347
1738	1738	697.996463747119	519.437051879882	346.316302984249	155.550480027517
1739	1739	684.981456798231	517.084836718552	342.485712399928	129.578987629851
1740	1740	699.235967798595	518.100243573126	347.075919862403	145.615826246954
1741	1741	709.112816697462	527.991703771614	348.384747061766	136.795204387076
1742	1742	666.877910758749	522.892461631663	344.90563185048	124.888311803895
1743	1743	691.760841903698	522.181858215287	341.303021952915	95.1273375214656
1744	1744	668.30962882406	522.021430819654	343.471181273906	124.210108726325
1745	1745	636.806202325906	526.709253672251	341.156464658208	122.154333597751
1746	1746	667.781113819968	524.834418196684	345.668143861489	151.895752493748
1747	1747	701.904014142727	524.116290752879	340.612160446693	99.8908083151182
1748	1748	690.604026028276	524.331945135516	348.481852418473	119.75186908658
1749	1749	651.39657809824	519.140311557418	340.214336290011	125.914463671938
1750	1750	667.662035161734	519.48063478989	337.409746344006	157.828396876172
1751	1751	681.673251529195	517.031968483785	347.666450267395	131.953248958622
1752	1752	633.453072452414	520.627649321059	343.710510074349	139.120664360104
1753	1753	667.679024719448	519.11294487713	343.625470354397	110.720582948685
1754	1754	657.662638898879	519.821727867726	339.814238625401	150.325773723436
1755	1755	646.325899927524	523.630087691549	344.875934586286	126.669708652237
1756	1756	665.994953174282	525.175217825772	346.250438304728	140.064549678896
1757	1757	652.929586888065	521.017124293018	347.69693500811	129.568791369344
1758	1758	675.354028832289	524.962162622707	343.913973517488	116.21495532627
1759	1759	691.225739545783	519.49480842163	345.849195408178	148.255861787701
1760	1760	663.563476048913	526.667820038114	345.941079181586	135.88552893697
1761	1761	684.847845427772	521.256754474082	347.747400279771	167.573465929301
1762	1762	664.191569425062	527.490040514682	344.024505820649	121.364737239796
1763	1763	676.685752448112	520.621818211657	340.951462540549	153.665767710159
1764	1764	679.611906291974	524.27752084657	342.626233316886	109.576988144499
1765	1765	666.444774959854	525.810215431064	342.943636089607	123.373023610713
1766	1766	681.684834874318	523.867995440835	344.518854943716	140.788176321901
1767	1767	669.429869334067	523.537144632167	346.889729727762	90.9558859356366
1768	1768	665.231187596411	520.713949846598	344.276847770806	133.770360107303
1769	1769	659.006500022496	527.344530529675	339.375794604807	116.079614922038
1770	1770	665.732468116023	524.393720613031	342.563892665405	134.519480997743
1771	1771	667.448741399929	517.421824384099	343.999151617772	105.947053668534
1772	1772	678.759373448981	519.261763012224	346.985051343472	105.363043953316
1773	1773	663.936182894423	526.814380042546	345.619014111164	134.481057762775
1774	1774	656.3795851658	530.467222602287	342.470344033086	132.002500558389
1775	1775	662.783582648054	516.74923595017	349.230882931253	163.616430214642
1776	1776	649.668334305912	529.081994620545	345.358163391123	127.364047873365
1777	1777	681.263613616173	521.323400492408	340.535575516935	134.876603780892
1778	1778	666.946083805031	521.49623266395	341.813808157148	123.301905750995
1779	1779	668.860803806708	523.849643785942	341.793189868611	132.511781949923
1780	1780	670.908182500672	529.940526467805	338.682503073331	128.982931313372
1781	1781	674.982527703066	523.802754107009	348.530064538741	114.726379621073
1782	1782	641.29359545288	517.200727466899	340.237541405363	122.880146333427
1783	1783	714.44496999735	521.778165935943	339.647115658953	149.092626432824
1784	1784	689.485555824388	522.382046131359	342.168624426793	170.496451928003
1785	1785	674.386488135389	522.39774252096	347.00136351127	108.142068834156
1786	1786	651.550213405323	519.827375802882	342.360473749007	170.17262083946
1787	1787	677.012538589663	526.812250537115	347.980484067914	130.484161947964
1788	1788	691.991906691856	522.365971629792	340.967944598652	137.650364138883
1789	1789	676.723478198191	521.015856187287	340.774301458124	129.237631427406
1790	1790	719.644642905937	522.606552810735	342.394853048488	146.085510976387
1791	1791	692.455128757103	521.98448932832	342.222386199022	105.165112306586
1792	1792	672.098938587626	525.551702569561	344.915559716677	139.178171686241
1793	1793	660.888191997346	525.205071503789	344.476273593619	131.514289543632
1794	1794	689.886313219866	517.315123386406	347.62594197198	187.673916923971
1795	1795	638.484286116598	524.402477978434	349.846839783927	91.7467216168036
1796	1796	664.997766215617	522.540329198161	346.451717036031	123.237657800538
1797	1797	679.319637423566	526.824191536012	344.136737680418	128.01049680523
1798	1798	653.198196930994	526.399421551987	340.25190466926	132.314345663431
1799	1799	671.066497248325	526.764177845428	344.388645092952	116.608546525487
1800	1800	668.326620376414	522.132395553011	343.879681263482	143.494818741742
1801	1801	638.162996081006	522.092248001357	341.984871536356	112.813361342163
1802	1802	671.843224796883	518.892953393202	336.938667114662	119.373102144566
1803	1803	701.745976216551	520.204364262192	349.405383898601	114.355180822944
1804	1804	690.053253394039	526.432183651595	341.541472830545	127.603113583051
1805	1805	661.420676152829	521.948271370365	343.234935876819	157.416706414305
1806	1806	637.362646928463	528.787183244389	339.674198437948	100.630317524698
1807	1807	695.210827484609	526.323953794508	344.636749731128	123.057601433565
1808	1808	666.934655046491	521.689841587546	343.300994034118	117.933850981122
1809	1809	712.329354305576	527.324206434046	343.920486120668	158.675483078027
1810	1810	669.853726778389	523.654642542071	347.876296749361	131.320330512822
1811	1811	676.114348360885	520.542159184103	348.111115501248	142.841777502125
1812	1812	694.110263151836	522.841687770811	342.952291832318	123.751382879533
1813	1813	694.222616976493	523.870979570019	340.648555475588	122.218052227684
1814	1814	680.337526475806	518.717928050751	348.585198309981	132.795680932963
1815	1815	660.575933714566	521.837072342659	343.117551251246	119.427492759814
1816	1816	674.409441934603	524.878794674015	350.213304435204	120.880141300856
1817	1817	658.993986611747	523.208038950247	344.070228772264	124.764375660976
1818	1818	688.700829604456	517.669882257636	344.190493339234	105.304791049593
1819	1819	708.920833796867	519.764155059301	347.705650903856	137.202050809909
1820	1820	659.797870590951	525.387235044845	342.505271372274	110.5317918663
1821	1821	690.295595254298	516.485023048807	345.508445884588	130.020838596658
1822	1822	660.770354859144	517.049037242154	346.090413536045	162.244276511284
1823	1823	661.656369502834	522.152879838781	345.12468896458	150.033992563767
1824	1824	650.69302630294	524.811564126566	337.151990238019	139.681358270321
1825	1825	700.471813471367	522.299933409359	343.873724192327	123.615173776845
1826	1826	654.866934005409	518.498941921284	342.512600139353	128.37052196812
1827	1827	705.903035937422	523.687214049072	344.843059723649	135.945177994281
1828	1828	702.105548675512	521.637640533202	343.088543844408	149.949660842519
1829	1829	658.833142314675	528.077535017987	348.873461511015	131.149968026599
1830	1830	680.265904129188	527.326608738685	347.392796995801	153.438144777455
1831	1831	688.87124816679	523.560559861539	341.726462275214	156.441062341392
1832	1832	658.606554402842	516.779858100017	342.430479160805	130.799416186283
1833	1833	660.858530297662	518.38079940462	341.789224996799	144.92882184853
1834	1834	662.722101483238	517.984002011196	342.094889940147	122.910118764542
1835	1835	683.075570174986	520.450383945351	344.346870073997	147.28604090944
1836	1836	665.508996049007	525.094834204187	341.918726894279	124.619618178684
1837	1837	665.05784937587	521.977745352795	345.354543952787	160.288599730345
1838	1838	691.861290017885	522.290729757373	340.810770942917	143.384302351251
1839	1839	685.140539200531	519.881521403451	337.266146793676	93.9535296400749
1840	1840	666.470076316377	523.138941504745	343.782267204436	114.821814429685
1841	1841	684.869587089597	525.626021668678	343.691821490784	153.100325341492
1842	1842	665.010562408983	525.624340134941	344.704472089689	127.935736210936
1843	1843	693.082027498888	519.316649688307	340.756733283567	140.95426589772
1844	1844	680.006990499822	520.419569790934	338.090852942387	117.80885664685
1845	1845	671.26643587479	522.231022147415	346.324111666903	128.077435264744
1846	1846	646.728297696888	521.000432928668	341.296601592765	116.663667884429
1847	1847	680.76368475885	519.086218938061	342.924300952807	132.27882598314
1848	1848	645.813379621572	521.459027559041	339.091866591513	124.7629566034
1849	1849	680.324711687767	517.734537399321	343.370093816358	137.622288182428
1850	1850	684.558518736812	525.484818812928	346.647174363947	127.660233431441
1851	1851	659.138905451884	521.366155148828	345.582437690749	141.345397322023
1852	1852	666.111425176788	526.924954324091	345.774336783856	117.587274897347
1853	1853	671.751186109432	523.758998867641	344.544693389964	141.390023626459
1854	1854	653.165482647975	522.422388018874	341.451156384935	159.656251721665
1855	1855	654.604407485797	519.625169105129	345.673145337374	136.713719442461
1856	1856	681.63098538215	518.385622720855	348.78408210721	140.535123355889
1857	1857	695.22884469936	524.658672163054	346.653753945434	151.677287194824
1858	1858	695.349666633198	523.516335876383	343.535518562563	134.168853924844
1859	1859	642.798499025539	519.939350711226	342.493060632852	132.923826295356
1860	1860	659.615686838679	523.790025007066	342.024444631434	130.390503949312
1861	1861	687.577554281017	517.256614845195	343.026885627869	149.149664812287
1862	1862	670.414016031238	525.393174432893	341.474563259388	123.493173002576
1863	1863	659.663384553192	526.957567135913	346.247627291202	135.16991875685
1864	1864	691.937463108468	524.520317937352	347.61451059431	129.070306623946
1865	1865	683.569614203442	516.338459226154	344.784165964775	145.331663100322
1866	1866	685.669524040125	520.059430592007	351.05007559137	124.651066701529
1867	1867	681.699254513145	520.825540882195	346.104982646081	106.269558555995
1868	1868	650.482148769393	524.005122196452	344.469125748619	112.436000363404
1869	1869	666.844796390227	524.942912237839	338.866189935742	112.888203479452
1870	1870	683.245051804607	521.868581133818	344.024156316318	129.877172798011
1871	1871	676.169466492552	522.661783094482	344.196685182322	130.220170158526
1872	1872	667.025684269566	523.014785807003	339.423132947331	146.78701946046
1873	1873	662.060843207793	522.186288909414	349.318365536395	113.585807767705
1874	1874	666.551075936627	521.086901279899	349.985526886232	139.588500322075
1875	1875	684.013343913197	522.795088160113	345.844231271953	140.604985885843
1876	1876	625.013251057821	518.453597450876	339.813088616291	99.5651092087176
1877	1877	652.916164583262	521.854588504508	342.69460261277	131.13947662185
1878	1878	699.093442895781	523.917701761617	347.361330969017	110.274859625703
1879	1879	671.007876312394	521.283053202665	345.403167388959	103.647129386354
1880	1880	662.974220322876	524.430465301631	337.616824625578	132.471187275434
1881	1881	667.220551918755	523.689713687837	343.413032521873	136.503619548039
1882	1882	685.896036180375	517.999265886532	345.404604944296	123.4011497077
1883	1883	681.150573491576	525.865359410134	348.068046993495	133.331834316095
1884	1884	670.179625198497	522.499125956687	336.453562210237	132.643004984354
1885	1885	687.541366583692	523.717889968488	349.909620371383	99.9634791267041
1886	1886	646.477434619809	520.193211695079	350.316481115074	107.631712596657
1887	1887	666.757605347282	518.667163410777	343.00259940544	143.603971578673
1888	1888	698.273475702616	523.880304366475	346.555317648242	136.296656944801
1889	1889	668.754845308554	522.789939320703	345.646318226166	137.636894027119
1890	1890	688.274301098737	524.515212114272	345.942311133914	115.248468940426
1891	1891	645.490057528865	523.132845486478	347.68766240011	159.131593478278
1892	1892	664.277965123022	520.559854881449	346.815047402985	141.892767623073
1893	1893	664.548704365209	524.76590604389	347.526187949673	124.167806323407
1894	1894	663.298500596555	522.281915736679	344.440258749187	84.4037514004817
1895	1895	684.027472859615	523.62239978127	338.172738583909	130.511060092855
1896	1896	670.91118246962	527.49339931108	344.710001841218	149.832073663852
1897	1897	674.953221980369	524.733486266569	350.4852089119	105.719527415913
1898	1898	667.303439319352	521.525008904373	339.224410355961	134.780869834171
1899	1899	684.055275745897	521.608874328762	340.517558971114	124.286800279243
1900	1900	662.20696845064	523.400490860825	348.747404067905	137.824782573193
1901	1901	694.383730674956	523.663268152008	342.065996285695	112.387112822595
1902	1902	692.673300959378	525.163481217135	341.633246201769	121.945021236206
1903	1903	701.447940402926	522.351597959721	345.12527878403	135.217151415573
1904	1904	676.48804341572	521.252654779852	343.620034077591	119.087075310981
1905	1905	676.686943110455	527.111191122439	342.810353413702	134.798161713261
1906	1906	637.898132422244	526.277156309403	348.548883069078	148.628481496444
1907	1907	695.057869642245	519.348615155798	344.715984934032	138.088595640626
1908	1908	679.685187583629	520.804564731198	349.479814146771	153.190674962134
1909	1909	677.535394990752	520.673058041144	344.360415739125	140.992819977943
1910	1910	690.658518309151	523.594230684331	344.434249448443	137.647231887083
1911	1911	676.19061600028	521.000150707214	345.83152783035	115.836314460108
1912	1912	669.443566523214	526.526722720783	349.104066938987	131.749244299508
1913	1913	704.855133561418	522.411292109346	342.809489160846	145.896876448502
1914	1914	650.170064613367	522.211449565046	343.700798243378	130.07697864759
1915	1915	666.148637340296	522.303468278651	346.885784550545	110.542595226111
1916	1916	649.571789241807	528.196708778907	345.141171956562	152.033218297036
1917	1917	662.381917861107	523.913804050625	344.377912627885	123.713135343777
1918	1918	662.309254009333	524.025049316495	344.600162442525	147.928546079257
1919	1919	677.339282714653	523.751418785972	346.384433054844	138.209310222468
1920	1920	638.782602705186	526.560375018182	346.641221800105	130.418210410815
1921	1921	687.510434588599	522.382240847008	345.222328901917	104.402196280992
1922	1922	659.940575152567	527.409313462595	341.926217546678	156.724189065417
1923	1923	673.977555830484	514.803028765888	342.373845056882	113.332194906306
1924	1924	690.77793067684	527.488286470286	337.97469417383	154.204815864565
1925	1925	669.029657114342	519.5790202883	345.827989788342	113.205671313762
1926	1926	660.659655298986	516.958264397422	342.904370179789	135.685272195724
1927	1927	668.576536158583	527.355272965043	344.636356602476	101.829044845483
1928	1928	702.309539399684	523.567282452363	339.429570661906	114.249140003924
1929	1929	669.431199841623	523.053460744696	341.684722526218	174.705841180354
1930	1930	687.972932843244	522.185476504416	341.679123204516	133.701289936291
1931	1931	650.716884250894	522.458804252911	348.586431706938	122.683049457694
1932	1932	647.760230762207	529.056504590908	343.587790508015	107.398003875262
1933	1933	663.808371894327	520.188439631184	348.268886875006	124.074505339633
1934	1934	675.044248007512	526.337652321543	341.417503327459	114.625143655331
1935	1935	660.266404474925	521.926793641144	338.435552237446	132.826740594979
1936	1936	709.420455194713	522.496510418207	344.439496903307	103.792266833513
1937	1937	657.307401161126	517.376060664243	346.737914920871	146.157841875229
1938	1938	702.828608057218	521.587282070687	340.040354993304	148.782097366195
1939	1939	662.528832020126	521.359387040743	344.167133484247	128.44871521015
1940	1940	708.400672712105	523.687994454183	342.331083477547	120.214486459458
1941	1941	655.219269200951	517.908003267008	343.750090457053	155.647819640566
1942	1942	671.760584632273	518.915244989787	338.707906546103	112.983968625695
1943	1943	650.864298064999	521.734549533653	343.811167438534	127.805950628183
1944	1944	660.494787041618	523.114491946876	340.737418548724	123.59810834735
1945	1945	660.513840717462	525.111044745236	346.655735482129	142.582784361719
1946	1946	673.023488117035	522.544766131233	345.868953501415	166.142293376675
1947	1947	678.441180892607	527.01231406787	347.066421674437	130.696830942915
1948	1948	671.306236793725	522.641413238899	343.162288436892	147.362046515454
1949	1949	681.23556836526	521.146223152287	344.072688505528	145.251519339012
1950	1950	691.559627691488	521.812741010906	340.086257526651	131.626706273313
1951	1951	677.100922264564	522.494554156944	345.12945230947	152.50707248039
1952	1952	680.103211918267	528.115402375188	348.998068434995	170.585464519392
1953	1953	689.139099573146	518.174362038697	342.595292808962	135.811186372563
1954	1954	660.856579305196	521.982326724941	341.690548433894	129.659436260599
1955	1955	644.145478791773	524.039943932654	343.100815396745	127.269100177692
1956	1956	664.5067817326	523.466832764188	340.76359677952	131.145862630113
1957	1957	665.228598094938	523.923500315319	346.387837614087	156.402747026296
1958	1958	649.250218400311	527.386890791541	343.90230301396	119.666881171336
1959	1959	663.880922668847	525.899872481593	345.052941768099	157.370602332945
1960	1960	671.961816270869	519.251212250236	343.203891512321	149.643327154968
1961	1961	685.059082474441	526.558920574782	345.307993095143	142.634568668029
1962	1962	652.992056247433	524.306459143341	336.559092753462	135.316104365028
1963	1963	660.261605566696	525.548936035485	341.772585723455	134.504568720943
1964	1964	672.131575712818	518.115964973351	345.171825664213	155.814174509558
1965	1965	647.699176195432	518.103848257958	336.437603368449	160.281014990555
1966	1966	677.47764172691	528.115294437638	345.263342386139	174.204396895594
1967	1967	648.210272177951	525.862010270024	344.548718345148	155.828845946797
1968	1968	664.743308578995	519.80800852448	344.999131776081	138.733168812671
1969	1969	669.637490997558	528.230882411939	345.318872630209	119.459970917666
1970	1970	681.633127229173	525.484454853819	340.050207328521	143.09662447011
1971	1971	661.560808171042	517.556177393151	340.340874508343	107.57396246086
1972	1972	663.966984568281	520.979542325112	340.814124144914	143.174775002252
1973	1973	669.998898853161	525.646622527699	341.032425704445	142.186640234252
1974	1974	682.581641528067	523.375065295736	345.939511165664	123.087718056307
1975	1975	647.294045679187	521.710815749117	348.034583677616	130.142324889905
1976	1976	676.203732640488	528.268159176768	343.524927602699	119.939613290326
1977	1977	682.545253064476	524.938980651656	346.109860542565	119.106731217429
1978	1978	655.068600966984	526.725748544123	339.769758703076	135.793534540978
1979	1979	666.2746869625	521.824122367897	345.791613395409	107.016107758948
1980	1980	696.315295972203	519.537100043974	342.790897249934	163.106828728603
1981	1981	695.312788928761	521.400929319395	345.41223680923	84.538091400836
1982	1982	676.796282336753	526.40315743458	343.008639389602	130.44711757001
1983	1983	690.989169366821	521.422916580271	344.617693657412	102.011007073752
1984	1984	655.932890316542	523.082198446057	342.559055281304	137.593933263043
1985	1985	676.722309643876	520.912599418432	355.365774199629	142.612028105168
1986	1986	668.44493000132	524.974831032576	339.141976378185	136.470929591405
1987	1987	681.751318529806	526.63302251463	336.678511880776	130.199867145564
1988	1988	676.248673610774	527.663470578713	347.538557764411	104.491941764548
1989	1989	689.422238807052	523.280823844526	343.571655063892	118.669841856322
1990	1990	683.636921498179	524.31351280899	341.629537060683	126.997667499109
1991	1991	676.943041091224	523.153445415647	339.683690915364	143.842497753897
1992	1992	652.425980369422	523.991380055306	343.351215711875	178.672861985805
1993	1993	694.359086340367	524.730553963961	343.96764416415	108.617359185426
1994	1994	686.893290759431	520.304580129346	345.556213490395	124.216441502105
1995	1995	668.052239610283	524.023478084328	345.029359531519	135.928668296586
1996	1996	654.091987256976	525.262525258302	342.051868687158	116.391057450473
1997	1997	653.455677727157	520.665753960348	343.357326749367	103.637291181776
1998	1998	655.448652379259	518.788762032766	341.791043146595	126.095497760303
1999	1999	670.573948521185	522.914555286299	343.178114655703	112.823105795469
[truncated: 3,001 more rows]
