# Supplementary material for: Hypothetical Outcome Plots Outperform Error Bars and Violin Plots for Inferences about Reliability of Variable Ordering
Source: PLoS One. 2015 Nov 16;10(11):e0142444. doi: 10.1371/journal.pone.0142444 (PMC4646698; doi:10.1371/journal.pone.0142444)
Supplement: S4 File — All experiment interface and visualization stimuli code is available as a zipped file. (ZIP) [file pone.0142444.s004.zip › experiment_code/data/one/81.js]

var results = [[670.709911860673, 638.774047113885, 679.467072417315, 678.259443936952, 646.320077909606, 673.708988719117, 669.366806843558, 686.855677643373, 664.897427299861, 660.788454098049, 640.24997986508, 649.553922550262, 677.333995910463, 666.90265118951, 672.749073858601, 700.786186217159, 667.795096179688, 700.146778155771, 678.996474250565, 684.389537274286, 663.492322420039, 702.202450712663, 704.635976768779, 666.458501105899, 672.70719172143, 670.674968378046, 703.049053980485, 649.603898971332, 688.947400815548, 676.006591461334, 684.276461011186, 680.751809316498, 647.069044145553, 684.018788455787, 645.089156875094, 704.302075278983, 695.131197285857, 662.890453871751, 666.797339912137, 676.875878808113, 679.894173752914, 678.627220537666, 647.078524900867, 686.12894457264, 671.71585877785, 695.724697461138, 683.843659969662, 695.339478604945, 679.055966605852, 654.891393676388, 666.249542458493, 686.373787449525, 678.92705131528, 667.882137024109, 652.043439032718, 689.352330040824, 683.52778631101, 657.419800508333, 659.297476828907, 680.07671223335, 652.439865990751, 666.702028757438, 667.009488001114, 675.27538499194, 664.000110656112, 694.535284047186, 659.023285861369, 675.779059917127, 662.961658737438, 695.158703402289, 687.082831178579, 693.892021967447, 646.194355057642, 660.593475514628, 676.198691227541, 637.733320779432, 679.082602142167, 677.219405738141, 691.828530857229, 655.231211731258, 669.183645397323, 709.182871595764, 662.813468995776, 655.054529401312, 668.924057695643, 668.490582299996, 674.407601973114, 677.456079214766, 680.513676282843, 671.495377638941, 675.163899562237, 673.025563185106, 680.766390274241, 663.283778037661, 663.605557043382, 661.40071611863, 661.804355040312, 682.207220924495, 649.958304938607, 684.860117884567, 675.557016723109, 701.580885818675, 676.057975010551, 645.005745387286, 692.519449401562, 679.845394785319, 674.942853511538, 679.709663042953, 682.627637437798, 650.792022536401, 690.676505214422, 650.822567864226, 700.800994830588, 658.014744858218, 671.79877285673, 658.678324834721, 638.653079723584, 678.924186474801, 665.194833899983, 685.061104928241, 667.443415245239, 649.887916107241, 677.582035940688, 664.364943325532, 679.366473397001, 643.397456183056, 669.176568278102, 684.393903618945, 660.621936090594, 684.761197640519, 667.253568579566, 654.712588447787, 669.714786210079, 644.146380967673, 678.567202654454, 676.097545434132, 666.944138991404, 644.649538032113, 635.593823230915, 673.692995504717, 669.707129633776, 704.673093347604, 682.341344444479, 673.217134177966, 698.902006581549, 648.249754051979, 673.026811009563, 684.19832692847, 653.960824357034, 681.45521250191, 683.160578276578, 679.827088773772, 671.151620414423, 647.895896417669, 670.031294771565, 647.985629679619, 684.219610731016, 651.351890412545, 667.719456920666, 665.032087022956, 659.189683781192, 660.965322556167, 658.122320043161, 643.657945661663, 644.748311101308, 665.789689382783, 680.032600499399, 669.796334896532, 672.798455951538, 641.882041097052, 662.947595059114, 682.213084913303, 674.460541121546, 700.076699802905, 681.673869377618, 670.159346284424, 691.824532821798, 682.072008129454, 668.63701479353, 709.460010536429, 654.94917930346, 651.87403824797, 676.607423847152, 685.134376515046, 672.311424690742, 656.555900905122, 677.895308897099, 672.591407655761, 655.918871041286, 672.061744966732, 671.873992925628, 645.584445911145, 669.651321683779, 704.730155930456, 659.484692715136, 702.490871321433, 671.519294387256, 649.459283160397, 667.885482088948, 661.941153755876, 637.55288969296, 681.576598380345, 664.359032594824, 684.957530978021, 664.51420803661, 684.580357661932, 664.68314369009, 673.776497948533, 678.428402351775, 676.699095168062, 673.955297062564, 667.640055937827, 705.138726166131, 687.483480978746, 652.296360896474, 661.651037093459, 650.209761828258, 664.202173664631, 657.831514387379, 676.005656882563, 677.056482674014, 698.085941286767, 657.926067567579, 706.74749601937, 653.20713165595, 661.659990743506, 638.536733729127, 684.917840281338, 644.156625854792, 656.985827296378, 667.61817489658, 700.776018473977, 677.921020869109, 676.871317662901, 654.919560864037, 669.915266447452, 665.082775886578, 677.233805644577, 676.674561500601, 679.85426951167, 650.676568170143, 675.903413395081, 676.069776447659, 677.462708282889, 640.802280463758, 670.878633564216, 632.841644185462, 702.815408175025, 645.830302692611, 665.52000398306, 652.621473412631, 682.7262572784, 647.900012027384, 688.233422981296, 712.5460297456, 653.375763058297, 656.110111596566, 690.376104656456, 669.269728533875, 666.73758005788, 660.335428256909, 692.206193872819, 659.650529846875, 662.546353924606, 685.452935881089, 688.737472272013, 694.484528087513, 644.913756572021, 654.366722089823, 663.837578879509, 672.391541895201, 674.725844742543, 654.260760176336, 651.930287692818, 646.330130158782, 688.523434840388, 650.313780364018, 688.955360800494, 680.125899316469, 653.860402096958, 648.724070531981, 676.384867216964, 655.678667982717, 659.125232424162, 650.268982524125, 665.197633769188, 658.273653021179, 666.929147442826, 669.480486382319, 671.104941537477, 694.935086376481, 653.268534861136, 640.551804174746, 664.682859488898, 656.102585845338, 685.796290981431, 692.730325818466, 684.252708502978, 663.244802027301, 674.698514333178, 684.825356331094, 672.315109235097, 680.592947784762, 679.455903955282, 687.057772980364, 681.104039828053, 687.64341416276, 654.682587390194, 684.016239165416, 664.967585841033, 674.54428961638, 669.434833021341, 677.177264859515, 678.047331412633, 643.57427054021, 645.242450188043, 680.010503487277, 673.153332001747, 682.385987473548, 661.941895338281, 669.36493665522, 665.189479745551, 675.415855520503, 681.380885418932, 678.222900805102, 632.207857584448, 664.451605174907, 677.101950257629, 698.185712638333, 657.392501025106, 668.516816791088, 644.469710665236, 640.407868684528, 674.026828067462, 659.09907512206, 681.079198582541, 667.459778336574, 679.496445143538, 669.991737897898, 634.713083265515, 692.504185552015, 664.808728813554, 690.493090456248, 669.380781384352, 685.566759809597, 682.352070136335, 707.680756348125, 690.843503584525, 686.32120273811, 664.335540649281, 651.118906612469, 668.698133386599, 668.822165832755, 654.501730303447, 692.090844762357, 681.638424512865, 666.255647012196, 701.353937431555, 671.807959901098, 698.347111719234, 665.970431754894, 663.624222914506, 669.786091423195, 670.096355662996, 685.665676839543, 687.838631934892, 668.648071216661, 673.427142646817, 650.165932751923, 661.366200733615, 679.324842921644, 664.730164929401, 681.996904618813, 660.018398711069, 666.610152785077, 679.515827548905, 665.654112488938, 683.733525094186, 666.224630699993, 683.514265842085, 658.231710903459, 648.504248925697, 661.000381890356, 655.626278108899, 686.569912807748, 684.479388123155, 677.073010917761, 672.07656199369, 668.256762970807, 679.304281518146, 698.882942830178, 692.901776627577, 677.583759775239, 651.916814881118, 696.458907683307, 664.661982956545, 661.10086647674, 654.992246754769, 668.455519719497, 683.968932919683, 667.86286617335, 664.162457365643, 663.797102221193, 653.729960224656, 683.36445525391, 665.651182098171, 657.350635867964, 675.776651343772, 689.819865290208, 654.218722465403, 691.383161225707, 689.677166106132, 670.822828075645, 680.154291142823, 671.953826833366, 672.732447896907, 679.897585784215, 663.155171983676, 657.713413012791, 700.393598440431, 680.68380097424, 671.389209069066, 657.326271069812, 668.232550193766, 661.196414000354, 672.704417120388, 651.46841137373, 696.200259513443, 699.64642123482, 687.516806583756, 681.238872964795, 677.766694403258, 685.855183903541, 672.854305845066, 675.896164452745, 657.971814378124, 669.558153254463, 658.045412823955, 651.646456778876, 681.704171772982, 687.999036791085, 664.942582225405, 659.793908824909, 672.785645803505, 682.017815760397, 637.594618739715, 700.340812713991, 697.924529666124, 649.561496869006, 677.34800850962, 672.89568080233, 675.167130540449, 669.6466857406, 710.957333867019, 671.814531625329, 637.89041441287, 688.314764120818, 645.008340828336, 651.175671214195, 654.192626194047, 671.900397172606, 642.379349785399, 679.228518263211, 696.466865105088, 668.835234922226, 680.590653504953, 659.144585403072, 657.690421080171, 676.862677303096, 686.136503116031, 706.460202985291, 648.895841360401, 615.883657794784, 670.949440972317, 662.571360675308, 664.902977804532, 693.957515942106, 680.362780747048, 696.845106091356, 681.674421822373, 666.093280431652, 679.624528871331, 649.204652018198, 675.576526473623, 682.375942833523, 662.022193005047, 670.437544853662, 669.665191973408, 651.317700773953, 675.740767573859, 685.302315574657, 653.452840143531, 678.789737749521, 659.348944303901, 678.622108494077, 675.500294474305, 677.635976064039, 647.687392418586, 696.550928525463, 654.289197772854, 681.349239694847, 673.183012115391, 667.248479708653, 696.018377844044, 695.775739065431, 657.156172516958, 662.39980666191, 674.610281491566, 693.01304712226, 696.653380066659, 658.718231811099, 662.668831606031, 651.980521395245, 682.428406472443, 670.28137778615, 684.797354110196, 676.239947462829, 688.246996644981, 679.474205522319, 649.460489704178, 677.402970881933, 658.212515987116, 665.412274017472, 696.596942377098, 674.72577488707, 670.382430280472, 684.627247039468, 688.790463605607, 651.139463460211, 665.651905657621, 681.619625494373, 662.491592768669, 684.967539836914, 711.846739769995, 635.626476597267, 662.555678828097, 677.434504093107, 657.64059665823, 681.055845860281, 691.452844161336, 651.651375515688, 688.803684164544, 676.977283189285, 663.3230868984, 675.744556432898, 667.225166578765, 665.816718543467, 677.88441548594, 640.545953840255, 699.015110947817, 651.224341275552, 676.21546608816, 684.309668972995, 671.371741928658, 673.053911797633, 695.128019185621, 646.654066316398, 681.320849712535, 692.966259841496, 659.275374862836, 638.152749017875, 683.406207357146, 679.490923982716, 666.532967207759, 697.109444432251, 688.426944790771, 662.102340702186, 697.149034300974, 670.269575735701, 674.481744615555, 685.129582778729, 685.857805680918, 673.306217901969, 671.780739386287, 666.978951330644, 667.651238025741, 711.341638427952, 669.355801091196, 665.321002018978, 684.360635258866, 692.712004303686, 687.640594364376, 694.672339508711, 669.714207657535, 674.424352013458, 676.775665615871, 650.983626138864, 661.461396229879, 666.437257023438, 677.991069981217, 648.426024765337, 663.081200620406, 684.337145008236, 676.771739915976, 673.675580546163, 692.937341321409, 662.947421757094, 667.059132266236, 698.801868597646, 639.327306985096, 647.249567228181, 678.052598442819, 678.266513583456, 648.601389257878, 703.236210422542, 670.188199044359, 695.133632918279, 634.463953771258, 684.832483182226, 674.76911781091, 675.953018333173, 629.650867980965, 707.033801170755, 657.798387577165, 675.224232160774, 693.277426853878, 692.866740264672, 687.694175111784, 689.46270774994, 624.119627029362, 681.583294885679, 691.143592602675, 677.298824016487, 655.569133523504, 678.794301343153, 657.60200518849, 636.520005487519, 657.229471361954, 677.492175206926, 707.242158029943, 673.71989284739, 627.341116568414, 667.106927086941, 665.740656618073, 671.828296224169, 700.289802766976, 643.218531604342, 664.094666403577, 701.22094153169, 669.944059426108, 684.347748126184, 673.180454834959, 674.664545824156, 648.229466121253, 674.622933521935, 697.12131634353, 665.839240349154, 665.083307684063, 651.506965531048, 649.809978810223, 684.359231886691, 694.456810733271, 657.784585072759, 663.116456713556, 676.98509505592, 681.973857029917, 671.524112488365, 665.058280534366, 650.902313512043, 681.330412800995, 677.889647999055, 659.376999863888, 694.274164249186, 688.989444822473, 702.165293768528, 685.014317062909, 658.32825200827, 663.511925566883, 646.30516787355, 666.128315992849, 694.357299207333, 665.282596806287, 641.694057585239, 675.499512685386, 671.560430088237, 688.349455862104, 704.985248351737, 672.528072686377, 685.79348510209, 639.778008408359, 681.742427754191, 677.176188153232, 687.078453151564, 651.583111095393, 697.463143300082, 641.695069996092, 674.239526901898, 677.069733665898, 646.648731357725, 682.261064413896, 639.320559176545, 662.735836944481, 685.679451411042, 699.041379822901, 658.878370890117, 701.988204178894, 658.936922973064, 673.984743660859, 678.333434935987, 684.188899919823, 625.267818737125, 671.221972442315, 670.935854244873, 664.831091692965, 665.976056378218, 663.045785568598, 701.842444085566, 672.389318161277, 697.454544260024, 632.928319442943, 671.721719958928, 657.806785237448, 665.07457931803, 678.896914359389, 695.217217145799, 662.857060037006, 664.878625846856, 691.897442472711, 697.264991546125, 656.16379243662, 686.267518626705, 711.686899313209, 673.390177063076, 667.140879676192, 709.774385958568, 674.499267313087, 678.653271455848, 679.790715676912, 664.0003921265, 698.83245546186, 679.096463950644, 670.171711314914, 653.096379871028, 687.707743533663, 648.133056463795, 657.03327925922, 666.694927682779, 661.379490109978, 689.944778963042, 654.343983320325, 689.683562722902, 689.057930067181, 663.559298954297, 651.971404591277, 679.112758168924, 649.341263311447, 702.182122111093, 685.125444309541, 699.548029770369, 655.964001189819, 679.858027536083, 649.247138815227, 667.847242815118, 649.225594929598, 653.356405634732, 669.70481850477, 677.085620774204, 673.749353726996, 634.02374139685, 632.730010084781, 682.930347207252, 666.724373874573, 707.890135295741, 666.46509836054, 677.001446470159, 681.427682354968, 675.028542326948, 689.028059078112, 663.069320879009, 652.438049777816, 701.374292171874, 699.839186254848, 689.425771821707, 662.217437930436, 659.874753061567, 701.181627923954, 693.845747629054, 660.603007504312, 660.162852004079, 672.997211357018, 670.761530391586, 672.397960871279, 644.641719394328, 641.859942928079, 654.224410917755, 667.164064327246, 669.036560666098, 678.692318427039, 672.090712523586, 670.159895232553, 669.429765666739, 646.326058886747, 683.915956370722, 661.343716380625, 659.530331964073, 667.763990807451, 662.74800071181, 663.742095091214, 675.012844057926, 664.641254683902, 671.2012200261, 667.492249123871, 680.376928905707, 678.762164713432, 688.365396741846, 688.381780823887, 678.316036816849, 672.560542642338, 654.69982374583, 694.644162341204, 658.940995631675, 694.991380462714, 652.803167895453, 682.216858307914, 669.418046202, 655.697494572039, 662.599912007279, 649.721016826016, 634.337149710081, 688.359822060991, 667.963163868721, 667.672438343534, 650.288820713283, 653.054056703162, 658.992976288401, 687.154936908267, 687.857809715206, 674.94075466715, 685.718049540732, 643.746076465381, 677.563571801617, 657.897830226984, 678.940650053681, 650.78495184384, 665.784840211818, 699.300204992141, 679.624318270251, 625.57854499689, 663.684344139341, 686.581064625943, 683.126441803858, 649.275573936335, 670.746351186383, 697.59693282548, 657.559606178062, 687.551187114729, 717.210277513787, 671.277335445189, 665.445172161793, 697.152803556866, 654.312764839687, 677.168722065468, 664.277381605619, 688.760439764991, 640.160584873189, 647.834034517762, 670.870322868873, 684.387161151112, 666.246281606341, 680.144168605217, 665.422938135524, 666.847925167418, 671.746375065957, 636.963722805554, 703.014882305398, 659.995697473114, 657.001846165698, 685.040994559294, 671.137285305468, 662.995698854207, 640.112114313766, 674.356787287018, 681.613466207027, 685.17850187799, 646.403608814635, 685.079895678719, 664.174372878709, 669.817593776063, 716.309556941228, 679.859238275977, 649.2493054694, 644.318435608396, 683.738116101086, 677.040470767363, 692.715282710435, 698.671691952486, 673.626767659503, 668.365659222483, 653.571677666743, 667.917426767302, 682.151252397156, 675.604053692978, 672.584455188545, 669.411520782215, 648.27105475694, 641.120872693868, 692.975951873457, 693.317336320399, 661.050658638546, 652.466798919895, 710.781388804193, 664.720601683822, 666.723869342195, 625.002315515654, 681.454822210881, 676.139634274962, 686.125216377995, 676.60026611538, 638.248285109564, 647.254461071962, 682.58493879811, 677.290706212834, 699.870758944673, 666.89364977437, 679.0140414802, 673.769888358049, 711.598303331628, 643.127943593748, 685.221346683524, 677.539230267916, 678.739154066372, 667.369550298947, 667.005773704645, 692.39387036441, 671.085699139023, 686.665243427456, 683.883613825489, 656.701371741178, 681.011752785794, 670.025998120308, 682.64460069705, 686.576294161902, 678.283205358873, 663.78202610235, 665.079333578931, 678.384407186515, 668.61651398724, 664.642693487833, 656.441656072213, 673.016184470829, 676.179803619938, 668.779163391467, 684.082649838307, 652.4722482462, 683.625981898429, 688.219814273091, 663.350512489324, 672.342643267377, 683.043860860477, 669.831576344146, 681.307100965778, 657.208397738573, 676.683493940374, 726.606400596616, 675.655660898793, 667.906485720745, 675.178313797637, 677.038498606913, 676.419055972311, 674.808594803729, 692.234792934888, 696.769777964979, 701.24340923343, 672.282857970083, 668.444933864448, 648.139722191164, 667.185800137424, 674.353365151442, 701.225214228556, 693.377319288981, 665.043688797442, 657.870567740852, 669.141612109564, 664.088519339655, 675.239106993884, 641.467337611878, 664.408886299378, 667.944684786671, 666.456442569159, 721.9686339759, 661.51159346467, 639.026124025723, 697.071461150092, 656.435109440389, 666.932461000792, 663.988955245149, 666.823183938739, 683.590204934082, 665.362722820188, 680.4129341869, 690.532490926582, 675.502272759233, 671.739100758372, 677.210319364197, 664.677741665283, 644.893879340975, 670.094421899591, 669.009161039026, 664.567892084079, 666.712571689259, 695.167736756614, 694.661608610121, 702.612979490129, 692.279924700379, 685.286504474129, 652.960159146368, 637.282321948298, 647.327890134124, 682.210889420377, 669.013119466026, 676.186854338004, 659.726935540362, 666.695801225729, 671.081161037879, 635.614908262377, 653.680050470489, 672.034285031907, 680.664555759668, 695.430450286248, 654.932843184307, 707.960212390529, 658.876405412095, 629.964549328261, 658.175489530596, 675.545639184674, 651.682794434969, 659.414580242944, 670.158129407837, 677.981831909616, 683.256639255288, 653.058368381193, 684.377189005327, 689.613548468792, 693.715912799414, 656.422841428348, 649.174973611758, 685.074044692189, 688.620987506009, 656.349785285097, 669.780739066876, 679.005170233419, 690.742094925636, 667.786121821522, 685.498255880188, 666.326032412457, 667.127490283891, 681.41950642171, 661.847425370835, 668.916386614651, 657.101338116601, 663.12626849832, 691.635351564767, 676.626853422777, 684.648580055672, 703.57620782141, 671.817424628955, 669.557257980581, 700.659115509584, 706.83583074353, 712.746337751804, 672.979426491884, 652.972564781959, 665.09026156703, 678.802346267978, 663.699372691358, 631.824965172563, 684.275876042816, 676.785781209117, 645.012372089087, 664.9022809535, 654.033821070076, 662.265501457093, 676.438495167719, 678.691805065413, 683.267638201867, 650.840133700408, 667.72444529171, 646.739226349436, 678.798005196901, 667.220235568982, 668.690709648067, 669.527479085904, 670.401494065921, 679.184584749419, 702.402510124503, 668.614248872096, 668.804141344661, 662.310025358441, 671.237978804772, 700.075326908903, 653.995584535683, 671.916647086535, 700.84594116215, 644.61267958029, 693.746338639555, 683.247091093385, 675.471034893543, 671.603396540763, 673.048890771037, 682.38321582809, 659.199434483553, 664.241929714281, 691.337618232064, 682.88444822084, 648.870752637828, 671.78444292034, 662.471992736632, 670.245894612369, 681.554325885349, 645.859726799174, 715.079045565671, 664.058513923586, 654.611073462587, 672.97413821878, 674.734518530879, 667.705525306503, 644.226900965554, 722.374162841466, 672.683608360005, 687.725079349375, 677.261970785687, 676.392362113701, 649.660767212859, 659.346262978228, 673.086348286973, 697.14441025084, 654.4146815888, 701.639891306271, 712.236447638275, 639.973140480015, 662.794847324331, 705.126951954495, 650.803373217244, 678.895597716367, 686.775556675932, 667.50544723184, 688.761634390509, 668.76416901966, 689.857089539296, 702.094220716594, 695.049974646085, 662.571804137527, 669.325346115807, 687.070387435479, 673.525528867655, 666.338731884761, 710.691666331156, 685.579625671774, 644.785774263354, 671.083117207075, 666.42690608794, 682.35350472538, 668.892039146869, 677.263283873515, 682.287067181578, 672.497253890086, 675.746521921803, 662.787843509557, 699.122372551004, 683.293097530702, 641.095372393185, 677.244742334088, 681.227078377716, 676.705261497889, 642.313159356688, 673.151899671699, 662.555837243334, 667.259924914163, 649.973687473648, 683.52962270963, 694.958035949099, 680.117145147245, 656.353820377259, 655.700645412627, 672.294819240541, 682.633087742604, 673.903111297653, 685.370258136833, 668.437227929259, 652.83373487686, 668.651064639742, 649.897530449604, 618.165362454179, 693.901851476103, 720.011214633517, 664.114972270121, 683.046445000403, 681.132111586269, 671.921753062822, 670.815110119092, 657.352618561586, 673.769152324088, 675.499468724052, 674.840988883676, 673.933380360246, 669.500919566148, 678.630410258522, 694.074546369098, 672.146080075416, 692.052093713289, 651.282813865952, 659.610146890979, 654.880386051249, 668.76626658765, 697.3627190263, 633.001018333973, 672.283439112517, 636.265615246994, 668.019551234068, 666.263512749256, 697.728051825656, 671.645820430214, 679.624830773242, 675.881198315488, 690.670206623884, 700.582273439223, 658.994431972296, 700.251816308247, 675.916979644793, 689.129359348403, 674.634030511761, 680.137305088356, 643.799617413285, 652.917138717571, 663.533408114522, 690.352522845837, 688.346984959575, 689.277945069578, 663.397920071176, 653.656990720972, 647.189900134813, 667.852611156189, 673.412036014232, 654.096293689812, 678.285426986234, 650.129042043567, 676.130709715142, 661.273150201139, 640.943834410205, 646.812410165237, 693.517080543897, 709.0322311604, 649.229543392492, 669.958428173586, 641.297862257413, 671.453301794214, 681.252517989459, 679.392787416361, 660.810214139986, 658.200183715444, 653.604209391542, 672.268528647437, 677.738271259622, 651.761651735441, 658.646739666286, 655.953887278698, 673.553826500422, 630.21135396335, 684.30823806412, 715.755945017589, 663.891130153286, 675.678737469334, 652.060962404437, 683.833978909832, 677.854586294425, 646.727907475734, 671.71633917644, 666.74760808111, 660.126281993032, 688.046912369402, 658.405365447645, 677.429699714443, 661.723280638271, 677.544454258745, 700.426947067529, 690.898879933038, 667.708912814714, 671.569823744508, 643.823308206764, 677.802914435597, 687.06844720018, 710.720150450898, 682.514393948933, 696.167770795385, 674.182703758379, 659.723178078337, 671.75374559922, 681.665353537743, 680.785645377963, 694.432343613528, 686.558264516273, 683.427377052193, 668.786544199565, 661.853636920627, 663.325387299789, 687.443949768664, 678.356886809997, 637.638152591956, 658.559541688336, 661.600565578058, 663.384267054843, 672.386266153018, 692.494597748632, 687.240924627618, 709.060124093406, 685.738722662281, 664.273525557597, 673.899397161186, 671.96027014142, 664.50930761039, 676.960958688665, 674.071679878713, 689.760048768635, 654.286692037241, 654.229502700675, 654.498165170811, 699.009725448467, 661.713784289814, 641.354667212783, 651.50436534467, 680.547526384874, 677.678484567451, 680.98269775959, 665.499298030258, 662.692502025389, 662.836071311576, 688.835933253612, 675.130356258709, 692.93147834671, 653.777861119716, 673.184005921048, 641.927629363059, 638.274896972349, 661.679179766005, 665.10508386108, 685.85127635347, 654.763504842614, 663.255666379428, 661.551773563373, 645.239119473845, 649.20281613796, 653.608027177446, 682.487608768289, 680.282880646224, 689.451840401453, 648.221832070534, 663.376793685641, 670.862171409595, 679.650003962547, 676.195257948605, 678.929672284622, 702.808725903356, 673.734399007841, 650.103321251219, 668.663973533535, 669.207046894479, 653.270036849348, 680.416674167128, 659.971770707274, 655.789252244329, 684.958015150725, 679.112032505837, 656.773208391773, 652.273417308972, 671.905899363318, 647.592800721123, 676.65355227444, 678.141837160742, 664.31456976782, 690.333234459662, 680.028622502538, 702.064291760827, 653.455804720921, 684.342837879177, 686.444750033943, 663.687979831943, 682.265834698041, 650.642154281649, 696.311082011542, 666.217805162555, 656.353016024647, 726.110424056689, 685.260096327038, 663.23411758523, 660.536484223611, 686.924816379849, 679.20559084771, 691.6118689968, 677.465948049112, 699.338294941872, 670.290331254486, 642.804299398299, 675.776342161519, 676.013386245597, 683.37360645394, 717.219386258638, 700.503883655857, 651.19065014601, 689.850299100052, 673.263918827869, 674.30843039269, 669.634777022039, 681.098505301976, 695.32863771846, 674.469924590938, 685.001913841035, 660.06050353289, 651.90969986227, 664.51260194388, 674.768115408812, 670.565150924984, 678.936798549609, 660.039517736427, 700.127699239344, 681.183598497709, 671.550337509297, 648.865443184647, 675.045300594699, 687.322245592686, 669.961128428195, 691.120126698774, 646.835844020937, 667.215771126174, 657.014828267049, 644.960806914434, 695.451065596816, 682.79962684854, 678.209095487523, 704.430517191557, 670.507473294882, 676.345633334424, 658.268624978979, 685.202513254472, 650.401256834, 626.542733317556, 663.066532564231, 616.476030972671, 699.210021056975, 667.398901316914, 671.950010512289, 669.512819986776, 688.445423661512, 684.568903347026, 683.695765508434, 662.817989943325, 680.512987378176, 672.612318280506, 665.734859968602, 656.065006644835, 655.651602671884, 649.521780818582, 667.228178543363, 671.848167365998, 676.547706126916, 673.132656145224, 673.247337048652, 694.698152611551, 678.960901242763, 648.344416431779, 654.832921276441, 704.116875215159, 662.808666572649, 713.639278473557, 659.505062449828, 648.481925538989, 680.018332722759, 689.934630065191, 635.550434118377, 685.531590854511, 669.128499001836, 652.914595496404, 659.479923601011, 684.693512303106, 645.052602001862, 651.837456093412, 644.179773105807, 676.385902112118, 635.281916196902, 669.200454484123, 705.178419040523, 663.219877326245, 672.602044266594, 681.129681647196, 666.963495149997, 676.963421210641, 690.800977993603, 674.104521043019, 674.229720148178, 666.088177110396, 650.238229273513, 640.202308538831, 669.810816581989, 664.413596882047, 687.103754629009, 663.463835896844, 677.811083609995, 665.150888072079, 680.068837380663, 674.442956227529, 670.494252668737, 677.992064617168, 654.285422123749, 684.055963011746, 679.211240008531, 675.661933173141, 672.859222590253, 664.675748300114, 669.828288256459, 705.849002980698, 670.297386418722, 689.269891804758, 674.987865890992, 640.118316297738, 636.387439838693, 662.823559759761, 668.789179138214, 674.360928098855, 649.347592535167, 660.691385441518, 640.634249091846, 654.769138459085, 672.366413281131, 675.846492324913, 667.24421939245, 664.940533161618, 672.8248656099, 700.469066584247, 686.275919151433, 695.182976870637, 642.738627443899, 689.265404434582, 660.097362966952, 656.66311566451, 686.662572337187, 668.099853085577, 654.852937750915, 634.390676269975, 656.995285905813, 691.211959543002, 693.665779249306, 655.410076299415, 688.647634499937, 700.95335818602, 701.058188739449, 675.199528245513, 699.618312061184, 689.222918344857, 684.28317965333, 673.989090103944, 662.291752280388, 657.293181314645, 675.019420360111, 669.920156327206, 659.253000487655, 665.138169126246, 666.073336092651, 669.468570443291, 663.126544328026, 649.026430759119, 673.325695328824, 651.84019518749, 684.827262546341, 682.283712576144, 673.662778640173, 694.913240583921, 665.710674550009, 689.227237603068, 659.464248583573, 656.531694344655, 666.251212111628, 674.222906318685, 687.978917915572, 689.898560700937, 676.947346654222, 661.634457554332, 637.654069427971, 644.943835368747, 663.780028410429, 686.999742185597, 682.701193941407, 659.666742700992, 672.189707546647, 652.409962528318, 679.501323523432, 673.916008603052, 682.176955902091, 670.719119098284, 665.16219765502, 670.666564188113, 674.974939429358, 679.678807847575, 663.745896879149, 695.710305359834, 671.333430551163, 671.660323314121, 661.111154844805, 671.983327114138, 653.990177377128, 638.415878412339, 673.963046301126, 660.27049562903, 676.834099507844, 672.685416170592, 653.956812839613, 666.626602170666, 672.304922073852, 642.419612880354, 711.230586793188, 661.358997572292, 655.294413823431, 699.07680648622, 670.587465714643, 689.495163552787, 678.954826521891, 669.893876058922, 661.399536027311, 695.849399111035, 645.114445845775, 659.970949247506, 685.165130446847, 675.433199681696, 654.577831724626, 688.552272975857, 659.854988264075, 666.447253217807, 671.637656568187, 677.710610991371, 670.591963373889, 650.010830910014, 682.155296414987, 665.940453835456, 694.325279714479, 650.393474767116, 673.884197719589, 655.424408285614, 664.15291196463, 640.075280553731, 690.53744478185, 689.935794292518, 701.184004252066, 700.415924532912, 654.456925890488, 684.837585084771, 667.496218295864, 675.584918813436, 663.749589459445, 692.511950304768, 675.432234026214, 656.320478964507, 641.365530506542, 680.635657699381, 680.205786988433, 697.047834008563, 636.091437783415, 691.661237412322, 678.759572599979, 676.35573233696, 675.901834314268, 661.206790377384, 669.072881755426, 647.200623012928, 682.663465263676, 688.985723562439, 671.985145158825, 655.745329357664, 676.668276694976, 643.583956034038, 686.604824302351, 682.116966550216, 686.698795503589, 699.804765842756, 637.300558627457, 662.301839509773, 670.889033704709, 668.268558390321, 687.622278211138, 673.375915100599, 652.769882516326, 646.853693700051, 677.630305383247, 675.770848798506, 671.383546285343, 665.035160862231, 647.742610873939, 690.34369288688, 711.037378781137, 681.51066848612, 699.391595440927, 663.493140922776, 652.670716772719, 663.267499200763, 675.683465155518, 650.503346417536, 653.901065322054, 686.426315278422, 670.488618598824, 675.19677280901, 651.679516302075, 668.68142525867, 667.306252783168, 690.225537821623, 643.811182716266, 661.257233500907, 675.361123609358, 683.676980279582, 667.433174078083, 658.870088715538, 674.697416730618, 696.725572490453, 670.844523832103, 667.481639138116, 683.283496902295, 671.484537983905, 682.446558558265, 634.899771960257, 657.11322754642, 668.927985412174, 659.35266668935, 669.652242639726, 630.178341063261, 648.628021186952, 668.532065573425, 683.576409058129, 666.867582401629, 657.203542275983, 661.831570601439, 662.7390230709, 677.258513128297, 655.06257760428, 659.652265529452, 683.016219848781, 668.448220929965, 674.336612415692, 690.612349564241, 673.969449700362, 634.057942744392, 671.887717994373, 697.996463747119, 684.981456798231, 699.235967798595, 709.112816697462, 666.877910758749, 691.760841903698, 668.30962882406, 636.806202325906, 667.781113819968, 701.904014142727, 690.604026028276, 651.39657809824, 667.662035161734, 681.673251529195, 633.453072452414, 667.679024719448, 657.662638898879, 646.325899927524, 665.994953174282, 652.929586888065, 675.354028832289, 691.225739545783, 663.563476048913, 684.847845427772, 664.191569425062, 676.685752448112, 679.611906291974, 666.444774959854, 681.684834874318, 669.429869334067, 665.231187596411, 659.006500022496, 665.732468116023, 667.448741399929, 678.759373448981, 663.936182894423, 656.3795851658, 662.783582648054, 649.668334305912, 681.263613616173, 666.946083805031, 668.860803806708, 670.908182500672, 674.982527703066, 641.29359545288, 714.44496999735, 689.485555824388, 674.386488135389, 651.550213405323, 677.012538589663, 691.991906691856, 676.723478198191, 719.644642905937, 692.455128757103, 672.098938587626, 660.888191997346, 689.886313219866, 638.484286116598, 664.997766215617, 679.319637423566, 653.198196930994, 671.066497248325, 668.326620376414, 638.162996081006, 671.843224796883, 701.745976216551, 690.053253394039, 661.420676152829, 637.362646928463, 695.210827484609, 666.934655046491, 712.329354305576, 669.853726778389, 676.114348360885, 694.110263151836, 694.222616976493, 680.337526475806, 660.575933714566, 674.409441934603, 658.993986611747, 688.700829604456, 708.920833796867, 659.797870590951, 690.295595254298, 660.770354859144, 661.656369502834, 650.69302630294, 700.471813471367, 654.866934005409, 705.903035937422, 702.105548675512, 658.833142314675, 680.265904129188, 688.87124816679, 658.606554402842, 660.858530297662, 662.722101483238, 683.075570174986, 665.508996049007, 665.05784937587, 691.861290017885, 685.140539200531, 666.470076316377, 684.869587089597, 665.010562408983, 693.082027498888, 680.006990499822, 671.26643587479, 646.728297696888, 680.76368475885, 645.813379621572, 680.324711687767, 684.558518736812, 659.138905451884, 666.111425176788, 671.751186109432, 653.165482647975, 654.604407485797, 681.63098538215, 695.22884469936, 695.349666633198, 642.798499025539, 659.615686838679, 687.577554281017, 670.414016031238, 659.663384553192, 691.937463108468, 683.569614203442, 685.669524040125, 681.699254513145, 650.482148769393, 666.844796390227, 683.245051804607, 676.169466492552, 667.025684269566, 662.060843207793, 666.551075936627, 684.013343913197, 625.013251057821, 652.916164583262, 699.093442895781, 671.007876312394, 662.974220322876, 667.220551918755, 685.896036180375, 681.150573491576, 670.179625198497, 687.541366583692, 646.477434619809, 666.757605347282, 698.273475702616, 668.754845308554, 688.274301098737, 645.490057528865, 664.277965123022, 664.548704365209, 663.298500596555, 684.027472859615, 670.91118246962, 674.953221980369, 667.303439319352, 684.055275745897, 662.20696845064, 694.383730674956, 692.673300959378, 701.447940402926, 676.48804341572, 676.686943110455, 637.898132422244, 695.057869642245, 679.685187583629, 677.535394990752, 690.658518309151, 676.19061600028, 669.443566523214, 704.855133561418, 650.170064613367, 666.148637340296, 649.571789241807, 662.381917861107, 662.309254009333, 677.339282714653, 638.782602705186, 687.510434588599, 659.940575152567, 673.977555830484, 690.77793067684, 669.029657114342, 660.659655298986, 668.576536158583, 702.309539399684, 669.431199841623, 687.972932843244, 650.716884250894, 647.760230762207, 663.808371894327, 675.044248007512, 660.266404474925, 709.420455194713, 657.307401161126, 702.828608057218, 662.528832020126, 708.400672712105, 655.219269200951, 671.760584632273, 650.864298064999, 660.494787041618, 660.513840717462, 673.023488117035, 678.441180892607, 671.306236793725, 681.23556836526, 691.559627691488, 677.100922264564, 680.103211918267, 689.139099573146, 660.856579305196, 644.145478791773, 664.5067817326, 665.228598094938, 649.250218400311, 663.880922668847, 671.961816270869, 685.059082474441, 652.992056247433, 660.261605566696, 672.131575712818, 647.699176195432, 677.47764172691, 648.210272177951, 664.743308578995, 669.637490997558, 681.633127229173, 661.560808171042, 663.966984568281, 669.998898853161, 682.581641528067, 647.294045679187, 676.203732640488, 682.545253064476, 655.068600966984, 666.2746869625, 696.315295972203, 695.312788928761, 676.796282336753, 690.989169366821, 655.932890316542, 676.722309643876, 668.44493000132, 681.751318529806, 676.248673610774, 689.422238807052, 683.636921498179, 676.943041091224, 652.425980369422, 694.359086340367, 686.893290759431, 668.052239610283, 654.091987256976, 653.455677727157, 655.448652379259, 670.573948521185, 653.917821365343, 724.080474697476, 663.53009735903, 694.233277399257, 671.398676586968, 678.021996428501, 677.131414166115, 665.742514172729, 688.510576918179, 667.892411986782, 652.733711620257, 641.72271983404, 671.76950678375, 662.118095463833, 712.620153878632, 649.330896173657, 700.155110084348, 667.24356900686, 665.122505139219, 663.721159896692, 668.521708029042, 683.588742057347, 632.605341882926, 646.798138108257, 653.1075629794, 712.420902456954, 672.91596156018, 675.793433628607, 666.865246068777, 673.755874346852, 668.775264765102, 676.389316500095, 642.382541895867, 659.530278575055, 670.641659269816, 662.508185894747, 658.460485094633, 713.671561511614, 691.999280441384, 669.397137850763, 668.287393107337, 663.444435101072, 680.725659545959, 648.260498330859, 652.358304722513, 688.265392427658, 646.413182936331, 672.06504282302, 683.959633995841, 687.985100656813, 673.724376950975, 673.145539142437, 672.98105656987, 700.00793147892, 687.820442136691, 658.912218977866, 689.311202776307, 708.27866872715, 696.036064632501, 665.03633150449, 645.869035984882, 688.135723405958, 670.792933324812, 701.986717424957, 657.671164681327, 691.067765455663, 670.917599303208, 676.732217718494, 661.988447695682, 675.62633611456, 681.690170340328, 670.711136262441, 675.428982453452, 682.22198909446, 683.335306707728, 670.355897759011, 681.075395212438, 672.888101200515, 673.158612291111, 634.095808737883, 656.560577501908, 690.558407722602, 693.62274669951, 658.943241569116, 710.678741326504, 692.545743497595, 709.363754489175, 660.377050308882, 646.244138361276, 682.210122372099, 656.738039175095, 639.63465494501, 687.454979236805, 677.053591212848, 663.107049826711, 651.155897737319, 654.677800519138, 644.816481209287, 675.98527200403, 674.586809481995, 661.912501670149, 699.928504036159, 668.645584042918, 628.689169962353, 672.493746100378, 666.030615086947, 662.275245000512, 691.904385759015, 679.109171602762, 642.470889638866, 670.195306757074, 642.733459985858, 676.356249661058, 662.218949713963, 666.414605166296, 665.605955029608, 672.833750582548, 704.12352808278, 662.107074849762, 687.192953257471, 666.445477727432, 681.004243196796, 685.567857692057, 634.151311887235, 682.75283395415, 673.674878525403, 654.163704477037, 639.239822771979, 710.8029331745, 667.124399745811, 664.472246573003, 697.98413675976, 671.182905095163, 671.49457584734, 652.062067513233, 674.512082938956, 658.611428098835, 676.743127155009, 650.600410031852, 652.621949353961, 663.058157271736, 672.190601717391, 666.841010961105, 665.194840793867, 679.449133430366, 686.724002474229, 676.70736154374, 684.86832018561, 688.290845295058, 662.904936912186, 664.260930145444, 692.590551755941, 658.761649260274, 676.035224130165, 686.224695180087, 694.944191358509, 687.75922434076, 676.885010147144, 651.226049319371, 688.669521471239, 679.674963734883, 664.073313935544, 660.375424746615, 678.230247890344, 656.924507937453, 671.293279854483, 702.709156416612, 674.299835810511, 670.51370363608, 694.216789250541, 683.628058461125, 684.188873436653, 645.441873697216, 658.910439635199, 644.408276215847, 657.228043343906, 642.109966714798, 685.77438372087, 694.161173050496, 654.468040320268, 630.864585849787, 653.773474383907, 666.529924677624, 663.375736273255, 666.290118220751, 639.606383836456, 681.543966971973, 696.160773852522, 670.309779414531, 653.592551359544, 678.262996223089, 680.122181757332, 665.035305534404, 672.17818824705, 682.721417699024, 678.092279764647, 676.990780590591, 660.80316499641, 651.770306430475, 653.414618613636, 666.852857706488, 678.641337786555, 666.123925496306, 655.014141991041, 662.562656607217, 657.883751730918, 691.387909397646, 705.549853302825, 647.034147615719, 660.503770980271, 653.812198907604, 653.156859022585, 655.967837408164, 672.579291611202, 658.948966147179, 702.549329703732, 647.26039808383, 666.184942625553, 662.396827060036, 661.510262214168, 666.374694478488, 678.025000970962, 684.373384708472, 666.538745270101, 656.470310572445, 678.58847021165, 654.498283998518, 674.715595691429, 660.062957392176, 659.823807368299, 672.939020802481, 708.788409234315, 693.49976999187, 663.222372201738, 674.838693752003, 679.146438846368, 682.88776990772, 673.221168903882, 670.664041178954, 667.523704785429, 661.465604247684, 658.376409204323, 666.470034163936, 667.424359297517, 657.735728116897, 671.193243187198, 665.718590750796, 658.511787724278, 683.004153875405, 694.749407243263, 694.444413621648, 686.35292012456, 676.874760803901, 685.491175165767, 697.517736175621, 657.081482502649, 673.377323606386, 687.552641042025, 665.153463970748, 643.176747757041, 660.362756557025, 655.316706671546, 660.299059722414, 680.710769523357, 684.108392414296, 680.760604282561, 651.894916864553, 699.345780029643, 654.122960895238, 671.39863375629, 694.86540772972, 685.087775704183, 683.533373901655, 701.200412095096, 698.408807150436, 664.166135582217, 666.533014991068, 650.502590906823, 657.727016116212, 649.812483720526, 659.724044393728, 671.289898114931, 693.976652539067, 683.248914866511, 678.701973524321, 676.505074734342, 699.476620872301, 671.824228645366, 637.016880242135, 653.892796892848, 652.307438758204, 649.276092448554, 669.363681485576, 710.376579128121, 643.929314267413, 700.598092658678, 694.009598305717, 643.486780992393, 689.300231602242, 668.77929485352, 694.041580676071, 685.864639338799, 651.302745462704, 684.038733534623, 667.214015180267, 663.136397998376, 667.176811701569, 672.899463826778, 654.045781663321, 661.134034795317, 674.610602881482, 672.287347379824, 668.636184068404, 653.657507881316, 663.922723756844, 655.821387647265, 676.670498667565, 701.761771907843, 679.036473103066, 687.523865606133, 677.898887646974, 670.801767678881, 635.847862207984, 664.074901287178, 675.468794384472, 689.173898950417, 664.716305652459, 642.947257709833, 683.127840908171, 653.257702306354, 688.8555114331, 666.525324339957, 659.963948709044, 694.143736963389, 660.336996186312, 675.176696438661, 667.930706051352, 667.809788924134, 684.041864424793, 662.346661449363, 657.190670010618, 675.48411400598, 667.622247953043, 668.149295722536, 675.379576951892, 649.615595645025, 709.059182351431, 705.082825139329, 681.203068883941, 664.191048276061, 684.125177055734, 661.854877730819, 677.148835393447, 683.717575011172, 641.253411052298, 693.276939710246, 685.075833782507, 711.158247102867, 654.857649194803, 627.062565254794, 651.960236798941, 646.09275490326, 655.88060130906, 662.459955578645, 655.359100709966, 662.563594687902, 652.511072150232, 664.374368281026, 685.390430797493, 686.176880511959, 688.131648118279, 672.083249433743, 682.096675018737, 699.683298305282, 675.305965643457, 672.285911915271, 655.945411148876, 648.792869401296, 676.210512895934, 680.061765246572, 655.172048179532, 681.046017553108, 658.779968274049, 692.369181015962, 678.302259985546, 691.522660585068, 669.374043320635, 692.984953303554, 656.986244543823, 688.814501719535, 683.980162403727, 680.737371515495, 674.436306235648, 661.643161567974, 661.717549444359, 664.893070024116, 662.832373377321, 665.878104567269, 673.934906400845, 672.639222438625, 678.910038029265, 688.537206465532, 667.852340253296, 665.709413602429, 679.983336630421, 637.327713016984, 673.166462725426, 668.039651320199, 684.21730840172, 638.558496512243, 675.486837151945, 692.851718592822, 674.39997024409, 666.65712333803, 709.677266881156, 643.938458704491, 673.547977822133, 680.001287990666, 662.10380263981, 687.12173995974, 665.958259913914, 680.301699779845, 675.904993733317, 690.302248720613, 638.663177517422, 663.552495217717, 689.226266885106, 663.660406830873, 687.127633532974, 643.84607345949, 675.315029114048, 679.966852492766, 684.287545942078, 679.983452535595, 629.041251281778, 683.751287681129, 661.066061551653, 696.550259598552, 661.533282810705, 679.010675870484, 682.131981645355, 668.738912553973, 656.724220512879, 659.745930827126, 670.189025095732, 701.958915704426, 663.214438512625, 663.963625267203, 683.873165260758, 694.094229926526, 678.60509094512, 669.869268359464, 692.484176320275, 666.223058355785, 669.010213345719, 699.947835676576, 702.413851054761, 668.218194599551, 709.868442851273, 693.638578383506, 681.13033471108, 678.619856588488, 686.320764224876, 705.630073615538, 682.253111252253, 650.04135425964, 653.86611456597, 644.818181163255, 692.508489210352, 670.727548710238, 678.260838863058, 646.144123224726, 673.301453139065, 675.632546615265, 675.462048988713, 659.612258286546, 665.350753910807, 681.05710365317, 622.673932677732, 708.389004967665, 679.37495776466, 669.233753902342, 683.714739032013, 666.723262727573, 673.387695566563, 689.367648625414, 679.309628550561, 675.162782182265, 662.406751630914, 665.946002254836, 702.106693214911, 715.357804360237, 663.110691002963, 660.123943296704, 672.739809522472, 678.789869716858, 665.000402058952, 691.284174873237, 690.420724265417, 697.969072095161, 673.327491070064, 675.529369218247, 677.452030683636, 690.955406492792, 662.045857629125, 675.751400072564, 637.309018085203, 683.311910916744, 659.011846898157, 685.481297393739, 695.665585922717, 682.586603229187, 683.577611880691, 668.236223277031, 646.952820403814, 679.736090836022, 683.286263346711, 663.476642295979, 704.8504605431, 701.489683783184, 687.051836742515, 654.693925901391, 678.442358445078, 659.143318821073, 687.921008192268, 673.79285141243, 679.857554755359, 674.239277480793, 688.778565453473, 687.250286871572, 669.375558947229, 672.959173191318, 685.350935526483, 665.142392891818, 640.434386820198, 660.073298436251, 665.656089199439, 677.5924136197, 662.049073774772, 664.743754453328, 673.536581129477, 640.498988196087, 645.470922171303, 690.266177533551, 649.882545055797, 660.278971264895, 683.530980721446, 674.111369045527, 690.566798848283, 648.145452665247, 706.147403245334, 680.022239216587, 651.440392970467, 663.428833997911, 676.710216523985, 674.203591433386, 683.536288885937, 662.332076024318, 663.791069800963, 696.66364252011, 681.649845122092, 680.893203322571, 668.185781705548, 665.002633299481, 655.988288716996, 676.957074337005, 674.442767138875, 671.012667576431, 646.680274237004, 659.961155849705, 670.73355021394, 664.97626513695, 674.607156559463, 678.30560732525, 649.855080831217, 645.262617750077, 658.179715703843, 676.85717771639, 691.411565315419, 685.559117738276, 666.040383560817, 683.368843702637, 662.849769986666, 675.633132944565, 670.923140536729, 655.820640103018, 656.806412710182, 669.640676363811, 666.477901723684, 677.419299117713, 644.810915774001, 679.033142130883, 668.777403955568, 678.662285268893, 661.25822782981, 681.486783069296, 702.325196134188, 715.604688208551, 667.516715175937, 681.79586212746, 674.115374944581, 647.45554923203, 669.554112620848, 681.286184518483, 670.165071264092, 700.220645864333, 683.28448710367, 674.178947453381, 678.108489174854, 624.791608165493, 691.145520528037, 687.425458012788, 639.925320653886, 657.913809841913, 673.483878172006, 674.958531458802, 666.160971365738, 668.042427895195, 685.378638872541, 691.616582442594, 626.015412280671, 657.301688598285, 685.340824659608, 706.792495800728, 694.487992634616, 674.057795263212, 695.424448139854, 689.000566590217, 674.278214500305, 667.79074349675, 685.229516111724, 670.674181738119, 656.622281897609, 663.487334248778, 666.255420499573, 684.279461085702, 651.852076786241, 675.157618290874, 700.039680141546, 667.226642346201, 640.47408931297, 683.863193677733, 683.5873722802, 699.528150619736, 677.643011173141, 693.16720128377, 655.900138068635, 700.462288889438, 653.302568387027, 660.425684138796, 664.626043363089, 701.27594834178, 680.063004984511, 663.712154606297, 672.127720596638, 713.393746484144, 656.7539836486, 677.43632055079, 674.174985567143, 628.835171325227, 663.632150612724, 678.303058060017, 665.624773685238, 639.77240414335, 680.687326761695, 691.127301349946, 671.663316918765, 654.808937783888, 664.430813433565, 670.503309287831, 686.009839776343, 672.692008595937, 668.543037674929, 684.216655016655, 681.745767329939, 684.383591262998, 706.199077362906, 674.301677910299, 661.036494729537, 679.422469178986, 677.27029088442, 690.46106801623, 707.193143608461, 681.624359792066, 679.009326110764, 685.095463380144, 685.081933426566, 686.287944140284, 704.395898169247, 686.155079455286, 675.463438512396, 675.620770058309, 678.093568647822, 658.299128819994, 675.466821768691, 671.42722413057, 687.888619289105, 662.127748364722, 667.450684017936, 667.620959094987, 665.670832749774, 658.550892650786, 661.802748750981, 691.236322663888, 637.089640048525, 652.687770969274, 653.996190127954, 655.51603745534, 667.488245745855, 683.190263906701, 649.272435090312, 662.875024279352, 692.342207291815, 659.714768687234, 652.566068567387, 691.490275182747, 700.219973080328, 664.476478484031, 681.962421172295, 673.47516534457, 656.493726210232, 674.79264677315, 654.003387208828, 708.652319369574, 667.458779747673, 683.345261328763, 683.131222288852, 680.824922267027, 673.657807447481, 695.835902766757, 685.000308165091, 662.594177213685, 678.090491828441, 675.340580492537, 695.658352336599, 659.040979883649, 692.107878236089, 671.461952458276, 659.941571260775, 672.439042517836, 651.757288037984, 686.429808384521, 642.193090160406, 663.66918299872, 692.288474645791, 673.940828761198, 691.263465019744, 642.618366559569, 658.995997308492, 673.925615723551, 680.010521169641, 652.537341072176, 655.340902547547, 673.582083360698, 658.057129912398, 645.842032431979, 690.362466807461, 675.082909616069, 641.519158513384, 634.550571477094, 683.531668718354, 626.033244980478, 658.655297754541, 673.143751785883, 663.406630336955, 648.743363310709, 667.291880945633, 681.716713315932, 663.080489928467, 659.222590682583, 700.943175475032, 724.297590208857, 667.974514399036, 683.553836249701, 704.496966893163, 649.578397283049, 671.540086370665, 678.360573495021, 689.31580516162, 663.327321572758, 687.551666850243, 662.99736699831, 695.919733230841, 686.172198164898, 661.404487881698, 659.393355945724, 647.112292872832, 676.35643787959, 659.016101644109, 672.195344590457, 684.550691631487, 684.303796368565, 662.847869007273, 689.196010022671, 680.949025494948, 656.035325188296, 660.055185774983, 684.277783144217, 669.944391727013, 702.274573194306, 665.105175776397, 667.925313645837, 683.290655839539, 723.875248623179, 692.840303274984, 663.968248580953, 704.126803276193, 678.045780902654, 678.431478559315, 681.353254771912, 685.459084424183, 642.042632022465, 682.791600529516, 708.813939247709, 685.128512704969, 650.424251984047, 690.020611710696, 636.615089046238, 696.405994239068, 669.781763816309, 690.19047050035, 703.976748336931, 686.535843593422, 636.7771436024, 679.879644552294, 676.24514022701, 628.349424380693, 666.84201452808, 651.412346404952, 657.310796901416, 680.733046169482, 655.418944366, 704.622320937257, 668.151457186739, 661.540270996507, 684.664439599573, 690.746915279971, 659.202769643831, 683.851613104397, 654.837772677325, 677.867109092289, 652.256790284059, 665.176614096528, 659.859545770517, 686.452819723737, 668.041835772323, 662.622371895401, 689.079881589148, 675.997176646915, 648.182706834634, 672.059345253223, 691.74857692662, 681.786067450763, 670.564281122522, 681.402257172021, 666.164652985556, 685.262633121323, 676.426282942747, 634.990150764914, 666.720466838385, 640.179084327558, 663.119242608874, 661.133225744807, 690.681174294889, 684.786072738733, 687.932387583594, 657.439397470406, 668.600425298237, 684.533663978179, 698.601829682152, 671.750442209771, 680.846263687862, 665.959201515579, 664.177070505229, 674.855517258311, 658.371863721732, 707.762709436866, 665.722222766802, 673.640888453041, 691.361785037559, 679.135323483983, 697.658358400277, 691.195024905037, 676.061301534893, 669.774243048535, 663.381769699072, 635.134579314955, 695.273495688343, 672.219722621232, 700.605217676855, 673.835241963592, 665.281719107025, 669.046601763934, 652.295207214428, 667.344116833555, 649.70093744108, 682.9274842614, 703.601908333184, 682.465670509636, 649.679058432018, 648.141308367062, 671.957527847354, 659.068884422753, 670.21823275118, 679.018818717971, 690.624453186799, 687.669885618636, 644.133761726541, 668.512085608845, 654.978108938688, 667.157291211421, 667.000141777589, 698.681972143879, 682.120327680563, 704.098146011978, 683.932107237555, 674.995060362074, 645.132112037984, 667.478708203219, 680.929191184388, 643.042142552505, 673.958201726438, 679.01163905696, 690.164370823866, 667.319293991075, 681.623592616648, 687.768416417316, 680.872936759477, 646.478420393845, 680.864504081946, 663.265452475799, 671.996812508638, 675.189445078541, 701.623489623353, 676.104243128915, 685.415982288884, 656.055410031684, 654.619131112597, 688.788117657251, 692.553100925012, 680.623336282529, 677.986083761788, 693.628189281134, 669.378319356089, 663.25565969354, 687.492954616627, 684.328964498673, 682.699378409916, 681.978627154917, 671.01065779373, 645.606870770533, 689.049843682452, 663.166424611979, 656.009972211769, 656.105984313387, 677.496841051374, 699.529815885615, 650.592102845966, 651.090612530811, 659.948536704675, 680.276088543247, 690.849497016641, 679.011586690771, 666.728958921175, 674.428248330138, 670.490366956912, 705.945793072529, 673.855999295405, 665.914701854077, 677.104816361422, 674.674630690745, 669.215683367293, 656.201241748248, 684.956252379431, 679.632569634452, 660.292404018509, 697.573869641038, 673.156312799027, 668.975898416827, 642.428896883468, 669.654868300214, 671.656060476918, 677.43922202101, 671.822864407273, 674.846805924303, 660.168558251918, 661.468294196363, 679.387708547546, 653.324106810805, 700.841294442657, 663.481516673108, 666.578170288043, 643.503448591907, 692.246473101747, 682.984710670095, 642.146274354836, 676.796630641346, 653.459890164683, 653.313711832329, 697.81303482701, 662.565164115029, 690.69006524481, 660.752758839124, 667.554468285368, 702.502160997134, 666.204346501688, 664.83492360285, 695.186426234397, 657.766531600206, 672.242617362208, 665.014992303538, 655.12846379539, 670.778606434221, 690.137757580234, 672.174832620312, 649.881353400459, 686.56137996006, 627.800469520702, 661.921456811043, 671.292760426208, 697.213665801171, 668.348700393137, 681.57510208085, 670.921581096054, 670.574552363149, 672.288411461907, 679.907145885503, 659.584448054826, 644.289621114606, 665.797146720986, 704.562783442803, 669.147104975307, 660.815755686631, 668.348379522327, 666.832656794652, 654.978216541713, 673.915257648473, 691.598428905733, 658.005293212923, 670.249990553771, 658.916169499062, 668.346086500216, 676.450270729464, 711.632371560846, 683.311289583429, 702.20380549782, 725.433847422931, 687.904548151525, 667.216790657525, 656.335455927781, 697.227671905044, 679.681205678121, 671.46998307943, 676.4362459995, 659.289818048748, 676.61412999629, 673.643896297832, 673.670838902564, 658.314799108981, 692.873025168063, 662.822471298581, 669.169112023583, 696.74065398482, 681.829934195776, 648.019340002192, 709.004431188654, 699.091783913126, 668.824310419452, 685.32809541001, 662.688481882976, 653.2811853419, 649.704864891283, 671.248610622733, 688.672360089795, 696.069004589597, 661.755665679681, 659.894020262532, 674.779884606386, 657.326002598634, 682.111915614547, 691.358657397869, 676.78004668213, 693.966858665525, 680.979287921286, 657.836618330122, 684.163258931083, 671.565445920672, 655.089535789429, 727.090997297897, 658.870527866607, 668.772242693251, 669.638812465395, 670.790513982285, 632.232880485637, 680.3406531363, 669.12175863196, 662.521927778969, 670.09267315838, 679.064078011188, 646.77403078255, 661.789026597125, 642.350356898091, 700.774050074066, 662.838309434534, 672.08668261849, 664.073553303082, 697.469856718853, 672.061154493214, 681.963578190311, 676.880220584537, 697.059891192742, 681.240743267064, 686.805479102015, 662.803034952101, 671.924298592946, 669.099140723976, 645.328594518976, 664.840947249143, 676.261387586323, 690.606246098494, 683.855743234469, 650.892259476463, 673.748605405455, 666.518078440233, 662.688231976414, 649.373886612455, 689.202876502184, 698.102677242318, 657.825956987699, 646.890622375603, 688.89546624917, 714.001677653757, 664.085156843971, 685.994319442903, 651.500720378724, 690.021419998522, 687.300814486306, 646.766214066006, 695.24316421528, 662.141584116279, 661.119413301268, 678.976795977671, 684.955725870074, 656.918962051419, 679.871983925547, 654.537959790803, 709.832014883988, 674.12239177946, 675.500104830283, 680.286679230929, 646.391914301567, 672.663353672384, 646.28684917358, 656.098276026624, 659.201612856434, 685.938308124469, 704.21472570113, 651.610047677976, 656.003492368635, 678.347050167692, 673.112019944765, 649.540799823688, 686.287967420542, 679.033631132209, 642.73615006856, 646.288365320781, 666.131403308566, 679.057908812028, 694.842306873726, 674.490361889564, 630.597058599436, 635.254793205633, 654.864236346322, 671.733760521613, 693.79158971834, 662.231302616177, 656.307005529489, 650.419425115669, 695.628229045527, 685.939998662162, 680.985629410657, 683.289587315866, 653.880678238208, 659.385694253833, 649.170835729754, 657.781354039348, 672.608279230549, 700.059513119699, 661.372538158201, 654.729433788921, 685.383963620791, 664.007531578684, 661.331959194389, 685.880452806024, 648.32523072801, 649.628999171158, 688.751277770221, 657.147393900098, 682.460862778143, 681.432544157396, 700.504118584832, 672.375984116919, 675.227082289913, 678.514159091544, 688.332157797371, 684.412833408644, 691.653875887446, 665.27237433617, 660.523592845678, 674.755581756575, 693.747040986031, 645.576518534114, 688.838408781085, 672.674031230563, 687.428223072607, 688.577325405893, 686.328362275708, 662.149124295868, 654.070488341317, 653.784135489068, 675.568980113277, 690.833809704789, 662.696323154361, 712.23787979025, 711.696084271742, 685.213149400578, 668.676822157331, 679.254360428362, 670.925749047511, 663.300287883553, 644.490800996534, 665.620298939596, 678.661392431744, 685.639055963245, 674.967246405185, 648.067587789651, 703.465219468737, 660.735272080594, 686.112359734994, 677.141563162728, 698.785481132988, 678.392349978703, 669.307312914148, 672.478782247148, 679.404967263767, 658.166169573436, 686.799431971988, 704.411393493259, 672.114117743054, 648.582717409039, 673.823643626458, 658.371667212868, 666.572876700017, 701.762332072214, 655.736260978594, 671.093329493928, 662.004497636479, 673.843122080389, 679.448850277872, 674.923708307937, 658.662120972585, 686.691602229002, 694.26849669129, 650.757502505373, 667.609881582604, 711.379550292806, 641.366213373713, 684.345777243619, 679.843444027216, 695.165416191208, 639.573281587705, 667.934658574774, 678.623638607928, 660.45853492561, 657.52452263407, 676.467371866264, 679.751432060168, 666.785395612123, 673.527575038711, 681.522899015104, 670.412424228942, 673.191386537369, 684.114958290921, 694.534767515242, 667.870289358303, 670.39279986855, 646.391757938548, 681.023175333246, 632.042632863246, 661.601885273288, 677.400982258423, 687.746350618024, 703.66839255121, 684.18854139454, 694.925912600486, 681.256152446301, 671.892744221976, 667.01306954463, 652.59050943814, 665.391875849296, 650.070312240497, 664.81814719252, 697.9804790225, 660.596616646683, 675.911648783554, 668.165867137129, 695.186687677699, 678.146099019468, 683.818857742621, 686.577773706753, 664.259773944959, 675.746204192916, 686.925421652275, 657.545274633843, 669.494596691477, 654.082065469651, 681.391318385198, 684.349494235042, 638.98751982209, 670.340971289241, 697.688877843839, 684.915947981828, 654.093662077411, 661.448272502689, 660.951514109849, 697.53037928063, 676.135196208309, 660.881342509926, 687.653399629851, 645.437901414776, 648.82845174337, 688.881462913613, 653.557164555274, 659.871326329334, 680.286713798612, 700.391732097869, 655.336208482776, 671.184163989711, 644.623005482072, 687.413072152926, 696.271055109943, 648.293796418899, 694.771559386219, 683.075173750944, 650.709734751927, 698.681036462311, 680.613417506351, 685.671477642841, 672.534873146912, 668.868167857286, 662.245614983575, 674.273455972473, 665.447817374908, 657.414837707616, 687.307460307142, 653.706336665838, 695.211787299146, 680.60652979461, 684.192505122686, 645.128183651412, 664.125261531328, 671.223204528442, 665.22542371195, 659.479481783271, 686.10435974777, 667.270884656599, 675.415952686555, 672.113976437515, 658.834023390463, 680.621859691466, 670.397585203041, 673.935557517161, 682.773800395566, 682.487845030017, 696.226155516405, 678.249397314925, 676.616559570992, 644.952606216078, 650.288715577398, 661.168798326358, 682.461406093446, 649.420148580189, 695.062263043079, 668.877449353313, 677.129950419229, 666.487913960709, 669.644434376867, 654.953203672269, 639.007887345104, 683.517205835408, 694.561988224609, 699.489869810038, 699.250362017341, 697.094931136904, 667.230523323966, 677.691527633979, 676.442399646761, 695.730321316565, 662.471253762904, 679.894296359728, 686.079768223522, 667.562668292376, 651.549693446669, 700.985429122004, 668.700811110455, 677.129950283837, 686.461994990413, 673.014059848522, 706.734435755219, 663.24164990104, 683.269799091297, 668.964545167933, 679.159379835807, 674.504961316112, 676.357004792839, 657.610252708276, 673.870031729888, 676.445171020466, 651.34292151161, 660.678524123176, 659.514797808091, 687.772502540762, 664.058986187237, 668.504627581428, 691.879810779978, 667.994072196318, 691.671101330733, 669.179803912741, 679.149947219319, 646.925506016867, 677.640822241604, 646.870565726082, 663.935509126698, 666.699070881933, 676.326412753284, 665.550853934126, 651.33493522383, 656.497651047387, 652.393776564915, 670.237663164179, 653.428871752065, 664.057668821481, 667.583211283436, 670.371693650036, 693.745401349929, 684.0618612988, 668.741542591562, 678.428373395663, 683.471453670292, 661.506522682294, 682.748555498019, 670.928810628816, 654.100055697911, 662.042939244292, 656.932634754881, 676.63212701053, 668.77475260518, 655.949715708086, 669.990314665648, 653.807111912625, 665.809957568218, 682.695917596856, 659.504116559575, 662.818557554385, 673.920627490077, 643.643575765785, 638.934547770202, 677.6901825189, 676.812475657651, 687.952141626712, 652.152911429339, 674.290670851228, 685.77353021437, 674.41695332515, 700.941679427776, 655.783281754184, 641.449628197824, 668.646872431608, 693.910662653119, 680.406558236339, 691.425914831713, 689.15121588531, 693.556047448816, 670.457102335682, 662.143015961181, 650.409487182956, 660.58282503634, 648.827388484264, 656.550413763181, 686.188129257701, 670.554902761659, 643.676568551201, 669.442922575108, 701.235087923465, 682.495828687432, 664.771886872106, 663.857753376614, 680.26640689182, 655.808387918802, 680.240143903122, 669.465878060168, 668.988480285913, 665.393794251831, 661.21001813398, 683.963386245725, 703.304807542448, 678.430656651289, 679.608839116673, 641.43842178703, 690.485630003839, 676.643553040276, 675.928181351866, 660.503883264024, 689.192095588177, 704.403165220009, 676.612999680523, 703.048846139401, 686.083416256852, 704.890630600854, 628.217124095372, 693.869858991625, 670.502782199507, 660.916185041028, 645.77105049569, 703.748623627471, 706.058953923252, 691.554206790171, 691.920156578131, 671.209988460988, 685.11631579088, 686.762292338472, 673.751806127412, 678.710185047695, 675.124385834368, 664.911938117974, 677.679859635805, 650.202078224919, 674.685606779717, 682.10184382622, 690.314949531326, 662.076660234592, 655.117174608593, 683.017707125109, 671.388751129944, 670.650766948199, 673.801366568975, 689.105788611495, 662.011805033658, 672.68801831894, 669.690699419516, 716.428821167717, 651.347918222135, 651.239928884235, 648.777680303483, 662.287737441997, 673.490673250043, 705.033507028975, 685.440120308041, 669.531821149737, 680.571648367747, 653.527872839535, 668.718526200059, 665.29609309055, 691.405274558386, 659.931457163959, 667.252490816876, 687.274693725143, 642.799252749195, 663.788013610471, 668.608077497137, 672.306211778805, 657.473341514587, 626.822418444401, 677.114150096679, 677.062904935447, 685.808690434389, 705.171550128667, 679.228223145544, 669.165835531927, 658.026932779035, 663.722406519196, 684.708601058914, 667.780151323589, 669.552924462815, 645.306323738187, 693.445986804992, 613.923840919602, 671.16910213376, 684.638296010956, 664.178786657913, 666.82558372643, 665.896523424103, 645.792486812692, 689.410953084183, 693.852821703581, 656.958858824737, 681.044438995895, 677.404189121301, 699.265127204112, 671.062062197124, 698.566956744743, 658.206898301825, 659.423506421352, 652.656634994395, 669.797432768066, 695.328028622373, 675.993559165789, 671.291946577303, 649.207181460022, 625.444476963196, 691.837898433903, 721.575811949459, 648.391266612518, 656.476920430566, 681.336427551612, 670.552608767478, 663.809087045904, 652.622061820284, 678.29121420129, 675.508868234966, 615.458912734803, 701.777195362671, 676.651874526498, 691.122211568275, 696.239251030677, 666.159639994656, 664.901031645327, 681.540652642524, 645.272336938507, 710.88739967509, 685.737799683258, 667.412567006527, 673.295307964561, 679.721159802554, 682.507604128918, 652.553021002468, 692.64717607577, 632.483311327987, 672.591177163592, 688.723101084448, 685.156135279013, 655.615489425762, 679.770320649607, 709.757143510521, 686.622310596425, 653.381057654779, 666.141568941085, 657.071762618105, 663.447999451294, 678.485559356791, 675.075372311851, 667.786796451167, 662.281194067243, 707.753143396429, 664.486264972571, 672.960037145791, 667.245507949607, 671.84212765234, 678.01303633283, 688.807266008534, 675.62288329517, 659.990044082029, 696.718410033076, 680.611843935777, 688.844208400044, 659.432128006815, 677.783326407624, 652.64108200884, 651.518065466154, 661.748811497662, 654.179400632657, 669.975745014719, 682.567345998701, 650.712397387912, 647.028581325972, 673.46194883343, 676.407800622169, 698.586973292159, 705.597641871663, 676.475004962073, 675.738805201026, 679.850427101102, 680.780877503121, 654.695114557912, 649.822358089824, 683.202556434048, 682.495781655952, 665.80935203937, 671.604191638464, 661.769389486812, 690.693803470018, 689.064957616895, 675.529904114743, 664.128418648481, 696.9254591008, 656.345651879017, 656.489495645966, 633.177004497128, 671.762545149108, 683.496818288599, 682.080477147836, 687.198889949186, 695.801581774633, 652.563075765977, 688.597854371887, 672.592242555954, 655.624843900629, 680.441423439559, 636.981777821748, 676.509322307538, 645.62893374228, 679.69698352883, 665.419439053084, 677.726715171818, 690.224482978425, 660.479455624348, 674.968837579592, 678.615672750652, 670.5148640403, 664.515583592085, 674.199436335281, 674.165786395362, 678.761019832033, 677.237624116728, 690.367223093595, 670.572546843122, 675.644361972511, 660.147887865466, 659.502123904075, 671.327950281604, 678.59705222099, 686.760753738295, 703.512046434032, 657.618572405424, 671.882944992306, 712.710366791791, 681.895176091092, 699.38800520339, 680.590168321105, 695.015065015785, 705.916864516102, 684.456726874077, 662.353242528694, 656.673182398037, 683.839478387492, 676.586025670242, 659.159070409886, 677.78878791761, 675.122389456259, 658.050176288196, 654.083639132388, 683.489877555472, 643.815818574505, 657.409126839755, 663.996139264915, 661.329310830941, 691.850083761051, 668.730955815467, 682.250485263012, 672.104706349003, 645.891277203329, 678.704467379874, 687.886607800585, 682.56137919465, 655.528218367863, 701.927406874727, 657.69731145575, 663.637947046819, 653.881431434196, 669.657314093577, 699.865462262642, 702.901556208822, 687.495986673803, 673.684416670189, 680.205010001087, 703.326166838952, 679.482891350702, 694.234665295824, 654.80612638641, 676.01571366644, 668.285449457513, 682.139284082566, 636.304987099177, 670.63283551142, 649.400616106186, 672.664228786408, 710.90479369673, 665.16478434109, 671.861391473745, 675.254474400452, 671.438005937592, 707.557740332835, 664.475496157943, 668.702703495254, 653.117994747133, 681.228339210538, 695.325900915711, 641.627265102834, 644.995421808314, 636.160378361143, 664.637928237274, 676.059068174294, 667.703923865505, 657.731021096925, 666.419211426174, 653.132601200088, 661.540923654571, 706.895982345374, 686.900600000746, 669.050829418928, 707.423002851392, 679.797885425049, 653.909238659669, 672.556673572416, 677.633500334145, 678.431673695686, 672.699227654039, 664.042203850221, 673.957932503998, 668.084703137421, 652.784882796798, 693.607633965969, 647.367771436611, 679.619185138291, 671.780570287292, 662.158692242184, 635.705492344536, 699.93651713991, 694.597506025034, 642.423184556509, 693.016086486699, 638.899833653639, 656.794468580582, 708.501885541646, 656.182662460388, 690.497472199089, 696.03675685632, 641.461335578472, 655.416203659945, 672.955888221739, 689.135840109233, 683.615560213656, 686.532518269629, 683.731147975604, 700.933820812481, 665.726237042425, 693.622564812312, 694.544645752823, 688.967283414504, 671.168622020189, 655.930912199062, 667.720926201477, 684.374828178337, 702.272962945098, 690.621853621038, 674.406246670979, 662.676131374622, 711.892608461482, 667.137483226413, 679.252589590457, 701.145946805453, 653.197424481675, 628.936102605499, 661.895378692932, 670.549931482809, 681.567638648031, 661.273931696757, 661.076234103515, 666.427379370254, 675.254418826018, 679.819844570806, 667.412644056705, 694.561120469894, 681.512164506668, 677.194099889437, 674.696460356037, 658.950376332317, 652.839053814319, 654.209139250077, 659.854333973595, 675.417475068139, 681.845936113546, 675.105062706658, 664.677570568841, 655.213177918288, 669.076071176817, 653.349489910581, 671.052944317639, 692.869057787351, 690.877093584641, 674.990547598384, 667.262372800038, 696.745959924647, 667.190324976582, 652.857033651725, 644.327348511296, 681.392095141874, 661.510009634041, 658.306696986574, 682.273954693964, 687.029078246927, 680.764676875126, 693.742315672973, 693.463076974627, 651.384531018611, 664.915856087271, 660.043551421266, 672.183164295532, 680.163465817737, 677.335355065826, 695.287473482825, 637.167047239337, 690.997057846711, 679.387178696712, 685.225544223316, 689.534476807494, 673.999715348721, 683.292409852871, 698.878435757081, 632.220143544873, 679.28444338984, 679.484092971558, 656.212932210403, 680.495580448574, 662.74393414341, 677.401038674733, 671.597600399478, 661.892022068441, 624.24989340277, 686.747576219131, 658.721403843759, 675.721723136103, 672.568060254688, 671.967367349325, 688.353987501329, 650.768751370976, 670.150949817571, 671.488013557167, 667.445868315724, 668.284737306524, 639.530617753822, 690.890954140904, 695.835811824333, 657.922278173951, 667.005567623285, 690.273139010503, 686.369738643994, 666.021094285212, 670.227450384804, 675.093162527765, 638.796189279764, 676.120164435544, 670.481304780357, 682.026348619018, 654.784985557631, 673.807987421049, 688.88378278297, 666.105220898688, 650.332333267745, 707.801327350916, 634.218277516984, 680.632606681913, 670.505708109978, 650.349200417409, 652.525219937732, 662.683917483793, 709.142053627617, 682.279132573104, 682.777101567456, 679.061742111898, 656.901868069824, 688.301061063117, 666.571436306436, 657.320007898531, 685.860254570174, 670.025584359974, 665.199464545516, 641.784871075845, 673.980601750372, 685.315320366558, 677.740508502078, 693.133992024986, 643.276270188681, 679.885595755005, 663.775387361429, 688.29038013033, 666.523869517429, 670.652413438225, 654.289152318969, 691.449993615965, 668.095317281708, 678.343384316465, 668.050260238679, 659.992694152892, 667.827146503591, 665.061729542032, 684.766374962405, 679.340746541969, 671.625744017239, 650.501001970459, 688.803014186957, 659.516433485262, 692.217893419665, 647.390233350224, 670.781276325677, 665.637089136502, 678.40899470924, 664.093206634207, 667.732208593904, 694.909223380791, 680.489380606727, 693.191368218771, 698.554855017577, 680.912172205055, 678.03441838945, 670.153346938822, 683.859983181937, 674.237510241154, 661.176393536016, 680.564980557528, 665.681218269512, 679.581229226254, 663.994740823386, 689.008872001437, 634.686972685578, 686.98195456629, 669.418016634872, 654.554770155028, 672.472008300647, 685.204448588238, 664.957718041814, 673.40062911023, 668.877530391655, 640.306421657002, 659.907059390912, 670.446214094568, 680.531168649585, 676.693537732533, 676.587676909098, 668.328563210614, 672.307405387428, 679.337881782579, 677.545795568404, 690.541107259393, 683.519275380828, 674.682376747375, 673.493915535468, 685.849151013728, 684.20003484297, 673.59467535033, 665.05443622941, 678.894798535483, 655.244395817992, 682.189731774934, 663.972857880994, 681.049056514417, 690.926641011123, 683.707614731531, 682.773927867156, 666.161982262502, 674.699756769061, 669.460039435795, 652.339966323867, 697.301890167552, 682.978385342835, 638.833916834651, 679.330016053051, 665.365607599161, 681.714536459868, 659.825563800524, 648.262543385508, 677.751124745415, 655.983414786285, 665.264993266349, 687.03138048103, 699.212113957975, 634.916039498821, 700.227135317321, 657.59539080238, 668.055215248944, 667.447183937041, 673.740663208262, 669.331850504694, 661.747062411429, 647.418378245631, 683.53447733505, 686.540151080638, 674.039294195556, 682.382744159101, 667.252707577888, 664.577889861666, 690.998853537052, 637.408571225736, 669.096716625671, 693.443113827764, 642.033275189276, 683.307052124805, 697.493150661344, 629.889176139389, 657.126821174974, 670.658356939613, 698.60522360949, 638.341495624782, 684.498803465316, 691.004761567583, 659.195074769018, 668.344306270446, 661.787146503664, 681.692183823321, 695.815940788364, 650.008559718509, 642.507998979862, 653.027126510626, 678.539493824938, 666.095371764276, 655.648478928513, 671.920674814073, 684.976644236756, 655.989962475801, 673.198440627035, 666.336001083098, 639.428994424609, 646.919753364321, 654.504116046473, 688.847532909887, 651.357475291958, 660.222918135047, 683.0067955343, 672.661897555958, 668.869469855039, 652.996545379561, 705.197178825468, 697.793207664021, 679.761318506927, 669.492130656436, 671.030810777528, 650.285725214991, 647.268960585233, 645.219000574104, 686.847285631463, 689.82047551378, 641.242356734025, 670.922808282913, 686.784573117964, 663.903401101473, 663.043463616937, 686.417353218911, 653.973265009921, 675.912944461171, 669.560002763847, 684.782954321963, 659.491215645119, 657.808221884543, 665.475881074045, 670.886265705126, 688.68704303282, 693.259045099913, 658.150942741263, 670.517767965448, 657.232446602106, 660.840788430022, 693.61113610485, 649.460969830576, 658.178424257692, 661.131056625666, 692.47766882256, 666.263629407158, 689.086821184764, 690.409348738269, 645.611329978859, 647.694666525116, 645.190304792644, 697.248174562777, 655.535728854471, 682.648567485232, 676.213865511239, 646.866414524781, 714.675428153186, 687.822021839149, 682.830413637874, 637.886964378786, 654.76945974548, 674.486093411512, 654.890429358052, 667.63389788811, 679.411201289238, 659.318627856684, 680.181966307722, 672.903458282058, 658.983432707522, 684.056452654789, 686.166721811188, 657.214625636659, 661.977876063407, 661.757690999932, 703.191112034444, 681.049006188662, 636.691639061643, 699.178041700123, 693.149380760304, 686.535070730791, 659.327891131216, 679.142469917353, 661.256670455311, 697.775368328265, 682.353876718405, 681.730560223833, 643.030667694101, 686.004084651396, 684.065386950416, 668.903818397471, 684.803520441738, 650.084788223883, 687.938212111528, 661.313512088212, 685.810208590609, 663.759524260377, 684.963869964404, 650.486429233323, 703.160046640913, 683.325315029187, 696.994819245753, 675.063563951202, 664.752438188599, 666.626950015996, 677.575685829947, 660.910937659133, 676.534504352145, 669.117270114322, 655.167410295072, 664.707675450594, 653.020035893215, 679.803435670174, 703.589195208522, 647.88617161519, 654.462156067954, 639.423026360821, 669.028935794205, 648.701198474359, 688.38431866482, 695.123302612674, 658.837845499317, 704.104187387918, 688.555249239215, 671.62292190953, 688.918049027772, 673.242959676795, 661.153176487778, 666.177059365408, 680.686709143775, 679.594191640554, 653.825712501244, 669.889810662655, 681.783527994942, 666.147133190521, 670.819475587615, 656.910843209423, 703.363168288438, 650.125481326434, 679.89763901789, 653.267538299926, 654.725089417512, 697.018632438111, 659.6455544675, 653.940107323404, 670.306884294827, 702.735098709164, 656.614913415413, 675.227942224344, 665.746210565412, 685.746757750859, 670.915871901632, 667.467727192713, 680.577507403727, 664.405963489986, 697.133823060132, 680.102019055986, 674.910366201697, 660.524828360846, 663.09372967643, 691.516037184084, 683.450639428365, 678.918098883841, 708.298901880775, 678.093865693221, 687.493565988024, 687.803399313499, 669.92365295488, 653.753563879383, 705.777673872328, 716.909740870445, 681.061443412156, 709.691687111626, 700.90386827413, 682.191581354425, 660.667462898705, 668.948674283674, 656.396740054601, 671.915063684879, 645.237526396533, 648.060621866811, 658.413589797785, 681.06526407163, 676.208316380778, 655.73780139489, 672.05446020922, 677.417315686409, 670.454040657816, 656.261120772097, 671.132966605286, 677.379192987533, 712.717055135675, 654.141249002656, 681.329739116613, 673.92890485569, 649.928095563645, 690.625441254556, 690.44637453344, 676.232378369798, 676.801595192581, 667.148782779244, 634.534288864349, 663.137406663041, 655.220656794601, 672.100536146704, 660.642432201215, 666.141179595801, 657.782593919019, 679.784123411353, 661.670310594743, 675.546364280075, 661.225361182157, 667.996306749612, 696.038393383445, 658.303596846746, 693.220511512076, 669.907816672173, 665.86232157481, 641.895762611157, 689.087213128167, 637.973359015517, 656.108125955519, 652.41819533067, 673.28437731258, 653.323845732167, 671.500678442395, 658.715274444458, 677.109546482539, 653.942568739904, 662.461766900963, 658.263380266457, 694.504121389147, 685.908611779593, 666.854717632759, 672.811731933908, 672.978672690014, 694.210027789278, 659.465478734565, 674.405124760749, 668.612768482324, 689.949005489637, 675.59484438365, 661.659968821496, 669.478340433105, 683.071955004269, 687.654790231796, 703.107479680013, 652.322677966539, 678.277419292506, 677.949385918497, 698.4346132367, 688.106933357132, 667.403006816288, 647.463056167504, 675.643926051321, 695.427707080985, 685.054198351456, 700.44286070875, 641.303292917444, 670.70632326396, 664.843062015758, 676.210845707394, 690.589215787613, 707.162758214669, 698.921195257366, 661.267939185783, 673.140960454949, 677.425341537647, 693.96220275173, 644.420603538398, 678.283085294702, 686.073214760778, 678.248334182494, 678.707624817847, 655.861312944468, 661.198574471789, 694.418209122584, 678.051522243587, 642.656122954638, 654.238539468174, 684.994566090347, 671.948953925259, 656.361953021794, 693.281263731506, 672.412396617912, 684.181511252553, 640.739977795901, 695.719549578379, 641.704791947511, 695.052391125196, 660.536333371388, 679.322835196522, 702.197815211874, 667.807502888498, 655.014092897427, 679.309163100934, 686.929136938388, 639.701352997604, 668.396665856902, 700.781761502083, 677.119387652012, 656.744739702742, 684.741592673942, 653.950953753344, 659.465949436656, 673.362472604792, 674.757048776063, 643.023449531936, 645.860297426081, 675.362558820604, 656.241769336268, 672.199956576249, 677.666891777464, 683.643935394383, 651.353838916378, 686.229089164485, 672.686463376628, 665.917597208595, 662.733761974488, 697.069023288757, 688.566886921737, 661.0068931032, 666.849492299266, 685.328945580981, 666.720124149618, 663.619125920782, 667.21745240367, 690.065246253912, 686.009745037089, 630.519307187092, 670.149230282024, 657.851903813925, 663.635000350659, 686.829898149109, 680.919223138859, 706.700157024163, 680.443433522992, 659.452348071242, 656.076926149471, 676.865789375118, 695.057445189166, 655.732977517564, 662.197037689646, 624.04276401129, 682.337464782379, 683.286062074479, 696.237633974316, 680.027685671648, 663.920372027353, 655.177142988766, 665.386255544183, 655.093882902025, 682.407645403746, 678.5283013853, 712.761539924017, 673.187772612884, 729.77070239467, 660.466345864681, 667.031161216797, 685.981713421859, 691.911768927269, 657.209105619994, 657.853366662425, 691.63601844695, 664.103239203425, 635.018122849911, 683.830686560435, 680.316227935636, 660.664153595753, 661.390123029141, 667.982658842983, 667.36057529883, 669.358154242811, 647.076606485237, 676.892380591274, 668.447061146322, 675.800329868402, 694.479282117521, 644.84994898563, 660.501579551117, 668.784168257158, 662.685587893607, 669.438093961027, 674.919994911402, 657.582590410944, 681.262867413919, 665.600636409083, 703.764490671414, 636.927622162457, 684.669242915638, 683.120415722492, 637.958551251849, 672.879864094582, 651.236251998546, 669.740034660543, 689.007979069592, 644.035736558919, 703.269571386006, 685.054800789682, 695.772089115383, 644.729566068076, 661.095873399257, 646.569080616868, 647.928835734935, 659.96942892256, 667.081072175247, 655.603903742988, 678.930441680044, 660.083761559212, 680.981841500657, 677.914250893081, 666.058005909382, 667.38144995769, 661.223323696073, 703.683627241981, 665.108676837601, 679.856358161321, 675.680405007436, 695.010442721641, 675.604118203985, 659.046577016623, 671.548578791416, 671.869641735867, 659.066495037542, 648.671930977922, 642.49151190776, 700.733503649124, 661.807476074912, 661.914437008149, 681.301347768852, 668.487978802127, 654.474766810737, 657.41133928996, 662.451440357232, 647.650590782078, 695.614696164895, 656.965698879222, 650.362647804528, 666.644327772669, 646.787827751752, 644.109459701696, 682.812805235615, 674.668361622399, 655.177732182275, 650.516228543385, 670.340593603237, 700.084649656354, 680.585169058344, 659.555931556281, 680.331304024992, 651.548514273854, 672.476091387297, 662.451299992055, 625.937016522067, 678.594811432186, 664.029626808082, 691.165158737718, 668.205604806166, 648.026944768773, 639.981900514527, 661.942095241009, 661.394535310001, 672.703307882246, 674.231524868911, 646.801104273081, 674.329749153402, 657.668957161371, 665.822056890986, 698.243546211574, 658.741364987667, 665.855899323621, 694.148822152983, 655.220620158996, 688.60760929861, 688.148928943802, 672.496160095167, 697.952686723856, 658.49566901087, 685.924002056504, 685.66094757285, 668.98328293639, 665.68481853697, 691.219443831003, 660.926629574636, 665.343712073831, 645.121596716026, 657.70162098356, 662.356908264217, 692.368060041436, 658.425264836806, 639.111830758465, 674.204350365633, 661.321914394434, 668.60140750864, 657.180167338606, 671.303330407459, 670.848866130768, 678.203403117862, 629.549913522209, 669.571897128486, 685.523703001431, 677.808169727475, 625.772725741536, 678.090764791249, 672.735532786692, 702.400538113199, 675.56860730507, 644.845424636339, 645.056485275648, 656.928351354636, 706.731385836101, 704.118081525096, 685.007123267551, 689.120061286107, 677.528020345732, 647.463951277501, 673.094838982504, 644.890666232819, 668.987494406606, 678.202688242754, 663.536365557064, 668.570605504326, 656.041292492994, 669.968278409973, 669.671845624713, 653.47999437078, 644.622954143987, 698.84477660844, 673.185581516223, 671.602753984799, 649.430906679951, 662.149408192939, 674.511233147007, 668.820714447809, 657.151824849936, 687.53389208277, 691.204542413497, 655.162470224324, 686.08103321019, 651.971590469191, 681.94533010554, 655.604131403143, 678.135701892849, 683.239814536877, 683.425205967494, 684.881009697085, 668.655113771861, 693.836228663025, 678.444504994249, 701.688830280926, 684.411314049823, 656.127207761317, 692.566601369238, 677.442046191644, 666.047125102069, 676.344179807679, 680.327602988061, 651.205495973505, 655.270587484815, 671.826920014936, 653.087805328056, 645.993908385792, 682.238548644831, 681.30339659451, 684.96921784817, 678.075378790249, 658.680507006085, 689.061182137862, 675.742911426035, 670.694445237946, 662.231891671382, 674.531724112023, 663.615981810337, 654.293309185908, 672.804642275078, 669.706576121912, 668.275745069626, 654.515780220685, 653.413922136638, 684.536734572105, 649.489829145919, 655.063986059291, 713.505501960494, 662.875429107109, 678.33987737687, 681.728008592266, 662.651754334032, 701.183259355028, 655.674985597604, 684.166474342609, 678.832678254252, 643.574411720106, 697.962436297446, 649.43764491526, 673.314506594136, 667.064197095048, 690.821149770277, 695.848853993112, 669.017114271926, 660.295694402278, 665.504156925882, 651.30831192002, 680.568965864236, 660.684222827933, 678.61430860742, 666.918306179882, 679.350016504234, 667.657927660745, 716.041112767309, 649.019203078392, 681.258938962739, 673.435461492555, 654.406563344237, 672.294229361613, 678.389495050162, 656.012833892617, 696.501198360757, 655.16440635004, 669.428255354581, 683.340140702448, 655.118040451744, 674.000024417637, 669.49794729566, 702.34888996073, 636.181574948038, 657.161249983243, 652.962915433801, 646.040392029188, 699.649819653372, 645.996099379726, 706.68713937849, 686.342540718278, 649.49461680308, 685.438664341827, 659.561273902796, 634.37477184878, 661.448598520524, 645.20733881568, 652.658916166445, 660.633637624487, 697.841406349064, 679.756577103337, 683.165247303856, 678.590995000326, 679.204548711354, 682.60417931403, 652.000675106171, 713.423938307977, 653.780273590594, 662.560254616413, 667.298112896832, 678.705969436959, 687.791247295897, 671.109531295878, 680.334364095706, 686.220842124827, 676.943618465163, 658.387533323859, 656.71666401637, 676.164581695345, 678.824859556082, 682.041818050976, 688.877094426625, 670.656677798699, 649.083569692857, 695.075602531019, 719.171752361862, 693.625636100998, 664.707520940431, 675.952402601901, 664.353069210518, 684.25163920225, 665.489465153207, 672.717418999778, 666.883654198875, 665.22840810704, 688.968727159272, 687.461880260386, 654.320605434654, 674.390186874466, 673.846301368298, 677.857530859323, 680.882870363187, 672.810109266766, 677.910819648382, 659.068505428446, 654.001752216853, 693.765183905597, 687.271209165709, 686.28299147585, 675.19434774476, 670.206058089639, 647.997138277637, 682.448953384825, 659.392899247761, 661.092178199971, 725.563282192935, 658.647751508583, 714.640635576102, 651.509815382814, 696.707390224469, 687.040377829151, 685.50297447277, 685.10942834247, 673.690190491878, 691.143114131318, 713.200036055764, 672.575639787573, 691.181369012541, 661.018415273572, 650.164198178048, 691.945046626872, 695.654072732827, 690.655983040638, 650.9682029447, 721.421672050049, 642.658215042306, 669.392491348653, 660.048460844749, 660.836108088048, 663.929016457005, 645.175777542796, 688.287491709682, 647.771714733043, 691.967132781352, 712.462829531066, 681.856558474489, 648.509300300904, 666.141939066595, 691.999095300264, 677.916207120737, 668.421003912703, 675.094202505926, 689.005884201984, 677.22319734083, 677.876916989558, 665.570518770088, 682.58809810027, 664.448651601467, 680.314671153499, 666.765917191716, 667.285361433202, 661.572137849516, 667.086455832412, 691.736508354981, 672.915299471072, 671.482077520852, 660.0751842219, 651.957744945404, 667.574907054973, 661.019011134179, 689.972765398914, 640.102451991893, 650.779262323552, 669.979584317555, 659.977239785031, 680.704947023624, 701.933051936162, 697.485722104011, 677.774969179354, 653.315857529215, 683.036698457114, 672.618236598734, 673.912665660971, 658.369523803152, 711.234064697284, 690.487681455783, 645.289309018287, 687.204846644653, 647.379244954512, 682.632257664171, 659.775947860042, 663.96387280025, 682.351452604927, 648.274469878868, 677.273854516849, 691.488963385965, 691.384703895242, 672.619268948469, 678.892054130275, 664.463084167758, 669.241469661175, 664.528531029082, 687.029628340911, 678.892314226139, 666.519818879544, 649.334856505922, 663.899447705747, 675.191332637581, 701.668246758848, 686.345553385965, 684.131860532135, 684.542834178779, 659.014084089128, 654.128710021594, 672.558023029247, 635.47593085456, 698.578118014167, 633.089201509039, 668.955726254572, 667.927258202155, 680.409770317952, 673.208129869274, 618.365249018017, 666.711713197048, 672.280686300142, 697.678012199221, 668.362650781899, 655.663456923093, 681.728083868041, 669.230047656899, 687.305359482176, 701.244112754744, 677.26782791344, 663.424575311003, 651.847253352305, 683.927714097471, 647.822494510125, 684.624111113831, 671.174125547656, 670.206501745539, 679.267572098252, 674.559975570763, 695.794461757712, 678.848401359329, 661.650860797849, 664.887302480124, 666.620018813852, 651.171750760383, 657.410156165736, 637.502171149136, 654.685248435195, 674.583491766897, 632.423179783752, 682.397845241127, 685.127550345835, 649.260676411102, 668.893389136239, 683.93215811096, 638.989495408543, 683.352919961937, 655.760075940318, 693.213786910888, 681.022227995892, 667.231802491794, 681.156698629678, 671.570157012811, 641.417597740778, 693.112468914378, 660.887706759091, 655.380102608867, 679.167101535712, 688.145608289721, 706.29482922616, 707.796085837975, 665.655871034026, 683.367826595524, 641.201510976906, 688.737412957509, 702.215400693593, 653.764670697541, 685.181397112324, 680.390150149212, 685.744814186465, 687.708871894255, 663.208933208003, 668.775419132094, 679.326878428677, 682.474954283487, 663.909685196687, 657.359786563957, 677.92495179332, 704.627328309399, 673.850974816548, 680.228907538817, 672.028308388087, 685.507556108031, 691.002701880804, 694.409802879448, 683.241740708676, 631.37755833132],[527.564772484373, 524.467083323788, 522.028733632014, 527.971816616644, 520.2574967578, 523.951437642274, 519.666081598048, 522.588026119225, 520.802055874375, 523.786582994366, 531.105233355935, 524.897166776456, 527.003533374854, 519.479838700577, 519.586783001574, 525.294654528339, 525.26640257316, 524.34054512022, 519.68707462108, 525.46743945443, 520.769488468205, 531.041299736307, 519.864346959773, 519.508192017618, 519.647315106117, 519.196703613956, 522.740728580635, 523.744764233648, 522.163769297531, 520.320178272462, 524.851013885742, 520.526898183513, 523.368447603812, 518.677852198031, 525.926382281237, 521.716121310177, 523.233263932105, 526.006105560623, 519.177202582463, 522.656719721521, 523.10016696131, 522.775082869096, 521.626525437602, 523.484915268054, 522.145584432379, 523.886635840315, 522.186473980885, 517.259365944552, 521.960852482042, 524.307202843688, 523.658257376477, 521.386007347271, 525.761194186765, 520.439634910834, 521.928742658978, 524.102902587698, 522.82320388737, 527.064101855335, 524.50112214082, 522.11741473327, 521.88567596043, 518.770469983182, 528.212274566508, 521.083431495424, 523.064308673943, 526.46907375522, 522.791227140678, 520.527056712894, 525.509999458618, 517.233367777112, 526.120713791575, 519.687118363406, 515.160046862307, 523.193141928993, 527.323922705775, 526.680219773464, 523.092113579506, 520.897199361279, 525.638298434361, 517.98890859181, 520.508739249838, 526.719055921196, 519.180078311461, 526.513097113287, 521.099084435321, 517.529074629969, 527.119633200417, 522.503604464671, 529.118084612101, 518.918166024369, 524.046961496334, 522.539801098691, 523.829699148553, 523.982636481293, 527.184029675609, 522.983787064188, 521.750531673381, 522.561549930145, 523.457139657499, 521.0862630223, 517.931262052809, 519.667641209776, 519.148135403493, 526.958907117876, 520.501350648374, 519.911520209728, 520.65099569677, 522.709316455077, 521.472189395646, 521.349526852901, 522.354140731019, 520.516749022417, 526.125828636534, 525.608254432938, 520.981526569739, 526.006608666775, 519.910343665021, 520.756802364942, 524.93835610139, 519.593359628018, 522.939052869923, 518.08162665236, 528.80236102775, 525.596484916304, 522.027367759923, 526.075263785451, 523.20046045418, 521.393553878465, 525.939713013482, 524.29053065406, 522.040891119596, 520.570104353628, 518.539751224722, 524.446769591417, 523.92050606206, 518.384855552131, 524.813285302245, 521.803772307411, 523.730490104011, 523.024501293264, 520.100206737074, 518.08435100566, 520.737743896518, 520.646244307687, 520.055061086578, 525.328783963891, 532.466310845891, 530.498727793948, 522.564533185992, 526.419221388166, 518.877264579817, 522.40980248814, 522.795237815362, 518.479951814268, 524.808478214479, 519.573219803116, 527.299789958917, 527.260725111303, 525.700037126318, 522.104002580372, 527.645867122573, 522.319315014043, 523.628874821334, 523.741397685086, 519.899223280979, 520.689279632264, 527.111762675918, 523.74503769163, 520.823162027311, 518.082072454334, 526.313290532005, 523.224698469499, 526.059928403901, 524.249374811184, 526.776607725849, 524.635813196938, 525.819482800708, 518.057217350525, 520.594478463513, 521.652642080675, 518.424112574579, 519.941454480479, 523.463612412128, 522.245555471321, 519.465048531863, 526.2951231126, 527.164113695741, 524.013917189991, 523.828959330348, 528.214658870093, 525.024773981552, 521.410578112469, 521.340458666865, 524.424376436632, 526.989793990638, 525.991234223388, 522.69272895822, 519.361417319051, 525.091727906744, 518.308355363009, 517.074079150353, 524.240083454063, 525.556524929499, 524.672939535879, 518.333104796656, 523.620750766598, 522.056187825046, 523.980421556243, 520.480794365918, 524.606740862379, 523.553724662049, 525.808934889116, 518.698526323673, 517.66780264501, 523.83629087569, 527.133552031188, 526.76982774462, 525.159904603678, 524.646729532664, 526.26026436085, 524.399502481447, 518.979015852648, 518.85028398101, 520.184589081711, 521.120763410932, 527.277665780734, 520.477911738587, 524.419726405368, 522.089780060591, 525.050958639411, 520.247451584673, 522.023188953337, 519.004247593548, 523.867894623689, 523.297206527032, 525.770237012951, 519.68697512104, 526.043387543104, 524.46547017612, 519.322073448846, 521.509618197682, 523.507914429294, 519.381585009407, 522.360534418859, 526.402612776101, 524.467974456881, 525.828196364583, 524.423909021112, 526.578874960409, 529.064056996017, 525.317458149676, 528.863896667005, 524.486285830527, 522.279351358446, 519.490551369463, 516.385689063947, 528.296982576069, 522.145599359363, 521.328239084604, 529.229413006885, 521.262224906967, 522.236172468087, 523.726853424881, 524.705104414148, 521.170221956259, 518.39260150398, 522.41234976106, 525.23435187678, 526.346204148417, 524.54976915507, 519.197753628539, 518.131455299182, 519.160614046525, 525.029403622925, 526.236600789036, 521.484436612008, 520.70889729319, 524.791171002271, 521.950735079895, 519.151625875514, 524.773066068356, 519.047578029995, 520.179843359634, 523.687581342593, 522.603407819611, 523.451325140452, 521.858461079568, 523.018218475259, 521.072195518225, 520.914805404377, 521.071267575387, 515.687281890416, 520.090051130201, 527.601165512312, 513.169055938706, 519.996511138533, 527.108754066186, 521.38632403499, 523.359220919557, 519.933632325005, 520.88286773842, 522.376009874345, 523.184481007827, 520.673384779908, 532.426731647075, 524.086792284457, 519.720078241936, 521.128770393345, 520.410956576813, 521.595672969111, 531.171145681878, 524.592021728177, 526.600248931069, 530.581324662825, 522.454816186154, 523.138883990508, 523.421317771463, 525.743525011826, 527.583675690783, 518.924272196015, 524.069653698088, 520.597428330943, 525.113941868959, 519.175187347438, 525.360798034636, 522.741768407048, 527.025353910219, 525.496117438943, 525.578512126898, 523.540991342315, 521.484806090823, 526.694655531003, 521.274531911002, 520.904527997495, 520.015655933421, 513.478255774206, 519.97686137345, 522.453124678705, 523.712913181073, 526.002286965035, 526.620504924429, 520.712174997045, 528.289617957976, 524.673226591496, 521.523002412858, 521.919992866346, 523.366079053662, 520.801616767087, 518.97398638999, 522.28315975596, 522.675681047031, 522.039309360366, 521.515475716752, 522.823886507077, 519.955356920617, 521.722693972712, 522.891018255464, 527.460314644805, 527.2625574514, 519.389305902873, 519.762265650559, 519.678314239935, 518.43999019485, 527.520894279293, 530.355362137579, 524.020558077864, 524.514773553989, 525.096471024939, 522.245958012223, 525.271147641568, 520.846614550875, 525.975437082249, 522.298785863355, 519.418482349801, 525.743672060808, 523.380356631133, 523.941088639495, 523.844419956146, 515.09523836761, 527.760392472895, 521.548995781479, 524.693855641312, 519.420347049854, 521.35070633035, 525.56554877946, 521.874373846625, 522.998245090435, 518.644880453479, 526.437716985629, 523.171042221377, 520.370799999778, 522.115917994704, 526.649521048844, 522.479649794028, 524.399528197422, 526.304315783639, 527.24638176955, 521.572941514721, 521.690509250582, 524.016161514816, 518.870329546523, 520.589890963923, 522.350449613268, 523.541511529053, 520.322163134769, 521.126681995283, 517.072260530812, 524.543668365322, 518.744170914821, 521.196678840256, 519.108473311792, 526.375925965977, 521.615329781093, 521.795634499693, 521.793860821785, 523.107233204022, 525.022005363954, 523.404133995233, 525.63821173604, 527.865361818788, 519.678796189004, 515.668040376092, 521.944697817213, 524.795072351898, 520.251781066765, 516.227301557849, 522.9058938219, 518.12160175716, 519.986762136775, 523.418976544622, 524.124393111529, 526.186105517238, 522.556104666905, 524.296871239781, 520.314126566764, 522.421938675165, 520.441240450421, 522.94975813973, 519.165090838392, 521.983830039375, 527.321160135038, 521.547836100924, 530.481632173843, 525.185118039122, 520.895494406285, 520.063041866461, 520.717062027087, 522.068485594451, 522.763095843046, 527.920988126355, 524.319568328372, 531.467741456547, 521.506105601851, 522.442401346312, 526.649713703072, 517.870134522557, 524.848074423483, 531.839790147581, 524.187593445536, 517.103072454216, 525.262722861517, 520.09980720388, 517.47937313692, 526.138022614667, 521.376352498491, 529.700920397152, 522.527623174448, 514.127528168312, 523.026163198477, 519.264212534643, 520.343321540001, 519.138709957635, 526.067275364423, 524.784000629612, 524.800781794596, 520.691554225709, 524.479694670083, 518.099714355864, 518.961766394284, 524.488828847946, 523.781204757883, 520.256929824636, 523.819684414119, 522.416149202271, 520.338938388467, 524.233274400789, 522.479224236877, 529.773230637834, 521.983166842353, 525.332771262021, 527.411762949833, 524.31063871811, 520.43707729735, 521.835755018853, 525.32818535369, 523.943615112644, 525.002288536418, 519.274177170755, 523.64872148076, 524.379302334336, 526.46997920317, 525.698916617042, 521.57973775002, 522.352799007668, 525.091629757737, 524.814100715298, 521.872042479258, 524.140636372946, 522.937598124068, 521.478525212683, 521.15241670929, 526.324590825324, 524.387203811347, 525.989669734107, 528.564840472318, 525.729194546012, 526.064755837709, 522.938025209604, 521.72283391083, 530.150854135785, 522.944736128581, 522.7692442422, 527.69570420095, 523.451522296515, 524.886348959769, 523.246246834442, 517.300230356665, 523.718354766933, 526.222211597165, 518.344413446103, 520.627965483362, 522.395874697734, 522.503174420191, 528.706000513502, 522.535313003988, 521.74096828731, 526.124960851413, 529.500316854101, 520.182474940575, 524.862116154883, 519.073401237884, 525.769056505782, 522.702860851699, 525.130923306881, 523.837795625651, 519.167827479798, 519.073389204581, 521.444249879322, 523.474219863186, 519.786756940217, 518.399721973528, 519.647496579533, 520.937747131547, 522.790696370572, 523.647049182396, 523.851406014627, 520.660793454481, 521.647701291065, 525.635225754774, 518.760016025891, 523.877380915708, 524.65519809325, 516.616311005675, 520.017884090189, 519.071462796809, 521.92691920731, 522.303908738405, 520.1110255343, 519.868141197451, 518.160820641113, 518.696119139094, 522.866216465196, 522.476743133045, 521.697533356608, 518.7000589771, 524.987223599501, 517.048243525101, 520.044265455672, 525.432793221167, 522.33817069796, 527.951630264588, 526.649717553775, 518.46665195456, 523.293155852567, 525.177262434652, 520.095808811228, 522.351335010345, 529.479286338346, 521.059612663882, 523.776888419065, 521.321652228358, 518.999253944841, 521.790845721049, 524.604876316995, 522.443371767079, 522.958748792495, 522.646110118502, 526.783588049105, 523.044711940385, 521.555998215179, 519.536272391831, 522.098133453397, 530.166148458679, 521.569395968105, 519.117289239001, 526.390430700086, 524.454889631033, 521.672254013503, 522.800110439076, 523.843041316576, 525.627220222604, 518.404385798377, 525.445118143758, 528.009614636412, 525.389811213345, 518.305352911435, 524.444617159203, 524.315860293163, 523.209290743913, 526.941253425895, 519.536758983981, 515.004356812534, 523.099208058901, 521.229352965046, 520.821062307646, 522.348150019933, 525.387831495565, 520.37246271922, 519.190313417006, 519.681265563129, 524.508913979376, 523.159833800559, 525.08878198365, 524.595109438235, 520.525172817316, 521.922816513176, 525.120169565643, 525.246933837184, 523.563612638044, 521.164356658572, 518.97941806084, 525.644303474981, 523.440550578826, 524.181156495988, 520.771006339555, 522.611708443442, 521.779973863012, 518.984148596544, 526.050666391751, 520.12990517943, 519.687450216315, 526.552770901341, 523.950816502908, 525.532941896406, 524.076991859206, 521.906792940874, 522.566505708041, 517.660942856016, 519.145164280791, 524.211421234155, 528.914710710331, 521.852389629193, 519.092085932867, 514.93731350078, 525.655520786888, 526.399354413946, 519.732405826867, 519.32128872216, 522.175976911132, 520.378685999642, 526.412683739967, 522.307015758431, 521.678177929405, 527.377656656067, 520.394727794151, 526.416323464601, 525.824943810033, 520.048779855452, 526.082669648346, 527.269267297631, 523.957155597996, 522.396608596825, 524.053441308236, 520.736097370167, 519.353656517751, 522.996994806454, 520.379172707709, 523.038017638166, 518.253308283281, 527.08513063886, 523.330205838184, 527.480007526413, 521.259462245162, 523.992071734759, 526.248469072131, 521.820787952881, 519.537864589768, 523.429910471412, 521.229966388428, 525.429865549115, 519.995494179739, 519.540999329684, 519.932322428377, 524.11547108777, 520.11440942288, 519.632053055246, 526.302178122328, 523.16069144683, 526.176787448856, 521.359503995177, 523.529935182844, 524.267174689484, 518.570100998418, 522.491676213878, 516.440442095614, 521.165743376949, 526.375590349299, 514.086475131292, 524.676640743937, 524.358603091743, 524.384467986896, 520.125760670856, 522.779225149228, 527.24802223409, 522.019842408394, 519.890208048985, 521.227718447622, 523.255626327089, 523.634241863965, 524.905194149628, 518.435596426581, 526.446770802274, 524.061003451004, 523.331843448944, 531.0021550361, 519.288350357477, 518.183016153406, 523.488929712705, 517.167053760814, 520.760656960667, 524.295017280216, 527.383909110644, 528.369182295909, 523.439290075673, 523.201684513548, 525.078413817773, 528.96248360047, 521.911128019355, 521.562043743254, 521.806811846775, 528.394041558241, 519.333077919329, 522.971270889105, 522.726287704494, 520.779564994701, 521.160494715631, 528.971474424856, 522.228776703542, 519.032270943376, 521.16828649558, 523.754689328459, 514.65979475369, 520.091268232334, 524.784451240845, 522.492333837723, 525.860881862467, 524.64393225129, 518.922437843132, 518.045301592059, 525.14270273946, 524.761257558127, 519.369446134559, 520.28969413815, 525.692642875598, 519.057027796867, 523.91704541422, 528.402556381783, 518.6223082114, 525.400594451406, 518.685283982756, 518.865201972421, 526.208355085118, 523.825886137345, 519.7552316891, 524.342327578653, 520.025418988419, 526.818377680042, 522.784759959699, 527.483410509352, 526.686335109783, 523.498284068791, 527.046902190335, 527.45036033795, 530.010387910878, 521.714553821123, 521.652128789249, 523.151030670758, 525.937445345733, 528.011794156412, 521.070553005104, 519.78899811974, 524.455094545831, 524.883951267525, 528.848277418301, 526.290538088863, 527.704553635605, 521.730109539891, 520.750334311548, 520.156708274279, 525.745482916265, 523.552966616924, 524.514440545902, 524.399620604573, 516.65651111624, 526.176163675928, 523.57731099895, 522.943497013238, 520.721427685479, 521.102611400974, 520.634047218595, 517.878530590088, 526.917560254818, 525.043950630316, 522.173345513865, 522.588860298533, 520.473872469293, 522.155379623617, 523.80284915685, 518.638523796813, 524.561494027663, 520.253232672577, 518.80660237563, 524.999141688093, 520.874294097935, 520.927140565834, 524.03153220358, 527.374635737494, 525.88156577524, 530.452231274098, 522.952980462486, 523.623624604684, 522.344056605425, 522.660573022999, 523.043665338632, 525.99720823082, 520.001569157979, 519.572417994923, 521.788804508168, 519.871513295387, 520.365258795151, 519.425664423748, 525.588027870957, 526.78564949886, 525.329304797892, 527.040273789564, 521.119963913584, 519.891858972449, 524.872688731528, 523.087345151315, 522.534978743595, 524.278860824528, 524.539302711658, 530.162504470116, 518.891679334272, 522.367189009435, 521.021660402921, 517.068420931669, 520.985163360722, 519.595666388124, 524.395158551877, 524.245577021138, 527.007098253848, 526.325547935614, 522.644910267753, 519.084700149935, 522.539480579118, 525.931062213262, 526.697005388345, 521.548061006205, 518.628779355189, 521.805995318566, 519.822563689224, 520.804292778332, 516.658171757643, 520.512648745725, 519.62120996645, 524.341979622126, 525.157839522539, 522.117251754574, 522.038904205918, 526.511423420967, 519.138834446824, 522.693989242243, 527.77043019469, 513.995635641794, 526.302875481385, 520.13075556169, 518.699845565257, 524.882513608723, 515.218220688221, 523.809129492249, 519.012509845838, 525.572157976628, 521.959825307901, 525.074107840585, 524.574877736888, 519.423827903233, 523.186862373903, 526.023905272921, 523.863089204429, 532.495859328148, 526.895712462566, 525.994427330078, 528.563956071245, 521.546667956471, 521.930835883788, 520.121748822102, 518.645232140212, 519.794365967518, 527.977984030555, 521.915580236436, 518.792745264825, 518.90058215676, 525.589396983246, 525.782680261137, 518.509016943864, 518.720501845207, 517.889710152551, 524.973072535812, 519.147835772973, 522.034177068401, 519.986496204668, 519.753270376077, 519.729041273607, 521.523712677794, 522.43708411605, 519.522567086008, 523.433433216127, 523.940880172841, 522.098218515225, 523.408929211276, 526.736517087041, 517.834101320102, 521.009420266244, 518.693199841689, 527.513041257262, 525.15045889622, 525.412003667063, 527.222853447566, 518.872905939887, 526.910560708359, 526.560593506874, 524.449033934233, 527.140606186582, 520.57421128637, 523.345861536625, 528.092527578987, 518.215315453177, 524.937491432751, 517.557510839657, 520.906400806092, 522.375056800047, 522.002553201424, 521.970584288035, 518.63844849165, 518.821259161466, 522.640496547203, 520.61042916141, 518.914657708971, 524.772340120955, 518.829118670006, 525.646547569868, 526.794996548719, 527.272361989541, 527.356177466303, 523.466337776281, 523.32226655562, 526.029378402745, 518.297355190006, 526.103316287466, 523.011882037345, 526.707132998501, 518.880615402356, 524.163697070832, 525.93123178699, 527.916032990494, 521.618101201884, 521.39929112633, 521.785491340631, 530.376558160126, 524.479023222758, 523.967861665285, 523.85728555488, 523.520098693198, 525.778868335398, 524.969353989339, 528.719435006533, 520.799887575762, 519.86430075327, 523.864242059711, 524.13478223825, 523.54206219167, 523.291935208795, 522.67555828211, 527.004603325749, 526.202651290909, 523.413115744637, 518.182644066965, 524.107150983169, 524.980331549403, 521.220200312693, 517.62509126953, 523.906382169659, 525.036128312742, 523.352989696841, 522.151208912944, 518.777261120478, 524.56127630224, 519.771687508458, 521.728186741709, 525.901656626851, 529.6069548419, 522.625568482277, 520.534418808989, 524.630083004183, 522.863078334207, 524.950467937986, 521.509347244129, 522.003081012327, 516.558394932601, 525.492106170268, 522.155504730169, 522.419473150064, 521.07803047814, 530.018670912889, 524.710175450552, 524.79382335231, 526.22800908044, 522.112454457705, 525.630480054918, 524.854027375274, 522.656072845016, 520.624862734934, 523.457813656043, 524.838600969236, 527.045205718737, 524.476133365737, 523.934660478424, 519.553308044014, 523.258252387652, 521.87788441826, 529.000270920655, 528.487722638378, 524.412523156517, 523.593669802475, 522.730738893148, 521.35613562933, 528.947847486, 518.524260363387, 523.075523362048, 522.885404770855, 525.431072811833, 519.782501444744, 519.855675716702, 518.97510537997, 524.714729660158, 523.750229880437, 517.707039140016, 516.364799891796, 523.382108374347, 521.347971420979, 521.35568592824, 522.295664333857, 528.706690496033, 520.530503579644, 524.589623412608, 528.26962548033, 524.049318411887, 519.091703829288, 521.959494118068, 521.465938194905, 523.073075915165, 521.471765293479, 526.911869132745, 517.650714855256, 523.153435343815, 520.450029738556, 520.988926280253, 521.322377564343, 525.265179173058, 521.512976447053, 516.790903476503, 521.062950455358, 517.737212272659, 519.440172117024, 518.589526260246, 525.811259260355, 517.735113311287, 522.165629303418, 518.241652594281, 523.372509110631, 519.443591914155, 525.187782861097, 524.642434433782, 526.586103292407, 522.50109912651, 524.218025231228, 522.852523355095, 529.29165554179, 522.400307998329, 517.413932859341, 527.853500809287, 521.083277466003, 524.329172317744, 524.651472164676, 524.14168127341, 524.280884460998, 522.239485973139, 521.140199905546, 520.831052861067, 527.001649342998, 518.066396514591, 526.061266474863, 524.107675784602, 521.781967201999, 524.97095076958, 522.882404260714, 521.331270008093, 522.604580126885, 523.715495080483, 521.538066297375, 519.475796655071, 522.23860856468, 523.755983336312, 520.588426986557, 521.92518884365, 521.80379384974, 525.894707828253, 521.927221412831, 526.094909871964, 529.181213302643, 524.375263060766, 521.825052993043, 523.231879485295, 526.952058928929, 522.051457303977, 523.56350823244, 520.208054310926, 522.564586718949, 528.794029279548, 530.11882418213, 524.573198015076, 523.727551772208, 515.923629399093, 518.520130531979, 522.962274879887, 521.151262868974, 522.198006231301, 525.842876132064, 529.397739810658, 519.447425330071, 521.680320991002, 520.80273544617, 525.083513325147, 523.03334917593, 523.660307722469, 523.592253318246, 526.536825048281, 523.005881304917, 515.807123793019, 521.190256126464, 521.473340262806, 519.353764430139, 524.639620891137, 522.724471112004, 518.521944751215, 525.506994328564, 526.106768979865, 519.394609964151, 527.864232782552, 520.17360776934, 526.46462136457, 521.122540709825, 516.727204930198, 523.096077867518, 524.586691283874, 524.188093921522, 524.072659734598, 523.423745310758, 525.89463114051, 522.071568041782, 526.694281071692, 521.147437489648, 526.3184893055, 520.064720643782, 522.705491628286, 523.427784080774, 520.405172122832, 518.307792499523, 524.844953979296, 524.162926101021, 517.602351510175, 518.656818334078, 521.383192895658, 521.31847383819, 519.916149600328, 522.068989389646, 522.65434821412, 525.742387373942, 527.283305536705, 527.661184921974, 519.624914519719, 523.748999826022, 521.647714173655, 527.985676783202, 524.56672454049, 522.846020924724, 519.494582585578, 523.205465941369, 524.90506305144, 525.85268276771, 523.905602383883, 531.340131933951, 528.36536359838, 520.845383563402, 522.409981894735, 526.213840615003, 520.428076097228, 522.161465455438, 522.516342767067, 523.284522424128, 525.313600804118, 521.452233977027, 525.210871896142, 522.913839112911, 521.38011415989, 524.658003393507, 520.129243585201, 521.210564972741, 527.199605297684, 521.69413116308, 520.714692542316, 517.758861712389, 523.392899324129, 525.283052848361, 524.794756392835, 524.300823605504, 522.674263762021, 522.535041204996, 523.052446810265, 525.645741268462, 521.377018990378, 519.77081842419, 522.291727214838, 527.623868012264, 528.024148377367, 515.837015926764, 526.636403102806, 518.94130334354, 521.529072265025, 527.162946123063, 524.69780106039, 525.931654040319, 520.5357345489, 528.332503990293, 525.630911475069, 520.694464159337, 522.709432549426, 529.994956338747, 523.226574340169, 527.034270191795, 531.954353756236, 519.661074191569, 521.029400840849, 520.883302718208, 524.773654030451, 520.553434210657, 522.988824664327, 522.75588483925, 521.717003585295, 525.9044387346, 521.821700766668, 524.677502120032, 521.310836019766, 521.035395959976, 523.392156783314, 524.714480634287, 519.503357423248, 521.529863963286, 524.462598835452, 521.234330601271, 522.101466390496, 520.254893368381, 520.459041091575, 521.404356767986, 522.524597831835, 528.367971133476, 523.373497749867, 526.197418279654, 525.444607592713, 525.004484220766, 524.89522793749, 529.627670211057, 524.056814914911, 526.830533058671, 520.272280282945, 524.416754432716, 524.957606511252, 522.800714882086, 522.114565555176, 524.057485183642, 519.967172804039, 522.72109302174, 522.435426757629, 522.970294858973, 515.77776014037, 517.861395697263, 525.072151662263, 522.786282378765, 524.327381048894, 527.522590791675, 522.466615788822, 521.134331532914, 523.340647619938, 526.092306656299, 523.472527097078, 519.137339254018, 519.071475509452, 523.766569484854, 520.21722449195, 518.743948872403, 519.222020405931, 522.860352463595, 521.304427622351, 526.11198964566, 515.514454238543, 520.927389540423, 521.916914389955, 525.577735864982, 525.500626688332, 524.095148927053, 520.390420313504, 523.8746029158, 524.714204650414, 524.0909060039, 522.487759444091, 522.067194897239, 523.034972883572, 523.433049972725, 523.590985565297, 519.099389522254, 522.310948796797, 520.429130919295, 520.345708511888, 521.733428541142, 518.503379104116, 528.066791524462, 526.61686606368, 526.911509039556, 524.568730961391, 520.777489601522, 522.876820535282, 521.840320066062, 528.162594330406, 524.915533627029, 522.005956362131, 523.539371638411, 522.494109775552, 524.496441028868, 522.736117952862, 527.90470448503, 526.003379993962, 525.702573985256, 515.962056966437, 520.17177930321, 525.583988932205, 527.496292695716, 524.137750591853, 519.140799216766, 519.891924138826, 524.159524733966, 520.397119394316, 525.228482534853, 525.55153356285, 527.531730010341, 519.623813613372, 519.934326214443, 523.828873297255, 517.302392923874, 525.075642603354, 522.997648396332, 523.404177082499, 524.792836488136, 518.239787104271, 519.543520451974, 526.692484780416, 517.413477602496, 521.330737902038, 522.95650347741, 524.892099013573, 525.422610226147, 529.655427182233, 519.843236598306, 521.685992599424, 524.239520017581, 522.629697034835, 524.226505042855, 520.684349184501, 519.22875464725, 519.906241418048, 523.600792485631, 518.005020402945, 525.324340902787, 520.685331176867, 524.737793134992, 524.386527175237, 521.46751003859, 519.187283255762, 523.409037139988, 526.417527665766, 524.741094458872, 523.792056606494, 526.814996303401, 523.297536225051, 526.800797617686, 523.145977458944, 522.563941330364, 524.608286101956, 524.829773412323, 523.854393870123, 529.797818199993, 520.120309998574, 520.153555629414, 522.351548872603, 523.524001559823, 520.204598180431, 519.897464365462, 520.585375354688, 526.030282503652, 520.761059850376, 519.566181948645, 529.693025557456, 528.921966307889, 527.591741723681, 523.942776386672, 521.298098867165, 521.367716545786, 521.380588605161, 524.235186461477, 525.755997295839, 523.395860889328, 523.47134325552, 522.897129213915, 518.594987235946, 519.015410005269, 526.895492807537, 524.348133843369, 518.357985108242, 524.404050083454, 522.739581515437, 524.092089861963, 523.609443112716, 524.322231156278, 519.535408920481, 524.710028856316, 527.695584669384, 518.583635494346, 522.392679640713, 522.809356325153, 520.257284616319, 525.251902866716, 524.863651008055, 523.585206376319, 526.049325554938, 521.832924670215, 524.766310043251, 524.793482102875, 525.306096553043, 522.340358639146, 517.328881673391, 521.272947458773, 525.073214617205, 522.227945495861, 523.784706452509, 522.820838825008, 520.207264539426, 519.994312469511, 522.348780887953, 519.373420145687, 527.403093810359, 522.347926494224, 521.923243653667, 521.520436262752, 525.27922030397, 527.806183155255, 522.186701310602, 525.121915352534, 520.0691269775, 527.221663438612, 523.385087028023, 523.755446789843, 525.296186065863, 523.398284504862, 526.430676973662, 523.567942916354, 524.325282887945, 524.369122844135, 519.938180192191, 523.015883316774, 521.475474731747, 519.693732173082, 523.019333138668, 518.060334393443, 524.309205978874, 521.890689261803, 526.053975121901, 517.677909984542, 518.898752103084, 522.514026322446, 523.662180731432, 517.790061798146, 523.405081458435, 524.528055999484, 515.666973502111, 522.531251067936, 524.460222840137, 522.427210903818, 523.951786646491, 523.665650269534, 523.819507840126, 524.847503496763, 527.950979467388, 526.173784198965, 521.769040447297, 523.575770094412, 520.806480951951, 525.493738870543, 524.345720439846, 522.264256985177, 525.497564358117, 527.16778930542, 527.30812494536, 520.228709077869, 532.28900470407, 518.833564873901, 519.187716953646, 522.560746329906, 524.201444371464, 522.73485423369, 522.119791855019, 515.390634805681, 522.547657107722, 519.750604526845, 526.494293680799, 527.842459085769, 522.616901182488, 524.151274392042, 524.188912522817, 523.523394144135, 521.40644742384, 526.473555956274, 519.889332860976, 523.972001832111, 523.290620946124, 520.792141792916, 525.962543361222, 520.484487610962, 522.73715367392, 521.80389614808, 521.682501734849, 516.66963762481, 521.705178116163, 522.970765187163, 525.638671423517, 522.662797355611, 524.637486014281, 522.474558532929, 523.111153908684, 524.297326765267, 518.561687002871, 525.536665868068, 528.228471285031, 517.247366476582, 524.002745005668, 518.646972346944, 527.94145050843, 522.391461835756, 520.180744433019, 525.190390701402, 525.861457603866, 522.201348678201, 525.810757727168, 525.480416129627, 521.950695010564, 523.452524056622, 527.556649977405, 520.813181885891, 521.169092483811, 523.687388607142, 527.635936121253, 520.237145280283, 524.816342491997, 523.196208369946, 523.21407005521, 519.755996674889, 524.742413255728, 525.344374320024, 521.796575736369, 526.545597179073, 518.835838205487, 524.275570859013, 523.591843924028, 524.872657489639, 520.897869973887, 522.341660827204, 528.538521566453, 520.651802625118, 523.104836643562, 523.683374454794, 520.439199987271, 521.706900307398, 521.906827391369, 521.325213732846, 523.271225903076, 526.318816633641, 528.581061161975, 523.763835538098, 521.531405594794, 519.667717703895, 520.001490781697, 522.613593034547, 523.602830176841, 525.035196652789, 522.118131108664, 519.393625769748, 520.467666609139, 523.035060061618, 522.520757394351, 524.317996854832, 523.249854974618, 525.12571066533, 522.717709612024, 519.378814856389, 519.87548539727, 523.642284150168, 520.051789067267, 527.097731164075, 523.406516702195, 523.539580475478, 524.163885740849, 520.910478381383, 523.288178788294, 525.091882574168, 526.315721895421, 520.047269496999, 520.288892982695, 522.483239101571, 519.357897279737, 522.340910388405, 523.343958452627, 523.744566436052, 520.135878575197, 526.769557347795, 520.785454329956, 522.651054738, 529.279261452044, 526.397939649018, 527.477691142814, 525.268632432873, 528.762388620322, 521.787665118515, 522.492411809966, 521.088264556388, 526.624509223524, 522.838360807236, 518.700657856904, 522.612992396625, 527.425221509717, 521.679884536798, 525.151560272168, 522.986252432903, 521.020910130824, 526.936640751759, 519.325960990896, 522.463731385707, 526.952737579277, 525.158721080705, 526.353977135329, 521.925738568842, 527.667892479228, 518.534017910036, 520.797780777852, 521.928533593896, 528.569015488478, 520.990737222324, 527.871401486262, 522.588672248021, 523.772306670888, 525.782901869607, 517.250235994976, 520.742118111888, 526.365773422597, 521.340106223451, 522.221559301995, 518.718893956435, 520.882474602634, 516.796230835797, 522.065419526205, 526.069410440579, 525.002365916441, 520.570140720526, 524.599163798701, 521.336459159441, 525.946949317782, 524.552224087238, 526.125197446008, 526.604085904933, 524.345728836957, 524.175525604627, 516.30526641449, 521.226027587534, 522.572147521307, 520.3201375834, 522.332502575898, 524.929765067199, 523.187740216786, 528.524047266497, 522.748427665783, 525.205306080249, 528.157501571124, 521.847664652967, 525.563360366298, 524.531349458877, 520.573629217852, 523.375359779179, 526.378427935799, 523.714807949403, 519.437051879882, 517.084836718552, 518.100243573126, 527.991703771614, 522.892461631663, 522.181858215287, 522.021430819654, 526.709253672251, 524.834418196684, 524.116290752879, 524.331945135516, 519.140311557418, 519.48063478989, 517.031968483785, 520.627649321059, 519.11294487713, 519.821727867726, 523.630087691549, 525.175217825772, 521.017124293018, 524.962162622707, 519.49480842163, 526.667820038114, 521.256754474082, 527.490040514682, 520.621818211657, 524.27752084657, 525.810215431064, 523.867995440835, 523.537144632167, 520.713949846598, 527.344530529675, 524.393720613031, 517.421824384099, 519.261763012224, 526.814380042546, 530.467222602287, 516.74923595017, 529.081994620545, 521.323400492408, 521.49623266395, 523.849643785942, 529.940526467805, 523.802754107009, 517.200727466899, 521.778165935943, 522.382046131359, 522.39774252096, 519.827375802882, 526.812250537115, 522.365971629792, 521.015856187287, 522.606552810735, 521.98448932832, 525.551702569561, 525.205071503789, 517.315123386406, 524.402477978434, 522.540329198161, 526.824191536012, 526.399421551987, 526.764177845428, 522.132395553011, 522.092248001357, 518.892953393202, 520.204364262192, 526.432183651595, 521.948271370365, 528.787183244389, 526.323953794508, 521.689841587546, 527.324206434046, 523.654642542071, 520.542159184103, 522.841687770811, 523.870979570019, 518.717928050751, 521.837072342659, 524.878794674015, 523.208038950247, 517.669882257636, 519.764155059301, 525.387235044845, 516.485023048807, 517.049037242154, 522.152879838781, 524.811564126566, 522.299933409359, 518.498941921284, 523.687214049072, 521.637640533202, 528.077535017987, 527.326608738685, 523.560559861539, 516.779858100017, 518.38079940462, 517.984002011196, 520.450383945351, 525.094834204187, 521.977745352795, 522.290729757373, 519.881521403451, 523.138941504745, 525.626021668678, 525.624340134941, 519.316649688307, 520.419569790934, 522.231022147415, 521.000432928668, 519.086218938061, 521.459027559041, 517.734537399321, 525.484818812928, 521.366155148828, 526.924954324091, 523.758998867641, 522.422388018874, 519.625169105129, 518.385622720855, 524.658672163054, 523.516335876383, 519.939350711226, 523.790025007066, 517.256614845195, 525.393174432893, 526.957567135913, 524.520317937352, 516.338459226154, 520.059430592007, 520.825540882195, 524.005122196452, 524.942912237839, 521.868581133818, 522.661783094482, 523.014785807003, 522.186288909414, 521.086901279899, 522.795088160113, 518.453597450876, 521.854588504508, 523.917701761617, 521.283053202665, 524.430465301631, 523.689713687837, 517.999265886532, 525.865359410134, 522.499125956687, 523.717889968488, 520.193211695079, 518.667163410777, 523.880304366475, 522.789939320703, 524.515212114272, 523.132845486478, 520.559854881449, 524.76590604389, 522.281915736679, 523.62239978127, 527.49339931108, 524.733486266569, 521.525008904373, 521.608874328762, 523.400490860825, 523.663268152008, 525.163481217135, 522.351597959721, 521.252654779852, 527.111191122439, 526.277156309403, 519.348615155798, 520.804564731198, 520.673058041144, 523.594230684331, 521.000150707214, 526.526722720783, 522.411292109346, 522.211449565046, 522.303468278651, 528.196708778907, 523.913804050625, 524.025049316495, 523.751418785972, 526.560375018182, 522.382240847008, 527.409313462595, 514.803028765888, 527.488286470286, 519.5790202883, 516.958264397422, 527.355272965043, 523.567282452363, 523.053460744696, 522.185476504416, 522.458804252911, 529.056504590908, 520.188439631184, 526.337652321543, 521.926793641144, 522.496510418207, 517.376060664243, 521.587282070687, 521.359387040743, 523.687994454183, 517.908003267008, 518.915244989787, 521.734549533653, 523.114491946876, 525.111044745236, 522.544766131233, 527.01231406787, 522.641413238899, 521.146223152287, 521.812741010906, 522.494554156944, 528.115402375188, 518.174362038697, 521.982326724941, 524.039943932654, 523.466832764188, 523.923500315319, 527.386890791541, 525.899872481593, 519.251212250236, 526.558920574782, 524.306459143341, 525.548936035485, 518.115964973351, 518.103848257958, 528.115294437638, 525.862010270024, 519.80800852448, 528.230882411939, 525.484454853819, 517.556177393151, 520.979542325112, 525.646622527699, 523.375065295736, 521.710815749117, 528.268159176768, 524.938980651656, 526.725748544123, 521.824122367897, 519.537100043974, 521.400929319395, 526.40315743458, 521.422916580271, 523.082198446057, 520.912599418432, 524.974831032576, 526.63302251463, 527.663470578713, 523.280823844526, 524.31351280899, 523.153445415647, 523.991380055306, 524.730553963961, 520.304580129346, 524.023478084328, 525.262525258302, 520.665753960348, 518.788762032766, 522.914555286299, 520.237055482875, 524.393948278568, 522.457115199706, 523.214016413483, 518.331152651618, 524.295768352412, 517.899848215858, 527.331624129283, 523.267854763255, 529.492834015174, 523.446306657109, 526.683780034915, 525.435668642959, 525.691089692353, 532.470007559223, 526.331023006369, 517.67256971332, 522.209548205711, 521.681581899072, 518.567341495553, 519.498940109855, 522.329584232171, 522.038763917326, 521.708839485465, 523.314379876589, 527.137738524516, 524.227918069834, 523.075401038974, 519.73934058961, 522.854771823098, 522.71604831893, 523.550602387302, 524.087110299264, 520.228783548526, 524.789146236871, 526.2623782785, 520.242075512667, 528.019817946648, 524.604951049195, 523.559823270667, 521.389493938444, 521.778963549805, 524.212173228386, 522.971675584291, 518.461508654821, 524.839951299234, 520.528837007305, 524.072833886197, 521.612192840834, 519.922715401231, 520.980785887806, 521.921079020534, 521.758955972698, 519.035877073651, 524.931083414218, 525.581079680994, 521.272229910542, 521.15914000302, 521.940686930875, 524.932377588038, 522.525840777856, 527.50052284017, 522.635218263082, 526.456484404219, 526.312845929987, 527.256804709439, 520.047004839358, 526.796643804377, 519.380218466131, 526.728874277281, 530.00467548502, 516.294845750791, 523.539921010225, 525.179985667027, 523.349520425998, 521.234536887231, 523.476438382966, 519.510346623296, 521.353900103185, 520.924557789765, 520.741427993678, 517.31004979154, 523.785747343402, 525.279895588486, 523.681800784165, 523.525946826219, 524.039998692288, 526.699006591558, 519.781936550018, 519.84974563017, 523.55657189101, 525.661815302167, 521.401318734473, 519.208473622997, 518.540063113186, 524.262472712364, 522.199866895897, 526.7841641343, 520.510944414195, 520.759824231694, 524.800078943267, 516.069748562476, 525.667978411317, 522.916848130152, 530.022397796131, 523.868043139542, 527.827527964215, 525.577269560159, 519.288474831034, 524.698369590299, 524.829841110332, 522.505133830789, 524.979918372041, 521.093727706429, 521.874387686589, 526.381110694547, 520.351833651068, 522.971225750711, 524.911485317036, 522.052257484113, 524.631932603597, 528.658786266415, 521.541738509363, 520.461602527084, 523.070100792268, 522.005001375898, 526.115481007036, 520.791598873991, 518.38514184403, 520.622411852188, 521.71972865849, 522.695763155792, 521.187499767379, 530.538646166174, 525.040695631392, 525.142936755609, 521.029643474735, 521.766335932628, 520.520663970735, 527.202558874449, 523.180615125292, 525.0025760157, 521.345438704667, 520.471674401055, 521.272300369916, 521.182956642117, 524.561229037641, 521.086404073336, 526.910474359996, 524.3110361646, 527.762838832953, 524.731809270189, 522.369547650787, 524.076995283269, 524.524310962058, 524.838171415784, 527.787248218269, 518.108008723238, 526.143123481163, 527.141685088729, 525.890175418591, 525.058424869039, 520.268747276445, 525.594154070931, 528.11365799203, 521.764509461031, 521.461665807352, 521.783092475074, 519.776929664047, 525.075340688421, 523.338765328745, 523.149180042946, 523.30369913837, 515.966215315059, 526.592827925268, 521.078677104175, 522.592094751458, 519.447756010385, 521.659395437584, 519.348076307552, 521.215154944189, 519.495122654047, 524.311805829306, 523.143820721752, 526.302046242859, 517.976148438029, 522.738448249646, 523.490899119109, 523.801206164315, 523.555732980353, 517.865393841081, 524.05847404915, 525.224259591572, 526.409483766513, 519.692361520395, 525.762462553516, 523.136496931364, 525.82497861159, 528.187274019085, 522.830214692432, 525.934562332509, 518.243338727489, 522.807013845398, 523.623136631806, 519.027822676228, 520.595581357185, 519.794498842399, 523.207596918371, 519.341974777131, 524.049115515336, 522.819940628685, 521.857004352624, 521.230895783212, 525.99050351056, 520.118117241501, 519.462110900659, 526.094838259965, 519.063400018067, 518.031676080662, 520.909025693548, 519.199631562407, 524.655905409257, 523.570180078368, 523.649796968011, 522.516049517604, 527.453444617305, 525.21860064498, 525.357691653117, 518.633697410064, 524.581431033833, 517.215024316727, 526.797139751503, 518.593854090226, 521.3407139914, 523.89158390091, 527.409181674024, 523.150361277289, 523.968619675756, 521.99508566948, 525.16136238478, 522.327862195857, 525.3122613918, 521.21033648135, 523.879948173897, 522.284735961497, 523.460551642855, 523.083909364095, 520.256550940601, 521.579952308519, 516.411951086665, 525.889995771089, 519.326677564274, 531.561741030202, 524.366501308417, 526.653602880416, 523.590808320062, 526.924818284465, 522.340120920017, 519.235328862097, 525.632220633458, 520.461259134644, 519.033007937246, 524.174860113392, 518.393248950909, 521.385267500861, 524.692435667465, 523.646452382031, 525.326951048907, 522.452524446598, 524.293697325437, 519.212736357002, 527.335203248944, 519.836470294337, 523.19956478382, 518.754543031732, 518.469611454959, 526.861101809292, 524.795091870823, 522.171008519424, 522.207338504863, 527.125977572839, 526.747409386378, 525.700796884931, 517.848315659715, 523.048997781575, 523.093240522777, 522.592149883663, 526.531575175616, 522.837458234754, 520.322098500088, 523.413648757424, 521.335874900473, 525.069685953084, 520.75988878248, 525.188035524267, 523.429564681985, 521.904642309715, 528.847556106168, 527.937637045493, 518.169317068866, 523.546384447459, 520.640260924341, 524.812918976544, 521.781788425542, 526.464761433038, 527.082589013985, 528.661156162626, 525.18117999321, 523.127757152289, 518.87303656473, 526.254154902388, 521.073126887862, 524.946918584547, 524.31335334466, 521.060129369576, 523.358445068308, 516.741173148513, 527.355952926066, 521.739108253, 520.742273990279, 520.060073354088, 522.199121968344, 520.602747552377, 528.88551818409, 525.199198136261, 526.763322858029, 523.711559224247, 518.731333338328, 526.738629871131, 523.321775940823, 523.039848818344, 525.226591238242, 522.715369994359, 525.734717773438, 521.301056034647, 525.444745600342, 522.390873474158, 522.238101913595, 523.711712287635, 522.994843273791, 518.9293654814, 520.473300583515, 527.4055697312, 517.859298033238, 525.087614252145, 521.597310518887, 524.791939851879, 521.422821566432, 526.684097627143, 526.397082850974, 520.572791723161, 519.140594209098, 526.778477374638, 522.246084890536, 523.483417951059, 525.773788049622, 521.434610916639, 521.419246775789, 527.71553330453, 521.36671973748, 521.800047295732, 525.355876233896, 524.255485509709, 525.482137432863, 521.293909657589, 521.510079614039, 521.89767028542, 528.468905149074, 524.66109592722, 522.41845232207, 523.91957076928, 522.27882855585, 525.52524748497, 526.935735436493, 527.731299570197, 523.561580668975, 517.670818839122, 525.112997185769, 520.066661998831, 521.16669823368, 528.095610061297, 525.118060344295, 525.475174442808, 518.234994699337, 522.854500010772, 525.627515355297, 521.678947063889, 519.01451456392, 520.98855381434, 515.73463088379, 526.539430708085, 521.72163772383, 523.790332812209, 523.727293187931, 520.37908615936, 524.108478750225, 525.487491100486, 519.260586329767, 521.56517577382, 525.53438207873, 524.26470098207, 522.681237298597, 517.921009198735, 521.92838600313, 524.154156013608, 525.359343932479, 528.11088026432, 517.840110976404, 525.273557971661, 522.562995293768, 519.335059448091, 524.233256434401, 522.96367293519, 525.716729546071, 522.837813884564, 522.251852324056, 521.698731716269, 517.900691109265, 523.014192596908, 519.748429203788, 524.002897951774, 521.70765534997, 525.851254376146, 518.003401938895, 528.868504256777, 524.256854606997, 519.912136449008, 522.126534091787, 521.902980016945, 525.595798231299, 524.994114790412, 524.451596331903, 527.414732257015, 524.491806971964, 523.624881586304, 523.514636656617, 521.373877515554, 523.086052533979, 520.823026256243, 522.020017464539, 522.556517261975, 521.46703163866, 519.248425880288, 526.079875229052, 525.052858541525, 516.770804382953, 523.764310077158, 521.145217933994, 525.205854823335, 525.14199123423, 525.308671013487, 524.981575141113, 520.974684654764, 525.549236201922, 520.742614152828, 516.956713662972, 529.97206119362, 522.061107243263, 521.430386734818, 525.412367754727, 523.597392879667, 525.341723448825, 524.812731782143, 526.274445114054, 520.991552436495, 523.171049578173, 524.309115917233, 521.808349322915, 521.058932203702, 525.383608416994, 519.602388775178, 519.54873612862, 522.829471300955, 518.145713767762, 523.894866801291, 518.318431015988, 528.499851839248, 525.166003425216, 520.631729557406, 526.472953818086, 522.850789829787, 527.068434312399, 521.596547181381, 521.61177492584, 517.546281877641, 525.47480784736, 525.284779553026, 525.63167392962, 526.633479819017, 521.441907547407, 521.940618975119, 520.922756950186, 526.554572202289, 520.433076520255, 524.370915509111, 528.174163856189, 520.927396112592, 522.343331707902, 523.6572880893, 525.391153084104, 521.718545970275, 518.910553518493, 523.592974624897, 527.584235183503, 524.857594357482, 519.953491492372, 515.565173147948, 522.304591294583, 525.367905484127, 522.203340250048, 523.553312721394, 526.721975057324, 521.075581891044, 526.202905256509, 520.685440043329, 524.266905079291, 525.224758822814, 528.23472370403, 523.674690692563, 524.151886572179, 523.584492030617, 521.575084052265, 516.006156466161, 521.880453433676, 521.366818541369, 525.681461031881, 525.211622850365, 525.447571625834, 518.728468833507, 522.697816569757, 522.958535004386, 526.178124376161, 528.111817240353, 527.476340408312, 520.131929617877, 525.300114933064, 523.203372759192, 525.717511217303, 525.692597403659, 523.367576038602, 522.493816352522, 526.112159467952, 521.901433008175, 520.905627705359, 523.431228336026, 523.168251093752, 523.459188257338, 528.148007531082, 521.2620913683, 522.303321025226, 523.62887276113, 522.141609268788, 530.83261259281, 526.365387966099, 523.848367863946, 527.841869167978, 526.621203122997, 522.765692435604, 517.167883622834, 530.54905971416, 521.154172367618, 521.970232869875, 520.939141143947, 521.643465815586, 518.964415793393, 521.565834130609, 522.10216770289, 522.172128774739, 518.62596607756, 525.845889389469, 523.772274599499, 526.442170660408, 523.030846683421, 525.823051698013, 518.53628818671, 522.787639515224, 521.141949134146, 522.432966525316, 515.471952564781, 525.099098330262, 521.310429444515, 522.081897214611, 527.678009413052, 528.350134904432, 523.903202454738, 526.476846484005, 525.081906346101, 524.606526079746, 524.5519460696, 523.263803088546, 530.49325892291, 526.539895678644, 525.029933392605, 519.867433315791, 516.647900329077, 527.764416488008, 526.729641465532, 527.566799966158, 521.587732353571, 523.371264148343, 525.813776244107, 519.184721405764, 518.636751859638, 528.464245854708, 520.077289539586, 527.19722348358, 525.15466460889, 519.947906931262, 520.274763163249, 522.701321509382, 518.746148708987, 517.746822398387, 524.739723280092, 525.796230690008, 521.212144652208, 521.500037190736, 523.745535625603, 524.033406670418, 526.050177394034, 526.210268283133, 523.348538246595, 525.836655056085, 525.011924341581, 517.532106898792, 521.410117501425, 522.087871541337, 522.502810599942, 522.491649242453, 520.950326620752, 526.164734168613, 523.540046129735, 519.610738125504, 523.625230584345, 525.695666127444, 518.87718037735, 523.974175424288, 523.655689026612, 522.113807836365, 522.852461261607, 520.799934272191, 519.777285722383, 524.592166424389, 529.378367899274, 526.923548368276, 527.343334204487, 521.066233007788, 522.746955603746, 525.117541094197, 525.819865512224, 523.824579377327, 520.07913949817, 519.368526290768, 517.572272063218, 523.209666865488, 520.621735450741, 524.93256345622, 523.002451351474, 516.328127122009, 522.413429850547, 523.689254229703, 522.280735551315, 522.114440762415, 521.02305950067, 521.949965148586, 526.737593245532, 523.5471435843, 526.381553419852, 530.59281997979, 523.60482461922, 520.590852421241, 521.054613413691, 525.881034945858, 516.69251481566, 524.187393570932, 526.288907776293, 521.315278555645, 521.010366103365, 520.678209545287, 523.92488171446, 519.338949101264, 526.461989433254, 521.750731776932, 518.945933706385, 524.208924952155, 526.03299588237, 524.018555637919, 523.276176607824, 524.99360144496, 519.725647997585, 518.573727259011, 518.383686205454, 521.027717865725, 520.339886664185, 528.22923387636, 521.533318453436, 515.607099981351, 525.002947128386, 524.348919977183, 517.392926472796, 522.845658523346, 520.329236786309, 529.468488264214, 519.841753038523, 521.657025572553, 520.67917899166, 520.824261845497, 523.604163136876, 531.776346716244, 522.213062993329, 521.791848202118, 523.040737207665, 525.477886801993, 527.435947178826, 520.373846448912, 523.518131027659, 526.975307803778, 521.859224186182, 527.468807836071, 522.929612651051, 519.880021991043, 527.856719092479, 524.552366553909, 523.036189235757, 524.034595725918, 517.677581800454, 528.231189674069, 525.296529884394, 522.665150088626, 527.054815381214, 523.717121034334, 525.451761722382, 522.919271524555, 521.759455470226, 524.018997918034, 525.858057078557, 524.352205581345, 521.597778330605, 523.818062587194, 515.833494319214, 518.437520976931, 525.155555695067, 521.581246684568, 526.747702001186, 522.928846913934, 519.732824644698, 521.54267831056, 523.48140800531, 526.19763093458, 520.175269448932, 520.87341057931, 523.316313709353, 525.539632184592, 527.482195180842, 523.896030051364, 523.14061313262, 519.743689135292, 520.772150725188, 522.060561048494, 524.55575443021, 523.502742104579, 520.043851427263, 523.816404891378, 519.485586530587, 522.9219289354, 525.979821453954, 521.530008917706, 520.497478761139, 525.659560506945, 521.595160587721, 521.499326706807, 521.629891591358, 523.675164559067, 524.94412240197, 523.9102960755, 522.624865612202, 525.527453551107, 520.97373330938, 524.13037472514, 522.421300677691, 523.765862300863, 523.048886960977, 521.409580139216, 521.670266555229, 520.752222677918, 526.252319117368, 523.981165109575, 527.989773073033, 520.279172015049, 521.001475158369, 522.015404451431, 523.248119822687, 526.76435835091, 521.712533723792, 526.406214022264, 523.516887827819, 527.134407243653, 521.429815093635, 524.369976093659, 520.606003157349, 519.677614889532, 525.609631674462, 522.056436858535, 531.145573472713, 521.315558280325, 519.447557145967, 520.774742102958, 525.262587276766, 524.947918546745, 520.526687274427, 524.388437145443, 520.364275438356, 521.959422916377, 523.208787065204, 521.05295653064, 516.364857592526, 520.308132489968, 528.35930711898, 521.123611733367, 524.836433816951, 526.167561580751, 529.467700645193, 522.379082574186, 523.450532798015, 525.684456942387, 522.202409884863, 526.486783013766, 520.990374438027, 523.479925678778, 525.19798348013, 526.589067711338, 520.589603096626, 517.919817876457, 522.8625752162, 517.439691764379, 521.820082784043, 521.024735408386, 524.776861423402, 524.054679242084, 523.001791397562, 521.934158319196, 522.936389859779, 518.728016908204, 517.557098177439, 522.919046275269, 522.613841349372, 523.583076630503, 526.525416966874, 521.562431735616, 523.872552265297, 524.157373866947, 516.958424123075, 521.521642803707, 522.502137173965, 527.178174877715, 524.500722005209, 518.878428832518, 521.394106130833, 527.343869750218, 530.555780362105, 521.859537827792, 520.711292731534, 525.951842184241, 526.81500923105, 524.044542952566, 519.683974004497, 523.645615619632, 524.659238094896, 525.362827399598, 520.499654732569, 520.703565309715, 522.27219584591, 523.775949976527, 517.867348305796, 524.491709289088, 519.870835393938, 525.186883265011, 525.101796544466, 519.834323839411, 521.136054826505, 518.612378194059, 519.352043586375, 528.629109953351, 528.918106512806, 524.587584767484, 524.510086773514, 530.294053755069, 528.450756185203, 523.331758691416, 521.723588725892, 518.875273963063, 524.015171931271, 526.498682206121, 520.261939580625, 527.477179890467, 520.027691190291, 525.859742462218, 523.070981266641, 530.74063214137, 527.141172273815, 524.38459526464, 524.74630267878, 521.463523667175, 527.493161424508, 526.424647001582, 527.404050677266, 520.733407739643, 524.576805897669, 518.279309326203, 524.971024125134, 522.796824807077, 525.215611343967, 523.319652473599, 524.259571381222, 522.974636757013, 525.592973763612, 524.150945887415, 523.827083721032, 524.444482984654, 517.37409733538, 519.402125733599, 520.227697170964, 526.797614026977, 524.383003186391, 524.520830226239, 525.348779115831, 521.222547621517, 524.982001001683, 518.877838988585, 518.789931948576, 520.764842877175, 521.099727852585, 519.709706468606, 519.119537219815, 521.859424642954, 523.958441838595, 527.762063866101, 524.771295112873, 524.018108762753, 525.777075775413, 519.432739768926, 525.661891684099, 523.185456786526, 521.738938927915, 525.895790929386, 520.800213046218, 521.088518807775, 518.709328123588, 519.467494464811, 521.981458340659, 520.578654794934, 524.9005283811, 524.905757269672, 520.711102133989, 524.609008938293, 525.273053240489, 524.42793339119, 525.148290641649, 523.029019126253, 523.157382410449, 521.25578279108, 520.109616429119, 522.216813913893, 522.023260338623, 520.840920618562, 523.248789377251, 524.03260906918, 522.449318949405, 516.350625347708, 516.598047889488, 524.697938935135, 520.473119253368, 523.866950857226, 524.634928111756, 526.114924162328, 524.686945120902, 516.89183687148, 521.65463303424, 522.848133895971, 522.831925074096, 523.345265257017, 519.389597480038, 521.150801644168, 521.295459269617, 518.820073318991, 520.800134934467, 525.323371884305, 526.166106792163, 519.442968974765, 520.834681343537, 522.088645466997, 525.927309820719, 528.925863236935, 527.60329639862, 521.293864747754, 524.59974125621, 523.695540804031, 522.593917187117, 523.728052905253, 525.948234663131, 522.298705644752, 523.152750944997, 524.548435090958, 524.155265259006, 520.771837723761, 525.482979306424, 522.180398129308, 520.306465805241, 521.476037164835, 524.578629783427, 527.482470012234, 522.885864900377, 520.83247265525, 519.580822485005, 527.238044664761, 524.518729837744, 521.45425475509, 523.18920414092, 527.333464090293, 525.634350927534, 518.253407279058, 524.269865947818, 525.18831420674, 523.246203883575, 516.912406150361, 518.339035159797, 527.232496949931, 521.267906731758, 519.858098722435, 528.168360923853, 523.133533966986, 520.429242243994, 525.330267290542, 521.965937723159, 520.315099390977, 518.994969662698, 524.199410198762, 525.550909424795, 521.113427495391, 518.35949209485, 525.770563336943, 522.792188071467, 526.038536914377, 526.487579460971, 520.654225805281, 528.110477348888, 525.836956828772, 520.071611684382, 528.190691482788, 524.17914817976, 518.648249971617, 524.39382539848, 524.711504562703, 520.750303959491, 523.623518617993, 526.655146145737, 523.504414967472, 522.654413521288, 518.189655860073, 521.162090010964, 525.252261132891, 523.914683354223, 527.841447331424, 523.766475290834, 528.185080608111, 527.627247037277, 521.820614624644, 528.576178099899, 524.698874705767, 523.543807373683, 521.901073043491, 518.298722868755, 520.344344938684, 524.102282568814, 523.718101545275, 519.122378356111, 520.237038968721, 519.057626368108, 527.166561484859, 518.376370414922, 530.000276474111, 523.296818750223, 524.277149716012, 521.021375568217, 524.398955041154, 521.078936739661, 521.186397623942, 524.841751698835, 523.572471694301, 520.957440432414, 519.276266652076, 521.40826157133, 522.044883879214, 528.190638899074, 519.205814532707, 528.111656244213, 519.109377893807, 524.217406666352, 517.516609101017, 526.855473742488, 517.092690539973, 523.562449020673, 523.353485524562, 523.426394213322, 519.992133650393, 524.905533984281, 523.107697517346, 522.148055173749, 525.862189381102, 522.688866586265, 522.993874208401, 527.36230716059, 527.406879818052, 522.489634373358, 522.013060667298, 517.69120144581, 524.010324163462, 520.945782465707, 521.026662672858, 522.548160795094, 516.714871122524, 518.010737688701, 526.851838893554, 523.304605489444, 522.106837173489, 522.838143792521, 521.894139757487, 521.965156549257, 530.6114277242, 524.041867350221, 525.842590521642, 527.094369972183, 522.928329410816, 527.883622877489, 517.604259428788, 523.173253932177, 519.558916073658, 518.209046432802, 525.151225052262, 527.367142191746, 523.043694900584, 521.086306509083, 520.257923123517, 521.091138054132, 524.185651296095, 522.09907212707, 523.108041522791, 522.148340271195, 521.52405840362, 523.71275330804, 523.588843517324, 524.089410833872, 519.755181598718, 524.981835042538, 523.567269516408, 523.237851401223, 523.837581911308, 523.027242221313, 519.829881091606, 521.755306493506, 523.509806552992, 530.919543794439, 521.998550570601, 522.763832952482, 519.535596551925, 516.622566604087, 517.413661085825, 519.626393761603, 526.263090519024, 520.816254536344, 515.614721208015, 520.499455341568, 521.499260375532, 520.420094034259, 517.466522702388, 520.819147574373, 524.373495539701, 523.220165865538, 520.33639262751, 520.277967523515, 520.50466597662, 525.821507188142, 524.96514722277, 522.466024131475, 526.213273930562, 522.360536964485, 525.208844196762, 522.080434435494, 524.51147249252, 523.456940177375, 517.409364152387, 516.214935909418, 518.549572131704, 521.366563254475, 523.0525883804, 524.833519459781, 521.174602504219, 523.450955067437, 525.353475007574, 526.176541049639, 517.764414617639, 520.822231895296, 520.493782686832, 525.026384306017, 523.552839898448, 520.827419879394, 521.077766313714, 524.838597105994, 516.027159994526, 520.805682370879, 524.222303976164, 525.944725022766, 526.432708073114, 521.473152600769, 527.468475196935, 522.713673601294, 525.363176141365, 527.493014128883, 522.081876184933, 525.426840223968, 522.425520118896, 524.695508881189, 518.500197336908, 527.936399119003, 522.507126113068, 520.690810744443, 524.467788854008, 524.611005795607, 527.845108120561, 524.294517908699, 518.369866633234, 523.035040175224, 529.381362517461, 520.709060382195, 531.773613130153, 522.607909810288, 521.763304519893, 517.808867800557, 524.015274319479, 519.678944549142, 521.238897616191, 525.982926735726, 521.111351200193, 523.38146481335, 527.005613634497, 524.402560801168, 528.092723475508, 523.934103609851, 520.442425456459, 522.887736993987, 520.804843840567, 520.604656004563, 520.513770686527, 521.661915449102, 525.763922789052, 521.400274558394, 518.334671620122, 520.468023969771, 520.16613420458, 519.585070408005, 518.382666571415, 520.501167300102, 521.818887625647, 520.347344137877, 525.68409899262, 520.864970721667, 527.825256438769, 525.537826288262, 520.713222095015, 523.489188946933, 522.009587494922, 529.851312886785, 519.145152627559, 524.789645193036, 525.903542877133, 521.278577385227, 526.621870167909, 526.412630181944, 524.725780880343, 530.902068978579, 520.599806371226, 522.481221541008, 521.055393693951, 520.98924579447, 525.375056596957, 522.57409934802, 519.783533714767, 522.504692256531, 525.578736848264, 523.933450722824, 520.538557922953, 522.626418526245, 524.980614432415, 520.482104394097, 520.209819823248, 517.922762734623, 523.459489104309, 520.503663252781, 520.208743715884, 521.458478484262, 525.264003237052, 519.671418548617, 524.754487795529, 520.830376639045, 522.603869201017, 528.366843434549, 522.11563784827, 517.771452642617, 530.70261322343, 524.35287708484, 520.490611626287, 526.227972666199, 520.754818848377, 520.092193869738, 522.544197574533, 520.812353248595, 524.514668739079, 519.819450685183, 521.116553144251, 521.546408721751, 526.301118689961, 517.627985483645, 525.213365504616, 522.944365423941, 520.469971649203, 524.665052546678, 519.160055655423, 524.512900050639, 522.57459797903, 525.712912640435, 519.75647607087, 523.380058333994, 524.171614023008, 522.176007322927, 519.974842535775, 519.855998811658, 518.723828238705, 524.678980960714, 517.463289853621, 522.560594045966, 529.093124283846, 526.529934830226, 523.706591332431, 521.809214631005, 525.730115434677, 522.636319728384, 517.93810465807, 528.563339992853, 519.195476794712, 520.038510810371, 518.976960964662, 517.648010488486, 522.843256385167, 522.569346214752, 522.071216612883, 526.534351537417, 526.091620282636, 527.247134190938, 520.100051182787, 522.291184981815, 523.512271027978, 519.92702537192, 517.526528826628, 522.818535650613, 521.93734934203, 520.048032464272, 519.822417276504, 519.742341871995, 523.658186963111, 522.352544078139, 523.736549204159, 521.865430575239, 522.705642439313, 519.535910376747, 523.009036685822, 517.484806825018, 526.276658391476, 522.336560952508, 522.867563870517, 518.240143853974, 526.61094893693, 525.479902473293, 521.366882662787, 522.920686559732, 524.377632652026, 522.565141392158, 521.546192285762, 518.374392284216, 522.125959113205, 525.129028824544, 521.338199095121, 525.376643189319, 524.921431884658, 524.705494670781, 521.945536408509, 525.959817604858, 528.150848072887, 518.457878724626, 523.676080953766, 522.122123199294, 522.535014376641, 523.355064026063, 522.228797655683, 522.759438245973, 519.035457091125, 523.51358676368, 524.894049741577, 522.79512956917, 526.944373803064, 528.058020057832, 525.946222413517, 527.057855726577, 522.273019714121, 526.548917068772, 521.448442074092, 528.552706268212, 521.123375548005, 520.716682803331, 524.623090124927, 519.420062339655, 523.746581967213, 521.792147921458, 520.475563527074, 522.644089800128, 514.017976363126, 521.785062240219, 524.325370473952, 525.137813421049, 525.319035833585, 525.587018181977, 522.450942734957, 520.50442744372, 520.023025657052, 523.761714576492, 528.830361402819, 522.421169778137, 521.81239568037, 523.349346125295, 521.947363737987, 521.809052262773, 524.88205369535, 523.639247011013, 518.249492260564, 519.39490635657, 521.081231043545, 523.188251596369, 522.308688333646, 527.625390322219, 524.049079616507, 525.184227719274, 525.436596722826, 524.1983409443, 527.982766245776, 523.014261726331, 517.075546129719, 520.786618149691, 519.058096996846, 521.701597616186, 521.509851911666, 526.509233766742, 526.021733529467, 521.694060311642, 523.632493477701, 521.749410424236, 519.568579490854, 522.707601277202, 523.080032743293, 531.359426315783, 531.773468539691, 516.374136805016, 519.778629613954, 523.096948006922, 526.509247046427, 528.868358969777, 525.044935569903, 522.692186546484, 525.680417136672, 521.167994524143, 521.613487712281, 523.20312160925, 522.789804982925, 518.163868130153, 524.708852331602, 519.284397039722, 521.490005472626, 520.828130774017, 523.240185926495, 524.134827475234, 523.955185436225, 525.035819080654, 525.959566793698, 525.046991149126, 520.714032382476, 521.233001439387, 520.725325735305, 519.546791133956, 521.68356744106, 524.007465780998, 525.071095480184, 525.151659062037, 523.559087692232, 520.990470087885, 518.739420945132, 524.806333958945, 524.560032023027, 521.221443894343, 522.273431932746, 525.407676182916, 520.230947177554, 528.406165024105, 526.230522374214, 525.215438796079, 521.347782115313, 523.547634021977, 523.887604066367, 519.925211694309, 524.322101070699, 523.427291019606, 521.507869160757, 523.701194228937, 524.982289339218, 524.272563106691, 524.271586671116, 519.45684393865, 525.139114604242, 522.532258270252, 522.010705873568, 526.542681587734, 521.977879168587, 524.421767778047, 520.369187384579, 520.848440815246, 519.038393232407, 524.145282885034, 519.740080586121, 524.390320656257, 518.109295011753, 516.71652046764, 520.252212111425, 522.027145327518, 521.943122305431, 524.539436454529, 522.216391776246, 523.251712865799, 521.79086264735, 525.475987472801, 519.427160847085, 523.629567964506, 522.222387721163, 523.855170159185, 525.492171120704, 526.642003889241, 527.232194810533, 524.077495944446, 523.798293917009, 521.109048199164, 523.655231512409, 526.278113001835, 522.145700027484, 517.972640878789, 523.236013295215, 525.986073863067, 521.384761426914, 521.776528409932, 525.7794939974, 528.393824312148, 530.080267895304, 522.731957343166, 523.150991431942, 519.144149391632, 516.637977602322, 523.166194077166, 522.714472510121, 519.411328468123, 524.62722032031, 526.207058830873, 520.503641150619, 523.653906541956, 520.625662631313, 524.423800475539, 524.030496255631, 525.871037730562, 522.111557904293, 527.629807087985, 523.207526291276, 520.885423579885, 525.717108341018, 524.555342353181, 525.662801654662, 520.342171953281, 523.769084634222, 516.475919807931, 521.911724449039, 519.240859950112, 518.597092101849, 519.857688252447, 522.122047217347, 515.679095128652, 519.532324831245, 526.840407788472, 520.968474232501, 525.513809396851, 517.613523877644, 524.785201194083, 521.838952400964, 525.500375695659, 521.204994162816, 516.185917189545, 525.931057233396, 525.598645189575, 525.455896203854, 521.810319400464, 523.067280007917, 527.10200378275, 521.833509436664, 525.330850555126, 522.163752687233, 518.095206622423, 522.377418135577, 521.491763577335, 521.126375269787, 520.187264226938, 521.051101537736, 521.576770127273, 526.332508120092, 526.443599647369, 528.165033285255, 518.967719996255, 525.234178964729, 519.837048047988, 523.767355507096, 522.226152607258, 520.518265761565, 529.679046905594, 522.643631744651, 525.469780911484, 527.800772179637, 522.3374966374, 526.334350943199, 524.21226989687, 522.114165374949, 523.680491933568, 524.359382210027, 521.543855774401, 524.042405919082, 523.281565541946, 525.6100047151, 519.704496847428, 522.138601151209, 520.680119243952, 526.148220473134, 525.829418602872, 526.135370331854, 523.337995392687, 522.220115325555, 522.616228495479, 527.156352868524, 522.877500048363, 521.386282381049, 520.76141497701, 519.125693409109, 521.758876645055, 522.263960934007, 522.151697598533, 524.343903308686, 524.146500823925, 521.183803272525, 526.105359601916, 519.852523401691, 523.416382735131, 524.082759529778, 524.4655021609, 524.769241902037, 519.876223386777, 521.415516844184, 519.67409258169, 529.234686616399, 524.490636635034, 522.314144581883, 519.48656377083, 527.125240736307, 519.587482085253, 525.113520007116, 520.061820166561, 521.527859072932, 523.877195202829, 526.836621456878, 525.756251363271, 525.945381934632, 517.063825652101, 522.406790756211, 519.985811631297, 518.951735776086, 523.266533616116, 523.44051579343, 520.962211059499, 517.87229325677, 523.069046811092, 522.291249465119, 522.956939904735, 526.515544940106, 523.576677895619, 520.100473153916, 524.701715103065, 523.793099312581, 523.205557504359, 525.438656247992, 524.979118741462, 520.805743473023, 526.378703715623, 522.716144164623, 521.970930469219, 521.254286033223, 524.352601968967, 521.45595224704, 529.198323830521, 518.61558937233, 522.710777680294, 526.932561392756, 528.800301550508, 525.907916075716, 522.51492466037, 514.879794642844, 528.767719885011, 526.676907587985, 524.112118440625, 521.050856565466, 525.224726670287, 525.040962908845, 526.122005364177, 521.088814951559, 521.985648707106, 527.822398292883, 523.742303079069, 519.562931832393, 525.509582283328, 522.080194473947, 519.286085155452, 512.575968673379, 522.401331963722, 516.077735952691, 523.857810802151, 528.357659167058, 525.418179948745, 523.27480625858, 523.108772570714, 522.789945262742, 526.797470213406, 517.984349184401, 523.493883422947, 526.200516192285, 521.172570041053, 522.690551332255, 528.440179021279, 523.257231786293, 527.423460365685, 523.333908286906, 521.429937861525, 523.767524919116, 524.89732143038, 527.332491141032, 518.408681699333, 522.946236791822, 520.41444328719, 521.331452312769, 520.853798893302, 522.042771971418, 517.746697693297, 526.738238485491, 531.493773843983, 523.166756649293, 520.86760264614, 524.137323906486, 525.753159432301, 521.838614709114, 524.022767828488, 525.486392101559, 525.810794212445, 518.695435571971, 519.437744426317, 526.837547553382, 520.516822715379, 521.988052935959, 521.759126401314, 522.054130126436, 524.593043047638, 521.157379030654, 525.130342706232, 521.450631102904, 521.761311562809, 523.09999810628, 523.663684568119, 523.361368369437, 523.387599130802, 517.916692656181, 524.258208906773, 520.665856259728, 523.757561542888, 525.064966665595, 520.672198601996, 521.42690212491, 524.044205816326, 523.938615927012, 516.483392990348, 519.92028258735, 528.257330705259, 526.073233590394, 526.571157367785, 523.783796575503, 516.086909773615, 520.142850251965, 522.315446808449, 523.439964078103, 525.757872267132, 519.095779453243, 522.109553391375, 520.327714067535, 520.42360609271, 525.148996699499, 522.168400042539, 520.41838363977, 522.223618071586, 525.125208951043, 522.106928416514, 519.977130882017, 521.492543839934, 520.687792018433, 520.132594194016, 516.749806449307, 526.367752808913, 519.699864035858, 521.254059322327, 519.248187531972, 520.98137927036, 516.461429238068, 527.609491306649, 524.965543478281, 522.004582057289, 517.172543630184, 526.018952625989, 524.179766758825, 524.717846249922, 517.294820255045, 521.986461840074, 525.92621167425, 522.991751983466, 522.531272641503, 524.987873729067, 520.327945134447, 521.138935838552, 525.429940268664, 525.273623797379, 519.982711396811, 520.808591627897, 520.093773320404, 515.187775416071, 527.554597133402, 519.32104170889, 520.186102116412, 526.609404021623, 524.968720600356, 519.516352448567, 520.685656539678, 520.00254677555, 524.107100987791, 520.958699620707, 521.383425523397, 520.328331122543, 519.237324399158, 523.72773473031, 528.064604349942, 520.585248133977, 523.556701429929, 527.653056591488, 523.611511162189, 523.06329220156, 525.85435439424, 522.980514948976, 518.922226638544, 521.819116409152, 523.676574446598, 524.779355400833, 520.647352927028, 521.02511120405, 525.3952854034, 522.921934384858, 525.569069820378, 525.582842069533, 523.115971015926, 522.498239440748, 520.772358160401, 524.972781756419, 525.866475978549, 521.931703597429, 523.177299572329, 519.299282860692, 523.550739660723, 526.688618404406, 527.229213913686, 522.589177610631, 525.954830968605, 524.485669965751, 521.846762816215, 525.123383235721, 524.053447479254, 520.199189439793, 517.557777973323, 524.101312459657, 520.903604201078, 523.3498286764, 523.585636319341, 523.718724573857, 527.341353236546, 528.020936186079, 522.319766888551, 529.833173558058, 521.89505193976, 524.365996428385, 530.463268606455, 523.540671972361, 526.761046146272, 522.626768755168, 525.470034666031, 521.308114133495, 526.97927031641, 525.38169805829, 522.210714946923, 522.008552271623, 522.7267758521, 523.053598911577, 523.061322991457, 523.735725930575, 523.155480969848, 520.257832445431, 519.506254006992, 523.669631139735, 525.044730997756, 527.554113917185, 528.174106056093, 523.268483051624, 522.118152908493, 523.873034200751, 519.41993144197, 526.407254300278, 520.432052974342, 524.114790394723, 521.909061413646, 525.578155623493, 520.123196693956, 527.837406617636, 522.866694393466, 528.406455959311, 520.93326319478, 520.643381873875, 523.941496601364, 528.034179746151, 522.575361861482, 519.860467553442, 520.930572597537, 518.920955330281, 521.441638949834, 523.834531103268, 519.228725109111, 524.150289512032, 523.458291938548, 523.993621698621, 524.929411207881, 528.459287724225, 524.715920347987, 520.415556045486, 519.855104516469, 525.003554591478, 525.155197403045, 525.358842256208, 523.975467574622, 523.376246499387, 519.104243386653, 514.371162007747, 523.465296167301, 524.997731793381, 527.794653564276, 523.777230800247, 526.019119160973, 525.112734186778, 523.748210996615, 521.64998754609, 524.241357526114, 520.124177775209, 525.393875011856, 526.623066349223, 527.464553780625, 524.237434732869, 523.492561690963, 518.923513344169, 527.484456765404, 518.844209831781, 521.143738536583, 521.657590018023, 522.954247070908, 523.037919938692, 520.942765246856, 521.411688011975, 524.456433377949, 521.117595688492, 522.805468218294, 527.118110171439, 526.72101743563, 526.150513160421, 524.930238748187, 525.864111166292, 524.341534414484, 522.358372019061, 521.87201391653, 524.513248061326, 523.707784057759, 518.27088191569, 525.28174300954, 523.805535162906, 519.121930803065, 521.296194738524, 522.200375424075, 525.381404726243, 521.642535833886, 526.247320439435, 522.912469190268, 527.202568502969, 525.75747405365, 523.662405392767, 525.775019873139, 521.993818487616, 522.80401206034, 520.560013834577, 520.05574389534, 523.957991079726, 520.31762052505, 529.828656870977, 523.555134280632, 515.722099892441, 522.306213063997, 524.150037618803, 528.83608267851, 525.435363927859, 519.97395086661, 525.345511356592, 523.469251911632, 518.551794704092, 525.774998457507, 524.611617861565, 526.17675217316, 515.816893444426, 520.142326666292, 526.308147780499, 522.755834781969, 524.345862282075, 520.887091885045, 519.990565992737, 518.291185156494, 525.209496154945, 526.03126861661, 522.050377486986, 517.120641437217, 521.773254743174, 520.65483123652, 523.813083027174, 521.394037275949, 526.159951830525, 523.69745590726, 521.725541736303, 525.029634825894, 522.788790375545, 523.692784246215, 523.732832580318, 522.746908926503, 529.821677285389, 517.775159056953, 520.072073644145, 521.357634398841, 524.328990762308, 524.17227278239, 525.708531249092, 523.320117997601, 525.368587410722, 521.622895970325, 521.719139529836, 524.062887549283, 515.622902963023, 525.010090905486, 523.816745521552, 518.256769079209, 519.492690494373, 522.114900630195, 520.474574993494, 520.390020227181, 519.872147887101, 522.897551017814, 521.927478432927, 526.167112819348, 521.797187222914, 529.409641711757, 524.36983292509, 519.413962449659, 522.63641452075, 524.656396519942, 522.196647270289, 518.624652265619, 520.125023587517, 522.035577396631, 521.62735905266, 523.549084248397, 519.643095763874, 518.877499981205, 519.679619488876, 523.809146484516, 520.24263674538, 521.638970820131, 524.734659948802, 523.584578697622, 523.612058272634, 519.929401274949, 519.34299711452, 522.270884555422, 519.803108864396, 525.42354346839, 526.116341920451, 522.256403564091, 522.587874326047, 525.949611141376, 525.883085188563, 519.779238172073, 532.245588606143, 521.150518009169, 523.685002213233, 520.889247339874, 524.412852931515, 523.377631988455, 519.850149249545, 520.687370670656, 521.233916836968, 519.507738125697, 524.095705024074, 528.195294569035, 516.321068642012, 522.651238276019, 519.303765190612, 522.784269264707, 523.776677620619, 517.52995312852, 523.580609309587, 519.707901800194, 523.656840400817, 528.461589298108, 524.644615229447, 525.075695983423, 521.607588893486, 522.428469348631, 522.752092019295, 521.82736040888, 526.154831169633, 527.654134445854, 520.156866787129, 520.792928268387, 526.222743565058, 520.359429502318, 525.149696330088, 523.872698773918, 524.616506990803, 520.212744044924, 524.501263410795, 519.419377729504, 524.843026357419, 523.312619009056, 520.092357730261, 523.07220193096, 522.038268098781, 522.040544435746, 524.260324977808, 523.296660381221, 519.068862504284, 519.026216941713, 524.168205624652, 526.245905399754, 521.831844720646, 526.967812435422, 521.222723978957, 520.709369962239, 518.9978559113, 523.210329610937, 524.508010309327, 527.002768545367, 520.831943082703, 520.197516234848, 525.974077217885, 522.89784372172, 523.529870138672, 524.582074261628, 522.579267458138, 526.480836912068, 522.008528414618, 524.306053932482, 521.917395838757, 521.369364068159, 520.99800984292, 523.951034972462, 517.200674902895, 526.533612984681, 524.358061851457, 524.636177280691, 520.575497308341, 525.387224288884, 521.997549232584, 523.716019640595, 523.490631291857, 525.956271437411, 522.566868218421, 522.677166612931, 519.728584081657, 523.104264346676, 522.541772191635, 521.601725801188, 518.786669450383, 518.690652115681, 521.995774299407, 519.451136801898, 530.37077012558, 521.3186200143, 524.286458232509, 524.10299266602, 527.342523644581, 528.45308409207, 523.702031937862, 523.21467033252, 526.872911772908, 524.027913950129, 526.16978349095, 518.704150323925, 522.785904175813, 526.004311910667, 518.141867424468, 523.173813526817, 519.68520488976, 517.983484079219, 521.964669077362, 524.939680134456, 518.855204236477, 523.020547342132, 521.466529939242, 524.545618202524, 522.037108312818, 518.815157128082, 520.708080810396, 525.200100142123, 522.869475465411, 522.170374759103, 524.585350399987, 526.92063237553, 522.625832091574, 521.690203216585, 522.230252071098, 522.344524298165, 522.539734245477, 523.983096439267, 518.477964427153, 526.642267375288, 525.366122451941, 526.031400022729, 519.290288187779, 516.887586330162, 525.183924390543, 527.327420675901, 524.771124378901, 527.668430719476, 521.996634707522, 527.776341849487, 523.724519775106, 526.782229666612, 523.478097635482, 517.998871515912, 522.009415335551, 524.567131417892, 527.00298395471, 519.88216610311, 518.221813544499, 528.491613465284, 526.161510685699, 525.621148277383, 522.533379809259, 524.466567593559, 526.766779423771, 518.592126587575, 524.389382731302, 518.893994785521, 526.702817774632, 521.356730273418, 522.203740246562, 517.685460849947, 521.837103972473, 523.298512087589, 521.036672847215, 523.142840459384, 524.942389099116, 520.673476925605, 527.307418318002, 524.704386566357, 528.455336938953, 527.755463879474, 522.086677867093, 525.382696739135, 525.873082140237, 520.83909474301, 525.25611748703, 523.055283289153, 526.136180797624, 520.611313603506, 522.306584315092, 519.263201547051, 519.424948621763, 525.452160795115, 521.583873351299, 523.493732200966, 521.870274868002, 529.247548952532, 518.51604084236, 522.841195170973, 521.834481354655, 521.411608430294, 519.893086436518, 525.916044284441, 520.140440515632, 522.441584807943, 520.129530406765, 523.192572333795, 522.371621137002, 518.002239398599, 526.851282614275, 522.967798014211, 522.842430214113, 515.485823658471, 521.457897435555, 523.87712061666, 525.267679497218, 527.760821930991, 522.573281558875, 519.706799171573, 518.256930119929, 519.322925998718, 521.968529699379, 526.615195355595, 527.982960952455, 528.442863451245, 522.137150358101, 524.585249360333, 522.593986228029, 520.708905133041, 526.360903388586, 520.169863784019, 523.11440904903, 523.390126747647, 522.2088063671, 522.934007662158, 517.691773722734, 519.306067244719, 528.527291299002, 521.292319625403, 525.03567559381, 527.654081439346, 528.170882539141, 518.79380676894, 523.719795101273, 524.469668561785, 524.545368344626, 526.764128836829, 521.631661561878, 521.218507555514, 526.502177473652, 526.938712317597, 524.589986119374, 523.544955237865, 529.205879983774, 529.665017479848, 521.210618601622, 521.549812270973, 521.391421968795, 521.059278955458, 524.23258805285, 524.085820937452, 521.776549126447, 521.37533445992, 525.538849401206, 520.875338481093, 523.032067656882, 526.733652768598, 521.528790155128, 522.911368970319, 529.594250938807, 524.102941688568, 522.935786126227, 524.401610420882, 533.522896316377, 525.824632990682, 518.183942598692, 521.601854045562, 519.699168365502, 523.182176257012, 522.128142489602, 519.773048077257, 520.893542723856, 521.589071029753, 521.753897540366, 521.963251740395, 520.123547906243, 519.799829599788, 528.185796190517, 522.763852619128, 527.365858339615, 520.520437430341, 521.980160941911, 525.063777470375, 527.765653130442, 520.739181740565, 523.502672897413, 528.885706500722, 520.993253981885, 524.339054963751, 521.568733645609, 523.469351419713, 521.188954455175, 520.165868186986, 522.825307765964, 522.669605323737, 520.620984015321, 526.894602939584, 520.909571448335, 525.568715021616, 521.155831020805, 519.636438033623, 525.634288853755, 518.068381953877, 523.454423853662, 519.773930060069, 526.378687012027, 523.519007477355, 522.767275427203, 519.883018121932, 518.033614792882, 522.57815413, 525.920415717271, 524.515891575455, 521.391868583392, 523.622105796193, 521.716680405091, 522.80339832397, 526.317761538392, 525.496716846298, 522.940462218491, 524.958437575682, 522.451864381755, 523.760469499075, 521.677432774015, 523.448864504836, 527.416678585612, 524.961587434061, 522.904644429817, 518.614367103556, 520.140944398045, 525.624479446434, 526.06675115656, 522.00634724191, 521.212134529645, 520.44341333422, 522.626400549598, 524.486900230003, 518.627489957261, 523.154405199702, 523.300329828337, 523.223528100626, 521.902702441571, 524.328603177387, 522.516864516272, 524.286850323055, 520.58254918877, 523.33334028379, 517.646598930018, 525.97417292483, 515.968870508551, 522.990804882505, 526.220230881033, 529.40119675517, 525.943047743907, 520.678873955541, 520.348935981786, 518.41464296054, 518.197634250581, 521.66683738338, 524.101337651122, 525.427062008905, 521.04782263281, 522.971608785558, 523.271825210783, 524.379063229574, 526.207846215508, 522.585601205835, 523.020478321687, 525.101297030157, 519.021968399012, 523.39005579836, 526.542079995302, 526.296912919747, 523.962977301626, 526.925950671752, 519.086694711381, 515.660363763618, 523.886294863537, 527.347272044654, 525.581996473438, 522.717502348621, 521.59547202811, 517.024786100046, 523.319939730029, 522.376678783974, 522.298635107981, 520.897162824633, 523.487564842157, 521.533299334613, 524.830374972606, 518.265208477763, 522.533748610436, 523.360750260861, 524.541266929715, 522.562785654503, 519.203915861964, 523.933683701836, 516.608858779902, 520.266589560189, 523.7978853861, 518.901358114344, 524.320271790067, 515.590682426569, 517.698660574326, 524.963884485478, 524.187961680085, 520.171277312397, 518.573820275085, 522.301956456075, 524.899699685372, 519.978558713418, 524.312964925037, 522.108932365681, 512.950501888269, 527.642904105161, 520.466513615208, 524.070747192926, 523.178469655418, 522.439654747558, 520.661816080709, 519.383649136162, 527.144948911202, 522.12825215184, 525.852619307445, 523.200836743154, 519.753482602962, 517.904677613062, 520.259807872888, 523.294265025416, 526.258579340143, 527.72531210637, 518.844913769443, 517.98172526135, 528.535968789697, 528.728219529774, 517.722305942444, 522.581600408149, 523.544907353813, 522.010846545729, 524.205493243526, 522.630042397495, 524.31338414422, 517.706146289717, 526.592295966448, 520.484530228839, 530.145111052575, 522.767661712434, 524.288186355052, 522.214375110399, 525.859455138342, 525.115746584686, 526.148588290495, 524.433775263588, 522.780212595408, 524.016351568846, 517.032433163336, 524.538093521322, 522.814447050265, 520.347870356259, 526.450458740687, 522.907950556224, 519.869495466686, 521.679492367495, 523.643616878941, 522.897776778764, 522.077436206443, 525.894573688403, 525.104476691169, 527.030961800955, 526.020811180373, 524.07570203309, 522.29015302377, 518.33679631945, 520.027117457632, 525.249277750444, 523.711748733894, 524.379233975604, 527.60154076404, 525.638187215551, 520.824229084512, 524.254398247324, 523.112209565455, 521.700259575031, 520.111323674937, 527.192368235258, 524.77451059109, 524.455437775459, 523.092513544061, 525.127001987358, 523.366989474951, 525.989720724128, 521.3790167922, 525.607710853441, 527.107717063779, 520.036122223882, 522.595091749123, 525.389373143116, 522.2168538059, 518.500520580716, 522.957286751844, 521.771654445682, 527.559304520738, 518.552393078986, 527.165519737212, 530.180618278605, 526.306057004047, 523.843768837881, 523.444752252615, 522.42273937777, 522.727999816179, 521.069261850699, 523.001302444496, 522.363558664401, 524.707698876855, 522.926322494421, 519.717642443133, 522.926291330043, 520.790158344239, 520.366696431671, 525.60121590006, 520.759070231792, 525.846024965312, 519.288098773749, 515.011513421658, 521.011986721148, 531.604018811674, 520.200591977224, 527.049768832192, 520.009060214808, 522.685959324573, 525.828704405898, 518.791261918829, 530.949931003937, 522.178304425889, 521.580296282426, 520.291476986226, 527.115765921325, 524.945575019566, 520.386373987054, 523.843018024955, 526.073975321926, 524.275218673978, 520.468573783319, 521.305791741272, 519.869827879752, 516.10417422522, 527.404209306984, 520.509967107705, 520.814200062346, 529.460921088858, 521.930244796813, 525.202273862812, 520.63160081271, 522.402846088267, 518.157224527125, 522.186583062363, 528.430133879837, 523.139421153837, 518.925000393529, 521.425252143126, 529.925354835879, 521.127942508666, 521.326348769248, 525.9909115419, 524.130027303491, 519.31557064777, 521.57855971758, 523.751836677092, 526.317343278199, 522.803006131107, 522.580928573026, 522.568756307327, 521.761766805149, 516.764912910106, 525.181726484966, 521.386641470639, 518.83143025886, 524.477312281875, 523.443041466963, 519.05199915344, 526.238565711531, 526.105217573732, 521.977515767727, 518.660605052777, 528.631999568438, 526.884982385812, 520.87317440315, 519.677360009734, 521.266296185579, 523.240286107814, 524.186175737507, 523.712094095844, 524.53028118262, 524.593266302922, 526.38613535261, 524.098243422172, 526.121775856407, 525.808420602605, 519.607356280636, 518.76692387529, 520.617839712565, 521.900563182761, 520.884941904386, 520.369935807981, 528.724630794124, 521.493235866621, 518.187281095637, 521.834020980044, 527.564649538804, 522.823633318727, 520.985524791971, 525.083065436145, 525.521744716418, 524.586528818632, 520.359124554793, 523.968299197822, 519.615711065675, 524.374849531062, 524.537828964846, 525.938906430931, 522.510521960515, 527.721504940755, 522.70425910044, 526.288381513341, 522.440721960924, 522.630715348472, 524.593320667321, 522.284197433869, 524.69447905854, 522.932797270096, 522.87951924657, 520.888314075944, 519.860294966174, 522.937394432009, 523.472281014354, 523.405024193887, 516.985531417089, 522.255643835541, 520.449986489105, 522.68109421413, 526.622923224675, 520.965495966272, 519.045421880299, 522.880788310585, 517.527680691247, 517.303644563246, 518.877317345283, 523.945618166315, 526.131438226331, 522.243121435427, 524.139830779873, 522.224676757465, 520.055955612227, 520.63739290579, 522.794235577354, 530.475683584615, 527.445815595678, 522.744109705549, 521.663340929541, 525.843085595969, 528.163859482828, 522.086325905837, 523.92209106923, 527.667820110934, 520.319474282178, 525.335786791474, 521.821069667397, 523.256719285434, 523.688506504746, 521.630771660075, 523.907941003989, 521.991648342555, 515.874712262524, 522.342770923411, 526.806651520839, 522.259039906719, 523.6584669999, 522.044275803423, 521.241596387186, 521.515858167563, 526.438977504778, 526.597949693018, 522.16971719722, 520.458918597717, 525.632075218967, 525.180555736859, 521.197701713187, 524.292151342309, 522.608952605496, 527.478306467602, 521.937173314319, 527.921230498588, 525.027127979511, 521.527422072825, 519.075347960648, 524.462474880425, 523.825833950855, 524.817447588957, 519.590781039648, 530.238138888567, 522.238483582238, 522.565201775875, 523.889298385975, 525.006108991741, 527.571331090036, 527.689330298338, 525.422013166567, 514.917923033991, 517.225599136983, 522.678666743135, 528.274958669871, 523.268212650666, 521.438236035692, 527.304452321271, 523.002172289019, 519.760253144806, 518.327689619564, 522.104866306923, 518.212235509097, 521.35349907968, 524.409619514681, 525.726353188458, 519.498365995621, 524.442244083675, 521.75185852617, 521.247854195315, 522.864776376153, 525.097513292979, 520.719762381346, 525.462991536571, 521.124833061278, 524.177771139183, 519.295683674366, 522.322318782221, 524.664240475674, 523.142733583426, 525.414503929495, 525.547666093781, 523.080669769912, 517.093240164482, 525.926845561293, 523.313612655369, 522.942736017147, 522.147297416693, 520.695156449312, 522.574184014361, 519.97058149498, 527.020135809973, 526.862901363904, 521.432116161182, 519.963270063682, 520.2889954121, 524.145163011334, 528.352480674676, 523.539934237342, 523.320803383354, 523.538157461737, 527.428750807254, 524.91112949073, 522.924229654329, 524.315137972417, 527.248133890942, 524.239782507525, 528.333472591928, 522.863254325876, 525.07749651349, 523.304517206033, 521.136787595917, 518.758549696463, 521.634606428276, 520.430851946236, 522.489527121404, 519.997971555085, 517.397567898537, 523.51642200227, 522.987205983365, 520.749615264446, 522.507998476869, 519.992163737385, 519.976064499621, 522.151851070527, 526.232707473238, 524.025115098009, 515.769652971815, 526.492508569163, 520.600450046321, 528.745219311327, 526.9455488118, 528.771931817523, 522.757227269868, 518.780179097543, 523.91235864522, 524.335528414134, 523.216827122887, 525.503812898066, 523.301023597492, 523.666168703736, 521.70811932323, 527.965930744783, 525.522514307852, 523.965864596554, 527.116038118802, 521.522875417395, 525.725755220363, 523.754778109633, 523.338647126773, 523.69032956896, 521.50311431387, 523.193315035239, 523.880855209641, 527.65744306864, 524.209433936718, 518.35332518532, 519.822393743386, 524.450526100367, 525.262804657139, 516.469455929309, 517.33665069318, 519.17777886334, 527.022020913212, 521.418480398477, 520.057683194377, 521.871653725686, 522.432511759306, 520.000545101505, 518.101542360299, 521.525221716387, 521.542704294909, 522.338884063982, 520.158699296431, 527.716116745158, 520.556018159469, 525.095747123605, 521.728844614061, 524.315238880021, 525.736509373966, 524.18123189002, 522.789037713455, 520.158833345413, 523.940701218989, 529.978896658286, 524.289475968179, 517.830803343597, 525.043003905784, 524.546462082714, 524.900502950255, 524.233303077341, 528.033939254356, 523.119700202749, 529.020832008347, 523.464340941981, 523.326081100266, 523.33195047127, 516.497832513346, 522.243480328167, 518.931700421554, 525.199713785476, 523.060390776913, 523.655412087192, 525.967503239653, 521.969204685913, 523.87017212396, 521.540913094347, 523.106211902883, 523.672145585512, 522.216146415681, 518.265694809248, 522.975208888274],[347.219089003926, 335.548365136404, 350.519166659558, 343.74701436272, 340.080490464585, 341.930620181493, 341.026334399748, 342.890015749234, 343.290727882319, 344.284574442203, 342.424326952782, 343.797471105357, 343.358618347711, 344.480982014615, 343.997371176688, 345.872700773366, 345.645476481214, 343.26758639798, 340.046663276154, 344.867946220934, 343.506945561994, 343.664128646728, 344.010782920502, 346.208869093353, 344.181090608175, 340.430141288498, 345.186069613891, 348.065903647509, 341.031731174692, 342.240938291332, 344.08459125924, 343.610336296827, 341.124459430523, 343.284987930986, 342.881059405509, 344.266712819579, 346.024545446235, 338.846786852285, 343.081140404312, 352.21467514449, 348.003823147992, 341.415567590162, 341.831475280814, 343.923839176795, 343.078964504407, 346.112259205327, 351.982981583567, 347.412338638408, 337.913422177672, 343.160787829496, 337.621532977335, 349.691518886156, 345.971534238712, 340.594975471408, 344.917454859117, 344.422312751321, 345.862156842471, 344.511379576533, 344.805465783703, 345.508755983147, 342.623077043761, 344.877537090542, 342.175805452048, 342.331103094564, 338.892647388563, 344.293588057882, 344.959981081121, 346.917175619934, 343.719615339797, 345.778866716978, 344.936433070446, 339.461597272131, 346.235392214233, 344.200928922665, 342.809119964303, 342.175040698682, 342.046503645106, 345.582066614999, 342.549408266846, 343.376556018363, 344.46741153993, 344.250955957425, 342.62151851204, 344.508427233397, 339.401446835408, 339.791886127873, 346.915084597267, 341.461800935149, 347.94426224291, 344.99887301163, 350.408238753526, 345.936644320572, 344.330473294732, 350.654553894394, 342.43055098651, 341.034320629971, 343.106227327683, 342.067874381338, 341.229761771758, 343.441728003172, 342.880061070565, 345.82656017259, 342.212698106188, 340.914898360831, 344.140547874838, 342.918121022788, 343.282807764946, 342.138872109642, 343.347618629767, 346.306329756652, 340.739941381472, 349.320726304599, 343.705685102542, 346.988448039332, 343.434884342076, 346.073100810658, 349.268277756515, 343.243755514579, 346.386051227313, 342.504575228016, 344.829904786873, 344.61181740955, 340.678437624204, 343.52877885502, 340.900833867868, 344.037568168818, 342.328867756188, 348.203363500536, 343.939891186349, 345.726555045247, 340.852100710517, 345.238561354778, 347.652177800544, 345.097329458378, 347.623910389725, 346.717688306739, 338.238322470432, 344.827671553039, 344.947010924228, 341.827280814051, 347.582636835378, 346.853825224629, 347.076697880083, 345.914894509491, 344.633888790119, 348.466946298396, 341.53835259288, 344.702346008876, 342.93456004578, 341.668975837602, 344.979751480695, 346.597265710681, 342.184125644069, 345.113293796785, 342.863029570168, 342.842111440182, 343.36992073442, 342.513096349784, 346.150643300152, 346.337138800801, 346.76030236529, 342.437035714657, 344.215855768748, 341.647391305304, 338.350158602711, 344.800467925362, 341.280062270439, 343.921329791871, 341.068829484542, 343.573750199465, 344.383418649768, 347.675108001949, 348.589173924441, 345.022739172871, 348.593247563882, 344.2935632333, 342.756904067933, 348.177246892591, 343.092161853285, 340.418686351464, 344.493301967087, 349.884809011687, 345.270706905359, 340.182321028085, 342.166183956356, 340.231406437992, 342.650412638284, 343.805849749549, 347.838894737543, 350.764070371894, 348.715264883187, 342.149854638632, 343.806920194938, 346.138893177383, 343.034894380986, 342.804326424802, 348.205640260931, 343.617770709532, 344.108319406974, 347.476554624258, 345.357232646144, 344.369531789223, 344.926167107748, 344.332435934297, 343.702792314964, 341.259377026521, 338.877852565936, 347.091100635848, 342.676995467256, 342.177789654563, 344.943860253635, 345.948428904753, 347.685311816808, 343.446540647943, 338.617914731221, 342.97157803736, 347.642638044317, 343.695620425267, 344.280433606433, 342.320308568617, 342.35938583637, 342.664026160788, 346.963356410978, 345.509094276179, 344.706932075365, 345.77946433699, 343.285308925153, 343.07166577453, 342.632241879255, 345.420683737518, 343.22850320242, 347.376921269125, 342.118357210365, 345.397044397676, 346.325164538547, 343.554071644663, 342.354417370135, 344.312317409705, 343.777042977808, 346.726815200029, 342.249212231232, 347.651798472719, 344.108305223465, 342.797759423183, 343.358520168631, 341.201576962044, 340.499118838655, 349.660953515803, 342.779205201568, 341.398947535523, 341.539325115566, 343.914729007183, 339.160534553234, 342.262720394281, 345.361851073753, 344.26574710354, 347.604617671123, 344.940276574183, 343.701369518315, 342.935814776236, 350.53500440562, 347.138437272596, 340.524454816046, 341.803281569022, 345.22406154976, 343.846132009828, 343.786107049031, 344.553314030702, 345.021025594279, 342.140696620692, 340.953457954921, 342.044065921337, 343.264971419494, 342.996518655185, 343.09484690515, 346.64124297683, 338.017708735188, 346.071998730671, 340.189777291864, 343.674150096006, 346.352380645336, 343.130534899024, 340.949332805497, 345.1886402508, 345.249448122387, 344.360094317093, 346.047208305892, 345.447815159262, 341.056235629347, 345.147828250859, 340.450208688509, 337.098898397206, 343.074127136276, 343.861518936654, 345.550058260697, 344.514840754895, 341.635228189049, 347.650223946426, 346.883506012718, 343.598958111006, 346.323778293424, 349.352709616687, 342.797787437563, 345.787559082351, 346.287098838003, 340.972989084165, 345.157157937633, 347.326649809455, 340.660473068304, 346.402775958006, 345.545941594973, 340.434845634329, 343.723256282498, 338.771879223034, 348.376002336075, 347.569663929114, 343.662701960174, 345.367440580447, 340.119982608004, 344.335152451584, 341.13370841507, 342.522449233689, 344.368101454056, 344.423352066216, 344.948366205837, 343.840847712292, 343.361823074124, 343.411849493306, 341.385893419981, 347.572116647126, 340.379084153214, 344.862855347498, 341.734795464358, 343.742340303198, 342.362305670976, 345.121234709928, 341.330835693342, 349.193357937945, 346.970904361825, 343.14892956224, 345.205260309931, 344.65028183185, 348.704525615731, 342.682050800626, 342.050047126921, 343.96541371948, 341.237691076388, 342.130661469751, 340.12417112326, 342.817384465022, 346.006367184533, 344.552151178032, 342.300595082456, 344.484703402428, 346.102693737336, 347.286550220963, 345.146578030106, 344.739227339807, 351.56901769671, 346.077507833661, 335.169211413311, 348.653087309518, 346.088998884573, 346.380129811521, 346.652788413107, 338.873996914226, 347.221862937548, 343.724369314635, 348.018662815774, 342.908638393073, 340.736592279201, 343.768612686862, 344.364056266242, 345.774901110353, 344.538308036746, 342.0850859527, 345.967894710731, 339.649954927843, 343.287755818559, 341.352596348067, 345.075381717795, 344.027993513915, 344.3889784769, 342.471926216262, 343.411011816129, 345.243421382785, 342.376291071447, 344.104442599319, 342.797649969795, 346.703256209072, 342.762815543824, 337.544706977736, 343.508831241224, 341.015728339833, 342.852799176931, 346.280926434944, 342.396650497877, 343.744763034522, 346.196051451264, 341.518961990986, 343.118063284495, 343.401558750281, 345.435695673163, 341.453778164256, 348.364674403636, 341.838140175385, 345.97590065159, 343.363557509121, 338.205337848494, 348.747135666821, 341.636879613335, 346.682730838206, 342.946933773831, 344.971826745472, 340.823418806046, 342.286482033571, 346.905984731736, 343.449305723325, 347.314286693735, 345.990829724626, 348.464826360428, 341.191416926808, 341.110546423282, 348.978128901651, 340.154854010007, 343.213139124147, 340.32769575178, 341.691832194445, 346.080224535023, 346.267218970744, 342.973981085996, 350.371830862291, 339.035762899133, 343.295357344472, 347.020247402507, 338.92633680164, 346.300385629291, 347.239754592501, 340.637682134748, 344.522089398036, 343.006238147694, 343.430376128689, 343.232029304579, 351.946299207117, 342.573376212298, 339.522097946991, 342.141694347118, 339.117095454789, 340.937698473475, 339.736244257866, 349.371539604498, 339.980921586706, 341.692302580344, 342.841179014224, 346.915601409398, 348.42475924979, 344.990059965427, 344.471543380661, 342.20626720913, 340.470357834598, 345.778899081583, 342.184747129566, 347.898269431927, 344.09888164995, 346.329154343268, 349.218934076385, 344.891563803738, 345.769675289177, 346.294432068098, 342.364301927088, 346.801870898975, 343.299016008009, 346.906331661253, 341.818547472766, 341.997231352331, 344.344014041724, 347.204917501049, 348.466544463105, 340.543596453697, 348.101678080319, 348.760116117448, 344.163661993211, 346.476018362508, 344.494579348075, 341.843680983182, 339.120275114094, 346.164667528192, 338.26964773574, 343.460804312945, 344.548644058891, 352.455457129219, 348.559000998537, 348.091493083064, 341.632090120747, 342.638542662703, 344.091476897875, 343.976947401243, 344.12057761724, 347.60768061415, 341.076256203265, 347.792954825564, 343.16264604272, 341.122991228398, 336.420918593424, 342.993111535666, 343.34535716956, 347.984251650403, 340.779851735414, 343.770144481175, 345.531214855839, 343.599238822716, 343.270328422277, 342.659341433878, 345.978974914404, 341.574892904778, 344.282598067249, 340.747075026889, 340.170979974032, 346.352769495256, 345.457651441567, 342.277270514222, 345.027614014732, 344.936677106219, 343.479905938044, 344.883347502021, 345.522998479028, 344.888493813783, 341.004008253458, 343.784832490896, 341.584224081299, 340.895736032495, 339.25141670763, 337.582020781038, 343.595358600769, 346.928523540782, 348.296474678691, 349.438881921602, 346.095762191507, 346.75934990693, 343.82186850762, 348.729935483369, 343.648874331898, 339.389065936394, 341.480286163197, 345.121919593186, 344.546884509134, 349.598318479895, 338.698868869138, 342.311704375723, 341.858171728361, 344.854324679014, 351.081008476566, 349.645768538675, 346.75125578028, 342.435984114864, 339.865379941215, 341.297617427195, 348.24271826672, 341.960727251249, 343.912720101549, 349.006274105073, 345.075273847783, 341.500636673451, 342.092089024078, 341.043967087163, 349.723845812344, 345.511448144124, 341.59491390745, 339.905082769937, 345.056742828521, 345.880714525211, 348.031005254793, 345.648981915551, 344.854940658938, 344.098807849909, 349.349122841386, 344.049370079149, 345.064466903631, 347.358796249133, 342.408258289524, 345.971781509329, 344.359231463584, 346.647732053856, 344.681469965733, 342.073172773475, 345.329407055007, 344.610480981546, 338.724796084534, 346.97181351605, 344.375734769946, 344.365278118158, 347.53935547808, 341.245939610048, 344.81013999975, 343.209582746233, 343.191488037242, 345.972768856657, 338.196458526961, 339.075999460133, 343.920785348791, 345.146994867996, 346.61797740367, 344.728714532914, 343.102038254148, 350.305039281133, 343.602222281197, 347.650254503291, 343.461722640838, 347.798403090811, 347.261447744369, 346.783315960008, 336.891798029878, 341.826826661627, 343.986956340841, 342.588383060932, 347.956978545517, 349.083304233259, 349.064690488543, 340.262008989015, 347.350484881218, 347.849114415, 339.899443770906, 343.679079915679, 346.937969584092, 342.195456378766, 339.896357972461, 341.874371628002, 349.031714814902, 346.762520430214, 341.88848139282, 341.81810010189, 337.14224494544, 339.341367940313, 344.591357941471, 344.424939798842, 346.876391073933, 345.401744131372, 342.155881181313, 342.377975746778, 345.799069910038, 344.653624222669, 346.481735241085, 344.449598091833, 342.290148461073, 344.137952601567, 346.838572863157, 344.173210094104, 339.610606979881, 345.76691328441, 344.75043243638, 340.767571837005, 344.420362791676, 339.893934218733, 346.803661922936, 343.075548447726, 343.227504179808, 346.884455929071, 345.542718897467, 338.331244085678, 344.087260524337, 339.459250877271, 345.009695706791, 340.494462766232, 342.881870474568, 340.845279884243, 344.743986584564, 343.376145104337, 345.178965779953, 341.145950717715, 344.46496877028, 345.341611759535, 347.915685971887, 342.23411132373, 343.354711595845, 343.414956751613, 342.103965858996, 340.768013244792, 346.120055067397, 345.274869953606, 345.549896193942, 347.455348044558, 344.53718923214, 350.280101589242, 342.289704559392, 345.766745047782, 346.180201630585, 341.371014175426, 344.851949343935, 345.011751693134, 340.260754892942, 345.843612185147, 344.881807659643, 344.631313587563, 344.079053821404, 345.704933613444, 342.536193972904, 342.534998136586, 342.933540521477, 340.482066332497, 344.745487600601, 344.121224670525, 343.612202001568, 346.73962291557, 348.678604922896, 344.571683065667, 341.813035742847, 346.111385964633, 346.374943197841, 345.973998872439, 346.330599449721, 351.664641017023, 338.771578019291, 343.313241369697, 344.699738757578, 345.4217843074, 344.577435984439, 348.299388664554, 341.832459123282, 342.431766368436, 338.761590511758, 342.949118619737, 342.040981011894, 341.01662883894, 344.217809318711, 344.31890569292, 341.4780809369, 343.320231823694, 341.471227129276, 343.326368402293, 344.875645636142, 343.613039028582, 340.777963777633, 344.986413552385, 343.554268072469, 340.76968151146, 347.504801972528, 342.945008863134, 340.881200643721, 344.49826561135, 336.185810208035, 337.818957920293, 342.375890428133, 343.533289652735, 342.781140229449, 343.106378299368, 335.285145685931, 341.972092023367, 336.165549423641, 342.718365457442, 343.803394005183, 351.230794284747, 340.690448068973, 351.180124194701, 344.355479746232, 347.175041654259, 342.933342739925, 344.187544115214, 345.327254344145, 341.359927644334, 342.326798418036, 344.614741438986, 350.928899427913, 345.899654414658, 344.108646395619, 345.87890127674, 341.962831134541, 341.411538610413, 345.19160180506, 338.601970558446, 341.843766068731, 348.205546595671, 343.801595063735, 345.311064393534, 344.948114918596, 350.813940923667, 347.056977624591, 335.325867961833, 347.661748864673, 344.793008995809, 344.557448739962, 346.617478601556, 341.12297563574, 345.559613973457, 344.80173990574, 345.845845298715, 339.001668578288, 344.162635630082, 340.824514606012, 347.79312132236, 343.80956757336, 342.401038663902, 342.051892912756, 345.387923946348, 342.982284423219, 345.930006819452, 344.141656633868, 343.335555597962, 342.374367337071, 341.040797761828, 347.135075704976, 346.794159721637, 351.71309206685, 342.24319555746, 346.131804779191, 341.77263728164, 341.903549334305, 345.270843616248, 340.534674411149, 348.11511705103, 342.251980832131, 346.111180434135, 342.433570364709, 343.49589178738, 341.056822079739, 339.385557034066, 349.099655486087, 344.141825324907, 343.09303411974, 348.642476897288, 342.334673937328, 344.13076143651, 344.835380230655, 348.318211014826, 348.001976090783, 341.457330252117, 346.219606173424, 345.421693971628, 343.224434321229, 345.727566453292, 345.792523018708, 347.184622647118, 341.209458352215, 346.220974633762, 343.759828932256, 345.116450591419, 344.873261682513, 344.052853215912, 345.826419786434, 345.339039834172, 344.062602900007, 349.456310836751, 346.621867274952, 349.725587102686, 349.349473252891, 348.361595283342, 343.800075047078, 347.81756538411, 339.621300974671, 349.717728213038, 340.768038804793, 347.721250228435, 340.664616143989, 340.055627300737, 344.628818729959, 343.045749192144, 348.07797694803, 343.248088871304, 342.994300466092, 348.542144019387, 342.468261250824, 340.898673691902, 345.608987334945, 342.567206306333, 347.273644899985, 338.568039696295, 334.849362531926, 341.391839690383, 342.051757388885, 338.236259562303, 343.89688340339, 342.836829809672, 341.856029509519, 341.254181360617, 346.54613210407, 348.573523229035, 343.044981463541, 345.24764937349, 348.97676181863, 340.604912164845, 343.784804331109, 341.412198695971, 347.292506262745, 338.818661173878, 345.571669406221, 352.56916135193, 343.921583702333, 338.97975089715, 342.577870583813, 337.164509124659, 341.768663388337, 339.214368932525, 344.515281985904, 343.739306378989, 341.57534511131, 347.178681517887, 346.426888078802, 337.57227469665, 342.92764659441, 341.610675823762, 344.804853674531, 342.171915405555, 342.49476737024, 342.079187036076, 343.918725510202, 344.625109057004, 342.583898146723, 343.246592079726, 344.184568016763, 343.62728856913, 339.689980533369, 341.839052012664, 342.607565055357, 344.898435946738, 344.082772927655, 342.836839157108, 341.501732374723, 344.578997872083, 344.561577303051, 343.685181954148, 343.01160629399, 341.187405119144, 345.646113334567, 343.863244382853, 345.634344979581, 346.956884795231, 346.842614333205, 345.856829040579, 338.831258253813, 346.71306916008, 346.162319128935, 347.270120991876, 340.145152327319, 341.517239061147, 344.786785136854, 344.553402249276, 347.9201122125, 339.318488435643, 345.391079513052, 339.461074951845, 342.319832371551, 342.498501249589, 339.489141154137, 345.845794125582, 342.026383230372, 345.365498501941, 343.93696780227, 341.621432868828, 348.290155812501, 341.138342473183, 342.737068536536, 343.227614386568, 342.052047023485, 344.360952808554, 341.417153102901, 348.487030066352, 338.14253658754, 344.484024528052, 346.082815914485, 345.073757269849, 347.135772179261, 341.628332290227, 341.159279137433, 349.728089533286, 346.800705364616, 345.438904322317, 347.782790967508, 344.585116010871, 340.927172762373, 344.177877769084, 342.821259881627, 344.398997502618, 344.862318475609, 343.26568807057, 342.677332396612, 339.654599283691, 345.824522086564, 342.205347022747, 341.95288821645, 341.829591843735, 344.357581406909, 344.753210802764, 348.078015182874, 343.531987923449, 345.758227209197, 346.685150200588, 344.272499043543, 336.477086965008, 343.347534379918, 347.731425775974, 343.303192154962, 337.011434652249, 338.761237310328, 345.978140779206, 348.805729791483, 345.671134872252, 345.614630445617, 347.28834916995, 349.463614538456, 339.74199306991, 345.63597524305, 346.751528203275, 348.408405968334, 345.703430396003, 341.530025455125, 344.444549200169, 345.706679905971, 345.861491737409, 347.793458749176, 343.80190907246, 343.038960554442, 341.041139717542, 344.805010029125, 343.532172036026, 339.086132793274, 343.413051835718, 338.124713825056, 338.798266629667, 343.878882890762, 342.132412730879, 340.846681741482, 342.970268309143, 341.495285100942, 346.094517252838, 349.314367309609, 348.955674088518, 344.823348831843, 345.099655081919, 336.247973391384, 351.075334789204, 347.336978241378, 342.510450977219, 346.022740527929, 340.975982101505, 340.871166147857, 344.964906435146, 341.175111721921, 347.204815625731, 342.403718478014, 343.823720770799, 338.975314731071, 346.296217361168, 342.109980321842, 347.330611478009, 345.50915687244, 341.85932108153, 347.850108473309, 346.636597033579, 345.402366989467, 348.047300364796, 348.625092209335, 343.65955408509, 337.052263503843, 339.047358562607, 343.808998989264, 340.124233472942, 343.013829554168, 346.466351200829, 340.156609320988, 344.44431417754, 348.195116253243, 340.596199579789, 345.663337369977, 340.806861584456, 342.827972132012, 340.571134026479, 343.268738453656, 342.247926374717, 344.517220821712, 344.43419915994, 343.742241098329, 339.682417171617, 340.372425288252, 346.023589979037, 344.916562221052, 343.223162693938, 343.765423716748, 343.313303127409, 349.857741386692, 344.767466402004, 345.155329948925, 344.851357109778, 343.063960397361, 340.922813289408, 346.731056244514, 346.25334188819, 342.208443813016, 347.471496406639, 343.137470935769, 344.382906683822, 344.917364100213, 347.292161101945, 342.245634256092, 346.48928669971, 342.994244356945, 347.079389918502, 341.952307544074, 347.838945946156, 346.716781336947, 343.20455023593, 345.963231772764, 347.683818024264, 344.682002684292, 341.091801634888, 343.478286246487, 342.792347403369, 336.92702373686, 344.699884776989, 343.362724255338, 342.307680173925, 350.502703594231, 339.923415537385, 343.488403529199, 344.437793426785, 341.230196143162, 350.337177930494, 346.927308217443, 338.817857601543, 343.530037213743, 344.8799779054, 340.149617712644, 342.50392926433, 344.335502725795, 346.368179583361, 340.291721111881, 339.626248213869, 346.43494130439, 341.693749481998, 340.34909887528, 342.150774696895, 341.636724935167, 348.897676054582, 343.413405519781, 345.598806212991, 332.134141707123, 348.028281735282, 340.380799897229, 343.382676001369, 341.072958910552, 344.18931779429, 343.385801089056, 346.832792611805, 344.338170022818, 342.444321751306, 344.500109564301, 341.502182972208, 347.139382773463, 345.094293294537, 341.772512045185, 351.314955270069, 343.830019817403, 343.304327232259, 337.344730985043, 341.048655727495, 344.697457003424, 339.720825388621, 346.841315782346, 347.303354109822, 343.449302544575, 339.451097731098, 346.463283838537, 342.922563311861, 339.998326169055, 347.80716077117, 346.924335460582, 347.105295325979, 342.858892447056, 339.345358156036, 344.332745136109, 343.35297720167, 338.662760082727, 340.343104693499, 344.039447140731, 340.025838029385, 343.032453774854, 344.830775724474, 340.308343632223, 349.466093777103, 349.068256003376, 344.272604826824, 345.228962077554, 344.358908989968, 343.056237164231, 344.645811656527, 347.367059269948, 340.363337043971, 345.153365126706, 341.069511285434, 350.417298715475, 344.204104366078, 343.706929633473, 341.012795326931, 344.071704037821, 344.626662155876, 341.533654741182, 345.320427237568, 347.671953881048, 345.079437399128, 344.620329532608, 347.188886153423, 341.416590585818, 344.336465601148, 345.403945645089, 340.545649742818, 341.508869614711, 342.123532312219, 338.935133244799, 343.788217610358, 345.958067495022, 340.825804778232, 344.196055654948, 337.851330109965, 344.805954763472, 340.758376114192, 336.264414143748, 344.668717236412, 342.983304464966, 348.182985329517, 337.972483037872, 343.989483032434, 349.158044209723, 343.533343651567, 341.736237089342, 343.367773615296, 344.783040879983, 341.903613384871, 342.97460797742, 347.376976962117, 344.616258931353, 340.521716802277, 345.641808273848, 347.440257956319, 345.914438144067, 343.879461533223, 347.542044423602, 344.15753945211, 344.30001218066, 340.312756752511, 341.592437307865, 343.745585351429, 345.486861182301, 341.121141644844, 346.43645823422, 340.606870516939, 349.232558018956, 339.226355851168, 346.001654031713, 335.081620614314, 345.23335098265, 343.202727620422, 342.869332819109, 342.850944545523, 341.909850101958, 348.160931195608, 346.184855057342, 346.382995587836, 341.916768744319, 341.570959828737, 340.449050274519, 338.510000824247, 342.345649486457, 342.685370405456, 346.022620068276, 346.10214009358, 340.668148584078, 342.528953613005, 338.513675898503, 343.490980496477, 346.433982983001, 343.69887199721, 348.483255792715, 345.43562233416, 339.94702097299, 342.412582823155, 350.34476701886, 344.20494830712, 344.683639071989, 346.078300078367, 343.215518588027, 343.730828449735, 347.633036272444, 346.883603033697, 336.859625417828, 341.822667610011, 345.490071396581, 340.40336692699, 342.373532950687, 344.339750930466, 339.810492402299, 344.75012152147, 340.791547809444, 340.313158177134, 336.3132319731, 345.236103682378, 338.3790274071, 344.90765308631, 340.723674321293, 342.851027423459, 346.661037732705, 347.752429114866, 344.205512303424, 344.721824962565, 344.840096074501, 342.737522855374, 349.330776627776, 341.683358365698, 349.282756923226, 341.259436862401, 343.756587195793, 342.215229025031, 344.754537666072, 342.983850784493, 348.061130919565, 346.416805921636, 340.975062846223, 339.601710716386, 346.359269778676, 342.49591756602, 350.580320345171, 339.984636814726, 346.247702927382, 342.183079550328, 344.78831827103, 341.474518085509, 348.285826607126, 340.044504591124, 343.652416458079, 344.280891040183, 345.121339887525, 342.047651630863, 344.818494574176, 344.015494599205, 344.75919234459, 344.185929964658, 347.318264727487, 339.616999396198, 344.459239497163, 343.817682042334, 341.51851213688, 344.23932823863, 344.922252311815, 342.559482118634, 345.989929205445, 342.671780413084, 340.131869092067, 346.693769240298, 341.996962396854, 343.276092230511, 342.219818953631, 345.346018227841, 338.838496657224, 340.751589448348, 345.361252093988, 343.298376709695, 347.376464372979, 338.474474882035, 343.782336764125, 344.054495427397, 348.133955001539, 343.566363932117, 340.817481979325, 343.861829027933, 346.06798048472, 350.812170921144, 342.496549073186, 342.075768311351, 342.669116653641, 339.92283734581, 342.236744817084, 340.769356913395, 342.048710109272, 339.953845264479, 342.395627107054, 348.225422550493, 349.761525604385, 342.052370832729, 344.420193155034, 341.83975815847, 344.802626929345, 344.708807249829, 342.421124213062, 346.284192450645, 342.826307077788, 346.987484046784, 345.066290441629, 345.377733298372, 341.761634188803, 345.977052350487, 347.901697486881, 350.146818594215, 345.845276623162, 348.773904976353, 343.462000186206, 345.829802073117, 344.139058613858, 342.046435028686, 341.956644864356, 342.826869990686, 339.986760568312, 345.54106381541, 343.134513553646, 351.024576908521, 343.64161863742, 345.580391759669, 345.72400489238, 340.353262807795, 347.938382948896, 345.602136270511, 338.182276180362, 344.862180915385, 344.966754798533, 345.828780169236, 339.702713546105, 341.867137168133, 343.034747921609, 342.57541620001, 342.076922506579, 346.639400422306, 339.307220781047, 340.418443802587, 345.20132568126, 345.417130590605, 343.091841106753, 341.381235179482, 345.746250548197, 341.89048194417, 347.13727199904, 340.609609153224, 343.819511639131, 344.856909134586, 347.935080462799, 340.606489119843, 343.466135378109, 347.912919282276, 347.056225841916, 341.881958610397, 348.663037589061, 344.295637112409, 344.464389848102, 341.133331087571, 343.409077687281, 347.799065200843, 341.494820315779, 344.963613269363, 340.102445233635, 339.608197484865, 339.605056239124, 348.478209755517, 341.32822131715, 346.202132545476, 341.678406718769, 345.029403210076, 343.717248287145, 342.179549174081, 346.883913995293, 340.197737708174, 341.940841387303, 343.819950534463, 346.294996590371, 346.206040355955, 344.647423744282, 339.259359554506, 345.281623515696, 342.672823098979, 345.867951734481, 343.710940226594, 340.614387242036, 346.696474797467, 344.288722213196, 352.885213410291, 344.398885456664, 351.802934538979, 345.262418727316, 347.830202428547, 339.746378283644, 346.575554381256, 339.013131328725, 339.477428538144, 341.04297295127, 343.986273990019, 346.040217068671, 344.274196178264, 342.480645351306, 344.57828560555, 343.619157336273, 341.632795959139, 340.860166815658, 341.417066498139, 349.553700576826, 349.468010239004, 345.363532861199, 344.073445214284, 344.459810549221, 341.457867587495, 345.599130101794, 342.947164232126, 345.672189084833, 340.267480787313, 343.817690693367, 341.244084560579, 342.800226742155, 343.719776766714, 342.063852058643, 344.123021665321, 344.510825780341, 341.400850037421, 348.148533040135, 344.521165756766, 344.743284167254, 342.207541409255, 340.812828186507, 344.406722156575, 346.152883209194, 346.096271592343, 344.937166935798, 343.278947123825, 342.824575056452, 338.895499513957, 342.353354556393, 343.63872211272, 348.055752482472, 344.003737464272, 348.862806090448, 345.253655564922, 346.505477088076, 341.653171981069, 348.711818866081, 341.467394265216, 342.356251423151, 340.819674837712, 342.007519588581, 341.223314446299, 346.406766578075, 339.753111495296, 348.1284989922, 345.323188774318, 341.63300977083, 337.082190246257, 339.963439192206, 340.242198569739, 338.652369869865, 344.505488224218, 340.913058433707, 340.22378277359, 341.624031611255, 344.352007255361, 342.723922244801, 337.893172960786, 343.361808687948, 345.080158941937, 341.958379435771, 342.732098344674, 344.261925964844, 343.006813010097, 342.160943354232, 343.457024258047, 344.938882136138, 345.052633681661, 344.249221813143, 342.307468175978, 342.350576410146, 344.872587319644, 347.302873573213, 348.471229723648, 340.672648872271, 342.319516919107, 339.368753570605, 344.246331857973, 342.911828566692, 341.434419064285, 344.935897299539, 347.530581324335, 347.685008537182, 343.970015708331, 340.846910972098, 338.52599799436, 348.527260763859, 342.44051781396, 346.496525656008, 339.202736320963, 338.67573161866, 345.991404811294, 342.863563248801, 341.966777559782, 347.366579782587, 346.624582822104, 343.799455103794, 348.94749478444, 345.564121518348, 338.905191815177, 342.357557952765, 347.316902761439, 344.440296495894, 342.21902256657, 342.95705541952, 342.954044414278, 343.054184642069, 347.680935056502, 344.952326256321, 344.198532090759, 340.058259027795, 345.052406363405, 351.109943967296, 341.092482298103, 348.631446180897, 346.893803500525, 344.239283076201, 343.309699709734, 343.174314327157, 342.26886582321, 340.757284673885, 347.136437252466, 339.124434168093, 347.833695757386, 344.355468417027, 344.131110562551, 342.040391197168, 341.067546042421, 341.615748936292, 344.422111090499, 346.293994697364, 345.921957256139, 349.642530911055, 343.365125584063, 347.695823176228, 338.61168028405, 346.185025550341, 343.171557548825, 341.780298728648, 350.17811317193, 344.165258515224, 341.142085074684, 343.740864120001, 344.460632271603, 344.475140279678, 344.638798266614, 345.598421344077, 344.06146279978, 342.447130193937, 346.15891721641, 338.696456049702, 344.526379414243, 340.393480581756, 343.616400257174, 343.892673999791, 346.411298480955, 350.334561414501, 338.546807634057, 341.169968612148, 344.886360419937, 340.502807747482, 343.166456072795, 347.817834247049, 351.019992207254, 344.316930565185, 339.130622530472, 343.800582545645, 348.598642852424, 346.273248466975, 349.68849980112, 344.919604016869, 346.753764239536, 348.976247264737, 341.468743557733, 345.413198193686, 342.12382151541, 342.359103416011, 342.599672133892, 344.311540414502, 348.175612859439, 342.846625015251, 347.403200046773, 345.285643270421, 344.479338398159, 348.460007461199, 344.548978576522, 342.161201367485, 348.26771237166, 344.593988394564, 341.504744068747, 345.411725082971, 346.513588444098, 343.170937843897, 346.655601091504, 341.014988570338, 345.619820131189, 345.451934918244, 342.263119628307, 347.403735144603, 339.554956061362, 344.495304170563, 343.771520256186, 344.126701666255, 348.549033549333, 337.628328319185, 349.104647915968, 345.690110899866, 339.215336546902, 342.600120801552, 347.099573430285, 342.609932760948, 344.256735933858, 344.230696981521, 343.690790477171, 342.522120276869, 345.15287989768, 352.821504923214, 343.010702541085, 343.498197678413, 347.678895804523, 343.354492226015, 348.097571196796, 343.32191092431, 343.39659996503, 341.296825865486, 341.107039633169, 348.728913877797, 341.236381499691, 349.534524450988, 341.154353375731, 342.541050765736, 343.869233048916, 347.1226178463, 344.756827865304, 343.6132798614, 350.714463162467, 344.190649359698, 344.101813172353, 344.97844445663, 347.231645741861, 347.517660512776, 339.882617448654, 343.578592554411, 350.829387888251, 346.750811571487, 342.891661862362, 343.523656068595, 344.53954710769, 346.316302984249, 342.485712399928, 347.075919862403, 348.384747061766, 344.90563185048, 341.303021952915, 343.471181273906, 341.156464658208, 345.668143861489, 340.612160446693, 348.481852418473, 340.214336290011, 337.409746344006, 347.666450267395, 343.710510074349, 343.625470354397, 339.814238625401, 344.875934586286, 346.250438304728, 347.69693500811, 343.913973517488, 345.849195408178, 345.941079181586, 347.747400279771, 344.024505820649, 340.951462540549, 342.626233316886, 342.943636089607, 344.518854943716, 346.889729727762, 344.276847770806, 339.375794604807, 342.563892665405, 343.999151617772, 346.985051343472, 345.619014111164, 342.470344033086, 349.230882931253, 345.358163391123, 340.535575516935, 341.813808157148, 341.793189868611, 338.682503073331, 348.530064538741, 340.237541405363, 339.647115658953, 342.168624426793, 347.00136351127, 342.360473749007, 347.980484067914, 340.967944598652, 340.774301458124, 342.394853048488, 342.222386199022, 344.915559716677, 344.476273593619, 347.62594197198, 349.846839783927, 346.451717036031, 344.136737680418, 340.25190466926, 344.388645092952, 343.879681263482, 341.984871536356, 336.938667114662, 349.405383898601, 341.541472830545, 343.234935876819, 339.674198437948, 344.636749731128, 343.300994034118, 343.920486120668, 347.876296749361, 348.111115501248, 342.952291832318, 340.648555475588, 348.585198309981, 343.117551251246, 350.213304435204, 344.070228772264, 344.190493339234, 347.705650903856, 342.505271372274, 345.508445884588, 346.090413536045, 345.12468896458, 337.151990238019, 343.873724192327, 342.512600139353, 344.843059723649, 343.088543844408, 348.873461511015, 347.392796995801, 341.726462275214, 342.430479160805, 341.789224996799, 342.094889940147, 344.346870073997, 341.918726894279, 345.354543952787, 340.810770942917, 337.266146793676, 343.782267204436, 343.691821490784, 344.704472089689, 340.756733283567, 338.090852942387, 346.324111666903, 341.296601592765, 342.924300952807, 339.091866591513, 343.370093816358, 346.647174363947, 345.582437690749, 345.774336783856, 344.544693389964, 341.451156384935, 345.673145337374, 348.78408210721, 346.653753945434, 343.535518562563, 342.493060632852, 342.024444631434, 343.026885627869, 341.474563259388, 346.247627291202, 347.61451059431, 344.784165964775, 351.05007559137, 346.104982646081, 344.469125748619, 338.866189935742, 344.024156316318, 344.196685182322, 339.423132947331, 349.318365536395, 349.985526886232, 345.844231271953, 339.813088616291, 342.69460261277, 347.361330969017, 345.403167388959, 337.616824625578, 343.413032521873, 345.404604944296, 348.068046993495, 336.453562210237, 349.909620371383, 350.316481115074, 343.00259940544, 346.555317648242, 345.646318226166, 345.942311133914, 347.68766240011, 346.815047402985, 347.526187949673, 344.440258749187, 338.172738583909, 344.710001841218, 350.4852089119, 339.224410355961, 340.517558971114, 348.747404067905, 342.065996285695, 341.633246201769, 345.12527878403, 343.620034077591, 342.810353413702, 348.548883069078, 344.715984934032, 349.479814146771, 344.360415739125, 344.434249448443, 345.83152783035, 349.104066938987, 342.809489160846, 343.700798243378, 346.885784550545, 345.141171956562, 344.377912627885, 344.600162442525, 346.384433054844, 346.641221800105, 345.222328901917, 341.926217546678, 342.373845056882, 337.97469417383, 345.827989788342, 342.904370179789, 344.636356602476, 339.429570661906, 341.684722526218, 341.679123204516, 348.586431706938, 343.587790508015, 348.268886875006, 341.417503327459, 338.435552237446, 344.439496903307, 346.737914920871, 340.040354993304, 344.167133484247, 342.331083477547, 343.750090457053, 338.707906546103, 343.811167438534, 340.737418548724, 346.655735482129, 345.868953501415, 347.066421674437, 343.162288436892, 344.072688505528, 340.086257526651, 345.12945230947, 348.998068434995, 342.595292808962, 341.690548433894, 343.100815396745, 340.76359677952, 346.387837614087, 343.90230301396, 345.052941768099, 343.203891512321, 345.307993095143, 336.559092753462, 341.772585723455, 345.171825664213, 336.437603368449, 345.263342386139, 344.548718345148, 344.999131776081, 345.318872630209, 340.050207328521, 340.340874508343, 340.814124144914, 341.032425704445, 345.939511165664, 348.034583677616, 343.524927602699, 346.109860542565, 339.769758703076, 345.791613395409, 342.790897249934, 345.41223680923, 343.008639389602, 344.617693657412, 342.559055281304, 355.365774199629, 339.141976378185, 336.678511880776, 347.538557764411, 343.571655063892, 341.629537060683, 339.683690915364, 343.351215711875, 343.96764416415, 345.556213490395, 345.029359531519, 342.051868687158, 343.357326749367, 341.791043146595, 343.178114655703, 350.390606208676, 344.524721133642, 346.501994318128, 336.022513524356, 347.075041658451, 340.971485188342, 343.065540225786, 341.452329259788, 347.308215692182, 346.949530181381, 341.506576713562, 343.213108732868, 343.646091022956, 340.448813912708, 346.155712706762, 341.236392058743, 338.686751190304, 338.119100877252, 345.866862525997, 346.566374211882, 348.211226894515, 342.323237058828, 342.653938131729, 344.900474756952, 349.335704984762, 343.667327601259, 343.846872891726, 343.490299758926, 342.912730299488, 342.809158737201, 338.809488858802, 345.254305653256, 348.197860664331, 345.613659033759, 344.872997619112, 347.957085268503, 342.153364389916, 343.487446038471, 342.39257824046, 347.4939723335, 344.141187363593, 355.23602282413, 343.940569348137, 348.475950215879, 342.174557864154, 341.724653978459, 345.223026362938, 342.678776055683, 342.951228182429, 347.546921120851, 343.402624862961, 340.488493716292, 342.440192881618, 343.915774494291, 342.257980509046, 343.841148337709, 345.114021627953, 343.758876689561, 347.28222475389, 337.437435722614, 346.60924326168, 343.903126011203, 343.750220910411, 344.526309441111, 342.626918586391, 342.283122830321, 340.542520824489, 346.848518680662, 342.529281537906, 348.354162378534, 342.03423954878, 344.183544199164, 342.876720425368, 347.146745575878, 341.829518042203, 340.47618666131, 345.84054621319, 342.301928312001, 345.211291558416, 339.761109830122, 346.320537626557, 347.722587315277, 344.333749898012, 342.209335263856, 341.920714409184, 347.048789500093, 348.205520247487, 345.215576780918, 344.766266885582, 345.095124664396, 348.29927227367, 342.099809402937, 339.996792417052, 342.295938304074, 341.361745586878, 347.343205024271, 345.011351733018, 339.254247950365, 344.146246717032, 339.807108766294, 340.705230997554, 338.4766666897, 344.999610284127, 343.040606274404, 344.980524647835, 341.692431012124, 346.569227027151, 339.391231426541, 346.679052756861, 346.103415179855, 345.590078609398, 344.61658304069, 341.295825362967, 338.720430628538, 343.638414812633, 345.478159251488, 345.112328378451, 341.778267604129, 341.121756473066, 343.220538796265, 344.393540571236, 342.335213571631, 340.784890520254, 345.4334378794, 340.287144054905, 338.576683633932, 350.012871094528, 344.508229313648, 344.048232948371, 345.874848250749, 340.230472607648, 342.061965674796, 338.112644085766, 343.191526445655, 344.715906577658, 340.043094394316, 340.841433653223, 336.054194024338, 343.706084061107, 342.297570411293, 343.91997223125, 340.109400716316, 342.305014321685, 341.190456509066, 342.050200652107, 347.009758163645, 340.670190365855, 349.748807336799, 349.675820865386, 345.221557686542, 342.615418629133, 340.905861202417, 339.992651985451, 344.369248277946, 347.409108618982, 345.052665252835, 344.808978662311, 340.359616076879, 342.593589744947, 347.726417642169, 345.289329087453, 344.068714917603, 342.168641529844, 346.405737129399, 345.982200520717, 342.13810813324, 340.999331252676, 344.109890981623, 342.790964949486, 349.956936144309, 339.856478480422, 345.527020658783, 346.551275014439, 341.289238210982, 341.679724277505, 343.674537874015, 346.431012475904, 343.076843216511, 346.162658169719, 340.784031380522, 342.601041860897, 349.729505040582, 343.781056377699, 345.32945579546, 349.849105993051, 347.348758445089, 347.245052660168, 345.563647561262, 344.840842191266, 344.062560037501, 347.764636154026, 340.826597307489, 345.73383405606, 340.443370540204, 348.333945564811, 348.592107041212, 339.869363038325, 344.964844947185, 339.05874072328, 340.479888858303, 345.800100486133, 345.998849047273, 342.817631313377, 345.507725442314, 344.027239982327, 344.927020326262, 343.117305754055, 344.774979572267, 341.520189632814, 344.653489377942, 342.818845152964, 343.38384721135, 343.35991048702, 342.520398129365, 345.404461294779, 344.513793419853, 341.79802372112, 342.194944417883, 343.835197957202, 344.090326015063, 347.748419373228, 346.816082314889, 345.781833680967, 338.660610976538, 348.354471959562, 346.567005192646, 347.598688466041, 338.921107541047, 347.236629344152, 345.311796863721, 341.13323107409, 340.769708041964, 343.938329305822, 347.802049936036, 341.185846525793, 347.023368897815, 344.805113215553, 336.667898196832, 341.210050890507, 347.594074141612, 341.275752983762, 343.089037105625, 345.744605934975, 342.446472060807, 349.965712185978, 342.203010490988, 337.581252663577, 341.594186063269, 339.508918021564, 341.895586270473, 344.432245561894, 345.571352943886, 346.256594807718, 345.737401331631, 345.127026976144, 343.027834164398, 343.033018893328, 339.625544722688, 346.843144854164, 347.805005571846, 347.330115825858, 346.613606995596, 342.244448947194, 345.873081560065, 338.722984898559, 343.777485141568, 343.187631370317, 349.483842940803, 349.342198399927, 343.116217997844, 340.319924734358, 343.869679379666, 342.411256396017, 343.974355873899, 346.874447647465, 344.901194193516, 343.503254209628, 342.715916518649, 345.917705937488, 344.251166233881, 341.656966375631, 343.283486933998, 343.014864830696, 340.605253405276, 343.504877532208, 344.438941179088, 345.353035022307, 341.003873939025, 345.046855289428, 343.434305079132, 342.960326883161, 342.358152503196, 341.295643960472, 348.264190551222, 344.483388421755, 347.437093004462, 350.782228561915, 342.965505496531, 345.149877431421, 338.589720362609, 341.598876763964, 345.529614201206, 341.620740358019, 345.429345966663, 343.320250152981, 346.767541389296, 344.692853338715, 345.197145258448, 340.844802174001, 343.077478993227, 345.902639311297, 339.04001089153, 345.049055198811, 341.793871336929, 349.252160263439, 342.191433604736, 344.764427121014, 342.883117968719, 343.872038547407, 348.582157920696, 341.891336342173, 344.47141174505, 345.967937899845, 340.570757798784, 348.41353253867, 341.931149805983, 344.317068240584, 345.206492359862, 344.622263761846, 351.762333138277, 344.753739675896, 340.383035607418, 348.068326408285, 350.266509801265, 344.787151545272, 343.282890363423, 344.26639247943, 346.883241143575, 344.471711847073, 344.932495224958, 341.653298216077, 344.734082091489, 344.296181461839, 339.669802138736, 344.769645076179, 345.620438134496, 348.60824835325, 342.68057297328, 343.215709771638, 339.40776337834, 348.266719807379, 340.614657116069, 344.639698760811, 344.450691136661, 341.741575375826, 345.165528754357, 349.218380520573, 347.615852041102, 342.248322102314, 341.570329999232, 341.895752433196, 342.048273866895, 338.001629648974, 339.54763518346, 342.691458651909, 347.886054937348, 346.352819259901, 340.734704468146, 340.467455799658, 343.119808327133, 345.233526880487, 346.249575953203, 345.405338703715, 348.22869134619, 343.366576729481, 347.309464038328, 345.485839444731, 344.108964575954, 342.675336326557, 345.190413031033, 344.577372365206, 351.110666047761, 342.762853628262, 349.969228777379, 347.258771150083, 346.885251409164, 344.139817130456, 342.197309993637, 343.203244973539, 336.670219234422, 342.692782899804, 344.075620529417, 341.600265553409, 346.92328993682, 345.125057830281, 352.638693380417, 341.69224901134, 345.868077811603, 350.015322940856, 344.625316975328, 341.173952764788, 343.612814436445, 345.412598469486, 346.6397773358, 344.99310511221, 344.235600363641, 345.781435680669, 340.85842940132, 343.238215265961, 342.672263541128, 341.94116906821, 338.839834126458, 346.899805015869, 345.062703202433, 348.230285535078, 346.24366003446, 343.972815372501, 343.953255010976, 342.267201278957, 341.839600632602, 344.563909745817, 343.569484264393, 346.857329921804, 344.030900335406, 341.117913979566, 340.578755436861, 340.127688960722, 341.356718395715, 342.212548279764, 347.806348625938, 344.234160782957, 341.759296150106, 344.780789285883, 342.323175190802, 341.91336170193, 350.206167279629, 345.704477269582, 341.503466758443, 343.882396602134, 348.026588991724, 343.539218032994, 350.491676607535, 344.615975509056, 340.233237452885, 343.728436440723, 342.412612398597, 343.48675714004, 341.36055761084, 340.840748043238, 345.223080326414, 347.631300828144, 345.1065105292, 343.46099297023, 338.638056481096, 345.381694102972, 343.676883162195, 343.743865704712, 340.660320860919, 340.59868930168, 344.748499352276, 340.398438405893, 338.111555104293, 343.993873315532, 345.582468922997, 347.503259568529, 344.747778820842, 343.448154306827, 341.405533956905, 343.275450640448, 347.417711386872, 347.891385002684, 344.873017010142, 341.67775234067, 342.423430696386, 341.919544302184, 340.322583401645, 345.383034138399, 346.893023610056, 343.941611782492, 339.785244876588, 347.726205487189, 347.199143928834, 343.004879406726, 340.67204625865, 345.296947116535, 340.798319338517, 341.117288789898, 343.590006257351, 344.240128009426, 348.059908567568, 344.968117716972, 344.156447369293, 349.566234304287, 343.20631842634, 346.59373461147, 347.481013912214, 341.820519879412, 343.389099577406, 345.127536627776, 346.615797118587, 348.55916013935, 349.039653512444, 346.312570974518, 344.781331988601, 344.599083474235, 346.092315323178, 342.625168962365, 341.124223113402, 345.606263438052, 345.184395610423, 338.161675238862, 346.383896842399, 344.763282808721, 349.379312686715, 345.637448186121, 345.310019631199, 342.772704347774, 342.929098985618, 343.069578573282, 347.884988687527, 344.759890706239, 343.307208360373, 348.788710031318, 345.481203135728, 342.705935543956, 338.37118080023, 343.767719814156, 348.566734469224, 345.954715360036, 343.324461355657, 341.04991353959, 344.400269269631, 347.102035185819, 344.137360543648, 343.026781985436, 343.673916972979, 341.721634399941, 342.092035498566, 336.154461102005, 344.700601351872, 343.905699786847, 349.122344310318, 344.974503999725, 346.965546806439, 343.177099946717, 355.572226610681, 352.351307526485, 339.335248466381, 343.227711343586, 342.287248254757, 346.424026214241, 344.724644154817, 344.147359142634, 344.163028107384, 348.516394776052, 344.875583021748, 340.903865814826, 339.688357218579, 346.457548358368, 345.119825243965, 344.446051899718, 340.619895539056, 348.759988572067, 345.632433685117, 341.296757624777, 343.415198916, 342.50234030507, 342.684896171671, 346.043627291562, 343.709444246613, 344.690731903021, 342.078678538116, 348.216250731716, 346.963528887421, 346.398334442711, 345.423224429723, 342.52609472031, 342.550266603156, 345.83535874159, 344.401024906818, 344.19068041329, 339.529750682831, 340.400185977831, 345.570457535728, 342.124454520827, 341.428594931929, 345.422087807831, 337.808611580075, 345.662535544053, 348.248800287061, 343.440502702792, 342.563247009948, 341.856632360342, 342.915291498877, 347.621183241189, 342.298654833546, 342.121798534136, 342.60264019209, 344.65612408486, 350.119531970905, 346.057609052712, 341.047879861853, 340.143290768382, 344.035131664504, 342.300048058845, 343.226101473457, 344.372558146221, 345.774883414614, 344.447695683958, 340.813942501889, 343.070473623449, 341.522792835467, 342.693967534481, 343.046533840756, 344.074084412346, 342.193879509647, 340.61243305925, 346.520376522323, 344.03346200945, 342.763802680145, 344.202050056789, 339.651973175517, 342.038777550695, 341.742341481786, 349.033240156793, 344.495826842695, 345.971495606784, 345.473022719306, 344.140299052186, 345.49751241646, 343.540415204339, 350.366544716118, 341.370698375743, 341.504498869884, 345.581577137344, 346.136041184521, 345.118722038257, 345.829738476168, 341.145479515919, 343.677327768075, 341.886455495384, 347.817534296521, 341.385499489791, 344.227637015746, 340.597020408695, 342.034102728479, 342.843709052832, 343.588313764698, 342.451595313192, 343.332100534323, 344.497492597531, 346.289984421974, 340.503153536682, 346.079466287552, 344.930357507474, 348.638774795643, 341.337365313576, 350.400774868837, 343.699952455414, 344.039490500861, 343.955434496945, 345.474166151513, 344.836918588528, 345.958371068097, 342.252578309, 339.415640056903, 348.830332549068, 343.888058543854, 343.499239717131, 344.155796545782, 347.280240521261, 342.144219656537, 344.809818031978, 344.303342726563, 344.195020122418, 345.257091668361, 345.986493598804, 344.994968409641, 344.16276144426, 342.695856718697, 343.686170412703, 347.866839532281, 344.60800054281, 348.587506162868, 342.069898777864, 345.844783105085, 343.643609883612, 343.759346415561, 342.631137292828, 342.156515575372, 343.913584065641, 344.968962400707, 347.150646649961, 342.516771034642, 343.969024082715, 345.178435851471, 343.749453365649, 347.134205808611, 341.804753668672, 341.111014039167, 339.895407476075, 344.538242201865, 342.428282409329, 344.737532486226, 344.680937314941, 349.861892606219, 344.92683858508, 343.610722868649, 340.92874317254, 338.853243976925, 341.81196711953, 345.042010069396, 350.237819173361, 340.630144931211, 346.359392838316, 347.106558351295, 339.655887424591, 340.092902521463, 347.079382620728, 343.937467698893, 342.8350990962, 340.249688544329, 346.291918631816, 348.897020290121, 347.076303178985, 344.959894425742, 348.675977831481, 342.499337686934, 346.208627936922, 347.274226114695, 340.514810589967, 340.606224065269, 342.885344767981, 341.307425281224, 340.011086173571, 340.963840452223, 346.199664354872, 339.776860491585, 343.950060142867, 342.703884510567, 342.138152434914, 341.773547145624, 343.261418204621, 337.275778284057, 341.832752639279, 342.162729490704, 342.441806645879, 334.84647344376, 337.218369652773, 340.38375361693, 345.166791715137, 348.17991507806, 345.416997895501, 346.257533531225, 341.653148207201, 344.62897698894, 345.271190378474, 344.50163788911, 344.400514308626, 345.993248092526, 343.168405097001, 342.129496992834, 348.014680400302, 347.560833459332, 340.324863900309, 347.627902729052, 341.680970593525, 343.353992415866, 344.075006289384, 349.47695154512, 344.461189799406, 341.78297592891, 344.457390694845, 343.189445165024, 348.905327205254, 343.93818165693, 341.652759953586, 347.370860894638, 341.679231173397, 346.251234602431, 346.314419526429, 340.622122993294, 341.478454687097, 342.986873166316, 349.358577352729, 341.374825570218, 345.699236920615, 348.999080661538, 345.022544234694, 343.011744511146, 337.737515901472, 340.249871979485, 343.322837013229, 344.398879483349, 342.616170934008, 342.660845904365, 338.195874775608, 343.842509444208, 340.893696225606, 345.700783985953, 347.308324892941, 342.914600997059, 354.287303178283, 340.508632490301, 342.248160770378, 345.931696342115, 341.043472620213, 344.139672950997, 346.848637349009, 345.094076142773, 346.536344557408, 345.654235141837, 341.974212692073, 348.070737472398, 343.220794341581, 350.06073486355, 341.655832978817, 341.296393018955, 347.031442612306, 349.055010613976, 343.846951628747, 339.696180931107, 340.125627233437, 342.256213004257, 345.926961668072, 347.613521702239, 344.409508358195, 342.686672396319, 344.278838445495, 345.824725288873, 347.823142170373, 344.084213372616, 339.241010872445, 343.165158158495, 340.049816845821, 343.849130046888, 339.245335279285, 341.14668477886, 341.043961398614, 337.522690312277, 341.290205114804, 346.199976872765, 340.368621850036, 343.109330196261, 342.343713983943, 344.556306747112, 342.806805975982, 343.414329893503, 345.879828174561, 343.731947336699, 345.244746955106, 345.65592747349, 339.288618909062, 343.931241938852, 345.728983830144, 345.393365591125, 343.396444431269, 345.266857697172, 342.284552099761, 347.280510194336, 349.122890456539, 345.713327725245, 341.655609764143, 342.641153916849, 344.037778652866, 335.669231566599, 344.169909632072, 348.697789598471, 347.64184302208, 345.343797216398, 343.573385325491, 341.818178364169, 343.343761899418, 346.74562373025, 341.458935385079, 341.013665117565, 343.428105091295, 347.017993781874, 341.753445858089, 341.071968994992, 346.745771389029, 339.305671810275, 347.226125074238, 341.066031884164, 348.31473045523, 341.12894876042, 343.392254387766, 349.569665387017, 342.356587948607, 344.570045227988, 347.792285431873, 348.901332096375, 343.361888441452, 344.253364278079, 344.504390494656, 343.253407113496, 345.927872803421, 345.602995592177, 342.050140551063, 345.582454735392, 348.047435300455, 343.546531140691, 344.115082411428, 343.967176040984, 339.916114677884, 343.911231478036, 344.28213145867, 339.710567442363, 350.367855787966, 349.353672101227, 346.329261337686, 346.035280562367, 339.027613895908, 346.443479380283, 336.660266501923, 338.564514587991, 348.169823705295, 343.912642617244, 339.492847369618, 339.867468379654, 339.028430344993, 343.890745316392, 342.177650237817, 343.183953285973, 342.794454633981, 346.168807471171, 342.247429416572, 339.9913080357, 341.449281501966, 343.366610866705, 348.047572609729, 349.848670348847, 342.373463069084, 342.274008781155, 347.041968123751, 346.077224876258, 343.038316271245, 344.29131552058, 344.051872032104, 346.256208476688, 345.909746314789, 344.11188994791, 350.536783394998, 344.368940191114, 347.118893746986, 345.100154603989, 343.931586911957, 341.466214557757, 341.41997231489, 344.147772114364, 342.934839059595, 341.771404479918, 343.283201639952, 345.537383854819, 347.685448129249, 343.627284450757, 348.614315383926, 345.193181217991, 344.492781280309, 343.585726495667, 345.086508898598, 346.047496916482, 341.177179830976, 346.110494989886, 345.91402782035, 345.812915157543, 345.70698338396, 345.905216783116, 346.5295495462, 347.921894000645, 346.566266441341, 345.129318362934, 343.064450044612, 343.879734279375, 348.548591611515, 338.148812948277, 341.01122303215, 338.728281231574, 340.699861462578, 341.244423673496, 347.254408696175, 341.966801308812, 341.125846853431, 345.15577401476, 341.199800059285, 348.974299747603, 344.035582010665, 342.907362422959, 347.872204059033, 339.635204003001, 342.235381017356, 341.253283349956, 343.022014265735, 345.003823663352, 346.111049175628, 347.469391456697, 340.456006546472, 344.001645496042, 343.637034279025, 343.243260909259, 347.248981018238, 343.345485674944, 344.06730527593, 339.938640291082, 345.052559168752, 347.392220253583, 347.491048719486, 342.898510705623, 343.187414947562, 342.193379045342, 343.894751638021, 342.25694573207, 335.250721592125, 339.203881996829, 342.630105390637, 350.109082762834, 346.876406141771, 346.086109847763, 342.832513997879, 345.92727966799, 344.946921336962, 344.39930172605, 345.277125504609, 341.247173554611, 338.098537870276, 342.46988975958, 339.103874536706, 344.634250283776, 346.09336874283, 342.738931193228, 346.309480214279, 344.92727635712, 346.294804706151, 339.76927180149, 344.144100708819, 342.077756445959, 341.70763435063, 342.829667494379, 341.557566472076, 341.182383037416, 348.099985004158, 342.883656578617, 344.732204778482, 340.95204252658, 345.712199099217, 347.438725777734, 347.67798299516, 344.644731438653, 346.826647910668, 343.237896003754, 345.093788171532, 341.727410296614, 348.570762482334, 343.253562815931, 346.133803931712, 340.3179439049, 342.386376421697, 341.281672214169, 345.19941886293, 345.499563602308, 348.493675626981, 339.892946659667, 345.067832674298, 344.208473576432, 340.016215810175, 343.990333886735, 349.61314938837, 343.295065942116, 340.520758015129, 351.00610953296, 346.164088331275, 346.483367184595, 343.069025329749, 347.947502790213, 343.082487090852, 342.800014840347, 335.647367715867, 346.89630459558, 338.868165403549, 345.841945138345, 344.167136952272, 351.069543696153, 344.410306088131, 339.515916139329, 340.142828690084, 342.757978097271, 344.062856168812, 341.65349980321, 344.334791012031, 341.371578166489, 346.069318400962, 340.493437405328, 345.486107627871, 346.583395756151, 345.968701650882, 344.778505437697, 343.813751700725, 341.438609126266, 343.847549513834, 348.557063183382, 345.923132967219, 337.823393478484, 345.760842093647, 348.94614505986, 342.988789332398, 339.349023844593, 346.630434490583, 342.728986654519, 343.984388850843, 339.231071923448, 339.7559581865, 347.390770908095, 342.199799989213, 345.943465916469, 345.593516648789, 340.920178833259, 350.906299835562, 343.174054453301, 341.913511851437, 341.721765492069, 344.11231699554, 349.258022327526, 347.696423684323, 341.276128610561, 345.366004056702, 348.312721432979, 341.54366144505, 343.641642033843, 341.756125436244, 340.362464047162, 344.976965469947, 342.673136291402, 338.958339670223, 341.688997272309, 340.877033338492, 340.574217339457, 342.554871543979, 348.589638696812, 345.652280860973, 342.922754291523, 341.232051699574, 343.643058542984, 342.944280453242, 343.825646353074, 347.785513435305, 341.49723350142, 344.219636478644, 340.409190057035, 342.359144969748, 341.675564391375, 341.133193059155, 343.855507038163, 346.010294356156, 339.923665930028, 345.884847305154, 342.759773062672, 340.014234192371, 348.304616776884, 346.566748458547, 348.226808944821, 345.306815513303, 346.267437434697, 342.837801523863, 345.360696834996, 339.504970134033, 339.287480205529, 341.19328769492, 346.836176458823, 339.091993059922, 346.891570932793, 347.044176298866, 340.114408003916, 345.690076382583, 346.487804723557, 343.776956204694, 345.966246976527, 352.394499685462, 341.363017118235, 341.457541641079, 347.540420974696, 340.628357969804, 344.385809857059, 348.088762917015, 346.905656236364, 345.622480251819, 345.023276274153, 339.222001141674, 350.116379056193, 344.371971573263, 343.993148241395, 344.516046814523, 345.217857211664, 342.132841327021, 343.890842832869, 341.460510759172, 346.78390421021, 344.72210559016, 340.905792307775, 342.810318456082, 343.527950508122, 345.368750691112, 341.371214073536, 345.456722659641, 347.275684915055, 342.954794364944, 344.072188087015, 338.768159796818, 345.536888428743, 343.843797553172, 342.609171823577, 347.706927026657, 340.300924342302, 345.68867794557, 345.491465824155, 346.017229303133, 345.825022798141, 346.188957970984, 342.550895311582, 341.404640360265, 340.258180358104, 344.569588962801, 347.328792434866, 345.730429738267, 342.797785861814, 345.755742327807, 345.196330758389, 345.375052907961, 341.397305046657, 339.423793655359, 347.146817491945, 346.293204783436, 345.234708036788, 347.77333347343, 339.594357811053, 348.763029635532, 351.633108878885, 343.276647515424, 344.145549623667, 344.323933946069, 342.190028416977, 345.379334688584, 344.950860380141, 347.415919668204, 342.559782249946, 340.461950518964, 344.576388915989, 343.506361926807, 342.72477106148, 341.104134634099, 337.44396400665, 342.015081149691, 345.387367151514, 343.726142183733, 345.383058497695, 343.915547312489, 345.130017078536, 341.764019407342, 341.190156376388, 343.739268093727, 348.25412740436, 346.981415846897, 343.041117189678, 342.199881585144, 345.702865852476, 346.067370464817, 338.093185584702, 342.722976458024, 340.966558565291, 343.214289562111, 343.853207234893, 340.913869271789, 345.180691398094, 340.40764767012, 349.816019954681, 351.952842093469, 342.168659835666, 346.477231286589, 340.330642811141, 343.84751217496, 345.272834542903, 341.891183101681, 339.697418631563, 341.939188983609, 341.327912726616, 338.680363775058, 342.887701325912, 339.557136183823, 342.929695262593, 349.778689765528, 346.485657890271, 341.529740260829, 338.288388461047, 344.654432163735, 345.821803244086, 342.953329161022, 350.255677377603, 344.046233854794, 341.901334808663, 343.5765062708, 336.87480692482, 340.499861117525, 343.365340801998, 347.285345410501, 344.59103981497, 346.47998110859, 341.20711521057, 343.653308101024, 345.200031869142, 345.334608395416, 345.483895546988, 342.249292808392, 347.106569822979, 348.551520090743, 341.317708845882, 344.351891694878, 342.856405865147, 341.821382799078, 341.581282846613, 346.67336996888, 345.167869480182, 339.754822349265, 343.641015654842, 347.294512282944, 342.711494321624, 348.921626811775, 346.747106696221, 346.709651047194, 344.740854339574, 345.704957958693, 340.334499617227, 341.049452977273, 342.288704596657, 345.334570899032, 348.91760999634, 344.491627090832, 344.028201659143, 347.954075686707, 345.013748253766, 341.926881804447, 340.470580028092, 343.169973130726, 347.114578791, 346.847713161222, 339.916119532596, 339.133673226899, 346.71951210568, 341.585809045486, 342.414477069273, 346.370822693379, 348.482236400842, 342.7618625553, 350.532483043019, 342.891224323816, 348.815668541595, 347.885905311661, 343.945080345533, 344.668657312257, 343.395858839827, 345.001643220373, 344.216499026063, 346.394012966519, 346.602671908962, 344.669321592303, 342.386049580628, 344.676229853435, 344.65851906521, 345.863384688954, 339.479284250114, 346.150804565224, 342.108025013977, 341.75803414903, 342.625124276561, 344.127990843398, 345.758858664031, 343.731010001226, 342.117895028348, 344.00843393487, 342.023302345765, 345.656903277174, 343.970305860944, 347.103492068487, 342.397528467585, 339.951325673138, 346.153817986979, 345.449834220116, 346.464180165138, 343.547171063079, 344.718579592034, 342.667444616847, 344.00741196348, 342.993394382206, 343.309200287033, 343.822868207658, 345.404432113603, 343.272918713843, 344.668342387696, 345.985185892348, 346.276664172623, 344.496273799262, 338.416703153595, 341.092521267261, 343.999578876711, 344.625307406369, 345.423621236863, 343.977538168898, 343.869254941641, 343.792992667961, 340.93701037354, 343.461520456015, 346.623944417925, 341.64547511914, 346.211824118671, 347.451278392456, 346.155586197606, 341.277311600275, 342.966436604234, 336.714625819866, 343.174161904809, 339.727459516877, 340.444485830089, 345.683207825815, 348.3425358194, 342.239221788318, 347.65086194612, 341.257651810577, 343.044700013247, 342.828743836509, 345.166377100091, 348.025596714051, 347.044269206401, 345.124796889896, 347.721716344592, 338.351186756689, 348.335586254396, 345.916749086753, 342.835234474241, 344.376335271111, 345.909999363116, 342.380308976937, 341.820548476328, 348.434875583658, 345.97127701442, 342.254208631377, 343.807088191811, 344.152048095777, 338.332373712725, 345.718749353547, 344.050920223448, 343.284941296067, 341.974779022687, 348.284332743689, 341.34730479185, 342.557363409153, 345.025456213908, 344.746638621087, 343.830094589324, 339.135434237669, 354.015833293711, 345.672720581794, 344.347463178049, 343.571056384096, 342.843870006213, 344.618753464659, 339.306380477809, 341.940295938374, 345.008840608634, 347.023837642812, 346.117025446887, 335.617630639694, 344.635192192173, 345.684192165217, 349.482771347498, 345.146748880348, 345.046497935119, 340.676150443013, 344.90295195255, 347.399854942471, 344.944521901387, 346.055414591106, 348.038964651838, 346.671382950644, 345.923200114354, 346.405321604848, 335.152476843385, 340.322143494234, 345.937194668339, 345.937791178096, 343.16576451117, 347.521134522099, 345.044686152188, 347.099665049164, 343.050646057808, 342.712473661477, 343.827948842974, 345.212323372124, 346.833001402455, 349.517522759746, 341.785715121602, 344.134668839237, 342.472168853421, 341.813112734026, 342.286381708264, 348.321364377941, 339.791525104837, 342.851885653247, 346.172148752919, 347.907718344703, 342.562058020223, 342.759863491241, 344.190970377728, 342.432274161216, 346.068997288938, 347.236306317987, 348.885199366637, 341.994834258492, 345.794744727413, 347.371843270169, 341.350979013847, 345.800365088329, 343.414378771155, 346.722814188674, 342.977596515643, 343.231656968222, 343.539271101533, 344.197142482384, 347.204326675982, 343.539691483785, 341.109221516746, 335.954375398524, 345.306279230003, 343.809986838726, 343.181056692129, 337.359036279988, 341.686020270739, 338.423782956198, 345.183100298329, 346.151030502761, 340.025134671012, 344.631417553021, 344.116248708997, 347.813099276205, 343.176175941496, 345.605219777051, 346.655357506287, 338.751046316727, 350.090213658286, 344.712140665831, 343.111858542429, 341.966285223724, 342.69103041417, 345.510011484399, 339.434687848083, 345.754165557739, 342.033257247535, 346.832915528966, 342.451049681057, 348.883527219667, 343.17773018404, 339.805499676876, 341.356950765155, 343.683848087306, 343.130079825041, 341.049279942962, 351.817840362543, 345.941990364399, 342.608427408053, 345.435297587103, 346.851483157323, 348.762333868328, 340.591078697661, 341.887260158729, 343.544142982979, 348.802332984885, 344.000363646788, 347.995398753664, 341.5417761948, 343.188467900276, 345.458728924856, 349.811830059457, 350.707243439341, 343.091242573704, 345.415613377568, 343.639637592128, 343.796684524748, 347.104106962959, 343.494061065051, 345.56994221289, 344.099029764735, 341.824522348178, 341.041625355013, 342.760857574175, 344.706801728924, 342.64060617325, 346.893911706767, 346.212295965475, 342.366458131832, 345.9087319068, 345.627867838262, 344.554022776655, 341.678895162427, 347.804830684701, 346.183176725233, 342.234569269204, 341.626541048632, 348.246318186536, 346.866698678199, 343.609321403087, 347.382520546689, 339.789342577614, 346.060773714663, 342.119962650613, 349.571213481715, 346.276026348346, 343.733198840412, 344.272399240926, 348.317106875323, 345.970374540801, 341.595609903609, 346.351328575913, 342.941276083388, 347.343358337967, 351.710108817848, 343.796885556009, 343.796588505554, 344.658592369365, 341.194693863643, 344.86753539308, 346.003316032085, 345.135996348923, 337.459504409287, 342.325908176717, 350.193869145455, 346.687236003671, 343.40286866863, 345.547826723534, 342.741109181123, 343.766442530108, 345.079037129427, 339.468143056612, 345.031222315623, 340.573262855276, 341.344706740171, 343.40994545046, 344.290808585174, 345.059712642546, 350.589877288806, 349.680055656583, 347.691184993808, 342.734868172624, 345.27247876797, 342.185641974001, 345.429818244552, 343.298993440341, 349.90237345064, 343.227753739636, 346.32790213548, 339.379111987021, 346.595276298204, 341.643123217523, 341.496141499535, 346.951032336003, 345.738892281365, 342.603240371215, 340.401594620654, 339.418941265023, 344.515707058752, 344.929196911684, 346.778763307255, 340.502653242714, 349.243432651135, 344.234311950137, 338.925906693044, 350.801332165483, 342.412441425626, 344.679330195934, 345.742642402612, 340.183868571968, 343.694460766593, 341.45892498943, 344.710585502111, 342.364365931088, 343.055707404196, 343.694513280407, 343.509052544839, 340.899101895538, 352.306555909006, 341.583441565285, 347.135883218507, 340.651149438504, 343.552279021679, 341.599674112215, 344.156633046503, 343.134118353498, 339.576139138825, 349.345874250844, 344.764605774011, 342.820955920781, 348.714922656248, 346.12582641257, 345.016925614737, 347.495266166355, 346.543475340613, 340.489119873095, 349.35830264142, 344.341638442215, 345.01354508438, 341.404496155965, 339.937702553165, 341.284526862325, 341.740294128924, 347.50521333511, 345.981433836188, 345.538882623227, 346.092357210874, 340.610962619908, 344.847841462688, 343.231212434344, 344.785641257979, 341.302306713065, 341.286915355016, 345.456204031241, 345.695013446212, 339.87565002922, 342.918750096207, 339.76885934127, 345.762108642632, 345.944427871564, 340.984642215477, 347.735305290569, 350.924923278531, 345.34407221007, 345.219170179372, 348.867897242142, 342.958896304214, 345.556453706166, 344.219991141116, 349.536729918871, 346.885310994317, 343.657936273037, 347.999712783015, 344.342597062605, 342.823998609075, 342.444524322534, 345.829135962032, 340.358060212622, 346.970801245202, 339.501594079492, 341.026449808824, 347.650037279941, 345.595099768334, 347.856937732263, 339.633688290622, 344.718646860837, 344.728104953429, 341.044769485605, 348.154016002028, 345.933522472992, 347.829193981117, 339.014808952142, 342.673501285847, 349.756955310225, 344.742907394289, 341.864033516863, 343.135061153026, 342.654423778789, 345.102008794328, 342.702696919363, 346.356494049799, 349.336289519789, 340.807366297077, 346.22373681329, 345.82277621137, 341.01538150577, 346.923958812089, 341.608093870087, 347.776382952965, 341.165855355943, 338.510097717866, 348.024565929907, 344.308208393135, 344.899486223798, 344.398938644468, 344.009176940804, 343.762414441535, 346.142736501196, 344.922095608168, 341.126821970123, 346.207609205901, 343.640368124976, 343.950438777914, 342.117280970882, 338.94953141018, 343.239982092548, 343.300965390222, 343.690798151339, 342.734777077009, 344.346491478879, 339.653387748576, 346.642415070614, 349.1386397457, 341.654109509222, 345.051305869196, 340.279434308121, 350.796514110742, 344.601056675609, 341.636344840171, 341.735905886897, 343.367937309563, 341.026665752698, 346.852441836835, 341.279651330704, 345.365846678019, 340.464257423028, 350.230098039294, 344.259207563305, 341.388092931708, 345.727049873877, 347.547034896211, 345.371905832957, 343.195124450918, 341.74018706513, 342.604093670544, 339.111901421077, 346.264179052064, 340.490698306436, 347.175852732795, 342.29116090832, 342.57590494785, 342.6456741362, 341.654886748308, 345.90626095857, 343.321960641494, 341.874915236155, 347.108407440934, 343.260469162764, 345.220052235124, 348.217696652386, 345.728726416869, 346.149003057412, 347.128128866171, 345.403968388702, 342.086270771804, 344.87962425147, 343.230759081031, 343.710901014263, 338.676259656779, 341.586583746171, 339.695082672261, 338.945786361225, 349.944529659891, 342.869238336817, 342.2816240225, 341.833569143359, 344.694833384667, 341.741236047364, 344.09084257557, 343.272296415488, 343.816449551024, 342.633129803964, 343.09906663288, 340.918336088049, 339.831523817173, 351.907295030601, 346.320328489203, 346.060054040211, 346.595768256041, 349.089241870234, 345.948984817881, 343.382387049229, 345.958433557557, 342.201221026077, 342.840620351395, 340.507287569198, 339.586720294657, 342.830909416205, 343.712723412958, 346.121408870843, 342.10664589441, 344.893957086418, 345.201849763007, 347.633794008464, 344.625992775317, 346.021415033105, 344.922266254219, 347.371104229365, 347.262441888456, 349.376102864804, 340.812203831594, 343.470320770807, 338.183436199978, 344.368179744925, 344.342163018161, 344.281750740556, 340.545414334409, 343.567544137589, 345.909556363543, 346.377506213072, 344.68606392611, 347.365914300177, 342.783415435296, 347.643115485404, 350.169316337774, 343.786618700816, 343.655253122356, 343.853296789628, 342.491753655809, 345.81116908744, 350.30755641679, 346.627782308239, 343.878947648685, 342.148832302335, 344.170021920988, 338.319732024436, 345.484729943579, 345.915738978548, 343.693854357855, 345.436957385711, 346.16658067524, 346.644482396362, 337.30411468223, 339.634906384919, 343.084687614901, 344.145632685683, 344.237160163316, 341.529118681153, 342.530649346775, 344.449796595101, 345.931580916388, 342.271509179953, 342.332031224134, 349.478817889085, 340.455415774416, 344.956067913697, 339.827556276663, 340.093338107913, 344.345058889119, 345.484413810597, 341.964673355018, 341.768367742831, 346.743964097575, 344.95039674637, 347.068994264051, 344.788639739144, 348.098722801431, 340.126247306917, 348.525976408446, 340.749215792191, 343.036863424511, 343.305415740195, 347.661113560917, 340.715566249571, 342.682993752456, 343.877893502206, 345.489773859159, 342.725137086751, 343.214494107431, 348.789253489643, 343.304519858495, 340.691208705787, 339.68790786043, 347.115568175348, 349.338292287323, 344.373588187075, 341.240766457075, 343.671803294331, 345.986719262529, 343.256905814999, 343.147552768506, 343.385118129983, 338.833014471671, 342.665777984281, 352.458436190859, 342.74450386423, 348.744786926473, 336.285683272743, 342.732628200382, 341.409881300181, 342.946824261029, 337.231666628395, 346.65536028803, 346.221706739367, 342.745781643263, 343.362442052202, 336.873667665905, 344.473515649555, 339.718797082134, 349.411530776277, 347.400090015367, 339.017654274357, 344.084028716053, 348.693880033081, 348.311194730142, 343.077964075317, 343.331067629812, 349.770521307308, 340.639010084484, 339.972854419198, 344.56009258948, 346.230412961298, 341.589384144084, 344.012134635241, 347.507764986948, 336.889153812819, 343.417116717578, 340.768234404879, 344.495723385629, 339.344982715948, 348.46296731579, 349.585730935068, 346.420824116547, 348.232553551305, 341.217531431801, 351.199875168371, 343.029792767852, 342.599279025234, 343.450418324648, 347.906397817778, 344.695366306385, 345.451068130956, 343.309089407056, 343.638215508956, 341.715817825955, 344.452393346746, 344.550752397061, 341.576666518711, 346.139268391334, 346.787265708576, 347.643136742343, 344.278326611197, 346.735326758917, 348.706761628882, 343.585156219737, 342.033587488409, 341.597817633253, 346.156962822215, 345.957339570479, 345.640081529508, 346.543587569875, 343.63948394911, 345.732855927035, 344.924108851057, 339.015818701045, 340.991658292987, 345.558055938423, 344.746050696605, 348.842381051297, 344.29133685295, 345.549669896803, 340.349501902832, 340.813208026404, 344.935106886409, 348.377942110108, 348.072539575813, 347.333574376404, 338.158925506543, 348.006450474726, 346.407173107174, 346.37843773472, 340.392287450626, 350.269468255793, 343.560448287441, 345.035769368935, 345.664104413283, 348.221625773406, 347.767883441728, 347.587962120687, 342.510344293865, 343.981334549656, 341.739022575063, 341.047164590183, 345.197864483199, 346.087192214493, 344.691892854157, 341.731885883408, 341.787859279976, 340.18592515135, 347.748597750598, 343.861896629568, 342.989199245972, 342.103216749445, 340.291382581564, 344.058839934931, 349.860249213295, 340.286629068396, 345.915500343572, 341.242339370303, 342.228208405272, 343.895804470341, 346.835928292628, 346.51457416566, 346.650214333133, 342.648140863705, 337.688812086692, 341.422469183813, 346.800324203909, 349.440062717561, 340.537803331255, 343.103212376802, 347.23861282629, 347.573594369507, 347.411725044677, 342.333500037783, 343.903169442165, 347.173718965054, 342.355191826923, 346.261389810966, 346.693877862794, 344.109654566636, 345.272704916069, 345.328308815776, 344.939499409055, 342.979231679592, 347.188229322551, 343.248199802431, 345.541726982607, 339.406365666641, 344.318882893627, 342.210912008574, 341.529665840034, 346.747258643035, 340.035907979552, 341.286319264492, 340.883640620822, 349.164963556435, 343.865973673643, 344.507938497403, 345.02925870606, 345.621904265322, 351.778158335115, 345.983310117977, 342.835496875542, 346.297916057748, 349.933105238532, 349.469909626438, 339.83723246537, 347.931737738855, 340.92725889145, 341.162684643844, 341.884872844643, 337.735375107537, 344.818264707811, 343.811472854872, 347.008086289875, 345.167475080148, 337.946523226139, 345.409516358876, 346.086331949697, 348.763906715386, 340.477570538143, 346.996042815758, 346.732285857089, 344.164741742341, 342.386895910562, 346.95305879888, 345.696566257599, 344.962162179369, 340.898593896426, 348.893700892923, 345.412149425268, 345.704834630736, 341.524465489136, 345.739453924473, 346.252275106345, 343.901578293885, 340.845350536526, 342.684722512361, 344.383380031396, 340.391528483402, 343.805020145632, 342.218090344784, 337.009191066451, 344.067267976659, 347.855920031418, 343.705222345323, 339.742350714451, 340.360233918608, 337.434574473158, 343.023740748539, 343.615654727224, 341.56935441066, 343.403100984392, 351.49334178411, 344.338535978552, 340.401133766252, 345.76749594442, 344.636713786955, 349.484309505739, 343.716080981853, 343.449630071509, 345.065308978737, 338.896366710913, 344.071093911839, 346.048962413001, 342.742583061108, 345.699350387148, 350.392707071754, 345.95221555349, 345.052144914552, 347.401168654566, 342.288265386301, 341.514013111919, 342.040354338408, 344.052463968521, 348.390422357547, 344.335679008586, 345.076939110638, 345.141363924411, 347.275981881905, 352.011834182351, 341.522525605664, 346.528495876772, 347.832818546426, 345.662411924517, 347.937087745201, 341.708815879143, 345.397721645409, 339.91743014315, 343.428257363862, 342.767222312892, 340.774497526243, 342.51637923167, 344.119562191166, 348.427618010251, 343.028395973593, 339.288676215579, 343.037810729898, 348.260870774838, 345.645366114843, 341.895093038696, 344.792654674084, 345.95562931444, 343.399825094702, 343.567004910017, 341.557107019898, 343.787511393969, 348.996653375983, 345.815434738785, 344.045187993794, 346.939718380043, 339.401924963936, 341.181976317727, 341.402687559249, 343.657205676083, 342.923662186576, 344.271527248531, 344.561849297796, 347.96754409378, 343.345655851731, 341.703676071673, 341.835979337966, 347.214832857528, 345.943080347379, 339.853662232214, 342.137757229471, 340.938209230823, 348.042856610682, 342.298782895254, 346.222770356693, 342.365011733354, 339.241177339896, 344.994118123495, 342.643924535503, 348.176880698309, 347.884366183773, 344.047191041932, 347.596612852638, 343.038152137206, 343.268083574192, 341.375508379717, 349.564916198485, 342.598055668894, 342.589680869311, 345.948935159918, 345.537053482142, 348.359388182795, 340.345694760775, 345.450331509325, 338.417844522207, 344.769709690059, 342.384530734767, 345.594941752186, 343.830917205969, 345.641950295973, 343.7857179122, 343.978084448628, 343.921890023618, 342.035642699512, 344.003354943035, 342.932175550729, 336.938748406646, 344.913345027146, 345.869585572332, 336.943680762996, 341.989336715514, 341.139884331354, 339.05143215293, 346.999731306123, 337.919866077121, 345.908161682977, 342.892856467138, 348.050294377208, 345.777691439182, 347.416633878173, 346.88946063979, 346.701374833413, 343.645672268083, 341.733971822831, 344.992821615348, 349.035418634309, 345.971717144839, 345.342262491579, 345.053314886143, 344.302203134839, 343.716533671329, 344.618522044473, 342.116302372041, 348.156178226989, 342.679121260111, 344.458876675016, 340.547676599948, 342.641018034446, 344.619754253574, 341.398827960828, 343.804700113592, 337.987754600446, 346.946259706273, 337.205818779034, 340.327116839783, 341.535842975593, 342.727802975101, 341.003786695025, 347.549262166466, 346.425965550444, 341.859399749362, 343.228579674018, 348.474751048964, 345.615073868233, 344.29920104416, 340.737976724831, 348.988756466177, 342.79675749199, 349.264335581722, 341.017755126338, 349.102845707382, 341.927564988928, 344.181096603024, 344.527402659974, 342.284451216236, 340.754780478244, 350.018537103592, 343.397017937718, 341.322236970138, 344.644238477232, 342.232828173166, 346.931468282508, 348.058680767961, 339.802809713709, 342.643900004199, 339.23979449856, 341.103481861138, 344.022431155381, 345.662878192973, 342.619445683367, 342.090417680986, 344.33444695356, 343.290272074455, 346.188165406904, 342.655209619341, 347.16622279969, 345.894291924888, 344.865368843328, 347.552699849976, 337.627051110111, 342.761389682266, 337.266958765576, 346.39014192197, 347.128350368181, 340.841213980086, 345.811606147126, 339.782234138751, 345.80307643219, 343.204400079721, 345.095267527835, 344.758702116874, 347.926475764097, 341.279630544292, 341.649455709744, 343.740738106349, 341.516195445135, 343.699917358182, 341.955378939081, 342.169648953319, 344.155963209519, 345.070973129756, 342.447586125306, 343.061564458367, 340.875805378604, 344.692173485929, 348.883202347028, 343.26204103431, 345.658860632715, 338.778835824871, 343.061732306076, 350.341883867705, 343.995393290716, 345.30369615212, 344.378693462256, 346.572957884027, 343.79499355917, 348.170875234641, 345.522313533282, 338.683715815966, 340.185106517083, 346.385239598776, 348.268257758198, 340.926230268724, 347.899994685201, 346.440028807719, 348.218992064873, 344.171506715161, 345.873254645498, 346.848598782198, 348.104686416152, 344.932426442531, 349.927085813159, 339.459696675164, 344.226034080955, 346.563470284066, 346.750561560632, 345.662088696761, 345.484438367477, 350.74527432512, 346.485674254034, 346.060947238583, 345.705505886433, 345.087706086789, 346.866009434912, 346.56570127426, 343.381807370043, 343.389267530711, 341.994900035686, 345.111153077096, 340.386691555626, 345.175524962526, 344.279597996293, 344.570068666071, 342.457129516207, 345.407473607245, 341.12131926251, 342.954133489598, 344.001222310188, 344.879784181191, 339.612071347426, 346.229556008952, 345.250235584069, 339.941466525002, 343.657039831464, 344.739992629137, 341.368919423123, 340.166943915541, 348.894811622882, 343.387529166203, 348.883470821134, 347.306035392309, 340.105278400564, 344.928904571126, 350.437400285056, 347.118923359363, 345.446396610556, 346.094761335776, 346.417059387412, 344.644606745434, 346.111022870267, 349.670414958847, 342.776196282727, 346.307046255869, 343.750038141352, 342.439922514702, 346.535430402668, 346.126212914466, 343.209230053039, 349.247498937651, 342.881160033972, 342.495339194818, 345.842490917126, 341.301869298679, 344.489088960685, 350.467651480361, 341.502179771741, 344.600608419527, 341.617169342327, 338.890768187312, 344.122251325507, 346.087355167266, 341.716637181534, 344.730841109745, 346.274425951751, 344.442553135123, 344.946749162127, 343.95512968137, 342.877096410566, 343.315904359283, 341.211217633715, 341.580551807471, 341.874420383727, 345.266306058561, 345.7018301421, 342.522903235222, 345.524811355585, 338.842873063944, 347.004844193643, 342.59177652672, 345.864609925497, 340.780525605313, 343.683369360182, 347.055823086284, 341.871878748347, 344.650676133399, 343.881781770575, 338.048330607291, 342.427187825412, 345.579708814663, 338.833266501893, 348.774474723022, 343.429585413025, 345.634130533851, 344.466412103545, 343.939021615062, 339.091900483302, 345.881934645447, 343.100706596548, 344.411371402892, 340.261523063273, 344.448317819148, 343.077289925643, 344.958740582985, 343.050732905651, 346.283676837415, 345.244436585043, 346.300796847271, 342.569941501123, 341.695373820989, 343.752792043664, 348.100183323095, 345.792709938302, 339.991507978459, 340.122200211911, 346.954832049749, 338.917146177142, 343.111186446753, 341.037027945039, 348.986860609829, 346.616884461925, 341.72082126046, 341.245506651844, 344.925576030661, 340.19162074499, 341.081338229605, 342.431202467323, 341.928935569447, 346.770059222509, 338.611246420795, 344.655856525917, 343.326413658557, 338.578703612579, 347.866633721148, 342.071066994359, 342.508211725796, 343.26249925512, 345.409275727393, 344.766128645097, 341.236360615012, 344.762241131102, 344.546467507694, 348.043362778107, 341.448699211071, 345.593811456925, 344.995368932077, 344.122016120149, 346.524181036332, 342.825665142357, 340.975683713097, 350.0596211047, 342.446402313738, 341.986939261903, 344.616549573357, 341.140158878334, 345.451435095054, 343.27799278567, 338.065803245498, 342.35349625389, 345.303671899213, 339.956303201589, 342.33871504903, 342.411700448612, 343.508026561824, 349.837940439245, 343.538218165472, 345.15706901078, 340.149965937581, 342.819124750143, 345.605021284088, 341.584476517299, 346.098099519492, 347.561627398579, 342.623347689529, 344.007314771952, 342.116009755279, 345.304423455046, 344.517840413731, 340.577109683116, 344.919237517091, 342.430918239018, 342.828987741578, 339.998912757285, 347.574302080195, 346.082901456578, 346.580437674555, 343.179958656569, 344.674001311134, 336.596552191236, 343.919303921371, 346.086117018917, 345.243695309265, 345.194964669311, 345.190010171787, 346.972990764149, 346.377313065079, 340.642689590049, 348.99696906879, 341.301447650142, 345.606836369184, 344.259168590342, 341.360128707178, 345.455861714195, 341.499376352551, 344.462811661378, 342.625256518578, 340.261733006406, 342.563267753702, 347.462606128964, 347.592104904127, 345.313301811598, 342.449076182942, 338.541112542648, 347.323855069395, 344.883302926962, 336.114464537765, 345.034526788016, 343.194608428472, 339.278015926952, 348.191037515793, 341.006268301825, 341.123235649826, 345.738638089573, 345.432853606514, 344.529296402383, 345.881920318876, 345.883247199222, 340.419600708399, 342.741650523134, 346.403185709312, 346.018258535392, 341.337787769988, 340.848420430531, 342.336462199324, 347.196237606263, 346.018880904242, 343.841737492285, 340.593155196682, 346.437216744457, 348.510071164909, 344.29935415296, 339.181110922419, 345.380138856929, 352.923001892512, 342.528103628894, 344.848325687019, 349.548754583593, 345.967208929682, 348.433051201934, 340.531471048453, 342.102746245105, 349.514957780917, 344.742491944426, 342.933934065184, 340.835283165501, 347.709016931805, 341.083203897299, 339.264149310686, 341.854930207993, 349.521336330213, 349.424839506141, 342.198372139119, 341.182991465753, 349.774933448922, 347.075019324286, 343.816083016061, 346.326149435658, 345.783486993407, 338.928746302771, 344.335213521168, 341.668304355267, 346.881742745572, 341.259257345718, 341.871732161229, 345.771526010833, 342.772774926406, 353.604402877396, 345.975129783983, 345.347533156602, 342.637498137725, 341.568052577864, 341.16073567971, 342.332133448435, 341.634536947066, 349.216811229048, 345.171077812876, 344.88800579239, 350.483162723817, 343.470373402352, 340.94505268316, 342.377397917961, 345.920684293968, 346.351025438414, 346.220889754753, 342.014528595179, 336.396308244121, 340.072668594419, 344.30605535059, 341.128777547235, 351.704007004959, 343.450355863548, 348.851333251232, 341.659967018665, 343.252337959999, 349.242299998741, 346.428998366886, 344.423439355172, 346.734728325013, 345.825743184294, 341.81575985169, 348.811882777622, 346.333315632274, 349.411800118483, 349.084348128152, 344.354125166308, 342.527529757333, 339.798810039642, 347.23741746706, 344.055858725253, 344.357153364428, 345.148480184087, 346.089835379327, 344.501072613066, 342.045832622954, 340.693350618925, 341.429143468343, 342.489323224209, 344.224120544925, 343.821647912936, 351.940953001478, 345.351652746651, 339.928204550797, 339.740233116523, 343.507121644153, 348.487346937844, 345.031961309456, 348.723119704514, 342.767858059908, 343.515343426402, 342.440042670825, 348.276603436846, 349.857533262418, 344.576079100425, 342.187646498449, 339.517443955944, 343.500301185277, 345.869996433347, 346.272736504125, 343.175221319722, 347.230669078289, 350.661376207055, 343.56543028063, 342.647316071744, 344.639763851864, 342.829027020185, 347.818217376651, 342.47744688075, 343.063550787612, 346.274938580749, 343.049735219202, 345.161583406203, 345.800645740475, 345.986082387207, 348.195166206316, 343.856667889345, 347.124913831735, 347.761495916841, 346.144291781908, 342.427986376762, 342.495840726696, 344.382578569917, 343.293214615913, 345.910490080889, 343.78296237775, 338.820464107093, 345.325376769291, 339.152412990567, 342.134577549303, 344.924166520349, 346.100629799477, 346.591343387539, 337.395374813295, 339.783480431514, 344.270572618493, 342.653084672344, 345.355527009587, 338.605499737223, 342.326269991135, 345.813369355139, 345.550784418071, 342.529518119318, 346.975783251354, 341.433367789354, 344.851035855382, 343.233462752439, 340.121969682982, 346.032667651371, 341.905535007343, 346.521709031263, 342.940317004979, 341.983403612143, 346.54571575036, 344.453319695153, 347.172770633806, 345.808800404228, 346.511351727728, 342.758784870043, 342.285252683607, 343.326455612598, 340.598281548554, 347.592039251541, 346.264201368414, 349.285541243146, 343.609342732263, 339.151473001266, 342.983421484284, 345.264696318814, 344.651025676179, 342.55026086564, 351.070007501773, 346.374435531268, 345.200089984232, 349.559356721919, 343.082352921279, 344.483166629365, 341.729246456292, 341.479505453152, 348.123686055892, 338.341170044962, 346.996960015256, 343.313780927096, 346.966678215705, 343.745042500034, 341.10978850276, 338.644182445654, 342.853838180985, 345.073780460402, 339.418863948737, 343.234704178371, 344.935302621361, 339.631543142571, 342.671082713178, 342.042695285101, 340.113141406772, 348.95604843475, 343.968911845337, 343.861717517129, 344.11853880461, 348.387155364385, 343.326526204354, 347.063925630731, 346.245691331494, 343.580985863669, 343.714103906273, 345.116196849889, 343.38600935928, 345.239500464291, 345.253204127905, 349.678747858838, 343.26658128132, 342.649143226277, 345.426879180707, 343.93510968379, 344.680499104637, 344.925391940568, 345.108236746542, 339.304655182348, 338.730598237024, 342.279303747625, 346.555651446494, 342.487176426823, 336.116879233891, 342.719871962513, 340.343414286057, 341.818522977518, 346.276020981168, 345.356201804964, 353.480504233051, 343.18393124192, 341.179024254561, 346.00414072806, 345.120833294905, 347.766256967814, 349.950030630661, 347.113131565674, 345.365117266018, 345.173618267808, 343.398494009, 346.673301718149, 343.873858549184, 341.725933205326, 344.187598974082, 341.645580517385, 347.459948458809, 340.841686703414, 341.419106469973, 347.562264837169, 344.169127731912, 345.688490243854, 343.165993614886, 341.81402970949, 347.200621384413, 342.945385312122, 342.546621575729, 340.579446122476, 342.724078700734, 342.902020206478, 344.490624166471, 349.539723616978, 341.941193318851, 344.290877307712, 342.268554515405, 343.343113749475, 350.187807151764, 348.356306542134, 343.561852382689, 344.523297942118, 349.576370232638, 344.377177000265, 343.892946621377, 346.346255876739, 342.146983903557, 340.211229125406, 342.998647585487, 339.361384810626, 346.149565355536, 349.210304410081, 346.458537458733, 342.703860668876, 342.559858497801, 343.410234171261, 346.647464914097, 349.993234087723, 340.149199028863, 344.959742574762, 348.886871587374, 343.954524090987, 343.601668627202, 342.551356154454, 348.953771404981, 346.392161618721, 348.407618398552, 345.96445784784, 342.04992547498, 342.576941406523, 348.451344982964, 346.1700672472, 345.31753784923, 343.659397468244, 342.537667241006, 349.724723443257, 340.560486862534, 344.285857261294, 344.5039455089, 346.681033419452, 343.290241904902, 345.154073321702, 341.239221283475, 346.053653485102, 343.118737291158, 341.225100641275, 348.027020477414, 336.816782001932, 349.231582913661, 343.241223946633, 346.382369694967, 343.512101485971, 343.911961933953, 341.740683945015],[114.3030195259, 95.1246265363194, 149.857763821019, 115.830951337276, 110.34055152977, 121.187814536425, 132.437461121243, 121.31161135601, 157.972395250372, 134.936756250087, 113.423585143647, 142.145125139267, 156.811913310061, 144.269796765564, 129.078606218047, 141.670003488631, 142.010405384092, 143.062874657923, 115.905606177327, 126.358512195897, 124.216794193036, 154.581554904313, 124.158671853573, 136.430003251756, 112.419216122822, 120.819268042363, 135.685340446014, 127.968825179284, 133.356315656669, 123.66133706109, 166.543233963062, 144.523906159145, 120.934801791703, 118.544577891153, 122.495835036203, 111.175800520901, 149.223390152898, 138.694049628071, 138.155383380533, 144.216104815036, 146.46686670289, 148.435210286077, 143.090492512074, 155.157759405504, 124.795593310325, 121.32618289358, 135.332558874237, 130.704589613873, 126.947963291717, 156.351147176869, 126.920386507122, 124.301943295139, 128.639217568623, 127.757238687327, 137.605514267564, 162.02293365079, 126.99648836186, 128.02139206131, 130.389447112517, 139.466878215044, 119.359670304815, 124.677945618667, 116.179601766054, 107.050309469446, 142.521622531039, 141.590919092174, 136.480942247784, 107.229804137322, 144.365328799716, 142.49526424178, 132.688676061699, 102.09032171286, 133.119505675018, 116.491911639329, 134.51174037915, 124.166629025075, 137.828286761373, 113.046171528402, 103.969346551087, 142.350016221036, 125.808552846705, 105.028375297278, 108.576245607454, 112.329577016303, 141.801433532526, 114.575626875631, 136.758531504151, 114.58076184573, 135.18602390891, 111.755848960831, 103.922582548548, 116.309111307293, 122.425310638721, 141.95372877607, 140.242819438519, 93.2549214879557, 141.830602832686, 134.037560722124, 124.669766800549, 121.379716793174, 135.974575365384, 123.479450864231, 144.974926205291, 110.965966683718, 109.048966552645, 140.831260450765, 156.904253552785, 113.860503006124, 130.493994646856, 136.236028034156, 124.279914658473, 136.837524252312, 138.140773691428, 118.241826074302, 157.632399255448, 140.465874523496, 123.801767352143, 115.984164147768, 146.97609660238, 115.800002792832, 169.591267195369, 139.81328906076, 111.54731049096, 145.47737390453, 154.270844275544, 146.022342088584, 149.46824044413, 146.189133967004, 95.3482377745253, 124.441321141277, 114.372734798624, 136.546053126033, 123.169051064724, 100.92146502768, 131.112154155747, 125.266866072828, 98.0241288615396, 147.483893393217, 139.969173702527, 132.979987685679, 142.380716305722, 115.184022820277, 157.026666632278, 113.563195991191, 124.574967606053, 158.921156011028, 159.974251390429, 127.205541774009, 93.9326598083942, 132.145197940924, 129.08021774131, 105.620971430327, 143.338905206812, 142.638070231981, 150.023393019716, 132.869598271684, 141.834806668309, 125.426331323245, 154.376273942223, 151.286434120112, 155.568325473808, 156.931035711756, 132.32114051862, 143.087299128001, 109.734050911151, 122.942415197428, 130.95640491724, 150.621713140639, 142.208290924855, 101.63314848405, 143.401957567823, 138.225693649948, 158.757557012014, 126.098292954161, 188.787182964019, 129.074153957836, 151.472203266798, 126.391955379568, 111.331259398314, 162.011176493278, 106.964141453513, 144.932176746046, 149.843893922909, 124.996211658013, 165.453095968784, 149.392658362947, 129.095257024324, 105.859108795212, 136.586276572398, 139.123100700368, 143.436665659683, 125.446927900748, 105.564624270138, 117.768008477165, 155.724927259823, 114.111472606366, 132.123770774727, 157.927782226376, 143.718788056878, 142.188545059274, 118.827891018154, 122.356765156895, 131.896362309894, 117.629590181202, 132.374993725166, 133.738332376776, 130.184387076729, 113.369405731996, 116.497103803057, 103.224559502211, 116.434395795331, 126.727020534623, 141.199693780745, 133.915104382078, 127.716278080235, 152.251830251715, 133.305437970815, 119.140941988394, 100.477294192879, 156.224044307193, 138.072276572104, 130.508362051055, 128.821186237846, 123.879271611274, 112.898646357538, 115.901857262882, 134.465639825664, 124.467431886579, 114.813853928421, 134.473424166947, 133.910439144063, 128.294881711366, 109.362744174127, 127.294540383564, 132.507672765964, 86.2437186868648, 112.888634069834, 112.492869302957, 154.437468202847, 100.401607498703, 154.999402415838, 142.958123312679, 110.150989217889, 132.147721672779, 163.594001493238, 116.61131419161, 143.654339155333, 113.344150931709, 126.107587066621, 130.718002958432, 147.631769565291, 107.238589216353, 114.848913863033, 91.3169011343538, 107.268960564986, 162.826698533688, 93.3544263347732, 156.254593984268, 146.474877106648, 126.478623992623, 122.215672077158, 125.202236864519, 105.002776268826, 136.642313036049, 120.397078049342, 127.212415930321, 110.214139819123, 127.454487296001, 114.661941498419, 136.736304763425, 143.588214273654, 116.195349290888, 119.900234419175, 156.753941515173, 135.57688396222, 118.558998540899, 119.439677514358, 155.205631869675, 116.404821762938, 131.571090317825, 123.691636498588, 112.817508542804, 119.156068662177, 141.546029436956, 121.253213578088, 141.318990573692, 133.138709430503, 116.334688203447, 136.330949965924, 164.606544874834, 137.7348428597, 124.636860130045, 146.523788109708, 127.109686243781, 132.668461855612, 149.154417191218, 141.953242898964, 120.819583610376, 135.728643071835, 147.863465428139, 128.899817073048, 116.145528420491, 153.952139761936, 147.311261079345, 135.341054975169, 126.787887401907, 146.275122819118, 138.698695302873, 151.228600549155, 151.929218543163, 109.121373182016, 123.523308239056, 81.2599589705082, 134.267071354982, 123.507699649793, 140.03784276629, 136.060885485457, 98.465472059154, 81.3392930661166, 121.189570241566, 134.220527672539, 111.257627171173, 146.718253494348, 142.000563772749, 124.995226294059, 128.237918978726, 152.279036624642, 155.23358338489, 154.145440214939, 124.818170918444, 136.908141680827, 125.537627924178, 136.334763232467, 129.637594073657, 125.343660176683, 133.508577830458, 165.861872543298, 116.296391361618, 114.974550049, 147.591237215292, 128.218588545034, 119.934652470842, 144.865948759103, 152.260465204546, 125.490174109904, 167.478389326714, 161.75228502602, 121.231907729803, 124.604811360513, 138.965863255617, 151.330362903953, 100.204195443863, 132.561895197255, 76.0132766859785, 129.864938301676, 109.302595557127, 88.7574898065197, 146.705543399112, 129.090840599882, 128.222832376369, 136.41500757602, 168.646268973267, 141.675653717407, 91.3392440646077, 151.35710204479, 146.954641627531, 122.555880880416, 134.538324142099, 116.768579349451, 139.825847341062, 134.648512035308, 102.944025546691, 130.011201051111, 109.882816335399, 146.625462043793, 129.736267695499, 132.564381562471, 146.921757006907, 151.923061039467, 99.1348668663634, 124.776062839146, 125.000292250302, 132.077079652103, 121.479810440021, 163.058006883055, 113.775974848256, 142.744189412402, 107.778951849418, 133.450310095495, 106.942071749309, 95.5460312621511, 147.916803144672, 100.632345645575, 150.891955198432, 118.215577335689, 118.45861041318, 142.028369613506, 111.854835197099, 96.3938454695721, 147.059931185632, 124.600550296692, 130.95975227238, 131.772655339855, 137.397983943194, 129.905040748436, 139.911947730278, 116.535477418963, 137.442038588792, 153.168817312248, 104.956580638575, 152.403776705402, 140.628481129184, 134.129930280247, 135.806228502335, 141.566261508371, 126.946540450185, 149.533965235147, 156.776465133839, 135.118979135478, 144.370735059927, 149.094945952787, 91.3028268229102, 146.960086386157, 109.696113950039, 105.144400212653, 136.643681392269, 137.780636627972, 126.137888299853, 110.636271734591, 139.220160467795, 126.681844321629, 128.598905737811, 153.908257152063, 137.411793074627, 134.727152362251, 123.642312116421, 139.164855358697, 147.12703265285, 137.631893636886, 124.359091403416, 120.258710954542, 133.128971286485, 137.26172731891, 148.580557420349, 159.798168108318, 132.481124955049, 157.769469306629, 136.59052202272, 126.738008786371, 118.366153143481, 133.153843368987, 122.931974759762, 102.195632189556, 118.992692935489, 147.767382409607, 121.772365693676, 127.9125233118, 137.239335143038, 109.69153405121, 122.138678225114, 128.74537144603, 132.060853774402, 120.886110855689, 139.973331435061, 138.957650901911, 123.48663426712, 116.005564795684, 138.081283134638, 129.642981837726, 112.887670083523, 109.103081709952, 118.613035679021, 114.348816072888, 126.039371374535, 123.319583808942, 130.232488757938, 159.101858252988, 133.863260405546, 170.241809140319, 140.27021545419, 149.026827024722, 136.882290429998, 144.374710360512, 147.037499253972, 103.600270396329, 131.056975679212, 120.07625151205, 117.168691051452, 142.200719690377, 136.637391078933, 131.124021187063, 111.586753006334, 122.839330189919, 168.275696484433, 127.26041175291, 155.501109130083, 134.366406739331, 133.900898128585, 107.377405222772, 125.130383143398, 126.133550767256, 127.232047183562, 120.053544596939, 144.005860109226, 158.945534079648, 115.370861528543, 129.6751726502, 139.485945690586, 131.010175552476, 142.483274447479, 124.468587070191, 108.683115434336, 124.962676369147, 139.843754795411, 103.967038011148, 131.647908890855, 119.059312831862, 124.497492977975, 158.881518385814, 131.223499277057, 124.802046139506, 111.587019924555, 100.706742572582, 117.402449756911, 108.258421253522, 125.970585023069, 108.294469653268, 135.410115253288, 85.7284049700818, 129.685990009838, 128.106541897073, 154.655564029498, 150.150962516974, 116.248266448309, 109.973543485456, 107.157018758093, 143.440396757474, 123.636167125405, 140.712975332613, 131.922339397911, 118.424735738074, 132.359885580287, 98.5820324625375, 108.745104386788, 92.7989133377883, 151.729429844926, 141.660424238395, 127.744969938407, 141.515167683636, 149.977198290416, 138.905420913663, 133.421846110905, 122.631110540384, 118.846880346469, 130.407119829482, 142.641117338511, 135.962015151748, 144.121353238892, 148.888764853849, 127.376557157229, 146.423582988377, 152.914492719086, 97.5399682628104, 145.659801180586, 105.972551317697, 138.876384098552, 132.546082780721, 143.154685665395, 124.744996121007, 137.873813351651, 146.197445418709, 99.816415796821, 145.272360950924, 133.807161857723, 124.794205891316, 124.755711801927, 133.011193047944, 141.646953373059, 153.369902498087, 143.131316670326, 125.668772477009, 148.05306853389, 110.564396286965, 96.9293854844523, 127.831013706083, 128.146843048884, 123.78538581205, 143.158431966979, 129.206742506595, 138.009729030583, 121.962137798449, 134.93620187826, 123.469318167825, 149.162072957412, 156.123791270526, 127.270561274005, 129.039817667486, 138.676499154039, 153.615594766046, 120.191592587312, 126.247600855472, 148.848710220059, 153.848889868928, 135.742808941659, 108.417165819375, 140.692635888511, 124.263421633985, 139.680657440877, 129.019149489302, 137.020208012435, 125.633743507345, 141.085749963348, 127.4278969442, 162.372459853804, 137.540782441488, 146.872000025418, 137.451434205384, 126.716980724971, 136.885007574682, 132.27214084117, 133.298906558152, 132.569909060333, 110.275083789103, 131.127604137678, 121.274358714944, 153.152875531698, 131.127269671118, 117.264821412649, 135.817215117345, 135.870017916839, 164.316584051401, 141.007987655821, 103.825183780981, 150.2828883853, 122.219247133545, 116.938920278751, 126.276000362877, 124.756177775127, 114.246160894203, 134.478627991583, 145.202979267629, 141.294336434384, 113.902065636359, 128.462334782276, 130.602823521595, 161.735280739749, 157.238660367845, 113.110558285469, 151.399300219667, 120.191640568216, 106.496893802141, 165.227711304922, 111.435508532984, 126.682836544521, 153.587693948562, 121.855398205683, 146.144016985956, 150.444697850813, 131.872377371628, 135.580408494205, 115.708889274557, 125.586124617884, 153.443281383646, 103.379446542753, 130.552285331372, 116.362130409716, 127.828487766889, 167.119457564851, 99.8361841344275, 103.287789923412, 136.208871102725, 136.469236693489, 126.840283830562, 134.444062020787, 125.197125019604, 110.069838243293, 152.18270402834, 116.056712703075, 137.717439471896, 123.646339870932, 139.565359033435, 155.883453400602, 125.16188165768, 165.84156799472, 114.693373145627, 146.871088600199, 114.763884975006, 107.918956272103, 97.0782450505706, 87.404058125354, 144.727633855348, 131.175617173029, 109.535216127127, 155.654459170308, 152.749587020388, 112.96770344558, 152.13417821175, 99.8091676002274, 131.619011385817, 120.259158745815, 99.8610167067706, 119.189142134314, 119.296298015482, 134.510108238103, 109.055229198254, 138.625350075017, 121.029245715388, 135.348800873287, 119.122453330832, 140.63629516268, 125.727385307773, 151.925786261769, 142.167865802424, 135.983614972467, 144.535392062369, 132.720896461462, 165.003392745945, 136.509027998364, 154.188118656284, 130.486219323938, 127.60149119686, 122.641283680054, 147.593681321693, 121.72703676649, 116.845640295467, 141.193354031022, 137.9820101187, 117.069402966415, 139.018723557446, 148.284378322946, 127.44464842737, 146.261419686252, 118.935910471797, 161.525871084031, 139.737093663547, 131.371523770265, 117.240139914818, 105.563879205442, 124.277072446034, 149.67613561466, 128.665817714382, 121.67250871113, 138.663256177558, 129.190844973321, 131.70164795184, 151.019794944038, 124.279577991659, 127.14484309086, 110.82999664899, 106.570048392211, 142.001029697775, 127.556474023041, 130.112129907899, 124.212025154155, 150.043307890141, 111.287336608318, 112.357632978416, 113.231696816427, 126.925295274159, 123.52604753176, 148.123186341416, 134.530203547699, 119.81918894586, 146.181783585038, 137.775880532697, 100.073407766007, 143.970367607623, 127.695430292841, 110.425232588559, 131.002740120141, 134.546885862652, 92.5781543588411, 115.233104842724, 134.090214503117, 91.378837616856, 142.41121713218, 107.497229007728, 145.590228620558, 116.640642899182, 166.589327976955, 135.10521644594, 150.534367922295, 144.388740602991, 114.636915112512, 166.687619652488, 97.3119656668674, 119.0108588606, 147.030135068329, 147.484095593081, 126.963585101029, 131.60415186606, 127.522094822277, 130.905255817541, 144.599903863554, 145.20524291376, 126.6733557647, 141.830294948118, 131.464977998182, 127.941228093177, 150.656417752937, 150.674252468139, 122.823234879426, 113.121321619263, 134.384201924584, 117.564628162293, 138.034767152388, 100.947054812042, 159.871752179999, 111.212516100738, 146.452616997532, 92.01786020486, 121.694684533984, 116.637997624132, 139.74234810893, 135.369001452604, 128.359335505727, 157.562006783858, 168.69079173011, 115.160963388356, 142.611215335597, 119.864170506207, 145.417367332669, 115.128166404635, 160.370798779007, 102.396192268591, 116.314953644008, 119.292984759235, 150.175940345944, 159.489049604117, 127.573004870189, 152.612492637981, 161.207982520652, 130.146575485039, 118.793670878276, 141.837219090824, 119.843530539825, 154.097610579745, 138.502742623026, 121.072426249079, 141.509295950832, 147.81862786494, 139.146439812938, 128.265439441985, 122.351095266037, 143.966080401296, 119.33279939142, 120.165111746671, 122.230890089387, 109.722530493527, 162.173816732456, 148.041402997102, 134.703686901517, 139.774311835415, 104.287884982477, 114.175183266234, 118.314593740095, 152.261067113515, 110.569475490347, 117.205647452709, 156.247253866557, 105.659038992866, 109.060781161497, 134.329133310221, 119.270934909623, 134.975548846894, 122.033937513909, 146.250068535513, 139.268907813033, 128.4604319139, 141.068824164413, 153.417726433766, 134.45403274038, 157.569961372105, 132.830807353551, 162.044688489639, 99.8458674739127, 136.569795923365, 128.252322436673, 113.533275493116, 134.466525407755, 141.711850744362, 139.338435525961, 141.11817547791, 134.075721060406, 117.505104007769, 136.185311460245, 160.746179615352, 150.320468482273, 132.184155661662, 104.069076300987, 160.187825379895, 143.465754103581, 141.312016638767, 124.67814296521, 132.468121192124, 146.887924149168, 130.980189341572, 126.190849301188, 111.80161133069, 107.860363253583, 136.287514600331, 156.335043392823, 135.657145278536, 90.038256706622, 128.337126322753, 132.930611672535, 145.032443127109, 108.896573067901, 146.007854710007, 137.238019840471, 168.860009391423, 129.299177584084, 149.222330716772, 132.303407945267, 135.917264759747, 155.157835035647, 113.348403790681, 156.916435844307, 131.982652677624, 113.356276338241, 120.225118741446, 153.595120995628, 141.520815669803, 122.649428221018, 106.49569538588, 157.50826983104, 97.5729964947455, 135.569307656706, 137.098849055862, 116.88951996566, 112.837159708254, 116.793624746434, 160.542177681871, 127.27199145339, 153.889376179021, 115.461713627997, 136.646698362798, 137.545709486081, 145.666908169582, 149.729590490909, 104.740823760514, 113.350839312761, 153.173849550421, 149.632564531424, 136.571128937513, 133.811311565407, 171.673537024906, 120.815721730262, 126.012462076129, 124.279049347556, 127.411086513528, 96.9275038665099, 106.591472152629, 142.051500029822, 133.928534891935, 147.109293814769, 153.112926805534, 126.723415284543, 161.348149961426, 119.956145149739, 135.087584383202, 142.002161786498, 128.913078622818, 138.619185595636, 132.481270537287, 93.4618052573412, 103.590157538244, 145.082240447287, 137.05794505363, 141.846488845702, 117.875283476838, 128.361158799457, 139.174837463069, 112.548248943231, 149.505252310844, 130.527187280245, 95.6299726886673, 101.309812802585, 128.831800528508, 87.9077821480757, 134.467649333062, 115.438081281114, 143.783079629624, 123.828201139417, 117.617544814052, 122.605540666565, 114.561082660102, 141.138499894236, 129.355974723355, 105.249198035256, 130.372444847323, 130.966438736009, 121.160270414622, 152.582060269848, 137.979576688223, 135.128639228081, 120.486052769736, 134.909994358994, 153.08913237194, 135.14019166989, 146.138413646809, 140.227193000485, 98.4837567140188, 137.631242219936, 154.150619344999, 141.092679871633, 111.189843553107, 141.38556931409, 166.747884353937, 129.193684336113, 167.180002291783, 161.014580474071, 154.286226603194, 136.765584471618, 136.434885976295, 124.329496591138, 135.887449909019, 123.054007609402, 119.67308889888, 150.314442710923, 120.739828315331, 141.973004961206, 145.430505008393, 113.431325930567, 167.083919144329, 116.204016118043, 127.015557357693, 118.427511771338, 150.469553369654, 101.606843403516, 83.6578999084188, 154.261633948892, 152.088215081221, 151.28731925385, 153.773363300678, 141.44479016851, 119.03479362025, 131.060352481156, 127.260196244945, 132.570559400204, 120.648035585958, 147.741172817069, 163.331347231116, 157.632038748489, 185.724467889384, 130.617109370446, 128.871463003713, 119.556137009483, 142.922758061242, 132.203484233178, 108.458483806372, 112.572235631164, 104.571918298782, 129.22226746953, 126.817743833321, 135.429980725063, 122.472287066201, 126.115807047759, 118.530323231629, 125.899091395752, 152.522863309003, 145.008256398752, 130.859112577202, 103.466752558886, 140.163548030913, 130.555475570087, 110.825858290434, 123.256277113125, 99.1931867604136, 127.239142014353, 140.352050150023, 171.939096989748, 140.05585070256, 113.919647035546, 122.929466465308, 128.064547316024, 149.262530203138, 158.008991213898, 138.714992249961, 141.743141971783, 129.8415254978, 132.080072511995, 118.475429624637, 157.1553333859, 121.634828172925, 142.073857226306, 133.78096391571, 146.567808782865, 134.544922041293, 123.647369582287, 148.530333383621, 159.908459958711, 125.955392384675, 141.214142270171, 102.840732268842, 108.484212229031, 120.9341600095, 158.670233563491, 141.886451518077, 113.363553554569, 114.564530736653, 136.321593764949, 134.654141280794, 112.455624285359, 118.802388172489, 120.217950056206, 112.498906332468, 144.533741501122, 101.218058950796, 151.62503218779, 133.150846160544, 150.423707473011, 138.307211853584, 99.9249677084217, 142.067445882441, 122.461660461588, 143.852592697953, 116.085949813891, 128.157170607434, 135.219617437726, 113.150200011165, 123.015211165812, 132.907580412052, 157.04919871409, 113.797708691623, 96.2226526408246, 116.851278982051, 129.606009779233, 133.326388821851, 129.040538271007, 122.13028271139, 124.73250551053, 122.910492076511, 133.597383242513, 133.637014840642, 136.240491453317, 149.0739083754, 98.7003730171025, 139.306940619836, 133.853039463581, 145.511009170686, 105.521576170256, 122.302343010309, 106.788343937318, 131.080789287162, 152.99000465323, 119.926452250808, 121.26401866174, 132.649314508882, 150.910276514503, 129.037062798332, 133.702468586714, 139.731213541128, 120.855920441395, 120.80815220777, 155.894151818556, 125.301174293014, 146.721920111053, 130.844773903978, 120.446553107022, 143.935123003467, 135.961840540095, 143.503670309015, 103.27045798452, 126.095414187174, 141.570147472703, 130.645264207864, 96.0206310696804, 129.81327923809, 111.041479069636, 119.927210713536, 113.759496423463, 101.17009483254, 148.641702300713, 122.772539954043, 81.7597755437911, 121.394458330179, 146.673300572495, 121.711558146088, 137.358932335698, 139.33556076685, 147.939595649544, 117.743550783859, 139.528926654852, 138.909459685809, 122.754528285972, 134.806984470915, 136.572522491489, 144.93414458569, 124.861350559385, 156.955874729636, 129.837147915099, 123.272696596133, 95.1051453446496, 163.65147562437, 129.375430026508, 142.409470976827, 104.633910987787, 148.601070462057, 107.337193912952, 131.394258214025, 101.586417202518, 146.669215368446, 111.632569820394, 113.339137129966, 137.219038330732, 111.412085761666, 124.871360159223, 113.94665485782, 132.684191522221, 124.094251212429, 120.961131491297, 119.389999954784, 131.652224776342, 146.651855116019, 115.699461367796, 137.028352460206, 137.384721122863, 118.067686155219, 135.221530774948, 137.949726877548, 144.96419326231, 103.66558225055, 126.25051599569, 121.61212405518, 123.712857412696, 132.288111999186, 100.025202922502, 111.735851852724, 102.905063182356, 165.90518382015, 152.341378383412, 142.574354972278, 117.623364235119, 118.395567887642, 128.342263745146, 141.904517472389, 90.6204456608653, 154.496071540644, 111.193245873025, 168.737398319376, 150.077331903832, 123.271872501356, 144.959261433291, 149.281719983523, 144.990145016997, 103.374439568268, 112.472690714983, 148.844952202512, 128.33413127886, 118.890021569247, 131.745677127005, 132.083297327617, 127.200076337148, 114.447097851315, 137.370156090665, 133.04305098112, 103.898309828781, 145.625660650007, 121.603242918603, 145.388867625476, 151.692065183642, 154.19716144847, 134.34200636675, 130.496193821139, 166.837943608788, 148.152470050871, 109.268096522982, 96.4208621500198, 126.287838929032, 111.101991271726, 122.630092658048, 122.448682454841, 141.327197960884, 128.501154714137, 114.991991925405, 117.267085249377, 115.266982881703, 129.890647758536, 137.258413232678, 146.608043785281, 124.493358184035, 122.610016140751, 149.849739597284, 135.549545656512, 152.563201963447, 141.786712304816, 118.480854876535, 149.653160715929, 109.481587430397, 138.432169267937, 119.861669597992, 130.765591667016, 150.376526795858, 124.681912276127, 152.792789265373, 100.503563898759, 126.384309598525, 154.637909670551, 127.805190667299, 143.966866531352, 124.927399635022, 138.629132268957, 135.335315022517, 131.371841260245, 114.920441347861, 126.578617460108, 151.133855938046, 119.861631972669, 156.86203506252, 128.539343462187, 120.084573199881, 144.766064468773, 114.670269062352, 161.431820051891, 136.59837044954, 125.819551125853, 127.834578650249, 108.00945664095, 150.324621389001, 135.309803599748, 150.426849544411, 96.9077035290002, 114.333428693288, 133.5887323238, 162.929101221213, 138.007223716996, 160.608614364782, 153.557738727534, 119.721393072374, 116.067679918799, 121.061643729092, 159.035074179569, 172.665347513428, 128.20340225413, 108.220686111223, 102.51507019632, 147.115865682724, 151.486099649504, 126.467676129124, 136.175509130748, 160.656015640562, 159.258755451756, 117.609778696645, 116.051667048553, 98.5670237520554, 150.074949610251, 129.999023156255, 97.6557666981319, 121.832203978717, 134.110981822073, 122.443653252846, 118.276585592776, 137.728281250214, 143.355302418718, 103.835688721527, 151.084557969557, 130.226822452614, 164.11506297511, 145.811048155401, 142.585703729902, 123.012256370574, 129.250692091857, 143.947486072143, 147.224448501069, 110.587444921564, 132.342551255246, 147.354911673868, 149.820443775986, 148.834419294097, 132.876882737867, 127.678076402251, 156.417390716982, 149.210920980823, 147.799427051904, 106.677734155442, 140.518932406531, 148.822650587555, 154.859605189328, 159.343109425431, 128.914748273868, 126.19291268462, 139.846282618544, 122.96747595902, 135.757540386998, 123.418220142875, 120.200969571789, 166.746065187924, 140.008088774351, 146.823756839818, 151.738449475599, 122.749764609839, 108.3817344206, 150.816437983612, 109.741315656896, 138.765131330543, 139.443815190873, 140.959553023291, 129.954314034161, 116.614564250447, 134.519579126411, 126.059381670083, 125.831184117493, 160.475556290514, 128.284115635564, 126.568223527936, 118.915868728127, 110.74767525822, 116.533525668439, 124.074173690683, 133.643710622778, 129.132139967383, 136.02015146983, 104.266194400147, 135.100330357624, 150.20452065879, 122.27035460941, 132.426647328309, 151.523625416525, 105.174695802647, 108.472923063341, 158.285039869126, 155.71103590935, 166.65411188531, 132.636096717773, 117.720549932951, 147.122086284648, 97.9542572090466, 115.736662494788, 102.866985432878, 91.7570297426887, 119.671487337223, 125.507706525869, 148.275382060611, 108.816748180189, 125.653607849926, 123.376991690008, 127.429441517612, 145.818691266342, 152.342045323171, 113.903677164581, 148.525590391467, 112.464023370172, 100.278072716941, 116.902226223415, 123.014676263752, 98.9484312823397, 101.145188869207, 126.096046604476, 164.473176622177, 130.83421089093, 112.627740250512, 137.04536622328, 121.061481102808, 146.949062468099, 147.811053990474, 129.696865138816, 111.377990510803, 152.121813910525, 144.894107475508, 122.261144019924, 140.181502666474, 154.926986193435, 166.712764143009, 116.296817855796, 118.355510557835, 142.530847041796, 107.747657275625, 115.0168399733, 143.389095856316, 150.387154718024, 115.039557857639, 130.754242695345, 124.895508233013, 141.96367490152, 139.8611574511, 102.97225079, 135.875493271592, 156.781198079296, 134.644577456792, 131.833326317066, 131.399008684269, 142.799285957691, 142.554293706207, 143.248440264957, 140.520013341625, 162.007590953712, 119.203247261477, 140.585324933178, 128.673373230942, 167.614677698444, 84.0304286350506, 136.482652263542, 146.351552013265, 137.79672517886, 123.094718945303, 123.827975136659, 126.253525452755, 94.5354975794469, 152.867855656882, 126.567203595592, 144.101658269013, 129.089749453287, 112.183349717671, 118.021491652177, 140.761087403119, 120.11380794798, 146.679661278889, 108.556602944965, 123.332006618962, 149.030038710232, 133.729074169024, 105.917154448118, 149.822969285719, 155.145300325324, 149.734652152105, 139.72123051835, 154.548053077307, 145.989770201471, 121.717286123652, 146.16194468797, 117.855506750492, 147.043929654545, 128.775802584308, 166.926426874312, 122.814460393769, 149.471876122065, 126.734095075342, 145.655992090289, 143.463520866762, 124.262442214254, 120.548242234594, 130.725781639701, 162.479507285972, 151.843693722002, 130.508502408233, 118.298464002599, 132.271022516513, 102.260869343549, 105.87994675235, 126.919128261972, 132.627521114316, 132.927423798499, 118.934575828926, 157.145215250448, 150.294986326521, 150.286297072989, 144.873274088339, 128.591189873756, 100.859656448505, 129.788114130496, 135.300382137114, 117.816356560743, 109.590458119279, 134.640826354875, 139.544722805644, 120.250325572316, 173.223366099349, 124.459962315065, 115.047979019221, 132.957337610248, 151.130267349217, 149.520008776413, 123.422182645253, 139.935035627929, 137.498021803273, 108.126889892844, 146.900351471796, 108.854071159836, 128.800083571717, 140.708966120481, 147.04981851878, 141.147929312291, 118.585620278, 104.058613065706, 96.7809278044939, 141.453000166697, 158.572832252371, 129.621706841255, 151.698840756686, 140.975830310813, 123.056406262658, 116.225352747295, 102.715305132367, 112.263994112352, 154.961879318185, 131.237617592334, 143.533256650775, 100.971946390014, 131.800592920417, 109.667133475614, 157.159213272321, 131.756538704272, 135.108069019553, 95.7598879160624, 119.313833995956, 125.057226336996, 104.799757951512, 130.186658529673, 117.935658076105, 135.102473347115, 178.004824928042, 123.650130113128, 132.442367123908, 151.140536544135, 119.855459395874, 121.39662364112, 129.407088248066, 146.147463680231, 130.87158847086, 130.787772761527, 98.3349632360847, 145.251383312451, 135.153452469977, 165.487152458588, 137.917196179676, 112.910126694789, 131.207054575561, 152.678738700897, 125.604384841839, 138.859144032151, 131.300931043784, 134.161521589975, 132.712889924768, 98.0323080423891, 131.236404630286, 141.965823381375, 136.154749946445, 137.220695852188, 159.788492251272, 123.062118949767, 148.691115832968, 160.425616436994, 119.463197663865, 118.564014591455, 125.901469583639, 112.559363905818, 127.591607911531, 98.483047067866, 147.877792317396, 125.359486227568, 145.818199623933, 140.816383629862, 151.626671350215, 136.835269142452, 123.827340599518, 130.66299496723, 104.274751119464, 125.894375864506, 106.854704279813, 159.012826132094, 119.960992693287, 129.609284911005, 124.341965007745, 113.367911124111, 102.400634220845, 104.27943121947, 142.725914061013, 127.481406209158, 133.832966842439, 141.601830779929, 119.066783854502, 135.774944158789, 132.691148766098, 127.498425180495, 138.312856101234, 136.573513066007, 143.656792474501, 123.665258154292, 123.037502945944, 153.517574242814, 131.61491076797, 136.247231439843, 149.634369061222, 135.794711016006, 111.874308390046, 119.938754522521, 138.7241622578, 122.25230600561, 120.554446625196, 130.212268648842, 129.781592638513, 88.2798626023362, 96.1386295856065, 102.632713081161, 137.878736841778, 100.690067080726, 154.791625645438, 160.678271717905, 151.786256744508, 95.3583315603772, 125.83071322113, 138.208847363561, 150.756982707821, 138.32410871087, 119.648295749356, 141.988005861883, 121.192050939565, 105.122908001062, 107.757657940123, 151.284104889114, 137.251205573099, 102.427658395135, 121.699957474913, 167.856559206545, 105.760910446131, 168.207860479986, 136.216352015362, 135.492090799831, 129.015711459711, 110.568565159149, 160.416778303866, 105.878971838697, 136.426258490313, 150.037098741803, 110.064053850192, 121.568819186637, 124.224539758433, 119.730663590382, 122.167818733637, 143.600141632531, 154.935732683653, 89.4476016506496, 151.628055378778, 136.10030817566, 123.611275869848, 119.879055191348, 128.526671647579, 148.498110423886, 115.517020952622, 140.817523450644, 129.999529548936, 136.041241884334, 136.753658584089, 135.602818894334, 141.05471965996, 145.810294561347, 155.550480027517, 129.578987629851, 145.615826246954, 136.795204387076, 124.888311803895, 95.1273375214656, 124.210108726325, 122.154333597751, 151.895752493748, 99.8908083151182, 119.75186908658, 125.914463671938, 157.828396876172, 131.953248958622, 139.120664360104, 110.720582948685, 150.325773723436, 126.669708652237, 140.064549678896, 129.568791369344, 116.21495532627, 148.255861787701, 135.88552893697, 167.573465929301, 121.364737239796, 153.665767710159, 109.576988144499, 123.373023610713, 140.788176321901, 90.9558859356366, 133.770360107303, 116.079614922038, 134.519480997743, 105.947053668534, 105.363043953316, 134.481057762775, 132.002500558389, 163.616430214642, 127.364047873365, 134.876603780892, 123.301905750995, 132.511781949923, 128.982931313372, 114.726379621073, 122.880146333427, 149.092626432824, 170.496451928003, 108.142068834156, 170.17262083946, 130.484161947964, 137.650364138883, 129.237631427406, 146.085510976387, 105.165112306586, 139.178171686241, 131.514289543632, 187.673916923971, 91.7467216168036, 123.237657800538, 128.01049680523, 132.314345663431, 116.608546525487, 143.494818741742, 112.813361342163, 119.373102144566, 114.355180822944, 127.603113583051, 157.416706414305, 100.630317524698, 123.057601433565, 117.933850981122, 158.675483078027, 131.320330512822, 142.841777502125, 123.751382879533, 122.218052227684, 132.795680932963, 119.427492759814, 120.880141300856, 124.764375660976, 105.304791049593, 137.202050809909, 110.5317918663, 130.020838596658, 162.244276511284, 150.033992563767, 139.681358270321, 123.615173776845, 128.37052196812, 135.945177994281, 149.949660842519, 131.149968026599, 153.438144777455, 156.441062341392, 130.799416186283, 144.92882184853, 122.910118764542, 147.28604090944, 124.619618178684, 160.288599730345, 143.384302351251, 93.9535296400749, 114.821814429685, 153.100325341492, 127.935736210936, 140.95426589772, 117.80885664685, 128.077435264744, 116.663667884429, 132.27882598314, 124.7629566034, 137.622288182428, 127.660233431441, 141.345397322023, 117.587274897347, 141.390023626459, 159.656251721665, 136.713719442461, 140.535123355889, 151.677287194824, 134.168853924844, 132.923826295356, 130.390503949312, 149.149664812287, 123.493173002576, 135.16991875685, 129.070306623946, 145.331663100322, 124.651066701529, 106.269558555995, 112.436000363404, 112.888203479452, 129.877172798011, 130.220170158526, 146.78701946046, 113.585807767705, 139.588500322075, 140.604985885843, 99.5651092087176, 131.13947662185, 110.274859625703, 103.647129386354, 132.471187275434, 136.503619548039, 123.4011497077, 133.331834316095, 132.643004984354, 99.9634791267041, 107.631712596657, 143.603971578673, 136.296656944801, 137.636894027119, 115.248468940426, 159.131593478278, 141.892767623073, 124.167806323407, 84.4037514004817, 130.511060092855, 149.832073663852, 105.719527415913, 134.780869834171, 124.286800279243, 137.824782573193, 112.387112822595, 121.945021236206, 135.217151415573, 119.087075310981, 134.798161713261, 148.628481496444, 138.088595640626, 153.190674962134, 140.992819977943, 137.647231887083, 115.836314460108, 131.749244299508, 145.896876448502, 130.07697864759, 110.542595226111, 152.033218297036, 123.713135343777, 147.928546079257, 138.209310222468, 130.418210410815, 104.402196280992, 156.724189065417, 113.332194906306, 154.204815864565, 113.205671313762, 135.685272195724, 101.829044845483, 114.249140003924, 174.705841180354, 133.701289936291, 122.683049457694, 107.398003875262, 124.074505339633, 114.625143655331, 132.826740594979, 103.792266833513, 146.157841875229, 148.782097366195, 128.44871521015, 120.214486459458, 155.647819640566, 112.983968625695, 127.805950628183, 123.59810834735, 142.582784361719, 166.142293376675, 130.696830942915, 147.362046515454, 145.251519339012, 131.626706273313, 152.50707248039, 170.585464519392, 135.811186372563, 129.659436260599, 127.269100177692, 131.145862630113, 156.402747026296, 119.666881171336, 157.370602332945, 149.643327154968, 142.634568668029, 135.316104365028, 134.504568720943, 155.814174509558, 160.281014990555, 174.204396895594, 155.828845946797, 138.733168812671, 119.459970917666, 143.09662447011, 107.57396246086, 143.174775002252, 142.186640234252, 123.087718056307, 130.142324889905, 119.939613290326, 119.106731217429, 135.793534540978, 107.016107758948, 163.106828728603, 84.538091400836, 130.44711757001, 102.011007073752, 137.593933263043, 142.612028105168, 136.470929591405, 130.199867145564, 104.491941764548, 118.669841856322, 126.997667499109, 143.842497753897, 178.672861985805, 108.617359185426, 124.216441502105, 135.928668296586, 116.391057450473, 103.637291181776, 126.095497760303, 112.823105795469, 111.98617151337, 100.396284080045, 160.654693354655, 139.770712033523, 111.029038987472, 140.184782808305, 111.832456544782, 121.068404862437, 125.001064091484, 113.899325737128, 131.688773667826, 161.811077324839, 138.065489931991, 136.378768708467, 114.301652515554, 108.217845100261, 146.746549627462, 142.07894338651, 116.11856969107, 103.395899714914, 103.140990492058, 131.067279773761, 120.403214551844, 122.280473794614, 104.863922226563, 153.204351349136, 160.801404507856, 107.890833009934, 126.694139803842, 111.78754154121, 136.928508124202, 114.594383710026, 114.835996297262, 129.170528353935, 94.8996295233422, 129.475517378338, 136.829028319013, 109.484023133479, 149.241302008833, 135.468341961907, 166.247752654433, 135.462414909267, 125.729068871512, 138.383429994021, 107.074491856776, 137.905944695349, 143.514363475323, 139.980552886299, 144.44804923196, 145.092670635677, 124.267940953001, 129.328860751756, 137.152387647807, 128.093519110529, 182.487318444355, 109.02525870076, 127.243855772496, 168.879036431098, 91.5632530159528, 153.435604928191, 130.269684643976, 152.447960263104, 143.367220184751, 124.76390496241, 110.87675070185, 147.395340966354, 132.180285105204, 150.175278679365, 85.3357427421759, 126.156138728315, 136.050208896712, 132.377301963772, 140.505399147569, 154.011917950274, 163.718519688662, 125.254533939918, 144.159575532871, 125.440835669662, 116.874446179561, 133.762583848511, 150.016355090822, 122.198705363072, 129.913735602561, 143.431020454129, 138.969600944144, 141.704253609341, 132.976705979199, 131.558899869599, 155.981440371331, 131.114153403004, 126.965307198474, 125.584451335338, 115.728000946804, 145.804743721992, 124.049478114711, 114.585852536508, 110.42114281813, 133.089162411453, 122.315069207243, 107.386459519257, 139.543887711673, 154.624657269916, 109.828973645988, 132.971260390979, 119.581778031737, 125.523748927253, 149.223202846167, 91.4543296487568, 131.470574281464, 147.74205266958, 121.725297321384, 133.988788082018, 116.271052043813, 121.768522943459, 135.58713880953, 97.8461167098825, 141.783189564339, 127.769512022735, 143.272171807554, 150.772027151917, 123.498877148318, 141.321637177829, 122.050180139773, 165.414042376325, 133.02981279287, 125.484985209163, 127.523211469553, 122.807188832997, 136.337064614108, 148.535411981728, 168.999057152357, 148.214344588863, 122.287534093814, 111.719034309211, 134.129566909406, 117.34154475486, 120.909026194472, 124.796989605634, 139.908359792415, 132.094181486438, 126.443634097568, 171.36945108949, 128.162653077484, 147.547892254618, 128.18955671623, 124.056027640368, 112.441124068052, 142.099026956461, 149.780430903658, 135.478794862909, 146.922782522456, 135.748694337892, 115.720960606463, 117.918884975981, 127.988992913407, 108.952816805895, 132.26972778191, 126.944683387863, 139.467805114039, 107.012694676268, 109.134302171579, 139.447873435194, 159.771637939949, 92.6198488075312, 144.194489216878, 147.922789468144, 147.521502221115, 118.722397584127, 148.405910963037, 124.848056616226, 141.143438208881, 123.644885439862, 117.342998021268, 118.495874875647, 159.249658937445, 124.013314746269, 132.590314718907, 154.692675203815, 132.937017372718, 110.888067231942, 145.60292922948, 167.350690731907, 135.536823130839, 135.531152382527, 118.834684362874, 126.317712816269, 137.94980169085, 160.485739362804, 156.189299191496, 149.382814020049, 164.151807536187, 101.934492939833, 109.432149838854, 119.57693336172, 110.0816237724, 140.761106613807, 141.942444936337, 123.088526474285, 128.318930049126, 147.086348598979, 136.536492216282, 134.647501164733, 126.666247913446, 147.596904782515, 153.347953931726, 105.500238766718, 145.9098777401, 120.938570631528, 154.900514279688, 134.820218317521, 143.306093171934, 142.070881142772, 126.421218068623, 130.519729197937, 107.40597240215, 133.299550222626, 118.805040341761, 96.8759088667111, 154.650625197312, 107.928264704089, 127.652126954662, 138.849133320788, 110.455604524231, 149.67719339293, 142.481069694056, 121.345322619824, 126.255575928789, 131.947586615852, 128.886044074955, 123.219794146524, 154.625828502302, 108.328367697241, 138.757959926644, 135.474743791351, 144.239034811895, 122.786094665386, 149.092828883745, 106.334141846394, 119.486694752113, 156.87446831746, 125.896731136447, 104.713447286817, 103.385298606349, 113.715954468902, 149.570045520255, 104.106013782296, 141.359361152129, 149.804416964994, 149.052351308166, 116.214964518075, 99.3306264422716, 119.996691942564, 107.526419335986, 132.138302555005, 132.658138362096, 137.925514325144, 108.495646984918, 135.833930492844, 144.056764025295, 137.18802557908, 139.296601557137, 116.657615828445, 172.104614139358, 108.850597552014, 122.335650095644, 158.246771812766, 128.881401961437, 122.485426772452, 132.347509088532, 124.618984750592, 125.780062887565, 132.471418851617, 116.224085151723, 122.865500858111, 117.454437063706, 126.307380881739, 123.11052339454, 127.218768975911, 177.527633289112, 147.106405562745, 107.021121229831, 136.899162297586, 121.105306452562, 124.38486834151, 134.557834089489, 130.437029966716, 133.162077777971, 138.62677145912, 127.690747442021, 154.305321321615, 138.409417662099, 152.866331115088, 127.092252629383, 131.849206992889, 152.702479081242, 130.704675776737, 136.884466752043, 141.961606383358, 146.327102473613, 124.499364446768, 135.975969888815, 112.616146133796, 149.554249196213, 127.924695336993, 122.294601302152, 123.111176980073, 136.931457757429, 151.158997843502, 136.201397471383, 122.131569066702, 119.185890735801, 142.120644636458, 126.180114093808, 144.315236375254, 105.293210448484, 157.749634247705, 123.790611057288, 133.991287111219, 136.382757121115, 124.854701561243, 83.8914492681029, 97.8471107182694, 118.256068858088, 134.677645030299, 122.380379184602, 117.435825340874, 151.800067727325, 145.749041343642, 122.263247296077, 127.233853831457, 134.768051352702, 132.186320503165, 142.345071439509, 127.980614717118, 150.760013296803, 114.773427986566, 148.537714603044, 164.151974005795, 143.604265587076, 145.301696739103, 137.025766981688, 133.248518619677, 118.316321798078, 126.854038853834, 131.072230264114, 138.873296121091, 148.335585486034, 133.951097137904, 119.403271741875, 118.154321473932, 138.753060601851, 125.132795978706, 142.204851475016, 138.21333637809, 106.315357410833, 98.2270868995686, 134.618249104146, 126.118695635819, 122.220050039486, 142.365866356779, 151.903773027512, 148.072708518668, 142.358879711908, 138.562032739023, 150.848430189233, 104.561710022243, 105.864446099421, 114.58935010882, 174.60775849658, 148.342729745075, 120.657426890867, 126.089274519409, 129.368281722187, 144.095970829576, 108.191934321482, 132.764545355634, 112.243058139831, 124.419271034168, 120.06093968935, 134.175597756572, 145.343719563092, 114.055218044248, 132.330807783424, 110.328919749708, 131.166651901609, 140.736259344066, 156.762829198947, 126.251483834297, 135.96041261449, 121.260874037101, 149.370624958445, 128.557166165837, 127.979011324255, 119.704174568164, 151.036003866926, 127.322397084149, 156.989780005753, 133.706325973649, 109.287707388602, 138.959053867581, 118.954220652134, 121.72801596102, 126.12784334471, 128.704708728894, 112.486205975332, 156.613801499665, 100.555627633855, 137.102557548815, 102.565029407587, 130.874871065952, 151.361228875706, 133.842760551074, 105.408779772164, 150.224829832971, 115.919056859589, 107.185633645135, 98.2650313966806, 177.194257382724, 107.658239921485, 171.400913700708, 125.358403192807, 129.084147884057, 126.736955734066, 130.198827268545, 130.108253399179, 143.552487108734, 106.683326705625, 130.281133550306, 151.31797929528, 119.409327214766, 127.936798159196, 120.343136047634, 147.968033949146, 123.101076135973, 143.73097514011, 148.881553003543, 154.817681108078, 128.756891131182, 152.673989316642, 132.718407830565, 128.518128240616, 135.757652063849, 123.734790388681, 145.953987921764, 129.131370507973, 150.364917664601, 127.574538004723, 122.948427419895, 130.861566719713, 103.458102512895, 113.695653757511, 93.8830487291223, 98.226258724973, 112.155906105869, 118.325797258627, 114.202103438851, 112.056761624722, 119.941150256924, 142.514336481758, 126.857211412597, 115.336303394773, 124.210941221001, 149.906429876955, 118.771295107615, 146.065554332896, 110.265786581617, 151.027389210199, 121.724847374043, 137.252404680001, 124.047143748298, 138.410588191942, 137.802322648087, 128.522326883356, 106.886993021673, 149.104861042955, 128.547551981029, 132.234532775732, 157.154105817263, 126.397128663478, 140.526818104037, 150.68355157581, 162.320395801744, 132.531686014782, 148.607200277991, 132.225711107998, 110.32674938653, 111.330731123959, 122.116735369722, 144.178889719578, 153.732184442658, 130.695631232163, 116.099519068003, 124.90451701438, 112.705648731566, 106.974109941311, 137.527292673086, 103.308786161498, 111.01021726636, 102.954051677337, 145.332156523084, 105.844563368747, 92.4028259864452, 118.404341107453, 129.318793163952, 124.882108428685, 148.937528951158, 144.274580261424, 147.46164306066, 133.730670801222, 132.857485909686, 142.025973112776, 140.427050310693, 133.407991419239, 151.195756253549, 128.096352175581, 121.940560704268, 115.638057344618, 138.573228857699, 115.314817206362, 139.950068207724, 132.241426376435, 135.174676080611, 142.652194044199, 138.75522153645, 117.259874920011, 134.921932353034, 135.990682784477, 132.2450094464, 116.652119792627, 138.206758323251, 145.113312667673, 98.8648500531951, 165.426050136274, 134.157529764486, 139.413736328875, 124.478116643859, 132.778383291919, 112.792792453943, 112.1301205846, 100.863741704865, 154.092462833154, 124.723578617241, 123.182433510163, 153.485159513691, 159.754858589848, 117.068040074794, 117.712581328667, 140.416240561938, 114.750763764204, 145.208956260921, 115.285825768781, 113.578719922011, 123.106430148397, 122.177900372936, 119.48234669104, 125.591462072911, 120.599809476929, 121.755785820204, 133.386177964837, 116.964805276368, 131.458625275261, 99.9033487624628, 137.670930375936, 111.974126485568, 101.166588586648, 131.922538645834, 132.705743800769, 126.786627188983, 102.561699258293, 124.50145468911, 145.892745622309, 132.321300633279, 144.203959883745, 106.86339069308, 136.164292303617, 139.718663958636, 98.3549436804773, 122.959193508893, 126.187592234447, 100.73010777337, 131.349097794731, 124.144143138838, 121.837125206399, 105.815645900509, 138.272006781963, 108.031662927843, 123.337309067836, 152.098852448435, 101.466862171885, 118.667336910903, 141.401100846036, 127.467293106786, 142.744925683951, 102.030371219709, 120.126024461918, 83.0682715429015, 100.256753091133, 127.934257757517, 136.476309148535, 126.537759948185, 158.292037659076, 116.325260770182, 144.539099444047, 127.805243051636, 131.368314491935, 151.209566420535, 115.970198364956, 133.116260624699, 120.910777159508, 125.515550484639, 128.373813661262, 117.927578788774, 131.298273888372, 115.227069662849, 120.871447383822, 118.017855928691, 126.959389760317, 96.348267138265, 133.948376176852, 124.638851749679, 114.483447543983, 176.144824195129, 128.59642914384, 113.785156176602, 104.462887883259, 127.539443954338, 151.678871680808, 166.849841238276, 130.506623757781, 145.998798544226, 123.158499104571, 125.286399004323, 133.512062812165, 109.614940932192, 174.534391878624, 127.381366990775, 145.917835201794, 141.31684852513, 129.71326919887, 121.105605321408, 108.694351229098, 139.634107587122, 132.765390555283, 132.112984707958, 152.49569518411, 111.548192019888, 130.064815665819, 150.943649901437, 141.596205517516, 153.295297831128, 145.801002091132, 134.01546058236, 128.943996041003, 163.443262569738, 141.435653131046, 165.418723653357, 132.766595204808, 128.54038501157, 118.195591122863, 108.323582702122, 111.878061082395, 126.393265186781, 118.086938419854, 136.868881903335, 124.505671943821, 147.040821225717, 127.853414169016, 134.631357049491, 109.698260462096, 124.736355654337, 102.116642551803, 178.704732644408, 135.381465823283, 141.468068884321, 133.558024849519, 120.959833163725, 140.377525215468, 99.9315155396883, 132.052720281217, 131.533925072996, 120.528495915884, 118.939350434095, 142.398958399442, 116.537685016154, 125.17920206848, 125.690598843778, 144.07378710758, 127.864545586112, 117.280053314139, 146.218458940045, 98.8426289631073, 101.372022991975, 136.313490374012, 134.429707297043, 124.416151012709, 116.795632259292, 112.914773869483, 112.11679693845, 140.730515166398, 121.086273937174, 121.747102073579, 136.866337448034, 120.604203938244, 152.363278812802, 132.17615218884, 128.013863803832, 128.361248192516, 132.464152964232, 123.950576022319, 129.046569927708, 122.599175454896, 136.14924278767, 106.776883519091, 140.092466021951, 125.500439603459, 125.254332901825, 142.288054020435, 136.334301179278, 115.781201841591, 145.601201989101, 135.271691405657, 137.415688745975, 130.20289270143, 130.629084189678, 116.322858033318, 110.581646527043, 141.927541631823, 132.618811156482, 132.332703032321, 125.585091254227, 114.059170529782, 125.813178293378, 141.561452274743, 102.238868197029, 105.200183229573, 131.820069096901, 127.743193047656, 96.7848691643329, 98.1695644798704, 142.19789165062, 122.789745398297, 151.115394256762, 117.783542417812, 145.585840248903, 114.036336060444, 128.456377085089, 162.960006396068, 136.680116903152, 131.335388642643, 117.10939328659, 140.526212288844, 158.47348680221, 131.824830422204, 152.468377331992, 149.099206607898, 104.205991860563, 153.894889114604, 105.188465023873, 137.073208045975, 138.567472233505, 144.291624836978, 137.433902040764, 134.213349943228, 134.991248598688, 167.366014032647, 145.074617698177, 90.6077138072232, 134.208419353113, 139.104007487217, 136.893493388738, 145.568303423238, 139.313316336884, 129.503402150041, 141.647110610325, 130.625061523072, 129.724518133079, 138.769192053563, 150.098745519225, 118.818873938917, 143.16849091598, 101.219239824846, 136.572717106883, 131.856775388669, 114.691396226981, 167.938514038146, 129.357675695813, 103.25926908181, 138.833720473062, 146.404917334263, 135.73061962028, 134.452014492157, 127.510393309814, 114.408447911113, 140.596271861456, 110.579135818099, 133.363464385772, 139.158542858289, 145.576946737085, 137.369430773257, 103.875578556647, 159.206066363494, 129.554709886846, 134.950407865164, 124.363137455194, 120.677920680695, 108.080683915959, 114.302647565678, 121.24808212381, 123.240443844331, 138.909875967384, 141.53928091834, 141.313875627525, 113.324803664185, 125.53193527346, 111.440845391881, 146.41287073021, 146.765829606729, 108.804591089103, 112.089476522757, 110.338818649718, 98.5677523323812, 139.204427806496, 121.725640340827, 136.970475036723, 150.448751021745, 139.282515038931, 128.954651302246, 143.004769468043, 126.669851602255, 121.267033306757, 130.751143606278, 140.311937449894, 130.090663584624, 106.998090591631, 117.983635293589, 115.169325598574, 145.91106814459, 172.913869373252, 130.622618243136, 126.96640284762, 129.3354581677, 148.50871579626, 130.240336414916, 140.127905464084, 107.668682327574, 121.143060960187, 115.866665798458, 144.943842633035, 127.766286519634, 131.459705761539, 152.299929034435, 145.53325970008, 126.524193478711, 143.70508634384, 136.625676483463, 149.385668286927, 139.35505833949, 141.589546555079, 151.799691431224, 120.975693371899, 114.940264310876, 88.3413639303576, 134.118406895831, 136.375554606125, 125.525271093896, 112.927204705593, 101.661521757244, 144.11071304388, 139.346494014957, 166.885264945915, 130.889500036538, 127.190293621651, 137.266032603008, 136.786623470996, 120.858608538799, 129.981499612156, 147.344325651663, 130.095072478707, 126.472827566115, 113.341895691383, 142.566513802462, 132.217646786283, 127.223134506585, 121.312993315428, 113.190338807926, 110.035913087567, 121.861030099064, 124.521467028339, 132.817265297711, 111.445204837476, 106.291366617447, 141.827592017986, 131.792426199292, 117.545015973032, 138.463934462245, 116.895962960164, 133.680580175141, 126.39078838902, 168.130078976009, 159.910252007158, 118.235914229211, 135.999556453512, 126.34575523583, 110.629046920168, 118.540027269758, 154.396520872166, 155.576128381844, 149.933265452249, 144.985745511471, 135.097411401843, 125.255777630355, 126.408795889016, 111.693419428694, 128.853939826721, 133.332246714897, 148.941439781692, 126.548094047292, 145.145443597837, 108.09974183363, 169.781404048296, 159.787555458191, 135.35506988556, 111.923208184109, 118.896349798521, 160.740351511028, 135.805180102053, 115.419630637739, 115.294274644284, 117.81711953797, 131.380803467919, 139.568027131898, 166.536285339958, 146.599878248872, 121.197631415182, 155.855594940155, 143.949874797292, 131.213781414913, 148.274686227978, 114.509765769285, 158.049004673572, 146.427301786376, 151.586184513624, 108.014416713883, 156.003368421933, 136.474703632533, 127.422356354095, 149.968669674544, 130.843359758719, 115.582398146986, 129.470771500307, 152.31207500843, 140.168080338259, 116.675616834211, 123.88444131163, 138.030929862644, 178.773325190133, 113.43342248334, 112.413416985214, 146.274200371891, 136.90203683543, 161.340237021672, 118.787230189169, 88.7563842298264, 105.728956701715, 139.832764357043, 131.213978409423, 138.552998409278, 111.962232667538, 130.351400026133, 136.948870193746, 151.394597290639, 129.673278655428, 148.452660237289, 105.793764148818, 135.682895714349, 128.6570150165, 151.359034823315, 112.406097788466, 149.88028891286, 168.531781849403, 118.026125409186, 111.479113021592, 125.102342952225, 116.091223572016, 129.654601422105, 113.284100035874, 123.069176082555, 143.210053797907, 113.585648695809, 123.793906057161, 137.976708822734, 116.81572350737, 139.512581573656, 141.605644080787, 139.270316215143, 161.693758214599, 137.831063199471, 112.926612691528, 117.633942041236, 116.789610131747, 153.299332709408, 124.896761857077, 113.027388133869, 88.2316951153269, 130.476975307768, 136.759451333379, 127.042042179317, 147.110035730529, 123.353195585478, 156.570490429579, 136.595144600374, 158.124287467596, 147.393182976072, 99.2910028404836, 131.137712053099, 126.312193588238, 124.070217201774, 137.904858815743, 133.603642397702, 129.986279317756, 138.505836013216, 130.674009207217, 118.434232412611, 167.082966956229, 104.797651104534, 135.875609182885, 153.83803617437, 141.389338503706, 116.706321777079, 127.430358125613, 123.341272373851, 171.420211547002, 158.926710705565, 134.054140706194, 115.560714588478, 167.686561108788, 136.880677916265, 125.503113466877, 130.748136947435, 128.038942473036, 131.642427605075, 113.418591454577, 131.834582145054, 134.363638039977, 154.007189043254, 121.282757441399, 139.469494898163, 162.757927140177, 144.787521189496, 137.834953669228, 107.280204197312, 105.952573960253, 100.357698923607, 135.972019328773, 159.080541808269, 146.005114864135, 131.859222890947, 146.35651565508, 144.818621479282, 130.061304096927, 158.851517588489, 134.770069858215, 111.796522617406, 111.157013745808, 110.216037771452, 127.218435924368, 129.842264301802, 119.70402692721, 112.460666589704, 130.709546250739, 128.936497350582, 131.351148863431, 138.252156295239, 133.998320214438, 120.29489583491, 140.00386522306, 160.429604415, 132.682061645439, 125.85947476734, 155.645585458314, 153.490325832624, 124.347590728182, 142.806876962371, 123.598939870877, 137.594147236051, 117.398208179624, 132.196189672982, 129.453709922744, 153.016644700043, 131.760988288191, 121.626243240699, 149.683792164197, 102.455560423061, 113.629028254673, 123.554013054778, 125.380973679812, 145.667533594758, 134.01241991309, 139.409338074411, 125.6997892557, 123.50999611305, 120.67266776825, 124.198874398789, 131.896092760626, 146.28890006069, 137.023841618524, 130.350903329697, 161.31721458117, 126.865008619925, 117.23293952958, 132.336867111709, 149.098093816253, 144.050979399155, 136.839419121519, 150.732617474125, 132.306582759516, 113.19045907079, 122.734702909093, 149.770325840482, 135.632469290917, 111.75151019795, 118.244566129977, 133.652625210933, 120.843248487575, 122.471447889482, 150.973075532454, 145.089247515707, 106.329675825167, 130.635946071251, 123.069089090175, 106.887163963917, 131.96105073523, 112.262085540277, 124.381524784951, 152.93392356709, 130.170983723344, 111.540790823996, 132.415357383385, 137.293573753544, 140.853802457322, 150.952028463249, 160.009652714016, 124.162024777095, 137.878916268985, 159.169509316906, 143.839364371823, 174.403632050335, 115.527280053645, 151.299690396337, 139.832983667305, 132.930762297361, 190.760296798055, 116.783303080164, 146.955846928913, 130.503384014952, 108.385114002938, 131.837345443117, 119.211025004731, 130.641600415577, 107.556862687541, 135.947338306923, 121.624580753939, 122.785121179715, 104.534452697853, 149.982247226005, 144.259263823453, 137.94098861859, 127.352752593815, 116.567137174828, 117.375065434361, 133.144771166701, 119.478193233821, 108.331359150409, 85.8630505151899, 131.382239881709, 156.643295064837, 118.799705736994, 141.508664445704, 121.502504804299, 136.125536273629, 133.961181861043, 145.028509845792, 128.682449773754, 120.145424524878, 93.4008974148661, 130.025125003185, 129.560025380386, 126.635970931733, 142.018016014101, 149.844609180469, 117.102907224842, 141.464445058693, 140.199220652221, 168.779714907561, 138.400660553464, 136.060109764955, 134.097159156161, 129.085425918387, 161.572478348342, 125.747417702861, 102.91188326435, 139.455475696216, 134.511362475232, 161.674601931648, 115.267216170362, 120.867683538904, 153.561301506398, 125.04600766711, 86.9061500829394, 119.738653752402, 137.904512939018, 163.367116044855, 127.018124698945, 140.953197100759, 106.720391385378, 127.100238191592, 132.46085401885, 117.252025783837, 138.203038310109, 104.014340166667, 135.434790649797, 120.612766592011, 133.386907428543, 132.132996267056, 86.1167029623433, 119.779360535127, 125.027130899753, 152.917027915868, 127.016284222263, 106.374378494397, 115.821394246138, 176.003173652589, 148.881834223442, 133.039143427336, 122.105389388636, 132.362489334368, 132.658821403816, 121.707483866892, 158.080175922369, 159.804524661101, 146.798830166931, 109.244285256429, 123.745935432665, 136.285118048678, 116.15048396673, 127.041742240523, 112.389818844495, 135.401433592241, 107.933336348085, 145.186202639809, 122.024567275121, 131.000092509958, 105.291958019664, 136.600837737703, 99.427100574511, 135.300498308798, 126.020329221089, 140.248184276402, 146.657195478311, 117.560048440129, 147.665700141944, 129.759588114858, 113.105898684785, 121.582517992748, 100.934553430269, 118.915992053494, 154.016844904434, 138.265383011492, 142.422792759702, 141.420570830802, 144.764803905216, 139.084367753037, 107.944941801915, 136.878213090902, 130.785620369919, 127.550685721978, 173.797788940119, 176.826798694983, 128.011915550125, 133.007049311989, 136.33519044631, 109.134851931693, 115.694560442241, 121.254932057423, 101.791048415951, 97.6139746036776, 132.943216403493, 113.133672612664, 131.205556336012, 134.913256174552, 140.587151890906, 119.159757220333, 134.225944652591, 139.488451404866, 138.649110789499, 131.674600411305, 137.853410770159, 134.331989699376, 153.617557284905, 112.51220740423, 145.736238028864, 143.641629096086, 132.603845497193, 128.683243233239, 122.418789345134, 156.595798661817, 146.125796001553, 132.407497268326, 147.600468069434, 126.488623783917, 130.073423995055, 137.023422453561, 154.71874315034, 123.208536337521, 156.502712356962, 151.829080230221, 130.507727915862, 132.567695046119, 86.9722499510356, 132.084821011196, 135.6570439455, 126.120331222756, 143.353877386979, 120.997852002757, 138.204970764013, 118.725891559972, 143.725877894749, 165.869077015408, 145.67513444746, 136.247240481107, 143.23741593562, 107.757399432225, 98.0712648145065, 149.193195274434, 133.83852433039, 123.232364732386, 163.46283102369, 125.779507523314, 129.331867539947, 129.354381416942, 136.927228234528, 136.373503734598, 130.92588892354, 131.680356732892, 129.970419855604, 133.61262156751, 115.704115785588, 126.540709327463, 141.257673345739, 142.536546454977, 116.320721709373, 113.962294555165, 147.51732121299, 134.239230488878, 147.676009460151, 105.930977323925, 142.127761745768, 126.379447485598, 167.39231478483, 170.387065702897, 121.037975818683, 124.497214061563, 139.343774242489, 161.298201573508, 127.160575331906, 118.291236195305, 115.227620990797, 116.23564904925, 141.787103446015, 136.122731756434, 135.879763119694, 124.918127699929, 123.539176091888, 137.36974935892, 132.061881748565, 127.190508842677, 140.227497573536, 127.001334291263, 134.333827403036, 133.622626873391, 164.851045793847, 134.904422511364, 138.725709192634, 126.521628362938, 120.880208220407, 96.7738053464985, 118.578153903857, 150.536447274655, 89.3285558150133, 126.475687440449, 129.455154348552, 120.460239102123, 106.617706212497, 146.973581967085, 145.135444855409, 154.143979332428, 151.763877465779, 142.190345231364, 131.227692297166, 127.157154744633, 114.825060503069, 142.715909355298, 121.407187129567, 116.403713769645, 160.100151725937, 137.477653796949, 135.766755460042, 127.539146809649, 140.330572017356, 155.459529039664, 121.03364521601, 144.714728393531, 99.7062499252309, 126.340198428587, 141.584470063748, 121.024753087035, 147.64407547632, 129.265021016892, 166.056451538652, 121.337889612128, 148.668631624437, 130.566742712933, 147.7743656627, 100.700031668474, 127.86916439611, 143.547372845567, 140.42016741817, 146.750120936222, 142.467527943013, 126.305176198934, 121.562901465779, 142.779638669818, 157.039546752183, 125.136522088696, 137.00537521429, 156.393395420687, 123.798462923574, 141.385767749108, 143.345137736715, 118.956807212589, 144.438419009985, 142.280467218934, 127.652185580144, 147.09330702125, 119.24164647971, 122.348901826672, 120.613573945704, 185.467688106687, 140.592880794625, 141.61015567601, 170.687136596017, 136.783654377674, 122.017376350986, 130.231063619193, 142.758502376387, 122.949989877224, 117.282344490504, 125.922293313909, 138.047583705941, 145.368470374392, 112.111074484678, 143.869736754808, 92.9982257523996, 134.492171847504, 147.439159576798, 129.709297358035, 131.341190067839, 142.911316593104, 130.109243285335, 141.108328897884, 119.208255776595, 130.726596899123, 151.210120251491, 127.973993786886, 131.430823282268, 162.40345958433, 116.600733976223, 137.865099707605, 121.446135771822, 144.616556587134, 144.60406705158, 121.919795479356, 143.237145699197, 125.345946052015, 144.356113924285, 145.05613270446, 105.901280448372, 113.557373031008, 120.488580911852, 155.649465300366, 114.405459267538, 120.192856130196, 144.748241663702, 146.842369743015, 90.1086829429643, 93.7462504786999, 144.623105691715, 131.799961623307, 130.144072573391, 127.430744769758, 112.399943408327, 114.819204443215, 129.334700107256, 131.562847423147, 143.351865705349, 151.104580762151, 168.390586571465, 119.618937003335, 133.757005635138, 106.858546122477, 97.5945185088476, 111.454934668487, 137.146617526584, 134.493729400607, 132.690101717112, 147.847127085761, 134.766250216384, 131.031545766356, 128.862449078391, 129.466582879532, 150.140097536052, 133.879700079764, 116.869941082221, 125.01158975894, 135.847502776214, 177.549067142802, 109.439586596986, 116.575318272299, 147.525467009272, 145.880319262846, 121.097327525769, 126.421232728251, 133.313988599417, 109.364012685026, 142.31841309996, 118.218833044802, 135.345607229574, 126.226406666132, 122.914558650514, 114.091173794374, 141.937308291301, 107.704332634602, 131.745443083033, 136.794991997769, 118.287377449378, 120.391367211256, 128.779987225279, 134.294966571541, 137.695498904871, 119.920741541215, 111.029113965786, 128.691031449225, 92.5486360956004, 139.227825726297, 129.883261695901, 102.4729685993, 136.847759844718, 129.884566593575, 105.626438691308, 147.067560606072, 158.839413851899, 137.685403913449, 156.896492840337, 147.318978499339, 115.854081928001, 156.442407529296, 136.029156079443, 147.453258154179, 120.365910176402, 140.468265153467, 133.264963479974, 129.44988184293, 122.543131626975, 126.06412823325, 127.105508146231, 104.036828246787, 169.886432031295, 124.133015648839, 135.235484143971, 159.182620595881, 127.299210887907, 148.130824466279, 127.412275481505, 146.665422506897, 123.778998742278, 81.1256530861781, 115.44868753607, 127.501977018864, 104.335184118361, 89.8376157286496, 140.083274375513, 109.351069416645, 113.616099081866, 126.474085818311, 134.326541887921, 134.719066662062, 155.674613787436, 136.136921530486, 161.219860931153, 149.599653408661, 142.113915706563, 141.132805323652, 155.538619129742, 144.445716810211, 105.114186631796, 121.929567834294, 135.573819884704, 120.441720893772, 130.650799405255, 141.587084072797, 142.785996919648, 112.002488347901, 154.705850107012, 151.216269531481, 152.122542018067, 112.570635406779, 154.773398380543, 144.035347882896, 140.770145643161, 156.682932423142, 98.283363808674, 135.641264632421, 140.218134345217, 128.837390924064, 128.484419070785, 122.739010568974, 94.0331292254281, 145.096118431344, 160.682705163904, 113.17630181355, 111.511987339165, 134.658965216888, 136.88647999409, 140.943650435727, 131.915507048467, 135.492811031895, 141.502589633657, 125.356020724416, 145.950042126416, 135.509992408878, 146.365536234039, 117.468305786548, 134.508532690137, 155.55689175681, 129.190712798009, 139.799318396723, 120.783920601087, 169.013798965901, 118.142555158602, 134.916319361912, 131.13154802721, 97.1090271205063, 158.040890459831, 135.362927161778, 165.121701209754, 121.15987455602, 115.597281769636, 131.973922287954, 130.03259637468, 138.077524943023, 131.218344648706, 126.864085617828, 159.231602521281, 150.623141272361, 150.083550969554, 131.442762575114, 113.538885135608, 144.675265076228, 125.293814064584, 129.171726358625, 134.804066626163, 142.352044650664, 160.954024682281, 135.521575540782, 112.424845434512, 130.901577579686, 140.243549907253, 159.881697975627, 138.705403007639, 133.085522696594, 144.543487864088, 146.186486777164, 122.831048942764, 141.818359686011, 149.853000519838, 124.470398149083, 122.5524222378, 145.992162165964, 146.060381063946, 126.772938076263, 123.380048713174, 119.98840122594, 128.04263867694, 118.716839842429, 161.931828743585, 142.091998855858, 114.900372689194, 158.177681886706, 155.935265453792, 161.167098328864, 159.818348194097, 107.075314542479, 140.509885271315, 135.580724836677, 127.331786279178, 145.490617830245, 124.339904155331, 127.320095534016, 136.707293692042, 125.507850387001, 113.8540967123, 153.62344786208, 119.882146467956, 143.705958872808, 133.681023812367, 165.035203765908, 156.212793560605, 114.228570849489, 128.741947323926, 109.135075409723, 143.95976746134, 102.906342586659, 119.894897557063, 140.914403479571, 160.224922494962, 103.047501643817, 121.373698759095, 107.297004953006, 120.869188108259, 155.885458314194, 126.558214040697, 117.046868511002, 155.243900028413, 140.790253553881, 131.066930974039, 119.005757622746, 125.884286153488, 164.340747093027, 163.350783166744, 135.358830764129, 145.150546838685, 141.568617492408, 116.783865968268, 117.848081540781, 116.388652091687, 105.163443082285, 168.469763902545, 139.88288198091, 149.154078893046, 121.812778196084, 151.408806157028, 122.433640881266, 120.941351919934, 124.559362663465, 132.13484138817, 134.32107637247, 145.360023980882, 142.547643501652, 207.671954403219, 146.414716887214, 126.609469852405, 120.836036547145, 117.432118660779, 130.986210933235, 133.952297144244, 126.859526794449, 136.338880098146, 144.372641394611, 153.629845830708, 115.825750362552, 93.1975606644218, 159.526998737009, 133.449785917956, 136.64774717027, 105.629204601603, 137.620953455804, 119.299420480278, 142.059919611551, 139.909411917145, 156.417176438137, 158.751251202677, 158.705189679194, 115.512515664903, 114.216476038549, 107.046617498855, 99.7222411190587, 130.619297231563, 132.41278910146, 139.338394022202, 137.019454467532, 125.653955222862, 116.519653222512, 139.528177211877, 118.722097935236, 99.7544283811739, 126.458894288492, 140.84650153745, 123.558135200817, 118.048822042375, 135.185120451866, 130.688108252965, 125.646728509101, 120.849247255155, 156.834657786779, 125.37267050898, 142.64986474042, 141.284587905925, 138.794130324215, 138.49248063188, 106.604570449382, 133.228635041052, 145.930651645039, 172.7496113212, 148.882965279456, 138.191166447766, 128.338766341477, 143.680394237517, 145.056483696849, 120.964721951744, 117.164916095852, 138.407907144626, 143.156606922529, 130.003224292838, 104.699693410465, 143.850269358072, 135.571883488768, 125.840523382281, 149.846473198988, 135.913363733734, 138.074833009273, 126.434086236745, 161.552762499393, 139.762103736872, 121.544557477342, 112.937320528439, 121.422886906404, 130.652061479637, 132.552678637071, 130.400513640223, 113.454741740265, 133.156756443961, 130.222145983925, 87.1015886176981, 134.727119042747, 127.705647456298, 141.95585469131, 141.985454344641, 136.265977698221, 145.75232416641, 175.349128799299, 149.511589759217, 156.615136871764, 127.030710650468, 145.03207866276, 144.385093684069, 112.045637958147, 147.078745920814, 138.756527429544, 147.148803936767, 134.868742236925, 108.212789628578, 130.368783418395, 121.614878726785, 137.522956554512, 134.204671324128, 145.763809000583, 146.107872853639, 127.315128187348, 137.478315623629, 136.957668836888, 117.46187793536, 113.247627802333, 125.263988160008, 132.237174297743, 141.645512972573, 139.400116100143, 110.352913905323, 124.294682393992, 139.3812191946, 128.650427889424, 150.810756826502, 116.191524215629, 120.312581820244, 117.296995266073, 110.806478351151, 129.885720335343, 143.820715860596, 133.789243184074, 129.36433394688, 165.726349453525, 145.467285994303, 135.371912392424, 118.504220354533, 115.900256638528, 114.589149577047, 152.09370852078, 146.694027012898, 120.370585980936, 104.0884988869, 135.427580239481, 109.175735478641, 117.686292864208, 148.842910899709, 115.573021326548, 155.22839617842, 121.975980652738, 116.976316030888, 147.308460377449, 141.535516277775, 96.8878625550712, 134.791823654869, 125.505071499683, 144.480933228804, 127.623882992595, 131.380975540254, 128.846172405234, 123.157713338452, 129.13267354188, 123.288101047715, 112.863333441576, 151.381717574538, 108.041826020926, 124.150763344266, 140.142546440279, 115.603958814223, 148.251588504367, 147.859555256039, 132.50306867607, 115.51982147407, 120.81552995785, 168.73852846037, 126.105789441345, 154.236597089818, 115.006747766411, 103.323730785759, 118.420947717362, 99.7839354325014, 132.960844114924, 129.084952840198, 113.330368595759, 131.152626889957, 134.138796040105, 121.71442241434, 106.844781495631, 143.424767431718, 165.759610856184, 135.810286378478, 141.547398192728, 142.086341470548, 125.342507459296, 174.428166331721, 139.695085139039, 104.948337638065, 123.344087728947, 129.870596311503, 118.655069310315, 151.598614966661, 135.314065491957, 161.860610500198, 108.255981731333, 114.130375841678, 122.080618563387, 145.138420035305, 122.715114777473, 126.2435242983, 128.703229912432, 120.125805428642, 161.47359293662, 136.133821249056, 130.91202930876, 99.95760824886, 157.040819482745, 123.494418503759, 140.820246063024, 141.192914714951, 144.841796172913, 96.0771753440501, 115.164489276026, 107.700159443087, 128.975254466085, 129.24870397673, 128.027982542858, 153.117668234198, 130.675782361795, 126.503700178035, 105.988416572086, 155.796897467443, 148.916075863148, 126.205128737699, 142.267714829628, 132.273579093649, 124.237878824103, 109.461246394052, 124.137607399742, 147.683931812989, 129.987668774326, 169.269376097732, 161.826486479602, 127.333385726999, 132.493175906761, 156.746533562366, 132.673550591144, 135.55910478647, 144.649774863921, 128.223146751404, 133.192243993421, 144.050654608973, 162.688523497789, 131.085202025127, 145.042532027974, 136.807646521351, 126.488200349551, 89.2322420135785, 133.693693823634, 164.016422412296, 114.124722891667, 119.820087068988, 135.131142784576, 130.496320590578, 141.195893623795, 157.71844252209, 100.331826185701, 144.317224339442, 114.569684765909, 116.503357262332, 127.617821168894, 132.176197037582, 107.13900281384, 160.69307919354, 124.260371019036, 147.105859128182, 83.4021846037509, 138.2042956434, 125.552584316644, 113.985842822658, 137.991729714346, 119.58768495916, 125.46090864994, 126.728048224472, 119.443421365865, 150.196335158857, 117.941839792539, 148.537173498768, 142.504713238784, 133.707603669624, 130.497722143764, 133.486836738842, 108.248387857243, 142.889472217383, 131.481245993392, 104.638504163656, 130.661414732579, 120.695821926877, 131.662651915169, 114.365075591457, 126.881629136336, 159.914716017024, 115.734178441426, 157.580144864062, 140.889449741657, 118.715210912023, 131.767222072218, 141.324358380394, 131.364581404606, 119.990935035441, 145.233550422008, 129.166680429144, 114.495853191066, 106.150757892955, 128.086479558187, 120.109584036641, 96.55833931049, 130.519263383651, 152.886928245965, 155.438110160385, 110.457569990992, 132.902126815454, 112.44045301634, 135.05360720715, 126.317766069502, 113.388889393283, 117.886636653894, 168.652821376172, 107.327589470497, 124.173020679249, 136.938511326684, 139.3171765235, 126.476929366791, 132.185328089423, 135.013714852182, 99.3308149378455, 132.426778742945, 132.480493781478, 147.567336593495, 115.666610618436, 148.107913690821, 130.927428672383, 123.32561335007, 135.358963717916, 117.329351020084, 122.105829150372, 134.91541783997, 131.684803215482, 142.438510380883, 109.295489888475, 138.647720859466, 130.969242846602, 126.483638839382, 140.979207078253, 139.83430934907, 125.619006209371, 112.194025379788, 126.953157825906, 152.388477473536, 136.043611651077, 133.111023573063, 115.904941654899, 139.59657955822, 131.737547721894, 143.125431769783, 114.945508219989, 150.759938944503, 128.362722504961, 138.240791816844, 152.32561141704, 154.049502029512, 128.800596941976, 122.458815582825, 129.253602377983, 136.768503903018, 157.79867657808, 142.722350624345, 103.856724460579, 134.125597915767, 146.268769111588, 157.470746038465, 147.448491550124, 148.427652107516, 106.646073697198, 145.316629310898, 112.616211194103, 156.302026881005, 117.988338368483, 116.924097801945, 130.099389613453, 145.234071074715, 175.83538247492, 137.908669096016, 155.167495115101, 154.785606375474, 133.068671839172, 98.5983833037741, 106.113076972863, 117.70235999642, 140.338737576699, 148.990334795523, 124.218819201579, 144.463813054451, 132.537637514674, 152.806115845566, 151.566584937758, 134.496856907785, 150.10652469707, 131.843914483539, 125.994683449267, 137.130068416114, 148.645282249582, 148.322703903606, 136.549618774954, 143.17537045395, 141.306940766245, 124.398722628394, 129.079021883074, 127.298264868893, 162.904061627504, 133.638330429412, 138.491929536261, 113.37508201228, 105.703524987519, 143.256211138231, 137.679596891714, 122.818899965805, 143.007609399798, 155.491723295399, 132.956403546512, 125.33138693573, 153.593851930777, 143.120413682446, 116.349368886254, 120.383263599756, 148.36590268088, 155.313144301707, 131.214335207535, 156.067599679111, 128.597864547808, 114.522182970322, 149.820165243886, 147.428500154607, 112.792645402435, 114.131355531499, 135.397841414532, 139.587649214943, 101.988670998534, 129.997514628091, 110.844650015962, 163.362297286204, 110.786951975781, 137.010194754922, 159.753940001487, 154.772492932639, 130.059164148155, 141.491203474708, 123.54632770013, 181.992866896112, 127.589654873806, 127.471900913431, 158.932790977106, 152.500877421275, 139.771691919567, 110.435353428039, 114.107678702826, 134.351017929981, 117.373922226353, 112.844373738234, 141.390681844906, 141.557911624433, 140.885534953548, 139.450970942703, 156.302231073825, 122.380378970464, 114.599429160749, 162.321202155142, 129.416603045641, 143.388237684398, 124.608625789857, 137.787100867468, 150.647897869613, 114.268725909644, 124.469058783332, 155.641956273019, 145.698445037917, 146.67640038807, 123.224142182954, 105.969016836165, 112.64973526192, 144.234085421771, 140.602069171531, 131.306483130916, 154.53947160885, 137.628943424118, 149.575309841505, 173.012523559907, 123.426330956675, 108.952404479609, 158.549391293322, 132.944123774076, 138.076919669575, 123.112540901244, 137.613405452891, 135.412469498385, 109.531825110971, 137.599477236267, 152.380729873208, 132.974056877396, 118.379841882982, 127.762354605711, 108.241239493517, 138.234477159296, 129.361960506087, 139.326345930491, 113.611853812022, 143.353053942461, 145.563966761336, 122.709408722996, 152.696674559089, 121.180198597683, 120.133438440788, 109.100112645694, 128.563074238299, 131.68483065632, 110.288964095803, 150.587497340801, 94.8202531002148, 153.305081768075, 112.12742464538, 125.394744631021, 129.456868584009, 111.325855000566, 123.244672820034, 126.135066031271, 101.372848099316, 120.857695637704, 106.650851802195, 125.134532972329, 147.477917830391, 138.85482349912, 155.146698686142, 129.074375186533, 126.219823497896, 151.331800236406, 118.091375656025, 120.576775605859, 128.84495273412, 141.904934548838, 126.974507500047, 144.061923073255, 116.983180188188, 130.414129165978, 113.042516159996, 125.464486797848, 101.834927798428, 111.866942801892, 103.373550077245, 161.350631135691, 129.424137482996, 106.900869879613, 167.03056924472, 142.608246913272, 92.8483763390412, 104.482767986452, 112.553914208062, 156.956498015764, 88.6306795417014, 101.718823954796, 119.537157062803, 112.384552547378, 146.079791462916, 161.9222384915, 140.183960484694, 158.88035206167, 125.298129416065, 137.783688165324, 133.583994914092, 98.024456014672, 146.056482247641, 147.981612929721, 146.621094129614, 130.505249570258, 123.857702539463, 110.847006465426, 154.649522944538, 111.243735820791, 97.8929476012801, 117.966873574187, 123.942450081333, 125.158804130751, 110.649199061594, 133.584692205909, 135.087431653739, 158.730425771092, 124.978775521585, 132.991898184337, 125.994750309765, 136.391301575857, 144.508145533879, 137.700751708799, 149.150822727076, 105.458050175492, 163.905458226146, 134.724499605724, 112.817287102205, 148.570366056574, 112.18001676864, 126.879805711891, 120.666022962545, 161.278670689965, 95.6903354312718, 132.572526613061, 131.831116722875, 125.035362762799, 113.300710439293, 151.775462916037, 124.292458117729, 118.952120596036, 136.650022922756, 113.437431923756, 120.924115113417, 121.984480682048, 136.576241582774, 150.371240818135, 126.441538521118, 131.139319746284, 146.130928948277, 135.22617529664, 119.043217261914, 136.074614193757, 126.110250292493, 123.531252821312, 117.587304781729, 114.70166738446, 150.878555261681, 135.845436516576, 139.682102532192, 147.640147954543, 120.840547253221, 97.2278156382156, 113.099362928336, 105.705514855683, 122.131551739618, 140.965338560051, 128.356353025146, 141.87807099471, 131.609145955042, 131.621933471145, 86.8171387874065, 104.171717357703, 141.385773104813, 126.786726391473, 144.999435102092, 114.885026578592, 121.610662328351, 153.719988350207, 131.145260647143, 127.362243284878, 120.314976147728, 153.189668508442, 123.632159768008, 140.7582036301, 156.683842986326, 137.049619780853, 113.4396247573, 140.237744078848, 123.223293228469, 121.274758773369, 120.847429248016, 132.220387903517, 139.42576008677, 155.585817091515, 88.5708051105588, 134.886931335774, 139.753190012391, 112.993866157803, 137.709413211005, 134.747642377504, 135.915794267116, 132.59263579272, 141.293935225723, 137.770586376087, 117.024831893249, 138.301581516477, 122.650552158146, 96.8800360179738, 130.447819037055, 130.294141325657, 162.139487369887, 133.910795031545, 151.745652275585, 145.237626766142, 161.991015591916, 137.218733426923, 111.345555073943, 104.477579911236, 101.055950763205, 138.180594912307, 115.583854016426, 125.51614232661, 147.759353996468, 158.979170403112, 121.130859612958, 111.902229761853, 138.461279941125, 102.187284106443, 135.41678656461, 110.044656847448, 136.051592886068, 122.477539254253, 140.97098566357, 107.258080218605, 137.507560687599, 155.73848831669, 149.726767001211, 111.921019353086, 112.084478826372, 147.405212413984, 166.778250195958, 146.789733117282, 141.326138594699, 122.472531313257, 142.302776538874, 127.294093116386, 126.131516782547, 113.630319571731, 128.464483860159, 133.808805293346, 142.775118626666, 131.79679125216, 144.83307364008, 116.536243829263, 124.53946498193, 126.603513905625, 110.93077693775, 128.884399347716, 141.407382688267, 153.585507837489, 132.392877837954, 134.182776754895, 133.632771213235, 118.243918104537, 126.05699679365, 147.664917174638, 121.099814429287, 133.73393363607, 138.237299914728, 152.527136388248, 146.050215290728, 115.725849272455, 133.084548836547, 173.405983558919, 118.834932439221, 130.221723607423, 123.901931176072, 121.642963281753, 114.030643289877, 110.880374514515, 123.267188318522, 123.709901704005, 121.43012358158, 152.646426931544, 118.540723164309, 145.868639770745, 116.259319293956, 108.748326122527, 129.205325053549, 138.932607587266, 125.550461230033, 109.812338784514, 106.268737375902, 130.187660552262, 106.589686674264, 161.669470431333, 103.514297439321, 134.058563501609, 115.755187083606, 140.730474783497, 105.541068286046, 110.954546296798, 117.045411418057, 140.767315290808, 119.342909554498, 121.611908783756, 109.61510304454, 155.382953883454, 121.15573764322, 159.515416480563, 127.988088442684, 149.090957936035, 120.481225166725, 120.882878365782, 130.905661422333, 113.084786040746, 154.13090927346, 138.595786690213, 118.734667750509, 121.160980152616, 143.52738897462, 119.646875716998, 148.371707936432, 148.595041758335, 138.698096381617, 149.242781482774, 137.563215542296, 126.693068959931, 125.758512166443, 144.3656365088, 130.840654921632, 103.105037669114, 126.277165487808, 162.341087143926, 146.114962801888, 143.585155352479, 94.7773235697629, 132.289916912386, 136.823331773606, 111.095627184403, 118.660239728607, 141.43714902234, 126.722325586666, 121.311879289019, 130.674306241381, 139.952583453341, 148.518377965959, 127.078829587444, 139.152771498154, 107.297315884321, 117.90533593164, 102.120781112963, 143.635825206487, 126.882878575392, 149.641100427325, 116.761861862325, 162.750182093183, 147.168638046665, 135.290003140191, 144.574751354259, 121.485761905907, 160.446497528061, 131.564889859445, 103.218069395645, 143.162520561737, 105.451152348212, 97.16846249193, 159.620523858975, 139.336460981703, 97.4159470273239, 154.753159932999, 161.849624510648, 156.721760142244, 133.040806924702, 101.246485519232, 134.206340533302, 126.421900322015, 135.072157196981, 128.132375130497, 122.910736529889, 120.281541558842, 123.868479625382, 132.594205977406, 125.144261074156, 135.506423366292, 111.803991757493, 161.962264471584, 132.286637325943, 139.072778420654, 134.62626433246, 114.30158909632, 162.169434674855, 134.762330137342, 110.232035711896, 136.608785046906, 104.436222907322, 140.365785859528, 137.138511867113, 140.744589924793, 142.62312000058, 126.344275722943, 125.896630514252, 134.91816659898, 155.123090988167, 134.274864152879, 136.37448768264, 142.831242207137, 112.438811720509, 146.806767966501, 138.611385401163, 127.220824157064, 134.964856532335, 144.338378070942, 145.745173614866, 130.000934704844, 128.610832731819, 121.082178784023, 139.361371107918, 121.987014801364, 125.882552830841, 141.89898571868, 111.3928732806, 166.193603693492, 156.667554197034, 135.042421558167, 116.595269716117, 109.748430612485, 120.563435855885, 129.93360039872, 99.4621440765955, 123.250196076112, 157.629700215797, 100.371428598803, 148.638509492959, 129.489077584356, 109.460584590466, 144.946192637051, 114.235012659302, 120.365122401153, 122.375948647533, 128.478362920792, 148.445930464344, 114.10105181795, 146.19905264569, 153.283396200829, 143.37236759889, 137.239942659058, 125.294646667828, 125.191141152193, 118.632731453111, 148.281129539763, 141.054742078298, 118.79798930947, 100.285031996079, 166.135997704712, 121.870999385689, 83.8815179268708, 108.129424307775, 140.595762385424, 144.515766101162, 105.01973746403, 130.900663158491, 131.330696133819, 161.521953546076, 145.265667426246, 113.855891915932, 117.589815270197, 118.430165444883, 124.716784579507, 126.326354878337, 121.600244771294, 131.872563090893, 133.0329332098, 151.748468185665, 121.410414514987, 136.282047306982, 134.3447897414, 127.86552964163, 134.804392542046, 93.3976032949002, 147.233336432233, 133.956576086014, 129.235362220822, 106.686804384814, 125.234870945069, 140.719785685007, 118.916704001412, 155.143960568476, 137.099604402396, 143.039337743788, 124.534735306711, 112.532541562915, 129.456949750889, 138.664316129361, 149.159913291704, 141.64936214125, 126.563007258458, 105.950187287956, 152.165897527033, 138.844027710217, 124.713949249363, 110.496207163373, 147.711899585288, 138.8225290908, 126.386762511462, 135.398711296773, 139.050900697091, 141.672820610397, 120.128086212644, 134.700442649083, 137.764364899707, 136.656690584457, 127.202303848146, 113.510451264697, 129.145757653161, 129.395943206029, 109.911485510232, 156.711869204087, 132.565954040739, 130.902765096664, 124.179353382242, 113.363230575448, 115.480485028081, 144.16025425691, 90.2520923270015, 164.317260499826, 137.883339988415, 135.451554745207, 133.799555032498, 133.872359186298, 136.15178967793, 124.165214602823, 129.594560311832, 118.697601577726, 154.932909967175, 126.306128804026, 115.556697881193, 140.764644808794, 143.063597746294, 116.820846650264, 141.35487548314, 141.857677255171, 125.959200087953, 126.479349256571, 153.820492015167, 115.664282557581, 130.257100357626, 95.3676931995096, 140.769705351332, 126.038423265977, 124.700410602194, 154.59786256123, 111.691995239709, 154.066211337236, 125.414455988939, 117.641326068536, 153.637824606875, 95.9705274381591, 144.832501272393, 151.565873484241, 159.415506548342, 137.494551816553, 116.864509333138, 113.766780187768, 122.625431387773, 121.360183469629, 114.954159835226, 129.836602855394, 141.505386005811, 133.336341071624, 139.286493903853, 121.504156177097, 152.54263699443, 159.428416434658, 136.471849481004, 143.380544449158, 129.104738103779, 128.928936588221, 125.867910211027, 112.680198850128, 128.869698145948, 123.088052012673, 120.158982045861, 103.012994550103, 140.74460731877, 109.277555939808, 127.468139786192, 147.474784037286, 145.311226315095, 112.918095226432, 140.784185805059, 112.193507100799, 108.526207780473, 112.967391644458, 134.976588469311, 85.0462612426969, 126.705679691203, 96.0383032078633, 115.982439671246, 101.904858443331, 125.616397139106, 161.853744472572, 121.822906756142, 128.481639972007, 134.340243284188, 129.960691313022, 118.392575850089, 128.403618850129, 121.112662739071, 133.77257265399, 116.192483322749, 96.4349180824493, 126.494714224261, 107.572394445131, 130.55868672018, 120.753168409378, 132.105586116338, 122.900970035403, 121.815656681761, 126.514407524411, 113.553663557509, 147.472690159506, 160.87859162789, 130.911586891632, 159.076765222972, 133.504511931644, 130.346059677151, 125.075340122388, 129.430585012436, 131.472588955598, 130.796515555129, 133.483268943684, 96.2107834382729, 128.623963671196, 121.888654668121, 125.016963468425, 127.065246459417, 139.684205828166, 92.0357182304315, 137.990877731053, 133.988116769146, 151.718569829945, 154.344227560531, 152.624017678187, 135.015702558516, 134.868538051329, 124.745047224571, 140.808321031254, 114.867372634771, 103.308753214819, 153.154486359381, 148.933009623571, 121.221205565983, 128.369052276292, 131.266132949732, 138.955999096872, 93.037412414552, 147.02232101415, 146.045354327725, 138.312493263926, 135.708327561382, 119.982862838993, 149.03717742706, 135.286954911763, 138.982461300711, 156.218364814349, 167.758715745185, 102.622796693779, 159.432280013495, 150.598146394931, 123.757324242514, 127.358881396011, 130.896111211422, 132.306272132754, 142.323488531434, 137.706865813466, 125.042413020659, 132.268157902988, 109.909325919778, 149.665186911973, 122.204867895557, 146.756549803337, 144.162143402581, 107.758426934498, 116.257031369612, 139.089221431199, 118.675445576639, 105.363992637938, 132.514218127337, 159.597970127905, 107.646537532015, 139.439127065256, 122.527201547857, 159.608776504591, 114.92297261222, 117.512629263115, 152.439308916942, 142.38684648718, 122.367481779715, 136.050735693485, 138.877086727079, 141.596835042818, 126.596479689374, 127.243281420063, 98.9675371662252, 140.66451226917, 146.421313202814, 151.276673170058, 133.991466252271, 139.292622696989, 131.744970789711, 127.165339164954, 124.414988821482, 123.875074470591, 140.871110447552, 147.049247227365, 147.592066624114, 124.306590824003, 120.415612129828, 142.482793299375, 146.845689949814, 123.027248783764, 132.946698998665, 147.660184522573, 148.497264623114, 115.978663734238, 103.778770035886, 118.266024041657, 141.395906129422, 124.123057377299, 151.948833851964, 161.431062280922, 112.802825037519, 106.283524693496, 140.548435573189, 152.512295902705, 178.758451453823, 127.927143744942, 111.973397661407, 128.282895651994, 122.649212786884, 145.845050398544, 131.104805883875, 127.40594314007, 183.514964637183, 106.313035353411, 147.987321470263, 150.286053431994, 164.650422025735, 118.473558904108, 122.171297518006, 127.350454524845, 145.384961263389, 142.309952529355, 134.157936594285, 128.632892484414, 75.1984588336018, 131.816796263067, 133.900694768333, 135.28261627672, 117.317234874242, 125.936174399644, 142.138937657828, 135.114914910967, 145.342955583034, 111.760455302738, 123.401331082639]];
