# Supplementary material for: Hypothetical Outcome Plots Outperform Error Bars and Violin Plots for Inferences about Reliability of Variable Ordering
Source: PLoS One. 2015 Nov 16;10(11):e0142444. doi: 10.1371/journal.pone.0142444 (PMC4646698; doi:10.1371/journal.pone.0142444)
Supplement: S4 File — All experiment interface and visualization stimuli code is available as a zipped file. (ZIP) [file pone.0142444.s004.zip › experiment_code/data/one/82.csv]

	sample_num	task1	task2	task3	task4
1	1	687.064272167528	524.980202074007	323.417659451158	129.80747653679
2	2	685.018434443161	521.107625758749	343.775031961857	129.390888848004
3	3	673.69471567297	526.798310985704	356.734290172058	128.757936710511
4	4	653.207151464855	522.491374734247	360.823343226439	132.529319533675
5	5	668.546463958506	524.959416142061	368.837271172024	128.734049784081
6	6	686.553004298765	525.600610067098	350.098661446419	127.245691996297
7	7	689.617735265785	519.993232344332	331.385742695026	133.904366677323
8	8	650.643048733748	522.191845242212	338.895368847105	124.642815545986
9	9	652.143764813403	520.656341245977	327.465262375719	131.197406912885
10	10	677.546191189333	524.166130163589	333.083153543255	132.300661234286
11	11	667.926611177822	522.838102838169	353.804115971138	125.743757157097
12	12	652.035730165105	522.826439012654	358.396950731477	130.487604881872
13	13	670.493092151611	518.536413759562	355.587358686597	130.640057135061
14	14	675.167400310652	523.481626497587	354.817786683785	128.365614866862
15	15	691.105386679117	520.84308941543	358.241764477272	130.25372545407
16	16	657.830043604452	520.201851648612	319.448372669606	130.049073124766
17	17	665.801150890401	521.423815707773	335.502596613909	131.874228624673
18	18	672.999923235987	528.31839963506	340.757913261104	134.396441767338
19	19	655.766250375091	527.554110039636	337.521450878782	126.031627522363
20	20	687.114570561851	522.861619431157	327.389191340288	131.734599517073
21	21	650.392872437327	526.293395667079	357.615013368707	129.454823820629
22	22	658.721205291559	523.204723000177	316.184951237444	133.944580246688
23	23	668.911992580742	523.924071833088	338.512960203949	131.950382037146
24	24	672.326071478948	517.242334142951	331.848054402442	131.121892834523
25	25	676.338980515622	527.117000908633	331.9835763711	132.057224634044
26	26	685.051288940059	524.190905308042	315.046356298265	130.702282775358
27	27	694.551664325716	522.11984298936	331.653216127304	125.567883502442
28	28	684.829217480805	523.858984586422	335.285547177741	129.923803056846
29	29	695.997564543661	518.540082199609	322.800967835047	131.939455398758
30	30	641.888233600741	523.371717485422	358.173777009715	132.228384642352
31	31	675.065375245314	522.882745149813	374.916449239103	134.842623321008
32	32	653.243010062294	527.391098667557	321.646209179345	131.687868969843
33	33	656.170238472575	525.037669636356	358.191451862407	131.629181829154
34	34	698.123396442009	522.600318763468	337.41880129229	129.819197434953
35	35	677.502812964912	519.460595996397	348.788262590144	132.529996360352
36	36	671.838488627399	522.384053052221	339.5563242148	133.977897554297
37	37	675.056788387479	519.66845521269	363.505578236324	126.925118631731
38	38	682.235052076892	520.46942619862	335.880009463698	133.286859486
39	39	674.159891567469	528.320625052402	343.533923401529	134.644693262375
40	40	681.260969963095	521.288845316637	326.863946154902	130.605847458396
41	41	680.644466594555	523.965083241534	329.452031341587	132.985686207466
42	42	669.759476567019	519.434147144658	326.498546910599	134.501204377869
43	43	671.958603555576	521.187066740064	342.322078221667	133.057318830764
44	44	703.03806377671	526.317403428829	339.252075147174	133.275187269449
45	45	660.599337427525	526.291232637814	348.132936948038	126.624189416276
46	46	688.512666142116	523.044952436694	289.461184651779	132.17067787084
47	47	687.761947675367	523.008455986023	355.307638148934	133.736521738063
48	48	650.870636937013	524.60667997379	335.447877616645	129.534560632494
49	49	693.809026169489	527.967552868844	367.586621974626	128.219549972086
50	50	692.853814101902	526.835513814166	372.115951249468	132.790828452888
51	51	674.799752006384	522.006787911195	345.464801523068	125.97476708191
52	52	682.407407402502	523.85981837504	331.939746985659	130.47199304983
53	53	690.645069609073	522.964503838424	356.361784653187	134.818422074614
54	54	672.215552638077	521.592456225634	319.600162955767	131.316018403684
55	55	650.239992510575	520.082608880689	335.703772666867	135.515018599912
56	56	662.037913508354	518.216836826303	360.686696536347	132.179364737846
57	57	671.631720709277	521.155042727445	356.537839455311	130.478976522103
58	58	703.661090038702	519.48767092626	355.838423871954	131.126486606679
59	59	683.805996021345	525.985984714203	366.166434677023	132.92720231118
60	60	667.777681030741	529.09795045433	323.878940060966	130.087864035197
61	61	664.944949760519	522.587284210483	327.26051579274	133.449430865772
62	62	671.911681095884	523.528161402798	368.758736746276	135.538693319388
63	63	622.880745102752	522.1094630506	327.163121872204	126.504304989179
64	64	718.60074299712	521.129163111314	340.776754684492	129.747585584723
65	65	680.387290052666	518.054275409824	383.245853113177	132.723507491849
66	66	657.823757171408	527.730674446439	354.276732438918	130.941783817847
67	67	686.023260239427	520.160627520685	345.511602647044	139.755270328722
68	68	681.794325261978	526.253688978549	350.947455537806	130.373840692176
69	69	658.808557875608	517.224329718323	390.513921615911	131.641221031404
70	70	675.110515892021	520.220706975164	341.93043127181	136.284860542687
71	71	666.295531857506	529.600964971141	343.281702987593	127.025996006647
72	72	674.79992776262	522.613533141575	340.304831512318	134.50172094509
73	73	672.20214628045	524.789103439719	325.744316323385	126.354066149145
74	74	701.870483532937	523.34845318714	351.330883342563	134.628799075625
75	75	659.382524627095	521.934809313107	377.407427384446	133.071423246198
76	76	659.806077010602	523.964494329249	334.067343170459	135.28613041594
77	77	712.87934696411	521.321362137536	329.903014188081	131.199825410058
78	78	652.092576577917	519.201615364446	329.657137648292	130.672433369899
79	79	686.72339246904	522.176993594846	325.401864480007	130.71810290575
80	80	657.56647020633	520.372190745039	328.100570776531	133.453619010903
81	81	653.662315390014	520.234439663344	320.273833431846	132.232155849493
82	82	699.25669374237	520.662948059835	328.673758503684	125.676264465429
83	83	660.467498096232	519.715362605496	339.543265902729	132.864844329576
84	84	662.563216824824	522.486751263369	338.438480101307	133.232082475776
85	85	666.382508448373	522.388311355941	325.573954557683	130.472587940018
86	86	683.629735850332	523.53452737241	331.38918831851	138.322749022948
87	87	674.415201694326	521.588720747125	340.610314372448	130.39469012744
88	88	657.689188388464	528.633430673004	317.04177387784	131.573666315574
89	89	696.310879440116	519.831726446105	363.216393770989	127.394231154176
90	90	689.417623099894	520.615130901412	364.599041077394	131.003838955816
91	91	664.275464885029	525.867207658325	347.194347505747	128.031700123262
92	92	684.666964378738	521.417818402438	316.205671038661	131.517713107917
93	93	665.369043306339	525.040316599329	326.17118069834	126.121176026804
94	94	688.514472852212	523.271031115454	349.030497782072	131.442327768386
95	95	650.397594493994	525.436302955266	334.849196735163	128.328324877047
96	96	681.856590390644	520.967107332871	358.81166068915	129.910966243944
97	97	625.721891969465	528.216927769367	354.630698795637	131.5204022312
98	98	657.613477801922	524.2063673133	323.378265025516	131.861216422169
99	99	673.079083352934	523.598197814936	340.323834488979	134.105012532501
100	100	700.765574835842	520.331691423697	350.104174455198	133.922537204001
101	101	684.702578434281	519.811969681762	356.068840372013	131.690849061516
102	102	684.398893077621	519.519745134641	340.115226983885	136.972143264414
103	103	640.26574022831	520.907411705329	318.3528761699	135.782055650053
104	104	669.545047880144	526.470515728561	339.642162690485	127.759059868911
105	105	683.567580246915	522.773911901522	370.364528181603	128.24929307731
106	106	677.234172006181	523.427272559414	327.880031266678	122.794571888639
107	107	683.489175823213	520.997868299476	357.988312038621	132.907211096786
108	108	689.832048822075	522.07651535138	348.311997955363	129.564192107233
109	109	669.437368921095	519.364565241758	350.625102896925	128.079727903417
110	110	695.342097529303	523.988230100575	321.597542904713	131.435409130376
111	111	691.128452438303	520.526960866631	351.269584702754	128.573448989126
112	112	669.570480202476	527.908625203392	345.935032015979	131.070040038059
113	113	684.056789007572	520.210278950763	321.656440776964	129.244681472336
114	114	701.521529554745	526.535085088683	349.840993478699	135.871241162047
115	115	683.401713087138	526.756177071757	333.12699989828	131.031621394854
116	116	707.306716413986	521.408713675184	310.000811259282	127.2092889782
117	117	656.411714870955	521.800062227926	354.898950849533	127.441526135396
118	118	676.74313007629	518.641197468971	375.358560555726	134.999720592038
119	119	655.406825891084	519.533249840196	319.204866826826	135.163184275776
120	120	674.107294146018	524.742778099444	361.345058834813	125.475746485682
121	121	679.513932946985	525.220253442073	340.001247731414	127.619846368029
122	122	652.428659940383	523.215110591504	336.808970717946	131.915657148115
123	123	669.158387402995	526.874592592715	331.769903138534	135.719911295271
124	124	663.657544844441	528.142064814739	329.613795272541	130.486009562038
125	125	687.664912234902	521.182657591249	352.254501007259	129.913627869965
126	126	682.874309806803	524.363256866745	342.036160295436	130.503874666268
127	127	669.985238071543	527.573095704132	339.585449347507	131.280982593259
128	128	643.802498804629	517.733405476061	331.879230686194	127.784942185314
129	129	689.867546118665	524.646537500521	336.431720194483	128.858588710846
130	130	698.278221563206	523.152734844037	343.861264967659	128.684043516518
131	131	667.922841707561	524.361802158192	314.006746458875	132.237806786251
132	132	677.105671582897	520.220010792249	344.676603334058	134.475912497638
133	133	691.700799272292	521.20442575659	352.457894614246	131.346864756206
134	134	673.798500557643	525.112209698816	335.295087268824	139.47254775429
135	135	671.114744104962	522.500984840311	338.58659595443	134.64651630592
136	136	661.004185441378	523.840781761097	378.487246634392	132.510029507342
137	137	654.041241197303	524.432799100336	351.113907942071	130.221444769911
138	138	661.923824174459	523.248811611311	346.78973001097	136.962368289259
139	139	644.153086130364	526.745801522526	325.544410081559	128.464351206902
140	140	694.801902275271	522.264258097565	302.821605015405	137.387720811338
141	141	705.71302817532	522.470727400773	319.933644218704	135.466389252697
142	142	668.672885558721	524.219295049729	368.553589463326	133.251441202924
143	143	655.641292091616	524.814886474518	362.6041000263	126.118108268569
144	144	665.274436521173	518.775772954181	373.349407733179	130.362635616456
145	145	658.160841208927	520.772613907058	352.61107517779	134.021025966542
146	146	650.181921662413	521.939884611449	355.293864998198	130.456265862191
147	147	649.246293276197	522.191552002836	349.056742892135	131.552373558396
148	148	680.369405992048	521.976328895329	330.147255255197	131.649198747645
149	149	682.895566848865	521.291725202717	346.098759204387	132.709329689957
150	150	683.158389148371	520.30625391312	314.540675277012	129.250003875235
151	151	681.945095240961	523.266466113473	327.872018394833	129.005547833815
152	152	648.895476401801	529.733495713217	342.620888009452	129.343574092614
153	153	648.210623799835	518.352941476528	340.71034811081	128.368194507311
154	154	685.248527291786	524.663462792333	335.948932888325	130.651477008182
155	155	679.706067619354	519.493735153878	350.217612862989	133.473941332471
156	156	640.013900854434	518.970534177764	330.155547588853	126.541616734105
157	157	681.496238085416	526.06938924793	343.497754994087	131.542061969808
158	158	647.14999810024	527.246601922511	340.442896853914	134.651809411568
159	159	675.143696679054	524.801067067465	318.038026487418	130.734213762813
160	160	674.603738672092	525.90988020405	328.430766350906	128.977434903416
161	161	662.713420488023	519.916128925719	371.022695463816	131.297152502986
162	162	684.120164677207	516.191029297233	355.595504083123	136.048020626438
163	163	639.804602595771	527.7985633612	330.046368442859	127.883995761516
164	164	665.665715942287	520.63052768125	355.402920932614	131.470179608462
165	165	668.077650179838	526.906539953869	347.779610071217	132.940961341875
166	166	693.842751831054	523.089181300682	348.34434278129	131.567203159597
167	167	700.930205787874	526.39952367901	314.596580768785	133.687640739298
168	168	674.971497371697	524.518108239287	368.052177342248	129.174990267804
169	169	652.694865267902	515.538705264603	368.455490680901	133.73931989296
170	170	654.228961465284	524.419705823063	341.802673362546	134.199044548074
171	171	638.24697914243	524.856559405371	351.235736505612	136.311878022966
172	172	649.932741637051	521.637565884533	310.771736348988	133.000479593026
173	173	647.727910463602	523.741440457443	365.216162381345	125.219926384368
174	174	679.482379792817	516.855677518896	324.841619968551	130.550497797988
175	175	656.788738653207	520.369740389922	366.918807381975	129.159400777172
176	176	687.192601051543	526.106359280473	323.766656328323	126.83856796753
177	177	649.504360831746	524.627304473159	335.100173286004	135.528039707215
178	178	666.618328094974	525.74074434928	340.092291330982	123.217159677929
179	179	665.959812555381	515.392184392923	357.347554301324	126.957285975761
180	180	648.225437106168	525.192489203797	375.279824587516	133.444221899192
181	181	664.132494449731	523.381707086089	336.825088689901	130.802193550239
182	182	682.664259093589	530.077869307828	335.91223516097	132.151513853926
183	183	675.208118917134	520.979840545369	336.193848276928	126.426330746604
184	184	655.971824416383	514.347900276717	348.286128824894	125.010301916004
185	185	683.22648591637	520.422349374683	358.870910482845	123.678906125433
186	186	652.46534658922	516.660011660517	342.874938768754	133.739682648992
187	187	687.724823401265	518.73996836968	337.574813696882	130.091482264059
188	188	662.292775044031	527.387326045024	345.736309193199	132.089898529233
189	189	692.578619980281	519.959451458436	331.10550039257	131.916476005433
190	190	697.257966467207	528.435036112164	341.018267427772	129.638213370086
191	191	698.126056420773	526.678000820581	332.842160054704	131.015940047093
192	192	660.006218770617	524.07151622535	343.793503107798	130.448328536837
193	193	652.356370046229	520.62371533855	351.468053300087	125.679097681756
194	194	685.938854541446	516.238888330355	333.682682598193	128.460959303469
195	195	675.634554638216	525.826390964661	373.52255865834	131.888372727229
196	196	671.848577106515	525.420931147277	374.150658232358	130.048134372657
197	197	681.593145301655	521.635603849908	384.946007920404	129.008805978969
198	198	658.58625593911	524.278429583952	358.105932201244	133.906471287419
199	199	666.214973001919	519.881983230285	345.060367262135	136.393213093886
200	200	693.364529545317	523.998805963443	335.876612156893	128.422497738763
201	201	664.75745906848	527.372847406776	344.153602894992	130.351983620385
202	202	668.602185455332	526.183903012888	333.61690661548	133.818135980835
203	203	692.996884909989	518.319138649568	338.805467737638	130.005973617864
204	204	686.006933937633	527.015533968208	336.16592980315	130.215904776874
205	205	668.099263940971	521.788378319939	344.234813765119	128.104362232465
206	206	678.911415053591	523.132368299516	333.85603100356	132.183376717579
207	207	672.837720461166	519.342625591101	363.424493057518	135.109519408053
208	208	679.412828712377	520.990050515823	349.857364873315	132.220447198645
209	209	648.755566631253	522.004829893169	357.228692706482	131.643763518794
210	210	655.566439279104	521.673801018825	349.394910290228	125.608766667396
211	211	680.055785233284	522.087718390958	367.539328572687	130.933684720829
212	212	645.461338159643	525.103068410019	331.521243922291	127.980828441157
213	213	676.953528056596	529.680850561501	320.04927080858	133.493548191842
214	214	657.448580479103	525.838395398655	355.842660693045	129.725019499651
215	215	652.326508925833	520.653347609596	324.343379097252	127.973883233135
216	216	688.74602853738	527.400258935257	335.892740005897	128.054271053782
217	217	709.017017425865	519.970672765253	329.031177957689	131.088269069086
218	218	665.397847686287	519.716126558551	328.661191687873	123.56937605246
219	219	689.785573197565	526.845361264977	321.839267204458	131.528356747063
220	220	679.579179176818	519.478778774956	333.49977997501	136.314090146122
221	221	680.779629334291	515.674046996844	334.437008717346	134.929302253109
222	222	660.696598390603	521.805806569976	352.078077481678	130.888419916781
223	223	696.229056965149	519.497729831089	321.769415573352	129.107417384435
224	224	695.2912341053	518.029748787053	362.161152665284	131.144947248404
225	225	674.880794673507	526.252549017145	332.911491227129	134.086129107003
226	226	681.345655880296	528.508586682851	357.063216508277	133.80209772373
227	227	681.752625244389	526.210907611269	349.613911750233	130.528699182568
228	228	685.156212102795	520.111700915617	330.501688867828	132.933987591275
229	229	662.707776736546	524.34465734672	357.704888645399	134.279959649052
230	230	669.801326035971	523.035594168257	362.140369684219	129.19531974695
231	231	678.066312286347	521.038668017768	365.484405978636	131.73338952693
232	232	656.453797111893	523.291302272765	369.27936094948	133.3068219171
233	233	685.341200703647	524.618643250732	359.228817335356	128.986589369377
234	234	680.339554258286	523.993922953185	325.193683446924	134.405218813261
235	235	684.726120054415	520.940638428915	359.49922864915	130.049961257466
236	236	691.028766762365	524.020605822286	333.241180876776	131.269621125771
237	237	664.082531455127	523.722901328489	342.921533422595	132.105194986515
238	238	686.193598098001	520.890429371535	341.542993955955	130.906799922139
239	239	634.470980520186	520.308580957365	339.866554264639	131.445861617437
240	240	674.800120961364	529.072686542636	369.510086359438	128.827366974881
241	241	699.852744228692	526.993635233104	327.229865338362	130.251692848161
242	242	669.927371597523	521.056626974805	341.429544377453	129.885995394574
243	243	684.944907086006	524.470227916935	303.154081006578	127.162639340857
244	244	672.278310980967	521.530691806734	321.39495074658	128.636602708075
245	245	677.252030302958	523.336328678186	351.854457046365	129.708829603203
246	246	692.23167351023	521.636793534641	358.671820347251	134.767800474109
247	247	673.886790254545	526.743094165187	365.094393434943	129.543530637742
248	248	657.180239833942	521.615810733728	312.14740244002	128.947609802297
249	249	669.131508379492	518.603929302598	327.27826464101	129.534018968211
250	250	666.394877244154	518.108152352709	330.165841141087	130.113148690708
251	251	682.31088691661	515.817105069297	344.84927333567	128.725962084493
252	252	686.391709908202	523.593652414947	366.85843290489	126.808544272988
253	253	656.572644089124	521.070441491838	362.313853146605	129.962418634191
254	254	717.328913973043	522.92118165139	317.129151113941	132.531035206627
255	255	658.932975907763	523.127259326906	349.130750758325	129.898464624985
256	256	676.040087173298	518.534172012157	348.247631469348	130.450664439783
257	257	687.113857096675	520.557210079462	354.016567670687	124.439169989839
258	258	681.990997630205	523.039452529984	381.450522597259	132.785222584538
259	259	669.501104875335	524.993126400862	342.080490128644	133.002903772394
260	260	665.317942780129	521.334232997735	348.137487768058	128.23109889415
261	261	689.857616008083	519.707267907648	352.432407407639	123.15528552855
262	262	641.661715416885	530.088299156195	342.691392054676	126.203080922647
263	263	634.634918125571	518.745862561053	363.679129564103	129.50580312509
264	264	652.958676787502	525.764788248827	358.173027172527	131.833690713147
265	265	663.111950090836	522.783147984571	340.738845387771	133.871039931069
266	266	663.100849587276	522.703246389115	316.384115205636	136.310907631353
267	267	640.181277797436	523.26819232261	340.597835892016	126.67309177797
268	268	652.525813080049	521.612315345671	358.634177844457	130.918344736448
269	269	667.707968064738	521.762008776006	348.77844131974	128.891576826327
270	270	714.005256059885	520.313490067865	341.674409680266	132.394328212972
271	271	660.145093468392	523.067410286589	353.768871011712	134.192345982539
272	272	683.197364334462	520.613055026943	370.209100600424	130.023487442477
273	273	672.203461612542	523.12485251495	330.794409472455	132.979520704441
274	274	668.689492594873	521.275303999645	335.944927982675	130.102414989507
275	275	657.066010788842	521.349724975242	343.545266854204	125.14934669128
276	276	680.144035179363	521.525006463842	337.924465226931	131.997285601473
277	277	684.350866943516	526.387731173979	326.486284490759	129.850037803245
278	278	691.328315971299	524.73592189612	349.512237457404	134.873659450903
279	279	664.202215681769	524.143815384969	358.530240090685	127.037167782274
280	280	658.768328008196	524.566220810328	328.601664868361	130.75243185829
281	281	656.245479069198	515.365294710614	332.706108374834	130.101133385643
282	282	661.90848390615	522.522547824561	330.967333078838	130.296807784904
283	283	632.951507642897	520.813470098627	350.867209229513	135.04610864189
284	284	664.151991292058	521.168503891856	320.354161359824	127.421476217361
285	285	699.24192351942	521.339256748043	354.738154832398	130.018570862296
286	286	656.93483224468	523.775009870928	349.058317720581	132.017816334202
287	287	640.866574889423	525.480568356665	344.861371564365	136.701026832109
288	288	644.113835306003	529.673246617346	364.204673037358	127.731663907128
289	289	652.235168672052	522.928747784222	345.344435571266	131.958985853124
290	290	699.129532463107	522.118379026335	350.535293832594	125.965068814912
291	291	695.673651004031	525.640450131111	360.359556412289	130.75161089305
292	292	679.60841961574	516.290648219023	331.387762080872	128.217618978255
293	293	716.482597303903	526.138126411429	333.821355134754	134.041341209178
294	294	701.012335158533	520.491774871419	345.437908095525	128.319362971402
295	295	657.553298880135	525.34350786455	346.108474804366	125.016760310788
296	296	638.628163973331	522.66044092151	328.632162418709	130.526259606998
297	297	689.152420798992	519.218970599797	327.426669469634	135.473843248879
298	298	676.134799315845	525.438106798229	363.714241946788	127.065277726573
299	299	672.234351423746	520.775680554795	339.916490936042	130.206024008568
300	300	662.603098544575	522.207014810939	350.069650896129	128.012911624172
301	301	648.540424955639	519.440571511065	326.809380881415	135.579018175052
302	302	667.907100813042	525.264350688033	336.336392949823	131.106359512029
303	303	677.830728513532	518.72356076918	365.37723381113	127.887462196572
304	304	672.582233106927	525.100412313295	342.327865042988	133.178876079607
305	305	658.975915320848	527.130793019275	342.332326214762	125.766292492894
306	306	700.925003395725	520.057064278029	304.961215613282	126.825483219758
307	307	651.125177973082	523.320005234704	317.707421424361	130.581542551124
308	308	666.56387403215	525.472153345961	350.614430165705	127.4278263266
309	309	664.900956171679	517.651160392217	338.545810278293	132.624623946941
310	310	676.985222112423	521.198094313301	361.951496488158	127.771236908513
311	311	646.446902701864	522.229119615878	309.625663870519	133.548185955854
312	312	732.707317244158	522.081066757864	342.841115575827	131.690944602815
313	313	676.756324073459	520.877434240859	307.426060776976	126.546615014808
314	314	663.956496534417	522.737307530539	351.189077716045	133.520695935911
315	315	653.216263307615	525.725730810348	337.155896826646	131.154056957083
316	316	667.949213208313	521.44087876383	343.221528063801	135.597871787587
317	317	657.3947092481	526.45723200737	338.698840947212	133.397506345628
318	318	650.787883449111	525.010424861557	366.060214668477	133.740795672178
319	319	657.572256726515	524.078790690783	371.423790108542	134.461014870833
320	320	676.55927148867	519.091011578469	370.468042984308	128.270222731372
321	321	679.849523060314	527.212250187639	354.655917844772	127.651824160255
322	322	683.986133130447	523.99370369582	372.67362891316	132.297289967072
323	323	671.222438691892	521.159238804026	372.926001052259	133.655707186171
324	324	683.599421323061	523.240790644985	320.516130740246	129.350212727043
325	325	652.133836680995	523.16233586797	383.950860905283	127.242832638099
326	326	659.65209227184	529.921914525861	346.189343013217	134.615554123443
327	327	627.695826074378	522.902960074161	348.105996465598	128.479582386171
328	328	687.082896479465	526.021620773109	332.744617523069	133.264974203147
329	329	689.546392351021	526.77690211023	336.856608011137	124.471772531532
330	330	681.39355512156	518.091150347496	377.550039814858	132.610066563012
331	331	688.232975352794	526.572805875244	334.532903013189	135.826630413318
332	332	660.514776931068	520.451896579353	341.991728080553	129.872726379698
333	333	670.299970004043	527.133416143256	357.728640698771	129.1250482862
334	334	667.88355559415	525.817260422676	346.331657149596	131.871343630363
335	335	697.029835923142	524.684026322686	364.079982845876	135.123490139371
336	336	665.013487293582	525.746807139625	345.753364250984	129.83717473313
337	337	640.847045689812	520.644495441904	337.205614230874	135.391634392148
338	338	699.117018764753	523.196886673844	336.364035644158	138.291029687974
339	339	655.956804479558	521.309989604373	349.382403798523	134.444518348618
340	340	681.674104641404	524.48264084047	339.075779455094	131.662001665231
341	341	673.507209552514	524.80168802443	368.868749719515	128.967270788317
342	342	663.388519919785	525.249038795309	312.06324963703	129.687252892265
343	343	661.286221274288	524.667195609372	330.544006333539	128.205471831938
344	344	675.641533174864	526.473907423129	309.269781437134	135.222410962306
345	345	686.38218995502	522.448036972785	344.84369241472	132.549885098932
346	346	684.754042640057	522.756678547161	326.869761684296	127.853483232612
347	347	647.711966712252	525.062297073046	339.078917252806	133.752964292688
348	348	666.689282247849	521.293403009151	344.419390363428	134.431609923907
349	349	657.700225376491	520.858420538327	365.66414038789	131.399153885979
350	350	711.870210076234	521.119321684497	363.833119126689	133.316527769662
351	351	674.539974793129	526.185313188861	330.809610956165	130.566862092931
352	352	670.211904569637	525.945514581985	333.163789430076	133.509602415176
353	353	700.432869178615	522.419232772969	346.152454604801	129.858733880984
354	354	679.061564647585	524.741485397933	342.326816472949	131.589185839673
355	355	667.2693537019	516.461341483194	350.318387890631	127.432963060655
356	356	687.020496326204	518.287329517637	351.884202449011	134.331236827064
357	357	671.318487264766	520.108496626361	361.568175676927	130.46099900892
358	358	664.4057651526	523.252207277513	345.400548865511	130.072239148733
359	359	647.387028971179	523.338854969422	326.266298144377	127.642994448166
360	360	678.569220034973	521.299435185571	332.93179820646	127.003012863325
361	361	672.34325513355	518.370940617023	353.144664076906	129.852186024928
362	362	666.057984619189	522.066251898972	344.781984364066	129.803222247568
363	363	667.898116481715	524.876777938696	332.564511876026	130.260867852876
364	364	659.709298869809	523.713343720271	337.245958036187	128.067858869323
365	365	685.951902000172	524.266869483747	345.223242696766	131.930162977087
366	366	678.579189475951	523.860095451334	319.032018201168	125.180932639798
367	367	683.778659184468	522.476371143846	341.298115744519	126.098883022239
368	368	660.405622398933	525.823224177815	345.208350366809	127.387096383261
369	369	712.988128274473	523.963557166574	356.619398813746	134.262320294393
370	370	664.492993596023	522.216697378794	367.72400168265	135.081060858704
371	371	675.89202571121	521.677497991179	339.696728440219	133.546394380927
372	372	662.690634654982	521.229200734256	342.060426683996	127.906189484551
373	373	656.83654483294	518.649681778431	333.668785207187	131.359874958806
374	374	649.011578164917	524.926552397172	343.054515462267	129.935634378341
375	375	676.661394523742	526.254688990043	359.63750352759	124.534081635093
376	376	670.817633263883	526.830928046522	353.047802699894	137.016076997735
377	377	671.656105726098	523.931664551181	315.403517262114	128.041601875035
378	378	640.892746171946	524.020598065083	356.770197600567	123.195723611625
379	379	690.848418704293	521.946970885144	339.478101163255	129.218314651531
380	380	672.619208179028	523.778625467325	341.780407939476	130.104243275598
381	381	667.26224045304	525.852427674774	386.882949141714	130.091452768585
382	382	681.484579918268	528.08517014519	354.533457604627	130.037175787021
383	383	673.094131229721	520.729845422068	331.468366913951	134.078168471598
384	384	675.236479180831	519.146167117582	349.728894753748	140.463290371955
385	385	670.506615615255	521.298744444253	335.482654207196	135.574270215904
386	386	646.001188858476	521.118887297381	354.039429110544	128.858354568071
387	387	656.050696207311	524.001977619484	313.250530508874	134.49542710631
388	388	660.322129094684	521.4005566184	389.460285646888	130.260662320616
389	389	659.38071116662	521.649358517202	326.261715242726	130.120472067778
390	390	663.237706666661	521.365004814297	350.806838150609	134.228818898677
391	391	680.187431927665	521.938767175232	344.664575476233	126.149092314688
392	392	688.002303905465	522.135964125112	340.787733014592	132.662429011633
393	393	671.188600593323	522.521698313893	342.618129969521	133.295053438176
394	394	665.532158478839	520.967712168185	322.362742423389	131.118347210751
395	395	689.939353950534	524.043380833199	339.156449961018	131.85089811331
396	396	641.375919073733	524.495801279268	315.592490218186	127.352114907542
397	397	679.670516840623	519.300493906509	367.632910556085	129.345354509958
398	398	675.476048076761	524.227529433844	344.291682403556	131.69936836039
399	399	657.187600142733	523.975048842271	325.379989006806	130.064953277116
400	400	675.2608836909	521.820368662066	370.493873818633	130.559609217751
401	401	673.959907904954	524.559789971217	371.662005667603	129.505517240417
402	402	669.781833611519	524.027752989164	329.799250829838	129.561267090024
403	403	657.044532889867	523.012109118328	334.488622950689	128.734515389405
404	404	668.682435013217	520.492366351943	323.357379579913	132.42139900697
405	405	669.31722378831	521.708066801717	377.764634099132	127.804042109512
406	406	662.380944647276	524.126055717871	350.696519169057	135.526826729468
407	407	638.888698278588	525.321662864772	360.787706598187	127.120330229666
408	408	664.804342031017	522.909527317964	338.560804894796	129.514989428148
409	409	700.369935385709	525.254385815231	366.151400149978	128.839491253799
410	410	633.651187025907	525.138394514232	365.64211089094	130.239909667783
411	411	681.841212904026	521.586139976774	337.309022663418	126.837330116931
412	412	695.7171317293	514.870245108065	322.635335389802	133.979273680818
413	413	697.29721770267	523.542268354607	352.910113821473	129.71242540625
414	414	690.775257928154	518.585124229668	331.500108666271	135.427046048527
415	415	704.629114879858	517.982127834751	341.818038545661	130.713450660139
416	416	679.983647851924	518.079320649863	332.50440504506	129.417564624726
417	417	691.899317633876	521.311694081493	334.720418069134	130.669779915029
418	418	677.301509918111	526.134450063823	326.934082226495	126.608664953557
419	419	666.630172340577	523.735168923791	332.846616704705	128.30014478804
420	420	680.352356674334	523.059986463071	344.319957431386	132.46291659777
421	421	683.521968768887	525.841988114848	332.656340841709	128.711233936696
422	422	627.754689185251	523.799383179045	345.541123686928	130.14529826468
423	423	680.560938016989	528.067536086673	341.812967887854	130.870599277795
424	424	684.289818855004	522.646382745517	329.784781849766	130.870998607942
425	425	680.053527252503	525.489956930758	349.515142299298	126.978981909858
426	426	680.080399206201	520.199409817081	342.702102277481	130.416228351147
427	427	676.183366016578	521.575607533972	365.238299853551	130.574020430276
428	428	679.219427198088	525.093997331185	353.329654358192	134.535268880941
429	429	636.706941708395	524.053364622764	363.685473683336	129.947704356344
430	430	669.724915842938	525.885821713631	357.901437836228	136.712292016041
431	431	662.227766011442	526.001941183429	363.480361440663	136.346400191536
432	432	678.313873055091	523.585811787398	338.151585431151	126.289759282513
433	433	652.190959671428	524.51889953366	334.321752631297	134.734072192329
434	434	688.384374044517	521.535556488737	338.05692697824	132.620042312078
435	435	706.398198370513	526.666081772304	330.633072054869	132.100585902447
436	436	672.798064951118	521.205002488972	346.668747580052	131.304030032883
437	437	660.602650378189	525.277581938456	338.61013248935	134.356193549179
438	438	687.982348807262	517.323464413107	336.922921270327	124.58139424114
439	439	655.722638368519	523.787545345196	356.188383504613	130.21068069103
440	440	672.715042890575	518.807680124637	348.643602194605	129.279849389918
441	441	680.518133061383	523.462504485836	295.73014933454	130.956495384551
442	442	690.24916977058	524.837877788204	358.737156899578	124.822756765312
443	443	681.454686958692	528.239123102548	350.472490022154	133.647413561639
444	444	650.680760015506	522.541273615416	360.822478147957	130.428404754961
445	445	676.533348591888	522.074357554235	368.948450041842	125.995687388077
446	446	677.999462438643	527.834620021239	317.091935969865	124.979222182811
447	447	703.942495243807	525.630220814139	360.477850466168	130.368579457752
448	448	679.656513753025	528.351651766417	333.068906868106	134.753355490701
449	449	690.19895082064	520.1071561848	356.448399909256	127.625910672009
450	450	695.42698459776	514.129220026479	333.850340473707	130.080366328596
451	451	667.441291478465	519.739646159081	324.407704698548	127.718833988372
452	452	669.569537844448	519.960272696861	326.394657790569	134.68584666806
453	453	665.469203251822	520.99308290355	347.515758345382	127.710930687523
454	454	683.946533908107	523.258460176804	334.001653817602	128.091643279781
455	455	666.100666956528	519.130220015327	357.584934845309	129.505287722222
456	456	697.030515938654	524.573220577063	366.420484051187	130.667014816145
457	457	679.29007558492	522.412395579948	343.511898173174	132.039544355525
458	458	661.019306936116	521.555140667912	349.399139307218	132.285403627251
459	459	694.877290686629	527.477305405837	346.956485841427	128.088701726298
460	460	672.801278404339	523.587410433551	338.185556763796	133.126209451542
461	461	667.933636540221	524.834880321127	330.903105027253	137.757433647625
462	462	657.753803689659	520.531008577816	340.379750822088	132.463654821259
463	463	711.708339950882	518.135668450002	368.505158943905	132.269902184505
464	464	677.464245389066	518.180505542253	337.691511132295	128.420448598235
465	465	656.912781980107	526.064287830808	307.030281541969	129.216311992115
466	466	652.672236510734	523.181723852129	342.979973566803	128.46630989573
467	467	676.778745124137	526.12130153559	360.33257019979	134.816981100741
468	468	690.418626679574	522.792817600875	324.582133128219	128.99165548344
469	469	707.745471587656	522.713992162868	352.197761725898	132.209412154403
470	470	678.290023923888	526.485110215504	324.73553918048	129.019582803829
471	471	650.925848034839	523.489333261546	350.186357924748	136.353310766664
472	472	665.214269564559	524.500707015166	345.645275052139	132.373080647713
473	473	695.520416414798	520.585459203574	316.730664102124	133.276311086858
474	474	702.123233158773	522.475552722153	342.780892807653	127.53780768347
475	475	641.027905152278	527.462256328152	354.237431415456	132.694078149132
476	476	686.071261824512	520.406818270838	338.434627904279	137.108454982192
477	477	700.773941663934	528.579755370674	356.629330131886	133.285840713428
478	478	682.941837945468	530.94662055052	327.619651870558	131.104846094982
479	479	690.957125178127	522.138597549051	330.071107405985	135.234396018359
480	480	644.815089061125	526.681391138129	373.533584796464	129.569954107077
481	481	673.209650992272	522.31816002018	337.807303890717	130.05054701597
482	482	679.834916484594	526.718042039857	335.33427941089	130.119773627645
483	483	667.111936304775	523.54697516582	320.323182092912	135.892658043424
484	484	683.57869500536	526.460586085693	331.168552357693	130.572320921602
485	485	692.341235564347	523.44712238122	344.769306209743	124.81850256151
486	486	676.197612658257	528.443396311025	364.973371537203	129.542959631034
487	487	675.728339007756	522.389550547237	355.024394874918	130.856529481312
488	488	680.588423177425	525.448096108568	340.889829894561	132.159060037976
489	489	669.47093562548	527.675712643017	327.434418414675	126.275863572772
490	490	670.29554931926	521.610930127985	345.689818898662	130.672964032787
491	491	689.096829472632	523.382900828849	350.669484633421	129.404969049269
492	492	663.491525738622	522.342413099406	340.586192155895	130.87146196831
493	493	657.291952464792	521.351015885874	325.402424687067	133.709035337981
494	494	671.020628396561	525.167294324626	317.069237896229	132.431834762731
495	495	684.02965670272	522.059365351422	340.317954913721	132.717761136895
496	496	644.469858380989	523.364966217733	357.187147917183	134.249756748444
497	497	676.786890716436	522.215463228196	348.320396996783	136.015444070999
498	498	703.47007717677	525.386912539514	322.621754536554	129.02352599396
499	499	695.227190172138	522.86519946999	328.419238837807	134.7286624852
500	500	683.605342774591	526.502265530659	361.039818089715	126.892844909107
501	501	718.60321728668	521.555587475725	358.353116473535	129.286392330276
502	502	659.030871582152	526.823898082803	333.154584177311	134.359509231865
503	503	671.370944601945	517.777263656615	339.724250135953	131.393953465171
504	504	670.0316804131	524.397496218475	369.102194086591	130.727827277603
505	505	677.426782196771	525.259953766843	322.71428232279	132.113093418062
506	506	650.737116200508	520.626025327578	345.176913828489	129.904800526526
507	507	670.50763611423	521.627600240171	340.469535395865	128.175213536256
508	508	696.677852266673	519.301013042317	330.687456885411	137.420029458938
509	509	682.229578845042	526.527318881881	364.906599137263	131.870490795082
510	510	668.382616705966	523.056175455229	349.293401025872	129.270053012001
511	511	678.295408216479	528.774165066507	370.905522645181	129.360630442308
512	512	700.968717097959	524.824835445733	345.160159198762	129.539161634428
513	513	683.670139201898	521.237518026024	337.776383208288	133.788417135708
514	514	673.352304888758	528.124051465904	334.016835683161	124.435949735381
515	515	682.325546421533	526.306245840825	370.914317825481	129.375484231838
516	516	635.582158820437	522.614370420882	361.204624082319	133.689471665086
517	517	669.913857077192	518.307829131512	355.943815349823	126.403809372238
518	518	661.325349803174	522.681505096565	351.134955696226	128.843895359084
519	519	666.067057827781	521.641996978182	337.608463511244	129.122247335379
520	520	677.280531642738	521.222955461897	337.157255199579	134.061212863149
521	521	654.897719332096	528.147788403965	361.756816718685	132.447053997981
522	522	662.65916774601	525.78876796677	330.97089121062	132.581390796264
523	523	659.350150107384	525.083227621956	358.209954097969	130.431499832607
524	524	657.951751810888	529.90318108848	339.444341097788	129.387813822781
525	525	684.015058172717	519.675708567408	360.701170705395	135.670150410956
526	526	661.073526597277	522.049325954345	349.748909326433	136.701028868232
527	527	659.906216211533	518.24591807711	325.588563216191	133.991853287539
528	528	676.84384113142	524.264677191861	364.657918064469	136.465986195428
529	529	669.613812052806	525.436637824919	358.32718338221	135.649307643264
530	530	671.196351209264	523.047665373134	363.696883452018	136.221803320558
531	531	668.127893702099	524.494043461614	338.933414513446	128.6567472345
532	532	672.215908939124	522.908622634834	335.748524706261	131.737231938441
533	533	686.616883284279	525.069625990804	355.191404100454	134.748357745686
534	534	656.313188246892	526.054830190743	339.445322481669	128.976421167595
535	535	671.50459443104	518.30574824492	345.257996881819	128.431039412368
536	536	682.464273159169	520.225501872694	344.338635526445	127.720576188005
537	537	677.435267524389	525.764633835283	348.097109698098	139.132623354813
538	538	663.65457734922	523.759356398343	366.549861065458	133.712207772958
539	539	695.980455393959	523.073604757179	328.15868404169	129.745589067466
540	540	677.845413026779	522.282820060874	354.827413950328	132.21863824765
541	541	636.84537822981	517.409002649935	314.625464941241	131.555148250449
542	542	672.44702574533	525.109493455879	323.977800892148	133.328963294865
543	543	683.612964524389	525.313415277373	327.718886482859	128.993084392192
544	544	678.456413465426	528.890718677963	338.069294301357	130.668159089366
545	545	685.347850539286	523.285377023603	349.092335600685	127.825742537899
546	546	666.875456382122	525.304984381491	346.26973549557	128.988825209813
547	547	690.913338907806	524.274063462551	326.376103227979	133.332244562835
548	548	650.803771613416	525.349636832294	347.10122364001	131.585285622152
549	549	658.22793075195	528.998163111324	336.899308302591	130.778199954166
550	550	658.870445845806	522.7129633946	347.648357496909	127.49755231124
551	551	684.089320353724	526.952457118092	333.902627720234	127.807446386548
552	552	685.275426701529	524.198069083717	344.348679739489	133.677510524137
553	553	695.494126003785	523.341445182729	318.075918156589	127.451765341693
554	554	663.93636926903	526.403328647178	324.488526220462	131.038081348539
555	555	679.08664792166	524.870880523129	339.598869305842	130.953997136557
556	556	673.869818642392	519.815036714689	337.949853753725	134.555561904966
557	557	690.996629399477	521.250226810024	352.656127113382	134.372577100238
558	558	695.612636878694	522.84856597555	366.299258297021	128.625022285349
559	559	654.553337217548	521.668022829659	336.713545270792	126.823259051095
560	560	655.243638104581	528.796993774995	357.925588811625	130.646432793941
561	561	680.882890918927	522.818872632418	349.157881524249	134.992315075601
562	562	666.125132734054	523.274576259008	366.553789276938	133.387077952903
563	563	657.975062370686	522.455481745005	306.856246622641	127.106189763593
564	564	660.5671819328	522.284269522864	324.983225743522	129.808737863467
565	565	664.380117144508	523.777910995784	382.842219760637	130.633554251868
566	566	668.053959006154	522.669896781483	333.695390759861	126.896587460679
567	567	655.825645287997	522.858843411876	331.503244172424	133.670357227434
568	568	657.319619703007	521.482999559568	364.197268521309	136.315921018841
569	569	663.654400761821	524.914814106638	329.49924070638	126.668998635896
570	570	659.862085672889	523.620016449052	349.040827440673	128.273415631115
571	571	692.783284359717	520.768208911334	364.304214629182	134.426680436298
572	572	659.18174854502	521.865289794538	359.052988134955	129.961632973315
573	573	679.258058962154	521.281508162152	376.878767068106	131.999059710271
574	574	657.844849388415	521.864230191621	378.413241991392	132.695419424557
575	575	678.024617858374	523.264082279056	338.34706360763	128.772736629668
576	576	674.234848786499	525.424562207567	308.24401519487	133.828280892737
577	577	656.18717432819	521.207940872995	351.468791460744	129.065015029628
578	578	693.879784563392	520.673229848242	338.057978167056	134.83220839197
579	579	672.983132021273	523.497204297198	353.126599880351	128.738147695612
580	580	673.167064910356	521.338097144043	363.522560657363	129.838903578605
581	581	658.518281508613	523.293791741805	338.272329858093	133.540128288607
582	582	672.463996958732	523.804929784616	347.987801864705	127.482651609663
583	583	661.47403378486	517.511889133719	354.215419431488	126.897953287799
584	584	647.840585832961	519.726319418115	359.137465093327	133.172482387608
585	585	648.729155220176	520.121077289589	343.999507494623	129.689412220287
586	586	697.606804720901	522.456904160772	352.559261790361	132.10832419955
587	587	679.846256743533	525.301958975795	292.80381666361	130.912399311414
588	588	664.010815863871	519.916016021044	356.927686221126	131.349776311466
589	589	660.162530810631	523.614725982492	327.123992894826	130.508493997268
590	590	685.403252141288	524.893459824203	340.577745986649	129.313562318944
591	591	687.478013337092	524.699322219779	353.077019589846	137.59433887575
592	592	680.883978512016	527.245484821942	319.312289713184	130.377745720419
593	593	641.268770523364	517.223375436263	328.066496281985	131.795628681767
594	594	689.681415668302	525.416303995906	340.887917069786	125.488347349669
595	595	710.415292793298	525.811408382262	353.729200422403	128.27164997845
596	596	664.51393461469	521.939197963982	344.451456627979	130.787370472584
597	597	649.990139690025	519.269172652955	337.600403100255	131.239743678915
598	598	663.540048184244	526.109055197896	345.673291330487	130.624312922326
599	599	664.666075293022	524.762784710211	334.320274808266	133.04221458894
600	600	675.929374617218	523.982859835931	347.74911158886	132.451549060503
601	601	678.217779521671	525.057839310688	348.850657416676	129.339782103129
602	602	685.484795749799	518.046212071319	341.250573895575	130.061897766603
603	603	656.067481496959	514.271280596898	308.420859889626	133.46719684284
604	604	666.521565055131	517.458731859616	346.433689567774	129.827093496606
605	605	689.922984500162	523.444592533489	331.871956126436	135.648017752362
606	606	694.648348085493	521.137190450322	344.006464409052	131.192729841798
607	607	686.181292011806	518.367693788944	336.030159214961	134.541122654713
608	608	672.369488181987	522.125283034517	356.88295361067	126.569529750978
609	609	678.05986870277	521.545081399707	327.503108755794	133.792371492104
610	610	627.64635256669	519.699572769667	371.316541121825	127.510581836016
611	611	665.506414734374	526.674551995274	338.45413561564	131.691580648466
612	612	667.600866710512	520.951016500068	367.711424602124	134.023797200761
613	613	696.803932167936	519.28798640294	361.531724178668	130.539383258496
614	614	651.3492719915	527.7775986867	341.460943809719	134.565899206367
615	615	643.067416525598	524.822594937178	357.081670300538	120.972841424783
616	616	666.824576981711	521.374180478652	347.14703932833	138.137187670375
617	617	685.165736805153	522.120567532498	374.169154516173	130.744391091323
618	618	671.356504037109	524.358940569074	365.365875943942	134.784729877458
619	619	648.599893942022	520.850707377076	359.626782288131	132.426859901916
620	620	644.510630180993	521.588453568531	337.838578027639	132.935050707645
621	621	687.232881476296	519.192931627712	357.314992343109	130.222361768887
622	622	670.222921268227	521.278414821503	317.930427942774	129.911514571408
623	623	644.866164707535	524.688682047534	332.989022315857	130.979865724692
624	624	661.836255450178	518.786325774759	344.673024518696	131.647018348101
625	625	669.207646883387	525.780614622787	333.220702926036	132.834278643181
626	626	671.796927805218	528.691272828327	319.424515882497	130.218495672136
627	627	697.027273472271	523.883423543421	365.751759613677	132.49470503091
628	628	680.70247879322	520.471234874065	340.703735246636	134.053055865259
629	629	681.30579121091	526.402453252909	333.318375917835	128.7311127762
630	630	696.664272242503	527.306534424991	331.470026991587	132.406973446498
631	631	686.923292165819	525.780281378856	314.529178093454	132.943321812592
632	632	673.804972731788	521.382184717531	364.208342015645	130.564892674288
633	633	646.54329618192	524.394381861372	324.039121576656	138.661032263801
634	634	662.735696027983	523.811812261747	335.069783285543	129.898818833861
635	635	639.760126976328	526.103984896447	349.192928552385	133.286542958292
636	636	653.084746270275	516.942917390857	318.430958043404	132.463037190702
637	637	693.539112751748	522.817627687942	334.482587325664	132.834409377068
638	638	663.277263943294	524.042892381465	333.458306028581	134.65538989988
639	639	679.23998847202	527.126472233969	344.863530201868	127.826963380902
640	640	678.660881174605	527.421706530441	344.35558444784	128.2283776705
641	641	677.459621620531	521.886856847902	347.372057904968	127.275981727553
642	642	691.056252051995	520.532361561538	334.111643985683	127.203494171307
643	643	670.180322152465	523.595600180404	340.933817260883	137.761619316733
644	644	686.343606475451	518.490353230401	322.433748274043	130.618942165025
645	645	683.009483647631	525.806803891998	340.75775736448	129.577877463903
646	646	683.929203230182	528.895607770888	332.617612491219	131.114897464511
647	647	653.999703835662	522.370889411142	343.898572980988	127.740242945091
648	648	683.581369080634	521.460287309114	358.460714641155	125.376205125055
649	649	696.32655831065	520.298191327939	324.105034268793	134.710650733946
650	650	645.938654932053	526.845157504533	363.796184514845	127.793862774946
651	651	681.586003615902	516.418486276512	337.573861805387	136.455630810794
652	652	646.788365467698	519.371093726202	333.008237469901	133.199879726488
653	653	681.94595520762	521.372551957597	365.228542713287	129.448627895087
654	654	660.60023967579	522.802805316697	374.724351162673	132.715439519604
655	655	644.263395592852	527.217611028059	303.629314382357	130.371497273874
656	656	676.928746248804	517.188789447727	326.77643682646	136.283511955556
657	657	664.43754174825	524.167234493038	366.79674108702	130.12271304733
658	658	671.029812317472	525.796722716287	374.315911706511	130.613256524378
659	659	646.905537681517	530.003514419879	333.469125419196	130.360424365584
660	660	676.067908154007	518.767303676675	343.519387340858	127.770892986225
661	661	674.46219163728	525.804173955582	346.173335024947	124.227163152009
662	662	691.272283032133	520.164833071525	332.626241844724	130.693483405018
663	663	679.387086229053	525.461713298159	333.721219124669	131.64945989592
664	664	666.696425803538	525.382205733179	350.837899673505	128.748015823954
665	665	660.125728637412	525.435549614908	316.73312397	127.064882234238
666	666	658.346798025252	521.231884264816	353.472227953019	135.516330866731
667	667	662.019951249654	521.568036907799	351.556881549451	130.134052053469
668	668	684.909441427689	523.884329267287	371.334710412593	135.197186990606
669	669	685.808236249578	524.520821303138	323.253227168358	132.127276484853
670	670	684.794596328196	524.61028406645	329.051963264522	128.940699999313
671	671	664.982792154673	523.996501745675	336.195512532604	130.571513444466
672	672	672.634743605221	519.104654229226	355.35745300692	125.388406384666
673	673	699.912616979001	518.567803354931	351.809459466204	130.075532164469
674	674	661.453794175641	518.954961731999	367.834726916529	128.125819048188
675	675	683.21112866781	527.410147101881	323.335224025944	128.543041770513
676	676	646.714425462138	514.854466617809	361.417488020735	134.851424118989
677	677	693.063128664671	519.600735689087	369.907894936384	130.932344363192
678	678	671.607725641488	526.608295107139	346.663704558579	129.714530397276
679	679	663.803172779761	524.26158822828	336.97866138728	127.102629466076
680	680	655.290145101406	521.944815085959	355.881556222431	132.796140685843
681	681	657.487278115761	522.157532332975	341.03595505904	131.486500485
682	682	679.337782625957	526.772921612975	318.423185204078	133.569119103776
683	683	702.965811670205	525.536804019754	349.700768941016	128.2342308136
684	684	692.152567855851	527.983241219993	354.599163075944	127.62490845915
685	685	656.182862220683	525.674974516396	340.620949657219	134.973970191752
686	686	681.517188045323	519.854125571244	345.884223292464	128.310838562436
687	687	660.378673073161	522.693605901293	332.283916686195	129.790802279595
688	688	668.01811416564	522.757203701375	349.767214588507	131.436768445734
689	689	627.716104813038	521.276154889386	338.110463245794	128.601639563369
690	690	644.431994008021	521.860113560202	306.808439323301	136.06862090091
691	691	685.434046905358	525.823954118015	353.74550233656	129.794093295131
692	692	660.256611978434	525.228639661857	349.982857764695	135.161102683869
693	693	680.368092584016	520.156056252331	335.089281366349	130.151970585428
694	694	664.616767308224	522.596962078616	353.953411734713	131.301987707259
695	695	682.942928125257	515.225410137321	341.309967224036	133.556043711943
696	696	655.856534249096	524.36943295687	341.901085306401	129.361151056905
697	697	653.840802451312	520.454297484239	317.249083103512	136.280814402501
698	698	652.857989333967	525.955935991434	350.894829820586	129.191954163271
699	699	686.162812429716	521.963775986555	367.757428798083	130.998954729967
700	700	668.651639907062	521.292753038021	364.481738988131	124.005506976433
701	701	659.606685620651	526.764498501353	306.544971656041	135.312684785549
702	702	689.495640051881	523.567873770587	346.157136533507	129.063543581289
703	703	679.650646090699	524.363082852361	320.415869314386	130.296729098693
704	704	678.178885512394	523.132682422435	324.152199784606	130.722631384366
705	705	660.379613557411	525.52300250029	321.396290374035	131.624307147382
706	706	661.47827816678	526.897059782658	330.570193022594	131.08907875032
707	707	658.129855312741	521.875283074928	351.158712414745	128.460978489795
708	708	660.854811389156	518.7933392121	345.177522806571	125.290486412931
709	709	653.512272406578	523.88704022006	339.854202053239	135.376936771291
710	710	654.163248384403	524.298519774058	346.933538265094	130.23965501726
711	711	692.951648184185	528.696781490645	323.843002496515	130.071055285748
712	712	655.192332483414	523.218075755706	353.950173706095	127.38526135361
713	713	662.924987173969	520.282110614024	362.819812639842	132.797491306928
714	714	666.547091684007	522.637340909302	345.293247688953	128.40791261615
715	715	687.927158527026	524.041897965453	358.785460241718	128.126408258899
716	716	660.256736358882	528.095109670629	347.46893850527	130.15788899042
717	717	666.954172855784	526.177305124558	380.845963063708	127.54905347396
718	718	698.340503595709	524.203757742933	317.098963658743	133.789262016349
719	719	658.533306781132	521.773675075084	326.503783976874	128.75177905767
720	720	658.122988209444	523.698405744998	332.345361346559	129.152856166701
721	721	681.10527369302	521.237721515625	338.053904271486	127.385509604079
722	722	653.728921614822	522.854461447459	367.759792082564	130.754834855674
723	723	652.0878915148	519.292765706257	365.608682173767	125.198992248999
724	724	687.759649177186	520.586810170398	326.115240687305	133.465639144888
725	725	669.005180463726	525.596236688902	337.506971126674	128.421899061963
726	726	675.903477011684	528.951983591949	365.126521474055	135.901224452673
727	727	677.632859083742	517.785509772856	359.821528707519	129.802769454631
728	728	649.925873284887	515.410232361647	327.252909579911	134.977057079028
729	729	672.58169216775	520.427872650664	341.555101129922	134.159242013361
730	730	694.55196002398	522.639359243404	329.555087942955	131.79124020361
731	731	667.398582720632	525.469515635803	329.197170283993	133.035449381474
732	732	659.58496712013	519.617633493517	329.878848782478	126.07784933959
733	733	651.000704548518	523.575815038763	343.396596204811	130.36046657904
734	734	674.958254049153	519.086672193945	349.801436398283	132.316201372363
735	735	676.16490218162	522.996342305936	361.247024107013	132.085635472117
736	736	675.502435193382	518.270772488766	341.781221246073	130.632423247777
737	737	662.49055777419	524.029273514638	301.205042920359	131.183373047465
738	738	682.743382457845	522.059566563308	330.946097952663	130.168157859734
739	739	655.835322650567	526.585254640122	326.439051861964	136.094446063121
740	740	685.062465473908	522.777782421437	316.469474064947	131.149363800691
741	741	658.157993317754	523.774785919988	337.887897825868	133.278078354636
742	742	658.530325207833	523.754206679014	344.138356754752	126.942812321215
743	743	679.498028035725	518.868710215353	367.998005344571	129.875915324578
744	744	643.758938100153	525.996441795596	334.165870404879	136.958077940089
745	745	707.688294953467	521.542721045057	356.096707459498	127.153501596163
746	746	688.84820570531	521.378800806461	343.754710144499	134.535427857109
747	747	630.145638504563	524.953070485994	307.437956685875	129.913953597002
748	748	682.038063624306	526.182042100107	344.223931896729	132.781889938043
749	749	661.371586179588	522.399954795974	365.010301123864	133.118402459412
750	750	679.476862830337	518.612892402675	341.294354490824	127.225346051727
751	751	651.527512374084	525.235045583191	336.041067908523	130.684716523081
752	752	654.505557188052	522.204885849307	362.641017546787	130.270383710211
753	753	669.441092963037	520.040212174432	378.289167374239	129.254947292871
754	754	655.371787652418	523.383559070217	353.605336497998	132.101061423853
755	755	670.296269422034	518.55916019901	359.238790264075	129.148970792694
756	756	670.299582678744	521.39732895351	330.46844165992	135.532658248653
757	757	653.570006427652	524.821022781524	331.019879486077	131.108989788948
758	758	670.427997749641	517.307496363837	347.904016234793	128.903377101683
759	759	700.035113862283	521.472384322756	352.439697625524	128.429291519696
760	760	665.501225319981	523.38957130679	322.595197293398	134.564320303165
761	761	672.210385641723	520.03804465821	340.423107655657	128.497131284885
762	762	660.093604010002	521.292081706626	361.631599446337	128.984179892797
763	763	673.920394369217	520.497993364246	347.035378363284	131.619035179441
764	764	670.39703150428	529.744011672354	342.412322592344	133.969841313748
765	765	676.90704365341	520.972800356872	329.184436475685	135.181808582741
766	766	701.44530611877	521.452272861182	342.761406464475	129.458690405485
767	767	676.017154154172	517.53736981578	350.262606048803	132.033246650255
768	768	661.212418807399	525.291157029812	379.926134970012	129.342797085844
769	769	691.036767034996	522.194118132965	359.315103423735	128.463130435581
770	770	665.06117917743	519.802725729733	375.273241114057	134.207169818605
771	771	662.251759151124	524.336173538733	312.823324372954	127.116611031168
772	772	685.93018734498	527.041942841331	377.106704048215	130.161131433607
773	773	654.406860939586	524.884804565887	373.580844542033	131.501211488005
774	774	687.170467513225	522.399418836878	351.820382439982	133.454766450339
775	775	668.497159450309	523.964160138559	346.487260445813	131.191188111948
776	776	666.101680047716	528.177137803434	339.749705810327	127.651830905537
777	777	663.875160548446	522.023609718039	350.858787315647	129.30175928246
778	778	701.873557537298	525.391417768726	375.45219119463	132.903077599675
779	779	679.372565963752	526.875627645057	354.117057530347	131.582294783947
780	780	661.490946942065	521.528367737284	353.567732179605	129.925566973231
781	781	682.572153440046	523.218058448816	380.843644826108	133.658484626268
782	782	666.354970514082	525.128036616824	363.998361700574	133.241134148194
783	783	660.179070253904	522.400556946288	322.346915330719	129.211559078506
784	784	666.000622139146	522.718974455206	329.260454145267	131.0197771116
785	785	660.655787386476	523.373814242403	342.663014524922	131.898004333308
786	786	698.495684227201	526.689665667672	327.751718331163	129.145676163443
787	787	635.344776318292	520.082072062686	328.718048149071	131.739234974891
788	788	669.866842618468	521.817721734192	332.456783823709	127.947542639241
789	789	648.573980049701	523.026888431239	343.894521373896	130.388118398967
790	790	672.976641631958	518.863941710245	319.413689290504	137.176601025641
791	791	679.835604724264	523.512988333514	344.499564067272	132.041702512472
792	792	671.436351485043	522.236024268244	333.258656966244	129.373083555807
793	793	649.77029335092	521.163977357059	352.215663815491	133.468852989076
794	794	649.155099071495	526.455903456494	321.924193284918	129.406635505636
795	795	698.071172432768	521.665897007023	353.517193095233	127.038162906905
796	796	682.351121017828	522.250032338778	344.614305165864	129.140158440347
797	797	640.507583489102	525.645494403514	340.208242604494	131.011426617012
798	798	655.248157814092	521.08978214898	376.827233925086	125.486832687272
799	799	671.995782073915	519.59554391008	338.148275746864	130.21036135406
800	800	678.555735002811	517.119472131178	349.532074823039	132.196855453472
801	801	658.557325996821	520.408772155908	332.527525889357	135.372983128726
802	802	652.05471746341	525.880848772024	316.42911255321	132.437209386695
803	803	633.876500691205	526.699672012343	340.736371067712	133.641538846508
804	804	688.636758595628	529.383991512764	352.382047476515	132.646939930373
805	805	644.346437120163	521.696158270889	350.887709178513	132.500043477576
806	806	679.381187873782	523.677087265509	349.320790447289	128.286634514667
807	807	694.394127139983	525.052279974791	337.185487006643	127.964822007046
808	808	690.369927246834	527.982316553369	351.035218097188	131.597624877563
809	809	666.663623684019	520.33659851476	328.253420032111	133.194952401466
810	810	692.85718173151	521.750647041301	369.210359087012	134.303562693656
811	811	702.918401029653	522.171654331147	346.98917876014	128.638087573885
812	812	666.12652860842	525.499934020659	346.594228714402	131.498326074576
813	813	666.021392090642	519.595888098189	334.518217215306	133.846204614314
814	814	650.344096183723	526.639885420342	348.529017861478	128.119768210071
815	815	689.303704551202	518.364275667434	353.689671603021	133.122863616212
816	816	666.765191522708	523.567882616121	360.550187489861	131.067616205681
817	817	662.838897501205	526.972756171981	346.084079979568	130.296128584985
818	818	659.082353595522	527.340577643568	362.434095688576	127.279980977818
819	819	704.062343797278	523.230300779458	374.286197014374	125.032965578851
820	820	685.032685241822	525.718777238333	332.013363951778	131.609794255134
821	821	648.973396430929	523.140819750965	362.222232580743	128.382079891763
822	822	678.346816995517	524.050371943789	343.081002919611	132.662574071535
823	823	665.981250698552	522.547336461644	334.179365782769	128.595921272317
824	824	704.075792118331	524.73252074222	334.806690889925	131.12191513949
825	825	706.297897693968	525.324566852346	346.032933580811	133.351259301292
826	826	662.798861274798	522.528213204879	337.393220766136	131.525056406878
827	827	653.839224516262	524.520814700247	328.03631753361	129.670539924473
828	828	660.763977894868	521.65751571629	345.331102772356	131.902698631067
829	829	665.514475637748	520.033038572719	304.471017375457	125.547662580078
830	830	676.446566460214	523.219216529168	360.693160693456	131.3041185716
831	831	699.448463763814	520.542417123133	350.579916832263	129.315295702704
832	832	662.749281779586	520.028828339182	350.999736076882	134.016116089112
833	833	675.80888167871	522.707058000047	364.320473098769	127.5727385852
834	834	688.463187455973	523.840921395666	365.141762685037	133.087549719894
835	835	659.559155179612	524.366302385383	337.095130993688	128.687954695251
836	836	685.815867812715	520.652029782291	355.656096320364	132.633929097971
837	837	675.536207862031	525.074449545073	322.16493697692	131.885534865575
838	838	697.618746301144	524.879603942728	359.224725568206	127.306599335378
839	839	667.185264231808	522.265969366078	363.823184923434	133.218126015674
840	840	650.428707558838	521.609198323849	353.773885931664	125.169699428034
841	841	669.85763502009	526.790008547325	347.665255292979	127.110247634174
842	842	674.588380251073	522.359905357671	353.472410738319	136.658763728034
843	843	682.047623068963	525.024760552947	342.070697310026	128.404499560072
844	844	691.144298391446	522.002307858019	342.978708804657	129.0213613304
845	845	702.323686496937	524.745653374224	317.030944539264	133.865654423223
846	846	632.333097691552	530.00852299049	362.387013462309	129.692561505155
847	847	654.553334399708	527.097858415255	318.616883525861	131.813902649641
848	848	676.597486692652	526.486795630357	317.882528965102	129.196227173709
849	849	636.593952039361	523.657842557554	323.264263503739	132.088503910552
850	850	683.325994003128	525.201097190506	359.047839853107	134.991164458203
851	851	670.062301174244	527.886319648516	374.647603276206	132.949670741943
852	852	682.907771763252	520.23300836098	339.469439157971	137.952690407078
853	853	660.372002922645	519.227079923442	354.848162212631	129.53699186079
854	854	642.07726451937	520.588038687905	355.724596806671	128.789074916566
855	855	694.893986530886	518.092271872548	375.683649023505	134.812417305923
856	856	692.330725469038	523.854184485402	343.363838242216	129.443608250757
857	857	668.479526602099	523.652374953279	372.965560653392	127.694569488935
858	858	678.756657994531	523.838059644652	322.638096930462	131.419723703234
859	859	669.167835886878	523.465989000631	372.304630595948	128.295582389938
860	860	672.938345771934	527.820208155245	309.763011216721	130.3812740831
861	861	669.084766379336	518.043866455605	340.905508215804	127.334692804049
862	862	694.993954206481	518.733912189888	335.513221097376	131.004887683858
863	863	667.062760322564	523.438432745431	350.80018379329	130.592635185656
864	864	705.916685766859	523.038443830491	330.845673742801	124.620842020318
865	865	687.97880615004	518.191594772789	349.763084145217	135.336056762244
866	866	656.058141866268	531.268951195559	329.388189032275	130.910313232104
867	867	668.170953554034	518.821100833209	322.307447949565	133.888718627981
868	868	682.695777752538	524.596837771114	361.853053492735	132.313331504123
869	869	683.549916439704	523.194613703901	360.969383252182	131.841607145675
870	870	713.224662415851	523.9590764115	334.80802549064	125.665009633627
871	871	672.457793105306	524.25204202172	358.336839661053	134.892641914375
872	872	675.021381572773	520.910153376597	338.701118778523	138.263572851919
873	873	664.657168229366	519.740806201092	339.292876440467	133.214704685549
874	874	670.008254624557	522.94675703243	337.73233308241	130.512590349423
875	875	639.106414966361	523.549735537092	355.859436457423	128.694988151635
876	876	642.656387724098	526.270761716371	347.487438016496	128.979102177624
877	877	699.907216002697	523.634454088223	360.750648425598	130.727080774061
878	878	668.01122433272	525.814692901606	345.632284736501	126.536916194693
879	879	678.21576232982	521.805089497987	344.397759832225	125.668763159376
880	880	710.550073036814	521.289441645711	343.615026860703	131.165620457237
881	881	671.854127019588	522.188148192361	324.266413656173	133.510363233302
882	882	687.436162642997	526.256605108241	347.272356615912	130.129361539067
883	883	649.412476714951	521.086903714024	366.481160383462	130.509397118032
884	884	696.73685193315	524.149482326167	351.043632776032	130.281708913028
885	885	707.888193856352	523.204843097617	354.441728214071	129.218721302248
886	886	676.429935626436	525.947320058795	323.631405363327	132.629347768526
887	887	660.120136574184	524.833682163654	348.089312056636	126.811612709007
888	888	655.566120722789	522.739142278115	300.735156885775	133.364364065419
889	889	678.280863368378	522.0180803786	358.996935063408	133.140837584505
890	890	653.902559657493	524.688963723426	333.312880806408	128.673209637078
891	891	678.252569896642	522.157093999267	327.7788031405	132.572992139405
892	892	666.792317090008	522.146585041346	301.865638727983	138.095431316245
893	893	663.735154482752	523.378789281385	365.798424043881	131.398105051053
894	894	655.502910347069	516.29734262827	321.114117021586	126.482808552356
895	895	696.426385512817	516.593128490768	356.932335578305	132.275265088117
896	896	624.847005391536	519.929538311049	304.164506666342	130.038849839131
897	897	690.47842393874	529.55931563559	334.419919402279	129.499727276322
898	898	660.493471104924	524.537332921871	355.624117083337	131.601862755296
899	899	656.804299333853	521.98812225572	362.910242309798	131.162683993642
900	900	698.598312143343	527.410393785192	359.64227329805	130.035678951001
901	901	644.277960473069	513.810396327231	344.653524714887	130.699771501032
902	902	667.532152496163	522.720955678293	324.701384454434	130.421253561559
903	903	696.644915095953	521.714232359035	356.140025746628	132.956051404903
904	904	669.864387017252	526.386327913986	342.390723886918	123.319669723881
905	905	673.834862503959	519.100653382503	311.725905879302	132.825097116092
906	906	651.545268778401	523.475446167401	337.788389363981	135.90586433402
907	907	657.848637003809	522.292621064413	303.218280446402	129.537503812597
908	908	667.412448268584	520.184701467621	353.14589868391	130.926619814918
909	909	696.98596976886	522.023134473896	357.664669542693	130.180623895297
910	910	678.517504414787	522.382186560608	338.476525340133	134.185176085951
911	911	680.435191089894	523.097257609179	358.232858872006	123.77051218008
912	912	708.353980240713	522.571570036169	339.415359222028	131.063357076885
913	913	659.974858228754	524.956953658161	325.435984395488	133.454903145882
914	914	660.749623923461	517.555307322642	348.229527213637	127.298159137001
915	915	693.283217281307	523.138058529483	356.512666527759	129.422615536762
916	916	682.570943493957	524.839041734921	343.053511614119	132.113350977127
917	917	659.378867733215	523.55235645467	379.361328294583	127.180477540097
918	918	669.11408504072	523.449603679492	321.661777475413	128.433807341141
919	919	690.441344593264	522.788263328006	335.430916596491	133.274497671649
920	920	682.401464684126	524.503552421893	382.558132925844	130.108170404205
921	921	647.569935784265	521.63523826462	365.649522381409	125.535363147281
922	922	710.399466864729	522.403901173307	348.436266665341	129.608650772518
923	923	686.282764340573	524.549709419551	350.028850949929	126.023370494199
924	924	676.479940883935	520.692281986301	348.608407500159	136.3080681094
925	925	689.164816430522	526.447069442665	346.829393634053	129.031347256465
926	926	716.82869372596	520.71135525916	330.251194985299	134.69575402939
927	927	665.476508311789	525.865767095936	312.069498073379	136.222259163882
928	928	701.589229157622	521.952539654946	312.301850393336	126.613904856558
929	929	695.414844689055	521.701994576614	339.015963153987	125.309158377447
930	930	651.951308800489	524.180646957495	346.287604842588	129.087678743115
931	931	655.553879830231	523.008770189394	322.460306935651	135.65707315766
932	932	678.931335672045	523.046202265648	335.235191786397	130.254728213746
933	933	665.611603192939	517.813033443083	314.191491705676	131.576256853534
934	934	704.428957548053	524.502303936757	304.178469872072	130.59804654037
935	935	669.993586412522	524.22072060185	325.000219572096	130.523351481021
936	936	688.795137109717	523.326693935663	343.631559608175	126.580153062329
937	937	673.872690479851	525.41115551494	333.682927452828	133.700647203364
938	938	677.174977113241	522.480853835259	359.955496516835	129.952763369979
939	939	652.836354061278	519.228517220138	361.514146744607	126.891642725071
940	940	714.554099291981	527.953888666451	370.884234999028	129.547768638308
941	941	680.032960221586	527.120886372183	339.081669768256	129.186315964316
942	942	690.690405699073	521.294587749898	339.41445436916	130.038741634403
943	943	679.637278295777	518.905877365174	383.613331009021	129.149846391648
944	944	637.193383638822	529.779356911648	316.84409619385	133.950095675948
945	945	668.211685762145	522.518228595085	368.960339645512	131.692149566246
946	946	682.93728976539	528.496733464108	375.348721443159	133.49280598727
947	947	653.400176628546	526.492631650224	337.537791588597	131.769701656445
948	948	667.275570221327	523.195371305235	331.12171078445	127.958817082948
949	949	662.967968175212	521.726435881036	356.237396773819	129.388248122605
950	950	671.259510219448	523.691911368915	311.117343301235	129.092674975089
951	951	664.902226963395	519.154687113626	336.469833810746	134.451281062702
952	952	673.278446269243	519.046152289896	339.422577810134	137.514461784439
953	953	671.244375947113	519.509843087398	367.877088181973	129.485094585386
954	954	665.060895414586	526.539941624863	323.868476729387	132.708076528114
955	955	677.176652642605	519.255038181649	340.689371881224	135.577691652308
956	956	660.97829084119	527.179492556566	341.934085336145	131.199534362393
957	957	700.146769653964	527.404912407069	360.283804976297	133.187068901852
958	958	666.999772421145	522.334386786577	343.593634886578	134.060111633965
959	959	676.405312567624	530.762274861652	354.143439186339	128.342810522355
960	960	678.736468187706	518.590934132659	347.83513118443	131.558475420845
961	961	671.38111837493	523.078863368857	373.616436322341	129.07739110102
962	962	657.853837395605	525.095810346788	352.15159898804	129.65859634697
963	963	658.255768670366	522.757157659756	324.970352600898	129.985483082166
964	964	669.09162455526	523.252144030827	356.260715877655	134.454473108333
965	965	654.883856745872	522.695895180759	317.314406661879	133.362363735225
966	966	660.390959027466	521.984001822455	349.510157687626	125.204314178916
967	967	658.501166827918	522.08080015883	332.027698881632	132.763197712055
968	968	648.467351009431	526.375444999191	365.34798889286	132.954809033436
969	969	645.918664000377	523.638126468031	348.760616930165	125.413268100819
970	970	683.510927985405	520.997813606291	385.31833438302	128.277633907407
971	971	677.141880211687	520.621767339022	334.766334721885	131.529174796
972	972	653.944436419166	518.145683868209	343.56254517966	130.73296563666
973	973	687.304687612839	526.051364046323	325.541498626097	134.49255743229
974	974	646.127441620047	528.203995221685	349.339737846619	129.271355689288
975	975	647.366739044744	524.485409761354	370.466729237584	133.866715871849
976	976	685.620770402736	526.253200181945	347.479563324022	132.305057482575
977	977	625.273213965563	523.486014863243	329.994794277844	132.056732460762
978	978	671.837136621069	524.692890893431	338.484473432026	129.976701085967
979	979	667.253183208091	520.865024117522	365.448682702718	135.888175136422
980	980	664.81813367003	521.772148009853	347.727343076221	131.699191850942
981	981	684.704756823422	521.222530110366	356.593625292383	133.011535339656
982	982	654.959880110508	522.727982209795	347.342496299689	134.170281189196
983	983	710.35048089851	522.059376088943	352.116244203679	131.732345143902
984	984	679.546555979246	522.649556894464	334.623165124851	131.620347405779
985	985	669.677919965934	518.452718895189	347.816754077247	132.969816795481
986	986	674.304999179451	518.423757526559	339.73130787588	132.222631119397
987	987	661.51033830287	521.005070373903	358.592567726122	127.104010553359
988	988	678.244046427328	518.299089238603	349.612733659983	124.537098486088
989	989	681.630174479916	522.819210644054	338.479709562532	131.849777523147
990	990	663.100263976804	518.155721426391	388.110990189734	134.017901332005
991	991	652.175635342688	525.454687924286	327.314767313203	130.526785478357
992	992	641.253646196655	525.287105851283	309.704281541997	132.744772089337
993	993	658.022929476027	523.622022949479	347.065090584143	132.271782533777
994	994	634.068873933426	526.68696805828	348.212341481539	134.253908112694
995	995	659.125436980874	524.829366480688	319.534235362227	127.480255130874
996	996	654.327108579966	519.910280232603	319.190697901414	125.674351509079
997	997	684.144709808664	520.741048475948	328.623729471633	126.897082488443
998	998	636.08785059639	522.968614251378	346.641993842521	133.759935214599
999	999	678.27748769544	519.976625483204	325.842021763437	134.673482824314
1000	1000	653.979110664848	517.669589706588	324.703361888217	130.973193380969
1001	1001	651.018764148981	523.511606425359	349.200481027081	131.636807615501
1002	1002	703.364933210304	521.233411868036	333.885878189642	131.840358076998
1003	1003	679.760662827196	521.120732375262	331.100668916821	132.100627719
1004	1004	671.187509066431	518.666753739098	361.180455777834	132.128197171681
1005	1005	693.26520093934	525.995696432794	357.292933790533	131.932396258814
1006	1006	680.785007726407	524.48311414427	348.969006151244	128.822419084995
1007	1007	655.626620375077	520.180837705851	363.070009320767	132.746543642636
1008	1008	673.582787194843	522.674090868805	354.697327740714	126.411117126647
1009	1009	663.619671454184	525.729985481132	362.231724837495	130.435718565389
1010	1010	670.430895377701	526.27998842794	376.148647797826	131.639132039388
1011	1011	691.828858553885	518.715664973702	338.88002986006	135.995648706814
1012	1012	658.010947018646	522.91771654231	338.463663802555	132.49462282335
1013	1013	689.728653098172	522.918653325847	314.11815348479	130.011348437599
1014	1014	697.227164130232	524.284825172175	337.037285092515	134.162610467257
1015	1015	677.935107172121	522.870516838006	360.772428716392	127.217722681278
1016	1016	658.170122089487	529.105669226439	337.617598921495	133.752347924007
1017	1017	669.575567684616	524.236195182438	353.301865488064	131.56557147072
1018	1018	658.906484701564	520.218510806982	336.409748946325	128.833969002014
1019	1019	675.290331923177	521.121307138882	368.925120015399	131.281373994292
1020	1020	696.477537760405	522.435486060194	343.974999733935	127.683629541331
1021	1021	660.564128284514	522.80811388676	366.900102219504	132.375764443705
1022	1022	691.862939870111	519.773300787565	385.71291783759	135.891762296503
1023	1023	649.611768651673	521.569511071365	358.893455480121	130.026266251909
1024	1024	670.966069543312	522.981034169187	341.5822337907	129.295185320076
1025	1025	700.606553860452	522.061224315779	357.824032056294	134.547100704834
1026	1026	633.078392446532	524.12707249807	346.300795345929	132.182176996773
1027	1027	674.345773638663	524.679719715823	342.026576783699	132.949030973915
1028	1028	659.11201882913	520.52604588537	362.138503394445	135.147935051131
1029	1029	679.686850181672	525.128728781866	324.344330068126	129.332419454093
1030	1030	688.09384321092	526.141237464953	347.855985288832	125.852826765371
1031	1031	665.011030848874	520.940267802249	315.562998287534	131.186956125394
1032	1032	666.679479703403	523.66102296776	353.869787362654	127.108975693542
1033	1033	639.357126696754	523.812017080301	331.089496432476	130.333807140405
1034	1034	685.755912628614	530.714393369566	347.50997039501	132.638508199201
1035	1035	680.096601247296	519.990152132926	338.449774643916	129.704329324083
1036	1036	687.036300239663	524.365771384058	364.379805167883	130.464019177607
1037	1037	701.902760672755	514.774902855077	324.986447293718	132.794206876731
1038	1038	665.683826144585	525.829193548608	338.489590211818	130.708351811039
1039	1039	655.091133038112	519.213208502944	322.058442486978	128.7926887002
1040	1040	683.583478484526	522.078122619938	340.432352722956	128.892809010126
1041	1041	672.399371986985	522.707804052415	351.352065109691	128.224832979194
1042	1042	672.103711693968	525.312015706233	367.495589111565	133.451407114521
1043	1043	657.036597384244	523.236302217522	340.912702093749	138.434135801117
1044	1044	678.054801252566	522.094115288185	353.10098803262	131.151209283505
1045	1045	683.030689286792	524.188478408309	341.911332168102	135.755374794015
1046	1046	695.761222269161	525.740994075978	353.592993812393	130.552186620897
1047	1047	664.227043164964	521.030261356333	323.807839229308	128.690447629211
1048	1048	672.922220413965	524.504142027747	353.510641014771	136.801056382381
1049	1049	689.24690471059	518.879088551956	333.300044295297	130.165003441076
1050	1050	644.004267490426	525.73988050726	333.157631216594	132.074929748382
1051	1051	670.339741764883	524.3327183371	355.666111788152	126.639168206542
1052	1052	670.284731713577	524.825613569191	345.065973015456	123.568405852861
1053	1053	681.608037079177	523.16691491281	330.311913585067	137.718194542562
1054	1054	712.910559363635	525.194109518396	348.142042140131	132.190002170416
1055	1055	687.148091007863	522.728048009633	359.171249261016	134.098722984233
1056	1056	651.779767125743	521.749704382114	355.753154890728	130.927800739711
1057	1057	697.958493451393	521.845913146692	361.974045607785	134.036692459958
1058	1058	645.868923585793	527.004401773215	323.338349662805	129.343818517638
1059	1059	680.755500691213	524.371007320336	322.843347812744	126.444527084402
1060	1060	664.957639497175	524.823885908757	345.987069705116	132.571590511216
1061	1061	695.971036981578	520.803574838614	335.050256279715	137.854506332878
1062	1062	679.718024858391	520.781655710524	343.116868926529	128.561682120476
1063	1063	700.606661496118	518.513943890507	323.868086444445	133.986130562578
1064	1064	672.422039232833	524.977928586933	337.286794699736	128.470618850137
1065	1065	672.224027793703	524.780368022094	347.839072079282	129.264874217592
1066	1066	666.940857232107	521.884731000292	347.885523492427	129.520969389798
1067	1067	664.902427149897	520.32784181092	335.043733406295	133.350097357325
1068	1068	657.923337189677	525.952016464643	321.82463501263	126.241092841423
1069	1069	694.08971117218	520.875766341845	329.666087011395	133.804099804886
1070	1070	678.860603202312	519.347217020328	337.987836526362	135.053050731513
1071	1071	728.259400791144	525.756393279577	381.046332689278	131.782983597819
1072	1072	685.020493201288	519.201608807381	357.684736542102	128.604315917022
1073	1073	676.313644166896	527.236217099276	320.627964260471	126.830015207228
1074	1074	659.195197751948	523.028733047219	331.749852459654	133.880097993115
1075	1075	664.690203934561	518.125247245903	350.191268427923	130.295714238794
1076	1076	684.03384481183	522.729879184854	356.726122955503	130.398173523884
1077	1077	693.875019939752	521.50246553899	339.43829299167	128.227465618209
1078	1078	675.191133814161	525.112481044544	372.8101377775	132.668664818574
1079	1079	654.281725223094	524.292717422833	342.445682352216	129.036623654861
1080	1080	686.806124180318	519.009332548225	353.73419929346	137.452529299499
1081	1081	657.421412682386	522.051572386575	349.634084020136	135.331254261205
1082	1082	684.478647232296	523.191935981037	380.872933729429	133.077091752308
1083	1083	678.693599769955	519.841369444449	371.118994373631	129.157101584739
1084	1084	646.542183050798	524.332609527853	325.401485893084	130.660880083746
1085	1085	672.323391732365	523.909039474241	357.487438526585	130.794416991019
1086	1086	686.841387547692	518.992133762518	340.61823757716	129.507811694378
1087	1087	661.171074529715	526.23812058354	338.634294546966	130.604980383551
1088	1088	696.221343261779	521.479123454368	380.460315602862	133.429965640481
1089	1089	686.787529247528	525.406868936944	347.438898968431	131.428043335548
1090	1090	663.934544455754	521.689171401489	331.179802557089	139.14459286045
1091	1091	647.860652061005	523.379604609356	336.333437838829	130.896433969049
1092	1092	681.114694346821	519.544689237484	332.698345239927	131.988423716815
1093	1093	673.401549413067	525.013852140934	373.551864286836	127.038336595114
1094	1094	680.025051002338	517.76917364167	375.793374162724	132.445748235875
1095	1095	716.147017531407	524.290880214641	349.012645444719	127.888073800742
1096	1096	676.902061597709	526.08489880989	346.167462204952	134.551971289876
1097	1097	694.8960195306	524.228812421775	286.459245885218	130.006630659289
1098	1098	652.745293691071	522.743288067926	351.512481731062	130.841667188197
1099	1099	668.776443161298	524.154214039069	369.414767980575	136.607897726603
1100	1100	691.429267484423	528.695056295007	355.780150542701	130.326594429025
1101	1101	651.798676110411	522.615659933551	385.90829326809	130.606380424151
1102	1102	676.173888630279	521.984024519004	339.149555676799	130.858507222611
1103	1103	683.368854078362	529.58558379807	332.94365160257	128.05142390057
1104	1104	659.928302998195	517.503828681836	366.058111228765	130.580989426385
1105	1105	682.364849777499	522.251085714679	334.702847127631	127.925747585996
1106	1106	681.065775347153	523.392903210582	362.914152073646	135.141503665049
1107	1107	677.735290306397	519.653893571702	321.311466028169	129.63933767882
1108	1108	688.519302063496	520.96821703903	361.69429683141	129.533872683941
1109	1109	642.309361841362	517.254645777793	334.280727753602	131.471764716849
1110	1110	619.965704906315	524.400748419407	352.662237670892	131.680718667678
1111	1111	667.190760041338	521.668038266496	382.46089201885	134.354050321493
1112	1112	663.116661641401	523.121638021982	354.026076784031	129.846375561513
1113	1113	657.245143209637	527.493620288035	324.834618505484	136.551165202951
1114	1114	653.486147524096	523.169633169842	361.711317753767	129.455260785437
1115	1115	639.226086042313	522.751899501222	342.451243806652	122.770739693315
1116	1116	664.340934893845	521.066164920463	338.609096959179	131.161984043022
1117	1117	656.37126036335	524.878676693497	344.946712115629	127.606518747159
1118	1118	655.42528223345	522.169627354641	324.360903629987	130.366932466336
1119	1119	652.83443840383	521.889888348338	369.907777148448	130.747174167651
1120	1120	669.842486597304	518.725866364887	319.57260952837	130.907202708978
1121	1121	676.1668514599	522.900061867422	368.579417796066	131.751442342749
1122	1122	656.712764757564	526.279489274522	334.004860660648	131.275498218248
1123	1123	638.454953034813	526.320081106962	342.75282824821	128.892475349829
1124	1124	653.720657736798	516.750957977408	340.455211887585	135.172766930859
1125	1125	694.036776083119	523.299661909597	337.980817666832	131.464570530764
1126	1126	686.406441781264	521.747307022413	385.938504612269	131.281748630687
1127	1127	692.393223102929	515.562933815572	334.227910669396	133.587095620546
1128	1128	675.360604223455	518.470019976959	340.010071851697	135.501072670892
1129	1129	659.01061185466	518.671788153888	341.66606491542	129.687321384899
1130	1130	686.982491843733	522.21710035514	322.87392239986	127.113138661766
1131	1131	658.931790175131	521.53196768143	344.296104594818	132.25739375572
1132	1132	695.924192982956	528.15745882688	365.860206268007	129.36206150793
1133	1133	690.684825452721	523.42155106361	360.591383806277	131.574478822289
1134	1134	690.090626694051	522.411382295504	322.221952213131	134.241958164057
1135	1135	684.314318949205	524.499737559857	353.338574480302	132.442445611804
1136	1136	682.868736145234	523.744035258289	377.526697015871	129.893285118238
1137	1137	689.99570842666	523.104751573276	320.062092743475	132.131643687275
1138	1138	685.806797454826	523.052965074764	342.899728740693	128.911306586159
1139	1139	670.505023311867	526.75459927765	324.890056003416	129.799670401473
1140	1140	714.021853233838	521.775642199682	335.501579908501	132.46681670298
1141	1141	697.859128070185	529.093896072516	361.081123478434	128.503878409749
1142	1142	678.948196333746	518.147653058614	320.835287856211	133.16214645871
1143	1143	683.031249675253	522.085990616135	342.787915679182	138.645598134534
1144	1144	667.921011282346	524.993804609458	365.099327714402	131.563856389239
1145	1145	685.510444255301	527.334898376384	350.877228841741	129.742590422524
1146	1146	670.027498423649	526.10101419029	337.227422060455	131.113863422154
1147	1147	681.830916459839	530.307541795959	342.426544180069	131.369160045777
1148	1148	673.938221736771	518.030922363022	368.803714448993	131.92114307662
1149	1149	701.133969064486	520.537503705671	350.161531566221	133.313222950713
1150	1150	668.402875449289	521.555993993608	340.449197948218	130.439392967733
1151	1151	637.644401551081	524.533006592891	365.246793297139	134.411912506419
1152	1152	667.53966396573	521.924851249601	339.195171927023	133.910617512659
1153	1153	642.864702378325	523.054585557262	360.526945901474	130.221927260537
1154	1154	680.410453918768	521.061325158654	345.531868313328	134.13002119265
1155	1155	659.972275110909	525.227032707011	329.278236759172	131.341655379166
1156	1156	662.666348911636	519.94833840595	329.14199644851	131.511674356404
1157	1157	671.544828878732	526.946925182428	326.759546559075	137.136135149769
1158	1158	648.353129076213	520.468262994656	299.43622078221	133.663465730367
1159	1159	672.879318720135	523.682829568679	333.26737467177	129.079246802135
1160	1160	672.40283528752	518.875964256289	349.50054972336	129.041570176424
1161	1161	664.380537314294	517.611955678265	363.040626538209	131.19774139765
1162	1162	675.14321809905	519.444433486179	327.35158901357	128.849106110126
1163	1163	678.632843696783	522.619708357519	390.838956032857	133.913595500597
1164	1164	665.183172316454	522.784649987695	331.560945651357	132.976662932142
1165	1165	684.21771605357	518.27471353948	333.101743112959	133.513543172878
1166	1166	661.729851826534	520.896086465561	359.512000307535	134.640056527003
1167	1167	643.835414211307	521.875935945064	346.783515353061	132.005933565816
1168	1168	668.105935314502	521.631991272012	349.8281922788	131.475886044068
1169	1169	653.599259782388	523.997173579906	342.258296101643	132.661804386605
1170	1170	676.465797583421	523.438615147635	322.480435777829	134.364779094369
1171	1171	657.375576717982	524.358871360879	333.109754284317	131.220451444286
1172	1172	684.464649020973	522.785846706077	353.684145684635	132.596809529742
1173	1173	678.427228718815	523.279666490497	361.687612921102	130.55005859638
1174	1174	640.230849476118	527.050502424395	344.460342670613	132.504015700882
1175	1175	694.885488357939	520.019637124506	348.446184390917	136.515880191622
1176	1176	686.170601962045	522.075947512494	337.127198277983	131.601462137385
1177	1177	660.785678447694	524.38161454425	343.688934139733	135.025696865087
1178	1178	670.729271853408	524.49897266046	337.759594469206	128.788259470053
1179	1179	660.522304480296	519.123125136412	347.255305846945	123.754640484558
1180	1180	651.30060701694	522.640547074423	327.746024250632	133.74859924717
1181	1181	664.230894230864	521.405679493848	330.874272981001	133.46286639655
1182	1182	687.586935411571	525.886960246854	332.126520324354	131.988615887814
1183	1183	661.148086270796	528.523202258785	340.181716260293	128.2461721321
1184	1184	656.964122773127	525.599085861573	335.872336256619	131.659659155294
1185	1185	666.134949608106	525.630909164894	312.122892505076	125.524513063156
1186	1186	667.332936768558	525.184069476717	315.632349239804	136.998875728605
1187	1187	659.86754968846	524.453966565681	322.018957861164	131.793287043003
1188	1188	690.787056555874	526.793970731652	358.316334743367	128.58497692849
1189	1189	696.296284022559	522.818163943778	326.359066555993	129.347822262836
1190	1190	663.562496685779	523.675280310927	338.104092021237	129.095731385272
1191	1191	680.016501704058	519.088180725923	338.805680364872	137.581329196827
1192	1192	644.295462953509	523.123513114243	339.733841452918	134.251425031421
1193	1193	680.963577666209	523.82646091128	334.712872957678	131.148594784203
1194	1194	676.67832503031	522.243876506453	338.990743311699	132.431912498073
1195	1195	652.342551055927	526.354852374268	400.806582787316	132.953599039688
1196	1196	681.254271842804	521.965152700042	323.930427322721	132.155362992757
1197	1197	665.378315453602	525.693944412091	360.713243153944	131.534744988192
1198	1198	676.287291314632	521.795632779629	331.006836067255	128.354810945042
1199	1199	661.256131283691	521.627855303052	366.690825265408	131.448488342382
1200	1200	703.296389477674	522.861845525351	348.872894583913	133.754149196712
1201	1201	682.167480124102	522.613188613213	374.402158750941	131.11808712479
1202	1202	669.018880146589	529.911070499187	305.54023927509	129.846877434946
1203	1203	665.646626728323	528.764608298056	330.779603647418	129.661408109604
1204	1204	659.275733085821	521.860977308937	318.620235312922	127.174513763675
1205	1205	646.175655955465	522.637594861311	338.881683916997	132.39107320031
1206	1206	697.75952554025	522.189397825528	321.499602690468	133.265587328828
1207	1207	696.806298271647	520.403681036974	323.402414795971	125.915934632837
1208	1208	659.1296717407	524.461271849261	364.902758879626	131.492577393338
1209	1209	669.441643858039	529.755628762162	342.354557508211	130.04440480884
1210	1210	655.77389494189	521.41845989196	349.549506603235	126.369151588853
1211	1211	671.296323847724	517.236126088881	327.378338192822	128.278924611165
1212	1212	652.306992615641	523.70658426863	356.951083376848	132.382953559788
1213	1213	662.98415408085	523.903737208596	363.943129565527	132.424842525636
1214	1214	674.269480334447	522.967564308351	337.150838885434	128.268954469884
1215	1215	691.395587331384	523.929911174558	350.998333523087	128.772415268155
1216	1216	650.363687387937	525.094240848055	339.460520006446	132.348980367908
1217	1217	652.63608001193	526.896265524257	376.358519815036	130.758651268676
1218	1218	657.832845685488	527.702782523872	360.636310757604	128.144389064894
1219	1219	650.148685918168	526.109260847715	348.808317125657	127.611298388625
1220	1220	672.124536269541	521.508316383498	310.780088583834	130.84710851818
1221	1221	690.427020635669	524.919489703093	330.712544591923	126.28676071314
1222	1222	679.056823555314	524.655270768821	353.521019986345	134.037124904462
1223	1223	700.627022528739	518.66074173288	315.443235262503	131.050245813015
1224	1224	657.0435000584	519.706872572233	349.602463827101	128.578056337542
1225	1225	670.827502904908	516.419022525269	378.331775172227	130.298325805756
1226	1226	651.116578352133	522.413636307526	353.505238539912	130.180967508393
1227	1227	667.778716763685	524.017139162559	338.203162658765	131.210004115997
1228	1228	669.883957218262	521.375918664614	327.337133293833	133.154483828525
1229	1229	647.94227265573	523.984816630145	361.435843180929	130.44898394314
1230	1230	698.266165171653	521.70041331511	332.319658804729	131.347283322354
1231	1231	678.333495295606	523.417689397976	378.625993040731	132.229629333709
1232	1232	701.134178566394	527.087121563066	343.892661208051	137.534122970606
1233	1233	673.082968160422	523.401656930756	347.063041511864	131.160602886518
1234	1234	694.167627280481	521.451402276647	306.806617890991	130.978275426447
1235	1235	660.764501787874	523.45146416705	358.225255581282	136.663844351657
1236	1236	654.466256290026	521.250668993451	323.563591945683	132.989920857952
1237	1237	712.082680516254	527.309342059461	340.591879347181	134.986716107543
1238	1238	653.755059677846	523.741796599286	328.770522137932	133.494056947232
1239	1239	691.48450659441	519.052799107886	332.724836787747	132.711653103427
1240	1240	679.86322241859	525.834522114906	339.31373389651	135.674381669177
1241	1241	672.283003984712	522.089673278832	323.364928698897	129.957658053709
1242	1242	685.551693217991	524.522655106857	328.179956137237	126.568719383533
1243	1243	700.466262939167	523.194368152991	346.09153777645	133.709592193988
1244	1244	670.76082837324	523.636029569621	339.364127414758	137.130356641572
1245	1245	660.27171112047	518.98943635011	376.546468234928	129.177062073109
1246	1246	680.95629460206	526.753381314077	340.837114779108	133.93845287944
1247	1247	681.036548598854	516.481325186678	355.758055252566	132.908222506618
1248	1248	679.576204104538	517.725932138535	335.498800467458	129.501355674416
1249	1249	678.949915065552	525.23239097542	346.845942062881	130.415820898642
1250	1250	662.486142166425	514.869611986519	344.825784923289	128.005012784478
1251	1251	643.63971854463	519.37355987983	358.932821729792	131.730315462368
1252	1252	668.871628336049	526.668294880105	339.739503985767	127.684854413883
1253	1253	671.911850262671	523.004405408797	350.897954605078	130.244340744354
1254	1254	647.526922640338	522.891219353436	331.595321676481	134.799166357918
1255	1255	677.012944803999	522.422632073815	360.269010972748	136.491579414129
1256	1256	667.470210067303	522.580493394257	371.081899370645	133.522716316825
1257	1257	646.162150416609	529.488305378472	330.365975812646	127.596278985701
1258	1258	679.308476554537	522.960977048309	341.895922258485	133.688597817347
1259	1259	711.826835198461	525.442605291493	343.054861837432	133.414086722614
1260	1260	684.604153032114	526.039388318227	334.649648911318	131.717335306148
1261	1261	663.588239520648	526.180776147577	359.226408910053	129.715730363472
1262	1262	712.738729967284	522.840375417935	366.840239954679	131.430482833176
1263	1263	678.864131194868	526.750203339727	350.251305882976	132.181502723573
1264	1264	658.61346269229	522.133306027228	320.439429873359	131.792135438139
1265	1265	691.588177528793	520.664101721254	377.890928900057	128.798587855185
1266	1266	671.89930965819	522.205690952142	330.141573955806	130.480724425273
1267	1267	638.961478070663	519.506948441354	329.559184264493	129.709657529814
1268	1268	672.519407050078	522.869265601848	354.044023974291	133.116081398207
1269	1269	659.664054886138	526.135151467738	348.378867839322	135.865307271858
1270	1270	680.736974228465	527.972373873389	341.398797357471	132.766645740178
1271	1271	673.653467040953	522.210990861883	338.273106263183	131.518087120961
1272	1272	680.717191952849	528.27944901234	333.821247472171	139.760472589921
1273	1273	672.31483017176	522.871504037821	371.093796909046	131.500517685636
1274	1274	686.718485652618	523.386943547891	334.979909003158	134.52262693855
1275	1275	667.025862984571	524.318190509338	339.259925149196	132.19602410324
1276	1276	661.059243709775	524.163081549131	334.537458060214	131.470580025621
1277	1277	685.389679318241	525.35591553376	349.073452970185	127.286820185072
1278	1278	682.531921337334	529.177885885342	304.208040408897	128.440873928022
1279	1279	678.998123279034	521.987761982153	326.881725333053	129.902653940891
1280	1280	678.418281518955	521.59852307753	357.989961326271	132.338596421028
1281	1281	669.760486640054	526.429737852513	354.964391490248	135.984089677529
1282	1282	678.904135464119	520.54285783156	343.551784190667	131.437071850664
1283	1283	658.752809825473	524.656289788138	345.562693821496	128.895240535128
1284	1284	673.305777366789	517.840200446261	335.785824585252	125.822597857385
1285	1285	680.421017257305	529.55676517322	369.226764661382	138.256427989591
1286	1286	664.577827204663	525.64446631036	338.276992010338	133.355040803222
1287	1287	689.472713578218	522.50436749399	334.562373030704	128.167291940407
1288	1288	668.531483179658	525.303566115113	358.946002224813	134.422928837663
1289	1289	677.76159505756	524.682246266108	327.075102200163	133.288021951501
1290	1290	673.805434111592	522.985279645203	393.322503483917	127.022224355848
1291	1291	660.82500096912	520.57484293834	325.594595832251	131.858232221608
1292	1292	681.83359859844	522.924376986432	332.12357325059	132.856534192835
1293	1293	651.466171763411	522.592704584243	336.614041363653	134.973986886716
1294	1294	672.560154724324	523.418614438178	353.611315959518	128.022076615529
1295	1295	672.275262866876	520.17525093933	340.233667997856	132.768886159527
1296	1296	698.102395509954	524.263709863731	332.239817672336	136.987069558271
1297	1297	684.488772053361	517.924605756653	346.044715967229	129.045777822217
1298	1298	673.088862484371	526.766210638077	345.728268547361	130.12370015514
1299	1299	677.614232990777	523.058612382097	340.97073051499	129.372705691899
1300	1300	677.391941793585	520.530885009208	357.493286564156	133.441169420518
1301	1301	680.071800159415	516.511145417359	354.957543855548	125.404631315177
1302	1302	684.156609777733	523.261074306633	340.730631355039	130.849329624905
1303	1303	670.879689082098	521.22744372284	360.911164515713	129.860552820454
1304	1304	673.692612088941	524.584827758688	363.4371200129	128.335975448121
1305	1305	678.911481812531	526.603107941348	335.225866762047	134.026773407868
1306	1306	668.056531561043	523.098296505308	344.953911172721	130.97145425674
1307	1307	652.38711678531	524.500726461535	324.214601191878	130.006633382543
1308	1308	702.180864945722	522.887105482108	343.681816707262	124.408936073497
1309	1309	681.271131133504	524.348130453691	324.708780977105	130.793542445193
1310	1310	657.17760585812	523.357198451912	339.778644013801	131.86483744608
1311	1311	661.581419068565	522.523882718733	319.375132093562	128.931502227064
1312	1312	636.698063200708	521.031534673479	329.272215978677	127.360834312434
1313	1313	690.660736597229	529.473019601424	351.975426871726	128.449996802373
1314	1314	683.829770962028	520.743952192778	354.099308490448	133.832139975531
1315	1315	699.233648828494	520.689979349711	325.077676376866	131.400308997297
1316	1316	659.924934741755	521.575818093302	352.9295600257	131.038229771275
1317	1317	696.036449970713	525.18087363712	317.08704287766	133.677659614207
1318	1318	632.298999983683	520.946047078772	333.844992496299	134.436763414698
1319	1319	659.018055534396	527.940509137045	342.775537924535	136.235831698674
1320	1320	658.956694052118	522.290174155135	338.171215450459	129.253197582142
1321	1321	656.683629181403	522.45511902653	352.22773049448	128.99454844405
1322	1322	665.093493534773	517.347682378448	352.504694876457	133.976474430885
1323	1323	671.284363030984	523.557755090177	348.274332310725	126.007205991533
1324	1324	664.494919676301	522.726337812749	376.594463811415	131.152341303567
1325	1325	684.226005240074	522.815634372881	342.34258268264	128.974394237337
1326	1326	657.315179405317	524.664613239647	344.125348367664	132.685143977457
1327	1327	663.777026485511	523.260379197577	382.017450649414	133.236116823959
1328	1328	667.86658589352	525.839700263971	332.821710773288	126.894754998145
1329	1329	653.155369061981	528.720305378752	355.669852228081	133.703534163918
1330	1330	694.587351271058	518.607948142503	322.809904160375	128.555217544324
1331	1331	682.299154299046	522.52023941964	361.955842355067	131.333714970022
1332	1332	685.198143500914	522.532172261009	341.392837041396	129.974136903537
1333	1333	699.678089310573	522.879023871403	333.106755018055	131.290954500675
1334	1334	638.419862230141	522.61193978487	365.889371123564	128.550056910485
1335	1335	658.271655824202	525.421550572574	357.657818104472	133.923437251204
1336	1336	687.007754298489	522.492727449522	319.169206560383	133.389306356444
1337	1337	647.907783137608	520.835144210868	302.387624882234	129.373405115842
1338	1338	696.456936908994	520.626803216627	346.356507693951	137.79420476311
1339	1339	706.976990888367	528.994134323013	336.728978956789	130.633283916245
1340	1340	676.480445263322	521.179734290273	357.647854594662	135.893418179534
1341	1341	656.68806655525	518.163134443099	371.339450800187	134.704768854192
1342	1342	677.698646853843	522.341231917247	353.6066126501	127.303580720405
1343	1343	662.421369108648	523.1930003917	358.596834080964	130.646899543584
1344	1344	708.096551997899	518.419489861546	369.926876860049	132.084706180706
1345	1345	653.473868474214	527.796145118824	330.897037076586	134.542306842866
1346	1346	675.787993800967	521.841353755295	339.65477199718	131.745432938437
1347	1347	665.086591432093	523.490664496755	356.995353193065	128.253617860578
1348	1348	674.996523482655	524.815008375025	360.755977018497	136.968378731917
1349	1349	661.923956502749	521.777900173745	374.174441249136	129.699889074635
1350	1350	661.259761946438	523.825989308547	344.642760472389	132.984680376954
1351	1351	697.665481540003	523.195874782032	355.395599660607	128.827648583601
1352	1352	676.992088854742	518.368705678474	334.50584585775	130.642486873617
1353	1353	664.497613269517	520.91677363422	332.025293785425	129.625196410156
1354	1354	661.50453379522	524.64048622628	327.041680356022	128.218592765474
1355	1355	663.345783915139	524.751668901702	371.90056840137	131.799183434944
1356	1356	695.93531592684	525.269096913129	391.163341089424	124.169995363441
1357	1357	684.409674733185	524.74561975288	357.616026389264	131.182249327092
1358	1358	701.51374188526	522.623146449145	320.616859259475	135.544247529689
1359	1359	660.389627351632	529.450950222197	336.759947696936	131.775349937713
1360	1360	667.566995396797	525.563541456358	331.011088464606	131.076910627648
1361	1361	664.676926234736	529.802520802311	323.826425767353	125.116457812625
1362	1362	688.074446212443	526.841354296164	361.858748797684	129.910728104234
1363	1363	668.643198139125	525.255498331201	357.724587856767	133.406700815307
1364	1364	676.737787481592	527.37130863675	351.874501630734	129.291474768765
1365	1365	696.320634956775	522.358921471046	366.457941637639	127.884337270861
1366	1366	634.612021346657	521.010386175265	338.931842533204	129.746748530885
1367	1367	678.141597798301	522.567272386235	282.932526224872	127.793136506248
1368	1368	664.588203614763	519.975731722661	363.313590851441	132.975743602449
1369	1369	719.796080235257	522.264598285339	363.987027407606	126.838779909652
1370	1370	643.202223706332	523.495007399999	332.497917546536	129.378245791179
1371	1371	663.66334283268	522.090899693854	338.223107911834	132.79772396045
1372	1372	693.105088967342	522.53020766361	342.946171785563	125.642288695983
1373	1373	690.788888475659	520.61952521146	359.235409602522	130.65469955803
1374	1374	697.867635473452	520.463895029476	323.351120582514	128.186770350122
1375	1375	657.189598583734	518.621773489982	352.183652107772	131.800509629627
1376	1376	672.262040792874	522.554479963468	355.738603754768	136.796457473108
1377	1377	686.913529983562	516.996902895645	328.302013677786	125.602866656206
1378	1378	662.703279270346	522.892018124186	321.473762628773	129.488659769072
1379	1379	700.811954432584	519.499844532247	359.600167891256	132.307770177592
1380	1380	665.932679969893	517.903838656731	356.555239846188	129.312761212105
1381	1381	632.213538032947	527.907892166521	366.163397823804	133.97647950677
1382	1382	671.939579934235	524.648686000598	349.64246000825	132.035809704183
1383	1383	665.987837439474	521.444323343067	345.742713349984	132.885722297353
1384	1384	678.006505816307	522.275204818608	321.211948657162	126.951180202867
1385	1385	684.691054769897	523.791080201671	356.117376875618	136.357864947943
1386	1386	670.153544242421	519.590712983323	350.781681816183	130.941307560298
1387	1387	650.183656589159	524.63271209003	344.799272670211	133.117818641307
1388	1388	676.962998236174	523.652624100427	331.553299864161	133.727943509656
1389	1389	669.618723247747	519.37886378322	364.923364572433	131.459529300041
1390	1390	659.602642720251	517.598243884057	339.430421112732	130.658943606026
1391	1391	646.781435709596	518.302108939032	340.944005799614	131.22562334238
1392	1392	684.900299018884	522.490221381781	339.273094895757	130.133627032745
1393	1393	658.976153169916	519.616237324576	347.802942945652	133.157532602241
1394	1394	672.092851890571	522.349008819851	353.579474790452	127.995912302877
1395	1395	690.707848670655	520.864043741582	377.76037967587	133.872215024822
1396	1396	689.93895925908	523.338362972277	326.111184779164	129.95402696656
1397	1397	665.976105366257	519.697252840865	350.235847721392	136.432561465299
1398	1398	689.61728072622	524.840007169636	325.803585739782	139.290117979999
1399	1399	691.032775086022	523.926097482871	342.202666389562	128.930683900342
1400	1400	685.722924178323	523.978939576872	323.800986264742	130.843166555478
1401	1401	656.461247429644	522.40052837706	357.341266928241	129.939284670045
1402	1402	698.427116680201	523.570158417508	328.952244655941	132.40790214767
1403	1403	651.729609831085	519.228746782625	323.928276065702	133.111529873646
1404	1404	662.583453175875	524.956524487841	324.742486327557	129.622918660108
1405	1405	695.432840132234	523.579899056244	372.897820347428	130.498415838813
1406	1406	629.502649450123	523.324279196835	358.161647768143	140.699861255484
1407	1407	670.593730514225	520.311932134505	347.759423737802	126.431921442165
1408	1408	662.469378518268	525.726702439066	335.253534922318	129.084887979859
1409	1409	667.101604066722	522.982316823258	355.87468970546	138.976966529054
1410	1410	669.50697344052	520.788070687674	333.8414110021	132.5231291943
1411	1411	654.909624923273	521.497723136469	330.469905264364	133.629331774655
1412	1412	674.329964990506	524.830264460009	343.502899772152	133.497623822133
1413	1413	664.620240510259	519.551941847387	323.505035594405	129.823983986826
1414	1414	662.097266209054	531.167020817021	326.174284915001	133.863392604555
1415	1415	653.985578888151	519.322029147514	349.85698773093	131.035026849095
1416	1416	651.140414766123	522.540379536456	349.176434291065	129.437676843421
1417	1417	716.411667737755	526.632296530278	342.052098536105	129.461720143865
1418	1418	659.184470785038	521.911081062661	351.088903882409	128.827544189593
1419	1419	669.882776247551	514.386048754861	316.365207049387	131.718724211701
1420	1420	645.590983764554	524.919309493152	344.01664000975	128.64184416066
1421	1421	685.526428200915	525.660354184247	334.853718468112	129.3808760375
1422	1422	673.277728380875	523.108049290469	340.105486335637	133.954507438836
1423	1423	662.808321171641	528.14166417853	339.883870497535	129.639859410008
1424	1424	675.74720296065	524.771459944168	322.442331496497	132.089351133311
1425	1425	661.486611741548	525.043575593906	339.972684066465	129.674620686084
1426	1426	692.645988979546	520.122292053468	374.416888729346	137.147481332938
1427	1427	681.66506977941	522.673022082167	353.605901504056	130.236293766652
1428	1428	667.384432363621	519.737885702559	346.540687798025	130.104937597051
1429	1429	714.72852889469	519.271109069019	344.709886006225	133.566249292973
1430	1430	646.755300910898	521.485820420956	335.952105098839	132.671053345467
1431	1431	685.828980384415	520.304986975316	335.854792849025	131.196676507388
1432	1432	665.473506210048	524.160192321427	379.188365759756	129.166245895071
1433	1433	660.745702538727	521.034485008124	345.056028538713	129.444840709884
1434	1434	688.30683631218	522.046246753558	327.459383103936	133.617122890923
1435	1435	693.700107957001	521.539427104445	329.673150841346	130.119586213061
1436	1436	644.433219455276	519.975157770477	354.204841839771	132.042000295831
1437	1437	665.652379243399	526.569834142563	343.206724565761	125.869375643676
1438	1438	668.081400239237	521.933582780956	354.265870181714	130.254313956041
1439	1439	629.928296734247	519.638877841251	306.997832722776	127.982113053318
1440	1440	656.465683978908	527.428411780415	319.161472844065	129.944161706473
1441	1441	686.328301746	527.252650154818	345.479681644714	134.302159540718
1442	1442	667.479754485837	531.350936689665	337.983138410067	132.820522016446
1443	1443	655.503794431721	519.730962609276	317.7392659367	129.06645673108
1444	1444	673.837436491291	523.040550760083	354.06035929764	129.793873564767
1445	1445	662.822354421251	521.615149417035	346.258287658798	136.093488286634
1446	1446	690.787753176815	522.578331931413	345.655363496569	134.97071597206
1447	1447	685.099979012726	524.280614704233	350.245231314814	129.609761872802
1448	1448	689.430695662112	524.413569618283	335.318300556984	124.759740112343
1449	1449	663.145334234235	522.755520175374	348.747850784846	133.925608704141
1450	1450	691.815198327733	517.997246814621	335.973118466654	131.039055340491
1451	1451	668.45487296053	522.084749185919	346.230137191612	129.294601688251
1452	1452	667.286855822975	525.626620260554	359.915337367917	129.424432982547
1453	1453	673.958285323709	522.05528391592	310.517556042299	130.469264930916
1454	1454	653.299178593862	525.740578303647	334.842217078626	135.693411288914
1455	1455	674.38586177553	521.101522855176	325.83010020579	132.803557692465
1456	1456	659.465887668402	521.837829032527	365.770265942067	128.967911730983
1457	1457	695.17347846187	524.410600659569	344.311721458468	126.878073452654
1458	1458	647.825403434173	524.805172813135	321.896290719702	129.557608891642
1459	1459	656.855152995428	521.320843954101	356.346329922775	135.826190778246
1460	1460	666.001101885168	518.619669339691	361.410889722332	129.112537563548
1461	1461	647.548521816789	520.242287545114	373.66680786155	126.094241599273
1462	1462	656.371471667628	523.935201424876	353.090288581306	130.939783455589
1463	1463	654.983879953757	527.13204716652	371.643192336995	131.159001432646
1464	1464	654.054034851581	520.374017590574	372.97016980465	127.323248095407
1465	1465	669.409008058221	522.23873167156	360.528945444342	137.982346049359
1466	1466	694.955419267225	520.877424867698	323.582792920462	127.404709264225
1467	1467	686.831628380423	517.384431637775	357.300826319211	130.375407074734
1468	1468	658.11563452764	518.296070948834	328.671363439584	131.729949578997
1469	1469	668.270008494178	526.605751631154	351.51471470697	134.59210076781
1470	1470	663.328099981299	524.34726427364	316.338780628509	131.934554131067
1471	1471	655.479234513592	526.408512482935	325.829002514983	133.288627793331
1472	1472	695.836523985723	520.090888491245	317.438183828589	129.594184119211
1473	1473	684.69204580098	523.641498265773	359.649282902727	129.718459595085
1474	1474	666.067113164634	517.074306040838	354.956679069648	128.496671731053
1475	1475	675.356187149308	521.810535192937	340.121433301609	129.508525785742
1476	1476	671.94679193413	521.068805217199	329.040626651475	134.468196707556
1477	1477	693.599492947191	522.951185704111	362.517995629566	132.125777880753
1478	1478	655.217538943607	528.145742827805	338.89381274038	126.794235196492
1479	1479	687.554141474827	521.300740927737	327.720443451566	127.311647759379
1480	1480	685.054055471715	524.976728010645	322.098274647725	129.057355945325
1481	1481	669.336208833413	519.405197640915	351.421380087793	125.614531748908
1482	1482	708.372420573229	520.724858365022	366.579751743795	131.996975610852
1483	1483	657.483092696267	519.657347421436	399.320777001908	129.825172221461
1484	1484	685.010297601891	526.442167335981	348.439354429976	132.983435429498
1485	1485	693.039522812837	522.331731500244	355.095967458508	136.444936595384
1486	1486	671.729329739093	522.085310073129	369.970167240093	134.551576527904
1487	1487	673.908047511045	522.451968499694	354.741022089622	132.322428565373
1488	1488	682.410166747777	526.240997168716	333.885516022683	134.122749625484
1489	1489	669.475270579927	526.464013128329	329.880922777501	129.152684279812
1490	1490	687.873606509327	521.85301019614	340.778464279935	128.148274310718
1491	1491	687.642365692491	521.492941207077	373.261218359334	129.014284916004
1492	1492	661.42996682888	528.266730735664	337.226349776951	128.295023629554
1493	1493	663.591554357102	521.67597994056	326.759888626386	133.676446953606
1494	1494	645.481161114152	515.901305241758	316.045806317461	128.663977663167
1495	1495	675.199616466759	524.045419286957	347.145096363874	131.049192778054
1496	1496	683.772272112956	523.833107734439	336.252243950579	129.173653912032
1497	1497	699.745638426691	526.376412980785	325.653938917644	131.615686336121
1498	1498	669.656290498688	519.233497623018	342.423632766387	131.500443179897
1499	1499	666.895025179157	521.655691193756	374.727717718369	133.556328607702
1500	1500	700.819778294568	520.712645160171	348.582931607877	130.144554910781
1501	1501	676.387841506929	523.692358218226	363.415782489451	130.503100093746
1502	1502	683.365106847963	524.14381735816	339.885825916733	126.299221751774
1503	1503	676.123668553785	526.055631984381	338.544327032788	131.51024231847
1504	1504	673.262192322187	527.218934960776	353.695504672654	134.145627492009
1505	1505	660.205737520089	524.346498130638	334.103845396718	125.818919807871
1506	1506	663.989485338057	523.134627459604	321.624360486093	127.956755073423
1507	1507	671.614194407226	523.330178619699	333.126208116272	129.751480859062
1508	1508	664.441502865986	523.463235939517	340.904193560313	131.301091855777
1509	1509	663.613177317979	524.328285000832	372.378796656257	129.142483057422
1510	1510	674.347209499093	520.428107815805	347.607963505729	127.113148760104
1511	1511	680.998731465659	517.123712213295	327.167898492191	131.215978930508
1512	1512	702.292071305371	522.850891889659	342.460469333443	132.18243229775
1513	1513	655.775458952673	525.549529758736	326.442108159247	131.249856573548
1514	1514	689.892797207735	523.183459850955	370.761112677476	131.825238314345
1515	1515	666.001238152282	517.425103308208	320.311417465717	130.034685195724
1516	1516	677.892361440319	523.536865770726	335.738138211988	126.362459894942
1517	1517	679.730325136907	522.133044126582	357.142716268557	131.820518767887
1518	1518	667.232504883052	525.710511280678	354.756475205034	137.260388485037
1519	1519	653.827396830545	526.296282498377	340.93242433305	131.841011275494
1520	1520	680.667307328059	519.313048398637	345.813733525507	134.544897253494
1521	1521	660.744265742129	523.420827524802	347.828562172848	131.173348697533
1522	1522	666.800958867458	518.209906798646	324.406600516778	134.21351090142
1523	1523	659.004587301984	524.124254479718	333.513876677282	131.341119814921
1524	1524	649.346852248147	523.491236475708	331.499619333439	127.978639663056
1525	1525	651.021206172491	523.224444397287	339.75035807467	124.687929421381
1526	1526	669.687232330809	518.428721820683	319.780033977037	129.560534841313
1527	1527	633.386203937868	527.975845411341	359.911386461164	126.974186964544
1528	1528	675.590124211741	518.886740217059	390.192415404725	132.793122919721
1529	1529	661.989975104802	522.1890981421	333.29070507828	128.916434022057
1530	1530	682.789607310262	522.236527922941	327.124312051027	128.214897993422
1531	1531	684.45585569363	523.276333702248	356.428286315564	129.116486918786
1532	1532	668.216743132056	521.324579185253	330.0776366601	127.893926078853
1533	1533	660.10243424226	519.060710122345	344.868450384139	138.405327863965
1534	1534	679.371617536322	522.36607429259	338.886922624822	132.173752794334
1535	1535	651.021707645504	526.289166739404	360.158935416811	130.689291623652
1536	1536	676.703771498033	522.67649722656	368.265600489724	131.595770603853
1537	1537	675.271815430304	518.496891461898	345.064971472468	132.174042480142
1538	1538	653.654757226732	524.775286286754	363.694587412206	133.837770809951
1539	1539	654.853194299362	517.803133076677	326.201346354679	133.209739120697
1540	1540	682.764908071449	522.477023966692	364.003270651725	131.486704632134
1541	1541	660.131691388713	520.718715958674	371.259585762776	125.126448695258
1542	1542	658.847403203863	521.709128271764	330.243589905507	130.482070755243
1543	1543	685.985061918959	522.959743973599	389.31818774798	132.924284702114
1544	1544	672.550266967795	521.475891783736	339.477733095192	129.830272781694
1545	1545	668.920696601474	521.304020098178	350.082953228391	135.408383098558
1546	1546	684.766994648679	523.442939970186	346.630758974951	131.13978785984
1547	1547	645.490381362375	520.145672525628	327.287015775062	131.950524604296
1548	1548	671.697972225303	530.4950528584	379.049745849408	132.543609645969
1549	1549	683.272664937628	523.671951611574	335.514371639126	128.779219062458
1550	1550	657.913637682614	521.296037228143	358.422089211795	129.394059181178
1551	1551	684.267658668364	522.893875131156	372.575699993441	136.52876262104
1552	1552	658.15191661778	520.261358747404	367.02083846985	135.778836078281
1553	1553	647.548221819138	522.105266630553	340.172284346933	133.502514038559
1554	1554	685.362244301518	520.504364141728	327.781485559065	125.085141933258
1555	1555	659.692536434409	526.515693251078	360.865747140541	134.752762149123
1556	1556	693.05544761474	523.032603694309	391.866374696115	128.291133524839
1557	1557	666.108775231602	521.050333024828	322.436435164235	129.829952163026
1558	1558	649.670477173981	522.100738667012	358.764876210661	129.297594536065
1559	1559	681.491357151308	519.354009678598	353.477508549404	131.281745742051
1560	1560	666.447442340771	525.229350653743	363.882842654756	128.60901970969
1561	1561	680.645352845903	524.24213957759	368.446891568134	132.558845519042
1562	1562	679.184404827427	524.987517377302	316.894342135055	131.271559668296
1563	1563	682.422686649287	522.18850797172	341.133154320744	129.286348962888
1564	1564	681.980335049844	521.943258530654	342.550132771462	132.82424856085
1565	1565	635.539708454195	521.555483680368	339.033404063057	132.497277420728
1566	1566	677.108723864243	521.695234324571	364.266503790773	131.18875559529
1567	1567	650.681095755931	527.146000365371	343.644372830088	132.515558973861
1568	1568	674.026045773665	523.874581558355	309.823744541473	129.205373853265
1569	1569	665.07899998675	522.040173101383	364.290104937293	126.783718565712
1570	1570	685.256096407675	519.330887320153	375.401239974459	134.512003637753
1571	1571	686.114456226984	527.556365862797	337.527454012396	132.02932640635
1572	1572	670.086418368507	523.771093548086	341.829231955677	122.867661453495
1573	1573	675.713319288854	522.154650771398	346.955571134827	135.251834871673
1574	1574	658.254647108739	520.675038997484	337.927565328492	130.297450621597
1575	1575	658.912432205749	520.840183209163	343.742313908955	126.014074732524
1576	1576	621.479341483495	524.61900425207	374.527044388594	134.169826081684
1577	1577	714.165430965007	520.519596428575	341.402838793257	131.967212968036
1578	1578	669.105197881341	520.492901445521	356.318364769879	128.829311178495
1579	1579	676.388599915293	523.921330063256	345.049372498871	129.721188801561
1580	1580	674.780537607189	522.522776767855	334.417981381052	130.860245738389
1581	1581	657.352245802712	521.22642878353	334.857418814904	128.079167150553
1582	1582	665.746815834077	522.426032553089	371.7666661274	129.657181756406
1583	1583	659.270049097715	521.635626895754	332.43465739232	132.431289804179
1584	1584	664.100433764335	526.077606641164	349.11218459003	131.024138274184
1585	1585	694.417272045551	521.873827485695	340.546601471641	136.081767953631
1586	1586	679.779044238289	521.943819657665	340.272137813882	130.710021541429
1587	1587	689.085906543634	523.348595565801	353.127496930469	131.130071043477
1588	1588	682.091468708456	521.046667368852	343.293289534094	131.82119046888
1589	1589	654.324254079798	527.287686771892	366.17956414892	128.64256913548
1590	1590	670.616831691579	516.435021644154	315.91709068201	132.374751639393
1591	1591	705.736738314035	521.573617745189	340.835587680643	132.620186632933
1592	1592	675.463885127133	524.225673943757	360.057895810935	130.10369684982
1593	1593	686.691167600477	517.939822293835	343.021054280431	131.19672410778
1594	1594	701.721016580499	521.385037661257	370.952656433931	130.752729891591
1595	1595	638.423819042581	525.14249614293	330.565957558985	129.700618471634
1596	1596	673.540777575795	519.428577283284	330.205480488589	127.831243232672
1597	1597	682.654229309642	521.049303187601	331.895307418543	131.229166693947
1598	1598	659.888316830143	517.346498322179	322.798806038583	132.823350705448
1599	1599	658.850399603362	522.065983944159	334.522990301897	127.499603605797
1600	1600	696.181674035755	522.459088886889	346.544818762882	126.329371857399
1601	1601	656.265524140851	520.517765513362	318.203082702548	133.644777632024
1602	1602	655.001779030534	522.099076141874	331.063118424743	132.014204228549
1603	1603	667.451314792586	517.469770959687	353.407930382826	129.897844100267
1604	1604	677.682553532709	526.525851179401	350.679734143616	131.981819820118
1605	1605	664.528504806383	520.544465988074	341.290882699547	128.538854862366
1606	1606	676.604789507334	521.757998787402	331.705542973899	130.846210353489
1607	1607	694.328684335934	531.77855272641	346.618191108263	131.934706211777
1608	1608	687.434074037514	524.619991698156	344.316571167394	128.154824714428
1609	1609	679.592313339025	524.241074695779	365.075574198251	132.131491150145
1610	1610	654.208367635009	522.043222091144	335.423571632374	132.726255393451
1611	1611	682.605991285797	527.635789191989	373.812762851449	125.620320138063
1612	1612	661.858597587762	523.80337525705	337.212777496805	128.238200208991
1613	1613	663.096034686995	523.194222783212	349.090889820373	127.544200849063
1614	1614	675.264050661256	525.064404804088	355.666872946854	132.623642484557
1615	1615	673.63045042726	522.195068728607	370.143011108058	135.584269191751
1616	1616	672.520838544813	523.779272444008	356.264056980416	133.331469260534
1617	1617	657.992448889272	522.347649618397	308.535399293951	132.236993112649
1618	1618	684.17196491087	522.358802317294	361.302158714885	131.6555464997
1619	1619	655.80981454405	526.942416618529	359.475141825535	129.9645904189
1620	1620	677.091075316507	521.705216782684	326.263131079633	126.428332187654
1621	1621	692.317132384619	525.685973600499	326.094685431227	130.212290725222
1622	1622	691.040260238771	528.835858377025	388.704753288886	132.077411159879
1623	1623	660.039099517427	523.126145962816	357.991151626485	138.481953840692
1624	1624	646.441671391492	528.667883173962	324.886836705806	127.005630459087
1625	1625	664.563957911363	516.571961626309	337.031226055899	127.065959607087
1626	1626	687.259657141546	524.795977813942	354.765075515753	129.069057594075
1627	1627	682.891687068995	526.123439706675	351.526924334288	132.806854000926
1628	1628	659.177375091047	527.312676649236	344.790754488882	140.087848159038
1629	1629	703.795832046769	521.253864490368	361.862241065374	133.092891845037
1630	1630	677.743324079782	523.5343209708	342.206337411282	132.152656348969
1631	1631	665.694919832904	514.44312722456	366.144098936948	131.361517385835
1632	1632	648.423732470103	520.412836117601	346.71126173236	134.406745463196
1633	1633	667.716438368135	526.784120376189	344.695784997494	133.029044105454
1634	1634	684.250455059041	527.266039909951	341.739857186974	126.933645633449
1635	1635	684.631255899823	526.487193799226	317.809713861262	128.957849872306
1636	1636	675.322656676317	520.116380683375	346.940936779879	133.252423780724
1637	1637	669.627759491959	523.52767496884	334.448223708514	132.494491184324
1638	1638	665.073842274259	517.428900514434	337.09788992245	132.671745529154
1639	1639	648.275895198038	519.615110051813	340.084541812558	125.576003645011
1640	1640	640.712761959167	522.146591596868	322.247338387899	131.074477494832
1641	1641	645.634723271483	522.537197554301	363.338806162806	128.966721161625
1642	1642	682.683544640556	522.968043627067	336.127617324987	131.649724679166
1643	1643	645.835994761192	521.071714115678	339.061437168015	134.758223541622
1644	1644	678.660748434478	523.322807381289	320.086269692128	134.032999030712
1645	1645	661.552007178887	521.366424710896	356.542336628372	126.335477289163
1646	1646	635.100207869801	524.789008445748	362.879574112327	131.677947385243
1647	1647	660.612495708472	523.407204804572	344.903307389863	131.924633657685
1648	1648	679.877542352084	518.999196328199	320.576661422169	128.665710728439
1649	1649	659.437977950117	525.245100157362	359.378373862862	129.114750980597
1650	1650	689.101618872296	523.101770499756	315.617836643617	128.928373384062
1651	1651	666.425168507027	523.758256585966	338.850839571269	129.235086761287
1652	1652	676.789125017073	519.237855829334	339.850577598022	127.789706654124
1653	1653	698.005415111193	524.516256873948	348.384489542934	137.748041635092
1654	1654	656.45629882123	523.654306377106	342.652014646398	126.333969512378
1655	1655	698.177222710636	519.630158072786	349.437477738908	131.985806098645
1656	1656	699.548492166546	516.924991711572	350.567407429569	138.249402052384
1657	1657	655.846033587845	524.453835344238	328.531749014206	131.381766675892
1658	1658	664.115778495094	523.553700596422	316.782409591918	137.051868614164
1659	1659	674.888261049754	525.577434597869	328.464206793045	125.475218226091
1660	1660	675.114444648058	528.349370143289	367.981545181183	133.406533298503
1661	1661	679.905103381491	524.138965833399	372.375131926111	132.125800369216
1662	1662	654.504723356163	522.437846637061	354.226653514742	128.292202697594
1663	1663	718.063167864209	521.294943190961	340.098290194756	127.067024884722
1664	1664	678.597483454836	527.47747788386	305.643178319666	130.998358401023
1665	1665	676.318993576807	522.873901546354	355.727667818667	131.091279464373
1666	1666	654.242445988423	523.486140560817	320.286722582971	130.567418190113
1667	1667	675.606643349803	521.932161282598	367.037491491112	129.455164954903
1668	1668	647.334971359658	520.228631375733	322.313672681532	133.379070825277
1669	1669	677.875878265315	528.050419997373	323.193393074903	130.967609426537
1670	1670	650.529351255484	519.728522290581	338.601420417292	132.167617878814
1671	1671	675.363989325643	524.732145330547	343.71834091341	129.870840092218
1672	1672	707.634111182777	518.252328304658	331.668658120039	133.931391305984
1673	1673	691.095092662478	521.982585669439	326.712929939554	129.561206551087
1674	1674	680.91752323389	525.866289074703	325.932418681956	132.190451736813
1675	1675	643.053258694101	522.79403200742	306.191900154952	130.362253051466
1676	1676	679.82997420138	522.655738333169	342.83379132276	133.818981314147
1677	1677	676.232658071895	521.123168307188	340.882189344853	131.228420568502
1678	1678	676.929441959966	523.759792005727	358.914899518448	135.799124462358
1679	1679	670.683173648112	519.245737253291	364.14195548488	130.057849839283
1680	1680	691.444528485882	519.35922751981	351.60277309533	126.650281690815
1681	1681	665.279766605013	523.391532634106	335.009241792464	132.085684335768
1682	1682	668.575853716169	519.601935879676	356.099718252348	133.107189711338
1683	1683	690.331865301427	525.368290938207	366.821080043553	133.583824758659
1684	1684	661.365195527425	523.237453659208	326.646055964573	134.344761840046
1685	1685	669.501883088538	525.61955340644	352.855446094609	126.635319403374
1686	1686	687.791426350573	520.031626223125	358.585107657347	127.907438388116
1687	1687	692.786400853357	521.657561792116	338.356396338547	124.516749277754
1688	1688	674.075035277291	520.852076460918	333.256360109936	129.983963085776
1689	1689	681.469981368856	520.938152669655	360.925659620987	137.413600956455
1690	1690	675.794568205789	521.944828523861	354.128094627061	130.407692743421
1691	1691	671.714679259445	514.682254746711	341.591278777363	129.641889887946
1692	1692	667.569246954326	521.542393190046	358.238154643428	131.139762419463
1693	1693	655.416481414014	521.38148797085	328.553763134721	124.263674879319
1694	1694	701.345345811439	517.755290681276	355.242591634203	127.996602184638
1695	1695	673.319126278362	521.750460378265	358.154587570449	133.177510774877
1696	1696	650.045925364631	523.204697006219	329.799753978095	134.07841223059
1697	1697	709.077982466391	523.326599098678	352.334373828404	130.604457871293
1698	1698	674.384658832555	525.823790329305	353.434290003382	127.301554601128
1699	1699	636.36528631039	525.047947498499	352.873373936766	130.210175120158
1700	1700	646.475963735947	522.103038624523	334.643367171427	132.988155024391
1701	1701	660.048983378646	528.124585938835	332.29737326268	125.954099882237
1702	1702	680.65158848702	523.207205455481	309.795869994918	126.591544129955
1703	1703	660.204529527949	521.347355367697	348.300746549623	132.965909533316
1704	1704	657.125182374634	518.663820461968	356.674565368774	129.153377151032
1705	1705	652.044148441455	518.936119348224	342.559640624327	126.553822913324
1706	1706	696.534996933462	528.367913903744	347.315357050731	133.330935807289
1707	1707	645.585240101176	520.639367765291	346.337041235059	135.01238958858
1708	1708	700.789622032616	523.4925361519	332.501637370978	131.537070213596
1709	1709	675.908707446252	524.981856087175	338.186413103747	127.949838190429
1710	1710	677.541629856962	523.017488771189	356.038795296615	129.761355239973
1711	1711	687.983253911683	518.558545862282	331.65685831571	132.81395289222
1712	1712	670.673909962376	519.359694338476	371.763403577638	126.702556165852
1713	1713	687.592098025035	517.296906032635	330.958684036038	124.472807569538
1714	1714	676.266454697698	520.657967140035	369.170619427936	128.373779375976
1715	1715	641.052582899962	522.165914155629	354.608705743368	131.215885018621
1716	1716	680.073823530347	523.656047573189	390.485562065196	128.090680230215
1717	1717	663.573439423349	523.497269273942	346.698383375074	132.580369837499
1718	1718	668.857403632681	526.171072915324	358.627503103937	134.032189264019
1719	1719	657.243453452411	520.290312875881	360.400305480206	132.045488305721
1720	1720	646.889212753662	525.132566827261	361.77925106261	130.791076729848
1721	1721	659.576099689304	520.455520375133	353.841427789312	130.043725798892
1722	1722	664.868489341437	524.206136501646	296.909815811378	127.554463973314
1723	1723	688.711289778113	518.345322369352	336.760082899828	130.433765068077
1724	1724	648.536393326584	525.905954770927	350.999377501117	133.194459818504
1725	1725	692.856836764206	521.850384996911	381.325841784377	133.080404757824
1726	1726	695.300257004249	524.159168620289	340.991593650156	133.900327429157
1727	1727	671.308380113622	523.817836077631	348.4648409771	132.146487075503
1728	1728	683.616102576066	524.022560968791	354.164725428398	123.177490011971
1729	1729	678.261548282269	526.077465816407	348.994214529263	135.592023496628
1730	1730	669.977276370645	526.546749873206	362.39239708346	131.259692755583
1731	1731	697.43177067659	520.511671170923	340.652313941483	134.608734723883
1732	1732	645.887561933329	517.877728854955	356.53368218175	131.429086254857
1733	1733	675.086008185834	520.034263766062	350.91189701687	131.937434188787
1734	1734	636.783359968949	522.714260461481	373.293349081074	133.268390854632
1735	1735	672.171945444853	524.572689256175	315.064550809884	133.364136319399
1736	1736	674.964288064835	523.319661998111	342.293264722063	127.716632947091
1737	1737	664.646408916589	525.340293578028	349.534784095742	133.718230111124
1738	1738	669.436344802937	524.503310459289	340.545024829601	133.545307988083
1739	1739	669.091732553424	524.299142763795	377.670285998499	134.110778762253
1740	1740	679.557358020319	526.673993957625	319.253283035905	127.68031782172
1741	1741	648.422700750099	526.730163391068	355.666503790495	128.354202279208
1742	1742	668.271777239947	521.844210370625	370.966590767806	134.362086269211
1743	1743	686.792621578418	520.762752404664	365.703829855026	129.206643348637
1744	1744	648.111112216841	524.702161631685	347.883258124574	130.45185029143
1745	1745	666.958722655341	519.06666146819	362.821343310224	129.522010007557
1746	1746	663.19583400737	525.91253034242	363.431614019913	131.300099445749
1747	1747	679.454624053454	520.579984474474	332.753515239021	130.195141931538
1748	1748	679.04530248206	517.293172879892	322.023251446806	132.120467309537
1749	1749	689.357104550727	519.459020433837	329.594501132252	137.726230739051
1750	1750	702.194673507724	524.003531346731	358.832657527983	126.039280322831
1751	1751	663.116301637785	520.483182764389	334.537267439189	133.042026301424
1752	1752	674.932764836811	523.700284679178	336.164496281793	130.407971932097
1753	1753	692.795799661031	520.611157489623	346.232841448205	132.39245413941
1754	1754	688.591862868795	522.988867549646	345.234372095732	133.728854500863
1755	1755	653.447406619807	521.318828839638	341.98560118211	133.184315976971
1756	1756	685.651217740127	528.766794750269	376.368217217404	131.620111407383
1757	1757	680.594240921828	522.775985053875	370.06305869509	132.840846737119
1758	1758	664.251789794693	521.55633385969	324.052415674246	129.786356078283
1759	1759	667.787734654725	524.48940480983	358.670880672789	131.520167534195
1760	1760	673.406445781383	525.353432839235	321.85455564265	135.192844685897
1761	1761	688.453655260112	525.533199606897	346.520963587691	128.254465561149
1762	1762	698.730877160734	522.367843058805	331.537232621558	123.645484458615
1763	1763	687.241436509702	524.476139770984	363.30003685399	127.705325711279
1764	1764	682.529179233049	524.270052191153	350.776892377021	127.75638201436
1765	1765	690.746002336175	522.625571355916	330.145157321784	135.855683022249
1766	1766	672.743876807011	525.252474853593	306.929093439441	127.244081924014
1767	1767	664.263614438797	528.419572213115	358.7411390281	135.865660210424
1768	1768	682.633036160951	530.1477187574	327.002224997828	132.171619518933
1769	1769	677.699747543233	518.725079055483	342.846294715769	125.044115886566
1770	1770	682.331603147106	522.762077451143	334.137540942659	127.887818008065
1771	1771	663.633680926666	524.869800336457	328.944163552784	130.472629058974
1772	1772	703.625492192379	528.200068219813	312.710589534163	130.355491234407
1773	1773	676.881522200277	523.38336357422	352.400819961501	132.582563181695
1774	1774	659.73479195998	528.636583558407	353.990360709056	130.500836113972
1775	1775	651.435830893918	518.06260573063	353.877459189322	124.890650391139
1776	1776	640.851999525452	525.16635419377	357.381037542117	126.193405618103
1777	1777	688.952501181995	519.474211046309	351.117244763773	130.539526575341
1778	1778	665.348395644486	518.417378995179	351.329846433021	128.900430318843
1779	1779	652.147966692198	517.456063381992	347.248771199296	130.145262999081
1780	1780	657.076721614254	528.983885400917	335.651006344062	129.296157768493
1781	1781	667.154395414063	528.546167833079	345.9392534085	128.306732537725
1782	1782	679.734994930168	519.266212773295	346.892125018239	131.189622533123
1783	1783	688.332440514787	518.22793160868	341.582001841612	131.332014443597
1784	1784	681.255606873108	523.558248302782	332.955176807583	129.81854157225
1785	1785	685.041178120581	521.889422260429	344.269484348142	129.633745604387
1786	1786	687.469437132274	520.96398804283	349.062442304018	131.66745752234
1787	1787	677.215466879165	522.833973677206	334.093416809717	133.111967161014
1788	1788	648.839037451967	522.648354854581	353.020733278784	130.335747920806
1789	1789	657.280939069601	523.704535132399	344.932471698997	129.564860576494
1790	1790	675.300249258239	522.086200169086	360.469837726045	129.970047447758
1791	1791	707.79697851996	526.898854016538	363.952092547219	131.984237302578
1792	1792	661.96901853506	528.165106540159	332.365079256889	130.256335186157
1793	1793	659.485920121286	531.337417952171	354.615224926764	133.238123973051
1794	1794	676.211482690712	521.140115661728	303.292008886461	131.222847404828
1795	1795	676.752356684917	524.141759165639	349.564078935795	130.080355139846
1796	1796	672.140827566728	518.836410850233	344.260105099864	133.089770976829
1797	1797	686.007172840461	524.127154216019	339.807486050516	128.267139003572
1798	1798	669.186036420333	521.184242744868	352.05239308434	129.871853847528
1799	1799	663.047391453186	521.09316785313	330.541125450487	132.193509693076
1800	1800	679.402246682332	528.528897282721	364.0781527794	132.565332712698
1801	1801	696.42011880262	522.87908012954	346.425257447505	128.188140645679
1802	1802	672.161726732398	518.614742212856	364.313150069288	132.424933709615
1803	1803	692.403162827075	523.555891447071	320.366423965684	127.520658124529
1804	1804	671.201276730754	523.210302179405	366.740964595368	133.350625922098
1805	1805	647.0400892441	522.782387898394	294.282863380402	130.327898311962
1806	1806	669.873734216579	523.869732021028	338.669982141752	132.746034669117
1807	1807	664.839672746745	521.997229391062	343.624544984014	134.223517155991
1808	1808	650.622913618408	523.716450725267	354.608865754192	131.405155424001
1809	1809	659.704556290532	530.637576434535	353.538803402959	134.914988487881
1810	1810	664.676468562377	524.015120143749	331.689862753153	132.83197989413
1811	1811	665.523453818451	524.315069371487	343.545225985735	128.688602763319
1812	1812	667.526144157581	522.563038808931	355.224668378289	131.601007630564
1813	1813	661.172482926842	527.546897391462	331.907596375835	130.516595777272
1814	1814	665.625177385498	525.621801806085	287.011363354019	130.616756861993
1815	1815	650.392687460607	522.543511074638	333.36696106194	128.956574262919
1816	1816	657.046715434957	526.369112492801	360.103765689224	129.812952609615
1817	1817	640.179636267403	521.003843333131	355.803744105708	131.003418318149
1818	1818	655.509120212185	525.603406374184	355.778964510586	134.73269444253
1819	1819	671.980088739732	528.076389476353	326.115499195923	131.78376544025
1820	1820	654.545429540519	522.621453307573	327.59583997838	129.994833936125
1821	1821	665.593655376596	524.954698306924	372.800144946213	132.936049350622
1822	1822	677.393254409213	525.927938769428	352.094755613982	131.478065127208
1823	1823	687.253882341827	529.209058312966	352.663034245441	134.347686551802
1824	1824	674.627484734437	524.77911447357	335.577732867198	127.206112776428
1825	1825	659.980058163251	530.05970420133	341.340495880594	127.505034635978
1826	1826	662.34236593505	522.302674480186	326.521691046514	133.259265819014
1827	1827	675.654375959107	523.443640698976	350.264892238573	128.594814906045
1828	1828	661.802514398985	526.576059468062	359.951986942225	128.65351520845
1829	1829	663.778593998954	529.395249696463	341.037420542418	126.244213690232
1830	1830	664.113322082713	521.30231726301	313.602115440832	130.867839710697
1831	1831	678.679419626305	518.134061920759	337.031460952898	129.301807325754
1832	1832	665.567422540018	524.379476292656	327.528816915133	131.34066956705
1833	1833	654.717493697843	521.80042125505	350.582876211882	130.494671819907
1834	1834	642.643081115342	520.290246534181	341.006741122218	129.798426752447
1835	1835	635.386639909225	527.001416129257	335.721123541862	130.584365543907
1836	1836	685.186088437667	524.018112927259	333.360839236365	129.549553319186
1837	1837	656.349322430592	528.63221661499	354.58177879056	130.117030723411
1838	1838	685.526700247134	522.720182040946	346.977924038272	132.426550733504
1839	1839	669.834436180129	524.307499568696	319.075646289429	128.300392748841
1840	1840	673.793482201371	520.482784575613	352.92725592466	135.704556247482
1841	1841	706.520086040952	526.311992529371	365.253598318137	125.845299092187
1842	1842	641.586145866697	524.015611701262	352.94469469721	129.284158158141
1843	1843	657.255960515352	527.04315571663	334.879361030823	132.968305517417
1844	1844	676.44476858989	525.82872896976	347.230161164411	137.643653037795
1845	1845	687.362932561863	525.349337549162	325.936115477836	130.373512458063
1846	1846	679.152750077325	523.758405077219	357.208195450936	130.7815343613
1847	1847	689.974791769827	526.461909349365	338.088435631353	134.986538872262
1848	1848	640.827590598155	520.933357046116	333.406288376922	132.04997290489
1849	1849	680.484813218272	520.689685007629	351.885279669613	125.819236577814
1850	1850	667.56526442155	520.168082112002	327.53925767869	137.165638166775
1851	1851	658.003706641152	527.32046801436	331.630548568785	128.748472299412
1852	1852	686.538016013869	518.127040673145	312.404669207455	134.385656085723
1853	1853	686.471853200785	521.703534826433	355.060575119062	129.172053919858
1854	1854	693.076430840454	521.467429874837	360.672380620283	133.153126591076
1855	1855	694.522512260302	521.850169246634	347.210163516157	137.284589852421
1856	1856	680.945679327289	523.621249742363	346.45646658266	129.760948383644
1857	1857	681.002131744633	523.868293664223	322.332862494532	123.729028165919
1858	1858	691.348855925879	520.35053431846	337.685487992888	129.749332097438
1859	1859	684.854062126244	524.702267438603	325.631850454904	130.645126896469
1860	1860	667.054689054556	523.741274908076	370.035324574547	133.137945867122
1861	1861	681.782157259994	522.956966011929	351.581230567635	132.076697983277
1862	1862	678.312692596593	524.00762503917	363.991134844507	130.734505836311
1863	1863	657.944439365553	526.135784492221	343.785217229068	127.857589881444
1864	1864	650.666024973915	523.550650872662	316.7011372642	133.675208372416
1865	1865	694.215669848545	522.964661241507	326.982646711778	133.999406831221
1866	1866	663.429153370621	527.573182570546	315.266158932039	125.475726672353
1867	1867	673.472538259756	523.0432007837	342.840927840308	130.960980847664
1868	1868	668.864457902429	528.927552599109	335.365168263466	128.602001744771
1869	1869	669.382368585314	523.851347755335	318.854362343628	130.90906888512
1870	1870	687.863637408618	519.972011192443	355.394430315521	126.044536364665
1871	1871	690.290652353937	523.932536917977	357.679481025155	130.78062679148
1872	1872	663.09881965238	525.992270666825	340.259954711835	136.632029799134
1873	1873	685.799755123449	527.060406122205	327.986139088492	128.156613179268
1874	1874	696.493827499516	523.983797473096	348.460638017806	127.356450070179
1875	1875	652.970245404173	520.447833350548	327.046089999618	127.647954914461
1876	1876	696.165999564564	526.023670383175	326.637045100053	128.323713405988
1877	1877	656.660049914687	519.206339899822	328.251855152012	132.35641338319
1878	1878	683.578279374317	520.028483138973	334.488509508768	133.934630370902
1879	1879	680.097950646585	521.711761501439	328.346025107662	127.660602184633
1880	1880	675.906109994109	520.822665928866	340.850888959667	126.702403703264
1881	1881	691.38529038349	520.10556556254	326.439399215299	132.925932656676
1882	1882	653.261046835348	523.942211969054	329.764052300392	137.28715863978
1883	1883	669.728285790913	522.241124296025	343.64872459055	132.37452527133
1884	1884	673.635396359144	528.695490041445	351.490390182065	131.641208945245
1885	1885	678.205933759553	526.303886244577	366.660740272222	124.855358074026
1886	1886	659.003115836418	524.007337064535	365.688175248404	132.21368388998
1887	1887	681.095724487767	522.205418208562	320.800927332069	126.641101870957
1888	1888	649.905957987235	523.693031236735	346.104961256772	130.406965275814
1889	1889	667.75661784664	525.703342476975	336.966336061603	124.184710908891
1890	1890	674.899157365083	523.703030285814	331.815073549828	139.14844615919
1891	1891	690.846567901984	521.542656963146	349.218152012953	127.502673827927
1892	1892	672.966807587542	522.160814287909	324.092971080606	130.747154783508
1893	1893	676.362585258486	516.250559251511	321.921222220682	133.24093963951
1894	1894	666.427538847526	520.905485517429	362.40246220481	137.101309092277
1895	1895	693.959398758236	522.496453284129	347.14580736452	127.258462562387
1896	1896	690.211919202361	524.750104874656	357.171369471477	130.065677491617
1897	1897	679.214153647418	526.236544402394	344.019915455277	130.93932550819
1898	1898	738.804403902219	525.197930749956	359.219984160583	131.384645625327
1899	1899	646.309749205445	526.606715231877	347.391399492001	129.943867668658
1900	1900	652.285084867831	518.134711699112	374.509844272939	129.858268824996
1901	1901	697.41683046893	525.889709228008	348.362133367192	129.903163977231
1902	1902	672.724893165771	518.460747540532	365.505494372564	131.040574314885
1903	1903	676.905171381503	520.975169695221	328.637777742818	133.720790419004
1904	1904	675.9296890919	522.012105834206	341.825536746768	129.498293049734
1905	1905	680.226883018013	520.229401426942	350.447215026229	135.783578844471
1906	1906	666.843710803809	525.329773232175	357.442797588122	130.743036957246
1907	1907	629.142431437371	525.624759225396	319.451804939845	134.13750593339
1908	1908	698.002955630754	523.048728922182	337.734091281656	126.868756750062
1909	1909	678.173034963997	523.002141938832	300.950445158845	134.499997078506
1910	1910	682.69690772342	525.82288400739	310.462756981684	135.523409575237
1911	1911	689.706363611372	524.065946653586	363.594011541399	128.463118981192
1912	1912	645.078664930964	521.726173234398	343.966425549557	124.431620000005
1913	1913	674.065046040573	523.310993955875	368.452354450881	128.696531434553
1914	1914	665.563713515778	520.847663732222	349.852929171398	134.00828109463
1915	1915	676.369702639709	518.875048467577	364.073897405943	127.964561106471
1916	1916	674.769530511255	523.880502184542	359.057035708081	127.125232414056
1917	1917	649.908612656611	520.964896526868	360.19444020688	127.679060390201
1918	1918	675.01130784841	523.566611360654	330.780574005251	129.615337866042
1919	1919	667.10548668497	521.199739274368	363.498826062524	128.574781688378
1920	1920	699.486225322243	524.480090464276	344.369049932042	131.935514805534
1921	1921	665.859348839857	526.746401672873	338.146115669949	134.139528078287
1922	1922	656.583216456663	528.172664548689	337.609464150961	132.377983085748
1923	1923	692.417328940618	523.835896520795	356.322585125323	127.750120757519
1924	1924	654.30830965227	525.094053029182	345.439402266789	135.035353255163
1925	1925	641.036634157682	526.450553545111	331.550213474247	131.149875899412
1926	1926	677.104652450926	522.024110787205	341.38205532631	138.651094562494
1927	1927	687.979740271147	516.452295084753	328.94566187146	126.343537731547
1928	1928	687.44731233531	524.91907932064	365.559205773299	129.661293419192
1929	1929	681.361479581393	524.806817226645	336.873591875316	128.533143967378
1930	1930	673.551247373429	520.620760482013	344.170652212049	133.426242598126
1931	1931	699.542094001509	525.276485040636	342.179355257817	130.933725647375
1932	1932	683.149429903324	520.910894190782	368.842761770849	129.059715541833
1933	1933	691.261045066169	521.422894353733	323.714775727528	128.212010224637
1934	1934	667.686501402346	524.854833977049	382.224643862613	128.37917962579
1935	1935	673.683560940531	522.234872704921	354.292319390715	135.805776218657
1936	1936	688.909128719879	525.61003578584	337.166871620577	143.009988216457
1937	1937	682.90275975566	524.060904368175	341.331328388634	129.997563883276
1938	1938	661.918036056335	527.825130272409	332.796342706846	128.185329562997
1939	1939	663.311255516674	524.773849633973	328.367326918544	133.020498425564
1940	1940	688.556783853155	526.447377596557	350.681445641889	133.251156727834
1941	1941	691.900404915903	523.557575165003	336.892023166233	128.860443928231
1942	1942	672.109247611612	525.595871860756	357.660708933597	133.660841694085
1943	1943	691.912218364687	521.602960641495	325.357701162997	127.971149963498
1944	1944	658.965610833345	527.022315157339	341.785995255529	127.496602779318
1945	1945	666.162198713661	523.022189827516	333.937462402474	126.262107857655
1946	1946	703.24079113414	522.380357490435	327.936487331143	132.412630915507
1947	1947	637.372363579121	523.209344294267	352.744115520552	123.48624858734
1948	1948	670.688051454396	515.446055690978	360.570326304247	128.178519662983
1949	1949	646.67157648869	518.383002507426	355.058341703835	136.59870788124
1950	1950	680.794000895191	523.319039792902	374.02163796947	136.575265317556
1951	1951	706.735388771779	519.476575315436	333.804218504817	125.601593365117
1952	1952	676.979180808463	519.267665469766	358.867249413206	134.077663027888
1953	1953	682.922818863572	519.459238381904	367.284646904494	127.152560488192
1954	1954	675.897363157201	518.58049525877	341.511545980111	133.760244771994
1955	1955	689.031571990506	521.494070761911	341.382247049087	130.444252048167
1956	1956	662.822620294151	525.231080604675	339.735334883751	135.951431458733
1957	1957	687.812929520584	523.368209106201	354.482191695659	130.376028796769
1958	1958	666.872027514993	515.782507179299	336.609229123688	132.666119560061
1959	1959	672.529735505619	521.925235763974	339.428287343295	131.83752831568
1960	1960	669.463030016535	530.661679344611	345.486655204987	128.497044513029
1961	1961	665.925988971328	529.915122127591	344.777289595407	130.028377152727
1962	1962	662.100365258205	522.245199875437	352.549754933982	131.710047561143
1963	1963	707.281142037715	528.569498214346	350.798028499294	132.72662975832
1964	1964	650.324350473605	522.521006317638	396.779876197474	133.238576256707
1965	1965	665.37221743781	526.262872720272	314.788674762759	134.954009094352
1966	1966	691.079544751895	518.408921625495	337.821226339721	133.463779629325
1967	1967	661.475724569946	527.54966270789	353.782687202461	133.881206353525
1968	1968	673.503230298902	525.827958827731	324.097577061323	125.394726938429
1969	1969	682.303930645945	519.228970369506	344.069768395362	134.581270665832
1970	1970	678.166988778784	525.599542226625	338.250333060344	131.981588198123
1971	1971	701.004708607501	522.672895606441	340.003568695793	136.213755024604
1972	1972	711.381184570741	525.592129986983	319.453424988197	133.630513837683
1973	1973	658.624125394041	523.697998486996	334.825498666669	134.657211204969
1974	1974	669.368985286346	520.261774509157	354.857336707974	129.021373586682
1975	1975	660.090542503967	524.194592308943	366.691172208067	130.470066696256
1976	1976	681.745723774413	520.880407502323	320.434673622245	124.44427598156
1977	1977	671.081394003484	525.598490025434	325.060436081945	130.810209703168
1978	1978	651.731725258592	521.003191529613	351.507718077159	137.878894593009
1979	1979	656.83788886018	523.396395998578	336.773386631052	135.342073705741
1980	1980	683.68631638639	523.670104730847	320.646784230862	131.120890178203
1981	1981	675.011724348733	525.344281267757	361.50608743118	127.440103714383
1982	1982	658.635296207013	528.364739218011	355.230420600213	130.213196123745
1983	1983	658.284634706185	525.566262102913	355.876173726646	133.873587226622
1984	1984	647.686941489416	524.160808414009	306.492672572206	135.023538605995
1985	1985	645.552782610592	521.944394394385	336.949578750785	134.920288291181
1986	1986	671.535415552049	525.05529385813	365.462735301867	131.895799981467
1987	1987	665.40479275966	521.204206101425	387.754184871623	123.60608456298
1988	1988	660.57063788756	523.818163827525	346.578206891579	127.40570091306
1989	1989	708.406542678873	523.479099860296	321.020242837829	130.046246666565
1990	1990	646.119223209412	518.432877685561	323.638051289563	127.929434068989
1991	1991	661.479502459848	523.432667856273	343.331302356995	128.585393778064
1992	1992	665.825173567025	520.132674691036	332.148309444637	133.289346843168
1993	1993	636.656903165051	521.628991838798	373.418709687098	134.98877926323
1994	1994	649.540055935284	527.388110656213	331.289768911394	125.148952322991
1995	1995	629.420434606829	525.750571315359	343.508354637945	130.224583259012
1996	1996	673.224268369946	522.544636312778	341.215443473301	127.692338674693
1997	1997	658.998888954807	527.378940750191	349.949955804695	132.534777482418
1998	1998	668.181428142643	529.899713259462	363.297134568841	137.299508341827
1999	1999	692.207141607703	525.700976593618	344.990650907833	131.368364009312
[truncated: 3,001 more rows]
