# Supplementary material for: Hypothetical Outcome Plots Outperform Error Bars and Violin Plots for Inferences about Reliability of Variable Ordering
Source: PLoS One. 2015 Nov 16;10(11):e0142444. doi: 10.1371/journal.pone.0142444 (PMC4646698; doi:10.1371/journal.pone.0142444)
Supplement: S4 File — All experiment interface and visualization stimuli code is available as a zipped file. (ZIP) [file pone.0142444.s004.zip › experiment_code/data/one/82.js]

var results = [[687.064272167528, 685.018434443161, 673.69471567297, 653.207151464855, 668.546463958506, 686.553004298765, 689.617735265785, 650.643048733748, 652.143764813403, 677.546191189333, 667.926611177822, 652.035730165105, 670.493092151611, 675.167400310652, 691.105386679117, 657.830043604452, 665.801150890401, 672.999923235987, 655.766250375091, 687.114570561851, 650.392872437327, 658.721205291559, 668.911992580742, 672.326071478948, 676.338980515622, 685.051288940059, 694.551664325716, 684.829217480805, 695.997564543661, 641.888233600741, 675.065375245314, 653.243010062294, 656.170238472575, 698.123396442009, 677.502812964912, 671.838488627399, 675.056788387479, 682.235052076892, 674.159891567469, 681.260969963095, 680.644466594555, 669.759476567019, 671.958603555576, 703.03806377671, 660.599337427525, 688.512666142116, 687.761947675367, 650.870636937013, 693.809026169489, 692.853814101902, 674.799752006384, 682.407407402502, 690.645069609073, 672.215552638077, 650.239992510575, 662.037913508354, 671.631720709277, 703.661090038702, 683.805996021345, 667.777681030741, 664.944949760519, 671.911681095884, 622.880745102752, 718.60074299712, 680.387290052666, 657.823757171408, 686.023260239427, 681.794325261978, 658.808557875608, 675.110515892021, 666.295531857506, 674.79992776262, 672.20214628045, 701.870483532937, 659.382524627095, 659.806077010602, 712.87934696411, 652.092576577917, 686.72339246904, 657.56647020633, 653.662315390014, 699.25669374237, 660.467498096232, 662.563216824824, 666.382508448373, 683.629735850332, 674.415201694326, 657.689188388464, 696.310879440116, 689.417623099894, 664.275464885029, 684.666964378738, 665.369043306339, 688.514472852212, 650.397594493994, 681.856590390644, 625.721891969465, 657.613477801922, 673.079083352934, 700.765574835842, 684.702578434281, 684.398893077621, 640.26574022831, 669.545047880144, 683.567580246915, 677.234172006181, 683.489175823213, 689.832048822075, 669.437368921095, 695.342097529303, 691.128452438303, 669.570480202476, 684.056789007572, 701.521529554745, 683.401713087138, 707.306716413986, 656.411714870955, 676.74313007629, 655.406825891084, 674.107294146018, 679.513932946985, 652.428659940383, 669.158387402995, 663.657544844441, 687.664912234902, 682.874309806803, 669.985238071543, 643.802498804629, 689.867546118665, 698.278221563206, 667.922841707561, 677.105671582897, 691.700799272292, 673.798500557643, 671.114744104962, 661.004185441378, 654.041241197303, 661.923824174459, 644.153086130364, 694.801902275271, 705.71302817532, 668.672885558721, 655.641292091616, 665.274436521173, 658.160841208927, 650.181921662413, 649.246293276197, 680.369405992048, 682.895566848865, 683.158389148371, 681.945095240961, 648.895476401801, 648.210623799835, 685.248527291786, 679.706067619354, 640.013900854434, 681.496238085416, 647.14999810024, 675.143696679054, 674.603738672092, 662.713420488023, 684.120164677207, 639.804602595771, 665.665715942287, 668.077650179838, 693.842751831054, 700.930205787874, 674.971497371697, 652.694865267902, 654.228961465284, 638.24697914243, 649.932741637051, 647.727910463602, 679.482379792817, 656.788738653207, 687.192601051543, 649.504360831746, 666.618328094974, 665.959812555381, 648.225437106168, 664.132494449731, 682.664259093589, 675.208118917134, 655.971824416383, 683.22648591637, 652.46534658922, 687.724823401265, 662.292775044031, 692.578619980281, 697.257966467207, 698.126056420773, 660.006218770617, 652.356370046229, 685.938854541446, 675.634554638216, 671.848577106515, 681.593145301655, 658.58625593911, 666.214973001919, 693.364529545317, 664.75745906848, 668.602185455332, 692.996884909989, 686.006933937633, 668.099263940971, 678.911415053591, 672.837720461166, 679.412828712377, 648.755566631253, 655.566439279104, 680.055785233284, 645.461338159643, 676.953528056596, 657.448580479103, 652.326508925833, 688.74602853738, 709.017017425865, 665.397847686287, 689.785573197565, 679.579179176818, 680.779629334291, 660.696598390603, 696.229056965149, 695.2912341053, 674.880794673507, 681.345655880296, 681.752625244389, 685.156212102795, 662.707776736546, 669.801326035971, 678.066312286347, 656.453797111893, 685.341200703647, 680.339554258286, 684.726120054415, 691.028766762365, 664.082531455127, 686.193598098001, 634.470980520186, 674.800120961364, 699.852744228692, 669.927371597523, 684.944907086006, 672.278310980967, 677.252030302958, 692.23167351023, 673.886790254545, 657.180239833942, 669.131508379492, 666.394877244154, 682.31088691661, 686.391709908202, 656.572644089124, 717.328913973043, 658.932975907763, 676.040087173298, 687.113857096675, 681.990997630205, 669.501104875335, 665.317942780129, 689.857616008083, 641.661715416885, 634.634918125571, 652.958676787502, 663.111950090836, 663.100849587276, 640.181277797436, 652.525813080049, 667.707968064738, 714.005256059885, 660.145093468392, 683.197364334462, 672.203461612542, 668.689492594873, 657.066010788842, 680.144035179363, 684.350866943516, 691.328315971299, 664.202215681769, 658.768328008196, 656.245479069198, 661.90848390615, 632.951507642897, 664.151991292058, 699.24192351942, 656.93483224468, 640.866574889423, 644.113835306003, 652.235168672052, 699.129532463107, 695.673651004031, 679.60841961574, 716.482597303903, 701.012335158533, 657.553298880135, 638.628163973331, 689.152420798992, 676.134799315845, 672.234351423746, 662.603098544575, 648.540424955639, 667.907100813042, 677.830728513532, 672.582233106927, 658.975915320848, 700.925003395725, 651.125177973082, 666.56387403215, 664.900956171679, 676.985222112423, 646.446902701864, 732.707317244158, 676.756324073459, 663.956496534417, 653.216263307615, 667.949213208313, 657.3947092481, 650.787883449111, 657.572256726515, 676.55927148867, 679.849523060314, 683.986133130447, 671.222438691892, 683.599421323061, 652.133836680995, 659.65209227184, 627.695826074378, 687.082896479465, 689.546392351021, 681.39355512156, 688.232975352794, 660.514776931068, 670.299970004043, 667.88355559415, 697.029835923142, 665.013487293582, 640.847045689812, 699.117018764753, 655.956804479558, 681.674104641404, 673.507209552514, 663.388519919785, 661.286221274288, 675.641533174864, 686.38218995502, 684.754042640057, 647.711966712252, 666.689282247849, 657.700225376491, 711.870210076234, 674.539974793129, 670.211904569637, 700.432869178615, 679.061564647585, 667.2693537019, 687.020496326204, 671.318487264766, 664.4057651526, 647.387028971179, 678.569220034973, 672.34325513355, 666.057984619189, 667.898116481715, 659.709298869809, 685.951902000172, 678.579189475951, 683.778659184468, 660.405622398933, 712.988128274473, 664.492993596023, 675.89202571121, 662.690634654982, 656.83654483294, 649.011578164917, 676.661394523742, 670.817633263883, 671.656105726098, 640.892746171946, 690.848418704293, 672.619208179028, 667.26224045304, 681.484579918268, 673.094131229721, 675.236479180831, 670.506615615255, 646.001188858476, 656.050696207311, 660.322129094684, 659.38071116662, 663.237706666661, 680.187431927665, 688.002303905465, 671.188600593323, 665.532158478839, 689.939353950534, 641.375919073733, 679.670516840623, 675.476048076761, 657.187600142733, 675.2608836909, 673.959907904954, 669.781833611519, 657.044532889867, 668.682435013217, 669.31722378831, 662.380944647276, 638.888698278588, 664.804342031017, 700.369935385709, 633.651187025907, 681.841212904026, 695.7171317293, 697.29721770267, 690.775257928154, 704.629114879858, 679.983647851924, 691.899317633876, 677.301509918111, 666.630172340577, 680.352356674334, 683.521968768887, 627.754689185251, 680.560938016989, 684.289818855004, 680.053527252503, 680.080399206201, 676.183366016578, 679.219427198088, 636.706941708395, 669.724915842938, 662.227766011442, 678.313873055091, 652.190959671428, 688.384374044517, 706.398198370513, 672.798064951118, 660.602650378189, 687.982348807262, 655.722638368519, 672.715042890575, 680.518133061383, 690.24916977058, 681.454686958692, 650.680760015506, 676.533348591888, 677.999462438643, 703.942495243807, 679.656513753025, 690.19895082064, 695.42698459776, 667.441291478465, 669.569537844448, 665.469203251822, 683.946533908107, 666.100666956528, 697.030515938654, 679.29007558492, 661.019306936116, 694.877290686629, 672.801278404339, 667.933636540221, 657.753803689659, 711.708339950882, 677.464245389066, 656.912781980107, 652.672236510734, 676.778745124137, 690.418626679574, 707.745471587656, 678.290023923888, 650.925848034839, 665.214269564559, 695.520416414798, 702.123233158773, 641.027905152278, 686.071261824512, 700.773941663934, 682.941837945468, 690.957125178127, 644.815089061125, 673.209650992272, 679.834916484594, 667.111936304775, 683.57869500536, 692.341235564347, 676.197612658257, 675.728339007756, 680.588423177425, 669.47093562548, 670.29554931926, 689.096829472632, 663.491525738622, 657.291952464792, 671.020628396561, 684.02965670272, 644.469858380989, 676.786890716436, 703.47007717677, 695.227190172138, 683.605342774591, 718.60321728668, 659.030871582152, 671.370944601945, 670.0316804131, 677.426782196771, 650.737116200508, 670.50763611423, 696.677852266673, 682.229578845042, 668.382616705966, 678.295408216479, 700.968717097959, 683.670139201898, 673.352304888758, 682.325546421533, 635.582158820437, 669.913857077192, 661.325349803174, 666.067057827781, 677.280531642738, 654.897719332096, 662.65916774601, 659.350150107384, 657.951751810888, 684.015058172717, 661.073526597277, 659.906216211533, 676.84384113142, 669.613812052806, 671.196351209264, 668.127893702099, 672.215908939124, 686.616883284279, 656.313188246892, 671.50459443104, 682.464273159169, 677.435267524389, 663.65457734922, 695.980455393959, 677.845413026779, 636.84537822981, 672.44702574533, 683.612964524389, 678.456413465426, 685.347850539286, 666.875456382122, 690.913338907806, 650.803771613416, 658.22793075195, 658.870445845806, 684.089320353724, 685.275426701529, 695.494126003785, 663.93636926903, 679.08664792166, 673.869818642392, 690.996629399477, 695.612636878694, 654.553337217548, 655.243638104581, 680.882890918927, 666.125132734054, 657.975062370686, 660.5671819328, 664.380117144508, 668.053959006154, 655.825645287997, 657.319619703007, 663.654400761821, 659.862085672889, 692.783284359717, 659.18174854502, 679.258058962154, 657.844849388415, 678.024617858374, 674.234848786499, 656.18717432819, 693.879784563392, 672.983132021273, 673.167064910356, 658.518281508613, 672.463996958732, 661.47403378486, 647.840585832961, 648.729155220176, 697.606804720901, 679.846256743533, 664.010815863871, 660.162530810631, 685.403252141288, 687.478013337092, 680.883978512016, 641.268770523364, 689.681415668302, 710.415292793298, 664.51393461469, 649.990139690025, 663.540048184244, 664.666075293022, 675.929374617218, 678.217779521671, 685.484795749799, 656.067481496959, 666.521565055131, 689.922984500162, 694.648348085493, 686.181292011806, 672.369488181987, 678.05986870277, 627.64635256669, 665.506414734374, 667.600866710512, 696.803932167936, 651.3492719915, 643.067416525598, 666.824576981711, 685.165736805153, 671.356504037109, 648.599893942022, 644.510630180993, 687.232881476296, 670.222921268227, 644.866164707535, 661.836255450178, 669.207646883387, 671.796927805218, 697.027273472271, 680.70247879322, 681.30579121091, 696.664272242503, 686.923292165819, 673.804972731788, 646.54329618192, 662.735696027983, 639.760126976328, 653.084746270275, 693.539112751748, 663.277263943294, 679.23998847202, 678.660881174605, 677.459621620531, 691.056252051995, 670.180322152465, 686.343606475451, 683.009483647631, 683.929203230182, 653.999703835662, 683.581369080634, 696.32655831065, 645.938654932053, 681.586003615902, 646.788365467698, 681.94595520762, 660.60023967579, 644.263395592852, 676.928746248804, 664.43754174825, 671.029812317472, 646.905537681517, 676.067908154007, 674.46219163728, 691.272283032133, 679.387086229053, 666.696425803538, 660.125728637412, 658.346798025252, 662.019951249654, 684.909441427689, 685.808236249578, 684.794596328196, 664.982792154673, 672.634743605221, 699.912616979001, 661.453794175641, 683.21112866781, 646.714425462138, 693.063128664671, 671.607725641488, 663.803172779761, 655.290145101406, 657.487278115761, 679.337782625957, 702.965811670205, 692.152567855851, 656.182862220683, 681.517188045323, 660.378673073161, 668.01811416564, 627.716104813038, 644.431994008021, 685.434046905358, 660.256611978434, 680.368092584016, 664.616767308224, 682.942928125257, 655.856534249096, 653.840802451312, 652.857989333967, 686.162812429716, 668.651639907062, 659.606685620651, 689.495640051881, 679.650646090699, 678.178885512394, 660.379613557411, 661.47827816678, 658.129855312741, 660.854811389156, 653.512272406578, 654.163248384403, 692.951648184185, 655.192332483414, 662.924987173969, 666.547091684007, 687.927158527026, 660.256736358882, 666.954172855784, 698.340503595709, 658.533306781132, 658.122988209444, 681.10527369302, 653.728921614822, 652.0878915148, 687.759649177186, 669.005180463726, 675.903477011684, 677.632859083742, 649.925873284887, 672.58169216775, 694.55196002398, 667.398582720632, 659.58496712013, 651.000704548518, 674.958254049153, 676.16490218162, 675.502435193382, 662.49055777419, 682.743382457845, 655.835322650567, 685.062465473908, 658.157993317754, 658.530325207833, 679.498028035725, 643.758938100153, 707.688294953467, 688.84820570531, 630.145638504563, 682.038063624306, 661.371586179588, 679.476862830337, 651.527512374084, 654.505557188052, 669.441092963037, 655.371787652418, 670.296269422034, 670.299582678744, 653.570006427652, 670.427997749641, 700.035113862283, 665.501225319981, 672.210385641723, 660.093604010002, 673.920394369217, 670.39703150428, 676.90704365341, 701.44530611877, 676.017154154172, 661.212418807399, 691.036767034996, 665.06117917743, 662.251759151124, 685.93018734498, 654.406860939586, 687.170467513225, 668.497159450309, 666.101680047716, 663.875160548446, 701.873557537298, 679.372565963752, 661.490946942065, 682.572153440046, 666.354970514082, 660.179070253904, 666.000622139146, 660.655787386476, 698.495684227201, 635.344776318292, 669.866842618468, 648.573980049701, 672.976641631958, 679.835604724264, 671.436351485043, 649.77029335092, 649.155099071495, 698.071172432768, 682.351121017828, 640.507583489102, 655.248157814092, 671.995782073915, 678.555735002811, 658.557325996821, 652.05471746341, 633.876500691205, 688.636758595628, 644.346437120163, 679.381187873782, 694.394127139983, 690.369927246834, 666.663623684019, 692.85718173151, 702.918401029653, 666.12652860842, 666.021392090642, 650.344096183723, 689.303704551202, 666.765191522708, 662.838897501205, 659.082353595522, 704.062343797278, 685.032685241822, 648.973396430929, 678.346816995517, 665.981250698552, 704.075792118331, 706.297897693968, 662.798861274798, 653.839224516262, 660.763977894868, 665.514475637748, 676.446566460214, 699.448463763814, 662.749281779586, 675.80888167871, 688.463187455973, 659.559155179612, 685.815867812715, 675.536207862031, 697.618746301144, 667.185264231808, 650.428707558838, 669.85763502009, 674.588380251073, 682.047623068963, 691.144298391446, 702.323686496937, 632.333097691552, 654.553334399708, 676.597486692652, 636.593952039361, 683.325994003128, 670.062301174244, 682.907771763252, 660.372002922645, 642.07726451937, 694.893986530886, 692.330725469038, 668.479526602099, 678.756657994531, 669.167835886878, 672.938345771934, 669.084766379336, 694.993954206481, 667.062760322564, 705.916685766859, 687.97880615004, 656.058141866268, 668.170953554034, 682.695777752538, 683.549916439704, 713.224662415851, 672.457793105306, 675.021381572773, 664.657168229366, 670.008254624557, 639.106414966361, 642.656387724098, 699.907216002697, 668.01122433272, 678.21576232982, 710.550073036814, 671.854127019588, 687.436162642997, 649.412476714951, 696.73685193315, 707.888193856352, 676.429935626436, 660.120136574184, 655.566120722789, 678.280863368378, 653.902559657493, 678.252569896642, 666.792317090008, 663.735154482752, 655.502910347069, 696.426385512817, 624.847005391536, 690.47842393874, 660.493471104924, 656.804299333853, 698.598312143343, 644.277960473069, 667.532152496163, 696.644915095953, 669.864387017252, 673.834862503959, 651.545268778401, 657.848637003809, 667.412448268584, 696.98596976886, 678.517504414787, 680.435191089894, 708.353980240713, 659.974858228754, 660.749623923461, 693.283217281307, 682.570943493957, 659.378867733215, 669.11408504072, 690.441344593264, 682.401464684126, 647.569935784265, 710.399466864729, 686.282764340573, 676.479940883935, 689.164816430522, 716.82869372596, 665.476508311789, 701.589229157622, 695.414844689055, 651.951308800489, 655.553879830231, 678.931335672045, 665.611603192939, 704.428957548053, 669.993586412522, 688.795137109717, 673.872690479851, 677.174977113241, 652.836354061278, 714.554099291981, 680.032960221586, 690.690405699073, 679.637278295777, 637.193383638822, 668.211685762145, 682.93728976539, 653.400176628546, 667.275570221327, 662.967968175212, 671.259510219448, 664.902226963395, 673.278446269243, 671.244375947113, 665.060895414586, 677.176652642605, 660.97829084119, 700.146769653964, 666.999772421145, 676.405312567624, 678.736468187706, 671.38111837493, 657.853837395605, 658.255768670366, 669.09162455526, 654.883856745872, 660.390959027466, 658.501166827918, 648.467351009431, 645.918664000377, 683.510927985405, 677.141880211687, 653.944436419166, 687.304687612839, 646.127441620047, 647.366739044744, 685.620770402736, 625.273213965563, 671.837136621069, 667.253183208091, 664.81813367003, 684.704756823422, 654.959880110508, 710.35048089851, 679.546555979246, 669.677919965934, 674.304999179451, 661.51033830287, 678.244046427328, 681.630174479916, 663.100263976804, 652.175635342688, 641.253646196655, 658.022929476027, 634.068873933426, 659.125436980874, 654.327108579966, 684.144709808664, 636.08785059639, 678.27748769544, 653.979110664848, 651.018764148981, 703.364933210304, 679.760662827196, 671.187509066431, 693.26520093934, 680.785007726407, 655.626620375077, 673.582787194843, 663.619671454184, 670.430895377701, 691.828858553885, 658.010947018646, 689.728653098172, 697.227164130232, 677.935107172121, 658.170122089487, 669.575567684616, 658.906484701564, 675.290331923177, 696.477537760405, 660.564128284514, 691.862939870111, 649.611768651673, 670.966069543312, 700.606553860452, 633.078392446532, 674.345773638663, 659.11201882913, 679.686850181672, 688.09384321092, 665.011030848874, 666.679479703403, 639.357126696754, 685.755912628614, 680.096601247296, 687.036300239663, 701.902760672755, 665.683826144585, 655.091133038112, 683.583478484526, 672.399371986985, 672.103711693968, 657.036597384244, 678.054801252566, 683.030689286792, 695.761222269161, 664.227043164964, 672.922220413965, 689.24690471059, 644.004267490426, 670.339741764883, 670.284731713577, 681.608037079177, 712.910559363635, 687.148091007863, 651.779767125743, 697.958493451393, 645.868923585793, 680.755500691213, 664.957639497175, 695.971036981578, 679.718024858391, 700.606661496118, 672.422039232833, 672.224027793703, 666.940857232107, 664.902427149897, 657.923337189677, 694.08971117218, 678.860603202312, 728.259400791144, 685.020493201288, 676.313644166896, 659.195197751948, 664.690203934561, 684.03384481183, 693.875019939752, 675.191133814161, 654.281725223094, 686.806124180318, 657.421412682386, 684.478647232296, 678.693599769955, 646.542183050798, 672.323391732365, 686.841387547692, 661.171074529715, 696.221343261779, 686.787529247528, 663.934544455754, 647.860652061005, 681.114694346821, 673.401549413067, 680.025051002338, 716.147017531407, 676.902061597709, 694.8960195306, 652.745293691071, 668.776443161298, 691.429267484423, 651.798676110411, 676.173888630279, 683.368854078362, 659.928302998195, 682.364849777499, 681.065775347153, 677.735290306397, 688.519302063496, 642.309361841362, 619.965704906315, 667.190760041338, 663.116661641401, 657.245143209637, 653.486147524096, 639.226086042313, 664.340934893845, 656.37126036335, 655.42528223345, 652.83443840383, 669.842486597304, 676.1668514599, 656.712764757564, 638.454953034813, 653.720657736798, 694.036776083119, 686.406441781264, 692.393223102929, 675.360604223455, 659.01061185466, 686.982491843733, 658.931790175131, 695.924192982956, 690.684825452721, 690.090626694051, 684.314318949205, 682.868736145234, 689.99570842666, 685.806797454826, 670.505023311867, 714.021853233838, 697.859128070185, 678.948196333746, 683.031249675253, 667.921011282346, 685.510444255301, 670.027498423649, 681.830916459839, 673.938221736771, 701.133969064486, 668.402875449289, 637.644401551081, 667.53966396573, 642.864702378325, 680.410453918768, 659.972275110909, 662.666348911636, 671.544828878732, 648.353129076213, 672.879318720135, 672.40283528752, 664.380537314294, 675.14321809905, 678.632843696783, 665.183172316454, 684.21771605357, 661.729851826534, 643.835414211307, 668.105935314502, 653.599259782388, 676.465797583421, 657.375576717982, 684.464649020973, 678.427228718815, 640.230849476118, 694.885488357939, 686.170601962045, 660.785678447694, 670.729271853408, 660.522304480296, 651.30060701694, 664.230894230864, 687.586935411571, 661.148086270796, 656.964122773127, 666.134949608106, 667.332936768558, 659.86754968846, 690.787056555874, 696.296284022559, 663.562496685779, 680.016501704058, 644.295462953509, 680.963577666209, 676.67832503031, 652.342551055927, 681.254271842804, 665.378315453602, 676.287291314632, 661.256131283691, 703.296389477674, 682.167480124102, 669.018880146589, 665.646626728323, 659.275733085821, 646.175655955465, 697.75952554025, 696.806298271647, 659.1296717407, 669.441643858039, 655.77389494189, 671.296323847724, 652.306992615641, 662.98415408085, 674.269480334447, 691.395587331384, 650.363687387937, 652.63608001193, 657.832845685488, 650.148685918168, 672.124536269541, 690.427020635669, 679.056823555314, 700.627022528739, 657.0435000584, 670.827502904908, 651.116578352133, 667.778716763685, 669.883957218262, 647.94227265573, 698.266165171653, 678.333495295606, 701.134178566394, 673.082968160422, 694.167627280481, 660.764501787874, 654.466256290026, 712.082680516254, 653.755059677846, 691.48450659441, 679.86322241859, 672.283003984712, 685.551693217991, 700.466262939167, 670.76082837324, 660.27171112047, 680.95629460206, 681.036548598854, 679.576204104538, 678.949915065552, 662.486142166425, 643.63971854463, 668.871628336049, 671.911850262671, 647.526922640338, 677.012944803999, 667.470210067303, 646.162150416609, 679.308476554537, 711.826835198461, 684.604153032114, 663.588239520648, 712.738729967284, 678.864131194868, 658.61346269229, 691.588177528793, 671.89930965819, 638.961478070663, 672.519407050078, 659.664054886138, 680.736974228465, 673.653467040953, 680.717191952849, 672.31483017176, 686.718485652618, 667.025862984571, 661.059243709775, 685.389679318241, 682.531921337334, 678.998123279034, 678.418281518955, 669.760486640054, 678.904135464119, 658.752809825473, 673.305777366789, 680.421017257305, 664.577827204663, 689.472713578218, 668.531483179658, 677.76159505756, 673.805434111592, 660.82500096912, 681.83359859844, 651.466171763411, 672.560154724324, 672.275262866876, 698.102395509954, 684.488772053361, 673.088862484371, 677.614232990777, 677.391941793585, 680.071800159415, 684.156609777733, 670.879689082098, 673.692612088941, 678.911481812531, 668.056531561043, 652.38711678531, 702.180864945722, 681.271131133504, 657.17760585812, 661.581419068565, 636.698063200708, 690.660736597229, 683.829770962028, 699.233648828494, 659.924934741755, 696.036449970713, 632.298999983683, 659.018055534396, 658.956694052118, 656.683629181403, 665.093493534773, 671.284363030984, 664.494919676301, 684.226005240074, 657.315179405317, 663.777026485511, 667.86658589352, 653.155369061981, 694.587351271058, 682.299154299046, 685.198143500914, 699.678089310573, 638.419862230141, 658.271655824202, 687.007754298489, 647.907783137608, 696.456936908994, 706.976990888367, 676.480445263322, 656.68806655525, 677.698646853843, 662.421369108648, 708.096551997899, 653.473868474214, 675.787993800967, 665.086591432093, 674.996523482655, 661.923956502749, 661.259761946438, 697.665481540003, 676.992088854742, 664.497613269517, 661.50453379522, 663.345783915139, 695.93531592684, 684.409674733185, 701.51374188526, 660.389627351632, 667.566995396797, 664.676926234736, 688.074446212443, 668.643198139125, 676.737787481592, 696.320634956775, 634.612021346657, 678.141597798301, 664.588203614763, 719.796080235257, 643.202223706332, 663.66334283268, 693.105088967342, 690.788888475659, 697.867635473452, 657.189598583734, 672.262040792874, 686.913529983562, 662.703279270346, 700.811954432584, 665.932679969893, 632.213538032947, 671.939579934235, 665.987837439474, 678.006505816307, 684.691054769897, 670.153544242421, 650.183656589159, 676.962998236174, 669.618723247747, 659.602642720251, 646.781435709596, 684.900299018884, 658.976153169916, 672.092851890571, 690.707848670655, 689.93895925908, 665.976105366257, 689.61728072622, 691.032775086022, 685.722924178323, 656.461247429644, 698.427116680201, 651.729609831085, 662.583453175875, 695.432840132234, 629.502649450123, 670.593730514225, 662.469378518268, 667.101604066722, 669.50697344052, 654.909624923273, 674.329964990506, 664.620240510259, 662.097266209054, 653.985578888151, 651.140414766123, 716.411667737755, 659.184470785038, 669.882776247551, 645.590983764554, 685.526428200915, 673.277728380875, 662.808321171641, 675.74720296065, 661.486611741548, 692.645988979546, 681.66506977941, 667.384432363621, 714.72852889469, 646.755300910898, 685.828980384415, 665.473506210048, 660.745702538727, 688.30683631218, 693.700107957001, 644.433219455276, 665.652379243399, 668.081400239237, 629.928296734247, 656.465683978908, 686.328301746, 667.479754485837, 655.503794431721, 673.837436491291, 662.822354421251, 690.787753176815, 685.099979012726, 689.430695662112, 663.145334234235, 691.815198327733, 668.45487296053, 667.286855822975, 673.958285323709, 653.299178593862, 674.38586177553, 659.465887668402, 695.17347846187, 647.825403434173, 656.855152995428, 666.001101885168, 647.548521816789, 656.371471667628, 654.983879953757, 654.054034851581, 669.409008058221, 694.955419267225, 686.831628380423, 658.11563452764, 668.270008494178, 663.328099981299, 655.479234513592, 695.836523985723, 684.69204580098, 666.067113164634, 675.356187149308, 671.94679193413, 693.599492947191, 655.217538943607, 687.554141474827, 685.054055471715, 669.336208833413, 708.372420573229, 657.483092696267, 685.010297601891, 693.039522812837, 671.729329739093, 673.908047511045, 682.410166747777, 669.475270579927, 687.873606509327, 687.642365692491, 661.42996682888, 663.591554357102, 645.481161114152, 675.199616466759, 683.772272112956, 699.745638426691, 669.656290498688, 666.895025179157, 700.819778294568, 676.387841506929, 683.365106847963, 676.123668553785, 673.262192322187, 660.205737520089, 663.989485338057, 671.614194407226, 664.441502865986, 663.613177317979, 674.347209499093, 680.998731465659, 702.292071305371, 655.775458952673, 689.892797207735, 666.001238152282, 677.892361440319, 679.730325136907, 667.232504883052, 653.827396830545, 680.667307328059, 660.744265742129, 666.800958867458, 659.004587301984, 649.346852248147, 651.021206172491, 669.687232330809, 633.386203937868, 675.590124211741, 661.989975104802, 682.789607310262, 684.45585569363, 668.216743132056, 660.10243424226, 679.371617536322, 651.021707645504, 676.703771498033, 675.271815430304, 653.654757226732, 654.853194299362, 682.764908071449, 660.131691388713, 658.847403203863, 685.985061918959, 672.550266967795, 668.920696601474, 684.766994648679, 645.490381362375, 671.697972225303, 683.272664937628, 657.913637682614, 684.267658668364, 658.15191661778, 647.548221819138, 685.362244301518, 659.692536434409, 693.05544761474, 666.108775231602, 649.670477173981, 681.491357151308, 666.447442340771, 680.645352845903, 679.184404827427, 682.422686649287, 681.980335049844, 635.539708454195, 677.108723864243, 650.681095755931, 674.026045773665, 665.07899998675, 685.256096407675, 686.114456226984, 670.086418368507, 675.713319288854, 658.254647108739, 658.912432205749, 621.479341483495, 714.165430965007, 669.105197881341, 676.388599915293, 674.780537607189, 657.352245802712, 665.746815834077, 659.270049097715, 664.100433764335, 694.417272045551, 679.779044238289, 689.085906543634, 682.091468708456, 654.324254079798, 670.616831691579, 705.736738314035, 675.463885127133, 686.691167600477, 701.721016580499, 638.423819042581, 673.540777575795, 682.654229309642, 659.888316830143, 658.850399603362, 696.181674035755, 656.265524140851, 655.001779030534, 667.451314792586, 677.682553532709, 664.528504806383, 676.604789507334, 694.328684335934, 687.434074037514, 679.592313339025, 654.208367635009, 682.605991285797, 661.858597587762, 663.096034686995, 675.264050661256, 673.63045042726, 672.520838544813, 657.992448889272, 684.17196491087, 655.80981454405, 677.091075316507, 692.317132384619, 691.040260238771, 660.039099517427, 646.441671391492, 664.563957911363, 687.259657141546, 682.891687068995, 659.177375091047, 703.795832046769, 677.743324079782, 665.694919832904, 648.423732470103, 667.716438368135, 684.250455059041, 684.631255899823, 675.322656676317, 669.627759491959, 665.073842274259, 648.275895198038, 640.712761959167, 645.634723271483, 682.683544640556, 645.835994761192, 678.660748434478, 661.552007178887, 635.100207869801, 660.612495708472, 679.877542352084, 659.437977950117, 689.101618872296, 666.425168507027, 676.789125017073, 698.005415111193, 656.45629882123, 698.177222710636, 699.548492166546, 655.846033587845, 664.115778495094, 674.888261049754, 675.114444648058, 679.905103381491, 654.504723356163, 718.063167864209, 678.597483454836, 676.318993576807, 654.242445988423, 675.606643349803, 647.334971359658, 677.875878265315, 650.529351255484, 675.363989325643, 707.634111182777, 691.095092662478, 680.91752323389, 643.053258694101, 679.82997420138, 676.232658071895, 676.929441959966, 670.683173648112, 691.444528485882, 665.279766605013, 668.575853716169, 690.331865301427, 661.365195527425, 669.501883088538, 687.791426350573, 692.786400853357, 674.075035277291, 681.469981368856, 675.794568205789, 671.714679259445, 667.569246954326, 655.416481414014, 701.345345811439, 673.319126278362, 650.045925364631, 709.077982466391, 674.384658832555, 636.36528631039, 646.475963735947, 660.048983378646, 680.65158848702, 660.204529527949, 657.125182374634, 652.044148441455, 696.534996933462, 645.585240101176, 700.789622032616, 675.908707446252, 677.541629856962, 687.983253911683, 670.673909962376, 687.592098025035, 676.266454697698, 641.052582899962, 680.073823530347, 663.573439423349, 668.857403632681, 657.243453452411, 646.889212753662, 659.576099689304, 664.868489341437, 688.711289778113, 648.536393326584, 692.856836764206, 695.300257004249, 671.308380113622, 683.616102576066, 678.261548282269, 669.977276370645, 697.43177067659, 645.887561933329, 675.086008185834, 636.783359968949, 672.171945444853, 674.964288064835, 664.646408916589, 669.436344802937, 669.091732553424, 679.557358020319, 648.422700750099, 668.271777239947, 686.792621578418, 648.111112216841, 666.958722655341, 663.19583400737, 679.454624053454, 679.04530248206, 689.357104550727, 702.194673507724, 663.116301637785, 674.932764836811, 692.795799661031, 688.591862868795, 653.447406619807, 685.651217740127, 680.594240921828, 664.251789794693, 667.787734654725, 673.406445781383, 688.453655260112, 698.730877160734, 687.241436509702, 682.529179233049, 690.746002336175, 672.743876807011, 664.263614438797, 682.633036160951, 677.699747543233, 682.331603147106, 663.633680926666, 703.625492192379, 676.881522200277, 659.73479195998, 651.435830893918, 640.851999525452, 688.952501181995, 665.348395644486, 652.147966692198, 657.076721614254, 667.154395414063, 679.734994930168, 688.332440514787, 681.255606873108, 685.041178120581, 687.469437132274, 677.215466879165, 648.839037451967, 657.280939069601, 675.300249258239, 707.79697851996, 661.96901853506, 659.485920121286, 676.211482690712, 676.752356684917, 672.140827566728, 686.007172840461, 669.186036420333, 663.047391453186, 679.402246682332, 696.42011880262, 672.161726732398, 692.403162827075, 671.201276730754, 647.0400892441, 669.873734216579, 664.839672746745, 650.622913618408, 659.704556290532, 664.676468562377, 665.523453818451, 667.526144157581, 661.172482926842, 665.625177385498, 650.392687460607, 657.046715434957, 640.179636267403, 655.509120212185, 671.980088739732, 654.545429540519, 665.593655376596, 677.393254409213, 687.253882341827, 674.627484734437, 659.980058163251, 662.34236593505, 675.654375959107, 661.802514398985, 663.778593998954, 664.113322082713, 678.679419626305, 665.567422540018, 654.717493697843, 642.643081115342, 635.386639909225, 685.186088437667, 656.349322430592, 685.526700247134, 669.834436180129, 673.793482201371, 706.520086040952, 641.586145866697, 657.255960515352, 676.44476858989, 687.362932561863, 679.152750077325, 689.974791769827, 640.827590598155, 680.484813218272, 667.56526442155, 658.003706641152, 686.538016013869, 686.471853200785, 693.076430840454, 694.522512260302, 680.945679327289, 681.002131744633, 691.348855925879, 684.854062126244, 667.054689054556, 681.782157259994, 678.312692596593, 657.944439365553, 650.666024973915, 694.215669848545, 663.429153370621, 673.472538259756, 668.864457902429, 669.382368585314, 687.863637408618, 690.290652353937, 663.09881965238, 685.799755123449, 696.493827499516, 652.970245404173, 696.165999564564, 656.660049914687, 683.578279374317, 680.097950646585, 675.906109994109, 691.38529038349, 653.261046835348, 669.728285790913, 673.635396359144, 678.205933759553, 659.003115836418, 681.095724487767, 649.905957987235, 667.75661784664, 674.899157365083, 690.846567901984, 672.966807587542, 676.362585258486, 666.427538847526, 693.959398758236, 690.211919202361, 679.214153647418, 738.804403902219, 646.309749205445, 652.285084867831, 697.41683046893, 672.724893165771, 676.905171381503, 675.9296890919, 680.226883018013, 666.843710803809, 629.142431437371, 698.002955630754, 678.173034963997, 682.69690772342, 689.706363611372, 645.078664930964, 674.065046040573, 665.563713515778, 676.369702639709, 674.769530511255, 649.908612656611, 675.01130784841, 667.10548668497, 699.486225322243, 665.859348839857, 656.583216456663, 692.417328940618, 654.30830965227, 641.036634157682, 677.104652450926, 687.979740271147, 687.44731233531, 681.361479581393, 673.551247373429, 699.542094001509, 683.149429903324, 691.261045066169, 667.686501402346, 673.683560940531, 688.909128719879, 682.90275975566, 661.918036056335, 663.311255516674, 688.556783853155, 691.900404915903, 672.109247611612, 691.912218364687, 658.965610833345, 666.162198713661, 703.24079113414, 637.372363579121, 670.688051454396, 646.67157648869, 680.794000895191, 706.735388771779, 676.979180808463, 682.922818863572, 675.897363157201, 689.031571990506, 662.822620294151, 687.812929520584, 666.872027514993, 672.529735505619, 669.463030016535, 665.925988971328, 662.100365258205, 707.281142037715, 650.324350473605, 665.37221743781, 691.079544751895, 661.475724569946, 673.503230298902, 682.303930645945, 678.166988778784, 701.004708607501, 711.381184570741, 658.624125394041, 669.368985286346, 660.090542503967, 681.745723774413, 671.081394003484, 651.731725258592, 656.83788886018, 683.68631638639, 675.011724348733, 658.635296207013, 658.284634706185, 647.686941489416, 645.552782610592, 671.535415552049, 665.40479275966, 660.57063788756, 708.406542678873, 646.119223209412, 661.479502459848, 665.825173567025, 636.656903165051, 649.540055935284, 629.420434606829, 673.224268369946, 658.998888954807, 668.181428142643, 692.207141607703, 666.68210765398, 638.67746477949, 685.723558609634, 663.040097429059, 677.500689448028, 679.793562532006, 668.364964149841, 686.395659553873, 691.187634895343, 653.205914952229, 664.368054812433, 684.229590886058, 646.243214008971, 687.606091456128, 701.983482452379, 669.240700388857, 672.437953482066, 653.747454027831, 671.891787167602, 673.229822530112, 688.427525599266, 671.589431203854, 683.565584987633, 677.353424341863, 649.30389419608, 650.85066641756, 665.563885555785, 659.780126001102, 645.586592171005, 690.026194058807, 688.120757715354, 675.67146049367, 693.244933660232, 695.606966924413, 645.334764332121, 670.545507364751, 683.220697474389, 695.195362469202, 653.237446964526, 665.028613909986, 672.255245081734, 650.642714797405, 681.042037292866, 665.808166892246, 670.203486568203, 662.705010068178, 666.500567592768, 679.002398029268, 677.45371723385, 631.24763933177, 650.547089795273, 673.37496117535, 671.471530269284, 679.016924867134, 651.250560916265, 640.490128751443, 728.308019696091, 705.765503289588, 674.076226295646, 668.527520429188, 649.216724680254, 661.180107795663, 687.940708010596, 708.76262570611, 673.410035539424, 670.979935261956, 657.495665704419, 696.178260764943, 676.367736224202, 676.699299138093, 694.0243585472, 670.662594203815, 659.430038560886, 668.993985582097, 658.657865744335, 681.576664207942, 691.188828913868, 681.614558492797, 674.788895163895, 672.54468672257, 680.994920080823, 663.387526099781, 683.272931735027, 657.251010867767, 668.732893198227, 659.985304909745, 656.820040756631, 675.267030918534, 659.364316393913, 673.319100395467, 691.350897205816, 647.760816760675, 653.112027351381, 664.712814163017, 661.321334320134, 658.010583858196, 682.11734951287, 667.101121634859, 689.665953360098, 657.303801192029, 706.015333162545, 671.859545591638, 660.95468549457, 662.719152474031, 660.481797609464, 665.418031767133, 708.493263266875, 695.113902679484, 694.291514245365, 684.976493378315, 633.755033825115, 659.104039412812, 659.35073297074, 702.861180087313, 662.639800550164, 696.567569087062, 668.730293743962, 690.618557565149, 659.045054098326, 678.278858236313, 668.878660453023, 666.945018419814, 682.131064572902, 671.765414025251, 678.281085587247, 666.255739537206, 656.521050867749, 690.510828063427, 650.426906243081, 683.44540782897, 685.833931897606, 641.107162015877, 686.933240452814, 667.896870996697, 699.787829678974, 669.118900867736, 671.858273047224, 664.317848473708, 644.643068194913, 670.23580833405, 695.710674702952, 679.324411902367, 632.28157889274, 696.683688970686, 690.512665641595, 666.24992117767, 649.867710419367, 635.793647108879, 665.185267503886, 689.257820716144, 666.412067286132, 680.231648751853, 679.502477814968, 673.503935331193, 677.505550350439, 650.637537537991, 676.829792068048, 655.235615234854, 672.696004906943, 678.79490577161, 657.975994601222, 697.657359093493, 659.369639855015, 654.18879887943, 674.888201111776, 683.112167783273, 676.303342955979, 664.77213536579, 648.442684379232, 653.907946038729, 665.093478505053, 694.416522356613, 668.72161636155, 639.142288660732, 687.829628320099, 684.987803470053, 684.120370016794, 661.425765758966, 667.44475720323, 695.604958344069, 689.932231810822, 686.87134071052, 685.040715113959, 660.225215414934, 674.751501821591, 685.10526442485, 686.446325592428, 682.717577298338, 677.832276420083, 670.345844630726, 674.990304443393, 665.02366902277, 663.7811189238, 635.271385245998, 685.200924959415, 647.452878184647, 654.332348098573, 663.824026399834, 670.37810093804, 692.428691077878, 691.88775834296, 681.422171367372, 631.907361240522, 702.529739895842, 650.702002409405, 674.723794732129, 687.392988612776, 651.441748368813, 689.652772319163, 692.321774311981, 691.439627285726, 654.723147719336, 657.992747252856, 652.988254916688, 692.208221624386, 700.595777923003, 646.59852047198, 665.600723579037, 690.862411555925, 682.366265789025, 693.509036062487, 686.084194202847, 697.616226767172, 699.766791706073, 645.90001044973, 669.086001838036, 666.57295800228, 668.367966269674, 691.965409678056, 631.929145475841, 651.761859980977, 665.372206522897, 665.155147822888, 681.668087880551, 619.770937615622, 685.669857780475, 665.560806145746, 658.850451686745, 652.256893267602, 633.182264907939, 677.27552043791, 654.587261080082, 670.436922458427, 707.016959638936, 668.536082898959, 670.488025872073, 684.57652148347, 673.803355156698, 677.966966078273, 651.408312904075, 656.022167713451, 689.822373323656, 695.084930366244, 674.32073007418, 681.984986932883, 717.983282630651, 666.186415030384, 688.187002466451, 675.042842918756, 650.834128445618, 644.21205951039, 676.195063632591, 654.017967629357, 655.292018607039, 659.53210611445, 656.735525323043, 666.737776641275, 676.747204263937, 677.589532734921, 686.272611934143, 669.00316171954, 667.303847527798, 665.65761928511, 678.847754419553, 664.21913146537, 660.362484105807, 687.717275441195, 649.130818425538, 649.409637377484, 669.844815825158, 681.925840560244, 656.664655093709, 674.878123811189, 692.995740644622, 680.918639767942, 661.35182562328, 686.205720727809, 679.310050427688, 682.164678172991, 680.798706075133, 659.267483478317, 656.599014197072, 657.595780729547, 682.35182421718, 669.077932702432, 673.607567396701, 684.962196490486, 676.164863459967, 661.922294445839, 678.142513942884, 655.655207256233, 668.225575040099, 686.358761880993, 644.683967249666, 692.898597297486, 664.132742355074, 664.526036633274, 668.396405796976, 676.733054290212, 666.16305407902, 660.954542682762, 665.541932666127, 671.624746937811, 675.828105580772, 661.969947340012, 673.027807225955, 691.744960662278, 669.715014261, 672.055319164285, 674.319363838869, 683.237502800523, 685.721750789375, 674.416415192383, 677.676747297397, 685.178151139344, 654.890648560363, 647.449969728374, 658.332291754318, 686.241786881838, 677.294134196577, 654.499456843032, 671.077871315532, 694.832524831423, 659.867233252216, 698.570874946545, 671.122790869598, 662.779518194069, 669.683440122364, 650.269381960115, 683.187821416368, 665.790870579428, 676.228672569712, 698.583788245578, 650.760578480112, 677.392483220983, 695.628802797758, 659.045125266269, 660.545640314128, 682.889361404626, 689.064483772286, 674.777306276837, 688.263664533041, 653.724089514349, 676.928150464677, 662.563480254678, 684.909978597222, 679.360825526677, 646.947746887282, 641.338031044984, 660.585665500463, 668.186540171069, 658.337762404214, 672.355529191679, 695.205526609806, 682.775093612875, 672.63231796704, 662.92392279818, 659.376192767455, 713.061678474166, 667.297577979428, 656.207646199972, 683.685910002471, 671.498319884856, 695.033306159543, 659.687184638289, 666.103451362332, 656.03995045079, 678.315629902946, 662.161635171534, 684.259453457945, 641.728176034333, 662.391473138835, 665.611741327025, 657.781654256617, 676.782262836201, 709.526205849297, 688.906211713754, 669.488413906687, 682.868750779943, 672.281914024775, 686.904500211843, 691.29260187913, 646.895029255675, 656.545673637223, 687.574858923128, 696.089564587886, 660.702180824647, 679.018657688994, 663.845084534831, 665.482305978176, 678.204062992023, 664.335716263376, 693.006086713484, 668.031044274151, 677.823256895816, 666.95574728567, 668.882848154135, 651.44579201749, 671.334443912769, 666.380015085003, 648.158648729164, 658.803188078862, 685.647259701402, 694.408718663207, 653.070694628712, 663.991551839811, 685.396598394764, 682.418029487333, 693.86429508675, 642.267244372915, 679.488972818457, 664.755214161518, 677.489037492678, 680.93109089846, 673.416211598042, 675.146500887109, 647.416439906188, 685.078969124667, 669.07701179637, 673.451495482122, 685.289353547836, 668.993291346695, 671.626330508364, 674.524890306018, 681.407552054208, 690.134136654346, 674.944747874664, 686.447649453848, 669.910014322234, 668.563383612792, 681.496730801149, 669.830208114547, 667.12068406774, 646.115242022402, 685.419018290318, 686.037542408263, 676.067558006491, 662.016298550974, 684.887494769583, 675.928764576895, 700.523273544736, 638.41598448582, 660.897516576797, 672.257659966412, 661.223135708041, 680.527853532907, 653.078501063881, 676.837106240715, 653.114059528488, 662.186809709536, 698.446510309961, 668.172400717595, 686.725532208575, 662.876048877214, 655.014915666506, 665.975770113832, 667.564382459581, 650.266244898876, 666.289167379936, 678.421756615108, 648.291811922652, 656.605848794056, 643.547998157485, 693.701072056067, 692.62604950197, 693.661936998921, 650.274863882693, 679.297084571652, 679.328668951626, 660.422284228951, 693.740554266984, 659.680340434728, 686.571278658103, 654.871000516751, 663.957309722065, 674.241788361727, 686.52959857117, 677.556091917887, 673.242807261676, 681.169654549965, 658.50253879173, 660.74745260945, 696.504312841071, 658.818868671481, 682.503344139512, 667.942210112604, 663.031265424918, 648.764184714855, 683.823616129178, 670.045120929613, 665.295090642255, 660.578735172818, 690.842885015373, 662.013636071765, 662.256990567789, 643.959924263521, 668.916582080603, 663.465924666411, 672.055963932959, 681.148304191111, 665.844730722474, 639.003840777678, 690.984423319951, 698.092919060742, 690.803340234106, 693.636481473503, 670.780991676991, 662.26659490219, 682.621008157895, 659.786008715673, 685.338396924089, 657.770633023261, 691.326475688799, 699.044657722455, 711.975931722592, 657.668709749376, 680.630687978807, 664.607678228203, 678.242711126604, 698.446404037985, 706.903531403874, 672.026620559047, 687.272651789853, 698.144607875492, 676.233085448006, 668.069024338773, 669.393821805077, 687.310803777171, 668.663180919213, 648.019125933957, 666.851169927168, 652.90832895257, 654.832081754395, 664.642419071558, 643.858576394989, 665.914180280058, 652.032082510176, 645.947765177789, 711.533662000016, 668.115303069504, 674.065898376586, 665.65075296123, 679.117955978465, 652.195961500283, 658.855476293733, 655.707274662424, 677.715023089269, 670.166394138786, 708.535625485796, 675.347590383171, 662.822075031387, 692.387671648018, 658.638750341536, 684.988373307196, 686.970920892763, 694.499563225361, 701.755877552287, 677.929121822723, 641.857637127201, 669.758482762125, 673.998734543812, 659.193065935159, 673.685991033693, 668.143116982405, 668.73453947067, 673.937937382649, 678.601064294913, 670.478030301159, 668.341256242265, 672.711473244669, 675.269833186594, 658.250827338832, 675.832539932816, 662.132696679017, 718.311745007534, 693.742289476682, 683.740021408723, 648.929019872733, 703.378531014371, 687.144017464462, 682.734183238846, 681.969211247652, 719.257550116877, 680.946112687701, 694.108324708947, 654.533598705334, 688.775549893896, 671.972336847586, 690.942673603697, 707.711574474261, 654.302547476381, 655.490993666651, 648.948111603996, 677.268968375306, 676.041192912249, 689.975352547627, 675.208466926639, 693.508635682295, 698.853976970884, 702.293922645973, 691.956689628993, 666.656662594418, 645.928708359218, 662.01435491073, 666.735128573137, 660.598423256461, 668.889338081052, 649.182367226661, 679.962335109495, 700.338562263191, 675.648245113113, 666.576802169913, 686.040118145365, 672.455549587767, 666.899157146281, 665.393676912418, 647.360986644095, 685.727401502074, 643.036372501758, 675.965403155015, 662.198616110535, 667.440878675016, 680.638573229464, 649.906432218261, 671.528551983663, 688.757443243065, 683.890251843792, 679.837819709462, 705.733585528354, 671.08105263852, 672.585932071312, 643.669115802326, 694.204628574823, 691.777577820433, 681.885185150268, 672.682234631655, 697.694803387682, 700.017175943009, 686.201975049843, 671.056596447099, 648.720769662669, 662.345316747594, 667.416418077295, 658.862043093547, 685.779027821941, 669.441214598778, 658.560805776595, 663.627350655609, 673.786243942739, 667.289145547297, 670.577126357278, 672.993857404729, 663.655582811718, 654.835140562054, 665.882916116896, 688.136986921004, 698.637392370586, 678.346848803851, 695.815863669447, 698.604055822428, 660.69049180348, 653.90357472481, 660.783258176132, 665.564012387012, 662.348918675889, 677.999681950531, 649.863139919517, 651.038572265605, 683.889605803411, 674.71521000483, 685.204350280963, 672.823302122876, 657.690273565919, 673.108193334295, 662.281754779819, 673.841396918866, 657.168183478415, 662.422862595053, 665.322335868488, 671.727032019508, 666.016122152208, 673.692657572033, 666.475871658921, 694.87723463554, 702.529260832179, 666.348578914016, 656.113281149662, 657.875901168989, 659.801222024694, 675.958248890803, 649.531423845778, 663.015717390118, 681.008929960703, 642.436493523616, 648.22592963112, 686.10271684795, 678.738195363146, 681.971885563616, 686.450989159681, 703.996788817828, 707.306403299728, 673.48957016055, 666.548081767182, 683.019147814311, 669.129900163087, 663.233482114309, 680.340616939202, 677.973744656843, 670.90458194571, 673.984176744726, 678.839701163933, 644.198298474714, 667.433620860904, 689.199035412266, 691.56121539322, 686.308983257008, 671.685865019908, 677.164176549923, 669.75851665095, 665.276584730343, 708.921493806908, 670.192934307582, 687.885976233174, 697.987913141733, 680.769424673751, 653.315098270725, 721.290143843885, 689.515873785744, 664.829055106213, 651.332739003685, 682.99405577113, 647.665787038056, 684.304653051325, 649.923676308151, 649.433974001688, 667.214561271765, 678.626176432941, 655.15401062501, 670.422513446961, 674.016998264959, 646.824136881686, 678.484604839959, 686.56125612106, 675.300815606152, 702.525051275297, 662.852397180014, 663.753120925196, 677.497999542141, 663.827017433597, 690.097102473828, 647.653299465525, 681.622896300623, 669.991479405292, 664.631748964673, 667.935805841898, 713.915406216086, 656.947893163322, 645.988250472394, 684.643031661447, 649.019102190742, 662.540406335487, 683.310598347367, 698.51131662722, 667.434374596405, 667.256759186733, 688.296181663753, 648.421562726082, 698.361175243894, 655.806518830796, 661.757076535126, 701.438167638285, 686.460203646909, 663.549868260142, 695.424637742822, 693.996836028299, 636.482365029846, 660.852493461929, 705.994104282492, 705.838177202036, 695.116243542018, 684.839711594842, 655.615459364717, 682.351564618945, 688.399388813496, 682.392359619249, 647.808634649922, 688.956024446692, 689.33468864574, 691.916075197687, 677.46742767971, 673.054225031823, 686.056030358725, 676.831040429152, 695.583516121552, 657.192515665441, 687.334802538409, 651.201471827634, 683.434292780276, 674.053597189247, 657.071904507653, 685.57172733753, 687.244709335205, 665.483908248604, 677.257191962014, 648.81504985131, 691.081454156559, 696.310578387795, 656.498735071991, 666.169811864418, 674.26691096448, 670.491191031592, 682.732844712359, 659.923401900063, 670.596834085704, 654.251582320449, 628.52931345407, 679.33194411105, 672.381924496292, 666.435778554984, 672.155362480032, 662.288144908421, 675.095113991799, 669.780507630467, 671.498721304527, 678.474857043548, 674.468074307992, 629.626990879603, 684.5198568628, 681.539386121691, 682.314953972139, 652.818589782661, 669.716886255983, 645.600601424487, 676.087321493957, 671.567319820228, 672.88064934073, 640.086498042734, 692.272455199403, 691.359190842153, 680.515258503608, 638.667416834157, 674.620941262383, 679.301460282086, 686.179397395361, 664.802820952924, 661.765445083897, 683.579528055172, 676.756808028343, 685.174497885941, 645.015035064124, 645.061655237043, 642.747557745379, 682.927895469049, 665.607031152719, 677.741138858477, 657.219603089641, 658.02259684225, 688.615344339434, 666.624516734783, 694.340551356496, 599.545925553406, 692.195176370047, 666.217917701407, 661.941868558263, 667.778370779474, 676.170767050179, 664.649418146064, 680.975638382547, 659.715764610834, 676.086980339792, 684.11512265434, 663.20002837044, 666.382190214973, 681.087997414874, 641.05995680153, 674.280035401009, 704.320948473877, 672.485388903119, 666.674775890708, 655.134834925385, 684.52191075387, 632.341638073844, 634.958243882229, 669.285338039662, 678.002711294987, 654.495829256527, 722.311611821288, 707.551085380703, 661.393192766231, 664.931954186423, 677.441604766318, 684.897741631283, 711.54111858128, 672.127145790874, 658.279069611234, 683.737280143914, 666.999926151343, 673.344522884635, 668.568797597022, 669.2032896179, 692.812621293862, 684.732993198555, 644.45101419244, 659.201690308189, 653.933897887211, 686.731998126216, 635.777506903808, 676.935736269415, 656.330478303647, 664.00804017021, 658.255133786693, 688.846507145881, 673.829020035814, 688.55857080576, 673.980135665647, 615.286324273009, 665.442131954604, 667.524157258998, 653.889644829977, 673.593186599544, 697.778896568774, 648.540385904887, 683.938203446206, 649.329088911449, 687.53687155572, 684.057084531875, 684.763217552798, 684.530362106083, 666.950418738332, 666.535096775856, 689.186100061875, 666.093957960734, 685.64650901108, 671.488665965771, 697.867455168269, 697.256255926497, 680.306125780123, 696.829260594525, 655.442332351306, 673.658983661872, 693.15886747503, 661.840598372036, 680.779790722829, 687.317559082736, 684.540224348892, 675.891906949661, 673.493462403467, 690.264683104693, 673.362658197589, 687.67592160887, 684.368742397611, 668.138253002786, 659.505769256809, 660.81230875675, 667.826772043271, 694.87666843393, 661.171630528625, 677.865521418583, 718.457275603475, 692.55999928651, 659.260738407157, 660.77699132873, 693.796025109665, 675.005564116244, 667.421771222904, 686.517099914436, 659.456837651381, 678.761369968519, 675.189522797011, 678.844257399462, 714.952315860691, 693.72381724568, 663.814080717525, 649.50648580805, 674.01679518017, 693.578756833792, 655.897915975415, 681.701373923471, 673.486162988962, 648.545029835705, 666.088248365865, 660.643184038195, 683.743155885368, 666.855244653582, 638.067334244518, 677.409779117836, 706.826327283591, 677.717721712927, 664.245202381083, 672.179955680371, 653.110231612893, 680.126460704485, 653.570453699564, 654.9908667277, 674.329047535465, 666.378702681875, 670.588852531814, 673.500620653379, 664.931456833705, 685.435814305477, 683.721579323242, 664.465177724025, 673.197716649096, 661.534426701382, 655.741320530247, 704.465988150273, 693.345358424775, 676.978857686026, 669.256774265465, 668.527958055026, 632.224353184642, 715.083872021925, 669.728866045926, 694.602463661117, 671.457192980518, 683.146269440709, 684.669810364972, 668.239923716822, 685.580495372607, 670.397447984886, 688.175857280534, 686.765140226813, 683.303296403129, 687.198073910915, 681.637114900459, 704.948685961959, 693.288294924556, 657.200860900755, 662.617566862132, 649.422987425171, 694.868985533338, 698.149574215999, 670.283307728631, 667.574095924787, 673.491804250585, 686.856880072665, 670.540063558134, 685.723704341573, 674.520944199773, 668.796839192869, 696.393239750935, 641.229175512782, 658.45659295888, 633.597338141032, 691.79187688156, 667.476529488157, 702.795230103514, 679.721157333122, 700.075047726705, 685.260136264392, 695.874671253903, 627.667112913491, 652.433491314543, 669.025636517437, 678.890911679376, 652.922972386073, 692.568125290376, 681.938808019174, 668.309839203176, 668.383645541097, 652.43203957804, 644.576153380273, 675.783572000598, 671.952387230111, 641.705276512077, 639.442856997944, 661.679407218328, 673.579418836267, 664.507304408, 663.35369821395, 654.582234753828, 678.449969344944, 652.351463351132, 699.807659562574, 675.46925211442, 668.872355678034, 655.106146475309, 662.507662224541, 668.360121823445, 692.694660400862, 687.780642897868, 674.537130025828, 660.425122045514, 675.618401968643, 645.842791468613, 657.192345300972, 674.167454370656, 698.745197317324, 647.80520586668, 642.060738359612, 671.655644469667, 645.512420483416, 647.960633866514, 681.904853288312, 675.684362765437, 670.143052581328, 658.595385919913, 650.144202240831, 705.221410307034, 690.90731227974, 689.866410334856, 671.233731682117, 692.524096570968, 679.357708769678, 642.780803696619, 669.871866563574, 698.123790201897, 687.65897411802, 678.120810760216, 651.854556158527, 697.115503893055, 669.766106245969, 694.821055505962, 696.864681176653, 662.544325229538, 636.049756097607, 662.521850092044, 663.469214794765, 676.806273919963, 669.503302878755, 635.19616204925, 684.775261651287, 668.096752540566, 645.826897609841, 682.291452635414, 690.469678931074, 684.242895641523, 693.392160716941, 678.090643026477, 663.201075163683, 686.488939123756, 652.686964576453, 651.632879314947, 641.972539105223, 673.571199214403, 676.745092478028, 651.388805773646, 682.085411609143, 675.060080082994, 664.681187708825, 700.617052762089, 677.745367659279, 674.415767026439, 641.536519849846, 676.09619290761, 692.123494483047, 664.021109970475, 683.859374142882, 659.189689984992, 663.725376683357, 688.820617900735, 702.587148020478, 699.848512738751, 669.142591818565, 653.503733151459, 688.161831685842, 685.214866416786, 679.439666165094, 666.089814000352, 680.38537942009, 694.146949308675, 661.37733079658, 705.726340650235, 644.459236219166, 669.682622719087, 683.291954253925, 681.908965122254, 648.798300142872, 642.85158540917, 661.07804350352, 670.212903965454, 672.499263734047, 688.262228474202, 676.393556712301, 703.626374222514, 687.949189425776, 679.138724592586, 679.52377464503, 651.102517516861, 675.479602383206, 684.766845846725, 687.651177415389, 674.53770096969, 675.431944094235, 677.335568400328, 666.244259507115, 661.3501219784, 665.20685477613, 667.115225855855, 681.759454800486, 674.356063554171, 678.642645700096, 686.989650004464, 669.146869859748, 664.620432434143, 717.041630285516, 694.410880816462, 675.970224929981, 649.769287101714, 648.955094895508, 679.607205743912, 688.318132615486, 663.987295977332, 677.452603012464, 676.490781484004, 696.923120385812, 692.695267532407, 667.661688274654, 703.497533570937, 670.513200828541, 686.758360349995, 645.70185681209, 696.640158330193, 703.65402185127, 643.644197545363, 648.756549999402, 654.549528299334, 678.068470303304, 704.289929786187, 672.148758316665, 695.561568303102, 669.846876868417, 660.685756851981, 644.174230430556, 687.678469142564, 661.220471512335, 671.230730220169, 669.135162233006, 686.343882929276, 646.201626391226, 671.576207029801, 657.689002691957, 697.298060086312, 669.863101336258, 651.030588616173, 676.93510767641, 662.191417026646, 662.344163817453, 702.548871159394, 672.612738931825, 699.368393964525, 666.177067678968, 660.499683083145, 646.240773076029, 691.834179634526, 699.248912652199, 671.915164164965, 690.17865660413, 683.205267640295, 667.523223942378, 668.639865619484, 689.573613229193, 659.073966639479, 688.699574977277, 674.039713489318, 673.483758649175, 675.759626519465, 679.631986221523, 684.933120747498, 692.752917868155, 702.768367457102, 665.014195686169, 675.174128833503, 708.855632678944, 667.853661874419, 663.874866833287, 654.616643109105, 684.771371419492, 689.706998614264, 663.231959001972, 650.629964558485, 652.521371301288, 676.079895472212, 689.733703059675, 678.415376247398, 681.018777702304, 662.631707871545, 671.9549296389, 642.305906791461, 653.098247031134, 665.997564070736, 685.39459621367, 680.418271318847, 644.390855634691, 687.360365518886, 673.667792569082, 675.492056941036, 675.120615276513, 707.049607269485, 686.259702022259, 683.300459756252, 655.024136270503, 680.923781431272, 664.628419209873, 665.96051662583, 657.397427968048, 663.767023630748, 655.223378879843, 712.539179759574, 640.607214521071, 698.41615190084, 665.946319206773, 685.802547933124, 679.710269569337, 686.879334639058, 694.100148370823, 682.317448844554, 665.947926471616, 677.764951981304, 670.42817302924, 695.321655733306, 683.533158541408, 657.908117498595, 700.51631255587, 682.400424924154, 681.474614381992, 704.187642485205, 676.077613005388, 658.771257294351, 657.217456577322, 676.732338216334, 708.490278472026, 665.175202203966, 653.805365554423, 682.024440454981, 671.195814801024, 677.958395276586, 669.823400221846, 703.710834471626, 653.303397020939, 683.569595289971, 657.989495914706, 669.01435045668, 658.518663942151, 682.567780268269, 647.460476724832, 682.810678996153, 680.112453538025, 698.900349010307, 671.288446814867, 659.736747135913, 696.650936155363, 649.215157323063, 664.141732765602, 676.273378599547, 650.574398352286, 661.573918183518, 648.539257789571, 687.2068878233, 668.857813918847, 665.82365186938, 675.013137688121, 673.398485658115, 654.218208673861, 697.687067332071, 707.64640964648, 660.204615311443, 675.941438344094, 668.929384034775, 689.900069679203, 679.981926503693, 664.875967017504, 676.558588229876, 686.320915717966, 668.588112853575, 660.395484239859, 672.894011957349, 684.095116863484, 695.078549285219, 652.972041590301, 661.971523913817, 657.448910995632, 651.583774650504, 693.236614815402, 677.641756184643, 654.039909354299, 662.11509299744, 684.738438797536, 667.971784639112, 639.847484632243, 666.297853817464, 704.226418625219, 698.431774851536, 650.263051368733, 685.797355774538, 671.698206589386, 675.709416701143, 680.380134929131, 680.174365931709, 674.413240511062, 686.725293272896, 660.613494121939, 656.099886100651, 706.274734022297, 671.782063743496, 681.76737307464, 682.694557321423, 698.39353860534, 675.263986256015, 677.924159292317, 690.111030655939, 701.11388419123, 687.029618089512, 648.763617841562, 650.211239959401, 665.912270606553, 679.06116979565, 679.415370675421, 681.095567577719, 678.729108869114, 666.30616072405, 654.161490974115, 683.167081867169, 661.728265001788, 694.833679130608, 701.875467693895, 648.143551975165, 663.076789587458, 695.112712089954, 666.619567628502, 700.805016116489, 661.590846914937, 694.511864062411, 640.801158856821, 655.298421357961, 664.831031092615, 668.391365646856, 695.207495111706, 698.815477207976, 676.870262314402, 666.049221796381, 657.880057995712, 666.723518624297, 687.056629139923, 688.396479954492, 636.219639384324, 683.606217599003, 640.032649541, 624.23385554533, 666.611714950407, 689.086849989011, 655.56335311488, 691.08150014574, 712.029050978836, 660.550941331726, 680.936214276558, 679.250674314605, 677.623767806129, 654.184814070798, 676.771448323684, 653.025233675698, 670.8563235519, 674.209730326206, 677.515173967151, 635.12401924022, 650.937664898769, 672.251126387448, 648.325780287994, 673.933956515306, 686.982563145074, 674.043294615328, 661.127819960139, 671.464184907118, 672.017952285833, 694.482091051234, 654.318110638046, 662.782355433883, 678.899361212187, 706.851083545178, 632.04241039452, 691.444138490177, 652.865711728851, 652.655126023148, 679.103722071982, 681.302437160937, 669.339161125729, 687.009236485685, 666.503075381364, 660.633243445992, 676.206757661036, 655.498569268224, 671.279477908843, 697.729172304257, 677.175057359336, 663.630351757186, 659.265025563311, 660.588122126291, 665.729365038673, 654.59751593063, 668.799793381032, 649.873166625034, 669.85692263037, 667.815558943711, 666.429891564975, 696.872015315561, 683.289199465943, 675.152117952852, 657.076759095839, 708.896498847266, 694.114535373821, 651.158685125436, 684.037476822793, 662.22761029522, 712.264950556702, 697.352420292164, 674.768483444109, 670.592953525346, 655.538010471733, 687.824283834949, 691.931459585516, 687.057134204875, 670.622351088881, 679.051497197588, 646.772369529041, 707.059442349736, 665.482702487044, 670.547775322157, 665.319463271128, 647.631011659958, 658.560335578924, 615.017405809725, 651.878505998813, 653.735469938035, 665.066211652, 632.561335425555, 674.71423049714, 677.441965834508, 657.599464779451, 691.089476931325, 677.032419190726, 672.393923306084, 642.528586738897, 682.49816521142, 675.991078786593, 674.590669630392, 659.248184002543, 671.635108734928, 684.545257971699, 673.331047212154, 682.680306894086, 663.489769645779, 678.257813029653, 706.166540013762, 659.0990071578, 667.725593158345, 668.719643790594, 659.721846430982, 670.550308913731, 666.639343002073, 654.669201883123, 655.763004770351, 672.981001588321, 628.399139521062, 668.267576012243, 677.227259482269, 683.129589906943, 669.732440031737, 662.111798717552, 666.512989173767, 647.69204256684, 679.299622256999, 673.772781884485, 646.151436691367, 654.006719836427, 682.312311772589, 670.606419618495, 701.573926094388, 669.131196505224, 637.585038191666, 659.708211070533, 653.077046207061, 684.828473903483, 685.339757410974, 670.013444199374, 673.872026917027, 684.636007874014, 680.88418048789, 672.680990939184, 676.794393394525, 666.326301782667, 681.556005682747, 656.060527302808, 673.55774280225, 655.824253277381, 657.868508032374, 661.338453927572, 663.693773019653, 682.526138067665, 656.440002534017, 665.227099571484, 690.445342494352, 663.456173629653, 694.466627696038, 654.490304884968, 664.982718201011, 651.37657796661, 685.611263928316, 668.658366061021, 665.207237002076, 684.959857015914, 665.814004255143, 670.934302010987, 675.595480026029, 704.398439609615, 691.469249271628, 640.583592507102, 654.284159940023, 656.866268631017, 706.537665400394, 662.102939753955, 669.829018653725, 681.431769560726, 664.720225790881, 695.926824657392, 678.657005646356, 654.88973774749, 651.543459071058, 673.508872424079, 690.684823976832, 674.830715926087, 659.081894587578, 644.977430333667, 678.337228335281, 663.038219452739, 684.09776955613, 689.32110869552, 674.078099774014, 672.793177023842, 666.644331251979, 683.926458494287, 679.919022267928, 665.128921638317, 678.781936421833, 705.043033174249, 695.415025692163, 689.628501517665, 691.44581411109, 664.226924912742, 661.77725633071, 687.669629691767, 678.637165184458, 666.276735116101, 691.707290690148, 665.87051467622, 662.003516015733, 667.964180051689, 657.732712991572, 676.692950501971, 686.568097884888, 660.186595686362, 676.844273690571, 685.970040090634, 666.426878569744, 675.946024066311, 665.992692413713, 666.070731516253, 647.604865649979, 710.710323524561, 660.963928378141, 693.767718209407, 688.518483518689, 660.570172426108, 647.725328839255, 669.144159332999, 687.804525106275, 668.013843955794, 643.156505097732, 697.088645888401, 694.297205548388, 659.432550646998, 657.86583379904, 671.267318418578, 685.617810533714, 682.683018022266, 686.057216658927, 656.201361383927, 663.139467783302, 698.169636829672, 676.451562521163, 669.745204833876, 646.376947669708, 649.305393073167, 695.300901663145, 669.915564188269, 656.465084606809, 669.042291978409, 648.048394432516, 650.897176382605, 669.754743903837, 679.140826511802, 659.034503923109, 674.953493552448, 657.559579199239, 665.527459886401, 680.466310377554, 668.734028651468, 676.14209275039, 701.918579024647, 673.348173861167, 667.486233807357, 643.674007394503, 675.148108235392, 679.102287086576, 689.231865687683, 686.995008796317, 711.92417989583, 661.678865170958, 693.846242794938, 667.261644686336, 674.11991200956, 662.282999846672, 667.556972321927, 653.831180977353, 657.396894851277, 675.859295389614, 675.336262989258, 659.971449744628, 698.046445148467, 694.04438576788, 669.54202772134, 680.29441535706, 677.879057357168, 663.011044252778, 639.717694829674, 657.119897876287, 691.539508798272, 654.285748401721, 668.764278064899, 647.091135031957, 670.67654185777, 675.062657119321, 684.608483998783, 692.877671319006, 644.632009611159, 690.898492454342, 663.28425796908, 678.135239549659, 682.628121957829, 668.416230926518, 687.512277321071, 708.393419512059, 653.320362711786, 691.94278529398, 681.582157946377, 639.029525223621, 675.008328590278, 661.842530973504, 680.019724276707, 687.57901970137, 664.070209059255, 676.589867254578, 674.610823615434, 677.875273944149, 668.706619554555, 669.847612577589, 678.557431879124, 675.179662168695, 672.117651393493, 709.749027836098, 647.724229539158, 664.886327828753, 661.570930440863, 680.793301270391, 699.841807364513, 664.953959680114, 661.857131201613, 686.131212933642, 663.654488741811, 680.009925711052, 662.183579088905, 682.379815993758, 672.188543433345, 683.902275925917, 673.309696350399, 653.075265994289, 638.217589083122, 680.295994785945, 683.293451616295, 695.927822931597, 636.123560945094, 648.087700887559, 663.030562373904, 660.296417504367, 685.399679427436, 663.095084128968, 704.465133433013, 700.517690110357, 651.810851875211, 688.89564831851, 680.841048554622, 686.216774882202, 683.788073883597, 652.435091171858, 699.50296968256, 667.586445867723, 652.746693300534, 690.05080160293, 695.884997577884, 656.45116586264, 673.248481804614, 646.721507203162, 676.936911967114, 666.864062394122, 673.663630215057, 647.41368401022, 663.077164507154, 683.02741931889, 684.788174897558, 676.087362522908, 671.973877737139, 661.734686973357, 689.728097035664, 661.269067242166, 655.608301231309, 640.774645542281, 649.098297308931, 641.356288628082, 672.807727532415, 673.275838466761, 709.031508622007, 690.834666112832, 695.628851870766, 659.669597056379, 689.809976501889, 709.529571161032, 683.63810134593, 669.67432156648, 726.032002661751, 665.724944099412, 651.558562039238, 659.987944353885, 659.767013456192, 681.552764978557, 673.993504721667, 651.969820956291, 689.056583297683, 666.827824614108, 651.834114855224, 656.601625635577, 698.090209556869, 692.94443406152, 669.12715766051, 685.175701832259, 649.397592531388, 666.120858817363, 679.519494756659, 667.242532314814, 661.722429035931, 663.766314631336, 662.191709584233, 699.403670308356, 666.413412953448, 688.95416917833, 695.34061474124, 689.317073736604, 676.785346842079, 665.776487347267, 691.166502223021, 687.637180078064, 677.404202436903, 705.154345751405, 671.730335202774, 681.955645334001, 667.803002127522, 663.995457193856, 661.533478637616, 649.939232620608, 690.776287252515, 665.808967186611, 669.713571393782, 659.076740301269, 692.010923394416, 682.967754212752, 660.848686606147, 643.138027727809, 669.193145309651, 653.696089995513, 654.593703328417, 663.018374891636, 669.45528455696, 678.058636735891, 663.343990574162, 672.69927834815, 682.085099460772, 692.145271510404, 674.939198139288, 648.474321453013, 657.145925620448, 700.963838047477, 671.185366034128, 669.268478410034, 667.462447457019, 669.099548921455, 655.338859297882, 660.624951943364, 658.743562663871, 655.926895036395, 672.823501283753, 673.304442877441, 666.659436396864, 669.973834633213, 662.630891005764, 664.435126314595, 678.681890944611, 645.820690860065, 663.608510638322, 669.553494397908, 712.156342321688, 669.494791752963, 671.108537153691, 675.634164973337, 674.140411940239, 713.81878470819, 678.056437472825, 703.31536386287, 670.559498970523, 657.875716127942, 687.989617692812, 667.125325432192, 664.647794642773, 655.670814993652, 683.228313503207, 646.340181628955, 658.904959191251, 687.535657410029, 694.023036677791, 671.680032131366, 684.356265278004, 662.701183572674, 708.065323940045, 669.684120062755, 662.781921986389, 662.766792495846, 718.841196558071, 698.101094592273, 663.226905289131, 646.631756770127, 710.164321365949, 647.57965064767, 663.850597822566, 657.488198735675, 679.473816814332, 652.92021323113, 688.010785515136, 647.007729991864, 695.503606831126, 695.080972360891, 627.755276840377, 688.022012195211, 687.529960545735, 675.742573204535, 668.959396246592, 655.211232507022, 659.145329057361, 660.820641627098, 655.254529248804, 649.504657820569, 659.547688949626, 642.918102159794, 674.109093612887, 685.093343048885, 669.419823774781, 680.889287876451, 676.018089898667, 675.189037734293, 667.293394524176, 658.808546259987, 648.67740586038, 665.228534244593, 641.218816868583, 664.695383327374, 674.045028785653, 704.599222480716, 656.480930813163, 671.180923183063, 695.301835555163, 666.477927321378, 659.477016892136, 661.039761531247, 679.106213645762, 653.540251630858, 683.655593154063, 671.459983679301, 688.627412886373, 641.557484881272, 683.120169285218, 666.32073875176, 713.086709362925, 678.903364177139, 683.213367932968, 696.214569970087, 663.494324635047, 661.286585997364, 697.894327795237, 682.313794833054, 659.275180270432, 650.898341382934, 664.131998255324, 696.463640474662, 671.28114792741, 674.389435869736, 682.869082643982, 669.540581201338, 679.530372906176, 685.786746458059, 673.219167749012, 687.292270416329, 687.007968594744, 690.342726740845, 636.949300431288, 670.149973507538, 682.054001061444, 645.456959080929, 643.729182658507, 686.498577744975, 662.234961489602, 675.225236932335, 642.972167589452, 671.585079103804, 684.283802833034, 679.32692096368, 719.551008067927, 666.04440209237, 664.673201846402, 652.022241176619, 681.91960097473, 694.67400216579, 690.912082831771, 684.024901032334, 679.349732799938, 674.947095487628, 672.045291965492, 692.528233330834, 693.678570546654, 671.440087894553, 655.784134629632, 662.854044524653, 684.148149214393, 661.140639097108, 696.93776201659, 661.733622046237, 658.41846599718, 663.156793034656, 676.781003975228, 671.883450967175, 669.953752864746, 652.015759078104, 670.988721692671, 673.277346154252, 648.188597893751, 634.776367084401, 672.550503294279, 671.964487208069, 691.291593468903, 683.554257122322, 646.262202558712, 672.15235413687, 665.907310940726, 632.286592899158, 691.611898491127, 630.282552756259, 679.140437778701, 694.275796602427, 670.166771139931, 697.023882994354, 658.782969053184, 647.640176875218, 649.899999586852, 674.819004215337, 660.911656788875, 677.83313174887, 666.625514135472, 674.58700005805, 652.603795837208, 666.06917140416, 675.631890010508, 666.259699207682, 652.858242395147, 669.78020238161, 659.721896528637, 706.251432599389, 711.784933105505, 672.440285227566, 656.771512428162, 652.132243861727, 664.892167982777, 647.175995703914, 676.705114368389, 667.520415860629, 685.811996583287, 688.483418489688, 672.848627286187, 673.153940235882, 665.282444283473, 666.155735596878, 680.171755641515, 652.468840426364, 672.435808343043, 665.970582161286, 703.989518460601, 659.734849298847, 688.044078316784, 666.61280474998, 662.163078408113, 648.336029507211, 667.18416626194, 682.991904685866, 678.926794295175, 703.24620794964, 675.532089973468, 651.692620720206, 623.876898457434, 660.451751245093, 674.648213562746, 655.218707103143, 658.801228184564, 672.564587720926, 671.978417746668, 654.902551119, 663.920020678258, 651.627964118115, 645.425357984128, 673.95178309847, 688.838854423052, 668.821737779644, 681.448633360711, 665.950209651448, 688.000860668318, 660.699382548596, 680.709689842323, 683.647795920182, 646.976683277524, 657.377871421349, 646.694950650931, 657.325341558306, 646.228770204696, 662.919265042523, 675.137654402959, 702.673520760681, 689.386896732379, 650.679132759322, 659.311714985248, 673.494798081159, 645.098926682512, 670.408511801858, 682.82077785254, 710.467232764295, 658.240415264429, 647.392202252874, 680.463674392335, 693.111553647921, 678.166507761271, 687.089965298919, 662.130592772331, 704.097342901192, 671.11759265824, 665.614965370297, 677.972776134974, 663.078369816192, 655.334070794432, 645.426938877047, 685.390966801338, 693.510503320058, 674.552586840307, 663.675163389644, 676.19050173742, 683.459474571784, 678.594128880494, 646.426878694085, 643.047169619752, 701.263700266538, 645.401745875332, 665.332636736946, 652.065785966337, 719.578645187487, 664.476530975663, 681.280850191213, 664.436299387984, 665.863709472345, 678.664248558007, 675.582035039713, 652.072297518138, 633.940668511224, 641.571999479126, 643.203031447064, 677.225380878095, 681.261274661466, 674.875688234991, 682.07270163541, 654.1301585315, 663.781731576215, 678.711088987146, 703.852356963901, 683.252488931537, 678.96779946295, 650.397008787301, 650.322752029418, 656.567276351073, 640.459571711545, 655.381562904545, 676.307403985574, 688.039920793704, 690.735490671728, 672.779368300232, 679.789572395244, 668.482181614322, 674.903628198572, 678.187625037365, 686.529144070507, 647.002618827754, 676.706258268518, 673.680509188778, 678.903643665782, 667.493936214343, 663.720326188365, 655.444164670238, 637.441597466213, 696.195981464261, 674.334868393125, 656.28263424805, 690.725989088429, 681.222987035964, 669.401052562588, 682.132172919668, 617.746227995661, 635.310418600459, 684.509871156877, 678.166159770966, 700.761203226567, 660.659150615782, 669.261677602772, 654.682019989322, 676.03918753981, 664.051022242968, 662.668765457351, 698.249440535133, 687.612408446087, 649.178569813753, 681.342778370361, 656.107652976935, 688.363737445936, 651.895860086487, 674.368597367275, 684.605420791205, 660.718089390791, 659.02074435306, 644.576002880287, 672.674765443546, 675.077835236184, 677.127747555054, 683.598868465279, 691.532045397804, 690.630497555, 674.271757192918, 676.24083330447, 684.829156473071, 676.764932278513, 683.578995208225, 678.350873062628, 652.570698703608, 675.767908267331, 684.975018515294, 693.213221831146, 654.674168114069, 659.695064045277, 665.430485593754, 674.532200759372, 699.456011392891, 664.552306039909, 679.469077179936, 663.09478568776, 661.372553219093, 697.682012782521, 670.78803597554, 678.24507604077, 675.763996212401, 702.162478869968, 662.390579854923, 701.687306955083, 680.842431713857, 694.593312737915, 651.391538635107, 685.045979946282, 661.34030813173, 663.55327881425, 640.592976345526, 669.014161295441, 677.728895819056, 669.586519186287, 652.434002602651, 701.834065414368, 666.927195064029, 656.552096317052, 675.483956955918, 697.020429141312, 665.023464087364, 673.166205739279, 702.862896672927, 657.17872144804, 673.559581060949, 707.968771336148, 640.512692436199, 705.952703229804, 648.494377155741, 656.276394085434, 699.840363592505, 666.558668677075, 662.443202465519, 671.352810033363, 661.918726031463, 642.530666274552, 687.467899334256, 660.845171008146, 637.107430765958, 675.923065348074, 680.889025368706, 648.594932393746, 643.251313167922, 692.066134766415, 662.922913438486, 659.891880942377, 664.391589771338, 670.068971424573, 672.593364243505, 661.150293734772, 680.710530589029, 689.105920683998, 693.232684491939, 682.401933660436, 682.967613008654, 645.830392583239, 653.771186406546, 667.189365201369, 677.040694609517, 673.358844014345, 652.676311798491, 661.743407296012, 679.263639980857, 692.371932947099, 646.754288433311, 705.129667040842, 664.252526600197, 674.803488036439, 665.621691764596, 641.016126937696, 685.186547825831, 657.280657433468, 697.923644843768, 668.324728535798, 690.517012293455, 664.490781315074, 681.87849455448, 689.443281946672, 673.56631056546, 697.340566190565, 661.673183324097, 675.086375899273, 651.146760476646, 675.397096728928, 672.602116995192, 658.087902175716, 668.573681470082, 660.20421987096, 678.532296665578, 664.232515620294, 670.986899419817, 684.184181839427, 666.39802190423, 670.961021748768, 650.406137455744, 682.259199123613, 687.569024755778, 674.03796429432, 665.26824246539, 669.33585933511, 662.647235273712, 682.087513310447, 657.558151481297, 695.419380018828, 693.546538032962, 668.966750158374, 660.00803570192, 692.31169975226, 643.274665766686, 691.147388954636, 654.586263933939, 648.660206874515, 666.050138996369, 641.193613510824, 623.439905717323, 691.704801747411, 695.149462955038, 677.848422091545, 649.812825325566, 659.509488870341, 667.032375684864, 662.49334143973, 666.249681753869, 673.575194723408, 672.685140971923, 682.1488309505, 650.181874622746, 679.869074528719, 657.899052542914, 670.850137029974, 664.627308520386, 648.942900471756, 657.182261014015, 703.524027504408, 654.767266234377, 681.56639313548, 637.518468680557, 689.10534436902, 684.059237129423, 679.159441069531, 663.07786322037, 667.812170672839, 697.15641681189, 672.871019574672, 645.930580466303, 660.783676686767, 679.006608839982, 633.604771276641, 677.452936419925, 669.089241864843, 670.355383899123, 689.749942844266, 683.439204429677, 652.434604837295, 644.309195001852, 695.432959868546, 658.261437929733, 680.839497409242, 660.663415951432, 655.577115518882, 696.918307994646, 686.344595537487, 673.039818541721, 665.226689347162, 653.621749917058, 693.579328116556, 664.594057939205, 687.437213034514, 654.308614428009, 654.720248038686, 657.809264003358, 689.620033026402, 694.566836297792, 673.049731223146, 637.664008764798, 662.158558179835, 652.445828260423, 656.973838809557, 695.29489558364, 704.136712407294, 679.830152993616, 672.45330835589, 689.840104186124, 667.142169900294, 677.191196261148, 665.755544664211, 670.61182279105, 645.601606673496, 691.461446364309, 661.910267080752, 686.97558309299, 677.98356552101, 684.95813326229, 674.794612450937, 668.326867269397, 677.913595242861, 667.452951473965, 686.915121578503, 701.988486334623, 678.21818378325, 659.079293926409, 700.806052509385, 666.510915124921, 661.726787782881, 655.180080052348, 667.020709900438, 664.368007652831, 644.817430710214, 673.167964730264, 696.590533506468, 676.147918306602, 677.358091311995, 665.231468588795, 689.564377351851, 680.914347270572, 651.873497434357, 686.17998859807, 674.969478227487, 681.14727686683, 667.073663541646, 659.256353288999, 675.743714041754, 667.589008188812, 663.454025867175, 665.638919921932, 676.74510890235, 676.925065098887, 682.928486129813, 695.957108412219, 634.095446144732, 676.326851081337, 674.016302460327, 689.489907402257, 667.372420585919, 682.202823308821, 693.759173859895, 674.647010870257, 646.072370545074, 675.361165332993, 638.930308033049, 666.188853854503, 663.556260461385, 681.496153748432, 656.30951653299, 648.148573612186, 663.596617637796, 645.834840075918, 697.401605616861, 692.046929926083, 676.419148854918, 697.413138498994, 677.746093059652, 706.693013496239, 669.769202339157, 620.03754545069, 671.642390277344, 680.076130807997, 670.098226636578, 703.982348218713, 673.761854674174, 646.360613090641, 657.697860628931, 639.270868377586, 682.249608048359, 649.934249816166, 711.601920101323, 681.333527434682, 673.426803951554, 676.3462344506, 696.182924703706, 634.80882886793, 666.710204498636, 654.773882073214, 666.643153571777, 635.358512443062, 668.357749163537, 672.769750810536, 680.770528591413, 672.723449717248, 648.409785475688, 667.230532441782, 675.879711730907, 714.542131862243, 698.578251587676, 687.989662309529, 681.716126457394, 655.85413108959, 691.7914035057, 696.989524682308, 644.271171916531, 665.675372565512, 683.913315989888, 686.66231117786, 632.607077385686, 681.302650684774, 683.508690165765, 692.557434712169, 658.515872080957, 684.66985017048, 669.699543053634, 703.620614018771, 663.857336733059, 690.782789821099, 646.583047666141, 658.262590420857, 679.174593790167, 666.672093920924, 664.797710462135, 639.921739267448, 665.920108583371, 675.684011990015, 655.613082451168, 643.828531580508, 695.431763760904, 653.353124465398, 677.193771223996, 690.721751645608, 670.427162698297, 678.333226008405, 677.441612743442, 648.776220399362, 650.662369135933, 643.703931248966, 685.670989888648, 661.539411113824, 652.167928238668, 655.025737174998, 685.154869712111, 696.288025765581, 677.421926818936, 675.470028221271, 663.724701876122, 678.261556823504, 631.991666473864, 647.202534968907, 651.641757406354, 656.431579523017, 645.394065758665, 672.338776534206, 662.202494891309, 630.1141476371, 681.902894532916, 704.776403386628, 686.512622589381, 668.849884253697, 678.831238562311, 655.391364661629, 658.129112744571, 680.504132294214, 687.138516617844, 661.326310114591, 645.93696757085, 665.835213151889, 680.036667790661, 677.830492501107, 643.358929469915, 658.522090099827, 657.920159438467, 677.243711407085, 681.188731203826, 688.084141882283, 669.473656896545, 686.598981814999, 650.705893403066, 663.791594178797, 695.314798225476, 666.272186417777, 672.226795890321, 680.381671912251, 689.750845778033, 662.628388771075, 682.708131203431, 673.139308163264, 662.779399924526, 650.825029986982, 670.288639591764, 694.792220612384, 656.680784065895, 657.451237689993, 666.179715756127, 691.016811461291, 665.281092139936, 653.522012581124, 642.628979250042, 655.295663022162, 681.665565335523, 666.345250324932, 678.787858263145, 687.00596054662, 672.607971916885, 635.879715541305, 695.424587519917, 668.605692754784, 669.339336804669, 691.773494013007, 680.098876732599, 706.808545629968, 650.387196969581, 651.221170271525, 665.279590500366, 661.823205638948, 668.943311869274, 672.728116252998, 673.729578282064, 711.133223127325, 678.471333562366, 669.280196712584, 684.248005163157, 658.103675810989, 666.146810937256, 651.219070723721, 663.174601867545, 673.262645425341, 686.335558400502, 677.185284799998, 672.603685312378, 702.475554242273, 658.298352754192, 672.320640132473, 672.349943081649, 686.097048930575, 652.795877599498, 665.856359269373, 646.540828430412, 682.235354323557, 661.167968226089, 676.269757805226, 677.805331722767, 647.388333296875, 655.357866782109, 675.048672673808, 677.797220928659, 715.729860477419, 653.957779263104, 682.598279447888, 641.546980760327, 683.610236132327, 694.776598315191, 671.278832342208, 659.884311087691, 684.742729851628, 658.810236384955, 681.154100110121, 684.398844268255, 645.150166230094, 665.601418280173, 685.514631594642, 684.97950669018, 691.750306263643, 642.129860613508, 685.920928831186, 710.278146445597, 709.329258613189, 665.0331898677, 700.938377030526, 669.68365406027, 677.961574289238, 692.101868701842, 655.632011404161, 672.011270657696, 685.49445638391, 672.969290802087, 665.271531062317, 677.892134400628, 666.418951242578, 663.677614680284, 666.33756987187, 678.692931118895, 659.882271429746, 671.800417140621, 664.891187511706, 689.104971651747, 658.787316116858, 659.910386264076, 666.422472775463, 668.375189137057, 680.100698177246, 663.26879277911, 673.328213549317, 688.142483229462, 657.160037892206, 655.432375067628, 704.301004453458, 681.619527495529, 690.140169586335, 696.096114797673, 702.830995577934, 714.941145190791, 666.013598822387, 673.05351279624, 664.720156602475, 702.923581441329, 687.390748232106, 710.128264318485, 664.625925019006, 702.755970370538, 669.138658641206, 704.439303931734, 707.966908710861, 705.858166999075, 659.583039335471, 666.437947744819, 647.980141702781, 679.746193700076, 666.220022891128, 653.131992381957, 652.619657043062, 666.093523270921, 680.967078621886, 670.876283380121, 658.759211249807, 672.634915094979, 658.568151085519, 682.677357847766, 687.947958588212, 676.460923118909, 663.918118010275, 674.188238219891, 682.936833185829, 688.545278000677, 688.819908250635, 675.988328197447, 668.321684051812, 663.749938027014, 633.827153011262, 655.941008306275, 693.490685541116, 642.970043611372, 678.35099454598, 656.242040003943, 667.068758193264, 694.034785250405, 659.643986107622, 691.064680232759, 652.807484847778, 654.335616884226, 685.490801955294, 682.947092152041, 665.687354209153, 642.810297861914, 687.129291822591, 699.732968821258, 648.655874921516, 710.765399692791, 677.830363510118, 698.346555586293, 681.044490314276, 673.794081526905, 661.477490773701, 702.301702899912, 658.940272618328, 675.868110910344, 679.359474972648, 613.225631860757, 653.430899707367, 673.17025647615, 677.285181291876, 675.110248392201, 675.288750377411, 655.0698746919, 678.157322531578, 682.479176640435, 664.832664526713, 662.564805186731, 658.044825119843, 661.701656452038, 658.931942463541, 668.80824866609, 683.450667343995, 677.098027717116, 665.898144626924, 687.586930743917, 675.958637806673, 664.908984078143, 662.734241950385, 681.30392881925, 645.070134520522, 643.682626427779, 662.228810698962, 674.631121111859, 654.940446927348, 701.243878002843, 684.497089856137, 671.903498044164, 656.749946671143, 660.715506899163, 656.369730665142, 657.592846398536, 655.196695881697, 664.514566942432, 661.247762101428, 667.86689792092, 670.019064377325, 676.772073167443, 660.817429480982, 665.030710819723, 702.763646766971, 664.169054315522, 676.955867133155, 664.86018549582, 672.050716032779, 692.208759189486, 667.321616952818, 652.275936517358, 649.422211052191, 675.77274129187, 686.48740467556, 688.768512147066, 672.624218039506, 664.380720619658, 653.318171399051, 668.486996512895, 675.525007051133, 663.291794991342, 697.430600879568, 675.857970559257, 692.658387577774, 689.357488429375, 655.935387648785, 667.128793214609, 632.122607591761, 649.704782398553, 642.683641194053, 686.242649396016, 636.201569195213, 685.384254238609, 679.626437636306, 676.908653305244, 655.951839686256, 681.693501594898, 665.11961289716, 667.556304083514, 670.819785049309, 675.312031629131, 656.976901991847, 654.095358135036, 644.523162300116, 679.909324499611, 681.62642839063, 692.482897015353, 666.805699714879, 665.792863313764, 682.21875356314, 669.670980468934, 669.317780792328, 678.223329196618, 694.230391787872, 686.690062700048, 669.217073801279, 656.861911609101, 695.301041069681, 666.658716128219, 693.550572558225, 652.811483479509, 697.190075996664, 638.85922631963, 664.069670144124, 670.455301671596, 665.89774728964, 707.75905697831, 664.38920854614, 687.857302936453, 605.507735536321, 647.112643990312, 693.219723669033, 676.722856952594, 662.759455487103, 667.555776139623, 685.881147491192, 683.989007601472, 688.513771662063, 645.549061245755, 649.87610151539, 634.488422488227, 677.483361384547, 651.307440668759, 687.327378338995, 657.942194230655, 679.346324385699, 663.114443937646, 674.407056402829, 660.210403450638, 681.723057282294, 681.799296322561, 676.782381195309, 697.557914867781, 690.080376786053, 669.051621750133, 640.867930344235, 644.455963770055, 689.928202593347, 637.432313063436, 672.122240135857, 647.907121944263, 685.039804926939, 672.736614914002, 670.851047686832, 671.99572081333, 675.210175924899, 642.685634156203, 645.796754090963, 628.760151917249, 703.738360299474, 666.256526713411, 674.876459734441, 668.319017119498, 669.240107271903, 683.697583562684, 647.544157487503, 679.676783402787, 664.669877755447, 676.584754661241, 654.238159244013, 661.235354007679, 680.562435757507, 697.695728644816],[524.980202074007, 521.107625758749, 526.798310985704, 522.491374734247, 524.959416142061, 525.600610067098, 519.993232344332, 522.191845242212, 520.656341245977, 524.166130163589, 522.838102838169, 522.826439012654, 518.536413759562, 523.481626497587, 520.84308941543, 520.201851648612, 521.423815707773, 528.31839963506, 527.554110039636, 522.861619431157, 526.293395667079, 523.204723000177, 523.924071833088, 517.242334142951, 527.117000908633, 524.190905308042, 522.11984298936, 523.858984586422, 518.540082199609, 523.371717485422, 522.882745149813, 527.391098667557, 525.037669636356, 522.600318763468, 519.460595996397, 522.384053052221, 519.66845521269, 520.46942619862, 528.320625052402, 521.288845316637, 523.965083241534, 519.434147144658, 521.187066740064, 526.317403428829, 526.291232637814, 523.044952436694, 523.008455986023, 524.60667997379, 527.967552868844, 526.835513814166, 522.006787911195, 523.85981837504, 522.964503838424, 521.592456225634, 520.082608880689, 518.216836826303, 521.155042727445, 519.48767092626, 525.985984714203, 529.09795045433, 522.587284210483, 523.528161402798, 522.1094630506, 521.129163111314, 518.054275409824, 527.730674446439, 520.160627520685, 526.253688978549, 517.224329718323, 520.220706975164, 529.600964971141, 522.613533141575, 524.789103439719, 523.34845318714, 521.934809313107, 523.964494329249, 521.321362137536, 519.201615364446, 522.176993594846, 520.372190745039, 520.234439663344, 520.662948059835, 519.715362605496, 522.486751263369, 522.388311355941, 523.53452737241, 521.588720747125, 528.633430673004, 519.831726446105, 520.615130901412, 525.867207658325, 521.417818402438, 525.040316599329, 523.271031115454, 525.436302955266, 520.967107332871, 528.216927769367, 524.2063673133, 523.598197814936, 520.331691423697, 519.811969681762, 519.519745134641, 520.907411705329, 526.470515728561, 522.773911901522, 523.427272559414, 520.997868299476, 522.07651535138, 519.364565241758, 523.988230100575, 520.526960866631, 527.908625203392, 520.210278950763, 526.535085088683, 526.756177071757, 521.408713675184, 521.800062227926, 518.641197468971, 519.533249840196, 524.742778099444, 525.220253442073, 523.215110591504, 526.874592592715, 528.142064814739, 521.182657591249, 524.363256866745, 527.573095704132, 517.733405476061, 524.646537500521, 523.152734844037, 524.361802158192, 520.220010792249, 521.20442575659, 525.112209698816, 522.500984840311, 523.840781761097, 524.432799100336, 523.248811611311, 526.745801522526, 522.264258097565, 522.470727400773, 524.219295049729, 524.814886474518, 518.775772954181, 520.772613907058, 521.939884611449, 522.191552002836, 521.976328895329, 521.291725202717, 520.30625391312, 523.266466113473, 529.733495713217, 518.352941476528, 524.663462792333, 519.493735153878, 518.970534177764, 526.06938924793, 527.246601922511, 524.801067067465, 525.90988020405, 519.916128925719, 516.191029297233, 527.7985633612, 520.63052768125, 526.906539953869, 523.089181300682, 526.39952367901, 524.518108239287, 515.538705264603, 524.419705823063, 524.856559405371, 521.637565884533, 523.741440457443, 516.855677518896, 520.369740389922, 526.106359280473, 524.627304473159, 525.74074434928, 515.392184392923, 525.192489203797, 523.381707086089, 530.077869307828, 520.979840545369, 514.347900276717, 520.422349374683, 516.660011660517, 518.73996836968, 527.387326045024, 519.959451458436, 528.435036112164, 526.678000820581, 524.07151622535, 520.62371533855, 516.238888330355, 525.826390964661, 525.420931147277, 521.635603849908, 524.278429583952, 519.881983230285, 523.998805963443, 527.372847406776, 526.183903012888, 518.319138649568, 527.015533968208, 521.788378319939, 523.132368299516, 519.342625591101, 520.990050515823, 522.004829893169, 521.673801018825, 522.087718390958, 525.103068410019, 529.680850561501, 525.838395398655, 520.653347609596, 527.400258935257, 519.970672765253, 519.716126558551, 526.845361264977, 519.478778774956, 515.674046996844, 521.805806569976, 519.497729831089, 518.029748787053, 526.252549017145, 528.508586682851, 526.210907611269, 520.111700915617, 524.34465734672, 523.035594168257, 521.038668017768, 523.291302272765, 524.618643250732, 523.993922953185, 520.940638428915, 524.020605822286, 523.722901328489, 520.890429371535, 520.308580957365, 529.072686542636, 526.993635233104, 521.056626974805, 524.470227916935, 521.530691806734, 523.336328678186, 521.636793534641, 526.743094165187, 521.615810733728, 518.603929302598, 518.108152352709, 515.817105069297, 523.593652414947, 521.070441491838, 522.92118165139, 523.127259326906, 518.534172012157, 520.557210079462, 523.039452529984, 524.993126400862, 521.334232997735, 519.707267907648, 530.088299156195, 518.745862561053, 525.764788248827, 522.783147984571, 522.703246389115, 523.26819232261, 521.612315345671, 521.762008776006, 520.313490067865, 523.067410286589, 520.613055026943, 523.12485251495, 521.275303999645, 521.349724975242, 521.525006463842, 526.387731173979, 524.73592189612, 524.143815384969, 524.566220810328, 515.365294710614, 522.522547824561, 520.813470098627, 521.168503891856, 521.339256748043, 523.775009870928, 525.480568356665, 529.673246617346, 522.928747784222, 522.118379026335, 525.640450131111, 516.290648219023, 526.138126411429, 520.491774871419, 525.34350786455, 522.66044092151, 519.218970599797, 525.438106798229, 520.775680554795, 522.207014810939, 519.440571511065, 525.264350688033, 518.72356076918, 525.100412313295, 527.130793019275, 520.057064278029, 523.320005234704, 525.472153345961, 517.651160392217, 521.198094313301, 522.229119615878, 522.081066757864, 520.877434240859, 522.737307530539, 525.725730810348, 521.44087876383, 526.45723200737, 525.010424861557, 524.078790690783, 519.091011578469, 527.212250187639, 523.99370369582, 521.159238804026, 523.240790644985, 523.16233586797, 529.921914525861, 522.902960074161, 526.021620773109, 526.77690211023, 518.091150347496, 526.572805875244, 520.451896579353, 527.133416143256, 525.817260422676, 524.684026322686, 525.746807139625, 520.644495441904, 523.196886673844, 521.309989604373, 524.48264084047, 524.80168802443, 525.249038795309, 524.667195609372, 526.473907423129, 522.448036972785, 522.756678547161, 525.062297073046, 521.293403009151, 520.858420538327, 521.119321684497, 526.185313188861, 525.945514581985, 522.419232772969, 524.741485397933, 516.461341483194, 518.287329517637, 520.108496626361, 523.252207277513, 523.338854969422, 521.299435185571, 518.370940617023, 522.066251898972, 524.876777938696, 523.713343720271, 524.266869483747, 523.860095451334, 522.476371143846, 525.823224177815, 523.963557166574, 522.216697378794, 521.677497991179, 521.229200734256, 518.649681778431, 524.926552397172, 526.254688990043, 526.830928046522, 523.931664551181, 524.020598065083, 521.946970885144, 523.778625467325, 525.852427674774, 528.08517014519, 520.729845422068, 519.146167117582, 521.298744444253, 521.118887297381, 524.001977619484, 521.4005566184, 521.649358517202, 521.365004814297, 521.938767175232, 522.135964125112, 522.521698313893, 520.967712168185, 524.043380833199, 524.495801279268, 519.300493906509, 524.227529433844, 523.975048842271, 521.820368662066, 524.559789971217, 524.027752989164, 523.012109118328, 520.492366351943, 521.708066801717, 524.126055717871, 525.321662864772, 522.909527317964, 525.254385815231, 525.138394514232, 521.586139976774, 514.870245108065, 523.542268354607, 518.585124229668, 517.982127834751, 518.079320649863, 521.311694081493, 526.134450063823, 523.735168923791, 523.059986463071, 525.841988114848, 523.799383179045, 528.067536086673, 522.646382745517, 525.489956930758, 520.199409817081, 521.575607533972, 525.093997331185, 524.053364622764, 525.885821713631, 526.001941183429, 523.585811787398, 524.51889953366, 521.535556488737, 526.666081772304, 521.205002488972, 525.277581938456, 517.323464413107, 523.787545345196, 518.807680124637, 523.462504485836, 524.837877788204, 528.239123102548, 522.541273615416, 522.074357554235, 527.834620021239, 525.630220814139, 528.351651766417, 520.1071561848, 514.129220026479, 519.739646159081, 519.960272696861, 520.99308290355, 523.258460176804, 519.130220015327, 524.573220577063, 522.412395579948, 521.555140667912, 527.477305405837, 523.587410433551, 524.834880321127, 520.531008577816, 518.135668450002, 518.180505542253, 526.064287830808, 523.181723852129, 526.12130153559, 522.792817600875, 522.713992162868, 526.485110215504, 523.489333261546, 524.500707015166, 520.585459203574, 522.475552722153, 527.462256328152, 520.406818270838, 528.579755370674, 530.94662055052, 522.138597549051, 526.681391138129, 522.31816002018, 526.718042039857, 523.54697516582, 526.460586085693, 523.44712238122, 528.443396311025, 522.389550547237, 525.448096108568, 527.675712643017, 521.610930127985, 523.382900828849, 522.342413099406, 521.351015885874, 525.167294324626, 522.059365351422, 523.364966217733, 522.215463228196, 525.386912539514, 522.86519946999, 526.502265530659, 521.555587475725, 526.823898082803, 517.777263656615, 524.397496218475, 525.259953766843, 520.626025327578, 521.627600240171, 519.301013042317, 526.527318881881, 523.056175455229, 528.774165066507, 524.824835445733, 521.237518026024, 528.124051465904, 526.306245840825, 522.614370420882, 518.307829131512, 522.681505096565, 521.641996978182, 521.222955461897, 528.147788403965, 525.78876796677, 525.083227621956, 529.90318108848, 519.675708567408, 522.049325954345, 518.24591807711, 524.264677191861, 525.436637824919, 523.047665373134, 524.494043461614, 522.908622634834, 525.069625990804, 526.054830190743, 518.30574824492, 520.225501872694, 525.764633835283, 523.759356398343, 523.073604757179, 522.282820060874, 517.409002649935, 525.109493455879, 525.313415277373, 528.890718677963, 523.285377023603, 525.304984381491, 524.274063462551, 525.349636832294, 528.998163111324, 522.7129633946, 526.952457118092, 524.198069083717, 523.341445182729, 526.403328647178, 524.870880523129, 519.815036714689, 521.250226810024, 522.84856597555, 521.668022829659, 528.796993774995, 522.818872632418, 523.274576259008, 522.455481745005, 522.284269522864, 523.777910995784, 522.669896781483, 522.858843411876, 521.482999559568, 524.914814106638, 523.620016449052, 520.768208911334, 521.865289794538, 521.281508162152, 521.864230191621, 523.264082279056, 525.424562207567, 521.207940872995, 520.673229848242, 523.497204297198, 521.338097144043, 523.293791741805, 523.804929784616, 517.511889133719, 519.726319418115, 520.121077289589, 522.456904160772, 525.301958975795, 519.916016021044, 523.614725982492, 524.893459824203, 524.699322219779, 527.245484821942, 517.223375436263, 525.416303995906, 525.811408382262, 521.939197963982, 519.269172652955, 526.109055197896, 524.762784710211, 523.982859835931, 525.057839310688, 518.046212071319, 514.271280596898, 517.458731859616, 523.444592533489, 521.137190450322, 518.367693788944, 522.125283034517, 521.545081399707, 519.699572769667, 526.674551995274, 520.951016500068, 519.28798640294, 527.7775986867, 524.822594937178, 521.374180478652, 522.120567532498, 524.358940569074, 520.850707377076, 521.588453568531, 519.192931627712, 521.278414821503, 524.688682047534, 518.786325774759, 525.780614622787, 528.691272828327, 523.883423543421, 520.471234874065, 526.402453252909, 527.306534424991, 525.780281378856, 521.382184717531, 524.394381861372, 523.811812261747, 526.103984896447, 516.942917390857, 522.817627687942, 524.042892381465, 527.126472233969, 527.421706530441, 521.886856847902, 520.532361561538, 523.595600180404, 518.490353230401, 525.806803891998, 528.895607770888, 522.370889411142, 521.460287309114, 520.298191327939, 526.845157504533, 516.418486276512, 519.371093726202, 521.372551957597, 522.802805316697, 527.217611028059, 517.188789447727, 524.167234493038, 525.796722716287, 530.003514419879, 518.767303676675, 525.804173955582, 520.164833071525, 525.461713298159, 525.382205733179, 525.435549614908, 521.231884264816, 521.568036907799, 523.884329267287, 524.520821303138, 524.61028406645, 523.996501745675, 519.104654229226, 518.567803354931, 518.954961731999, 527.410147101881, 514.854466617809, 519.600735689087, 526.608295107139, 524.26158822828, 521.944815085959, 522.157532332975, 526.772921612975, 525.536804019754, 527.983241219993, 525.674974516396, 519.854125571244, 522.693605901293, 522.757203701375, 521.276154889386, 521.860113560202, 525.823954118015, 525.228639661857, 520.156056252331, 522.596962078616, 515.225410137321, 524.36943295687, 520.454297484239, 525.955935991434, 521.963775986555, 521.292753038021, 526.764498501353, 523.567873770587, 524.363082852361, 523.132682422435, 525.52300250029, 526.897059782658, 521.875283074928, 518.7933392121, 523.88704022006, 524.298519774058, 528.696781490645, 523.218075755706, 520.282110614024, 522.637340909302, 524.041897965453, 528.095109670629, 526.177305124558, 524.203757742933, 521.773675075084, 523.698405744998, 521.237721515625, 522.854461447459, 519.292765706257, 520.586810170398, 525.596236688902, 528.951983591949, 517.785509772856, 515.410232361647, 520.427872650664, 522.639359243404, 525.469515635803, 519.617633493517, 523.575815038763, 519.086672193945, 522.996342305936, 518.270772488766, 524.029273514638, 522.059566563308, 526.585254640122, 522.777782421437, 523.774785919988, 523.754206679014, 518.868710215353, 525.996441795596, 521.542721045057, 521.378800806461, 524.953070485994, 526.182042100107, 522.399954795974, 518.612892402675, 525.235045583191, 522.204885849307, 520.040212174432, 523.383559070217, 518.55916019901, 521.39732895351, 524.821022781524, 517.307496363837, 521.472384322756, 523.38957130679, 520.03804465821, 521.292081706626, 520.497993364246, 529.744011672354, 520.972800356872, 521.452272861182, 517.53736981578, 525.291157029812, 522.194118132965, 519.802725729733, 524.336173538733, 527.041942841331, 524.884804565887, 522.399418836878, 523.964160138559, 528.177137803434, 522.023609718039, 525.391417768726, 526.875627645057, 521.528367737284, 523.218058448816, 525.128036616824, 522.400556946288, 522.718974455206, 523.373814242403, 526.689665667672, 520.082072062686, 521.817721734192, 523.026888431239, 518.863941710245, 523.512988333514, 522.236024268244, 521.163977357059, 526.455903456494, 521.665897007023, 522.250032338778, 525.645494403514, 521.08978214898, 519.59554391008, 517.119472131178, 520.408772155908, 525.880848772024, 526.699672012343, 529.383991512764, 521.696158270889, 523.677087265509, 525.052279974791, 527.982316553369, 520.33659851476, 521.750647041301, 522.171654331147, 525.499934020659, 519.595888098189, 526.639885420342, 518.364275667434, 523.567882616121, 526.972756171981, 527.340577643568, 523.230300779458, 525.718777238333, 523.140819750965, 524.050371943789, 522.547336461644, 524.73252074222, 525.324566852346, 522.528213204879, 524.520814700247, 521.65751571629, 520.033038572719, 523.219216529168, 520.542417123133, 520.028828339182, 522.707058000047, 523.840921395666, 524.366302385383, 520.652029782291, 525.074449545073, 524.879603942728, 522.265969366078, 521.609198323849, 526.790008547325, 522.359905357671, 525.024760552947, 522.002307858019, 524.745653374224, 530.00852299049, 527.097858415255, 526.486795630357, 523.657842557554, 525.201097190506, 527.886319648516, 520.23300836098, 519.227079923442, 520.588038687905, 518.092271872548, 523.854184485402, 523.652374953279, 523.838059644652, 523.465989000631, 527.820208155245, 518.043866455605, 518.733912189888, 523.438432745431, 523.038443830491, 518.191594772789, 531.268951195559, 518.821100833209, 524.596837771114, 523.194613703901, 523.9590764115, 524.25204202172, 520.910153376597, 519.740806201092, 522.94675703243, 523.549735537092, 526.270761716371, 523.634454088223, 525.814692901606, 521.805089497987, 521.289441645711, 522.188148192361, 526.256605108241, 521.086903714024, 524.149482326167, 523.204843097617, 525.947320058795, 524.833682163654, 522.739142278115, 522.0180803786, 524.688963723426, 522.157093999267, 522.146585041346, 523.378789281385, 516.29734262827, 516.593128490768, 519.929538311049, 529.55931563559, 524.537332921871, 521.98812225572, 527.410393785192, 513.810396327231, 522.720955678293, 521.714232359035, 526.386327913986, 519.100653382503, 523.475446167401, 522.292621064413, 520.184701467621, 522.023134473896, 522.382186560608, 523.097257609179, 522.571570036169, 524.956953658161, 517.555307322642, 523.138058529483, 524.839041734921, 523.55235645467, 523.449603679492, 522.788263328006, 524.503552421893, 521.63523826462, 522.403901173307, 524.549709419551, 520.692281986301, 526.447069442665, 520.71135525916, 525.865767095936, 521.952539654946, 521.701994576614, 524.180646957495, 523.008770189394, 523.046202265648, 517.813033443083, 524.502303936757, 524.22072060185, 523.326693935663, 525.41115551494, 522.480853835259, 519.228517220138, 527.953888666451, 527.120886372183, 521.294587749898, 518.905877365174, 529.779356911648, 522.518228595085, 528.496733464108, 526.492631650224, 523.195371305235, 521.726435881036, 523.691911368915, 519.154687113626, 519.046152289896, 519.509843087398, 526.539941624863, 519.255038181649, 527.179492556566, 527.404912407069, 522.334386786577, 530.762274861652, 518.590934132659, 523.078863368857, 525.095810346788, 522.757157659756, 523.252144030827, 522.695895180759, 521.984001822455, 522.08080015883, 526.375444999191, 523.638126468031, 520.997813606291, 520.621767339022, 518.145683868209, 526.051364046323, 528.203995221685, 524.485409761354, 526.253200181945, 523.486014863243, 524.692890893431, 520.865024117522, 521.772148009853, 521.222530110366, 522.727982209795, 522.059376088943, 522.649556894464, 518.452718895189, 518.423757526559, 521.005070373903, 518.299089238603, 522.819210644054, 518.155721426391, 525.454687924286, 525.287105851283, 523.622022949479, 526.68696805828, 524.829366480688, 519.910280232603, 520.741048475948, 522.968614251378, 519.976625483204, 517.669589706588, 523.511606425359, 521.233411868036, 521.120732375262, 518.666753739098, 525.995696432794, 524.48311414427, 520.180837705851, 522.674090868805, 525.729985481132, 526.27998842794, 518.715664973702, 522.91771654231, 522.918653325847, 524.284825172175, 522.870516838006, 529.105669226439, 524.236195182438, 520.218510806982, 521.121307138882, 522.435486060194, 522.80811388676, 519.773300787565, 521.569511071365, 522.981034169187, 522.061224315779, 524.12707249807, 524.679719715823, 520.52604588537, 525.128728781866, 526.141237464953, 520.940267802249, 523.66102296776, 523.812017080301, 530.714393369566, 519.990152132926, 524.365771384058, 514.774902855077, 525.829193548608, 519.213208502944, 522.078122619938, 522.707804052415, 525.312015706233, 523.236302217522, 522.094115288185, 524.188478408309, 525.740994075978, 521.030261356333, 524.504142027747, 518.879088551956, 525.73988050726, 524.3327183371, 524.825613569191, 523.16691491281, 525.194109518396, 522.728048009633, 521.749704382114, 521.845913146692, 527.004401773215, 524.371007320336, 524.823885908757, 520.803574838614, 520.781655710524, 518.513943890507, 524.977928586933, 524.780368022094, 521.884731000292, 520.32784181092, 525.952016464643, 520.875766341845, 519.347217020328, 525.756393279577, 519.201608807381, 527.236217099276, 523.028733047219, 518.125247245903, 522.729879184854, 521.50246553899, 525.112481044544, 524.292717422833, 519.009332548225, 522.051572386575, 523.191935981037, 519.841369444449, 524.332609527853, 523.909039474241, 518.992133762518, 526.23812058354, 521.479123454368, 525.406868936944, 521.689171401489, 523.379604609356, 519.544689237484, 525.013852140934, 517.76917364167, 524.290880214641, 526.08489880989, 524.228812421775, 522.743288067926, 524.154214039069, 528.695056295007, 522.615659933551, 521.984024519004, 529.58558379807, 517.503828681836, 522.251085714679, 523.392903210582, 519.653893571702, 520.96821703903, 517.254645777793, 524.400748419407, 521.668038266496, 523.121638021982, 527.493620288035, 523.169633169842, 522.751899501222, 521.066164920463, 524.878676693497, 522.169627354641, 521.889888348338, 518.725866364887, 522.900061867422, 526.279489274522, 526.320081106962, 516.750957977408, 523.299661909597, 521.747307022413, 515.562933815572, 518.470019976959, 518.671788153888, 522.21710035514, 521.53196768143, 528.15745882688, 523.42155106361, 522.411382295504, 524.499737559857, 523.744035258289, 523.104751573276, 523.052965074764, 526.75459927765, 521.775642199682, 529.093896072516, 518.147653058614, 522.085990616135, 524.993804609458, 527.334898376384, 526.10101419029, 530.307541795959, 518.030922363022, 520.537503705671, 521.555993993608, 524.533006592891, 521.924851249601, 523.054585557262, 521.061325158654, 525.227032707011, 519.94833840595, 526.946925182428, 520.468262994656, 523.682829568679, 518.875964256289, 517.611955678265, 519.444433486179, 522.619708357519, 522.784649987695, 518.27471353948, 520.896086465561, 521.875935945064, 521.631991272012, 523.997173579906, 523.438615147635, 524.358871360879, 522.785846706077, 523.279666490497, 527.050502424395, 520.019637124506, 522.075947512494, 524.38161454425, 524.49897266046, 519.123125136412, 522.640547074423, 521.405679493848, 525.886960246854, 528.523202258785, 525.599085861573, 525.630909164894, 525.184069476717, 524.453966565681, 526.793970731652, 522.818163943778, 523.675280310927, 519.088180725923, 523.123513114243, 523.82646091128, 522.243876506453, 526.354852374268, 521.965152700042, 525.693944412091, 521.795632779629, 521.627855303052, 522.861845525351, 522.613188613213, 529.911070499187, 528.764608298056, 521.860977308937, 522.637594861311, 522.189397825528, 520.403681036974, 524.461271849261, 529.755628762162, 521.41845989196, 517.236126088881, 523.70658426863, 523.903737208596, 522.967564308351, 523.929911174558, 525.094240848055, 526.896265524257, 527.702782523872, 526.109260847715, 521.508316383498, 524.919489703093, 524.655270768821, 518.66074173288, 519.706872572233, 516.419022525269, 522.413636307526, 524.017139162559, 521.375918664614, 523.984816630145, 521.70041331511, 523.417689397976, 527.087121563066, 523.401656930756, 521.451402276647, 523.45146416705, 521.250668993451, 527.309342059461, 523.741796599286, 519.052799107886, 525.834522114906, 522.089673278832, 524.522655106857, 523.194368152991, 523.636029569621, 518.98943635011, 526.753381314077, 516.481325186678, 517.725932138535, 525.23239097542, 514.869611986519, 519.37355987983, 526.668294880105, 523.004405408797, 522.891219353436, 522.422632073815, 522.580493394257, 529.488305378472, 522.960977048309, 525.442605291493, 526.039388318227, 526.180776147577, 522.840375417935, 526.750203339727, 522.133306027228, 520.664101721254, 522.205690952142, 519.506948441354, 522.869265601848, 526.135151467738, 527.972373873389, 522.210990861883, 528.27944901234, 522.871504037821, 523.386943547891, 524.318190509338, 524.163081549131, 525.35591553376, 529.177885885342, 521.987761982153, 521.59852307753, 526.429737852513, 520.54285783156, 524.656289788138, 517.840200446261, 529.55676517322, 525.64446631036, 522.50436749399, 525.303566115113, 524.682246266108, 522.985279645203, 520.57484293834, 522.924376986432, 522.592704584243, 523.418614438178, 520.17525093933, 524.263709863731, 517.924605756653, 526.766210638077, 523.058612382097, 520.530885009208, 516.511145417359, 523.261074306633, 521.22744372284, 524.584827758688, 526.603107941348, 523.098296505308, 524.500726461535, 522.887105482108, 524.348130453691, 523.357198451912, 522.523882718733, 521.031534673479, 529.473019601424, 520.743952192778, 520.689979349711, 521.575818093302, 525.18087363712, 520.946047078772, 527.940509137045, 522.290174155135, 522.45511902653, 517.347682378448, 523.557755090177, 522.726337812749, 522.815634372881, 524.664613239647, 523.260379197577, 525.839700263971, 528.720305378752, 518.607948142503, 522.52023941964, 522.532172261009, 522.879023871403, 522.61193978487, 525.421550572574, 522.492727449522, 520.835144210868, 520.626803216627, 528.994134323013, 521.179734290273, 518.163134443099, 522.341231917247, 523.1930003917, 518.419489861546, 527.796145118824, 521.841353755295, 523.490664496755, 524.815008375025, 521.777900173745, 523.825989308547, 523.195874782032, 518.368705678474, 520.91677363422, 524.64048622628, 524.751668901702, 525.269096913129, 524.74561975288, 522.623146449145, 529.450950222197, 525.563541456358, 529.802520802311, 526.841354296164, 525.255498331201, 527.37130863675, 522.358921471046, 521.010386175265, 522.567272386235, 519.975731722661, 522.264598285339, 523.495007399999, 522.090899693854, 522.53020766361, 520.61952521146, 520.463895029476, 518.621773489982, 522.554479963468, 516.996902895645, 522.892018124186, 519.499844532247, 517.903838656731, 527.907892166521, 524.648686000598, 521.444323343067, 522.275204818608, 523.791080201671, 519.590712983323, 524.63271209003, 523.652624100427, 519.37886378322, 517.598243884057, 518.302108939032, 522.490221381781, 519.616237324576, 522.349008819851, 520.864043741582, 523.338362972277, 519.697252840865, 524.840007169636, 523.926097482871, 523.978939576872, 522.40052837706, 523.570158417508, 519.228746782625, 524.956524487841, 523.579899056244, 523.324279196835, 520.311932134505, 525.726702439066, 522.982316823258, 520.788070687674, 521.497723136469, 524.830264460009, 519.551941847387, 531.167020817021, 519.322029147514, 522.540379536456, 526.632296530278, 521.911081062661, 514.386048754861, 524.919309493152, 525.660354184247, 523.108049290469, 528.14166417853, 524.771459944168, 525.043575593906, 520.122292053468, 522.673022082167, 519.737885702559, 519.271109069019, 521.485820420956, 520.304986975316, 524.160192321427, 521.034485008124, 522.046246753558, 521.539427104445, 519.975157770477, 526.569834142563, 521.933582780956, 519.638877841251, 527.428411780415, 527.252650154818, 531.350936689665, 519.730962609276, 523.040550760083, 521.615149417035, 522.578331931413, 524.280614704233, 524.413569618283, 522.755520175374, 517.997246814621, 522.084749185919, 525.626620260554, 522.05528391592, 525.740578303647, 521.101522855176, 521.837829032527, 524.410600659569, 524.805172813135, 521.320843954101, 518.619669339691, 520.242287545114, 523.935201424876, 527.13204716652, 520.374017590574, 522.23873167156, 520.877424867698, 517.384431637775, 518.296070948834, 526.605751631154, 524.34726427364, 526.408512482935, 520.090888491245, 523.641498265773, 517.074306040838, 521.810535192937, 521.068805217199, 522.951185704111, 528.145742827805, 521.300740927737, 524.976728010645, 519.405197640915, 520.724858365022, 519.657347421436, 526.442167335981, 522.331731500244, 522.085310073129, 522.451968499694, 526.240997168716, 526.464013128329, 521.85301019614, 521.492941207077, 528.266730735664, 521.67597994056, 515.901305241758, 524.045419286957, 523.833107734439, 526.376412980785, 519.233497623018, 521.655691193756, 520.712645160171, 523.692358218226, 524.14381735816, 526.055631984381, 527.218934960776, 524.346498130638, 523.134627459604, 523.330178619699, 523.463235939517, 524.328285000832, 520.428107815805, 517.123712213295, 522.850891889659, 525.549529758736, 523.183459850955, 517.425103308208, 523.536865770726, 522.133044126582, 525.710511280678, 526.296282498377, 519.313048398637, 523.420827524802, 518.209906798646, 524.124254479718, 523.491236475708, 523.224444397287, 518.428721820683, 527.975845411341, 518.886740217059, 522.1890981421, 522.236527922941, 523.276333702248, 521.324579185253, 519.060710122345, 522.36607429259, 526.289166739404, 522.67649722656, 518.496891461898, 524.775286286754, 517.803133076677, 522.477023966692, 520.718715958674, 521.709128271764, 522.959743973599, 521.475891783736, 521.304020098178, 523.442939970186, 520.145672525628, 530.4950528584, 523.671951611574, 521.296037228143, 522.893875131156, 520.261358747404, 522.105266630553, 520.504364141728, 526.515693251078, 523.032603694309, 521.050333024828, 522.100738667012, 519.354009678598, 525.229350653743, 524.24213957759, 524.987517377302, 522.18850797172, 521.943258530654, 521.555483680368, 521.695234324571, 527.146000365371, 523.874581558355, 522.040173101383, 519.330887320153, 527.556365862797, 523.771093548086, 522.154650771398, 520.675038997484, 520.840183209163, 524.61900425207, 520.519596428575, 520.492901445521, 523.921330063256, 522.522776767855, 521.22642878353, 522.426032553089, 521.635626895754, 526.077606641164, 521.873827485695, 521.943819657665, 523.348595565801, 521.046667368852, 527.287686771892, 516.435021644154, 521.573617745189, 524.225673943757, 517.939822293835, 521.385037661257, 525.14249614293, 519.428577283284, 521.049303187601, 517.346498322179, 522.065983944159, 522.459088886889, 520.517765513362, 522.099076141874, 517.469770959687, 526.525851179401, 520.544465988074, 521.757998787402, 531.77855272641, 524.619991698156, 524.241074695779, 522.043222091144, 527.635789191989, 523.80337525705, 523.194222783212, 525.064404804088, 522.195068728607, 523.779272444008, 522.347649618397, 522.358802317294, 526.942416618529, 521.705216782684, 525.685973600499, 528.835858377025, 523.126145962816, 528.667883173962, 516.571961626309, 524.795977813942, 526.123439706675, 527.312676649236, 521.253864490368, 523.5343209708, 514.44312722456, 520.412836117601, 526.784120376189, 527.266039909951, 526.487193799226, 520.116380683375, 523.52767496884, 517.428900514434, 519.615110051813, 522.146591596868, 522.537197554301, 522.968043627067, 521.071714115678, 523.322807381289, 521.366424710896, 524.789008445748, 523.407204804572, 518.999196328199, 525.245100157362, 523.101770499756, 523.758256585966, 519.237855829334, 524.516256873948, 523.654306377106, 519.630158072786, 516.924991711572, 524.453835344238, 523.553700596422, 525.577434597869, 528.349370143289, 524.138965833399, 522.437846637061, 521.294943190961, 527.47747788386, 522.873901546354, 523.486140560817, 521.932161282598, 520.228631375733, 528.050419997373, 519.728522290581, 524.732145330547, 518.252328304658, 521.982585669439, 525.866289074703, 522.79403200742, 522.655738333169, 521.123168307188, 523.759792005727, 519.245737253291, 519.35922751981, 523.391532634106, 519.601935879676, 525.368290938207, 523.237453659208, 525.61955340644, 520.031626223125, 521.657561792116, 520.852076460918, 520.938152669655, 521.944828523861, 514.682254746711, 521.542393190046, 521.38148797085, 517.755290681276, 521.750460378265, 523.204697006219, 523.326599098678, 525.823790329305, 525.047947498499, 522.103038624523, 528.124585938835, 523.207205455481, 521.347355367697, 518.663820461968, 518.936119348224, 528.367913903744, 520.639367765291, 523.4925361519, 524.981856087175, 523.017488771189, 518.558545862282, 519.359694338476, 517.296906032635, 520.657967140035, 522.165914155629, 523.656047573189, 523.497269273942, 526.171072915324, 520.290312875881, 525.132566827261, 520.455520375133, 524.206136501646, 518.345322369352, 525.905954770927, 521.850384996911, 524.159168620289, 523.817836077631, 524.022560968791, 526.077465816407, 526.546749873206, 520.511671170923, 517.877728854955, 520.034263766062, 522.714260461481, 524.572689256175, 523.319661998111, 525.340293578028, 524.503310459289, 524.299142763795, 526.673993957625, 526.730163391068, 521.844210370625, 520.762752404664, 524.702161631685, 519.06666146819, 525.91253034242, 520.579984474474, 517.293172879892, 519.459020433837, 524.003531346731, 520.483182764389, 523.700284679178, 520.611157489623, 522.988867549646, 521.318828839638, 528.766794750269, 522.775985053875, 521.55633385969, 524.48940480983, 525.353432839235, 525.533199606897, 522.367843058805, 524.476139770984, 524.270052191153, 522.625571355916, 525.252474853593, 528.419572213115, 530.1477187574, 518.725079055483, 522.762077451143, 524.869800336457, 528.200068219813, 523.38336357422, 528.636583558407, 518.06260573063, 525.16635419377, 519.474211046309, 518.417378995179, 517.456063381992, 528.983885400917, 528.546167833079, 519.266212773295, 518.22793160868, 523.558248302782, 521.889422260429, 520.96398804283, 522.833973677206, 522.648354854581, 523.704535132399, 522.086200169086, 526.898854016538, 528.165106540159, 531.337417952171, 521.140115661728, 524.141759165639, 518.836410850233, 524.127154216019, 521.184242744868, 521.09316785313, 528.528897282721, 522.87908012954, 518.614742212856, 523.555891447071, 523.210302179405, 522.782387898394, 523.869732021028, 521.997229391062, 523.716450725267, 530.637576434535, 524.015120143749, 524.315069371487, 522.563038808931, 527.546897391462, 525.621801806085, 522.543511074638, 526.369112492801, 521.003843333131, 525.603406374184, 528.076389476353, 522.621453307573, 524.954698306924, 525.927938769428, 529.209058312966, 524.77911447357, 530.05970420133, 522.302674480186, 523.443640698976, 526.576059468062, 529.395249696463, 521.30231726301, 518.134061920759, 524.379476292656, 521.80042125505, 520.290246534181, 527.001416129257, 524.018112927259, 528.63221661499, 522.720182040946, 524.307499568696, 520.482784575613, 526.311992529371, 524.015611701262, 527.04315571663, 525.82872896976, 525.349337549162, 523.758405077219, 526.461909349365, 520.933357046116, 520.689685007629, 520.168082112002, 527.32046801436, 518.127040673145, 521.703534826433, 521.467429874837, 521.850169246634, 523.621249742363, 523.868293664223, 520.35053431846, 524.702267438603, 523.741274908076, 522.956966011929, 524.00762503917, 526.135784492221, 523.550650872662, 522.964661241507, 527.573182570546, 523.0432007837, 528.927552599109, 523.851347755335, 519.972011192443, 523.932536917977, 525.992270666825, 527.060406122205, 523.983797473096, 520.447833350548, 526.023670383175, 519.206339899822, 520.028483138973, 521.711761501439, 520.822665928866, 520.10556556254, 523.942211969054, 522.241124296025, 528.695490041445, 526.303886244577, 524.007337064535, 522.205418208562, 523.693031236735, 525.703342476975, 523.703030285814, 521.542656963146, 522.160814287909, 516.250559251511, 520.905485517429, 522.496453284129, 524.750104874656, 526.236544402394, 525.197930749956, 526.606715231877, 518.134711699112, 525.889709228008, 518.460747540532, 520.975169695221, 522.012105834206, 520.229401426942, 525.329773232175, 525.624759225396, 523.048728922182, 523.002141938832, 525.82288400739, 524.065946653586, 521.726173234398, 523.310993955875, 520.847663732222, 518.875048467577, 523.880502184542, 520.964896526868, 523.566611360654, 521.199739274368, 524.480090464276, 526.746401672873, 528.172664548689, 523.835896520795, 525.094053029182, 526.450553545111, 522.024110787205, 516.452295084753, 524.91907932064, 524.806817226645, 520.620760482013, 525.276485040636, 520.910894190782, 521.422894353733, 524.854833977049, 522.234872704921, 525.61003578584, 524.060904368175, 527.825130272409, 524.773849633973, 526.447377596557, 523.557575165003, 525.595871860756, 521.602960641495, 527.022315157339, 523.022189827516, 522.380357490435, 523.209344294267, 515.446055690978, 518.383002507426, 523.319039792902, 519.476575315436, 519.267665469766, 519.459238381904, 518.58049525877, 521.494070761911, 525.231080604675, 523.368209106201, 515.782507179299, 521.925235763974, 530.661679344611, 529.915122127591, 522.245199875437, 528.569498214346, 522.521006317638, 526.262872720272, 518.408921625495, 527.54966270789, 525.827958827731, 519.228970369506, 525.599542226625, 522.672895606441, 525.592129986983, 523.697998486996, 520.261774509157, 524.194592308943, 520.880407502323, 525.598490025434, 521.003191529613, 523.396395998578, 523.670104730847, 525.344281267757, 528.364739218011, 525.566262102913, 524.160808414009, 521.944394394385, 525.05529385813, 521.204206101425, 523.818163827525, 523.479099860296, 518.432877685561, 523.432667856273, 520.132674691036, 521.628991838798, 527.388110656213, 525.750571315359, 522.544636312778, 527.378940750191, 529.899713259462, 525.700976593618, 526.935700337661, 524.226157004656, 524.33539838111, 523.303924493914, 525.386691437978, 528.644504600479, 527.007262831109, 523.24008772186, 525.28795766263, 524.787814356233, 525.257569835991, 521.444518074294, 519.536366028467, 525.926345781546, 519.180148717431, 522.342200075371, 517.594592018158, 523.232444791766, 531.580705544689, 523.050062470488, 519.942032773737, 520.736074698633, 520.681499523834, 520.480181840201, 529.461578366623, 524.788166185368, 523.139296905508, 521.380607833463, 523.698828037525, 521.373502017876, 528.237624329983, 525.958786763976, 521.919738107691, 526.301329880901, 522.562933730306, 522.746538123748, 525.369659666471, 521.472541684158, 526.288014315287, 520.449639500203, 524.245165930556, 525.739606636163, 521.33126130122, 521.037506002148, 523.068362380785, 523.915333528213, 523.390507351731, 521.998780005253, 528.019995106436, 521.798826379166, 523.109033142241, 525.322341354825, 528.878034039466, 524.475867818962, 521.197983864259, 520.50154536418, 522.615912856301, 525.538058329538, 526.964118496422, 524.663647706255, 522.722742451168, 522.149945838613, 521.529308041651, 531.279784601251, 523.290352387928, 522.648142809144, 521.781858630109, 522.792960685086, 521.820488011582, 519.191841209455, 523.291441088716, 517.35052947532, 530.097802091448, 519.506781987258, 527.900878601687, 522.079899781138, 525.457660474427, 522.552774974891, 522.039477430833, 518.690115324826, 520.633018598226, 525.964835963457, 519.231874180708, 519.296363194074, 525.368328988016, 516.158374882594, 526.07105998301, 520.547554581839, 521.141302174627, 522.623477075736, 522.329841827259, 517.998092260382, 519.802723217918, 528.183820928522, 522.464850154187, 521.715316026209, 523.107342850377, 520.77587220585, 521.804686033358, 526.954504313443, 524.687774495781, 524.344046896849, 526.960503281636, 523.828370060828, 521.753600026144, 523.781231198911, 522.75136556427, 527.826633141687, 521.998772360135, 524.415325706769, 526.323596398889, 521.158717947759, 522.769522224281, 523.640463263122, 517.352038436424, 526.710859202444, 526.028227290127, 522.575271086996, 519.90568156044, 522.665561006732, 519.291313118579, 522.840785260788, 528.41928807016, 523.03561559088, 523.900375960387, 521.174643643719, 518.718418716252, 519.317222205125, 521.855727363757, 524.346450401266, 522.027823870462, 523.158755109027, 518.884161093544, 524.954180244933, 524.206706694037, 521.771487843232, 525.972741709586, 520.286081201426, 527.888175146175, 521.645286639158, 522.357815132757, 521.367405339972, 520.970440409509, 521.173160162105, 519.486662931743, 522.075946884905, 519.432049766129, 517.141875749823, 529.840906750204, 525.348474696245, 523.306369944844, 524.92295361969, 524.544325570964, 522.790935733196, 517.786090843871, 528.962471857987, 525.145992363485, 521.82374898598, 525.852035775569, 521.267205701815, 524.102744587032, 526.96420578865, 525.215389895317, 521.731160663702, 523.401786785412, 525.619370412262, 525.348691162667, 524.19310758679, 522.462004007115, 526.216487912771, 517.659834535234, 522.304493828745, 522.456899086789, 523.29924629534, 521.118598531318, 526.011524779443, 520.949914604201, 518.588490889546, 526.523121629084, 527.428297022417, 519.669526128691, 522.957525476409, 525.477665527285, 520.324746332289, 521.036803513397, 530.315245607988, 525.750675017269, 522.499973804493, 526.486558416531, 522.472472593521, 522.025211697625, 521.892200638812, 520.530083456022, 529.97367457768, 529.505112584294, 522.806425666311, 528.260922058868, 523.688126631944, 521.8265422694, 519.807714598789, 524.70076608921, 527.022267060844, 528.813386815076, 519.122861502904, 522.777022680879, 524.241270672764, 523.067641902948, 517.360081177231, 522.92064478453, 523.463570269239, 525.111288553215, 528.473331135603, 521.046302270984, 526.404729251545, 522.458976301264, 522.0991768248, 523.145285976901, 522.405852249067, 524.747365098744, 522.014089482373, 522.325376258234, 518.754244251878, 526.588353817003, 522.130809415257, 522.962890330201, 523.252789855937, 525.596703050216, 525.133094542086, 516.36771937971, 524.190452618286, 522.173870946303, 518.109430155244, 520.136931202831, 532.530154320082, 519.997765625993, 523.96991856892, 520.277477024006, 523.04514647477, 520.465815461235, 519.744423749389, 524.783853307855, 521.70462137487, 525.299772500849, 524.89727140233, 520.32756016448, 518.553988469777, 521.498290619587, 519.335836772823, 524.402135421676, 525.021240774312, 522.623658624357, 524.392438651799, 521.170634597528, 520.35360232739, 517.768040531616, 527.191478391752, 518.354249797421, 522.250467822624, 521.683401475405, 523.649128594791, 522.316261971988, 522.259083634031, 526.404503242251, 525.728642268937, 523.176444332085, 519.761771340887, 523.632428486124, 520.854664746654, 524.729802526141, 522.169467647363, 525.499435185764, 520.092323859143, 522.387626503691, 525.488028169694, 525.370342754855, 523.333793238771, 522.344203876902, 521.281619084501, 524.148468962773, 523.110329985277, 522.124758610118, 524.183017944816, 526.162941518309, 520.862987010448, 522.394605153376, 520.282681028716, 520.691387023825, 518.345220694822, 524.242295294111, 524.876472174575, 523.294435852378, 522.526188157717, 519.366916506684, 523.841079690898, 518.60712583594, 522.433219182822, 521.537788350979, 523.29108124917, 522.765945434314, 520.865885215644, 524.897285822911, 518.502510583935, 520.180734166042, 521.639001137714, 525.058993406601, 521.671952740153, 522.004397990333, 518.24302816879, 520.276778688534, 518.322970979737, 521.089322144522, 515.717636224628, 521.905566524211, 519.591997263777, 521.826002665862, 523.741173034533, 521.380044766958, 522.445612118692, 521.870812121759, 524.814106845891, 524.781680080753, 529.168108467439, 524.106891261327, 523.156550450614, 525.424473344164, 526.885092538255, 525.405103881815, 523.255214069635, 523.743329093653, 520.715198468924, 521.336587299408, 520.034898214717, 520.611467228764, 521.008683731096, 519.907502784013, 522.871954960527, 522.702685569811, 527.852658768714, 523.324279143299, 525.176705900682, 524.034199202283, 524.022016030284, 527.462889321265, 522.656081300553, 522.691844022002, 526.83864673186, 524.423940536077, 521.750438153142, 527.163645913774, 524.008370773737, 516.644911311943, 522.679509117588, 525.205331254052, 521.889490645147, 519.666324535027, 520.41096639696, 526.445359896184, 524.068606971962, 527.770926025983, 525.371956615848, 527.407103070708, 522.163768325368, 520.910115824242, 527.915484113043, 524.351144944687, 524.707247270355, 521.134032870269, 520.32706122679, 521.732265462062, 521.032125511851, 526.252047540943, 522.70877914946, 523.315432636549, 521.174569146575, 522.957283140851, 525.306077984032, 522.579039863514, 515.050669304926, 522.45653302962, 523.674270890791, 520.996118061845, 523.837200905377, 521.091257936776, 518.30789157482, 522.23333699848, 524.696932822058, 516.967060588414, 522.673050548722, 520.237377777392, 523.05743705364, 520.949463317365, 523.554285882892, 523.969865372629, 524.76843196936, 522.973756579391, 527.918622673938, 522.914698568361, 519.962206492753, 526.559292755433, 522.540374700979, 523.21972080157, 526.939636988006, 523.194031604223, 526.209747252531, 525.122711026351, 522.477341476922, 517.124674183913, 523.459610193185, 523.0392260856, 520.748595536772, 520.840725928522, 521.475519025085, 521.355877231766, 519.028347849895, 524.274118541325, 522.98460659579, 524.46097806737, 523.713453166508, 527.691518227108, 523.668078587865, 525.808081968729, 518.326037243304, 526.235115557652, 521.266674147854, 521.326788024737, 522.597578503473, 515.7755118202, 527.432442745785, 523.268898208769, 520.121023490791, 524.990241400406, 522.055310500989, 527.856579337073, 517.820887786085, 525.290658011966, 518.514585270552, 520.779925763798, 521.971154212882, 525.637002680488, 523.741445252152, 523.413361514787, 523.368759140325, 518.496401562457, 529.010449432389, 518.155921432797, 522.689837620571, 520.009930921381, 522.181061459516, 520.81940081057, 530.306287179464, 526.5376514534, 520.803187709793, 523.594574487483, 522.662049806487, 520.499658011294, 521.981500077, 521.764215318983, 523.151261461968, 525.30864994547, 526.721316347538, 522.090439056825, 526.118380597111, 517.523180465681, 522.700575494769, 523.019939810358, 520.030514747733, 527.692610744883, 523.042092778651, 523.586861199888, 524.863497488827, 518.321984869683, 522.429135595305, 526.197123272924, 522.867753080901, 523.588053353835, 525.369307270282, 525.169795600823, 526.355376300336, 516.949857963723, 522.966741324515, 521.340492417175, 519.119522808834, 528.745281214911, 525.158483731611, 524.979909593209, 527.418635190062, 526.9981224444, 527.502496711806, 523.242872899126, 522.056645790062, 526.24517872592, 521.912942632396, 522.049163407272, 521.922210009551, 522.186614890778, 524.007810869719, 520.910272379426, 530.135238480062, 523.572929244843, 521.986717641533, 526.735731563388, 520.596730627323, 522.388697486513, 523.949062645456, 525.194931731931, 522.512618656746, 526.527099308437, 524.546718839513, 521.503676682136, 524.026958996323, 523.277541450813, 516.829348338159, 521.844614978349, 519.274426671741, 523.192505579761, 525.747305248152, 522.943388160222, 521.433492072643, 522.856636926074, 518.594466917542, 516.607642204065, 527.062020262067, 520.59380066075, 523.171211213466, 526.189998471978, 521.699886117095, 517.264537514454, 525.98599646721, 523.335193397037, 514.938606797751, 522.875200689092, 522.257405977749, 521.379472903995, 523.68271793758, 527.101415198229, 521.482818793715, 521.054706808579, 520.314777481403, 524.637926457682, 526.193788468495, 525.523766347625, 518.002762997319, 526.165403849471, 522.248079252064, 521.034734455191, 520.352291907976, 522.770694649552, 522.978872127965, 520.166699544287, 521.680343541703, 521.417746694559, 527.264093204261, 525.874542808589, 522.098204121101, 523.902930651747, 528.033910123892, 525.414970476961, 520.975554702128, 527.648523249342, 521.355422521408, 515.423730932761, 519.154522804963, 521.556355527017, 521.654087719823, 520.57802714513, 523.474536846696, 525.588665693684, 520.434318883183, 525.232153355426, 525.615466367278, 523.952360227807, 522.482560004136, 523.058767964217, 528.275864421542, 526.358465533328, 526.236750027069, 521.630310047826, 524.66821361822, 519.773570113148, 520.433708056442, 520.42334685939, 521.825968515432, 524.521635224874, 516.870017004219, 524.431667834665, 524.093716460277, 522.742181178201, 524.433428748324, 523.664447583236, 522.51242917323, 520.517480438817, 521.113437938721, 524.326854098931, 518.26480587399, 524.642628801105, 519.925764070653, 521.529386527792, 530.026328618339, 524.886446629193, 524.16228870945, 520.634949680858, 519.899109796491, 524.116208577042, 521.634804059587, 523.136729591863, 521.805259247985, 531.047465059804, 521.125528410769, 519.6793482851, 523.415226281313, 525.261984194356, 521.918533665442, 520.964697021909, 524.03932874149, 524.492993964425, 518.98053272754, 520.097771377799, 523.115528769617, 524.84654642049, 521.132647308917, 524.832643574307, 526.809658134265, 518.038590223178, 523.427657235427, 525.660253496301, 522.744233169037, 520.488966197761, 524.594706274076, 528.618522176564, 523.169343732565, 522.064848671464, 523.267523407689, 523.932278222977, 516.962500258767, 523.971456645622, 523.639742958259, 526.325906392565, 522.98113677569, 524.43321524694, 526.747545733868, 524.633174701712, 527.611731732423, 522.176020839646, 528.518728389858, 521.596249951464, 525.467686076708, 522.784372799821, 518.005722652181, 522.636451668291, 523.302303412429, 521.356948441311, 527.20026162002, 523.716878741843, 523.825500616021, 518.34008224092, 526.156490752126, 520.257715206015, 520.455884075236, 524.605699835496, 523.948792474152, 519.955388984049, 520.729773726599, 519.608940259177, 524.225855530059, 519.027862378168, 521.212785489875, 526.548848735617, 521.052777477891, 523.443344167315, 522.853602610258, 529.777358631819, 525.572083994651, 523.006038835053, 534.294460903811, 525.753143199642, 518.428921265283, 524.44992284334, 522.741624148907, 519.415510949, 528.647978586485, 521.064883245907, 524.110649481954, 522.14346431694, 525.36902193659, 522.494664757384, 522.587204565426, 519.805393437177, 524.002431778806, 520.766994824549, 523.408066091239, 528.515065063572, 519.213324832609, 522.870738281089, 521.552054867289, 528.108461001545, 524.17513825238, 522.44933759208, 525.614064517146, 521.79624769626, 518.20930677259, 525.268070614765, 522.743555481297, 521.179081090989, 517.381250070741, 522.835142555543, 522.776378552008, 527.94525648047, 519.50159572212, 521.04258642065, 521.885327465115, 523.423314734902, 521.539377637851, 521.098643989284, 521.646462213959, 521.492256830368, 522.156000119365, 528.770586264609, 518.880719525258, 521.168852719825, 523.99650222964, 519.670850980147, 523.648118666671, 523.00218661316, 522.34956822653, 521.402605401157, 522.867939488197, 523.853364214418, 516.809313788326, 520.744329635181, 525.240601987942, 519.094059474251, 522.526272581517, 527.544510215618, 519.026405593959, 521.890898300752, 529.722354462482, 523.862463241887, 521.248167591782, 527.324763635069, 521.059054542264, 520.835498899012, 517.434771211766, 524.445028266664, 524.784708787728, 526.685741279241, 516.326247454945, 522.35181389269, 519.350367102187, 526.564774448226, 521.719573889063, 528.791840506861, 527.883758236685, 528.126303139782, 522.540192051582, 527.287050473568, 523.903391176866, 520.802780316875, 522.19397078494, 522.289991828454, 525.123793567388, 518.872797780692, 523.444604133911, 522.540055548812, 526.744693097245, 521.188541996909, 527.032433251669, 520.707693894458, 523.212431000349, 526.120658207281, 516.30162558341, 525.946307071118, 522.62612299473, 521.986910176402, 524.406995506968, 524.904250430419, 520.377678151521, 519.112359481339, 526.320027542531, 526.386601424478, 519.242385060509, 522.808696857309, 523.120052721825, 521.77092218488, 523.954255223614, 518.212275888327, 520.625240955215, 520.204827947413, 525.603684521374, 517.812862915576, 518.976665447046, 519.914412356148, 522.807107031874, 522.555941717905, 520.774143771037, 520.146024499596, 524.335533992649, 517.00564155145, 523.486679580297, 522.437020887034, 523.860216528605, 521.817034656242, 525.604052287831, 519.083949835016, 525.362118875167, 524.085495116221, 520.115021897621, 527.69034590037, 523.068356070082, 522.044768577564, 522.388870247703, 516.954314817187, 522.701655686248, 525.652367516945, 523.185777012969, 521.471879231842, 522.857794623511, 521.177817823998, 524.829121131294, 518.792062109106, 514.652658925286, 516.775656289149, 523.201795420815, 518.164441496681, 522.062834431029, 519.012208981771, 522.542881982706, 521.18239575641, 525.314679448458, 522.236886774492, 521.709792454433, 521.607485926662, 525.966629302594, 521.306531046981, 529.795881178556, 521.279404280044, 520.650013948832, 526.12143048138, 523.013391125698, 524.759281591478, 522.531537363549, 521.43368039591, 523.93829363352, 523.339387896306, 522.156118683487, 524.898441168058, 523.042813083399, 523.617516609334, 523.372481788467, 521.90972517862, 515.953198406142, 522.502042123416, 522.63351167124, 521.540856527949, 525.394596494312, 520.476921182026, 524.806772918568, 524.474326067954, 522.814353182031, 527.235529486147, 521.908321176387, 520.52497276965, 522.579633898387, 525.299664714443, 523.511340374053, 525.057645278689, 523.65267174379, 520.024616120702, 524.167302961884, 522.006117816284, 524.428235281513, 518.919703352057, 526.536442724756, 526.510630308053, 524.190924093685, 522.786506894509, 524.038805796231, 523.195463921693, 527.741402588718, 524.287441660976, 522.135036292279, 520.431846526469, 518.937848286792, 524.122191112566, 527.848397624554, 524.484013888677, 524.260975803068, 528.944194963239, 524.75620604929, 517.720436989041, 521.003606723034, 524.700647214157, 526.945300471861, 522.00093035184, 520.892300882467, 521.669473446141, 523.686680099299, 520.502505297088, 523.40835957762, 524.852497482117, 521.275435189349, 522.129553818133, 524.877916476945, 522.814424349831, 521.461776733363, 523.886407104367, 521.351295320654, 525.961398969238, 524.869709256357, 529.735738990778, 526.502865472282, 522.632939993698, 522.076559187075, 528.091982278059, 521.353694184196, 522.594239527274, 520.249002886458, 525.080171658544, 524.954320041108, 524.170352105868, 520.38798039115, 521.172186452116, 516.329938778222, 525.283443119177, 516.184370955139, 520.096700208123, 521.40495419525, 523.517795436911, 520.697561891363, 518.044553683367, 523.190772792569, 525.313466727047, 523.049324214019, 518.673714238593, 524.51312388837, 516.709789270306, 518.9756594357, 522.482889447597, 522.148067217763, 512.124034289124, 523.8031326747, 520.281793907342, 523.679615821892, 530.481231817596, 518.207768147331, 519.653806522283, 522.711049202361, 519.051617286828, 517.232190934357, 527.645342332758, 523.91905088651, 520.972479183089, 521.668819562894, 525.32022066544, 518.263768016597, 522.020778949773, 524.2766298206, 524.376244505284, 525.119562146955, 522.598087907605, 525.112347932673, 519.371739832519, 521.108541930229, 523.642418620754, 520.604480769952, 524.703115239039, 523.966993373222, 520.160178394171, 523.69136597635, 520.905706825563, 524.974640422103, 522.618026672469, 522.336372663766, 520.253481380215, 524.802183252672, 517.862002706206, 525.656555891435, 520.00732064832, 519.051469596475, 526.166231424177, 525.321540891326, 522.241317374712, 521.960751296797, 521.151297594289, 522.198250933599, 522.37217171005, 526.630524559415, 524.334619323311, 525.180674569324, 521.928558480658, 524.605924034985, 523.491904923285, 525.7405371985, 520.405144016207, 528.775719656179, 523.375002024771, 522.403508092309, 524.135731098295, 520.159985678073, 518.491691362043, 522.004492487019, 517.358396352197, 527.722864400798, 527.123170162259, 519.436945618575, 523.634835966749, 522.232513995094, 522.151306071354, 524.62989428601, 522.725809607171, 524.460425765521, 527.402438219436, 521.678454302279, 520.565026757017, 523.183287797804, 525.279141613015, 522.2004714212, 520.127587906038, 528.928439201137, 523.666266472275, 525.533166689173, 523.817158596318, 519.734396252312, 518.258445849531, 523.347463293118, 519.635471721801, 522.68080261196, 523.317211998931, 522.856616939992, 525.618153118825, 521.088473841627, 523.721652065154, 522.291215330336, 522.374624803887, 527.175262095353, 522.538701147471, 522.881970453932, 523.155672817601, 522.392665459347, 531.352847952048, 522.826591261807, 524.373910431954, 520.540331512298, 523.222512913581, 528.229961994903, 527.517127635721, 523.120522251904, 524.928870750191, 525.110682573991, 523.183907504287, 523.573002054217, 524.614848982266, 522.658143162693, 526.191364890807, 520.646320536457, 524.715576389742, 525.130045161095, 521.734875671988, 525.303759754288, 518.620596700693, 515.621106453543, 513.898479507994, 521.469357021523, 523.860782325805, 522.7470793236, 518.305572115486, 520.049142257306, 524.082063026787, 527.672767724964, 517.777008907677, 521.031870141506, 523.516001138222, 517.575339581745, 523.755875457855, 524.037636852123, 520.991952783143, 525.371237615324, 522.11277396959, 524.953714585746, 522.592695117689, 523.124415606368, 522.738235216964, 523.941352561571, 517.593280068712, 525.831597291836, 521.422002779732, 528.538260693718, 517.546982851165, 523.59218517363, 518.788164181305, 520.098113239221, 524.603894056901, 521.527963394965, 524.960854948937, 526.346641971717, 523.200598671622, 522.745996149954, 530.065908045112, 528.011279618357, 521.485211089962, 527.450986754651, 524.990652911338, 520.901755951706, 520.880358065264, 527.541621968369, 525.982883540653, 522.80441973871, 522.518110057829, 517.818872302351, 527.43002389891, 527.430851905867, 526.602473033524, 521.848089893172, 522.480385766562, 525.528164619566, 520.051098154395, 525.039404358722, 525.780993686832, 527.077545380493, 524.410585591545, 520.097884968557, 517.80159734609, 521.024347337866, 519.63405583897, 523.088142348046, 523.537677812471, 522.501155043398, 523.760245154076, 525.507044314518, 523.435926550186, 524.708576721211, 522.139240669394, 526.732666036133, 525.396168233754, 524.842877066665, 520.77586454709, 523.02241848033, 516.877209828443, 524.444850537259, 522.659396247956, 519.160356064378, 526.403486446481, 519.593726683991, 519.910292963073, 519.776839181958, 516.829310073203, 520.495111771295, 518.779410352082, 521.790311932739, 519.4127199048, 518.211617261308, 522.968434739225, 524.059804404224, 522.308611603483, 519.773262926512, 523.580513012491, 523.748375710629, 525.405249564193, 519.800623455653, 523.183795661526, 518.663785512937, 525.67232688634, 526.682338006617, 524.061830610654, 520.266751192739, 528.908051212105, 520.811888285043, 522.812309927098, 527.407873595327, 523.314938163756, 524.125253376649, 521.035426046478, 525.708054004463, 521.831824778413, 523.341126643779, 523.180708193895, 518.72631966558, 525.302017860229, 524.360037157192, 528.050550135041, 524.72445500916, 529.176478608041, 526.733090473473, 524.094592861051, 523.60571989266, 518.018073476591, 521.7399183719, 521.352867585308, 520.091225430041, 522.117268401069, 522.35666268315, 525.870353317434, 516.841835801823, 525.961412122644, 523.075790671242, 521.292342329854, 525.474108216845, 521.807490419488, 523.666387671054, 528.104772915852, 523.641829539513, 522.58716079064, 523.436350897723, 524.241767104853, 530.168359319408, 520.970666637733, 519.084384125093, 520.232573325806, 526.422504824296, 519.009642779516, 519.324646311263, 524.91543980468, 529.592404504864, 521.243446164924, 522.432662578855, 523.011432670943, 520.174875567949, 520.420267042778, 525.608871010036, 526.611605012147, 521.823193066527, 518.758386988751, 524.129618927981, 526.551499707474, 517.651851841745, 517.76309106951, 521.74061976754, 518.044252567308, 521.386017475759, 518.774926950424, 523.590039844406, 521.807514544418, 525.255825471637, 522.14548140172, 523.711775127077, 522.766473158456, 524.786987584863, 521.319056406224, 525.209324180301, 524.229953319726, 515.834801928321, 522.287812501821, 522.049224580201, 523.273588826657, 521.718498000368, 527.865057548608, 523.635294730961, 519.46910214566, 520.414916884787, 521.734018907597, 517.932870805056, 526.258237556591, 527.883225853663, 521.274015004938, 523.296816672556, 521.382148713103, 524.408022520204, 521.982438233899, 519.978389142828, 528.274365792004, 526.98515176669, 523.433037306179, 522.867084670096, 526.036765004226, 523.229947371553, 523.031679848545, 525.163069788041, 524.121939184942, 517.389570249973, 523.044315936874, 524.801573085126, 525.390272208962, 519.631317598831, 523.5865654657, 520.893516964458, 518.866054615389, 518.273344254964, 520.208806608227, 521.580592508566, 527.375625208961, 520.537595578357, 523.482431131959, 524.379148780265, 522.642147893042, 520.460031263358, 518.797597544574, 523.718681095685, 521.007812548518, 523.736700402333, 526.218634171482, 522.692176299137, 525.136622856436, 525.869198414421, 518.787258585825, 519.837207009317, 521.485129145346, 523.433927557418, 525.42544395917, 526.226528413741, 521.647729368843, 517.386828295747, 523.454185239059, 518.799671479557, 520.9564669883, 519.046654463377, 520.236135211115, 522.383319807239, 528.130926359269, 525.261081270077, 527.451871005594, 522.071618844585, 527.478446454443, 525.733001061008, 527.046291441731, 526.281830773458, 528.207921373019, 522.061834682891, 521.521976027354, 518.595228172573, 527.967175601936, 523.499162328591, 522.517113305162, 527.138408895829, 523.650663725286, 524.768370664901, 524.660648102649, 521.687023140818, 521.073147941229, 520.359035941246, 515.805132153727, 516.870034943396, 527.793400995999, 521.580105310602, 526.285155521084, 520.342763372946, 529.590448471974, 523.535368603895, 522.529725742718, 525.61367562935, 526.213550060245, 520.039669359165, 521.506016297576, 518.671568943508, 520.274612163959, 522.418736537293, 524.957979858515, 524.593908501342, 528.735757181535, 522.93551175688, 524.817682514415, 520.388106496987, 520.37181617912, 519.147906641151, 524.73378200199, 527.482476306414, 517.303393399902, 517.797131712659, 518.976349817242, 524.189622403042, 519.352593389039, 523.084218090778, 522.825405833007, 527.112878353552, 518.893224421466, 522.816709228464, 525.108032424062, 523.842192128543, 521.283604735429, 522.803546267119, 521.365130763919, 526.208303658064, 519.591901477831, 521.879609776774, 520.62710505194, 517.577292693335, 529.861154158576, 523.366658927709, 520.421528172526, 518.669595472858, 521.545640716456, 523.905485958504, 524.329396737494, 522.484134881474, 521.171155940003, 520.553152489867, 523.448586301469, 522.327687786858, 520.255871931023, 521.387396369248, 520.66018022845, 522.920735513739, 524.151721516217, 524.157009664672, 530.732910861264, 521.444942835366, 522.871756190955, 524.542778592626, 529.046111803233, 523.62903795882, 523.991009246615, 521.563247935511, 524.520643099472, 527.00333622839, 522.949622211146, 525.597012650754, 524.239107426701, 523.279576172794, 523.100744419685, 522.51152621672, 519.452333553651, 524.367628586832, 524.331405035065, 522.531040938452, 521.594365866099, 517.854996610886, 521.559572615849, 523.698619018041, 519.531894281772, 521.298029958091, 517.555216045605, 525.544641578944, 523.384567341312, 517.740521617532, 525.28123109404, 523.442146474263, 522.770541122836, 521.242560099293, 525.06534652513, 526.271552318809, 525.711891217306, 527.238046248859, 528.142624524594, 520.465317168626, 522.936612206945, 526.539231136976, 525.154335823964, 522.301319044971, 518.393373872026, 524.433342808836, 520.19961568658, 522.235004677504, 524.326033865009, 520.40919060906, 526.203526925019, 520.937495956197, 518.340655388177, 523.257383065263, 521.639927799314, 525.911425512506, 524.448384756431, 523.934626127159, 521.472418489582, 521.248986465973, 521.651041493877, 526.013426203888, 522.213378798272, 525.119114483454, 524.643089123037, 526.896682657432, 520.973907080507, 521.996367957062, 517.297706156093, 519.230076166237, 525.601637755819, 520.5629070205, 528.174089568668, 520.590896388522, 524.157800827198, 522.080601287228, 523.770892111776, 525.279131201951, 516.112465166698, 517.946004929648, 524.974600452586, 520.03682713611, 522.458485730673, 519.299870450664, 522.9753243249, 521.022144612809, 523.107208103015, 521.631696772632, 518.901070770947, 521.544525825405, 522.126771462418, 522.937037189198, 522.325818721146, 521.245598945974, 520.191755464741, 523.378457615705, 522.024304503431, 520.97435953997, 527.618183436857, 525.273872021939, 521.00010017116, 518.037684659884, 523.587800708789, 524.637468132305, 521.18338816819, 526.913997598681, 525.847277511343, 523.405709378996, 520.642890448506, 525.703999820771, 521.544443697782, 523.237059818545, 523.840048459598, 524.875854035001, 519.520001306606, 524.806557173212, 514.999763593437, 526.754454714243, 524.026803583309, 523.191292113195, 521.628311847863, 525.480264501588, 524.2154537837, 520.159296669503, 522.483576655378, 520.405082761451, 524.932351602635, 521.598145361568, 520.804026521284, 528.363898756395, 519.908304563284, 522.71721474255, 522.892878455808, 525.68433349449, 525.776301645839, 522.420317902212, 522.977938633447, 520.838874565152, 522.118825410332, 523.282646756297, 528.123936107979, 526.284030109883, 523.414364937466, 524.693520623007, 523.48074278909, 523.349035854719, 522.840133100043, 521.293375056501, 525.156188112091, 524.215902024438, 526.316218231937, 519.705789717919, 527.601187171311, 523.734432906886, 524.25709947648, 522.5697874236, 520.8762186981, 526.036549202673, 525.094954902028, 523.004681471322, 524.03634956504, 524.665684797609, 520.506635408448, 521.541448206541, 521.552820325996, 526.948489453683, 524.374578332372, 521.7944501119, 523.843325595808, 521.473028724802, 522.573533199374, 526.334667789011, 521.776143066352, 525.568272809506, 527.209649941433, 520.239101873632, 518.819329879536, 527.186302399083, 530.978245602806, 525.721428145553, 518.653951499112, 527.036764478822, 519.529372826687, 523.258653208387, 522.702723438915, 527.342940924853, 518.04639842587, 523.71173276017, 527.932412390632, 521.616899972254, 520.965327382724, 521.871580410662, 520.057259638839, 523.305775066229, 523.717288227435, 526.72484981618, 522.701920762519, 523.795485546843, 522.112349752291, 522.065428171065, 522.064865430823, 520.322407825919, 516.566463436167, 526.864751005513, 522.591470522249, 522.772091892088, 526.282863578367, 523.229939872043, 523.806415308454, 520.889766087331, 522.240582117161, 517.834699580171, 524.505214731134, 523.795447116666, 522.195997877573, 527.424651681167, 526.630339512231, 520.268137423162, 523.600926604197, 520.805946325144, 530.301262255982, 522.969267698408, 518.107182105822, 518.657695203213, 521.860158806935, 516.38891885992, 527.100312370082, 520.464154289017, 522.196997846445, 522.212070495351, 527.312421605384, 522.723615773138, 526.117264783734, 523.450368464434, 524.934846404724, 525.357136152646, 523.516006312256, 523.857905821914, 526.211939810927, 521.009871390796, 522.182462579019, 518.680399320898, 523.618834348452, 522.737839263431, 523.881358336985, 522.775956773233, 522.970136296655, 525.673626613696, 517.041802190726, 524.133276944138, 524.506161697213, 529.942737494691, 524.877306565678, 527.379854861889, 525.698069014104, 521.942327147261, 523.539288155095, 525.448368085688, 521.003339242234, 520.582689338609, 525.870822451183, 518.058608433077, 519.569824513366, 521.797981228537, 523.114635171695, 521.594326272819, 525.485332298161, 526.843501415803, 522.86887213293, 522.403682606631, 517.487992543667, 520.681145297776, 522.263524292978, 522.87371669313, 522.53663271913, 517.058449712909, 523.721355823858, 520.675821308089, 524.007592037961, 526.719317995523, 519.256691423287, 520.498106143114, 523.730979169047, 524.002624810377, 524.461630709402, 516.48004320164, 522.311796245335, 525.709222923321, 522.836928078586, 524.172211792759, 521.239457589782, 523.580275640121, 522.190854161794, 519.5149309995, 524.291549376322, 522.147578286249, 525.010769963751, 525.620091921446, 527.886077668293, 523.188431976389, 526.852935599983, 522.090065365966, 524.869197633656, 522.845001109596, 523.634238959699, 531.098714997585, 521.490023089112, 520.86781264108, 519.642133249704, 523.988123835132, 523.797286448549, 521.162166715187, 522.361394392683, 522.114552333395, 521.344843206291, 529.225071419577, 518.839416780269, 525.601531515323, 521.478060724291, 522.515772488382, 524.236443784849, 521.920030461741, 525.601457765941, 518.844499868707, 526.102487591825, 526.804584991122, 529.095762425492, 526.067773587334, 526.835324484504, 521.452900379217, 525.983773751852, 521.339745367683, 522.619579683765, 525.162552994369, 522.015140558724, 525.722053142411, 522.351425197326, 522.235997177787, 521.917170734251, 519.118912520805, 522.12231390954, 520.797908666218, 519.198253810629, 523.099244343118, 524.894594343778, 523.219580696498, 525.061725468449, 519.619636387246, 521.884301430652, 526.449680154556, 522.074374808667, 522.616452581492, 527.944805825312, 524.3876533847, 523.692276296521, 520.066895165323, 528.58716548365, 518.101822306482, 517.726733051946, 522.11871469059, 523.127572175867, 516.717300070725, 522.370454026473, 519.129572732534, 521.039299466045, 520.476683108898, 521.580317100893, 523.667410168395, 524.102907402771, 522.063775229466, 525.144320202011, 522.856022869332, 525.329422049226, 527.153701780577, 524.831681150435, 522.117890897417, 520.270673772638, 526.495713487869, 520.43429573255, 524.917936727738, 521.319304682096, 523.902305545412, 524.295456620323, 525.085836840145, 521.677001415298, 522.761366889661, 524.59353224208, 525.197152684579, 521.619197694808, 524.679862636738, 522.142347602838, 528.115361097842, 527.215157465057, 522.341524791566, 525.473598338154, 522.101533458697, 520.076835287527, 524.821190095317, 522.039956628502, 518.763027791456, 527.12145245079, 522.911579597371, 524.058252286224, 522.739245061515, 525.411649573656, 522.965178489952, 522.649847900246, 524.304645754817, 523.8553517211, 518.32360741191, 524.79237924603, 520.538310427749, 524.519598273344, 528.628883674915, 532.423233587289, 517.58684962026, 525.632768829268, 526.263426122666, 522.447820364193, 523.751486704841, 521.194747257097, 524.168299437839, 519.051390007618, 522.42013300368, 526.990590692809, 519.704646645457, 517.515421124489, 520.642616098055, 519.611051825088, 520.101016160885, 521.341854889305, 524.998093982088, 515.898274857857, 519.658691477173, 525.299618642763, 525.917521621846, 521.0891967573, 526.377130439162, 520.984786689528, 523.026744747721, 528.226961520181, 522.610673501823, 524.837851523338, 522.313693143127, 522.547057702923, 519.217047034653, 522.931250195022, 526.49343659014, 517.583612144397, 527.375030221848, 521.220922440825, 523.347986752868, 524.028919464925, 523.097009645328, 523.973365334726, 526.64166968177, 519.7120248162, 528.240638645477, 521.688833091827, 518.897768751768, 520.301404178259, 521.734688425887, 518.502795934173, 527.210467725571, 519.80116560495, 527.556299876319, 527.23770439185, 523.98429275193, 518.432406316255, 523.860551314576, 520.852622174601, 519.037094725254, 516.424304269988, 525.612398961241, 521.906313451655, 522.011048758779, 520.44791432356, 521.648364316305, 518.983164323281, 524.864404145848, 521.70738619602, 522.139724840129, 519.471462309462, 524.066230038516, 517.236810335944, 524.418027118797, 517.410792126842, 522.110841429691, 525.163030411739, 522.696146527839, 522.677329679854, 519.512574655346, 523.155727815757, 528.286424953695, 518.35639853766, 526.817256367335, 516.162107122505, 523.811436213869, 522.427869114322, 524.802778167862, 523.306650394875, 519.985449638019, 517.377383644139, 524.349744279548, 526.414587158685, 524.792567908433, 520.102774811363, 524.77533233954, 524.457677378136, 523.472237073676, 519.404234857626, 524.415486724819, 521.168655914924, 521.461358503849, 523.267148264699, 519.600092380654, 525.438208895448, 521.70468165002, 523.444168260314, 522.572735298294, 521.065510242621, 522.446689487887, 521.464208237941, 520.847309584327, 516.210304397849, 521.330513012812, 521.945139884501, 526.811026605869, 525.630507276101, 523.983456494946, 519.756387755897, 528.189096049483, 520.021720999516, 530.63253139741, 525.193774905979, 520.690634372204, 518.824098070694, 527.15038928974, 524.564278539707, 522.918545930152, 523.929649825321, 521.292171613639, 519.937053863163, 521.944242555732, 520.171104240534, 526.462880047343, 520.799887377693, 529.966452276373, 522.391161346123, 523.799700867246, 529.478871458166, 523.451175136124, 525.410584500019, 520.277982985261, 523.821530989205, 522.552669829068, 519.260492115773, 523.636367784476, 523.712985077068, 524.662873559672, 528.609253052546, 521.664534691388, 517.980121139096, 523.824399326313, 524.658639332479, 517.64098730556, 524.925394949353, 518.782033127168, 524.710391590596, 524.249421586454, 519.522313547235, 521.800474437014, 523.340260568953, 524.497488624436, 524.658862193051, 526.317925347651, 524.063612550155, 524.877298007315, 520.182547803147, 523.171566313915, 522.438657341918, 517.620682371232, 519.34474529315, 525.346865300423, 525.210566572112, 522.74648524643, 523.278674481605, 519.448982628511, 518.670957616178, 524.642927129361, 519.171369797399, 524.516632378752, 522.884659269295, 526.613574922416, 520.827247236416, 526.356626431743, 518.809022769506, 523.43134159852, 524.235708355388, 526.073474903803, 520.776821182052, 520.884961462547, 526.415388719706, 519.351768749477, 519.728769281423, 522.281458168563, 511.874551024136, 519.704378199328, 522.23513554492, 528.675087113592, 530.704980598714, 524.945909579244, 527.625035239692, 517.375602663322, 522.803771581401, 526.726193110348, 520.308752189352, 522.478943386417, 523.780710015286, 527.375941404107, 524.351168438209, 528.836404919883, 522.474482269036, 525.647493715457, 525.967999972373, 521.200414261599, 519.376183027304, 524.538761121691, 524.457303332548, 519.092079280743, 526.02493589786, 520.961318279589, 523.091601393562, 521.397870382662, 520.40062581972, 525.43166163345, 522.404048910571, 519.716973209131, 524.217042613411, 529.23645148254, 521.525729380385, 523.979622905553, 523.971309458508, 521.229546953739, 524.101796435599, 519.595454199311, 523.766858941496, 524.289442024428, 523.66404733297, 524.644158176776, 520.861317292307, 524.197338321006, 520.706748450048, 525.076836578463, 524.427798165434, 521.325743293224, 516.469778673646, 524.025024150143, 526.440277585359, 526.812010598755, 520.703455762573, 519.970884363375, 523.872912193232, 522.592798838397, 530.051430196607, 523.677231979845, 522.334693864301, 522.061834160252, 520.28029458596, 526.455385475626, 522.585866157467, 524.77786534886, 524.266537362495, 531.709213380127, 515.951816102603, 519.284455816486, 527.849782161148, 522.691158062204, 522.332883331204, 521.789391279085, 523.931177112408, 525.430180810047, 524.616055502378, 522.708157599473, 522.332637211965, 523.721714083932, 520.182680748362, 518.244953447938, 525.045198025848, 523.71260541831, 521.500338637878, 523.636582913272, 524.051750748186, 522.983130926293, 520.845976567626, 525.573882853771, 523.667194753534, 521.937374221496, 523.585126043303, 523.705832148586, 522.981077580148, 520.01239829752, 521.302698630672, 520.062178968443, 525.53673043776, 522.826928647538, 522.235686893145, 521.937230557987, 523.582883902144, 522.593760125781, 521.930196132098, 517.504582265986, 524.42684673416, 529.342707214261, 524.747585750069, 520.857664981011, 524.022578009614, 523.634862707669, 526.114439647047, 516.784252718633, 527.724458352836, 521.723416989602, 522.058325314021, 523.433234425092, 518.600689054497, 519.406188772003, 522.069831667495, 523.795563584798, 527.44281773267, 521.041079653926, 518.716891793492, 520.793140465566, 526.386868198937, 522.963817612142, 528.342008113146, 520.467610192281, 515.845828121835, 521.093570106453, 521.084787196958, 520.544082099734, 523.09014750258, 520.290463736685, 527.756776514998, 527.332682408493, 523.962142217332, 521.570514124263, 527.56033216866, 522.54889519412, 523.734086425661, 527.731121374798, 523.936754792353, 525.292444555702, 525.317935068021, 523.149364996729, 518.36307487354, 520.728751977494, 524.967924449967, 527.85888901562, 523.88013992111, 523.068198031198, 515.406235825622, 523.238949007054, 526.061888221825, 523.177934554496, 521.995050520072, 521.382653757916, 527.420769044779, 518.31401655278, 524.035135966889, 525.018796236407, 524.888157512002, 516.440187206246, 522.681625865047, 522.521749572552, 520.462538343763, 522.837615307525, 524.290961474228, 526.128632037654, 520.15309954017, 521.479276377352, 526.378183974585, 525.546499169598, 525.828284651178, 519.678656148122, 521.553473687221, 521.673624254327, 521.869454369003, 523.952384433496, 527.462739537576, 520.972004593225, 524.7973829143, 529.436551421256, 524.722045634754, 520.288811183655, 523.310550216765, 523.552308188238, 525.093801629041, 517.07294035867, 517.382900061114, 523.807037833763, 517.950366014903, 525.663579154314, 522.240900324974, 523.156543753068, 524.765564042652, 527.566535338949, 524.458882792767, 524.824526554699, 525.845479769072, 521.094433678245, 525.464334658717, 520.811194093021, 523.418185973416, 525.124436856608, 517.608635344113, 521.644684929492, 525.1457082208, 523.198630484252, 526.137193996248, 520.207489498131, 523.2708071144, 517.965502433581, 524.497170119305, 526.043798163462, 514.571484003864, 517.770512038742, 525.552498163616, 518.674689182268, 523.756553901907, 519.807790461327, 526.093518924796, 519.436976551589, 520.324221904271, 524.247332749193, 521.491366270635, 524.144072197805, 524.349036641079, 523.035597405806, 522.087354899521, 523.909210360209, 529.08169891368, 523.957027065488, 521.69747235443, 522.726222747568, 524.328555062123, 522.128388608049, 521.128023682299, 524.245511049846, 524.722483745936, 524.620835920791, 522.303073220843, 525.459399820043, 520.110725774923, 521.260671587684, 517.138878766279, 522.460740814495, 517.59440755229, 521.928165161373, 522.774488288031, 523.294566783497, 521.730799867452, 517.76783565196, 528.796796754326, 523.650441391942, 519.453729425351, 525.848697745834, 523.518121613769, 528.966100408512, 521.084063500164, 523.513103742453, 525.198068887769, 524.124519994824, 523.588801989373, 523.792728240915, 523.661509037481, 525.91411956253, 523.556369234601, 526.58058595621, 522.245040228923, 521.271332202137, 520.917652744116, 522.873973730725, 524.910765884455, 523.682152096525, 519.174723649801, 526.014374937437, 519.806679266315, 519.170642356388, 519.19923450051, 519.760310955096, 524.402429026576, 523.080012024005, 522.52399998326, 519.287068497864, 520.017824810186, 524.634920403885, 523.930993389477, 524.350685548162, 525.804508956469, 521.449267976313, 521.790758212996, 521.92867504008, 525.533787146459, 522.505311233537, 520.557492011915, 521.126561950593, 523.74225917035, 522.275297386967, 524.005711192634, 521.79117237549, 523.2149917184, 524.063880871091, 518.630781225512, 520.449888465761, 523.525887008891, 519.796104231215, 524.39343356678, 526.004515456006, 525.335516151982, 526.755072083899, 523.005944310371, 518.210079140907, 523.889093702088, 522.612076819472, 526.037696112297, 518.585531663808, 519.522996805636, 525.366833095183, 523.053695885169, 523.176330159347, 523.655926982809, 526.603644081446, 517.944204615845, 521.628932672654, 526.284584927639, 522.610869108255, 518.856684427954, 524.754399289271, 524.012855041236, 519.583027694146, 527.005208903708, 520.246664079069, 520.648957087657, 522.791640627417, 519.535509821459, 518.570457925551, 527.272191570376, 524.067977617096, 526.730031212821, 519.826453234033, 520.041417303784, 521.050447854746, 521.912980382384, 520.103568358656, 523.567565781323, 519.636203660442, 525.357441338211, 520.637315355501, 522.342573884745, 520.385849471812, 525.723476306007, 522.325557280921, 523.617653227521, 527.407639473821, 525.452891431253, 521.728410872604, 517.031929346913, 525.558767143258, 517.96247091165, 521.380733409825, 521.268175708822, 524.072142117245, 523.215823359112, 522.581718068442, 518.569051259533, 521.121557661519, 516.364114197602, 525.522853737075, 517.762038364091, 519.422394300153, 526.926674325849, 519.602602749104, 520.061105774435, 524.038663803722, 522.71098293514, 520.713867075953, 520.80336863064, 522.132030652748, 517.043456728297, 526.991525450608, 527.113741034029, 523.850750803081, 517.421445955343, 518.302065036049, 525.516740044635, 522.110824879334, 527.349805756722, 529.784967362547, 523.683738780821, 527.950332837096, 517.488085547982, 526.681674494197, 526.90674020339, 521.967841643412, 521.863022913984, 520.846314122673, 521.027280183916, 523.655278054689, 523.807988551735, 521.94294058845, 522.615955173799, 522.34962691249, 524.57316256209, 522.940016404424, 525.958317229636, 522.627392752721, 526.109570398012, 524.908287301861, 524.81933563354, 525.167182328133, 520.190657254023, 528.44647199327, 520.109150599995, 525.318415717462, 520.67755294552, 522.00768495714, 518.334127266965, 521.373856513152, 521.660478581868, 520.027113606189, 525.606702503867, 517.026994000831, 521.950079987756, 525.930247907151, 519.989646223391, 519.722898179708, 524.34212213416, 521.928664005957, 527.564127674234, 527.022064190779, 521.137960217008, 524.007747860313, 519.189156552786, 527.449074767718, 522.835941850194, 524.365066437653, 523.951277156304, 519.706971541608, 528.729247962492, 521.673509783371, 530.46692731886, 523.512667490167, 529.243310697849, 521.508212869249, 521.620661763325, 521.096864486486, 524.426115944444, 522.842455971095, 525.137242526669, 529.227315696521, 524.928247209149, 526.230617202635, 526.653904046345, 520.792519554133, 521.255472472575, 522.741393136424, 526.595163136976, 523.341834773906, 525.009406850144, 527.109917542615, 522.812273458084, 524.718320345785, 523.059438267471, 520.673997104671, 519.903138877649, 520.792303150741, 522.964945670734, 525.404571159137, 522.507427648587, 522.953686181054, 522.44982243424, 526.499936880645, 525.193113016868, 521.714251247905, 525.591963720596, 518.110165999965, 525.028254042902, 522.549773852921, 517.075819651259, 519.701577097534, 527.681363933906, 525.988977240178, 521.770521087082, 518.672028590132, 515.916733393649, 526.858498909272, 523.004781561389, 525.117809259655, 516.548211926223, 532.074559520158, 519.772516931679, 519.046156333531, 523.117669559095, 526.067212058018, 525.099365680956, 523.339971713182, 525.046776524525, 519.863576083118, 522.591047691213, 519.700613897049, 526.367887872463, 519.484475763913, 523.373354987896, 529.402035157132, 524.872327088006, 520.638702106679, 522.761342265352, 526.239785000352, 526.135610441443, 521.279727921033, 522.488492348413, 520.311413416687, 527.253941692998, 523.329395233143, 525.01182704471, 521.861719976094, 521.426512432604, 519.245610421937, 525.043136595762, 525.875263016142, 524.672128187058, 522.252362624867, 518.369696257431, 525.123853290186, 519.291053386979, 524.871477784879, 523.103076057663, 526.80831935162, 518.294596023798, 524.632829372207, 523.784633470766, 523.025975942235, 518.588189625879, 526.125642234783, 524.105636860106, 525.318217566713, 523.361430588606, 519.434284835146, 525.333744457382, 521.831610060321, 527.956447263999, 519.603928564661, 528.416092173415, 523.111546620068, 518.574423457912, 518.411322367852, 521.118509925524, 520.053108528794, 522.729208549839, 522.338509558047, 515.785805715486, 522.5606699768, 514.30130486417, 523.462685990684, 526.249306263288, 520.76340549964, 520.624502842114, 522.436384958388, 518.73823627219, 522.523736538445, 521.220678904715, 522.49052864121, 524.449474977528, 522.68718422975, 526.362714993966, 520.452827032852, 522.979091493725, 525.779650711352, 532.921080943982, 523.804113758584, 521.654654595043, 525.781917077615, 527.234247901338, 519.978251253874, 524.707691754239, 527.294208031146, 519.777527763529, 522.582048245604, 527.203505144182, 524.680967237066, 527.492485585662, 519.166971415778, 523.345332264637, 525.09115675696, 528.472372917982, 519.099107074887, 520.199875322279, 524.640368583021, 525.754751111619, 518.34724428616, 526.752208661156, 520.218078716698, 524.278864872638, 523.603736829811, 522.173104198601, 523.640128766621, 523.85892240256, 526.247713104864, 520.84418379877, 522.630966209927, 524.60185246658, 519.246688783075, 522.46579472516, 520.583333950802, 524.242440654921, 522.802811495509, 518.838813182943, 525.481821508293, 519.369690139517, 527.868739059078, 525.102217259703, 526.327513675339, 520.225997837897, 517.259315825666, 524.123346579475, 519.007500065278, 523.609962607222, 518.746125168678, 526.8969875347, 525.101460031661, 522.03513813156, 520.284256132896, 527.221449975414, 521.58977166013, 525.355730212863, 520.566591754388, 525.81250737753, 528.511390201162, 521.653135304321, 525.639148739773, 521.660389855682, 523.401305559116, 521.410895609989, 525.456775970311, 521.111368481074, 520.731864190336, 522.170519563394, 519.133287880361, 522.07748547521, 523.016707559171, 528.849022918734, 525.860486425085, 525.2126265474, 521.747000103277, 526.953102768239, 527.315484782094, 517.783822429521, 520.097735579809, 520.959427892677, 527.661478637447, 520.01862244603, 522.222072414586, 519.13297862394, 524.846749102145, 526.435921674988, 522.7423865785, 523.518240489262, 522.392707634278, 519.350907830536, 517.56142176591, 523.529783897301, 519.53734260226, 522.907885004674, 526.478071965863, 522.479384705624, 520.458330900458, 519.788382804678, 519.845075191995, 518.061372073613, 527.603025502929, 520.3531574378, 521.528745764727, 527.196607917825, 525.043953429045, 526.554518117267, 523.323639579274, 525.095009070671, 515.88000647882, 521.34421531489, 521.655329357766, 524.803188591751, 523.982888354041, 524.762716810316, 522.829499780336, 518.704284446385, 519.759896605234, 524.704193821751, 524.378361426444, 522.773635491293, 523.829884990226, 525.22599766692, 527.345880117516, 522.606441643188, 517.918402670872, 530.212878518503, 524.006977953744, 516.203297343248, 523.298309361634, 524.491100711838, 520.033342869476, 521.953250131525, 523.401953616195, 524.104417973761, 519.669140513497, 522.744522211063, 526.241613420411, 523.451450519092, 520.549430004163, 520.382618417343, 521.636286033284, 518.936580956858, 525.608576793917, 520.72233710015, 517.20094330661, 522.238373779244, 521.596299872644, 524.850745693176, 518.533428372065, 521.131338227551, 520.480543016284, 520.438828690261, 520.43202999715, 523.874452873399, 523.598983267289, 526.619083224896, 525.044214266445, 525.628002182872, 526.236262922257, 525.056615577405, 520.890464572275, 515.724387835386, 520.951820469474, 526.11811864181, 524.547573050598, 519.000168385703, 525.933092674421, 522.843880689731, 526.53610887918, 520.279636372574, 524.504091227458, 520.128061221729, 523.749330427582, 522.372570359025, 524.481011306425, 522.007097429185, 522.208906064578, 520.156241948001, 523.730287158589, 519.895079319461, 526.903550227836, 524.106590907321, 521.457484542406, 524.317824484122, 527.270007123232, 522.551943972182, 524.667202832737, 530.119684290242, 523.663783734269, 522.874682226654, 523.790977920711, 521.722269764237, 529.059770224366, 521.273784269951, 522.431547137326, 521.404185096711, 518.369919278582, 526.821104544827, 517.286867981097, 524.341577603165, 521.552979396273, 526.825188067688, 522.663811435952, 520.510432345915, 526.203183564219, 521.8665558491, 520.469251375516, 523.860883107449, 524.486710257639, 517.434541242392, 519.541212345077, 518.456980881519, 523.688048118768, 518.962239407912, 525.296020572566, 524.984150075436, 520.941412800372, 518.825198065334, 524.774055153807, 525.671097591066, 516.88475615249, 522.949028640207, 523.468091774249, 525.140891037208, 523.75804745073, 522.332602052959, 525.709947397906, 525.536833031302, 527.994635642705, 526.253479085573, 527.77282073845, 523.493125585597, 527.08217656858, 524.868410797792, 522.858835824548, 521.758062349734, 523.006775574518, 519.736248925598, 522.307106153271, 522.96366075071, 526.732149031, 525.386035749102, 524.342674566761, 523.658094700144, 521.959053763806, 522.07530182083, 523.400363025885, 524.957938546371, 517.95091313091, 526.047724583069, 526.406353255323, 522.545117790159, 519.918065417307, 521.528342394234, 527.281822654634, 526.011715188545, 522.460667705435, 519.561604640134, 519.308986139985, 528.512356195448, 525.565361513325, 519.273243041401, 529.124607676456, 524.97117521592, 521.113094313074, 519.389075819601, 519.731512278033, 518.90038339307, 520.850557256497, 523.061681797996, 527.105791820122, 523.016035902959, 524.49000081204, 524.725930289886, 521.340465148573, 522.036856204344, 528.596836380386, 522.153418291194, 524.576921860766, 524.984476256588, 527.99519299915, 525.467141757552, 523.285316667698, 524.268791629623, 523.080488918499, 525.116429411931, 522.584966241922, 521.501375330955, 525.837423533791, 519.486446196975, 524.419093853836, 519.934891321053, 520.961838562785, 525.241735769401, 524.77087412409, 527.870321636146, 524.499677419838, 520.780326790235, 521.563093444444, 519.996051609524, 521.997338684632, 526.070359041844, 519.750240007059, 523.160138245911, 524.736317219674, 525.698040703961, 520.843568386797, 524.211864854474, 524.059765782025, 525.151262633294, 523.002083789313, 519.049523853948, 527.974080299059, 519.413054710004, 518.029480748834, 529.964962380518, 519.264856425299, 520.281686747328, 523.993185333205, 524.778398072156, 523.085179831401, 517.561007179751, 523.981952380426, 526.676486544877, 526.975375605383, 531.054581834794, 525.257525668854, 520.420999790216, 525.196716566082, 522.758823236095, 524.42468365588, 526.590724232442, 519.556552945581, 527.65914328061, 525.950882531527, 518.038466319899, 521.501564284247, 520.769399998682, 528.239772748476, 524.900124610965, 520.188223844924, 525.613876466825, 519.962050278445, 521.451330713623, 518.968021852024, 524.18068429811, 522.957201244741, 523.449440312422, 519.964042217566, 524.844085415458, 523.82783604112, 525.905239768038, 522.251240287504, 528.432944294516, 522.505410158116, 523.408424595108, 523.112908951757, 520.881935284003, 528.977291622898, 521.563390040052, 527.708036864786, 522.201718562959, 519.479454817754, 523.456242797734, 523.750227474519, 527.237314896693, 520.905593325782, 522.993164928071, 528.973660591358, 519.13602609274, 520.359673133294, 521.68059713908, 522.537465555669, 525.846119604678, 525.569363675396, 520.320389052011, 524.555081568885, 521.834886362752, 518.723519431049, 522.697584774055, 523.015530357367, 524.929474216065, 527.405496473301, 527.686791199775, 525.209527034855, 525.931623913467, 523.624777620548, 527.297293933712, 521.802373380367, 525.568460037578, 526.198061973729, 520.168459377631, 519.154188251299, 522.444914183799, 523.918223162555, 527.127270324923, 521.514659450172, 525.814674597794, 518.13839827825, 525.725546229347, 522.8862268317, 521.082073401164, 527.943827333642, 520.22394571537, 519.851235425093, 524.01601651259, 522.601892539586, 526.631628109365, 523.209171549966, 525.947992983128, 526.129110799559, 523.543550520271, 519.468314000118, 518.34962011314, 521.579672072447, 525.421005681128, 522.800043655784, 522.952863877032, 526.391972459186, 520.101228300632, 528.516571231772, 518.390662094403, 524.572852255922, 519.697676376612, 528.463652766192, 521.901540421246, 523.70266577088, 524.584967779545, 523.701479359258, 524.854336863181],[323.417659451158, 343.775031961857, 356.734290172058, 360.823343226439, 368.837271172024, 350.098661446419, 331.385742695026, 338.895368847105, 327.465262375719, 333.083153543255, 353.804115971138, 358.396950731477, 355.587358686597, 354.817786683785, 358.241764477272, 319.448372669606, 335.502596613909, 340.757913261104, 337.521450878782, 327.389191340288, 357.615013368707, 316.184951237444, 338.512960203949, 331.848054402442, 331.9835763711, 315.046356298265, 331.653216127304, 335.285547177741, 322.800967835047, 358.173777009715, 374.916449239103, 321.646209179345, 358.191451862407, 337.41880129229, 348.788262590144, 339.5563242148, 363.505578236324, 335.880009463698, 343.533923401529, 326.863946154902, 329.452031341587, 326.498546910599, 342.322078221667, 339.252075147174, 348.132936948038, 289.461184651779, 355.307638148934, 335.447877616645, 367.586621974626, 372.115951249468, 345.464801523068, 331.939746985659, 356.361784653187, 319.600162955767, 335.703772666867, 360.686696536347, 356.537839455311, 355.838423871954, 366.166434677023, 323.878940060966, 327.26051579274, 368.758736746276, 327.163121872204, 340.776754684492, 383.245853113177, 354.276732438918, 345.511602647044, 350.947455537806, 390.513921615911, 341.93043127181, 343.281702987593, 340.304831512318, 325.744316323385, 351.330883342563, 377.407427384446, 334.067343170459, 329.903014188081, 329.657137648292, 325.401864480007, 328.100570776531, 320.273833431846, 328.673758503684, 339.543265902729, 338.438480101307, 325.573954557683, 331.38918831851, 340.610314372448, 317.04177387784, 363.216393770989, 364.599041077394, 347.194347505747, 316.205671038661, 326.17118069834, 349.030497782072, 334.849196735163, 358.81166068915, 354.630698795637, 323.378265025516, 340.323834488979, 350.104174455198, 356.068840372013, 340.115226983885, 318.3528761699, 339.642162690485, 370.364528181603, 327.880031266678, 357.988312038621, 348.311997955363, 350.625102896925, 321.597542904713, 351.269584702754, 345.935032015979, 321.656440776964, 349.840993478699, 333.12699989828, 310.000811259282, 354.898950849533, 375.358560555726, 319.204866826826, 361.345058834813, 340.001247731414, 336.808970717946, 331.769903138534, 329.613795272541, 352.254501007259, 342.036160295436, 339.585449347507, 331.879230686194, 336.431720194483, 343.861264967659, 314.006746458875, 344.676603334058, 352.457894614246, 335.295087268824, 338.58659595443, 378.487246634392, 351.113907942071, 346.78973001097, 325.544410081559, 302.821605015405, 319.933644218704, 368.553589463326, 362.6041000263, 373.349407733179, 352.61107517779, 355.293864998198, 349.056742892135, 330.147255255197, 346.098759204387, 314.540675277012, 327.872018394833, 342.620888009452, 340.71034811081, 335.948932888325, 350.217612862989, 330.155547588853, 343.497754994087, 340.442896853914, 318.038026487418, 328.430766350906, 371.022695463816, 355.595504083123, 330.046368442859, 355.402920932614, 347.779610071217, 348.34434278129, 314.596580768785, 368.052177342248, 368.455490680901, 341.802673362546, 351.235736505612, 310.771736348988, 365.216162381345, 324.841619968551, 366.918807381975, 323.766656328323, 335.100173286004, 340.092291330982, 357.347554301324, 375.279824587516, 336.825088689901, 335.91223516097, 336.193848276928, 348.286128824894, 358.870910482845, 342.874938768754, 337.574813696882, 345.736309193199, 331.10550039257, 341.018267427772, 332.842160054704, 343.793503107798, 351.468053300087, 333.682682598193, 373.52255865834, 374.150658232358, 384.946007920404, 358.105932201244, 345.060367262135, 335.876612156893, 344.153602894992, 333.61690661548, 338.805467737638, 336.16592980315, 344.234813765119, 333.85603100356, 363.424493057518, 349.857364873315, 357.228692706482, 349.394910290228, 367.539328572687, 331.521243922291, 320.04927080858, 355.842660693045, 324.343379097252, 335.892740005897, 329.031177957689, 328.661191687873, 321.839267204458, 333.49977997501, 334.437008717346, 352.078077481678, 321.769415573352, 362.161152665284, 332.911491227129, 357.063216508277, 349.613911750233, 330.501688867828, 357.704888645399, 362.140369684219, 365.484405978636, 369.27936094948, 359.228817335356, 325.193683446924, 359.49922864915, 333.241180876776, 342.921533422595, 341.542993955955, 339.866554264639, 369.510086359438, 327.229865338362, 341.429544377453, 303.154081006578, 321.39495074658, 351.854457046365, 358.671820347251, 365.094393434943, 312.14740244002, 327.27826464101, 330.165841141087, 344.84927333567, 366.85843290489, 362.313853146605, 317.129151113941, 349.130750758325, 348.247631469348, 354.016567670687, 381.450522597259, 342.080490128644, 348.137487768058, 352.432407407639, 342.691392054676, 363.679129564103, 358.173027172527, 340.738845387771, 316.384115205636, 340.597835892016, 358.634177844457, 348.77844131974, 341.674409680266, 353.768871011712, 370.209100600424, 330.794409472455, 335.944927982675, 343.545266854204, 337.924465226931, 326.486284490759, 349.512237457404, 358.530240090685, 328.601664868361, 332.706108374834, 330.967333078838, 350.867209229513, 320.354161359824, 354.738154832398, 349.058317720581, 344.861371564365, 364.204673037358, 345.344435571266, 350.535293832594, 360.359556412289, 331.387762080872, 333.821355134754, 345.437908095525, 346.108474804366, 328.632162418709, 327.426669469634, 363.714241946788, 339.916490936042, 350.069650896129, 326.809380881415, 336.336392949823, 365.37723381113, 342.327865042988, 342.332326214762, 304.961215613282, 317.707421424361, 350.614430165705, 338.545810278293, 361.951496488158, 309.625663870519, 342.841115575827, 307.426060776976, 351.189077716045, 337.155896826646, 343.221528063801, 338.698840947212, 366.060214668477, 371.423790108542, 370.468042984308, 354.655917844772, 372.67362891316, 372.926001052259, 320.516130740246, 383.950860905283, 346.189343013217, 348.105996465598, 332.744617523069, 336.856608011137, 377.550039814858, 334.532903013189, 341.991728080553, 357.728640698771, 346.331657149596, 364.079982845876, 345.753364250984, 337.205614230874, 336.364035644158, 349.382403798523, 339.075779455094, 368.868749719515, 312.06324963703, 330.544006333539, 309.269781437134, 344.84369241472, 326.869761684296, 339.078917252806, 344.419390363428, 365.66414038789, 363.833119126689, 330.809610956165, 333.163789430076, 346.152454604801, 342.326816472949, 350.318387890631, 351.884202449011, 361.568175676927, 345.400548865511, 326.266298144377, 332.93179820646, 353.144664076906, 344.781984364066, 332.564511876026, 337.245958036187, 345.223242696766, 319.032018201168, 341.298115744519, 345.208350366809, 356.619398813746, 367.72400168265, 339.696728440219, 342.060426683996, 333.668785207187, 343.054515462267, 359.63750352759, 353.047802699894, 315.403517262114, 356.770197600567, 339.478101163255, 341.780407939476, 386.882949141714, 354.533457604627, 331.468366913951, 349.728894753748, 335.482654207196, 354.039429110544, 313.250530508874, 389.460285646888, 326.261715242726, 350.806838150609, 344.664575476233, 340.787733014592, 342.618129969521, 322.362742423389, 339.156449961018, 315.592490218186, 367.632910556085, 344.291682403556, 325.379989006806, 370.493873818633, 371.662005667603, 329.799250829838, 334.488622950689, 323.357379579913, 377.764634099132, 350.696519169057, 360.787706598187, 338.560804894796, 366.151400149978, 365.64211089094, 337.309022663418, 322.635335389802, 352.910113821473, 331.500108666271, 341.818038545661, 332.50440504506, 334.720418069134, 326.934082226495, 332.846616704705, 344.319957431386, 332.656340841709, 345.541123686928, 341.812967887854, 329.784781849766, 349.515142299298, 342.702102277481, 365.238299853551, 353.329654358192, 363.685473683336, 357.901437836228, 363.480361440663, 338.151585431151, 334.321752631297, 338.05692697824, 330.633072054869, 346.668747580052, 338.61013248935, 336.922921270327, 356.188383504613, 348.643602194605, 295.73014933454, 358.737156899578, 350.472490022154, 360.822478147957, 368.948450041842, 317.091935969865, 360.477850466168, 333.068906868106, 356.448399909256, 333.850340473707, 324.407704698548, 326.394657790569, 347.515758345382, 334.001653817602, 357.584934845309, 366.420484051187, 343.511898173174, 349.399139307218, 346.956485841427, 338.185556763796, 330.903105027253, 340.379750822088, 368.505158943905, 337.691511132295, 307.030281541969, 342.979973566803, 360.33257019979, 324.582133128219, 352.197761725898, 324.73553918048, 350.186357924748, 345.645275052139, 316.730664102124, 342.780892807653, 354.237431415456, 338.434627904279, 356.629330131886, 327.619651870558, 330.071107405985, 373.533584796464, 337.807303890717, 335.33427941089, 320.323182092912, 331.168552357693, 344.769306209743, 364.973371537203, 355.024394874918, 340.889829894561, 327.434418414675, 345.689818898662, 350.669484633421, 340.586192155895, 325.402424687067, 317.069237896229, 340.317954913721, 357.187147917183, 348.320396996783, 322.621754536554, 328.419238837807, 361.039818089715, 358.353116473535, 333.154584177311, 339.724250135953, 369.102194086591, 322.71428232279, 345.176913828489, 340.469535395865, 330.687456885411, 364.906599137263, 349.293401025872, 370.905522645181, 345.160159198762, 337.776383208288, 334.016835683161, 370.914317825481, 361.204624082319, 355.943815349823, 351.134955696226, 337.608463511244, 337.157255199579, 361.756816718685, 330.97089121062, 358.209954097969, 339.444341097788, 360.701170705395, 349.748909326433, 325.588563216191, 364.657918064469, 358.32718338221, 363.696883452018, 338.933414513446, 335.748524706261, 355.191404100454, 339.445322481669, 345.257996881819, 344.338635526445, 348.097109698098, 366.549861065458, 328.15868404169, 354.827413950328, 314.625464941241, 323.977800892148, 327.718886482859, 338.069294301357, 349.092335600685, 346.26973549557, 326.376103227979, 347.10122364001, 336.899308302591, 347.648357496909, 333.902627720234, 344.348679739489, 318.075918156589, 324.488526220462, 339.598869305842, 337.949853753725, 352.656127113382, 366.299258297021, 336.713545270792, 357.925588811625, 349.157881524249, 366.553789276938, 306.856246622641, 324.983225743522, 382.842219760637, 333.695390759861, 331.503244172424, 364.197268521309, 329.49924070638, 349.040827440673, 364.304214629182, 359.052988134955, 376.878767068106, 378.413241991392, 338.34706360763, 308.24401519487, 351.468791460744, 338.057978167056, 353.126599880351, 363.522560657363, 338.272329858093, 347.987801864705, 354.215419431488, 359.137465093327, 343.999507494623, 352.559261790361, 292.80381666361, 356.927686221126, 327.123992894826, 340.577745986649, 353.077019589846, 319.312289713184, 328.066496281985, 340.887917069786, 353.729200422403, 344.451456627979, 337.600403100255, 345.673291330487, 334.320274808266, 347.74911158886, 348.850657416676, 341.250573895575, 308.420859889626, 346.433689567774, 331.871956126436, 344.006464409052, 336.030159214961, 356.88295361067, 327.503108755794, 371.316541121825, 338.45413561564, 367.711424602124, 361.531724178668, 341.460943809719, 357.081670300538, 347.14703932833, 374.169154516173, 365.365875943942, 359.626782288131, 337.838578027639, 357.314992343109, 317.930427942774, 332.989022315857, 344.673024518696, 333.220702926036, 319.424515882497, 365.751759613677, 340.703735246636, 333.318375917835, 331.470026991587, 314.529178093454, 364.208342015645, 324.039121576656, 335.069783285543, 349.192928552385, 318.430958043404, 334.482587325664, 333.458306028581, 344.863530201868, 344.35558444784, 347.372057904968, 334.111643985683, 340.933817260883, 322.433748274043, 340.75775736448, 332.617612491219, 343.898572980988, 358.460714641155, 324.105034268793, 363.796184514845, 337.573861805387, 333.008237469901, 365.228542713287, 374.724351162673, 303.629314382357, 326.77643682646, 366.79674108702, 374.315911706511, 333.469125419196, 343.519387340858, 346.173335024947, 332.626241844724, 333.721219124669, 350.837899673505, 316.73312397, 353.472227953019, 351.556881549451, 371.334710412593, 323.253227168358, 329.051963264522, 336.195512532604, 355.35745300692, 351.809459466204, 367.834726916529, 323.335224025944, 361.417488020735, 369.907894936384, 346.663704558579, 336.97866138728, 355.881556222431, 341.03595505904, 318.423185204078, 349.700768941016, 354.599163075944, 340.620949657219, 345.884223292464, 332.283916686195, 349.767214588507, 338.110463245794, 306.808439323301, 353.74550233656, 349.982857764695, 335.089281366349, 353.953411734713, 341.309967224036, 341.901085306401, 317.249083103512, 350.894829820586, 367.757428798083, 364.481738988131, 306.544971656041, 346.157136533507, 320.415869314386, 324.152199784606, 321.396290374035, 330.570193022594, 351.158712414745, 345.177522806571, 339.854202053239, 346.933538265094, 323.843002496515, 353.950173706095, 362.819812639842, 345.293247688953, 358.785460241718, 347.46893850527, 380.845963063708, 317.098963658743, 326.503783976874, 332.345361346559, 338.053904271486, 367.759792082564, 365.608682173767, 326.115240687305, 337.506971126674, 365.126521474055, 359.821528707519, 327.252909579911, 341.555101129922, 329.555087942955, 329.197170283993, 329.878848782478, 343.396596204811, 349.801436398283, 361.247024107013, 341.781221246073, 301.205042920359, 330.946097952663, 326.439051861964, 316.469474064947, 337.887897825868, 344.138356754752, 367.998005344571, 334.165870404879, 356.096707459498, 343.754710144499, 307.437956685875, 344.223931896729, 365.010301123864, 341.294354490824, 336.041067908523, 362.641017546787, 378.289167374239, 353.605336497998, 359.238790264075, 330.46844165992, 331.019879486077, 347.904016234793, 352.439697625524, 322.595197293398, 340.423107655657, 361.631599446337, 347.035378363284, 342.412322592344, 329.184436475685, 342.761406464475, 350.262606048803, 379.926134970012, 359.315103423735, 375.273241114057, 312.823324372954, 377.106704048215, 373.580844542033, 351.820382439982, 346.487260445813, 339.749705810327, 350.858787315647, 375.45219119463, 354.117057530347, 353.567732179605, 380.843644826108, 363.998361700574, 322.346915330719, 329.260454145267, 342.663014524922, 327.751718331163, 328.718048149071, 332.456783823709, 343.894521373896, 319.413689290504, 344.499564067272, 333.258656966244, 352.215663815491, 321.924193284918, 353.517193095233, 344.614305165864, 340.208242604494, 376.827233925086, 338.148275746864, 349.532074823039, 332.527525889357, 316.42911255321, 340.736371067712, 352.382047476515, 350.887709178513, 349.320790447289, 337.185487006643, 351.035218097188, 328.253420032111, 369.210359087012, 346.98917876014, 346.594228714402, 334.518217215306, 348.529017861478, 353.689671603021, 360.550187489861, 346.084079979568, 362.434095688576, 374.286197014374, 332.013363951778, 362.222232580743, 343.081002919611, 334.179365782769, 334.806690889925, 346.032933580811, 337.393220766136, 328.03631753361, 345.331102772356, 304.471017375457, 360.693160693456, 350.579916832263, 350.999736076882, 364.320473098769, 365.141762685037, 337.095130993688, 355.656096320364, 322.16493697692, 359.224725568206, 363.823184923434, 353.773885931664, 347.665255292979, 353.472410738319, 342.070697310026, 342.978708804657, 317.030944539264, 362.387013462309, 318.616883525861, 317.882528965102, 323.264263503739, 359.047839853107, 374.647603276206, 339.469439157971, 354.848162212631, 355.724596806671, 375.683649023505, 343.363838242216, 372.965560653392, 322.638096930462, 372.304630595948, 309.763011216721, 340.905508215804, 335.513221097376, 350.80018379329, 330.845673742801, 349.763084145217, 329.388189032275, 322.307447949565, 361.853053492735, 360.969383252182, 334.80802549064, 358.336839661053, 338.701118778523, 339.292876440467, 337.73233308241, 355.859436457423, 347.487438016496, 360.750648425598, 345.632284736501, 344.397759832225, 343.615026860703, 324.266413656173, 347.272356615912, 366.481160383462, 351.043632776032, 354.441728214071, 323.631405363327, 348.089312056636, 300.735156885775, 358.996935063408, 333.312880806408, 327.7788031405, 301.865638727983, 365.798424043881, 321.114117021586, 356.932335578305, 304.164506666342, 334.419919402279, 355.624117083337, 362.910242309798, 359.64227329805, 344.653524714887, 324.701384454434, 356.140025746628, 342.390723886918, 311.725905879302, 337.788389363981, 303.218280446402, 353.14589868391, 357.664669542693, 338.476525340133, 358.232858872006, 339.415359222028, 325.435984395488, 348.229527213637, 356.512666527759, 343.053511614119, 379.361328294583, 321.661777475413, 335.430916596491, 382.558132925844, 365.649522381409, 348.436266665341, 350.028850949929, 348.608407500159, 346.829393634053, 330.251194985299, 312.069498073379, 312.301850393336, 339.015963153987, 346.287604842588, 322.460306935651, 335.235191786397, 314.191491705676, 304.178469872072, 325.000219572096, 343.631559608175, 333.682927452828, 359.955496516835, 361.514146744607, 370.884234999028, 339.081669768256, 339.41445436916, 383.613331009021, 316.84409619385, 368.960339645512, 375.348721443159, 337.537791588597, 331.12171078445, 356.237396773819, 311.117343301235, 336.469833810746, 339.422577810134, 367.877088181973, 323.868476729387, 340.689371881224, 341.934085336145, 360.283804976297, 343.593634886578, 354.143439186339, 347.83513118443, 373.616436322341, 352.15159898804, 324.970352600898, 356.260715877655, 317.314406661879, 349.510157687626, 332.027698881632, 365.34798889286, 348.760616930165, 385.31833438302, 334.766334721885, 343.56254517966, 325.541498626097, 349.339737846619, 370.466729237584, 347.479563324022, 329.994794277844, 338.484473432026, 365.448682702718, 347.727343076221, 356.593625292383, 347.342496299689, 352.116244203679, 334.623165124851, 347.816754077247, 339.73130787588, 358.592567726122, 349.612733659983, 338.479709562532, 388.110990189734, 327.314767313203, 309.704281541997, 347.065090584143, 348.212341481539, 319.534235362227, 319.190697901414, 328.623729471633, 346.641993842521, 325.842021763437, 324.703361888217, 349.200481027081, 333.885878189642, 331.100668916821, 361.180455777834, 357.292933790533, 348.969006151244, 363.070009320767, 354.697327740714, 362.231724837495, 376.148647797826, 338.88002986006, 338.463663802555, 314.11815348479, 337.037285092515, 360.772428716392, 337.617598921495, 353.301865488064, 336.409748946325, 368.925120015399, 343.974999733935, 366.900102219504, 385.71291783759, 358.893455480121, 341.5822337907, 357.824032056294, 346.300795345929, 342.026576783699, 362.138503394445, 324.344330068126, 347.855985288832, 315.562998287534, 353.869787362654, 331.089496432476, 347.50997039501, 338.449774643916, 364.379805167883, 324.986447293718, 338.489590211818, 322.058442486978, 340.432352722956, 351.352065109691, 367.495589111565, 340.912702093749, 353.10098803262, 341.911332168102, 353.592993812393, 323.807839229308, 353.510641014771, 333.300044295297, 333.157631216594, 355.666111788152, 345.065973015456, 330.311913585067, 348.142042140131, 359.171249261016, 355.753154890728, 361.974045607785, 323.338349662805, 322.843347812744, 345.987069705116, 335.050256279715, 343.116868926529, 323.868086444445, 337.286794699736, 347.839072079282, 347.885523492427, 335.043733406295, 321.82463501263, 329.666087011395, 337.987836526362, 381.046332689278, 357.684736542102, 320.627964260471, 331.749852459654, 350.191268427923, 356.726122955503, 339.43829299167, 372.8101377775, 342.445682352216, 353.73419929346, 349.634084020136, 380.872933729429, 371.118994373631, 325.401485893084, 357.487438526585, 340.61823757716, 338.634294546966, 380.460315602862, 347.438898968431, 331.179802557089, 336.333437838829, 332.698345239927, 373.551864286836, 375.793374162724, 349.012645444719, 346.167462204952, 286.459245885218, 351.512481731062, 369.414767980575, 355.780150542701, 385.90829326809, 339.149555676799, 332.94365160257, 366.058111228765, 334.702847127631, 362.914152073646, 321.311466028169, 361.69429683141, 334.280727753602, 352.662237670892, 382.46089201885, 354.026076784031, 324.834618505484, 361.711317753767, 342.451243806652, 338.609096959179, 344.946712115629, 324.360903629987, 369.907777148448, 319.57260952837, 368.579417796066, 334.004860660648, 342.75282824821, 340.455211887585, 337.980817666832, 385.938504612269, 334.227910669396, 340.010071851697, 341.66606491542, 322.87392239986, 344.296104594818, 365.860206268007, 360.591383806277, 322.221952213131, 353.338574480302, 377.526697015871, 320.062092743475, 342.899728740693, 324.890056003416, 335.501579908501, 361.081123478434, 320.835287856211, 342.787915679182, 365.099327714402, 350.877228841741, 337.227422060455, 342.426544180069, 368.803714448993, 350.161531566221, 340.449197948218, 365.246793297139, 339.195171927023, 360.526945901474, 345.531868313328, 329.278236759172, 329.14199644851, 326.759546559075, 299.43622078221, 333.26737467177, 349.50054972336, 363.040626538209, 327.35158901357, 390.838956032857, 331.560945651357, 333.101743112959, 359.512000307535, 346.783515353061, 349.8281922788, 342.258296101643, 322.480435777829, 333.109754284317, 353.684145684635, 361.687612921102, 344.460342670613, 348.446184390917, 337.127198277983, 343.688934139733, 337.759594469206, 347.255305846945, 327.746024250632, 330.874272981001, 332.126520324354, 340.181716260293, 335.872336256619, 312.122892505076, 315.632349239804, 322.018957861164, 358.316334743367, 326.359066555993, 338.104092021237, 338.805680364872, 339.733841452918, 334.712872957678, 338.990743311699, 400.806582787316, 323.930427322721, 360.713243153944, 331.006836067255, 366.690825265408, 348.872894583913, 374.402158750941, 305.54023927509, 330.779603647418, 318.620235312922, 338.881683916997, 321.499602690468, 323.402414795971, 364.902758879626, 342.354557508211, 349.549506603235, 327.378338192822, 356.951083376848, 363.943129565527, 337.150838885434, 350.998333523087, 339.460520006446, 376.358519815036, 360.636310757604, 348.808317125657, 310.780088583834, 330.712544591923, 353.521019986345, 315.443235262503, 349.602463827101, 378.331775172227, 353.505238539912, 338.203162658765, 327.337133293833, 361.435843180929, 332.319658804729, 378.625993040731, 343.892661208051, 347.063041511864, 306.806617890991, 358.225255581282, 323.563591945683, 340.591879347181, 328.770522137932, 332.724836787747, 339.31373389651, 323.364928698897, 328.179956137237, 346.09153777645, 339.364127414758, 376.546468234928, 340.837114779108, 355.758055252566, 335.498800467458, 346.845942062881, 344.825784923289, 358.932821729792, 339.739503985767, 350.897954605078, 331.595321676481, 360.269010972748, 371.081899370645, 330.365975812646, 341.895922258485, 343.054861837432, 334.649648911318, 359.226408910053, 366.840239954679, 350.251305882976, 320.439429873359, 377.890928900057, 330.141573955806, 329.559184264493, 354.044023974291, 348.378867839322, 341.398797357471, 338.273106263183, 333.821247472171, 371.093796909046, 334.979909003158, 339.259925149196, 334.537458060214, 349.073452970185, 304.208040408897, 326.881725333053, 357.989961326271, 354.964391490248, 343.551784190667, 345.562693821496, 335.785824585252, 369.226764661382, 338.276992010338, 334.562373030704, 358.946002224813, 327.075102200163, 393.322503483917, 325.594595832251, 332.12357325059, 336.614041363653, 353.611315959518, 340.233667997856, 332.239817672336, 346.044715967229, 345.728268547361, 340.97073051499, 357.493286564156, 354.957543855548, 340.730631355039, 360.911164515713, 363.4371200129, 335.225866762047, 344.953911172721, 324.214601191878, 343.681816707262, 324.708780977105, 339.778644013801, 319.375132093562, 329.272215978677, 351.975426871726, 354.099308490448, 325.077676376866, 352.9295600257, 317.08704287766, 333.844992496299, 342.775537924535, 338.171215450459, 352.22773049448, 352.504694876457, 348.274332310725, 376.594463811415, 342.34258268264, 344.125348367664, 382.017450649414, 332.821710773288, 355.669852228081, 322.809904160375, 361.955842355067, 341.392837041396, 333.106755018055, 365.889371123564, 357.657818104472, 319.169206560383, 302.387624882234, 346.356507693951, 336.728978956789, 357.647854594662, 371.339450800187, 353.6066126501, 358.596834080964, 369.926876860049, 330.897037076586, 339.65477199718, 356.995353193065, 360.755977018497, 374.174441249136, 344.642760472389, 355.395599660607, 334.50584585775, 332.025293785425, 327.041680356022, 371.90056840137, 391.163341089424, 357.616026389264, 320.616859259475, 336.759947696936, 331.011088464606, 323.826425767353, 361.858748797684, 357.724587856767, 351.874501630734, 366.457941637639, 338.931842533204, 282.932526224872, 363.313590851441, 363.987027407606, 332.497917546536, 338.223107911834, 342.946171785563, 359.235409602522, 323.351120582514, 352.183652107772, 355.738603754768, 328.302013677786, 321.473762628773, 359.600167891256, 356.555239846188, 366.163397823804, 349.64246000825, 345.742713349984, 321.211948657162, 356.117376875618, 350.781681816183, 344.799272670211, 331.553299864161, 364.923364572433, 339.430421112732, 340.944005799614, 339.273094895757, 347.802942945652, 353.579474790452, 377.76037967587, 326.111184779164, 350.235847721392, 325.803585739782, 342.202666389562, 323.800986264742, 357.341266928241, 328.952244655941, 323.928276065702, 324.742486327557, 372.897820347428, 358.161647768143, 347.759423737802, 335.253534922318, 355.87468970546, 333.8414110021, 330.469905264364, 343.502899772152, 323.505035594405, 326.174284915001, 349.85698773093, 349.176434291065, 342.052098536105, 351.088903882409, 316.365207049387, 344.01664000975, 334.853718468112, 340.105486335637, 339.883870497535, 322.442331496497, 339.972684066465, 374.416888729346, 353.605901504056, 346.540687798025, 344.709886006225, 335.952105098839, 335.854792849025, 379.188365759756, 345.056028538713, 327.459383103936, 329.673150841346, 354.204841839771, 343.206724565761, 354.265870181714, 306.997832722776, 319.161472844065, 345.479681644714, 337.983138410067, 317.7392659367, 354.06035929764, 346.258287658798, 345.655363496569, 350.245231314814, 335.318300556984, 348.747850784846, 335.973118466654, 346.230137191612, 359.915337367917, 310.517556042299, 334.842217078626, 325.83010020579, 365.770265942067, 344.311721458468, 321.896290719702, 356.346329922775, 361.410889722332, 373.66680786155, 353.090288581306, 371.643192336995, 372.97016980465, 360.528945444342, 323.582792920462, 357.300826319211, 328.671363439584, 351.51471470697, 316.338780628509, 325.829002514983, 317.438183828589, 359.649282902727, 354.956679069648, 340.121433301609, 329.040626651475, 362.517995629566, 338.89381274038, 327.720443451566, 322.098274647725, 351.421380087793, 366.579751743795, 399.320777001908, 348.439354429976, 355.095967458508, 369.970167240093, 354.741022089622, 333.885516022683, 329.880922777501, 340.778464279935, 373.261218359334, 337.226349776951, 326.759888626386, 316.045806317461, 347.145096363874, 336.252243950579, 325.653938917644, 342.423632766387, 374.727717718369, 348.582931607877, 363.415782489451, 339.885825916733, 338.544327032788, 353.695504672654, 334.103845396718, 321.624360486093, 333.126208116272, 340.904193560313, 372.378796656257, 347.607963505729, 327.167898492191, 342.460469333443, 326.442108159247, 370.761112677476, 320.311417465717, 335.738138211988, 357.142716268557, 354.756475205034, 340.93242433305, 345.813733525507, 347.828562172848, 324.406600516778, 333.513876677282, 331.499619333439, 339.75035807467, 319.780033977037, 359.911386461164, 390.192415404725, 333.29070507828, 327.124312051027, 356.428286315564, 330.0776366601, 344.868450384139, 338.886922624822, 360.158935416811, 368.265600489724, 345.064971472468, 363.694587412206, 326.201346354679, 364.003270651725, 371.259585762776, 330.243589905507, 389.31818774798, 339.477733095192, 350.082953228391, 346.630758974951, 327.287015775062, 379.049745849408, 335.514371639126, 358.422089211795, 372.575699993441, 367.02083846985, 340.172284346933, 327.781485559065, 360.865747140541, 391.866374696115, 322.436435164235, 358.764876210661, 353.477508549404, 363.882842654756, 368.446891568134, 316.894342135055, 341.133154320744, 342.550132771462, 339.033404063057, 364.266503790773, 343.644372830088, 309.823744541473, 364.290104937293, 375.401239974459, 337.527454012396, 341.829231955677, 346.955571134827, 337.927565328492, 343.742313908955, 374.527044388594, 341.402838793257, 356.318364769879, 345.049372498871, 334.417981381052, 334.857418814904, 371.7666661274, 332.43465739232, 349.11218459003, 340.546601471641, 340.272137813882, 353.127496930469, 343.293289534094, 366.17956414892, 315.91709068201, 340.835587680643, 360.057895810935, 343.021054280431, 370.952656433931, 330.565957558985, 330.205480488589, 331.895307418543, 322.798806038583, 334.522990301897, 346.544818762882, 318.203082702548, 331.063118424743, 353.407930382826, 350.679734143616, 341.290882699547, 331.705542973899, 346.618191108263, 344.316571167394, 365.075574198251, 335.423571632374, 373.812762851449, 337.212777496805, 349.090889820373, 355.666872946854, 370.143011108058, 356.264056980416, 308.535399293951, 361.302158714885, 359.475141825535, 326.263131079633, 326.094685431227, 388.704753288886, 357.991151626485, 324.886836705806, 337.031226055899, 354.765075515753, 351.526924334288, 344.790754488882, 361.862241065374, 342.206337411282, 366.144098936948, 346.71126173236, 344.695784997494, 341.739857186974, 317.809713861262, 346.940936779879, 334.448223708514, 337.09788992245, 340.084541812558, 322.247338387899, 363.338806162806, 336.127617324987, 339.061437168015, 320.086269692128, 356.542336628372, 362.879574112327, 344.903307389863, 320.576661422169, 359.378373862862, 315.617836643617, 338.850839571269, 339.850577598022, 348.384489542934, 342.652014646398, 349.437477738908, 350.567407429569, 328.531749014206, 316.782409591918, 328.464206793045, 367.981545181183, 372.375131926111, 354.226653514742, 340.098290194756, 305.643178319666, 355.727667818667, 320.286722582971, 367.037491491112, 322.313672681532, 323.193393074903, 338.601420417292, 343.71834091341, 331.668658120039, 326.712929939554, 325.932418681956, 306.191900154952, 342.83379132276, 340.882189344853, 358.914899518448, 364.14195548488, 351.60277309533, 335.009241792464, 356.099718252348, 366.821080043553, 326.646055964573, 352.855446094609, 358.585107657347, 338.356396338547, 333.256360109936, 360.925659620987, 354.128094627061, 341.591278777363, 358.238154643428, 328.553763134721, 355.242591634203, 358.154587570449, 329.799753978095, 352.334373828404, 353.434290003382, 352.873373936766, 334.643367171427, 332.29737326268, 309.795869994918, 348.300746549623, 356.674565368774, 342.559640624327, 347.315357050731, 346.337041235059, 332.501637370978, 338.186413103747, 356.038795296615, 331.65685831571, 371.763403577638, 330.958684036038, 369.170619427936, 354.608705743368, 390.485562065196, 346.698383375074, 358.627503103937, 360.400305480206, 361.77925106261, 353.841427789312, 296.909815811378, 336.760082899828, 350.999377501117, 381.325841784377, 340.991593650156, 348.4648409771, 354.164725428398, 348.994214529263, 362.39239708346, 340.652313941483, 356.53368218175, 350.91189701687, 373.293349081074, 315.064550809884, 342.293264722063, 349.534784095742, 340.545024829601, 377.670285998499, 319.253283035905, 355.666503790495, 370.966590767806, 365.703829855026, 347.883258124574, 362.821343310224, 363.431614019913, 332.753515239021, 322.023251446806, 329.594501132252, 358.832657527983, 334.537267439189, 336.164496281793, 346.232841448205, 345.234372095732, 341.98560118211, 376.368217217404, 370.06305869509, 324.052415674246, 358.670880672789, 321.85455564265, 346.520963587691, 331.537232621558, 363.30003685399, 350.776892377021, 330.145157321784, 306.929093439441, 358.7411390281, 327.002224997828, 342.846294715769, 334.137540942659, 328.944163552784, 312.710589534163, 352.400819961501, 353.990360709056, 353.877459189322, 357.381037542117, 351.117244763773, 351.329846433021, 347.248771199296, 335.651006344062, 345.9392534085, 346.892125018239, 341.582001841612, 332.955176807583, 344.269484348142, 349.062442304018, 334.093416809717, 353.020733278784, 344.932471698997, 360.469837726045, 363.952092547219, 332.365079256889, 354.615224926764, 303.292008886461, 349.564078935795, 344.260105099864, 339.807486050516, 352.05239308434, 330.541125450487, 364.0781527794, 346.425257447505, 364.313150069288, 320.366423965684, 366.740964595368, 294.282863380402, 338.669982141752, 343.624544984014, 354.608865754192, 353.538803402959, 331.689862753153, 343.545225985735, 355.224668378289, 331.907596375835, 287.011363354019, 333.36696106194, 360.103765689224, 355.803744105708, 355.778964510586, 326.115499195923, 327.59583997838, 372.800144946213, 352.094755613982, 352.663034245441, 335.577732867198, 341.340495880594, 326.521691046514, 350.264892238573, 359.951986942225, 341.037420542418, 313.602115440832, 337.031460952898, 327.528816915133, 350.582876211882, 341.006741122218, 335.721123541862, 333.360839236365, 354.58177879056, 346.977924038272, 319.075646289429, 352.92725592466, 365.253598318137, 352.94469469721, 334.879361030823, 347.230161164411, 325.936115477836, 357.208195450936, 338.088435631353, 333.406288376922, 351.885279669613, 327.53925767869, 331.630548568785, 312.404669207455, 355.060575119062, 360.672380620283, 347.210163516157, 346.45646658266, 322.332862494532, 337.685487992888, 325.631850454904, 370.035324574547, 351.581230567635, 363.991134844507, 343.785217229068, 316.7011372642, 326.982646711778, 315.266158932039, 342.840927840308, 335.365168263466, 318.854362343628, 355.394430315521, 357.679481025155, 340.259954711835, 327.986139088492, 348.460638017806, 327.046089999618, 326.637045100053, 328.251855152012, 334.488509508768, 328.346025107662, 340.850888959667, 326.439399215299, 329.764052300392, 343.64872459055, 351.490390182065, 366.660740272222, 365.688175248404, 320.800927332069, 346.104961256772, 336.966336061603, 331.815073549828, 349.218152012953, 324.092971080606, 321.921222220682, 362.40246220481, 347.14580736452, 357.171369471477, 344.019915455277, 359.219984160583, 347.391399492001, 374.509844272939, 348.362133367192, 365.505494372564, 328.637777742818, 341.825536746768, 350.447215026229, 357.442797588122, 319.451804939845, 337.734091281656, 300.950445158845, 310.462756981684, 363.594011541399, 343.966425549557, 368.452354450881, 349.852929171398, 364.073897405943, 359.057035708081, 360.19444020688, 330.780574005251, 363.498826062524, 344.369049932042, 338.146115669949, 337.609464150961, 356.322585125323, 345.439402266789, 331.550213474247, 341.38205532631, 328.94566187146, 365.559205773299, 336.873591875316, 344.170652212049, 342.179355257817, 368.842761770849, 323.714775727528, 382.224643862613, 354.292319390715, 337.166871620577, 341.331328388634, 332.796342706846, 328.367326918544, 350.681445641889, 336.892023166233, 357.660708933597, 325.357701162997, 341.785995255529, 333.937462402474, 327.936487331143, 352.744115520552, 360.570326304247, 355.058341703835, 374.02163796947, 333.804218504817, 358.867249413206, 367.284646904494, 341.511545980111, 341.382247049087, 339.735334883751, 354.482191695659, 336.609229123688, 339.428287343295, 345.486655204987, 344.777289595407, 352.549754933982, 350.798028499294, 396.779876197474, 314.788674762759, 337.821226339721, 353.782687202461, 324.097577061323, 344.069768395362, 338.250333060344, 340.003568695793, 319.453424988197, 334.825498666669, 354.857336707974, 366.691172208067, 320.434673622245, 325.060436081945, 351.507718077159, 336.773386631052, 320.646784230862, 361.50608743118, 355.230420600213, 355.876173726646, 306.492672572206, 336.949578750785, 365.462735301867, 387.754184871623, 346.578206891579, 321.020242837829, 323.638051289563, 343.331302356995, 332.148309444637, 373.418709687098, 331.289768911394, 343.508354637945, 341.215443473301, 349.949955804695, 363.297134568841, 344.990650907833, 333.054579791739, 356.508294361893, 340.255428586756, 345.461676366712, 333.461866831203, 343.155906939652, 336.323474044419, 347.834752079304, 316.864907827488, 340.467980057156, 326.771184222358, 336.659084614258, 347.206904223883, 349.760419663964, 342.334458011653, 352.449138106196, 353.275595194349, 330.515319043478, 358.918322910449, 331.332885194446, 319.012076218324, 358.280582999267, 338.531034290275, 316.643970703964, 364.035399150009, 316.461861892213, 354.117374903528, 335.520342346247, 367.263042022486, 334.138855939921, 337.738755600597, 327.197842722843, 368.418719225309, 359.353839082181, 375.706891590337, 338.624831257523, 316.695533428639, 336.211780635996, 332.239561087424, 314.686677282031, 353.344773644703, 340.898143434613, 339.301358808643, 335.021925986517, 327.313609023894, 343.286131386656, 353.964171870606, 373.053668498722, 323.203300080545, 357.085046049147, 348.038920296553, 326.979012783927, 356.615198609864, 330.47034458675, 332.534210289301, 354.567510349203, 345.057962423392, 353.836738733542, 332.086959555583, 335.5814263173, 327.694866804888, 339.268941269789, 329.525901153941, 331.649144969845, 345.001277080782, 335.32981979933, 350.800335847048, 338.620160162631, 314.56185804306, 343.273911260374, 369.128598327805, 327.494627632242, 322.426459192108, 338.972545239602, 336.305234935016, 342.578024468665, 345.576753346863, 292.074702971532, 374.283023953248, 330.921644057504, 363.828990318073, 339.886905724421, 324.402517995651, 342.62996768639, 348.26718418542, 343.00008360247, 354.534031101066, 333.887106158984, 324.320513420282, 360.377198731053, 345.349995866808, 339.47003605492, 357.100221953033, 343.027060622228, 341.898482878219, 317.959118176336, 341.475511420824, 334.688921531942, 359.991421858821, 341.886915245474, 326.024168177923, 306.128984725232, 347.543967034281, 339.842249073325, 328.012851976524, 334.14859378218, 348.813609261851, 319.098943238166, 351.326894790835, 327.948780568974, 361.764600747852, 349.08873760916, 357.672193253526, 349.560223311684, 370.212001996525, 354.108615091872, 347.876463180106, 374.573338674983, 342.188806056487, 330.535720915884, 343.259198081018, 316.458850077725, 329.571253788296, 361.30160948234, 341.975044679697, 343.781017995041, 363.323675861859, 328.222784427764, 342.599701747059, 346.225503855466, 343.434417220645, 349.578072416644, 329.943375685497, 328.183834365329, 348.747041120787, 359.676673891483, 337.535660695004, 339.905305816627, 348.940062422008, 360.720068196608, 356.093693957507, 372.666035822263, 317.707666947871, 326.714946631576, 367.652313350135, 343.927423394825, 347.613566456344, 316.072739828793, 328.847037806616, 353.678008945903, 329.953259373183, 330.010751245633, 311.045181311075, 343.271104800747, 353.717976212577, 344.928542316764, 330.605189052585, 339.231602416272, 340.805840389513, 338.16663906037, 311.41512266423, 358.131871515549, 325.162468015087, 343.791057348798, 329.392190849929, 360.541929282399, 320.572531357749, 352.852231022708, 348.428723421718, 346.365625591763, 356.880905988879, 333.759781201498, 342.363981130348, 350.109080549841, 367.227006301196, 346.65936246542, 331.178594463971, 322.359619024498, 323.14249379018, 342.831475659965, 348.231573175459, 353.818928056066, 363.689395919347, 363.137881438033, 335.802433396232, 353.059561625593, 364.276346470447, 361.081817567327, 330.919706327657, 345.793856565674, 344.973211355228, 343.027954886942, 336.970331669542, 365.369416146853, 360.733569257613, 312.617986056225, 316.213271954835, 365.942422223359, 332.465150429926, 366.15256453728, 360.513123650786, 324.590148198908, 343.328014830604, 335.414233997027, 349.986887962401, 327.400689840077, 304.657641826854, 347.787653502806, 354.62191814822, 331.937690967598, 339.547170792594, 345.564514180343, 342.426553228216, 358.805739938183, 339.849886456669, 360.245459230509, 325.534067278658, 355.940806007419, 332.911945430577, 340.922483739153, 353.477462064094, 327.406585528048, 316.265597975398, 352.276602986996, 322.393393072243, 352.942513160427, 360.325990443101, 319.244908190242, 364.551199101033, 341.356690374054, 353.035375858246, 348.155683999126, 328.444655632415, 355.927488812896, 362.339860577314, 314.725480246164, 328.971690452003, 357.278391071231, 332.191715511187, 342.277853614457, 370.398607193754, 319.568224559345, 347.726997270994, 346.518757432333, 348.012396210596, 336.843793237038, 325.110124305871, 351.033146031015, 343.959212401549, 321.79556028822, 306.066024745162, 333.225691133285, 309.928314052603, 332.161139654142, 330.482869156223, 313.297776296766, 344.732252885266, 323.798968810509, 351.008001084833, 350.091588438062, 348.47117681339, 335.43250051773, 341.218623103819, 364.385870688327, 341.459961550285, 337.426998370874, 352.168925399569, 376.142725339643, 348.933176139492, 364.967816200016, 350.020396203415, 309.852504542452, 349.080315183336, 382.985576657478, 340.181978739013, 310.647536401955, 348.161504549648, 351.832295531547, 320.409793683134, 323.381798101351, 321.542799339451, 365.09649893003, 327.906629724604, 374.088694608163, 361.623959717652, 346.831007160734, 321.639208293034, 301.826462398131, 338.481561843626, 327.124664028712, 330.801695810349, 350.149606128766, 349.790562815037, 353.085789154342, 339.734675600702, 328.06115330489, 350.172762244222, 331.759706563272, 364.138819668661, 338.379659667629, 332.774348116956, 316.896564933361, 331.696791726398, 328.935645750064, 370.180856371036, 361.870941902878, 334.106091531796, 341.797038310334, 361.84605844392, 316.362953255001, 339.733061583266, 331.971180730637, 360.693461009275, 308.842571702965, 325.93802029945, 337.080522466312, 370.377879801519, 329.270977298666, 336.955468864598, 320.973526514587, 331.4589540272, 338.37174454156, 333.509121876549, 359.21095336622, 347.006412558892, 329.124102561887, 358.395240918262, 341.298672358891, 341.277752076384, 358.563591293143, 355.464953847226, 356.565653861469, 340.572957229038, 316.649054712829, 346.511691311749, 358.274934381353, 352.831576955315, 345.218998598307, 365.161736398682, 356.609259711342, 348.591571320395, 351.983004267785, 354.735113156777, 383.164679122864, 339.744424548972, 328.469774418415, 331.035131356027, 337.251592796561, 350.163698401085, 337.677445456059, 348.892354667415, 326.63055741205, 328.163790210692, 326.293176567928, 359.390151049857, 352.727500921557, 348.184668429992, 364.162070656621, 360.637804578296, 350.388811625373, 374.722066190855, 328.792479075234, 346.040010314301, 315.721918044865, 336.157538308199, 365.190075499329, 302.189301337039, 324.482399049159, 342.541979717101, 364.753141736451, 336.886530930428, 331.210612499342, 333.16681266444, 340.601098435036, 320.69183134188, 335.068260561389, 368.441606511308, 350.417025771095, 341.555507250697, 345.134620530287, 341.719690846211, 363.529381616302, 340.233405574851, 352.568794520068, 333.708158395327, 353.359636449981, 355.11143646817, 317.641153855196, 395.80413318073, 341.304017248945, 350.859695460078, 335.618684715203, 328.381302292687, 307.858451979325, 383.268450247427, 344.449063661835, 320.528504232119, 328.409816196805, 346.790605136151, 349.015365553106, 370.26901379039, 359.06646417724, 336.630049345304, 365.28459963885, 327.602053357512, 350.543638844626, 338.641674951347, 328.419118204761, 357.897809215653, 340.05297707259, 351.002508322881, 348.280231027997, 338.284454358517, 353.314313234351, 338.62290609432, 341.135349566182, 363.268573676709, 349.359396052028, 368.481701309164, 353.400610179766, 332.76465867047, 343.277732576156, 336.712474152345, 344.141702843595, 326.384630879404, 312.412855761289, 340.84359242916, 377.630589387072, 370.393751443467, 351.641130688295, 337.33756443717, 337.408078301505, 357.085549355284, 339.791390984623, 323.948779865568, 335.113402370516, 331.509449963094, 331.484662803931, 368.046624882377, 337.429205919288, 362.448716755021, 329.604990429533, 321.210140508868, 372.230583231748, 325.799396644019, 339.09336922962, 329.461973289207, 338.566171236153, 348.852387499361, 336.019876709114, 391.301373310372, 353.983871039406, 346.495856631791, 330.034476101816, 341.308493411314, 341.255851752228, 307.167439505985, 348.589784116934, 307.883031908993, 342.889351911062, 340.399949155769, 327.460350465895, 345.947508357555, 330.854990514877, 333.574314635716, 348.466514859385, 336.068878586063, 376.547542049045, 343.399820206163, 355.41499061296, 368.329108601797, 371.224775560468, 351.974781617885, 362.717724786465, 359.512020833166, 347.178758106627, 362.203365751542, 327.729316881382, 311.037426622373, 347.523743659159, 342.892220477004, 338.547312786538, 358.840439476072, 355.993696608564, 371.707584320759, 383.503415087251, 341.688587863981, 317.325790732702, 366.844038769972, 343.266790670716, 358.209827176091, 360.326588073169, 352.953798705658, 357.909318224284, 374.908462095737, 340.187867270454, 331.414845137185, 373.123687277005, 359.558549641635, 354.125386171958, 363.956221105165, 358.596057677112, 351.473000074701, 323.13245680192, 361.999918432975, 345.329828047793, 337.501243596978, 376.916399947837, 350.359590894588, 347.318129997456, 351.743025547115, 322.014453869735, 342.847659009626, 318.361423651024, 312.756281052377, 341.532282378842, 340.023695903457, 329.36396510619, 341.917333048455, 352.189451489338, 347.473510383966, 340.069664060741, 356.677956273562, 347.237378077812, 318.064401380616, 363.987814016557, 362.22359436331, 306.176249196726, 366.381603937786, 352.340546298923, 317.880282901938, 378.398550968806, 330.378362907442, 351.513248676147, 349.521544805712, 335.93268115861, 342.071570672016, 331.199204992336, 338.645038156321, 335.091350073071, 339.204832962574, 367.749252476288, 332.852974228461, 384.306885758158, 350.671732620491, 355.215593263995, 337.397901113774, 333.365986798338, 336.960750154618, 349.697379841077, 311.568100343583, 369.847201831264, 355.592918033769, 326.427962322799, 344.324718016848, 317.440564524741, 363.267703519396, 375.805552661435, 359.887738565483, 326.502015111471, 366.317645020479, 356.258504732912, 338.493368871686, 348.966869061557, 352.104162058441, 336.979490166536, 345.81308435966, 343.763956773603, 340.140241305331, 359.997069610245, 351.794803734509, 328.67064148155, 351.20945825155, 338.074632139533, 353.807412573119, 326.643658097628, 332.378492111518, 373.271153974354, 344.911126330946, 369.042950558428, 361.660389423518, 338.084354577157, 358.977259466065, 322.324258131369, 334.649928252897, 328.972028251447, 344.231197658641, 324.7821908095, 350.354680170104, 327.922962298128, 322.882005816952, 348.073577185453, 348.653582475534, 346.225416086084, 359.2681440231, 381.993226494686, 374.07198530051, 333.785957455284, 379.704987569141, 325.406801162822, 356.017867147113, 332.307799306983, 349.727339310373, 339.949082307489, 300.353992964055, 342.646516788583, 338.558998855761, 361.360408278727, 346.469795749169, 355.466885279863, 344.78403589159, 341.424823168662, 347.504018143087, 333.065419729406, 347.299774754197, 377.273229668185, 354.695350145236, 376.02977461618, 362.2223744885, 332.351595650951, 351.478478586851, 335.949660059218, 320.373511161231, 346.034325451991, 336.62372721515, 336.959627074454, 354.765105644632, 328.671670284538, 359.573983940281, 373.545157359787, 330.668178711101, 337.341413753675, 343.303085615164, 338.998744442467, 336.886126942826, 344.475625665718, 327.008326537602, 350.638783959008, 351.459637743915, 319.692191585893, 347.788640027675, 354.929310448259, 351.592178027556, 339.869629622597, 349.766477754233, 339.265070587916, 354.44561165814, 332.03175279046, 332.838786138002, 355.513717013021, 345.647672328679, 355.672393557296, 328.478392299442, 347.87280234386, 347.964852210759, 333.837147176888, 365.44408422484, 326.43604113891, 326.715636849644, 364.84795073173, 349.13681460989, 379.335675104216, 323.030340174039, 343.947075101473, 345.650630556452, 345.557878143496, 343.928179897224, 325.299350536942, 336.301643361639, 380.01360154578, 344.358346798209, 380.514386398525, 321.315182386324, 338.599256177892, 340.17702062677, 347.837686997973, 339.592217025663, 378.79573923642, 321.073206781698, 323.691650691384, 302.749129445355, 341.541090926968, 356.763979162241, 356.540177010104, 356.466774552495, 329.786138027486, 353.788855950042, 350.069051038509, 341.731621627379, 339.138117373185, 375.812640303451, 314.366496933377, 337.179059120693, 347.98706159843, 372.262253221172, 358.072273374438, 381.020092894053, 335.663874124828, 336.307208081787, 358.5196075107, 358.883665493855, 333.230861979482, 360.931142688075, 358.209348475752, 338.597701242359, 333.09618860502, 337.020980207389, 335.542238805225, 333.082772437195, 369.294693376915, 349.225871999399, 338.088573564889, 327.774997452613, 340.052616371124, 342.976880269146, 342.440919144907, 380.074341221169, 378.864223836407, 339.651886680791, 357.189591978321, 312.967597416176, 347.017052109344, 324.455475969446, 338.790563643047, 338.317769375464, 342.00051441258, 374.379526038872, 371.599269873493, 335.420091963742, 348.11757135545, 369.159331689148, 370.370676323478, 351.155195452558, 328.863335683107, 326.852851181831, 352.580863327482, 337.750048991711, 340.889465870326, 344.345622661792, 348.474291937721, 339.151439652255, 320.265850260035, 341.233192164973, 369.052462575033, 348.148105289985, 378.321283275027, 329.38660754055, 330.987132411677, 355.372330015098, 340.308028255933, 320.620395265671, 329.000826980499, 374.734358043772, 360.938338891805, 346.223827777361, 366.440563085355, 335.826226514381, 330.703328620526, 344.063873385984, 330.69175393235, 358.757937132826, 330.100699365078, 343.763639077954, 309.849818195034, 308.422178761253, 356.523432692393, 340.418374272726, 355.76500289454, 355.001772655107, 342.848547774974, 334.319179198619, 349.548825913821, 330.82700476642, 333.837049365363, 316.039692258319, 360.567448752278, 384.290826036851, 331.914043328162, 354.461933634875, 338.825160008282, 359.392755599156, 298.187395555227, 330.630493889136, 307.039313246129, 349.286856435994, 346.722289899317, 350.060665870849, 298.675401602942, 351.734488980306, 336.096261265352, 365.239759851682, 322.371601566383, 310.330183209725, 347.271434778922, 342.004524066077, 335.071714110231, 365.374916894143, 349.916229548823, 320.432471942926, 335.019267397329, 322.484436475709, 327.028426685838, 347.717005660455, 359.134923139713, 327.958021253438, 328.791009787357, 342.379121336892, 349.534335895639, 318.904020834583, 344.476180021918, 366.579447610049, 344.588243710013, 346.214126457908, 345.069328194735, 342.079310258937, 345.723562779589, 348.618234081865, 327.518726158549, 374.279368684389, 343.20399415614, 344.477991708461, 323.285066015703, 329.63725089193, 337.101161330994, 365.348487575419, 341.644587070852, 366.511474587196, 361.436472854507, 340.137380681023, 331.106193586755, 319.565189718932, 359.101773475261, 372.792729035499, 355.029090121733, 346.495070443049, 338.673590156125, 320.514696863072, 337.53763928931, 349.030784122971, 379.095056580904, 345.797614039006, 356.939249395349, 320.783569474558, 335.404777371331, 346.722270137099, 350.536200349534, 336.325935300287, 370.01438026658, 349.848380039687, 305.925397435716, 323.90061168139, 340.206279556411, 328.40091390196, 363.134594265424, 335.411870572187, 367.984894603835, 363.492362551903, 344.028602555559, 359.492659847695, 335.820162449425, 351.236561756859, 319.6119996088, 317.949345573441, 337.228886972442, 346.185949853884, 324.906527936736, 324.11275956693, 336.469931224183, 347.752150668961, 341.920305491314, 327.487615740294, 334.582628000728, 359.778177055584, 356.367148995406, 348.159701123122, 375.65625034912, 354.586647361815, 354.98952180395, 337.438797190007, 358.494873926258, 356.25575984116, 339.088397927212, 335.460769168166, 338.660402539428, 338.126648000633, 345.909614751091, 326.770445669592, 336.483915276607, 328.135002023672, 355.414475664033, 306.978112371783, 377.69026703341, 330.396172058898, 340.446542524707, 343.464848784867, 354.992104786884, 339.374568859988, 334.022942851468, 344.460716766086, 361.981772145624, 376.018035101713, 350.214011101422, 326.43551174163, 349.396989931835, 316.3937097415, 369.3436143961, 351.483265893443, 335.579901516271, 319.158613602977, 330.694721648349, 338.204207281499, 324.721819662507, 339.504132082588, 361.110107338148, 326.888494064461, 366.607065199352, 382.315949566113, 360.462025255257, 348.758872848038, 325.56811759384, 343.373639228244, 334.964067933095, 358.274863878911, 322.201473128097, 354.13162444166, 340.41049263709, 345.382107357897, 338.436459534528, 333.738189477244, 343.806406010604, 363.609104244119, 338.503338242469, 351.042937359654, 336.574426671332, 381.365839729565, 339.676963297909, 342.523460209348, 337.361934275347, 358.554236856132, 329.557541611763, 320.115877641387, 348.153617955718, 338.699640756767, 322.857157502675, 354.229516536231, 352.04155041533, 326.074549381391, 330.968418987713, 346.0703902838, 332.568231172803, 352.557396671837, 378.577376444584, 355.021920113406, 305.425266950015, 355.098057571527, 350.623207480651, 333.079840074968, 364.188672508274, 361.732382619535, 330.969107902212, 381.065846717423, 336.886634122176, 340.807159498687, 334.62956554787, 366.645421936961, 347.806443973266, 332.414365947574, 317.035045831124, 329.042589373379, 320.702204160831, 337.458959067308, 349.485802169324, 347.986374485697, 366.441064573786, 338.319873140559, 334.902310408301, 356.557630649443, 339.609967123992, 345.370811531475, 324.38279462422, 375.804589457989, 355.167924252933, 361.379743813383, 337.330788434576, 330.346717341857, 346.829983072637, 319.445132675307, 320.93194481708, 324.684544254712, 344.813933837363, 356.052197195818, 359.198258565226, 372.695703343814, 346.449968975223, 375.277795526727, 344.476311183824, 346.409203654174, 367.102633633157, 354.865623786908, 309.389034712742, 335.550304326796, 358.466434654227, 321.446890891044, 353.129818538611, 331.233374499934, 339.08400164591, 329.787868651482, 327.167740753758, 351.321962108852, 337.890929870383, 350.480592781241, 336.685828577857, 367.995820904553, 333.979916675542, 341.445696758544, 328.756314885424, 343.056310002523, 328.890098886059, 370.676686032854, 348.120946926824, 333.4765748042, 320.892959138393, 361.398448364967, 344.387932738963, 344.20215911177, 324.044918777357, 332.061748193743, 318.48277057589, 320.964509434357, 310.72896289586, 374.18981726395, 345.391628004974, 333.350243889615, 350.935785738279, 329.895181502162, 355.791302596888, 314.876051077272, 337.028609198882, 328.768005746914, 339.557464637924, 372.966273226393, 347.761412909515, 345.199288581119, 342.454606516688, 347.588323297479, 364.864113145068, 316.286610939896, 356.298530796909, 327.750513448373, 358.138527516379, 312.473793202724, 312.745815311467, 359.573098605781, 324.211832407186, 343.040847563977, 349.193178474094, 336.906068093022, 357.309596794623, 357.629609290107, 346.391080136535, 380.568755079024, 366.328223408835, 369.788183506995, 325.198109769922, 332.489187616372, 349.402370162699, 341.43968168323, 347.483201517946, 347.783473870894, 346.031665329917, 338.979371699801, 345.555715644416, 336.795261308578, 340.826715233662, 328.850961269419, 323.330550820833, 360.79679902884, 330.015364812768, 346.95758818562, 323.542300632935, 361.316144271789, 363.283512503717, 345.633737789628, 343.34547173425, 336.243312004899, 338.203837021754, 351.763650420043, 381.896978875997, 328.466173814938, 348.82668228784, 340.016833445893, 351.851409632402, 347.415461303265, 347.344319284717, 346.586621554777, 378.228754855537, 312.523027614485, 342.412125054414, 368.620555845379, 364.700337854799, 329.139687685628, 332.237288483625, 350.630466524528, 341.865906756884, 349.706561304968, 333.622898856723, 335.334425250689, 350.687622074007, 331.819266240662, 332.587336560303, 324.038283667363, 315.73507692343, 312.4879122119, 360.829284342091, 291.826156058568, 349.12816794461, 377.533701331036, 353.374497412708, 331.190908997445, 353.823607742643, 352.600278137962, 320.271689070126, 376.452694271361, 340.925616062454, 349.938330664637, 359.320462373358, 356.864231075212, 314.794593077226, 346.457722327094, 368.12102732481, 357.116286479594, 342.963500865007, 356.674041881436, 345.492839446613, 355.186213612555, 359.228919455925, 323.391787596701, 328.032801245719, 307.016438684311, 367.396605097938, 321.035341715508, 321.431320605145, 370.370959799456, 343.531499633192, 356.387573356185, 316.682573332901, 324.671141872371, 351.032569749416, 339.76257033064, 328.61858488597, 364.434990550041, 392.177381772142, 332.962830301011, 329.363811036912, 377.580501599981, 339.923010050276, 330.862676498658, 347.19198210742, 317.020170200857, 346.722169684885, 353.476672967984, 367.059651203855, 348.712058545504, 344.517222518545, 318.025515828593, 321.55719684624, 357.859702803803, 349.88562855576, 335.967007553482, 360.66239291943, 350.261489028124, 360.62848583841, 378.77276009599, 363.587528819638, 349.65429697347, 342.371021449292, 318.615268407162, 357.918267512479, 342.538621964029, 349.274949680664, 368.198254909578, 342.238552378379, 349.826540084115, 340.460946571243, 339.375535522045, 348.174443576721, 324.342181703208, 312.099330442952, 359.925734386979, 325.340209085345, 343.310000051978, 333.152972605631, 349.8132907154, 345.374543535623, 373.672443416433, 345.363363834978, 337.322638786736, 349.887079630797, 354.960409413961, 338.094948948469, 330.137699892146, 374.96137347326, 346.904475448401, 346.68990435768, 342.585393127102, 341.369140325429, 310.045984700324, 337.634359355614, 339.401691295994, 346.053338110092, 328.744410316815, 374.524141643997, 359.160816278093, 308.810813963544, 345.325026135475, 341.961290223445, 335.856566635287, 329.89510375002, 382.43907124127, 368.228987224966, 369.378402859247, 349.929382273178, 355.762656988342, 318.551850246256, 381.797054461471, 350.759575833524, 338.025859719054, 342.641788550307, 334.286399069657, 326.796298872304, 356.640702192663, 357.008622345094, 357.284698498823, 357.023063859293, 344.161813743017, 360.112218152298, 329.887244012412, 363.233234409006, 356.609369494543, 334.241959851954, 367.981618516799, 359.729340342906, 349.718133091374, 364.984434551134, 319.309342771074, 348.334399749183, 348.127029483662, 353.32335960161, 345.216886074861, 325.629872964983, 342.500020508327, 332.086708366464, 340.903187326126, 332.317359977071, 360.544313215227, 350.088507295275, 348.499322352441, 324.103806617451, 355.707943402243, 364.225600015155, 347.757083497391, 338.837510371088, 363.69123018397, 356.649916887021, 336.377310646541, 340.428272832525, 316.699855573891, 344.740026243853, 361.924050685832, 351.795890997685, 336.42171457253, 348.626999930645, 340.414751717297, 335.680592996048, 360.897191255401, 320.128535188438, 359.628083452566, 366.29280737446, 328.956014995162, 364.646067172133, 343.950079880711, 369.647514926252, 331.525129779255, 342.345096994219, 363.170967678993, 348.14799356503, 349.40484566071, 331.07650367987, 340.329565593581, 343.169220465703, 338.324569891514, 349.897680374393, 333.139489834156, 338.807659690701, 313.571652996715, 327.429139543862, 346.034577430385, 367.187634821641, 347.73829359503, 352.689459033438, 351.03624808498, 368.09918919234, 333.456708391836, 370.052742035887, 349.058161624657, 348.156717457167, 352.201074156902, 357.188808746395, 355.8363434583, 357.095572184081, 320.768467673643, 362.949991599321, 339.857490083412, 351.342696604989, 362.009639941451, 349.945913970516, 341.436624285911, 330.935644938082, 352.082420269713, 343.361420793479, 349.631188297852, 322.21798924034, 371.302013772889, 352.483274679257, 351.714228593912, 355.098684510345, 345.477251253405, 354.622851270076, 377.200184429604, 362.740845014955, 330.713221619155, 358.700016064725, 368.199530446522, 338.088568812524, 336.022822430474, 336.799747647615, 339.077622730817, 349.277509929947, 381.060229592396, 323.123418722187, 360.985700261755, 333.951716883295, 335.763435146016, 332.481942780003, 370.762263577335, 359.418886687821, 339.709854702238, 338.406156282568, 345.068489505091, 323.69245782857, 321.260946640333, 348.852905066442, 355.800535261716, 318.096573340087, 347.598374679813, 342.754358692917, 348.7567984276, 343.985260822697, 376.21439623161, 336.709041069943, 356.940815570026, 358.994293022815, 350.155723240262, 368.470301166982, 363.765386917448, 335.054055230101, 336.277125126046, 344.677214786537, 347.501355133962, 355.20940644013, 345.280407949376, 365.413844552846, 328.208010683271, 347.667491083257, 328.551396805083, 328.711680328261, 322.237616303057, 325.537844674879, 371.854091663074, 369.766267785367, 339.134773705811, 346.080407090333, 350.305242856892, 328.336395254797, 323.040142527495, 346.378408739819, 362.576495650425, 341.552429933652, 344.238844025798, 339.100998956625, 344.224908977075, 338.441844548673, 363.487797964007, 314.750679241211, 361.246945267413, 334.265678285716, 340.643948484917, 372.704053826452, 328.662618352817, 348.050099488347, 356.710050539021, 345.469728157968, 330.57500826103, 361.245451985389, 330.568707842713, 346.017083143052, 329.359516095188, 332.215452645659, 356.426322665229, 324.387779665162, 326.005302741779, 324.720965271166, 338.421765618115, 386.25209709161, 347.145857005228, 337.088768265794, 345.467839210115, 307.082643005824, 336.085022122089, 355.1134239271, 350.737167385745, 349.927463932672, 323.372541146423, 336.22117727124, 358.92940668966, 330.597643957401, 355.121788654012, 381.723443056155, 355.359163900616, 343.999746360468, 339.693254020622, 336.741246367259, 365.70380109502, 329.11350231873, 330.052435582371, 356.918479165681, 331.063709733767, 350.42192117473, 374.941410725786, 339.81563591592, 341.14015575874, 336.919391670872, 344.332410658617, 346.042662142778, 329.321757946627, 340.564569068864, 355.374530436742, 342.788314224535, 361.11832097885, 329.672908262515, 331.958025822085, 377.315419414178, 329.355451026908, 335.902631508672, 327.207127607558, 375.016416174815, 337.187820377459, 312.187028416056, 348.966587006106, 359.228805591063, 309.836912201567, 367.835825715813, 341.211657394699, 329.597267949922, 344.983332507881, 347.067038564168, 357.308997601891, 364.86782372764, 354.941255702442, 338.346188517432, 336.144616359919, 323.782217806431, 353.260450248135, 367.391035800527, 342.315972683907, 362.823990265957, 358.327539544586, 343.369926098957, 365.418300122181, 363.726547549199, 355.457502478918, 350.232875960213, 339.930044931246, 323.83816815175, 347.954555599833, 370.637881068812, 343.760729494276, 334.760237429166, 355.195127515515, 329.234817248062, 348.048958859737, 326.322759491672, 366.409359393453, 355.440632052504, 363.211233517036, 327.114853522271, 335.429000400537, 355.923933667697, 350.493952177211, 319.47494591492, 351.598029455757, 331.726855171371, 348.281306182426, 342.571619769391, 320.681045759247, 295.510245373138, 327.013837892966, 360.176394970322, 349.180094696642, 356.11291394695, 346.685585829041, 344.106135208221, 334.447302048651, 338.173549081728, 367.781757066817, 323.152842504932, 369.045729350296, 329.593683518926, 344.25092270408, 344.844045359703, 344.333358035237, 340.316116361583, 329.134690190211, 349.824592484833, 365.88870892683, 347.512853353317, 359.553220146039, 381.990919975716, 332.010806229654, 340.919147073719, 335.112083737075, 350.756205823987, 368.179724929641, 330.83122945393, 332.500681718157, 323.105631345303, 341.276356746305, 348.365126309123, 321.895434110111, 363.679672048008, 341.077365961876, 359.251285506341, 353.721488007461, 355.392398366837, 362.34375598039, 343.94429848012, 330.364151387477, 365.240655859684, 347.107333951799, 339.891109706636, 346.329699355283, 338.346450868864, 352.008273374486, 390.352163294666, 364.334496101458, 347.744354438788, 353.97207288794, 335.857535608287, 336.009752844161, 311.825605332273, 372.359160173059, 338.576310942482, 329.154655466145, 330.255729681234, 347.953096506028, 338.58487295058, 349.34467016972, 355.406868264529, 353.14993001793, 354.496105606598, 345.154940054679, 364.16025043578, 336.903904700769, 333.783843634934, 342.534539886768, 331.007657347052, 356.952125471551, 351.940183690248, 289.91338146577, 352.685219566635, 366.754707577248, 357.073151508564, 341.440457051623, 337.744871400957, 348.312479744352, 325.639937109236, 316.238766150237, 354.405348880094, 346.233500211277, 349.598681196464, 287.446025665652, 343.402263052085, 360.846111780967, 361.33433033369, 314.016922325116, 355.410106852686, 350.439795714022, 373.42164231576, 322.214180060404, 332.945612873356, 336.143454404484, 362.736657460937, 361.419307401277, 330.603554125228, 361.67496076904, 308.744774162349, 320.229308365235, 301.014932294184, 346.08119359817, 360.907712370232, 307.990391395822, 341.989402061631, 351.490361558462, 338.340350112631, 355.753042173741, 354.774243376767, 341.54913065676, 346.314703316994, 335.356140632961, 343.613963233404, 352.859321123002, 343.449468969142, 355.228018612634, 364.345473291452, 367.542623746619, 298.030046006895, 326.579303864214, 340.104269096968, 345.46495902976, 343.52395042728, 337.472924253444, 343.04195860294, 346.806856237263, 339.318087769093, 346.307505780935, 342.573052326823, 340.958206480528, 328.28144158751, 352.139234497195, 336.728487091555, 320.554981345333, 336.745025613803, 344.034453942938, 355.077796673701, 343.167875505095, 348.319644848688, 354.002433521472, 355.615338835123, 349.85985118594, 312.242855391783, 356.522678569388, 314.826361582467, 357.654161458525, 340.505163706147, 355.608009581181, 320.352489377983, 353.086304600358, 344.268429921004, 344.979473766837, 334.173357384658, 338.830091479573, 361.519187769377, 357.247114488359, 351.057208523384, 378.248110198035, 332.656304516199, 325.509848536997, 346.731146687251, 343.359428401423, 325.113812585905, 334.516885679277, 318.990111095825, 316.03134566891, 355.090220010025, 339.240905536516, 345.760467743354, 333.171564326187, 331.977796266054, 341.942484538345, 330.607542861142, 335.740936419897, 331.960149552045, 340.922741093017, 337.100039547288, 343.867290134224, 352.911628371919, 344.877956416072, 329.589581369379, 353.689221128024, 364.237567780067, 360.524837619863, 349.237929723395, 317.73284495748, 334.887233484823, 324.812158807933, 306.282722246605, 332.541646835045, 354.297022349092, 353.247338217016, 349.921469185114, 339.127824053295, 303.028826935979, 308.14265543025, 342.922081794063, 363.898236954408, 330.823169990728, 346.714926161135, 318.001327040378, 328.464348291828, 345.606073037876, 317.836036305481, 327.781118853435, 328.885447519044, 339.148519223556, 342.987927259754, 370.865802125002, 331.01593638892, 343.328302202989, 343.186415970212, 326.223121258655, 348.302492371134, 344.567471839149, 345.407587155735, 345.037765763947, 340.355514248033, 331.974072946055, 341.77060104084, 349.080607027516, 314.030593989392, 335.454275917793, 384.153448123863, 360.619278084333, 354.163150447218, 379.682373406222, 341.497912359651, 381.753224097914, 349.465299014648, 332.93902844385, 360.897554201984, 343.732496706696, 329.076523160281, 337.560162075715, 328.507414550216, 351.41393849411, 347.869425359785, 343.234010357178, 340.435692148053, 340.841244659957, 361.424646151219, 301.279576488681, 323.998175145717, 339.090773252154, 326.100596984042, 355.652187147949, 367.288836920767, 340.848583764549, 342.88810300629, 369.057149453275, 334.347269370647, 352.266063767985, 348.801482043602, 335.771848207283, 365.139481264049, 360.910499690491, 356.383095215332, 338.871164097415, 350.46804419793, 365.67376842501, 339.221197329634, 343.243196760787, 359.009961855557, 347.177967561419, 350.214722804526, 335.887722653306, 313.348607555659, 350.893051694483, 329.756448220928, 368.221183138469, 328.372745336315, 396.563191874963, 349.521522357123, 329.75539997396, 341.20795968888, 334.784629567576, 358.97264628676, 345.116733782597, 335.14934827515, 341.835342014329, 344.440370785067, 348.855640287874, 328.82118663063, 352.879826320594, 358.683430191496, 352.125138773795, 369.781500248102, 357.202026826829, 327.137449270708, 334.884689651994, 352.736752158558, 363.237182460258, 347.290366414151, 364.275948005799, 333.801000848473, 371.963755878703, 338.287952675761, 344.470466736408, 333.315179572955, 372.11771787668, 367.387711085369, 379.020064564244, 331.302480512436, 343.072304592026, 325.835196049171, 333.930153869576, 339.007487855355, 363.500268148472, 357.881607659826, 338.585302215948, 331.984009968647, 371.586631384055, 357.022095768251, 337.001330025205, 326.986810133001, 340.359661128092, 359.511603883286, 359.589667397031, 322.642984685366, 337.9532139244, 317.428000463113, 340.394998948566, 335.045646908396, 334.897777215763, 353.6831946486, 318.3981086565, 350.150243261152, 353.390106141168, 314.774976776168, 342.261998699272, 321.145535846291, 337.20148316819, 347.643625973689, 354.306854119781, 357.758392335861, 362.390758801365, 351.600451231427, 331.207420414526, 343.632282736232, 334.533428380653, 353.153404244436, 325.661285054485, 347.043923918556, 352.358174357738, 366.72730769528, 366.819706286403, 344.289353219127, 319.782439452467, 339.580346275155, 377.002470355973, 321.733633382857, 373.065955000701, 358.359007848765, 350.895298473266, 334.383305088432, 359.032332118661, 360.898316842016, 348.490304679723, 359.586979452827, 341.179310572433, 365.580532645356, 360.546265029983, 323.907110277729, 332.737180001644, 333.934689591217, 361.195694760358, 323.080110378763, 335.969881663217, 378.281540556741, 330.922700897322, 351.790358445471, 350.974839958887, 329.421304788461, 339.132511881678, 329.400885590922, 360.256205345631, 341.900007241336, 352.038901003183, 345.812215802737, 368.789272034105, 332.012446955431, 332.952635708734, 359.498713734527, 353.095937549648, 361.799519515925, 316.234200040638, 324.285601630352, 383.385579200667, 319.937950093446, 377.716953434369, 338.793965933947, 352.448500486827, 332.367282074394, 329.429172428885, 331.706498241509, 317.262378222392, 346.443297517872, 354.630055411845, 313.239933920924, 316.994134423175, 340.168152521925, 321.513122931779, 358.968143625599, 345.777600481057, 345.696480370773, 336.914558171711, 352.704557027413, 331.506400922135, 319.155695257897, 330.330801210993, 332.890918559898, 327.012863038754, 346.678316889679, 342.991116979743, 366.402882240258, 368.568405137295, 343.552981994964, 344.067653924496, 331.098054091488, 325.6835109822, 326.733325534867, 308.240890002732, 360.675458147967, 334.423034842009, 350.462130138929, 334.940158013829, 342.853268654197, 344.274930278607, 338.720002490835, 354.760597716749, 360.199134372593, 361.134925211075, 325.115345325905, 326.988815739527, 320.770197158562, 336.453705588434, 339.073318567866, 328.682274612255, 324.184638788775, 317.323409912973, 333.089396843812, 347.181826979921, 338.205092267205, 342.680122071621, 326.490791095883, 392.33103267471, 372.767452944142, 345.360264997329, 343.102122663363, 344.742962316476, 322.914043117, 335.753950092214, 341.058625811441, 354.850239813104, 324.419033224077, 339.067534552196, 326.364292750474, 346.331546433609, 327.392716956336, 367.46273065988, 366.943663461926, 350.745737917982, 347.598863328754, 370.429761053668, 349.471845817479, 340.135143719998, 343.131630253335, 335.296428724299, 314.612222772255, 328.235680113504, 322.55701109704, 310.555001631853, 319.762835596035, 376.256318235091, 357.633128702339, 344.83800009222, 353.977461064235, 350.909343774119, 354.315526479179, 355.80326956863, 345.300097145023, 347.288705245555, 351.630905816753, 339.496558096722, 326.077052223852, 324.523889206257, 338.179147973113, 327.713112939108, 363.811410642028, 347.962273664473, 365.875572163903, 334.787500853888, 347.754205394596, 352.476817194151, 324.147254910547, 363.179900611511, 333.248429520001, 312.292314931715, 366.288690665942, 346.548797485931, 340.404246796519, 365.386736411535, 318.757739923732, 360.048171305027, 357.244971712336, 333.075860588411, 359.786979507776, 359.717595726119, 366.606723793197, 330.871540670889, 331.287728126224, 352.155330052357, 337.964528044492, 332.689708000644, 326.218817113396, 366.017592259008, 353.188041866762, 325.925003555348, 338.368832284119, 349.476056717933, 314.318110945405, 346.765604342623, 336.255394780982, 335.064178863984, 355.21746600247, 377.086980350579, 364.66291676398, 358.326497569335, 349.07244167318, 334.095174586982, 376.546199028671, 340.877199171868, 339.894320513067, 332.236942919245, 343.833957812817, 331.336846172438, 316.805138911506, 335.371336756729, 332.603479671415, 362.096525565084, 336.163587899745, 350.075018892039, 342.633461307039, 357.152286786611, 325.861726297432, 329.437876195453, 319.183483776518, 340.125660756253, 339.177427549889, 325.777903591002, 349.345158967357, 372.373288183278, 358.334844113753, 356.696157548466, 376.994622344794, 338.45926321903, 366.09090670755, 358.587132286668, 354.794535509582, 359.087946396776, 361.36135373883, 353.308058085312, 341.764652512795, 359.449178042824, 344.617663231491, 325.57727385526, 338.094891794906, 340.999386916143, 331.889075785939, 310.856058519267, 320.43550739551, 316.331633352929, 361.571108103779, 345.878371191549, 342.901708408867, 340.595145621853, 361.313628238572, 319.05517258618, 357.042322150669, 332.328881478388, 345.597877004672, 348.165439744937, 349.800630424541, 339.995695214793, 350.737020650803, 376.65317697104, 338.1890607094, 323.596768341325, 351.513684686852, 326.111900440654, 324.941769990886, 342.999203980541, 335.075948416516, 337.209688515292, 366.847456369211, 329.528138095476, 360.293321647991, 344.580316349317, 379.892713498051, 337.229578786472, 346.116881857677, 320.885316828365, 343.501741344112, 372.313314103852, 343.768118194825, 324.661490764776, 314.470226254309, 323.739556731143, 333.321896640058, 334.777288780481, 314.252619598747, 356.379348548156, 349.348085951877, 366.495903877906, 349.929920463411, 337.625007794084, 309.731707604529, 339.959740101215, 321.631580818355, 346.558859376759, 323.799594200796, 342.688834232783, 349.755763863722, 368.76002088774, 337.463881399439, 321.425981814203, 328.130800377577, 341.97621190485, 325.917183464992, 355.707994347104, 332.487659866844, 354.738862342889, 344.7281055545, 327.343856847446, 325.297506062096, 379.397566643978, 342.139766363246, 350.190350769555, 324.064997992118, 337.952363027226, 335.281610688112, 366.206348941269, 364.319081796668, 363.870474252059, 334.620939134689, 314.689529019754, 343.958835624071, 321.852884625261, 322.962615577443, 345.518814423676, 347.608473261363, 326.183251226684, 320.372937277348, 331.57336932293, 325.374591169187, 331.415700898874, 328.912979837986, 334.386225208419, 374.488554603001, 344.280413154299, 345.245658460266, 342.447040224587, 341.296889374323, 346.189755753669, 359.85156764885, 314.711719682026, 342.223538671582, 322.638698508454, 329.249497309639, 349.916610740258, 371.467901548035, 333.394284828174, 339.815721863571, 363.185690723792, 343.364505387784, 335.102633100239, 336.238649133385, 310.366410043262, 337.007236958948, 358.973591251922, 342.635335230786, 345.219276014291, 358.458719356539, 383.692653776731, 338.241028589524, 351.109421157213, 325.734337805457, 344.417059891548, 332.124986450955, 345.583542068973, 337.436237258032, 349.517382820546, 332.166656176026, 334.254126542311, 348.115191282903, 313.988120793848, 348.183982693799, 346.060716516049, 316.625285161897, 343.589733583974, 326.756554607383, 347.534947685654, 366.519556392284, 334.9802710522, 339.871015185912, 346.724674737242, 322.531449547488, 341.940052696009, 370.6463337665, 325.920538430354, 353.332667072792, 325.51327294039, 360.330517503644, 337.381857418397, 346.28497380413, 358.503300836378, 348.916805060405, 345.008022810834, 350.228434264087, 325.289110310023, 343.199353798324, 349.083542762294, 343.846171409743, 332.687936618331, 330.050770101837, 354.826483793059, 345.372868065901, 333.139963530019, 349.185875417035, 346.89669936985, 374.264275634626, 358.851241905657, 345.945485704905, 368.979866187482, 361.737095560809, 353.189873306033, 388.834061634994, 348.100719118298, 363.560194137238, 354.87629668533, 341.101905110789, 336.259167021191, 365.675162831783, 336.587280302401, 351.537428746347, 355.213610074161, 332.821250355413, 337.721264709861, 347.958199311896, 342.355203355158, 339.493610717757, 352.788667561653, 339.458672047224, 365.62538093731, 360.523462904983, 355.337016556166, 364.845818014603, 364.383282306672, 335.51078416121, 304.042415897298, 337.920848834219, 313.85164075746, 348.398680813073, 347.65393827208, 335.937930550957, 334.744115124808, 330.85751121102, 331.487162724804, 363.600221028699, 337.581887747223, 351.885343369945, 346.668352703444, 358.981661958602, 356.642775040178, 338.772547778064, 350.498675235145, 365.581145771005, 384.947415917956, 364.194046253641, 346.327884460581, 341.267854048254, 347.483082723601, 323.021063323711, 353.263681334739, 356.147081725729, 377.713208315719, 361.978813354192, 373.08157088006, 318.324484543532, 355.116446008427, 344.829610525904, 340.758004760336, 336.728622829503, 323.193109412751, 330.421576891286, 351.216186462635, 357.720178259026, 357.754819244117, 367.187348680891, 355.601430068068, 339.865999553696, 340.480518166018, 344.064517016525, 372.51499849385, 333.236889388536, 383.300207162517, 331.391723365186, 362.050574741862, 345.613963811645, 392.230874290613, 352.401139340586, 341.382758449596, 325.371994089423, 367.318452603705, 357.684643956724, 335.345241849599, 362.751015020578, 336.730326873669, 363.711538081067, 341.726670758147, 315.336266611494, 326.86421312428, 341.88098461573, 336.099369770071, 329.962787933056, 311.16956702814, 373.386303166239, 335.209966333252, 322.2385577968, 326.699828706849, 335.61803166233, 357.483273961656, 373.929133264637, 328.064235960846, 339.119627710475, 363.366207599291, 343.749782292752, 333.782319104693, 334.923686145588, 318.61248631274, 358.390561926828, 319.48842184036, 349.442514969179, 374.321072092011, 337.067405792707, 349.500921241166, 341.320209361209, 331.124680326881, 373.028261706724, 335.70608193596, 352.356498809264, 361.265164292553, 347.685800632736, 334.009622563117, 355.579275976201, 378.935002685695, 349.577380759782, 348.396036183812, 353.922420513516, 310.151407506916, 343.659203773094, 337.742819040805, 347.30346832744, 334.155278332023, 379.188279959883, 321.817446488564, 335.815272008263, 337.91105244044, 368.817143278699, 324.408275506627, 328.14933313151, 337.644340089077, 347.682812747511, 364.683301020762, 334.824291068783, 331.441286400355, 339.712380624287, 372.4490826502, 349.496484474101, 339.964470912881, 346.507960341047, 330.326454551491, 369.464291655628, 334.552201047099, 369.082274727619, 379.227521490206, 321.723412827191, 357.623042159375, 345.150408855124, 325.610583852297, 377.820469075016, 346.686278040475, 376.71349802815, 346.86837105311, 307.297386933179, 334.923126818381, 351.449806303054, 337.410005746124, 348.270452678249, 337.954128373822, 335.191874348747, 324.95648839233, 361.941967475691, 339.257235571336, 338.095073643264, 347.388677337872, 355.580808804062, 381.218361799667, 311.90819004545, 358.323161438352, 372.857953694414, 349.837651816925, 346.46206877469, 342.095798986588, 342.762015181069, 349.677923724986, 359.294459115247, 320.274562977796, 322.628031616567, 365.353733009992, 349.937055168671, 372.85145199662, 360.998287268686, 364.796591192506, 300.001488166208, 341.123209205776, 334.538623299624, 339.696130522015, 322.839764436047, 379.931518393139, 363.198871161979, 363.890926496094, 350.274999532049, 360.847337387898, 347.073179199052, 374.353592658336, 337.059586895269, 395.775803019087, 372.803235396794, 355.525800699284, 331.697642307552, 356.097253573092, 316.521540731495, 333.101947755444, 352.199662328512, 337.345355063941, 352.77222436381, 349.935463352933, 352.553563294046, 337.660630206872, 334.060563484852, 351.110595519679, 368.737854751332, 346.523629373685, 332.620342967942, 337.020998193976, 314.318259931905, 335.613780248428, 317.175864703495, 343.407191492035, 346.927173372048, 364.999644180395, 375.357411298564, 317.769700558492, 362.058423606034, 337.428353042769, 338.936397915558, 363.147026711993, 362.710609072304, 357.35013505093, 343.569455628369, 322.605340333136, 342.280044757266, 367.43321398124, 352.658612868121, 349.473422075613, 334.862351749401, 345.340565004347, 344.566600932369, 366.803844646394, 374.429887347704, 318.227533350733, 364.751740328063, 308.765359024432, 326.788098348221, 332.680400480374, 389.061871329601, 345.002938210509, 362.637719872871, 359.997497952492, 351.540282934336, 351.534674965165, 345.155316014633, 326.771316174649, 311.19725434634, 329.818112832739, 354.096176132263, 338.566712463897, 331.919003657443, 347.024973872993, 337.03517630413, 331.578937752839, 345.49662775436, 333.968152338339, 362.272349501734, 347.996474696376, 345.322933162788, 343.190888430909, 334.660529039533, 367.186242986106, 343.314333728817, 362.286317331468, 329.555312137468, 370.470799237491, 311.260764601523, 327.853892193609, 333.14428203568, 359.740751684561, 341.357371920757, 363.796174837, 357.44265416416, 320.560731417796, 311.246183204067, 291.373042343101, 348.045482098243, 357.636631996925, 309.154609367428, 361.035538160056, 359.612748360978, 337.843850817946, 365.335483182913, 344.419203460317, 310.482002402967, 370.910805704733, 352.203215762227, 337.3418597788, 339.762042124857, 378.542422128216, 340.092616170304, 363.886443994752, 356.191789110721, 348.329466421956, 337.889124686012, 333.310215189202, 340.679874578147, 355.511210985499, 369.395135438592, 347.46819750388, 332.922538712143, 337.932074351693, 325.672878367455, 352.335126131744, 335.910574680505, 339.302024640943, 330.995283980952, 352.33740055784, 345.221285011226, 337.712970083088, 386.446272509183, 354.642319485456, 379.165781867673, 349.899001458827, 311.277665575668, 349.235783714904, 361.213777174425, 328.754014184388, 337.655195257267, 348.435721707506, 322.545992666077, 325.866131570221, 313.795069864535, 315.834113066366, 348.877903311296, 343.910240103606, 342.355452235417, 360.893497811738, 370.050441026084, 360.268428846612, 377.793390779227, 361.762638955094, 330.268158240907, 327.656615724977, 325.093937648881, 327.756841196062, 340.402549215245, 348.553585131278, 369.47467838203, 314.062057212513, 315.3545749743, 345.46889125029, 358.837757696872, 342.648133087005, 358.071614257016, 343.908807534816, 370.824128042684, 333.065820674597, 327.597338260339, 352.817033179436, 377.304470899064, 340.853920375581, 322.480592191516, 336.386057375233, 346.769220231876, 359.934512535028, 348.767543006932, 303.743316055581, 342.019248431685, 337.690491284146, 324.789400870975, 340.618854487922, 331.593666355591, 355.849848727879, 349.327576432705, 358.249949935287, 346.564381664381, 344.942284319868, 326.548598605025, 326.010288334927, 340.120470404724, 352.033201159311, 338.69505998541, 318.330091595666, 314.211428735823, 342.203716704413, 331.239723429184, 354.442935714362, 330.020994356891, 332.10661879778, 339.083301004956, 336.260583049219, 301.507302570709, 328.356801111072, 343.073636675281, 361.428919563722, 338.453813035697, 336.579857939052, 314.205286356582, 295.838498104096, 325.443182838644, 338.645193881194, 332.722116813433, 361.718664761417, 346.102223925998, 339.077189517792, 336.293554483144, 341.131613613822, 359.056268278071, 334.728459641843, 327.709184667819, 350.155812650578, 342.783513639605, 341.514843642837, 374.126180438394, 355.591592622602, 370.127244563695, 372.425140252455, 340.715393762497, 341.004443551331, 355.320075522917, 318.045502255479, 353.474137851796, 333.354770810701, 369.226694428745, 348.954237138094, 315.015609689984, 336.374173947844, 326.240856218271, 333.950146133823, 346.226633106691, 360.201251112978, 367.418713191182, 349.686099972102, 333.639440241387, 333.496038847017, 318.267029468304, 316.297311397616, 337.462372335844, 323.004149265436, 371.878196332417, 342.696177416302, 299.512829024597, 336.676235567558, 368.298969276492, 353.388810493747, 328.671886742988, 347.649762338365, 324.116275966236, 353.321445153568, 318.701889438147, 328.720036495014, 313.894336533284, 325.145542892975, 323.55461404472, 350.190474269475, 359.817957364866, 352.248181209956, 346.657219288079, 371.843980699042, 366.645897989144, 319.800380407658, 359.619687605944, 353.423413272905, 352.80864761492, 334.253059486355, 334.285989346321, 318.921938017007, 312.489910173068, 341.521547325094, 341.177591685978, 347.863125345533, 348.242694848511, 358.02644007068, 347.423331639547, 368.517368255913, 341.249555535424, 333.536839624392, 334.603887862709, 366.918782223471, 349.963970737321, 353.079502194462, 323.934577263819, 337.443639963618, 340.50303731706, 353.248558276841, 332.809517788322, 335.455837852838, 319.552105209294, 355.593639670226, 347.403606123627, 327.03028122888, 326.016918490901, 322.355487748429, 345.977007646805, 355.286242689384, 346.512491937031, 346.040851249788, 355.862336287909, 338.854429891984, 336.818575067304, 285.02645788922, 332.613307053529, 312.889509526314, 359.757899725528, 321.99553498571, 331.548825095371, 375.732387766077, 344.383862631918, 352.555478499793, 369.442982096498, 350.379297799693, 322.281242583072, 332.360083313601, 353.896050142738, 347.107240775868, 360.082738778551, 340.420593085734, 335.356322596497, 342.130381591996, 352.722073952198, 374.908742920132, 326.524130755169, 331.000137024123, 385.245932333305, 327.533403502365, 330.280071298025, 353.833967151983, 331.663692390343, 315.744350309118, 360.496861116743, 345.012708276755, 340.983304280392, 364.596101866817, 347.61631101064, 352.602813421302, 348.050798578332, 336.419358975826, 344.045477863641, 347.699889949365, 345.197569523933, 349.203407341129, 369.080483353966, 338.818790249161, 331.836420396581, 321.659586224262, 357.667964393389, 352.233904671542, 335.146944602151, 354.745676222681, 347.917810020784, 354.922365792354, 335.191369041654, 367.869951247762, 334.676368644661, 323.09972958569, 311.345951410588, 383.471251093594, 351.914826380233, 354.209358435001, 354.012820455007, 326.785112780977, 349.703392840609, 335.886530198529, 331.366103068691, 349.373938779943, 343.865738279967, 372.745378001012, 336.537958519339, 311.080818587206, 322.165711801484, 373.099856018395, 320.041929291129, 357.039081891585, 328.588529854983, 328.083079731818, 352.261581183207, 326.733700981007, 336.715539354644, 346.526979416597, 329.024964249007, 332.098509422942, 332.319479781244, 356.801534754948, 348.432238797599, 343.385638347663, 346.41195335476, 375.27421003458, 334.373953638792, 335.464167665392, 315.536951364759, 345.754554988606, 388.580985908754, 360.538783814691, 349.634824786024, 322.243203337378, 338.36532697567, 330.811748214167, 335.357337721978, 305.586134928825, 340.038761758172, 356.190485813194, 330.078784543348, 336.47452791675, 339.873032275326, 343.137245125983, 349.783937590012, 329.479780970717, 339.787810279803, 334.509105123475, 326.427519379714, 338.955744697607, 337.991248633548, 340.893611254015, 346.199888480021, 350.083031306466, 321.060949194181, 355.569307634498, 359.598622219256, 350.835117041888, 338.530228935913, 328.210358505396, 317.875639863995, 377.424360624975, 367.121994612295, 338.857603546972, 358.57389599615, 316.610198520483, 340.971022441817, 319.760238382615, 349.631229271039, 324.454490187052, 331.391555740704, 321.064915643642, 339.291545487238, 358.804885526477, 340.276334730863, 337.692360413016, 372.779966128147, 340.767629773691, 365.565013632546, 352.304607110126, 348.890125733277, 351.463024284366, 357.224968406062, 355.451066457105, 337.540118161005, 379.152932966758, 354.597912752435, 346.791218469136, 369.507446003569, 364.327555245908, 322.051707660866, 350.285258067855, 341.810794568626, 331.368188022771, 319.04446232296, 365.176746456404, 318.273432681395, 337.592196203153, 316.43978465651, 364.546857400043, 334.131492135675, 325.632154864152, 319.138053244796, 318.320215828333, 341.040325651395, 319.241578516365, 356.295938027429, 360.26664527868, 350.618301135889, 339.836870347647, 360.342214672313, 357.975360125778, 352.966829960433, 368.839463611881, 380.516427912531, 326.583397260116, 348.542080201869, 327.824029322356, 348.043264043647, 358.000613427384, 339.675803864182, 357.812381419119, 356.917919667648, 348.416092893761, 324.30072571678, 346.80134274433, 317.09453126258, 355.627906843891, 313.625953814634, 338.47549335347, 358.993193739201, 335.414746491755, 341.714198109447, 372.008528803804, 361.17461364522, 330.077334361329, 356.798113459922, 342.445631840677, 349.845117812931, 338.464159589998, 320.059831050591, 337.144385674511, 346.510841414283, 368.998934405469, 367.52016741404, 336.488758126263, 337.249249842761, 350.178392019759, 339.8826219502, 333.289844277758, 338.882187459326, 329.644023923213, 343.948886658135, 324.622615134571, 335.318363248023, 304.796267175354, 355.056029520055, 327.139521751262, 320.202341556809, 329.750395987466, 357.98120236152, 352.197401867167, 336.133815219112, 356.108910012917, 362.316393045985, 340.539783846625, 294.969340650494, 372.938475194028, 330.891951517359, 339.930406920011, 352.830993309697, 337.822620649243, 343.7019371929, 324.328432835778, 302.212837161495, 351.874592616419, 367.120825588796, 360.789042581613, 348.043223195459, 359.816090462408, 349.38306654828, 328.220572523612, 358.307271058061, 339.681950869994, 363.427957240362, 320.217911085375, 377.489741759007, 314.532117389126, 360.147349875959, 333.801336807549, 342.341841485861, 334.246391043838, 328.076946997576],[129.80747653679, 129.390888848004, 128.757936710511, 132.529319533675, 128.734049784081, 127.245691996297, 133.904366677323, 124.642815545986, 131.197406912885, 132.300661234286, 125.743757157097, 130.487604881872, 130.640057135061, 128.365614866862, 130.25372545407, 130.049073124766, 131.874228624673, 134.396441767338, 126.031627522363, 131.734599517073, 129.454823820629, 133.944580246688, 131.950382037146, 131.121892834523, 132.057224634044, 130.702282775358, 125.567883502442, 129.923803056846, 131.939455398758, 132.228384642352, 134.842623321008, 131.687868969843, 131.629181829154, 129.819197434953, 132.529996360352, 133.977897554297, 126.925118631731, 133.286859486, 134.644693262375, 130.605847458396, 132.985686207466, 134.501204377869, 133.057318830764, 133.275187269449, 126.624189416276, 132.17067787084, 133.736521738063, 129.534560632494, 128.219549972086, 132.790828452888, 125.97476708191, 130.47199304983, 134.818422074614, 131.316018403684, 135.515018599912, 132.179364737846, 130.478976522103, 131.126486606679, 132.92720231118, 130.087864035197, 133.449430865772, 135.538693319388, 126.504304989179, 129.747585584723, 132.723507491849, 130.941783817847, 139.755270328722, 130.373840692176, 131.641221031404, 136.284860542687, 127.025996006647, 134.50172094509, 126.354066149145, 134.628799075625, 133.071423246198, 135.28613041594, 131.199825410058, 130.672433369899, 130.71810290575, 133.453619010903, 132.232155849493, 125.676264465429, 132.864844329576, 133.232082475776, 130.472587940018, 138.322749022948, 130.39469012744, 131.573666315574, 127.394231154176, 131.003838955816, 128.031700123262, 131.517713107917, 126.121176026804, 131.442327768386, 128.328324877047, 129.910966243944, 131.5204022312, 131.861216422169, 134.105012532501, 133.922537204001, 131.690849061516, 136.972143264414, 135.782055650053, 127.759059868911, 128.24929307731, 122.794571888639, 132.907211096786, 129.564192107233, 128.079727903417, 131.435409130376, 128.573448989126, 131.070040038059, 129.244681472336, 135.871241162047, 131.031621394854, 127.2092889782, 127.441526135396, 134.999720592038, 135.163184275776, 125.475746485682, 127.619846368029, 131.915657148115, 135.719911295271, 130.486009562038, 129.913627869965, 130.503874666268, 131.280982593259, 127.784942185314, 128.858588710846, 128.684043516518, 132.237806786251, 134.475912497638, 131.346864756206, 139.47254775429, 134.64651630592, 132.510029507342, 130.221444769911, 136.962368289259, 128.464351206902, 137.387720811338, 135.466389252697, 133.251441202924, 126.118108268569, 130.362635616456, 134.021025966542, 130.456265862191, 131.552373558396, 131.649198747645, 132.709329689957, 129.250003875235, 129.005547833815, 129.343574092614, 128.368194507311, 130.651477008182, 133.473941332471, 126.541616734105, 131.542061969808, 134.651809411568, 130.734213762813, 128.977434903416, 131.297152502986, 136.048020626438, 127.883995761516, 131.470179608462, 132.940961341875, 131.567203159597, 133.687640739298, 129.174990267804, 133.73931989296, 134.199044548074, 136.311878022966, 133.000479593026, 125.219926384368, 130.550497797988, 129.159400777172, 126.83856796753, 135.528039707215, 123.217159677929, 126.957285975761, 133.444221899192, 130.802193550239, 132.151513853926, 126.426330746604, 125.010301916004, 123.678906125433, 133.739682648992, 130.091482264059, 132.089898529233, 131.916476005433, 129.638213370086, 131.015940047093, 130.448328536837, 125.679097681756, 128.460959303469, 131.888372727229, 130.048134372657, 129.008805978969, 133.906471287419, 136.393213093886, 128.422497738763, 130.351983620385, 133.818135980835, 130.005973617864, 130.215904776874, 128.104362232465, 132.183376717579, 135.109519408053, 132.220447198645, 131.643763518794, 125.608766667396, 130.933684720829, 127.980828441157, 133.493548191842, 129.725019499651, 127.973883233135, 128.054271053782, 131.088269069086, 123.56937605246, 131.528356747063, 136.314090146122, 134.929302253109, 130.888419916781, 129.107417384435, 131.144947248404, 134.086129107003, 133.80209772373, 130.528699182568, 132.933987591275, 134.279959649052, 129.19531974695, 131.73338952693, 133.3068219171, 128.986589369377, 134.405218813261, 130.049961257466, 131.269621125771, 132.105194986515, 130.906799922139, 131.445861617437, 128.827366974881, 130.251692848161, 129.885995394574, 127.162639340857, 128.636602708075, 129.708829603203, 134.767800474109, 129.543530637742, 128.947609802297, 129.534018968211, 130.113148690708, 128.725962084493, 126.808544272988, 129.962418634191, 132.531035206627, 129.898464624985, 130.450664439783, 124.439169989839, 132.785222584538, 133.002903772394, 128.23109889415, 123.15528552855, 126.203080922647, 129.50580312509, 131.833690713147, 133.871039931069, 136.310907631353, 126.67309177797, 130.918344736448, 128.891576826327, 132.394328212972, 134.192345982539, 130.023487442477, 132.979520704441, 130.102414989507, 125.14934669128, 131.997285601473, 129.850037803245, 134.873659450903, 127.037167782274, 130.75243185829, 130.101133385643, 130.296807784904, 135.04610864189, 127.421476217361, 130.018570862296, 132.017816334202, 136.701026832109, 127.731663907128, 131.958985853124, 125.965068814912, 130.75161089305, 128.217618978255, 134.041341209178, 128.319362971402, 125.016760310788, 130.526259606998, 135.473843248879, 127.065277726573, 130.206024008568, 128.012911624172, 135.579018175052, 131.106359512029, 127.887462196572, 133.178876079607, 125.766292492894, 126.825483219758, 130.581542551124, 127.4278263266, 132.624623946941, 127.771236908513, 133.548185955854, 131.690944602815, 126.546615014808, 133.520695935911, 131.154056957083, 135.597871787587, 133.397506345628, 133.740795672178, 134.461014870833, 128.270222731372, 127.651824160255, 132.297289967072, 133.655707186171, 129.350212727043, 127.242832638099, 134.615554123443, 128.479582386171, 133.264974203147, 124.471772531532, 132.610066563012, 135.826630413318, 129.872726379698, 129.1250482862, 131.871343630363, 135.123490139371, 129.83717473313, 135.391634392148, 138.291029687974, 134.444518348618, 131.662001665231, 128.967270788317, 129.687252892265, 128.205471831938, 135.222410962306, 132.549885098932, 127.853483232612, 133.752964292688, 134.431609923907, 131.399153885979, 133.316527769662, 130.566862092931, 133.509602415176, 129.858733880984, 131.589185839673, 127.432963060655, 134.331236827064, 130.46099900892, 130.072239148733, 127.642994448166, 127.003012863325, 129.852186024928, 129.803222247568, 130.260867852876, 128.067858869323, 131.930162977087, 125.180932639798, 126.098883022239, 127.387096383261, 134.262320294393, 135.081060858704, 133.546394380927, 127.906189484551, 131.359874958806, 129.935634378341, 124.534081635093, 137.016076997735, 128.041601875035, 123.195723611625, 129.218314651531, 130.104243275598, 130.091452768585, 130.037175787021, 134.078168471598, 140.463290371955, 135.574270215904, 128.858354568071, 134.49542710631, 130.260662320616, 130.120472067778, 134.228818898677, 126.149092314688, 132.662429011633, 133.295053438176, 131.118347210751, 131.85089811331, 127.352114907542, 129.345354509958, 131.69936836039, 130.064953277116, 130.559609217751, 129.505517240417, 129.561267090024, 128.734515389405, 132.42139900697, 127.804042109512, 135.526826729468, 127.120330229666, 129.514989428148, 128.839491253799, 130.239909667783, 126.837330116931, 133.979273680818, 129.71242540625, 135.427046048527, 130.713450660139, 129.417564624726, 130.669779915029, 126.608664953557, 128.30014478804, 132.46291659777, 128.711233936696, 130.14529826468, 130.870599277795, 130.870998607942, 126.978981909858, 130.416228351147, 130.574020430276, 134.535268880941, 129.947704356344, 136.712292016041, 136.346400191536, 126.289759282513, 134.734072192329, 132.620042312078, 132.100585902447, 131.304030032883, 134.356193549179, 124.58139424114, 130.21068069103, 129.279849389918, 130.956495384551, 124.822756765312, 133.647413561639, 130.428404754961, 125.995687388077, 124.979222182811, 130.368579457752, 134.753355490701, 127.625910672009, 130.080366328596, 127.718833988372, 134.68584666806, 127.710930687523, 128.091643279781, 129.505287722222, 130.667014816145, 132.039544355525, 132.285403627251, 128.088701726298, 133.126209451542, 137.757433647625, 132.463654821259, 132.269902184505, 128.420448598235, 129.216311992115, 128.46630989573, 134.816981100741, 128.99165548344, 132.209412154403, 129.019582803829, 136.353310766664, 132.373080647713, 133.276311086858, 127.53780768347, 132.694078149132, 137.108454982192, 133.285840713428, 131.104846094982, 135.234396018359, 129.569954107077, 130.05054701597, 130.119773627645, 135.892658043424, 130.572320921602, 124.81850256151, 129.542959631034, 130.856529481312, 132.159060037976, 126.275863572772, 130.672964032787, 129.404969049269, 130.87146196831, 133.709035337981, 132.431834762731, 132.717761136895, 134.249756748444, 136.015444070999, 129.02352599396, 134.7286624852, 126.892844909107, 129.286392330276, 134.359509231865, 131.393953465171, 130.727827277603, 132.113093418062, 129.904800526526, 128.175213536256, 137.420029458938, 131.870490795082, 129.270053012001, 129.360630442308, 129.539161634428, 133.788417135708, 124.435949735381, 129.375484231838, 133.689471665086, 126.403809372238, 128.843895359084, 129.122247335379, 134.061212863149, 132.447053997981, 132.581390796264, 130.431499832607, 129.387813822781, 135.670150410956, 136.701028868232, 133.991853287539, 136.465986195428, 135.649307643264, 136.221803320558, 128.6567472345, 131.737231938441, 134.748357745686, 128.976421167595, 128.431039412368, 127.720576188005, 139.132623354813, 133.712207772958, 129.745589067466, 132.21863824765, 131.555148250449, 133.328963294865, 128.993084392192, 130.668159089366, 127.825742537899, 128.988825209813, 133.332244562835, 131.585285622152, 130.778199954166, 127.49755231124, 127.807446386548, 133.677510524137, 127.451765341693, 131.038081348539, 130.953997136557, 134.555561904966, 134.372577100238, 128.625022285349, 126.823259051095, 130.646432793941, 134.992315075601, 133.387077952903, 127.106189763593, 129.808737863467, 130.633554251868, 126.896587460679, 133.670357227434, 136.315921018841, 126.668998635896, 128.273415631115, 134.426680436298, 129.961632973315, 131.999059710271, 132.695419424557, 128.772736629668, 133.828280892737, 129.065015029628, 134.83220839197, 128.738147695612, 129.838903578605, 133.540128288607, 127.482651609663, 126.897953287799, 133.172482387608, 129.689412220287, 132.10832419955, 130.912399311414, 131.349776311466, 130.508493997268, 129.313562318944, 137.59433887575, 130.377745720419, 131.795628681767, 125.488347349669, 128.27164997845, 130.787370472584, 131.239743678915, 130.624312922326, 133.04221458894, 132.451549060503, 129.339782103129, 130.061897766603, 133.46719684284, 129.827093496606, 135.648017752362, 131.192729841798, 134.541122654713, 126.569529750978, 133.792371492104, 127.510581836016, 131.691580648466, 134.023797200761, 130.539383258496, 134.565899206367, 120.972841424783, 138.137187670375, 130.744391091323, 134.784729877458, 132.426859901916, 132.935050707645, 130.222361768887, 129.911514571408, 130.979865724692, 131.647018348101, 132.834278643181, 130.218495672136, 132.49470503091, 134.053055865259, 128.7311127762, 132.406973446498, 132.943321812592, 130.564892674288, 138.661032263801, 129.898818833861, 133.286542958292, 132.463037190702, 132.834409377068, 134.65538989988, 127.826963380902, 128.2283776705, 127.275981727553, 127.203494171307, 137.761619316733, 130.618942165025, 129.577877463903, 131.114897464511, 127.740242945091, 125.376205125055, 134.710650733946, 127.793862774946, 136.455630810794, 133.199879726488, 129.448627895087, 132.715439519604, 130.371497273874, 136.283511955556, 130.12271304733, 130.613256524378, 130.360424365584, 127.770892986225, 124.227163152009, 130.693483405018, 131.64945989592, 128.748015823954, 127.064882234238, 135.516330866731, 130.134052053469, 135.197186990606, 132.127276484853, 128.940699999313, 130.571513444466, 125.388406384666, 130.075532164469, 128.125819048188, 128.543041770513, 134.851424118989, 130.932344363192, 129.714530397276, 127.102629466076, 132.796140685843, 131.486500485, 133.569119103776, 128.2342308136, 127.62490845915, 134.973970191752, 128.310838562436, 129.790802279595, 131.436768445734, 128.601639563369, 136.06862090091, 129.794093295131, 135.161102683869, 130.151970585428, 131.301987707259, 133.556043711943, 129.361151056905, 136.280814402501, 129.191954163271, 130.998954729967, 124.005506976433, 135.312684785549, 129.063543581289, 130.296729098693, 130.722631384366, 131.624307147382, 131.08907875032, 128.460978489795, 125.290486412931, 135.376936771291, 130.23965501726, 130.071055285748, 127.38526135361, 132.797491306928, 128.40791261615, 128.126408258899, 130.15788899042, 127.54905347396, 133.789262016349, 128.75177905767, 129.152856166701, 127.385509604079, 130.754834855674, 125.198992248999, 133.465639144888, 128.421899061963, 135.901224452673, 129.802769454631, 134.977057079028, 134.159242013361, 131.79124020361, 133.035449381474, 126.07784933959, 130.36046657904, 132.316201372363, 132.085635472117, 130.632423247777, 131.183373047465, 130.168157859734, 136.094446063121, 131.149363800691, 133.278078354636, 126.942812321215, 129.875915324578, 136.958077940089, 127.153501596163, 134.535427857109, 129.913953597002, 132.781889938043, 133.118402459412, 127.225346051727, 130.684716523081, 130.270383710211, 129.254947292871, 132.101061423853, 129.148970792694, 135.532658248653, 131.108989788948, 128.903377101683, 128.429291519696, 134.564320303165, 128.497131284885, 128.984179892797, 131.619035179441, 133.969841313748, 135.181808582741, 129.458690405485, 132.033246650255, 129.342797085844, 128.463130435581, 134.207169818605, 127.116611031168, 130.161131433607, 131.501211488005, 133.454766450339, 131.191188111948, 127.651830905537, 129.30175928246, 132.903077599675, 131.582294783947, 129.925566973231, 133.658484626268, 133.241134148194, 129.211559078506, 131.0197771116, 131.898004333308, 129.145676163443, 131.739234974891, 127.947542639241, 130.388118398967, 137.176601025641, 132.041702512472, 129.373083555807, 133.468852989076, 129.406635505636, 127.038162906905, 129.140158440347, 131.011426617012, 125.486832687272, 130.21036135406, 132.196855453472, 135.372983128726, 132.437209386695, 133.641538846508, 132.646939930373, 132.500043477576, 128.286634514667, 127.964822007046, 131.597624877563, 133.194952401466, 134.303562693656, 128.638087573885, 131.498326074576, 133.846204614314, 128.119768210071, 133.122863616212, 131.067616205681, 130.296128584985, 127.279980977818, 125.032965578851, 131.609794255134, 128.382079891763, 132.662574071535, 128.595921272317, 131.12191513949, 133.351259301292, 131.525056406878, 129.670539924473, 131.902698631067, 125.547662580078, 131.3041185716, 129.315295702704, 134.016116089112, 127.5727385852, 133.087549719894, 128.687954695251, 132.633929097971, 131.885534865575, 127.306599335378, 133.218126015674, 125.169699428034, 127.110247634174, 136.658763728034, 128.404499560072, 129.0213613304, 133.865654423223, 129.692561505155, 131.813902649641, 129.196227173709, 132.088503910552, 134.991164458203, 132.949670741943, 137.952690407078, 129.53699186079, 128.789074916566, 134.812417305923, 129.443608250757, 127.694569488935, 131.419723703234, 128.295582389938, 130.3812740831, 127.334692804049, 131.004887683858, 130.592635185656, 124.620842020318, 135.336056762244, 130.910313232104, 133.888718627981, 132.313331504123, 131.841607145675, 125.665009633627, 134.892641914375, 138.263572851919, 133.214704685549, 130.512590349423, 128.694988151635, 128.979102177624, 130.727080774061, 126.536916194693, 125.668763159376, 131.165620457237, 133.510363233302, 130.129361539067, 130.509397118032, 130.281708913028, 129.218721302248, 132.629347768526, 126.811612709007, 133.364364065419, 133.140837584505, 128.673209637078, 132.572992139405, 138.095431316245, 131.398105051053, 126.482808552356, 132.275265088117, 130.038849839131, 129.499727276322, 131.601862755296, 131.162683993642, 130.035678951001, 130.699771501032, 130.421253561559, 132.956051404903, 123.319669723881, 132.825097116092, 135.90586433402, 129.537503812597, 130.926619814918, 130.180623895297, 134.185176085951, 123.77051218008, 131.063357076885, 133.454903145882, 127.298159137001, 129.422615536762, 132.113350977127, 127.180477540097, 128.433807341141, 133.274497671649, 130.108170404205, 125.535363147281, 129.608650772518, 126.023370494199, 136.3080681094, 129.031347256465, 134.69575402939, 136.222259163882, 126.613904856558, 125.309158377447, 129.087678743115, 135.65707315766, 130.254728213746, 131.576256853534, 130.59804654037, 130.523351481021, 126.580153062329, 133.700647203364, 129.952763369979, 126.891642725071, 129.547768638308, 129.186315964316, 130.038741634403, 129.149846391648, 133.950095675948, 131.692149566246, 133.49280598727, 131.769701656445, 127.958817082948, 129.388248122605, 129.092674975089, 134.451281062702, 137.514461784439, 129.485094585386, 132.708076528114, 135.577691652308, 131.199534362393, 133.187068901852, 134.060111633965, 128.342810522355, 131.558475420845, 129.07739110102, 129.65859634697, 129.985483082166, 134.454473108333, 133.362363735225, 125.204314178916, 132.763197712055, 132.954809033436, 125.413268100819, 128.277633907407, 131.529174796, 130.73296563666, 134.49255743229, 129.271355689288, 133.866715871849, 132.305057482575, 132.056732460762, 129.976701085967, 135.888175136422, 131.699191850942, 133.011535339656, 134.170281189196, 131.732345143902, 131.620347405779, 132.969816795481, 132.222631119397, 127.104010553359, 124.537098486088, 131.849777523147, 134.017901332005, 130.526785478357, 132.744772089337, 132.271782533777, 134.253908112694, 127.480255130874, 125.674351509079, 126.897082488443, 133.759935214599, 134.673482824314, 130.973193380969, 131.636807615501, 131.840358076998, 132.100627719, 132.128197171681, 131.932396258814, 128.822419084995, 132.746543642636, 126.411117126647, 130.435718565389, 131.639132039388, 135.995648706814, 132.49462282335, 130.011348437599, 134.162610467257, 127.217722681278, 133.752347924007, 131.56557147072, 128.833969002014, 131.281373994292, 127.683629541331, 132.375764443705, 135.891762296503, 130.026266251909, 129.295185320076, 134.547100704834, 132.182176996773, 132.949030973915, 135.147935051131, 129.332419454093, 125.852826765371, 131.186956125394, 127.108975693542, 130.333807140405, 132.638508199201, 129.704329324083, 130.464019177607, 132.794206876731, 130.708351811039, 128.7926887002, 128.892809010126, 128.224832979194, 133.451407114521, 138.434135801117, 131.151209283505, 135.755374794015, 130.552186620897, 128.690447629211, 136.801056382381, 130.165003441076, 132.074929748382, 126.639168206542, 123.568405852861, 137.718194542562, 132.190002170416, 134.098722984233, 130.927800739711, 134.036692459958, 129.343818517638, 126.444527084402, 132.571590511216, 137.854506332878, 128.561682120476, 133.986130562578, 128.470618850137, 129.264874217592, 129.520969389798, 133.350097357325, 126.241092841423, 133.804099804886, 135.053050731513, 131.782983597819, 128.604315917022, 126.830015207228, 133.880097993115, 130.295714238794, 130.398173523884, 128.227465618209, 132.668664818574, 129.036623654861, 137.452529299499, 135.331254261205, 133.077091752308, 129.157101584739, 130.660880083746, 130.794416991019, 129.507811694378, 130.604980383551, 133.429965640481, 131.428043335548, 139.14459286045, 130.896433969049, 131.988423716815, 127.038336595114, 132.445748235875, 127.888073800742, 134.551971289876, 130.006630659289, 130.841667188197, 136.607897726603, 130.326594429025, 130.606380424151, 130.858507222611, 128.05142390057, 130.580989426385, 127.925747585996, 135.141503665049, 129.63933767882, 129.533872683941, 131.471764716849, 131.680718667678, 134.354050321493, 129.846375561513, 136.551165202951, 129.455260785437, 122.770739693315, 131.161984043022, 127.606518747159, 130.366932466336, 130.747174167651, 130.907202708978, 131.751442342749, 131.275498218248, 128.892475349829, 135.172766930859, 131.464570530764, 131.281748630687, 133.587095620546, 135.501072670892, 129.687321384899, 127.113138661766, 132.25739375572, 129.36206150793, 131.574478822289, 134.241958164057, 132.442445611804, 129.893285118238, 132.131643687275, 128.911306586159, 129.799670401473, 132.46681670298, 128.503878409749, 133.16214645871, 138.645598134534, 131.563856389239, 129.742590422524, 131.113863422154, 131.369160045777, 131.92114307662, 133.313222950713, 130.439392967733, 134.411912506419, 133.910617512659, 130.221927260537, 134.13002119265, 131.341655379166, 131.511674356404, 137.136135149769, 133.663465730367, 129.079246802135, 129.041570176424, 131.19774139765, 128.849106110126, 133.913595500597, 132.976662932142, 133.513543172878, 134.640056527003, 132.005933565816, 131.475886044068, 132.661804386605, 134.364779094369, 131.220451444286, 132.596809529742, 130.55005859638, 132.504015700882, 136.515880191622, 131.601462137385, 135.025696865087, 128.788259470053, 123.754640484558, 133.74859924717, 133.46286639655, 131.988615887814, 128.2461721321, 131.659659155294, 125.524513063156, 136.998875728605, 131.793287043003, 128.58497692849, 129.347822262836, 129.095731385272, 137.581329196827, 134.251425031421, 131.148594784203, 132.431912498073, 132.953599039688, 132.155362992757, 131.534744988192, 128.354810945042, 131.448488342382, 133.754149196712, 131.11808712479, 129.846877434946, 129.661408109604, 127.174513763675, 132.39107320031, 133.265587328828, 125.915934632837, 131.492577393338, 130.04440480884, 126.369151588853, 128.278924611165, 132.382953559788, 132.424842525636, 128.268954469884, 128.772415268155, 132.348980367908, 130.758651268676, 128.144389064894, 127.611298388625, 130.84710851818, 126.28676071314, 134.037124904462, 131.050245813015, 128.578056337542, 130.298325805756, 130.180967508393, 131.210004115997, 133.154483828525, 130.44898394314, 131.347283322354, 132.229629333709, 137.534122970606, 131.160602886518, 130.978275426447, 136.663844351657, 132.989920857952, 134.986716107543, 133.494056947232, 132.711653103427, 135.674381669177, 129.957658053709, 126.568719383533, 133.709592193988, 137.130356641572, 129.177062073109, 133.93845287944, 132.908222506618, 129.501355674416, 130.415820898642, 128.005012784478, 131.730315462368, 127.684854413883, 130.244340744354, 134.799166357918, 136.491579414129, 133.522716316825, 127.596278985701, 133.688597817347, 133.414086722614, 131.717335306148, 129.715730363472, 131.430482833176, 132.181502723573, 131.792135438139, 128.798587855185, 130.480724425273, 129.709657529814, 133.116081398207, 135.865307271858, 132.766645740178, 131.518087120961, 139.760472589921, 131.500517685636, 134.52262693855, 132.19602410324, 131.470580025621, 127.286820185072, 128.440873928022, 129.902653940891, 132.338596421028, 135.984089677529, 131.437071850664, 128.895240535128, 125.822597857385, 138.256427989591, 133.355040803222, 128.167291940407, 134.422928837663, 133.288021951501, 127.022224355848, 131.858232221608, 132.856534192835, 134.973986886716, 128.022076615529, 132.768886159527, 136.987069558271, 129.045777822217, 130.12370015514, 129.372705691899, 133.441169420518, 125.404631315177, 130.849329624905, 129.860552820454, 128.335975448121, 134.026773407868, 130.97145425674, 130.006633382543, 124.408936073497, 130.793542445193, 131.86483744608, 128.931502227064, 127.360834312434, 128.449996802373, 133.832139975531, 131.400308997297, 131.038229771275, 133.677659614207, 134.436763414698, 136.235831698674, 129.253197582142, 128.99454844405, 133.976474430885, 126.007205991533, 131.152341303567, 128.974394237337, 132.685143977457, 133.236116823959, 126.894754998145, 133.703534163918, 128.555217544324, 131.333714970022, 129.974136903537, 131.290954500675, 128.550056910485, 133.923437251204, 133.389306356444, 129.373405115842, 137.79420476311, 130.633283916245, 135.893418179534, 134.704768854192, 127.303580720405, 130.646899543584, 132.084706180706, 134.542306842866, 131.745432938437, 128.253617860578, 136.968378731917, 129.699889074635, 132.984680376954, 128.827648583601, 130.642486873617, 129.625196410156, 128.218592765474, 131.799183434944, 124.169995363441, 131.182249327092, 135.544247529689, 131.775349937713, 131.076910627648, 125.116457812625, 129.910728104234, 133.406700815307, 129.291474768765, 127.884337270861, 129.746748530885, 127.793136506248, 132.975743602449, 126.838779909652, 129.378245791179, 132.79772396045, 125.642288695983, 130.65469955803, 128.186770350122, 131.800509629627, 136.796457473108, 125.602866656206, 129.488659769072, 132.307770177592, 129.312761212105, 133.97647950677, 132.035809704183, 132.885722297353, 126.951180202867, 136.357864947943, 130.941307560298, 133.117818641307, 133.727943509656, 131.459529300041, 130.658943606026, 131.22562334238, 130.133627032745, 133.157532602241, 127.995912302877, 133.872215024822, 129.95402696656, 136.432561465299, 139.290117979999, 128.930683900342, 130.843166555478, 129.939284670045, 132.40790214767, 133.111529873646, 129.622918660108, 130.498415838813, 140.699861255484, 126.431921442165, 129.084887979859, 138.976966529054, 132.5231291943, 133.629331774655, 133.497623822133, 129.823983986826, 133.863392604555, 131.035026849095, 129.437676843421, 129.461720143865, 128.827544189593, 131.718724211701, 128.64184416066, 129.3808760375, 133.954507438836, 129.639859410008, 132.089351133311, 129.674620686084, 137.147481332938, 130.236293766652, 130.104937597051, 133.566249292973, 132.671053345467, 131.196676507388, 129.166245895071, 129.444840709884, 133.617122890923, 130.119586213061, 132.042000295831, 125.869375643676, 130.254313956041, 127.982113053318, 129.944161706473, 134.302159540718, 132.820522016446, 129.06645673108, 129.793873564767, 136.093488286634, 134.97071597206, 129.609761872802, 124.759740112343, 133.925608704141, 131.039055340491, 129.294601688251, 129.424432982547, 130.469264930916, 135.693411288914, 132.803557692465, 128.967911730983, 126.878073452654, 129.557608891642, 135.826190778246, 129.112537563548, 126.094241599273, 130.939783455589, 131.159001432646, 127.323248095407, 137.982346049359, 127.404709264225, 130.375407074734, 131.729949578997, 134.59210076781, 131.934554131067, 133.288627793331, 129.594184119211, 129.718459595085, 128.496671731053, 129.508525785742, 134.468196707556, 132.125777880753, 126.794235196492, 127.311647759379, 129.057355945325, 125.614531748908, 131.996975610852, 129.825172221461, 132.983435429498, 136.444936595384, 134.551576527904, 132.322428565373, 134.122749625484, 129.152684279812, 128.148274310718, 129.014284916004, 128.295023629554, 133.676446953606, 128.663977663167, 131.049192778054, 129.173653912032, 131.615686336121, 131.500443179897, 133.556328607702, 130.144554910781, 130.503100093746, 126.299221751774, 131.51024231847, 134.145627492009, 125.818919807871, 127.956755073423, 129.751480859062, 131.301091855777, 129.142483057422, 127.113148760104, 131.215978930508, 132.18243229775, 131.249856573548, 131.825238314345, 130.034685195724, 126.362459894942, 131.820518767887, 137.260388485037, 131.841011275494, 134.544897253494, 131.173348697533, 134.21351090142, 131.341119814921, 127.978639663056, 124.687929421381, 129.560534841313, 126.974186964544, 132.793122919721, 128.916434022057, 128.214897993422, 129.116486918786, 127.893926078853, 138.405327863965, 132.173752794334, 130.689291623652, 131.595770603853, 132.174042480142, 133.837770809951, 133.209739120697, 131.486704632134, 125.126448695258, 130.482070755243, 132.924284702114, 129.830272781694, 135.408383098558, 131.13978785984, 131.950524604296, 132.543609645969, 128.779219062458, 129.394059181178, 136.52876262104, 135.778836078281, 133.502514038559, 125.085141933258, 134.752762149123, 128.291133524839, 129.829952163026, 129.297594536065, 131.281745742051, 128.60901970969, 132.558845519042, 131.271559668296, 129.286348962888, 132.82424856085, 132.497277420728, 131.18875559529, 132.515558973861, 129.205373853265, 126.783718565712, 134.512003637753, 132.02932640635, 122.867661453495, 135.251834871673, 130.297450621597, 126.014074732524, 134.169826081684, 131.967212968036, 128.829311178495, 129.721188801561, 130.860245738389, 128.079167150553, 129.657181756406, 132.431289804179, 131.024138274184, 136.081767953631, 130.710021541429, 131.130071043477, 131.82119046888, 128.64256913548, 132.374751639393, 132.620186632933, 130.10369684982, 131.19672410778, 130.752729891591, 129.700618471634, 127.831243232672, 131.229166693947, 132.823350705448, 127.499603605797, 126.329371857399, 133.644777632024, 132.014204228549, 129.897844100267, 131.981819820118, 128.538854862366, 130.846210353489, 131.934706211777, 128.154824714428, 132.131491150145, 132.726255393451, 125.620320138063, 128.238200208991, 127.544200849063, 132.623642484557, 135.584269191751, 133.331469260534, 132.236993112649, 131.6555464997, 129.9645904189, 126.428332187654, 130.212290725222, 132.077411159879, 138.481953840692, 127.005630459087, 127.065959607087, 129.069057594075, 132.806854000926, 140.087848159038, 133.092891845037, 132.152656348969, 131.361517385835, 134.406745463196, 133.029044105454, 126.933645633449, 128.957849872306, 133.252423780724, 132.494491184324, 132.671745529154, 125.576003645011, 131.074477494832, 128.966721161625, 131.649724679166, 134.758223541622, 134.032999030712, 126.335477289163, 131.677947385243, 131.924633657685, 128.665710728439, 129.114750980597, 128.928373384062, 129.235086761287, 127.789706654124, 137.748041635092, 126.333969512378, 131.985806098645, 138.249402052384, 131.381766675892, 137.051868614164, 125.475218226091, 133.406533298503, 132.125800369216, 128.292202697594, 127.067024884722, 130.998358401023, 131.091279464373, 130.567418190113, 129.455164954903, 133.379070825277, 130.967609426537, 132.167617878814, 129.870840092218, 133.931391305984, 129.561206551087, 132.190451736813, 130.362253051466, 133.818981314147, 131.228420568502, 135.799124462358, 130.057849839283, 126.650281690815, 132.085684335768, 133.107189711338, 133.583824758659, 134.344761840046, 126.635319403374, 127.907438388116, 124.516749277754, 129.983963085776, 137.413600956455, 130.407692743421, 129.641889887946, 131.139762419463, 124.263674879319, 127.996602184638, 133.177510774877, 134.07841223059, 130.604457871293, 127.301554601128, 130.210175120158, 132.988155024391, 125.954099882237, 126.591544129955, 132.965909533316, 129.153377151032, 126.553822913324, 133.330935807289, 135.01238958858, 131.537070213596, 127.949838190429, 129.761355239973, 132.81395289222, 126.702556165852, 124.472807569538, 128.373779375976, 131.215885018621, 128.090680230215, 132.580369837499, 134.032189264019, 132.045488305721, 130.791076729848, 130.043725798892, 127.554463973314, 130.433765068077, 133.194459818504, 133.080404757824, 133.900327429157, 132.146487075503, 123.177490011971, 135.592023496628, 131.259692755583, 134.608734723883, 131.429086254857, 131.937434188787, 133.268390854632, 133.364136319399, 127.716632947091, 133.718230111124, 133.545307988083, 134.110778762253, 127.68031782172, 128.354202279208, 134.362086269211, 129.206643348637, 130.45185029143, 129.522010007557, 131.300099445749, 130.195141931538, 132.120467309537, 137.726230739051, 126.039280322831, 133.042026301424, 130.407971932097, 132.39245413941, 133.728854500863, 133.184315976971, 131.620111407383, 132.840846737119, 129.786356078283, 131.520167534195, 135.192844685897, 128.254465561149, 123.645484458615, 127.705325711279, 127.75638201436, 135.855683022249, 127.244081924014, 135.865660210424, 132.171619518933, 125.044115886566, 127.887818008065, 130.472629058974, 130.355491234407, 132.582563181695, 130.500836113972, 124.890650391139, 126.193405618103, 130.539526575341, 128.900430318843, 130.145262999081, 129.296157768493, 128.306732537725, 131.189622533123, 131.332014443597, 129.81854157225, 129.633745604387, 131.66745752234, 133.111967161014, 130.335747920806, 129.564860576494, 129.970047447758, 131.984237302578, 130.256335186157, 133.238123973051, 131.222847404828, 130.080355139846, 133.089770976829, 128.267139003572, 129.871853847528, 132.193509693076, 132.565332712698, 128.188140645679, 132.424933709615, 127.520658124529, 133.350625922098, 130.327898311962, 132.746034669117, 134.223517155991, 131.405155424001, 134.914988487881, 132.83197989413, 128.688602763319, 131.601007630564, 130.516595777272, 130.616756861993, 128.956574262919, 129.812952609615, 131.003418318149, 134.73269444253, 131.78376544025, 129.994833936125, 132.936049350622, 131.478065127208, 134.347686551802, 127.206112776428, 127.505034635978, 133.259265819014, 128.594814906045, 128.65351520845, 126.244213690232, 130.867839710697, 129.301807325754, 131.34066956705, 130.494671819907, 129.798426752447, 130.584365543907, 129.549553319186, 130.117030723411, 132.426550733504, 128.300392748841, 135.704556247482, 125.845299092187, 129.284158158141, 132.968305517417, 137.643653037795, 130.373512458063, 130.7815343613, 134.986538872262, 132.04997290489, 125.819236577814, 137.165638166775, 128.748472299412, 134.385656085723, 129.172053919858, 133.153126591076, 137.284589852421, 129.760948383644, 123.729028165919, 129.749332097438, 130.645126896469, 133.137945867122, 132.076697983277, 130.734505836311, 127.857589881444, 133.675208372416, 133.999406831221, 125.475726672353, 130.960980847664, 128.602001744771, 130.90906888512, 126.044536364665, 130.78062679148, 136.632029799134, 128.156613179268, 127.356450070179, 127.647954914461, 128.323713405988, 132.35641338319, 133.934630370902, 127.660602184633, 126.702403703264, 132.925932656676, 137.28715863978, 132.37452527133, 131.641208945245, 124.855358074026, 132.21368388998, 126.641101870957, 130.406965275814, 124.184710908891, 139.14844615919, 127.502673827927, 130.747154783508, 133.24093963951, 137.101309092277, 127.258462562387, 130.065677491617, 130.93932550819, 131.384645625327, 129.943867668658, 129.858268824996, 129.903163977231, 131.040574314885, 133.720790419004, 129.498293049734, 135.783578844471, 130.743036957246, 134.13750593339, 126.868756750062, 134.499997078506, 135.523409575237, 128.463118981192, 124.431620000005, 128.696531434553, 134.00828109463, 127.964561106471, 127.125232414056, 127.679060390201, 129.615337866042, 128.574781688378, 131.935514805534, 134.139528078287, 132.377983085748, 127.750120757519, 135.035353255163, 131.149875899412, 138.651094562494, 126.343537731547, 129.661293419192, 128.533143967378, 133.426242598126, 130.933725647375, 129.059715541833, 128.212010224637, 128.37917962579, 135.805776218657, 143.009988216457, 129.997563883276, 128.185329562997, 133.020498425564, 133.251156727834, 128.860443928231, 133.660841694085, 127.971149963498, 127.496602779318, 126.262107857655, 132.412630915507, 123.48624858734, 128.178519662983, 136.59870788124, 136.575265317556, 125.601593365117, 134.077663027888, 127.152560488192, 133.760244771994, 130.444252048167, 135.951431458733, 130.376028796769, 132.666119560061, 131.83752831568, 128.497044513029, 130.028377152727, 131.710047561143, 132.72662975832, 133.238576256707, 134.954009094352, 133.463779629325, 133.881206353525, 125.394726938429, 134.581270665832, 131.981588198123, 136.213755024604, 133.630513837683, 134.657211204969, 129.021373586682, 130.470066696256, 124.44427598156, 130.810209703168, 137.878894593009, 135.342073705741, 131.120890178203, 127.440103714383, 130.213196123745, 133.873587226622, 135.023538605995, 134.920288291181, 131.895799981467, 123.60608456298, 127.40570091306, 130.046246666565, 127.929434068989, 128.585393778064, 133.289346843168, 134.98877926323, 125.148952322991, 130.224583259012, 127.692338674693, 132.534777482418, 137.299508341827, 131.368364009312, 127.779453815504, 128.25453029473, 129.953855542861, 131.300191485233, 129.763269006842, 125.645013565341, 129.430809654144, 132.788951584234, 133.187916786066, 130.796711013974, 130.979555581943, 126.405792720767, 132.093474642295, 130.802660381364, 132.419855133404, 138.656206216048, 127.803778671801, 134.341784330299, 133.418012432907, 137.860615607145, 132.490484121205, 128.585779234531, 130.435854274398, 133.192300169011, 128.992686138144, 131.41296578799, 131.527539435087, 127.271940473871, 133.225302079939, 130.920830769572, 127.777760054476, 134.957253968183, 133.817482259732, 131.94841594541, 131.218435561171, 128.833339843174, 136.722252673984, 134.474773671666, 130.743808833243, 128.132169656173, 127.236258921495, 126.911587749793, 125.919085686333, 129.951296347753, 128.263480936733, 129.403768227758, 129.865275401481, 131.27884004782, 132.554462338333, 131.162518793574, 123.950198815231, 128.189050787459, 134.685314022345, 132.2503402268, 129.664103617771, 134.499468856741, 124.174711427474, 133.144185494874, 131.05878803519, 137.500859678893, 131.05001676295, 131.977098200114, 132.360479056989, 131.45813889418, 130.283997189826, 129.879447035223, 130.040907627434, 124.783388162629, 131.190829795859, 133.497437456336, 130.729561719012, 135.493413758187, 129.494570096792, 133.900970365594, 124.018232988628, 129.078032159594, 131.296547762193, 128.997078603715, 129.410137723188, 132.69740408941, 133.882228455444, 130.276664040152, 130.222405253813, 134.954447290301, 134.209321831781, 130.334606983201, 130.708804297026, 130.91219154077, 124.46106007569, 130.300037094784, 132.908527392754, 129.870025947091, 130.175839649242, 129.577992208953, 131.537967200795, 131.957111637779, 129.92469542517, 133.228824780014, 132.636734459654, 130.577609091694, 129.970166028398, 131.796937971822, 130.596259238704, 132.024909687528, 130.006885185071, 129.195010277748, 123.955244539767, 125.075288636015, 126.186856895226, 127.754914066846, 128.749497525728, 136.061700249031, 130.831102097319, 132.804329781962, 127.673836914506, 134.798622237389, 130.197173970735, 122.941914748377, 133.004592630763, 131.460628349084, 131.967818407687, 134.832353770436, 132.564802110312, 131.890232796682, 128.534430353026, 132.211239239185, 129.284727567459, 130.58300687613, 136.514311635779, 126.619660248519, 134.126010252745, 135.815362793983, 128.890389213901, 134.013002208584, 130.641876451518, 130.490640487149, 133.058786205813, 124.485649593549, 131.805164339261, 135.218817458975, 135.570528325593, 130.342717792526, 128.446056208891, 130.092006368643, 132.907418405364, 128.439697519781, 130.402477883787, 136.517273512234, 133.957954104172, 136.226967410031, 133.496346627134, 133.817497097195, 127.802189859007, 133.555145581461, 135.902632834743, 129.008451634844, 129.287521872208, 131.863090352542, 129.181793734841, 123.638821192683, 130.415978156397, 123.431259039275, 129.507262895397, 135.104719890409, 129.498987196064, 133.684950336311, 131.836583618871, 129.380941654733, 129.718306755135, 133.831020023897, 134.111418649404, 135.446353198637, 127.897800094224, 134.450662642973, 128.897289574069, 126.269785299006, 129.77051400876, 133.417130602078, 129.615077406344, 132.731809532747, 131.597605346346, 132.578818426578, 127.743832065045, 128.529617574252, 128.123817341584, 127.987091625962, 131.050238872802, 131.638095567586, 133.626166355072, 138.59068073931, 133.226776628006, 127.090115870777, 126.215325441168, 128.740846871515, 132.68808510988, 132.953252178648, 136.126704145092, 131.318916841601, 132.847622196904, 132.807826443778, 135.333218582244, 131.995982812042, 130.784262977857, 129.32147766965, 130.999074453212, 131.618522834934, 130.945530384406, 128.098239035564, 130.877708851794, 135.490863074792, 125.8014010274, 129.431555834702, 130.375654585178, 125.270201218508, 129.77647064231, 130.406938543122, 130.691019031737, 124.24693768005, 132.079329287198, 132.436266289203, 131.904752082932, 136.943083251944, 124.752103606481, 134.847697809355, 133.291833962126, 137.705242174198, 135.785962679225, 131.093254700344, 132.10769376305, 128.439578875739, 129.721913113692, 132.304823136236, 135.779307032529, 130.407208476479, 128.531608352243, 128.08405562165, 128.469099724181, 133.995254221989, 129.934191931608, 131.12936742509, 135.602345134088, 126.24512531803, 130.959918871755, 130.246695577052, 134.653147993238, 129.487991909148, 131.129719971977, 132.843397570675, 131.714252094666, 131.860428475904, 125.893848698975, 125.873426450824, 127.009047712302, 133.596096669419, 134.403642029997, 131.269411803927, 130.749876071568, 132.07096421234, 128.420862277911, 127.345739573769, 133.606411022239, 129.074935172351, 134.003051518376, 134.112171205988, 126.428645165636, 131.152282233168, 128.339850280541, 128.040166827813, 134.996914740536, 125.268388714621, 131.497265122876, 123.36123513932, 129.524418547907, 132.840881700281, 128.674469846244, 134.44668698502, 130.62817638781, 129.219117288174, 136.059895702197, 133.35988086301, 124.818061154845, 127.572299342757, 135.411648095529, 131.859791037272, 134.378377075362, 129.882173373238, 129.371006189637, 126.572764043484, 134.159817831372, 123.820346351345, 128.119967677795, 127.473092345317, 130.809727041145, 131.995052920236, 132.881594081483, 130.480691021124, 131.076341204793, 131.612843777747, 127.018611197351, 131.79715651852, 135.189361096456, 134.713051000972, 132.252537871616, 128.309215144903, 129.755451098315, 128.828400396401, 125.574634520879, 130.815425688008, 134.062702258955, 127.890510510913, 132.206147081514, 131.105784211753, 130.528157116112, 132.112776035098, 126.983186575938, 127.318338214476, 132.275780558202, 129.792710085231, 131.117264385381, 136.664073252345, 128.612388821056, 126.641497126258, 128.761083143008, 129.575864591428, 130.886519726956, 124.801587826281, 134.711167431081, 131.483664739506, 130.673495628498, 132.195653326898, 129.458409017591, 132.208143134116, 136.032917320805, 128.986221705775, 137.056432034936, 130.810332977189, 133.952645935464, 125.095226845074, 135.872470914605, 135.005054843888, 130.347716145739, 131.298690672586, 132.725596115821, 131.995381655346, 132.057505680825, 131.031791428138, 130.876763744594, 133.812340151862, 125.052414553559, 132.347744095093, 129.719257107902, 127.557475710337, 127.20637767062, 133.566311352008, 134.810835460562, 125.842707291154, 130.140060763705, 133.096814407069, 134.566754377277, 131.621887742151, 131.736561407385, 131.970015320114, 128.858883403935, 132.842191003034, 130.655197752443, 129.941201221635, 130.998509229612, 130.954436914094, 130.345796488294, 130.433836660735, 131.375905601042, 126.009861711207, 132.695128226165, 129.200116397941, 126.743795554745, 125.160229168164, 135.565177719794, 128.938779765162, 132.829315068227, 136.205187726773, 126.978772915346, 132.6094346603, 129.748827128712, 132.636691593266, 129.186323253125, 134.142807153855, 129.955167110923, 134.873023324153, 129.770948667184, 134.630249526541, 133.754430326163, 131.276850639859, 132.084666842312, 127.289409174272, 130.553445881557, 129.410121080875, 127.972395847237, 131.890112773533, 126.684058950995, 135.461917906098, 136.863225903468, 130.989678870414, 129.837224658511, 129.499027301572, 130.745716270299, 126.774933574189, 129.901569128129, 129.77546022267, 130.613182309962, 126.503273095827, 128.727623940358, 133.299486375735, 130.792432278163, 133.250462326591, 131.560359439281, 136.063399392904, 132.090289462423, 129.389702375488, 127.172505185159, 126.882326553955, 133.584252717024, 132.276586633891, 126.07653470722, 133.647570729531, 128.148366476932, 133.325608371504, 133.714017556025, 134.796923233344, 134.952847945742, 130.57684114929, 133.136160465457, 131.073914494956, 135.787544409411, 127.284717941621, 132.741675490153, 132.939695003531, 135.122451490748, 129.653859468296, 128.798737964299, 133.374797414819, 130.551319292151, 130.212887769482, 129.902374397175, 137.971691753278, 133.276375681876, 131.193957637274, 130.213573220483, 129.255744785948, 130.759423936152, 127.548253625424, 131.13008616013, 126.210541797238, 126.482008747661, 127.606856704777, 133.710828023372, 128.836021410682, 127.205291776424, 128.457405956434, 125.861810114789, 129.11906288265, 128.710478639357, 128.144177176339, 127.781284202524, 130.916151368649, 129.042389427317, 126.029766469799, 135.612330747261, 133.450330068143, 132.42595248643, 136.376598547256, 132.250195489733, 131.439931671419, 130.905648963497, 132.564534351562, 125.467200644699, 133.654675858618, 133.158893480046, 132.721511894807, 135.535160572562, 135.965273120224, 133.779805988058, 130.720345531953, 131.181524799861, 130.731597494934, 133.212784240226, 128.53791742958, 125.903434862661, 131.297612908892, 127.109507601813, 132.110465411381, 130.632404200463, 133.197508624947, 130.292444327026, 132.788820237986, 126.543330634241, 127.092506516773, 128.47499915815, 129.562131432873, 136.616759579139, 130.664312885094, 128.572899415718, 129.856421112093, 125.950211004496, 132.72711619869, 128.569488187228, 127.425766925652, 133.559190027311, 134.516393519134, 129.785400969251, 131.195217127891, 128.786511162282, 133.966852553734, 137.229632590179, 128.680133080545, 134.53148217903, 130.35021832891, 123.031590448777, 130.186830036172, 132.106609753393, 128.215826006503, 130.379553763051, 124.50844654629, 127.381783305509, 138.207794859219, 131.910206818362, 133.716109593159, 131.322506557068, 128.314764078313, 133.305164815556, 136.776918100042, 134.473202765021, 130.342454820498, 133.501571449934, 131.155037700441, 134.017552806508, 131.028734688411, 133.827332251551, 132.482403380174, 134.101805221286, 129.714305429788, 127.396957044426, 129.227296668454, 135.190332529655, 134.954949101347, 129.460086386942, 130.348236684487, 131.706127281469, 133.933294058486, 127.652432289152, 129.419462995461, 132.203693384734, 132.540023710349, 132.370187115982, 132.22689444051, 123.587082960061, 130.478005440064, 130.711883379482, 126.992788972665, 131.667283946368, 134.074032673079, 133.649616076196, 128.452140267558, 127.482614717294, 129.059657689308, 130.078071878475, 134.153830214908, 129.797814954624, 128.033628769949, 131.15646892287, 133.565314472839, 128.112763122397, 134.383070879183, 127.394908668919, 136.690899519499, 134.346246777327, 127.731212371084, 133.68696616853, 126.735535300442, 130.40225960549, 130.61537310279, 131.259886899377, 136.33718069941, 129.037233926529, 131.525564246234, 127.61175175076, 133.031717540924, 132.909788672255, 135.833733305243, 127.980033854269, 132.378742518738, 128.231788667925, 127.6840929295, 129.606796185958, 133.483239104001, 130.254192402855, 136.101661693975, 131.963498996982, 133.77601976656, 133.278363841602, 130.026720954758, 133.147031988174, 130.61149636071, 129.487682461222, 132.655593584603, 133.537143477577, 133.452519510009, 131.900498145447, 129.146686092365, 131.559815296038, 130.257443421926, 124.374201038566, 126.452244709243, 132.080836091455, 139.592219154809, 133.310773803616, 136.28675622563, 131.679763870799, 130.050475217292, 126.151373185343, 130.981926091507, 131.701353744714, 133.266835939966, 136.656568866787, 133.352704303103, 127.636852032879, 128.855739179429, 129.07780724156, 130.719846301658, 134.898973954648, 132.701335077505, 135.735524880624, 129.319665018264, 127.206421275351, 133.251756021096, 127.434911901283, 132.993889509639, 135.979160864902, 129.530162440306, 126.845531030293, 131.128393352852, 128.301656958969, 134.902111987442, 130.656627589492, 130.998930266805, 124.366723594627, 131.997670923177, 135.31819471079, 128.30915803657, 133.769781190224, 133.200982758934, 131.650405479316, 130.522420987595, 127.443321721485, 130.290286363589, 134.816777163593, 134.7991225436, 128.36823151285, 133.075039328354, 132.552513866736, 129.086630634231, 128.751095612065, 129.728208081813, 132.992449171887, 131.344596451234, 130.73613718422, 136.446081983154, 130.857714474479, 132.38464775971, 130.84122767847, 139.827681541664, 132.357132852636, 134.106829859522, 128.543283500478, 128.204153620033, 131.605380774432, 132.452846937693, 128.608707804271, 139.354722215043, 134.949316216034, 127.612732220297, 131.805298286528, 133.252864876297, 135.448895181386, 133.673344909581, 132.562022245842, 134.313324620172, 125.469626849233, 131.066964445694, 127.575106575829, 131.99578177064, 131.602379554436, 126.92401672785, 131.237459525408, 129.506761527042, 129.915510063222, 130.776550100102, 129.876041975131, 132.59253690957, 131.549202424035, 130.47980150494, 128.590089821584, 129.078931298075, 129.610743746205, 127.926652749709, 129.586213877848, 134.976739493039, 131.850634753245, 129.68560177408, 128.453376774695, 128.416695746478, 130.910379907506, 130.190311594625, 129.579623485582, 133.910595814913, 134.172782924325, 128.967107395353, 130.08985696585, 132.203308450836, 125.848801638226, 129.101791713338, 131.783076670915, 135.618446110196, 127.821493617023, 132.764844409452, 128.496075086695, 134.769693056028, 127.656107045539, 134.445472825096, 135.620294967899, 130.321168960295, 130.367964470175, 130.996692739123, 126.073363677465, 130.817634035172, 131.290852516812, 132.008731507397, 130.002001517116, 131.428963966292, 128.610881357118, 137.492947944116, 127.620960827302, 127.553442347915, 133.441504660067, 133.954500434692, 134.215266549975, 133.585641470326, 131.437319919715, 130.516122430794, 130.602211202789, 133.020230494929, 130.438258866101, 129.291151018105, 130.537473226423, 133.90710500765, 132.764033721924, 137.957116719393, 123.898730914254, 124.771618988005, 135.971745155751, 126.195224985919, 131.808399624396, 129.247401412513, 131.356781931032, 129.907540039898, 130.958616498989, 132.654318000538, 129.643177353299, 132.478963445559, 129.082086166426, 135.016668896668, 130.755417503515, 136.281962989729, 133.727252887318, 131.18600029826, 129.597666185502, 135.679781020119, 134.748622588772, 134.817023552429, 128.125580492349, 133.854099803884, 130.861058764269, 126.784850363381, 131.517297075476, 131.418636456153, 132.781363137057, 129.335698296537, 128.878609840992, 132.908850557231, 132.745651287151, 130.655455899504, 135.199422550062, 132.393701449055, 130.335881396679, 128.480123990131, 126.992418688496, 135.351250908951, 132.052410928653, 130.446626761801, 128.865842334756, 134.053994310247, 128.876885308374, 125.200220545297, 134.198398101065, 127.971579125852, 125.922497293092, 129.241312848088, 127.715675717112, 131.379426965547, 134.00124141162, 134.278357472036, 130.03179405899, 139.146091011305, 130.244330643924, 130.600751853667, 128.541642055812, 135.849857955053, 126.226990238065, 128.090281675589, 125.136692489823, 131.755797448976, 129.664532385622, 131.633247644816, 129.674670491929, 135.450740112174, 129.914035940483, 134.077048303016, 129.122759995845, 131.986730670949, 133.637358039206, 132.578817460377, 131.651109768134, 131.632410771433, 134.15480308043, 136.16977000273, 129.846446607351, 135.81749143224, 129.26911221408, 135.109065679948, 129.364921863875, 135.697471156444, 131.535499100397, 130.58225233408, 133.186960481222, 129.358843401939, 128.326344524082, 124.992320861547, 129.028304378427, 126.514195537946, 127.574111057997, 126.208401654641, 126.320070039002, 132.471814815963, 128.848009328014, 131.513871082211, 132.183354425371, 135.861808088464, 126.015230515886, 127.756223536616, 133.67450822116, 127.143299626513, 130.742674358243, 130.33816771326, 134.012055437231, 131.28511497601, 129.401198564796, 133.582826712847, 131.580777801079, 129.796639831711, 127.691006454995, 132.149640797421, 133.078267848807, 132.942418714677, 135.368661036465, 131.917557700649, 125.939913048229, 131.857308497323, 132.086280028348, 136.729061812589, 130.734284942432, 127.959546036806, 124.09000553269, 131.244800101052, 129.623660713819, 136.492465421986, 130.600168032991, 133.937875744599, 135.154407003227, 133.577424222693, 134.106345823072, 134.829408671257, 130.993446226761, 129.106242880991, 131.388073030915, 125.317565471684, 129.643634300574, 122.756035753934, 131.754100793411, 130.160130176231, 120.914977245907, 133.870343156963, 136.606339813276, 131.029920404129, 127.840375302681, 129.026154331997, 127.616063850755, 127.972807912514, 128.071804888466, 130.673003955742, 130.692016215802, 136.004178423508, 132.753752867521, 135.047728447829, 124.415916083206, 134.916931316516, 136.665401273798, 125.677514913941, 133.919394629861, 130.389411782703, 130.491593558467, 131.2825300137, 127.860785626853, 135.241672276579, 138.989184612965, 130.161817359191, 132.110068190598, 128.261313184361, 126.977740052806, 131.677491473112, 132.001365958875, 125.773854357972, 133.382857930281, 132.7237683369, 129.771339461862, 130.033644209195, 129.633580192471, 133.229811791593, 131.591601863818, 129.616187893189, 133.510158567273, 132.893574441899, 134.598956397613, 131.137435053795, 134.12625859154, 126.082092269278, 130.470627313409, 132.546454522026, 134.383460096027, 130.134586706271, 129.378281491237, 129.332582936855, 131.021384807316, 135.541548506845, 128.935886206716, 132.733835906529, 127.013983287143, 124.672024854426, 129.105276105508, 130.729561806052, 129.735136394532, 131.745300066418, 130.952273186677, 130.600320714005, 130.862638412841, 132.596411008906, 127.971163875741, 129.813811799275, 125.628864547955, 131.387921624643, 132.272299802771, 125.729403638528, 127.352503041718, 131.837372837082, 126.455278313447, 131.203895060518, 135.502161135866, 136.941374617088, 132.540118777357, 125.457635656241, 134.008059139619, 128.204221942512, 129.114321057561, 129.188766824206, 133.478155331923, 126.551261646369, 126.085383715135, 133.957289531754, 127.968762872268, 133.440698856248, 122.274611742393, 130.368770638401, 129.332072145615, 131.662011892838, 135.141146501733, 122.473311192085, 126.718203772097, 129.889286280633, 133.850774127882, 127.489370313202, 135.367369416945, 132.767467991753, 132.859751423967, 128.495184605931, 136.864335505763, 129.273774082663, 134.311301287158, 133.481945951499, 124.713426081446, 133.120793010735, 129.450778989586, 132.762884013587, 131.391284574776, 131.530746772941, 132.693319795193, 132.495393713757, 131.74536703321, 131.142701619012, 134.68551536199, 127.208118156225, 125.408020194015, 131.680249079195, 125.418585239436, 133.792827019712, 128.285058247665, 133.033145735602, 126.79100589202, 135.839839753649, 131.047825322796, 134.142907931739, 128.73741016247, 131.774734473903, 130.107943514273, 134.015199216926, 131.637428447481, 128.725928239395, 130.085140985052, 133.586529116346, 122.810035559736, 136.310641112015, 130.621275430004, 129.227398056149, 128.897855654909, 132.375312440396, 135.450114682498, 133.725090973441, 130.988977713403, 132.126299378343, 129.427479539571, 127.105985385885, 130.14169639084, 130.080115024138, 127.026373866345, 131.848997090722, 131.314242580155, 134.756551863168, 129.103543843779, 126.108448327827, 124.293745319316, 132.740356765865, 125.903865749958, 133.308812094063, 133.029120759784, 132.54220067324, 130.95112138893, 130.647961308958, 134.546609943145, 130.114402463228, 134.210499683936, 129.999604153972, 130.697395263903, 130.08066214428, 129.328802308814, 130.842407028572, 135.527558269202, 130.433271250981, 128.117182255119, 136.295706911161, 132.190439809565, 129.887101296718, 133.177870167435, 132.026292848625, 130.058153522586, 133.637112771006, 130.566405491023, 128.201061574783, 129.598314885719, 127.058646778803, 136.394335118746, 129.899849383534, 131.63164566605, 130.634689380771, 135.363971433033, 129.21635126821, 126.75837279537, 132.834818238022, 124.434237798166, 133.655041678547, 128.928849795313, 130.15909665937, 130.025285595433, 130.314871525354, 128.354979906655, 132.288281274364, 128.961277363808, 131.576229958615, 128.610817100487, 130.100843844171, 130.887155882848, 134.479098470998, 127.842477963901, 129.650570066908, 125.569006893106, 131.404026296844, 132.931926528881, 128.138953854886, 131.031942840296, 131.008319869924, 128.445172897034, 130.817839047113, 129.622593400881, 125.778702292695, 136.974826027538, 130.055979900264, 130.556804793838, 130.481873468313, 129.381582552407, 128.998620790436, 129.276360505764, 127.072991698919, 129.023552451232, 132.491442580027, 134.93805194192, 127.596454646077, 129.370463973062, 132.001290232979, 136.004595092523, 131.281031611222, 133.128466446846, 128.81385605879, 132.089614514154, 132.328439250458, 132.374730695884, 128.155828844278, 133.176547378103, 129.96176140245, 127.814626783775, 123.868333043271, 128.99920375862, 131.46266575566, 132.335161226823, 128.003261013169, 136.709039200653, 130.395477835712, 131.981601867252, 130.686993201173, 127.985703169045, 126.577501881193, 132.147091147121, 135.299320940985, 127.100711357292, 131.097443095929, 132.314626119879, 133.684628315562, 132.343960671283, 136.274361377815, 130.677524299016, 131.899352894673, 130.221251940718, 127.717418506244, 133.30294934586, 129.964025440238, 135.497619961994, 132.914522472133, 130.355196210043, 133.016926908132, 128.216041116618, 134.409434110544, 132.749985330116, 136.563116704319, 131.061838773806, 127.371041615266, 129.381035994808, 132.195908217789, 128.092395670205, 133.439458460693, 132.23997532249, 130.988716999455, 129.478365105943, 129.175013626361, 141.855372238328, 132.758585719379, 128.784902695935, 131.842270042434, 132.045018920761, 126.446287964622, 132.624060215144, 134.021320679162, 138.12824209592, 130.834795697162, 129.225444533119, 131.617321590698, 129.718164266585, 132.148770690013, 129.308456765429, 130.092941848473, 132.285485562115, 133.90076704414, 133.19831443279, 130.284038597997, 134.705878752519, 129.149763581197, 137.550736465324, 130.686721397587, 127.177965397641, 128.077778555102, 127.060716209485, 136.920312200389, 133.604499736287, 132.042802690735, 129.407370780476, 133.990818730516, 140.079793349218, 133.783885314414, 127.273919535458, 128.720771160636, 128.573210599316, 134.261691217507, 124.738039345504, 126.645938608624, 131.72213844367, 130.764617000668, 128.461740262245, 135.484000606168, 132.863374528014, 129.615197399977, 130.831981928159, 132.444777268315, 140.071321799143, 134.954164391656, 129.686785104175, 136.504965354792, 132.965115314013, 129.368143520133, 134.285166644315, 129.754443025025, 130.356804289774, 131.782732566879, 131.049864426405, 129.175605982995, 127.538478917384, 141.227295746403, 135.43161609852, 133.874186509433, 133.469882772301, 136.011501785877, 130.06648959149, 128.962459889503, 133.189500237891, 132.414014708344, 129.308316704247, 133.031490319474, 129.873370834399, 132.033458163735, 139.962778824919, 131.940717666344, 130.982586989248, 133.234728142866, 134.343951170529, 133.36427638666, 131.113043115167, 129.643523199716, 129.678560396678, 132.246261380604, 132.98766511441, 133.993932138293, 134.10623424716, 130.789767335907, 131.814391939334, 134.820398546877, 131.471137927829, 131.24251498013, 134.116184534454, 126.624307552089, 132.532746581424, 135.240519373635, 131.955874355443, 128.725632339125, 128.056032007563, 131.74574753047, 130.798966382328, 127.335843241722, 129.995264597527, 129.071945200284, 133.95581505035, 132.351531599278, 129.266487345298, 134.731940127848, 128.808370481267, 133.769608896632, 134.019129702672, 128.927392205644, 130.882713414585, 129.680634293361, 133.354161530034, 126.692722558563, 131.349483555717, 130.591427289327, 133.147006645197, 131.389800063567, 129.785439356368, 129.856340912524, 128.831630096533, 127.794507851384, 131.663071150161, 125.941165651301, 133.537595763363, 134.601743171618, 131.469158611833, 126.524933687012, 129.18244950884, 130.431020857859, 130.676553179719, 133.228150052393, 126.702139556591, 135.710667900032, 131.974833316831, 128.756084810718, 133.075307419833, 123.348612461341, 125.824812378038, 131.893128414036, 130.731057584965, 132.205402135921, 130.548435266665, 130.92644577405, 139.089751854163, 125.078088571087, 135.318123623672, 124.884424635064, 132.696819567712, 132.336886282781, 131.714087386783, 127.184219834288, 131.037606223412, 132.401164776268, 129.714906249338, 134.344998871753, 130.119769149825, 130.889796411909, 132.746244157757, 131.916770663226, 132.841245401897, 132.988769268726, 130.862283900677, 131.972306937901, 128.646910520892, 131.555621490779, 129.764781766486, 135.819195616061, 131.107527067278, 126.701327806876, 136.797503963257, 135.537106100856, 129.41951426555, 133.458871862357, 129.741680462261, 131.055869146403, 129.713005606083, 133.615565052525, 131.264894824814, 129.797633444437, 127.92650544598, 134.535268952239, 133.142554868926, 141.729876777399, 131.106970359749, 124.736643019335, 133.055671054678, 129.003880618134, 134.494613515205, 130.234617360233, 131.357835577978, 129.889179942917, 129.062568487874, 136.966795850471, 130.486821919926, 130.832505390455, 132.34801346741, 138.693377666814, 131.831103859452, 131.424790783532, 129.15065454528, 131.311746132509, 132.52596543578, 127.982999068386, 132.67107036427, 129.268432548726, 129.209520220784, 130.035539170727, 134.052299497092, 125.553741324114, 132.347770190388, 132.15452536186, 135.561026659345, 133.356196269527, 127.912113065915, 126.037695633244, 127.502544098445, 135.892147109656, 134.756317144238, 130.197609973442, 132.615257731634, 133.00379357185, 132.414209559703, 129.217780255504, 128.732001791471, 133.742011005514, 124.743153189209, 131.612463963326, 130.617974562162, 132.112796140907, 131.810712506049, 134.628526442657, 128.312066125112, 128.689194613571, 126.834049319202, 126.30624049624, 129.767053662521, 127.293958708992, 127.298970486832, 131.82656696448, 138.204312783602, 127.59397033412, 130.632965191044, 132.534443698436, 133.536438500361, 130.348826449135, 136.748363491525, 130.254974732195, 126.679594644008, 131.063813059137, 137.800371456302, 137.207405182675, 133.572667585924, 129.067327486515, 132.038148910129, 130.91889764916, 128.403966235497, 134.162580749193, 126.220433806797, 129.932869714862, 131.862623003095, 131.95829230317, 133.183368715331, 126.764590140348, 132.342064604854, 137.217927762008, 128.724772239892, 130.511468271882, 128.139351514021, 129.551063920231, 132.740582296332, 132.95507103219, 128.433734906066, 134.300089298593, 130.15688017997, 130.221607160908, 132.628289803288, 131.319691342408, 125.065697602174, 136.689720942079, 134.516231541112, 133.007959644725, 139.916546269612, 131.564255874554, 126.20311037895, 128.274390193902, 128.34233570412, 134.937293940238, 129.516219381334, 128.513895374182, 135.408442502632, 130.8204806567, 130.811212304203, 128.092016800622, 134.133485850589, 131.440366015241, 132.166009570068, 132.915457199251, 130.476321671281, 136.866760000104, 130.860918640183, 135.193538246012, 129.731180871853, 129.100406796266, 126.053099643832, 128.943772372793, 130.753531274985, 128.777210840218, 131.064133227632, 131.17286566966, 134.633338159755, 136.510512790383, 125.721236796257, 134.339593793489, 132.132896308112, 133.55772544263, 136.371761173726, 132.726853358509, 132.466882875407, 134.5837166821, 132.070597517436, 134.339180324236, 128.431522615296, 133.108719412355, 128.91250891579, 133.945489509192, 126.980653806095, 134.39500171611, 132.924031989193, 132.263894667729, 127.635069733399, 130.819511086378, 132.073636751027, 134.25768881471, 130.694632375128, 125.501529724485, 131.208731800048, 132.504375030491, 129.284221074344, 129.849176236903, 131.396189325812, 131.486550328645, 132.697706609453, 130.641680059769, 126.734268317158, 132.695240446066, 131.654414091513, 134.323564976923, 136.644355728831, 129.722298422854, 136.24438295965, 131.076039879979, 129.743591938412, 132.972547021713, 131.642166321798, 127.927002439524, 125.227164032955, 126.597418915794, 133.771295218453, 131.624123687954, 134.003835369857, 136.733414383238, 131.872349049818, 134.987442512099, 126.034803555802, 133.238210003038, 128.547012118712, 131.624655625899, 129.048833306295, 130.251556846444, 134.995967255461, 130.134076043454, 133.079765541296, 131.344453196686, 130.728721580015, 129.23542997783, 131.19009832675, 131.362533486187, 138.041498059689, 132.788694769197, 131.188903914367, 129.769986229928, 133.823814146042, 126.882034795431, 129.454705831685, 132.253271157198, 131.757291276767, 131.998622534437, 129.363051158959, 122.794637256438, 134.181374855319, 134.675680424995, 133.402060175959, 129.907393299654, 128.044585958972, 133.992088313696, 129.97699163797, 133.108041422887, 125.817117477153, 130.554090299782, 134.487260020394, 128.412268036556, 135.780411044954, 134.437930179368, 130.811673933943, 133.769302710351, 130.162195179363, 132.648208764711, 129.374000741528, 134.016873721408, 133.934712519744, 132.229363829881, 132.952860058549, 130.956431429522, 135.01739322914, 131.03095864864, 131.970383505841, 124.668370857566, 131.842396901759, 124.307574945534, 135.749238175102, 137.448162427552, 131.752684580433, 126.600201976496, 129.889184893722, 129.136815364544, 127.970435556631, 133.874136422469, 130.778769337824, 130.247543788495, 122.497621140715, 131.671677078636, 127.423476119595, 133.57306365146, 128.300682755274, 135.38197479778, 127.555803281052, 134.200593786016, 132.52747110942, 130.431738963149, 128.461283994086, 130.284566416058, 130.758637755291, 131.452983545316, 129.04376443512, 134.287409327521, 129.477244476712, 128.406615800993, 131.535939500736, 133.034060628382, 132.272359643582, 124.925123886135, 130.254042268146, 132.468806108648, 129.731899947272, 125.6671930602, 134.373679986289, 133.36007053074, 134.678854812548, 132.469319949293, 130.35454016075, 128.656713470369, 130.507677516913, 134.009417357998, 131.558703380582, 126.749950610704, 136.325256340962, 134.590506469856, 134.51668343004, 133.357597601963, 131.461093406912, 129.388827470785, 129.063184733284, 132.885372221162, 132.569019385262, 131.589895733307, 129.342570960363, 132.526503661651, 134.789890064369, 132.611260303313, 134.493558631942, 126.511632388755, 129.788845444937, 130.141339714664, 127.584083461453, 124.50821714636, 133.649012328902, 129.378244367247, 133.354284952355, 130.110793350144, 127.112044858378, 132.84688995941, 129.351848824462, 130.911473730272, 129.410034381252, 130.121676821577, 128.257154299448, 130.660031046774, 131.862047426802, 132.498715481112, 130.919699275032, 127.500660447668, 130.663614286916, 130.29981676364, 131.257638571207, 132.503553936114, 135.525312686311, 122.038667501591, 136.517418440804, 128.584145703054, 128.29098602609, 133.524261624804, 128.156937096986, 134.133904286533, 127.362648221455, 129.829817146096, 130.308799823169, 128.416361033787, 130.372208268166, 127.388196809387, 126.132023774801, 127.734999764612, 130.853868355002, 136.810956826851, 129.121626211068, 130.011107463125, 129.966453149214, 125.684034484326, 131.011994425515, 129.679047925298, 131.331585872519, 131.344294496792, 125.540456697867, 128.59211987633, 131.453530247722, 131.255038161576, 130.474384690889, 133.857897381857, 131.123758295232, 136.7873856051, 127.973177050444, 130.46918722555, 129.922402244355, 135.198475841329, 130.453604296139, 131.814438561388, 134.625275560079, 131.667885635629, 133.168883142791, 129.439339411401, 129.204901660293, 126.703284191005, 134.074619448702, 129.495740055528, 131.705329625823, 133.569634705522, 132.077499290017, 135.199980923153, 129.35518098955, 133.575440473908, 130.305988731637, 132.615621670367, 131.679139566923, 129.416560784385, 127.192036435272, 135.131707030893, 134.967650943077, 131.605869772177, 131.945620694745, 132.394228152871, 133.373998913375, 127.097039159618, 135.486847068558, 131.92016220474, 134.367884234672, 133.585966212945, 131.300882637857, 136.531856427362, 132.208111599185, 126.803384004551, 132.643917355009, 128.265620536917, 128.913032096252, 125.064962761614, 127.40823343494, 130.035423827684, 129.741615755853, 127.892347432776, 129.419530414558, 134.305557400133, 133.365770528673, 132.185357519283, 128.773300499702, 127.824949972226, 132.552298568019, 133.744670003792, 130.698243213352, 130.323436770719, 126.956826333084, 128.397252922321, 129.324081611359, 132.253251466833, 130.368218673695, 128.587681632521, 129.758717757977, 129.893064295695, 131.251623153238, 124.88938148722, 124.209653806751, 126.066406979672, 128.463800193679, 134.619826265694, 130.347013180218, 126.830710426818, 133.287396055442, 130.441298528366, 131.11852519405, 133.605856823637, 132.215910914757, 133.121600490008, 131.363705699921, 125.561509564413, 130.888402421169, 127.50646004454, 132.909129889211, 135.334042229886, 134.510563187822, 129.094249707296, 132.737538203273, 127.126184940766, 131.588972368932, 132.006998838246, 131.684972835183, 132.430199012052, 131.280834152136, 129.085993057776, 132.286140731771, 130.912111928044, 139.080815900749, 125.654465496792, 135.804841312534, 132.728841378986, 132.411866320575, 127.915196784914, 131.964237665701, 129.446660167844, 129.618581416237, 128.131752533571, 128.086857075274, 132.622024014538, 126.9132218701, 131.474759601053, 135.562742168991, 122.443859813272, 131.811082607596, 126.993966281041, 130.397592573247, 128.151119473154, 133.494959939031, 127.452541644953, 136.786028410854, 125.325025205595, 132.989379726144, 133.717258544544, 133.458893793811, 129.385329095441, 134.632981004087, 126.207277318693, 129.055469775075, 131.149999262231, 127.589368189157, 132.933896908398, 129.292031484067, 131.460146032676, 130.94911290223, 129.529361409596, 130.299273480577, 137.74479865978, 133.124824877412, 128.593910714427, 131.057534433264, 124.868777613757, 130.277298362415, 131.294259539379, 132.295057624005, 129.384044777097, 132.089452425591, 132.279351032034, 126.891746097058, 129.46999850404, 133.237660749474, 124.27006778693, 135.193402326458, 133.439449855618, 128.460464407358, 135.248169058802, 130.496631220625, 127.003467050346, 129.890093729532, 128.682601643467, 127.898784143607, 129.261476027538, 127.102085087711, 131.341785477705, 131.887668988116, 135.122573911885, 131.814016730878, 128.511634980108, 127.112702778871, 140.973967511277, 127.491965268405, 127.595911660304, 127.564845295474, 129.949196019117, 131.023574334909, 125.192864667673, 129.263910768721, 131.111490528874, 128.70151312862, 128.334303109068, 130.532857931639, 131.373923613476, 131.25619141773, 130.061597967152, 128.268995033381, 130.650571906918, 132.92572489878, 130.173833081959, 135.050289660607, 132.213800548766, 132.502356191111, 132.028463695991, 133.710893154588, 125.47078393923, 127.863526181014, 127.478183382151, 126.674562868985, 128.302154007033, 130.754338220897, 130.191446474572, 128.277403334144, 130.232231435237, 130.777493428144, 130.532937636825, 132.706535160122, 133.799286412861, 136.727222746844, 130.646339376465, 127.132374209914, 132.870943122912, 128.657159630821, 130.649012283883, 129.735158594042, 128.055986793304, 133.879886733707, 130.068292011718, 133.382081771551, 133.916352214459, 127.880051128792, 130.979111672149, 132.183188365496, 131.417756555498, 138.701301509969, 134.003335198013, 125.114788043172, 124.118610218202, 134.781403162264, 128.28572142118, 129.413404180478, 133.415335324937, 134.492162434101, 128.271029893222, 128.46685111083, 130.345920515373, 128.577627253249, 126.827012270903, 132.517564987308, 134.226189732162, 127.837641839079, 133.778346538802, 130.5683850077, 129.315690927333, 131.569693384078, 129.286227638333, 131.978423416679, 127.256754269774, 130.208439261986, 130.219102957982, 129.170098537453, 134.6521576296, 133.03964021411, 138.412006970788, 133.621928888241, 129.672138904376, 134.541469832978, 130.042078894985, 128.084625476311, 133.77391634596, 130.099053876177, 130.446784135019, 130.628939831254, 126.785530243701, 126.855075729243, 138.258354141928, 134.549207847963, 131.394574775774, 137.497402905689, 130.145186169458, 133.025109900663, 135.477961398382, 131.618463744025, 128.330289857758, 130.503405419127, 128.187538337708, 126.615284712925, 130.337292376699, 132.16945591577, 131.63290493513, 134.38430552231, 133.570662424294, 134.203356813045, 130.492331934171, 134.75611173179, 130.443217582241, 126.909819759894, 129.231064988606, 131.067265946692, 129.580879804662, 134.761950003836, 127.271499382255, 127.038023333071, 127.482581404208, 134.181587034496, 126.766953714986, 130.98153448776, 128.26921267891, 129.022241983555, 132.082766281663, 128.313315681257, 139.632761316714, 135.192117470068, 134.488904898028, 131.842610539628, 131.537297671592, 134.005460557128, 132.994795988159, 129.516810761671, 131.508035603817, 124.90036679367, 133.023250602541, 131.819628620204, 129.421745442022, 135.256998365282, 130.098420602394, 132.513581043205, 128.064372493098, 132.789717346767, 133.965468996194, 135.575977251298, 134.572321478129, 128.268321773416, 129.421957554458, 132.116317288187, 127.942576489347, 132.606093303324, 131.895950129147, 130.311807576748, 128.266942908481, 129.328515989622, 127.05860840138, 131.009785423817, 136.901358968869, 128.285144630517, 135.069796125875, 139.253578902402, 133.293221953129, 132.039031753621, 133.445340386464, 131.311639460362, 133.559765210273, 133.659349933385, 134.27525384192, 125.876679671114, 137.290038545377, 129.371905671229, 131.08549921991, 130.155953531193, 130.560355685206, 128.78606885457, 124.36208753122, 132.321081138286, 134.202822214459, 132.877099936433, 132.29082071618, 129.412866791178, 131.196860811403, 130.307445676265, 123.710647241029, 130.418253028768, 126.022788927818, 124.392989476418, 132.005138181116, 133.000562121551, 133.431731809021, 125.482754795195, 128.58563109193, 131.246483578601, 132.063666837021, 127.727814161754, 133.944437097679, 132.949455782845, 129.514557623805, 128.737741784411, 128.871526054437, 134.178677224088, 131.42347257991, 131.168308433615, 137.532731029831, 137.61751803283, 129.337803742306, 130.368879277764, 131.000700224436, 134.06000694421, 133.456917640499, 129.663901664505, 128.65395249681, 133.868770798111, 130.190977475349, 127.189797111817, 131.863619342892, 131.178795433409, 130.667500381044, 129.737706789266, 128.162777871616, 128.436509648222, 133.474289972325, 128.941793391617, 132.140006642481, 130.257838038801, 125.382696274906, 131.347028812522, 129.316414775911, 132.207613859102, 131.950663169788, 132.566784536605, 135.272770929411, 130.195657270458, 127.48650855209, 129.90675340969, 129.045398711527, 128.44512626059, 136.489179691103, 131.84072019052, 131.017347737304, 128.591721965301, 132.978416254227, 132.534269095577, 131.775511363197, 132.267464470081, 129.419173550691, 132.741800938634, 135.661020712666, 129.873140507199, 131.90235695735, 130.894400312347, 133.030402293259, 131.006777903172, 135.405826805959, 127.390069480352, 131.128213909082, 132.19629548132, 128.911026812691, 129.501265115061, 127.314655492014, 132.193570956688, 131.335839918404, 134.987242705374, 123.75298792786, 129.612383909361, 127.82826589217, 129.892475046348, 131.731752599372, 130.65567573105, 133.917404183995, 129.708232946289, 133.092434124895, 128.627353233192, 131.241894522605, 128.251883359599, 130.258945330539, 132.825826769956, 132.473129897679, 126.843266249182, 128.066077247872, 128.762384189417, 130.690442843926, 135.073285074235, 131.648140535222, 132.47503838883, 131.071101749161, 129.48158997415, 135.314648889607, 134.031847514593, 133.87149474763, 133.967919164613, 133.405277553573, 129.100152177084, 135.775749465574, 137.660859016152, 132.509889847669, 130.217450879032, 132.392989570449, 126.062654509557, 129.221346208795, 127.469160958031, 130.376740326625, 130.962340329362, 131.495303543835, 131.31694905713, 138.741837423889, 130.726817238403, 128.763192695245, 133.099880658091, 131.813780022386, 133.244423526751, 131.534360521982, 135.521738955552, 129.32307972275, 133.135444155533, 126.988535418696, 137.04034351722, 130.307464328478, 133.436163058655, 124.88330499533, 137.428992295365, 134.430639003839, 127.5028788376, 131.10919345419, 132.591662871216, 127.864871281777, 128.099586481092, 132.228930053303, 132.593059992868, 130.248167153504, 126.783836393916, 132.334254277279, 130.810242873684, 136.688744344115, 132.287359965653, 133.856450170523, 138.599143684511, 130.206662906895, 130.399734341793, 128.01186585389, 131.640468002223, 134.172546352139, 133.335605760169, 132.884907471646, 132.414351372117, 128.830356966372, 130.729029702005, 130.734718200974, 130.183687204848, 132.873030358198, 134.371722249198, 127.222407747804, 132.133123092864, 128.44196185111, 135.926796201075, 132.01260115639, 130.940970462745, 133.211412451879, 128.805476879629, 136.42282241525, 126.804887460965, 128.120770717757, 124.365271049202, 134.832744016878, 130.033191891237, 127.65224464558, 136.619826455516, 130.593498138496, 134.207316654572, 129.213626720906, 127.913215466113, 135.5009843325, 136.837466492676, 131.631126232435, 136.63343956308, 133.181983850067, 123.480791983638, 130.4846149083, 126.107837401629, 132.193431496663, 126.835037385901, 138.669125364094, 135.330829091566, 131.115643115129, 130.019082490473, 127.919749677546, 127.357609627212, 129.94436081779, 133.16990706092, 130.242170008374, 132.866660338173, 128.24862852755, 134.145691700605, 130.287483670735, 131.258090397225, 130.445411570912, 132.032207494364, 128.696990415198, 130.042065531348, 128.947061787834, 129.807343217469, 130.140423099463, 130.789903873754, 133.508591842618, 131.79068047309, 132.623785748108, 126.543850137699, 132.380464465315, 124.476499487899, 131.871171955871, 131.509410206359, 128.454783936667, 131.252687947326, 128.551446297298, 132.492295356103, 130.688638013156, 126.144123640652, 131.775959991297, 132.791630219031, 128.647520448565, 132.910134882345, 131.212266078856, 129.889870778939, 134.398983444879, 130.582888105139, 129.564711405447, 128.494310346928, 130.769952260599, 128.790596825169, 126.120441667441, 135.509701728796, 134.342867694642, 133.806793846204, 127.075057970438, 132.476205545993, 131.775418433969, 130.4732859779, 130.354021000727, 130.018039781594, 132.04370927643, 132.394643118525, 130.914479744549, 131.058238180192, 134.135901355598, 129.213703082526, 134.551772942124, 129.608633751483, 127.787756194299, 129.358084431165, 129.903839959526, 129.606006035974, 129.12533130412, 123.773211436047, 133.959001044447, 126.419816208009, 131.704905627909, 130.892222197655, 132.475194645056, 131.84659547727, 135.480001840274, 137.542387758093, 131.231586107265, 135.354562153154, 129.323195084533, 127.556633168332, 135.231517241768, 131.100955254546, 130.825553677988, 130.734499917373, 132.340231298207, 131.895369425073, 136.427494254599, 134.172624432173, 132.751997204155, 132.867396028531, 131.082433624035, 132.451136888155, 129.413874940333, 130.358102226785, 131.556353200324, 127.292744103149, 130.665448621421, 131.647129796902, 130.281617461794, 127.490068249521, 129.337268999205, 138.334460999827, 126.612611958702, 127.810954371249, 128.949345493475, 132.223751128781, 133.974025705934, 134.66704342759, 131.567452163411, 129.026765193874, 132.806373623862, 132.39426855994, 135.892111045934, 134.151329160354, 132.214346253834, 132.189929984213, 132.605019620564, 126.910347921436, 123.275591107746, 133.549641247443, 134.091022924492, 132.307846903585, 128.709946767992, 128.437700822565, 127.738586478074, 133.214556856679, 130.627068490828, 131.894492308435, 131.266048316876, 131.719856867273, 135.852608907195, 137.842056166706, 128.885401132936, 134.872707097476, 132.173845315089, 124.383953535321, 129.679254326205, 131.645536654042, 130.494165327643, 127.161479730083, 136.522923852945, 129.261853860914, 128.24491787581, 134.974863237623, 131.202259932874, 131.498007348237, 136.206525370041, 128.910011455219, 132.144340003059, 127.712397392019, 128.532298895175, 125.076775633276, 133.012501162634, 129.29743151171, 133.058958524524, 132.061477631978, 131.911342712318, 133.537126046827, 136.805915065457, 136.616427808037, 131.22452810445, 130.608282836563, 127.451596329131, 133.482404401858, 127.972929243735, 126.679396021982, 127.750049913963, 129.872624794768, 136.021406023079, 128.900036739172, 131.901846981899, 131.658440399592, 127.763266510268, 136.522140804536, 137.771784470295, 140.77511375152, 124.341937239443, 135.720894540352, 132.808061456164, 131.569508159649, 132.702773937665, 138.701386430027, 132.57561905028, 129.378478480917, 129.179590515694, 126.96214885213, 132.58957060996, 126.986154176379, 129.3900807751, 128.279089511817, 130.985696615438, 134.436159092654, 133.296503241046, 127.928676382592, 130.453900705126, 131.275948313248, 128.693789746739, 130.937760494771, 130.017755166872, 131.305819393844, 133.488544654499, 130.903160650202, 128.526772536547, 128.752620700248, 130.788472474186, 140.500339116497, 130.178409810281, 134.016500455843, 134.800067311165, 131.788453689323, 132.176836090124, 134.271124159746, 128.645456041327, 132.813282641646, 131.642628167783, 134.17524744815, 134.001945788798, 132.760600349893, 124.674608947467, 134.372031979777, 128.759052934486, 131.120613266342, 136.120262674542, 129.335601353821, 134.262050030571, 131.351652447669, 126.593063469985, 132.422071955901, 129.59472466599, 136.079133652311, 128.961579635726, 131.491557079791, 131.388397720274, 134.228414820149, 130.722075686828, 133.883415519505, 130.358531401593, 126.688255143763, 135.410073094964, 131.126725185609, 135.63692201889, 123.447595003057, 134.655112872067, 133.044491612969, 129.405194448924, 126.674915548783, 131.91217468757, 130.646964520336, 131.348497559378, 128.891419517984, 125.915880941449, 132.773935052907, 128.275316125426, 131.644751157777, 130.770242198649, 130.956226336072, 136.908916475635, 131.248263133141, 131.980242556086, 133.970658082968, 136.820313173383, 128.599359712686, 134.420398642497, 125.888239532461, 132.814860373803, 132.11921370258, 129.750352776714, 130.132807929315, 131.605561110216, 130.622732076598, 126.214272747925, 135.334829335799, 129.841964784066, 131.655918504031, 128.866060253042, 131.808378261044, 129.528046472092, 132.532805790757, 128.179270849854, 132.175110590249, 132.879363698372, 134.557033585056, 132.38027499611, 130.84355470162, 128.90919950898, 132.409468100058, 130.195148008947, 130.935163715815, 130.243377053415, 126.101853192358, 132.171287485319, 130.292513249443, 126.174295999305, 128.450515134533, 130.06925286196, 129.62295508186, 131.956792637377, 135.44273144427, 127.041725100759, 128.525473451659, 132.564544097842, 127.967991953272, 130.744374240171, 134.716493328914, 129.892260905239, 130.361540819483, 126.634431656517, 130.624578196237, 127.304883950041, 134.114156279966, 129.800344157643, 130.848092259781, 131.770135790155, 126.819413057836, 134.282527860186, 127.795411898026, 127.662594085285, 131.755406707928, 133.728501374188, 132.394170552051, 133.598932794903, 134.279120201561, 137.512388478128, 128.433138382281, 132.180648095191, 128.099551960796, 133.900272569071, 137.4539991597, 127.496433975841, 126.156691486696, 132.521820904242, 127.902366055836, 133.366150819723, 131.924063781514, 128.862616568495, 137.879857845655, 132.788942166489, 134.009142368889, 131.379476246831, 131.722516303488, 124.20640944224, 130.348465764769, 129.562342899723, 124.121674179184, 132.99260554435, 130.0901185218, 130.914465257309, 130.946618193495, 130.260770811772, 129.923231395254, 129.911368171915, 132.650393106311, 126.219398809998, 133.623659488386, 135.102797974057, 132.750756566708, 130.843016593414, 128.002229350306, 129.818920371376, 135.693747818047, 126.919338444727, 130.570521593075, 132.657703793773, 130.606686412774, 128.206294570076, 131.53720708601, 133.970744359405, 129.447634832169, 132.604102420311, 132.989848423007, 127.60332962762, 129.664995034454, 132.925652449748, 126.981337749955, 126.829988327164, 125.504942426872, 134.167309952392, 131.462716056018, 133.277514738268, 127.045642079571, 129.597179655995, 130.34626529277, 132.308419512972, 128.572327204271, 133.583087956463, 135.07780718705, 132.686775914139, 130.379539171589, 129.55458552434, 129.617812707947, 128.541617793747, 128.054156536346, 128.787230858623, 125.888169969284, 132.208674860201, 131.166573744977, 132.71075677543, 128.031753246598, 126.424422959886, 126.526282723603, 128.978498366098, 131.758410739956, 134.732755276804, 127.941111710944, 131.156559155967, 125.70229350136, 129.227999163846, 127.585988822162, 128.471787947796, 126.460593406238, 126.841225525635, 128.659355322682, 131.040614550478, 132.700192925813, 132.223175562287, 129.063455722166, 131.585362290844, 125.994921649615, 129.081846329807, 137.306957678265, 134.363419869893, 129.635460957561, 137.0618319961, 134.684347522157, 131.269729796601, 131.293430793603, 132.982125093463, 129.692501080584, 134.753658402925, 130.309504394289, 130.851244623333, 130.328471566433, 125.58550417482, 128.222264131829, 130.711262589836, 129.253707850601, 133.691367930901, 128.731299769047, 132.720492946052, 132.251233742149, 132.392685667058, 127.187343543412, 127.370807613716, 130.328912637779, 130.914433027013, 133.185936568549, 133.281260282755, 131.340445691002, 130.398319025278, 130.656835047972, 133.08511758203, 134.519327459957, 133.928395700055, 134.126417255334, 136.748110503045, 130.411371378618, 130.381547300089, 135.895316998646, 128.669802050524, 131.398376868713, 129.50256641386, 135.534119555574, 127.288459713883, 130.929060610142, 136.15228531644, 130.14715714371, 135.428105114538, 128.808799195836, 129.28998585935, 133.568272812627, 130.35824553386, 132.422812949249, 126.341539194808, 129.750619654814, 131.10482670595, 127.217843296932, 130.826738565286, 129.434110811159, 134.708141888721, 131.074287243628, 137.074774336873, 129.463182914643, 131.980077203854, 128.582529073408, 127.584140772781, 132.74339677911, 135.482848821437, 128.196575900875, 135.372990287886, 128.89572337794, 132.487989015727, 128.798430031468, 129.954967760173, 131.388608061733, 134.444344295085, 127.422149414399, 131.731224731498, 124.03804284522, 136.944746784043, 134.031234428486, 129.849050101733, 127.719128403938, 132.921918709747, 131.58284963525, 130.990256214369, 132.123480895124, 130.682709346325, 137.294827741298, 135.073098687368, 132.812847746443, 126.111010599348, 130.412271833177, 130.477889070943, 134.150634472849, 126.207881561895, 129.564880367276, 131.470981825994, 128.9087914074, 128.146201366994, 135.604090429467, 133.7970694908, 133.96681875253, 131.996327231348, 126.569717549526, 131.537944491598, 132.525560750949, 132.448916352064, 133.777651879891, 132.086588016254, 131.842624355447, 133.061037942461, 136.833139614644, 130.925540037954, 129.452003932566, 130.364828168958, 131.18903734506, 133.08145261101, 126.081878147066, 131.326341072484, 134.158892775409, 129.656114095917, 127.928784459759, 132.136835301878, 132.586018128908, 132.230922911137, 134.25491990662, 135.214116619949, 128.764587261093, 131.75466117803, 127.32141903839, 131.835379451039, 129.02803922355, 134.122460347155, 127.060114309182, 131.930571615815, 134.369324191102, 132.398760866566, 127.012962134462, 132.914228250336, 132.6536786652, 132.457391853709, 128.786126438313, 129.66873012208, 131.06858970479, 128.447001480219, 133.639157454634, 130.708857905574, 124.59952869936, 131.51333046065, 134.352523355018, 131.098400497873, 129.754894298281, 127.993398273596, 129.961344322904, 134.066882311014, 123.272842506802, 134.214550853848, 130.583486844365, 129.931519176891, 130.182811372906, 130.461067771251, 130.937078898146, 134.145938513055, 130.841760351127, 129.821008012671, 132.17981045962, 131.457753948693, 129.621662929137, 126.505261700027, 128.9810463983, 132.063192347687, 128.076529268523, 129.198846438481, 132.267141075386, 128.942395183702, 133.550898251888, 128.604865100331, 125.82968518161, 130.793438881326, 127.926283612335, 123.091164447591, 129.561929130816, 134.785626545942, 123.983431456514, 128.664266243782, 132.761530291572, 128.475148389364, 129.90350827286, 131.759039701934, 133.26729362776, 130.158023747174, 127.562803287637, 125.626627191933, 134.622861200534, 138.408576930629, 130.487634622768, 132.238462168326, 128.880207373279, 134.830319376004, 130.172841271615, 132.380256004917, 129.806848859581, 129.902710374545, 135.041154733626, 132.295040098511, 127.378045678139, 127.729897857465, 136.797315637431, 132.493203892884, 133.375540642491, 131.603203766266, 129.153132892242, 125.978661116951, 129.247792726523, 128.908283960359, 135.372209721877, 126.809733490122, 134.283801606205, 127.906820368893, 131.707699974959, 126.48690728996, 132.0479116092, 134.373671509809, 137.292137837671, 131.251922822052, 131.254304590374, 126.08573928192, 130.481052752359, 128.789915359161, 132.879646318078, 126.571793417581, 123.936978113437, 131.9373062675, 130.276447952837, 128.983906467174, 134.428544336082, 131.772753261473, 129.998991473451, 131.32509021309, 131.956121784683, 138.304245235915, 130.840593262811, 130.182276342566, 128.082484662276, 129.886657145514, 134.11953247312, 127.093735750094, 131.102570671183, 129.32938011755, 135.493917223181, 132.734919838583, 135.820889923346, 133.159837838578, 132.953903660767, 135.102473252043, 131.64917401529, 128.031487780596, 127.201530881006, 127.719102180012, 130.451418069764, 129.713703314721, 128.745289306486, 131.919346783379, 134.374375824726, 127.477457313143, 131.430654651668, 127.241003540945, 133.070528129483, 130.010096268379, 135.198273900019, 131.858052634094, 133.631841986279, 130.487647624529, 120.207890989332, 132.467291351906, 133.389154213429, 131.292446305844, 136.147883250576, 132.780914338042, 132.739376102597, 133.445394523984, 134.247645385473, 127.490832950858, 128.997319458665, 128.598248136271, 128.413786564276, 125.420373779728, 131.573459866279, 129.536665989549, 130.620356754724, 130.332297400627, 133.6671750614]];
