# Supplementary material for: Hypothetical Outcome Plots Outperform Error Bars and Violin Plots for Inferences about Reliability of Variable Ordering
Source: PLoS One. 2015 Nov 16;10(11):e0142444. doi: 10.1371/journal.pone.0142444 (PMC4646698; doi:10.1371/journal.pone.0142444)
Supplement: S4 File — All experiment interface and visualization stimuli code is available as a zipped file. (ZIP) [file pone.0142444.s004.zip › experiment_code/data/one/83.csv]

	sample_num	task1	task2	task3	task4
1	1	687.879116777663	530.131485727578	344.959053656194	135.51740514719
2	2	735.968526391938	532.373125442082	342.795934995693	133.754958921081
3	3	646.523731347583	542.482903197272	337.95358117733	131.565357515517
4	4	678.994447150564	529.006715312291	344.933770148929	129.655543224899
5	5	649.22032331219	529.478896920443	344.305850694276	125.444676111836
6	6	669.327028445134	533.411015896436	344.198735835501	129.768287532495
7	7	669.264424296534	513.801552186397	344.193825560708	129.029716707938
8	8	672.716479646833	513.100493644212	344.927023960213	127.188127305596
9	9	667.568589413165	515.747014825272	341.843883621308	129.885114782847
10	10	667.155039540938	539.015728287054	341.502948465471	125.47371185799
11	11	690.533253109437	553.964965269795	341.410610998903	126.122555759583
12	12	668.312803827393	506.919507397962	342.151803293276	131.154432717785
13	13	668.771936852326	542.319794970102	343.82427754239	129.692527561764
14	14	653.262652096101	534.005504019726	340.626231381338	130.753093065378
15	15	680.141575946106	541.97609941144	342.195508107924	127.647691057702
16	16	694.795203203022	544.030342522652	344.955983767481	130.245155897134
17	17	690.348204102963	536.178735673055	343.794408232078	135.443260095942
18	18	674.704320739111	535.366189269067	341.419103152534	132.006975161767
19	19	684.708288787432	539.558245831953	347.854113729695	129.544397262731
20	20	679.776091908616	508.326965049081	339.155401966851	133.479660804374
21	21	671.153598630388	511.912660677658	344.380258998285	134.63738654758
22	22	674.785187258758	527.667991293761	344.155366473944	130.557340757737
23	23	671.120269363051	515.422436107695	346.138397327629	130.145124036412
24	24	680.621853669767	473.185897850654	341.843224633946	132.931721540184
25	25	675.861199942464	507.462198969307	343.738292004317	134.481229936624
26	26	691.093694353182	525.293277071759	341.957775115367	128.351219386112
27	27	663.551813637042	515.56895907079	343.719285339531	128.768943660746
28	28	684.55510717675	526.357408690802	343.795805471734	134.429203308076
29	29	666.364799109245	526.834008714294	345.048163058304	134.610198821248
30	30	693.972050741037	506.466796953799	340.712557960178	129.342802995505
31	31	672.741317658187	507.440388069623	344.193142186834	124.527820865877
32	32	683.836844144433	499.037968386714	344.220047847507	137.605711992262
33	33	681.410936780382	545.465320132126	341.541996728515	133.391067462379
34	34	654.58157216909	540.542889113216	343.582928670251	128.506468549312
35	35	650.136037584088	533.309334277467	338.441728780755	133.015077678247
36	36	703.543955835209	520.188259625507	344.658722551765	133.434207887468
37	37	657.551242670129	509.934468534242	343.883273040376	130.051018932455
38	38	659.255102460866	531.240295645161	349.182176266407	127.86001677752
39	39	640.677588798955	512.361765665315	344.4215126866	133.410668123704
40	40	674.491784151267	517.054613346912	342.55250904567	132.683728304475
41	41	692.313578806373	547.922654900151	347.715817544062	126.282623237108
42	42	666.328096129935	542.38959386247	348.755328560535	133.426963781358
43	43	680.720812353747	522.492128898915	342.399720804348	128.445840786233
44	44	669.878594267373	501.501000909704	342.513042370453	124.350853344934
45	45	660.559321706398	507.79466157039	344.831790359773	135.411093564245
46	46	669.682562683245	518.089279305668	343.181169377281	136.188449716021
47	47	646.909488773387	519.316433998552	344.423531000052	130.400431150391
48	48	672.06823723995	527.99705035294	350.380233412475	136.767223799588
49	49	708.078337570321	533.806377961927	346.807968113926	129.683667844764
50	50	685.989196453949	572.091854605752	341.348446308296	133.609442618699
51	51	673.57463267454	531.149016632379	345.366337951122	126.860717853022
52	52	679.923969269816	482.091145096951	341.493653036801	130.48243417008
53	53	689.578853570071	556.369951265804	344.802135667788	128.316727690328
54	54	712.782423043392	521.065855474831	341.934962664783	131.287254230589
55	55	662.790865212626	509.205498799369	344.052107888389	131.52438231004
56	56	669.48783844088	523.212417126275	345.106603210084	128.156422941797
57	57	681.911919370397	528.908838067435	342.930214161164	130.410048891516
58	58	684.772507658838	519.555666495702	345.902509403036	129.288936476245
59	59	639.599393705658	516.422023782878	343.642303483705	134.954878142702
60	60	635.818716311873	534.749049176069	342.195346468904	130.855497758678
61	61	664.322478624286	506.56666276219	349.481656977926	134.748038636093
62	62	680.435266671194	535.35964502538	345.05936884074	132.597030436428
63	63	699.979385385393	507.181579810685	343.180056793584	131.223596411991
64	64	681.725588503786	552.189097841749	350.727842582587	133.386361740503
65	65	676.4865399916	552.047855418414	344.580222651821	135.188572933823
66	66	666.589215380853	511.895852110517	342.887662930407	131.421354270867
67	67	651.878493246158	531.854448010774	349.262347137005	131.73426069415
68	68	659.728358545513	523.190227785373	340.82407999091	128.145242529253
69	69	640.643746541226	510.094058091456	345.491981864245	129.358086216979
70	70	666.096884336996	501.791182380406	342.860704127937	127.073028840341
71	71	668.534243533835	540.59193517746	341.096924669418	133.034466625737
72	72	667.417720922933	552.589100421634	342.438453720751	131.220629564011
73	73	693.71049930899	484.214229443653	340.453161432042	131.432020644254
74	74	689.091731286619	518.345226148845	346.83890953321	127.402157975333
75	75	675.471567105348	493.07883085064	343.193484805689	122.302094045379
76	76	658.770867625874	527.928582966585	350.687867292471	129.837226288374
77	77	658.773888826208	523.740095373104	347.208163533376	131.941051425151
78	78	677.975215255992	521.944903321981	344.912620495434	132.554209563431
79	79	679.388023946106	511.74775074852	342.218072033024	128.300485928718
80	80	648.426377042517	557.474971827841	338.947717580625	125.660193880489
81	81	681.57330161307	492.479033104451	348.164785035488	133.602637405861
82	82	653.826333164761	539.549964299516	344.891225258036	130.592668441214
83	83	674.345445931334	537.463782516737	342.399513689188	132.868697045935
84	84	697.84063200159	522.21746005326	342.138976296269	131.121554014716
85	85	687.863300956387	508.903916957802	342.616678083849	126.221506655614
86	86	681.030927623576	516.945477622952	342.344433888171	131.970992025989
87	87	648.542321753418	515.184816530526	346.633597924496	127.982472130422
88	88	676.541695764746	523.081203391099	340.931496098328	133.350286090838
89	89	673.54634795932	510.034150187724	346.831433759603	130.507841824225
90	90	657.664025048162	519.416538582622	344.911336536775	125.702594721294
91	91	638.829148585298	513.892032909663	346.072943669494	127.199393876569
92	92	711.057662200533	525.082224250627	347.592321653235	130.296347591089
93	93	667.223219013486	527.983395667788	349.477695007179	130.959161993826
94	94	694.555159930071	534.951636377852	347.84383990908	132.744838427773
95	95	678.235250704083	524.782188949601	338.161914700202	129.523524819963
96	96	683.084631287568	505.139367038742	348.517066230521	131.894482844017
97	97	661.533314438469	533.670712566425	340.186346215427	131.993992008774
98	98	668.403973507955	516.59151962087	344.816586635788	125.845797738519
99	99	715.324288120595	496.355981962666	346.483158107274	128.555559495063
100	100	653.20998771506	521.619857694145	346.742704423303	130.426727729584
101	101	683.885982568896	546.379521305185	341.951203195058	127.489688499546
102	102	697.277343814842	545.206115319742	347.586801385448	128.800677338009
103	103	699.691674775125	500.999904703611	346.212799604603	131.521662429542
104	104	637.640882629353	513.747109540143	343.868489732481	124.522293751145
105	105	681.50325757936	511.842576095114	338.86509090394	130.047351802163
106	106	657.856661791289	547.514381808841	343.02704907173	123.663164759374
107	107	692.525774065273	519.285890552253	341.082766040208	126.027776118528
108	108	658.732245758197	536.651447344728	344.314827817756	130.418288080406
109	109	666.223080088498	537.605178918394	345.514837892136	127.652267364623
110	110	670.609361421031	537.463159116373	348.415182763631	129.8154175738
111	111	682.153754701248	525.280290857685	337.480635636476	133.257687811852
112	112	650.424447231075	523.700352691712	343.899976853826	135.139327944356
113	113	678.916519652651	514.71645898982	340.7115220161	130.231504177391
114	114	655.850807983476	534.1508373219	342.811166587448	128.474166971623
115	115	668.511669135677	494.686359871054	348.044726308168	132.513412722355
116	116	648.581927399385	504.107687184536	337.345927475788	129.803558538687
117	117	675.482812814491	542.350382740351	346.265761872538	126.309719332484
118	118	688.285875139965	534.216652119711	342.655990547574	131.302826133872
119	119	671.048784670404	534.34318284205	339.161671579097	128.901753040783
120	120	666.723684433381	536.463475250573	345.623537606921	133.720831081365
121	121	678.529603514014	516.227465201235	343.566144855115	118.872363219681
122	122	689.435775278687	531.58682546682	347.704943006192	133.029566359618
123	123	675.122298682446	531.150164444276	346.164282170219	133.150929689592
124	124	670.981094477033	539.072691840704	340.650376898669	128.168592138247
125	125	692.4163834337	532.558240479145	337.725584714081	124.329454657118
126	126	656.799777847689	517.657388863937	342.704632712426	129.637650937473
127	127	664.362999083995	528.264995138076	347.095515000935	132.034602937476
128	128	674.815604274264	519.994380972754	346.037714867627	126.263816894916
129	129	681.427745068514	494.980202619184	345.671968064359	133.546513624313
130	130	658.998564699029	542.510327286655	347.920319182578	123.272950788478
131	131	670.288897946374	533.042996232761	344.566597006515	127.756266251534
132	132	647.704124062897	512.83845824491	342.754196420197	129.951936670639
133	133	688.319002831436	496.636557249922	345.785423278027	129.716317668521
134	134	672.790104227555	525.994641137477	344.428548980418	129.595425737419
135	135	660.430809962309	514.831041008358	344.195807654045	123.354960227938
136	136	667.614401435901	542.558003170548	344.909466514206	123.629382702342
137	137	661.29976755239	509.015625941707	341.636948220661	132.789514543124
138	138	683.178816524926	496.595531040036	350.931323477326	129.797781430312
139	139	675.153813381841	538.633026414455	338.025382648017	128.884763251024
140	140	664.514238814572	540.868265149036	340.18225439687	131.620085827854
141	141	677.695402815067	536.344703459646	346.059749818351	130.274264316464
142	142	662.821296399095	514.184980674742	343.504060914107	131.747487802243
143	143	694.868829846964	511.2585896291	339.110294892559	129.805916563487
144	144	675.394061954053	526.941105123371	345.387001832249	134.251303091292
145	145	681.324814618665	521.686519660985	348.737829323368	134.514768658409
146	146	653.225176046507	528.731656170895	339.532489136314	137.140061940371
147	147	661.484538552199	526.480016508881	347.464799527437	121.00985542945
148	148	671.323961351649	532.234550263219	341.808841109594	131.236973540568
149	149	684.045994890692	515.31447278297	340.547812746423	129.964760994944
150	150	675.715431816279	524.874666080927	346.631218050191	133.570445123603
151	151	686.860052859215	536.482857055502	345.244543590735	138.51016269703
152	152	649.859401195848	502.81548463221	348.925711230255	129.243101099231
153	153	666.742329340434	503.692484032438	345.34185108737	133.520691065728
154	154	665.627861232474	533.538392960123	341.112242449339	128.572980955175
155	155	668.314333387561	506.913007237063	341.490284655928	133.738611666752
156	156	672.074562426512	552.183758646511	340.589327709611	129.907048198771
157	157	694.239323346778	501.823252191588	346.179742715412	129.152390933465
158	158	658.088507201629	519.947904180058	341.843330038087	136.574556585107
159	159	658.986400196102	517.134806631611	351.98603619538	133.359326825216
160	160	675.826171541587	494.574757330518	345.360185649383	131.813345747233
161	161	668.688609143061	536.338363158567	341.657449042772	126.830876929454
162	162	672.967386150868	526.784108345173	344.650495806157	129.031780999965
163	163	698.788809238404	489.365321174702	337.573374105465	135.878157286695
164	164	681.242347993764	529.589755175934	342.13752707293	127.601600928845
165	165	677.0520872	535.964537028758	341.52048662002	131.116807302823
166	166	660.171463042135	513.737602813189	342.237643695809	133.430089401328
167	167	682.573657767039	539.936782998827	344.089599375496	133.19665303057
168	168	677.757072905763	519.026938877393	346.111512859794	130.182953429259
169	169	692.161341403752	525.84462809617	337.295245895948	133.581393414991
170	170	680.83498609796	550.23722702304	342.133095282015	127.572525253819
171	171	668.028587517807	517.521169994417	346.447309221322	128.52490907334
172	172	674.721533023543	550.729869470302	349.010633936961	131.23347616408
173	173	683.272449690844	540.53433350382	344.655188520368	137.456392143403
174	174	680.685843952522	529.592314252857	342.319353261409	128.307225632231
175	175	660.473799934214	507.838990441145	343.735801260047	133.636090041969
176	176	679.729800286439	533.543893742113	345.003066285621	129.989582506023
177	177	652.55357219496	529.586618559749	341.677750319596	131.449501808307
178	178	688.268883752918	540.211236635871	343.292269393304	132.26159571998
179	179	685.342714177778	528.782973695316	346.099184219704	128.770652677337
180	180	681.121603905534	507.970304146107	345.494912013659	134.57041532648
181	181	657.621161693481	507.017103641542	343.951625147957	129.717220526682
182	182	688.105313705138	508.563507394249	343.053511045748	127.704828464429
183	183	662.932009272679	526.739003184379	344.646312720555	129.986294866092
184	184	636.09341325115	519.936101955495	342.40488675211	129.679687316006
185	185	690.650366299393	523.634747274032	341.05189976833	133.218275152302
186	186	634.206076119281	520.669098897101	346.575951997448	126.589086014504
187	187	688.17168092667	533.100331981388	346.041069536007	133.975640147166
188	188	661.461845368741	503.629925975738	342.627172546589	131.139343980089
189	189	715.555948363436	539.22626957261	342.022617201149	135.13760714249
190	190	641.608748329812	502.877977142842	344.256133203119	129.680888674583
191	191	697.181965583669	508.107689189199	345.825369478251	131.773307684234
192	192	684.574295552944	508.066600575696	339.401450941886	131.516829776235
193	193	685.726971173219	550.930829813339	346.495936499861	134.265597793243
194	194	698.44235642504	525.122766349037	345.099259958147	133.019753232909
195	195	635.440869685337	505.583538720069	345.413212492964	131.497532294384
196	196	677.311090376905	516.959505593077	345.68807086744	134.596416073334
197	197	647.842322322534	498.755699813016	339.033082518146	131.831672973924
198	198	694.333954735931	538.593645202441	340.42457259573	126.143292445708
199	199	672.460903465234	517.282027428517	341.494103813035	130.192786576657
200	200	678.199511296458	535.987215730776	344.330006966996	129.449631619317
201	201	658.238297218546	520.480425650427	349.419927769475	131.304891772241
202	202	656.78506424561	484.655421370293	344.765368146193	131.415973437689
203	203	672.697743658295	521.613259675336	342.962762010449	132.603038248967
204	204	675.159202947002	483.506242851593	349.797486289102	126.934145268052
205	205	661.106252492476	532.705136688882	340.740081218845	131.351712700776
206	206	681.869922216889	507.465304448186	344.093440292468	132.301399458301
207	207	687.883946935376	529.338379567939	341.763534317735	131.060968125768
208	208	684.896495009826	513.047506114008	345.453771704744	130.214055763949
209	209	675.881236290196	510.045223436819	348.624720702032	126.343162482523
210	210	680.11851881053	511.72428316788	343.781162862158	134.028617987763
211	211	678.839349230598	522.132999354324	342.544820272134	125.573130906345
212	212	721.509685363071	542.521704428813	345.192173817417	132.867926339182
213	213	679.222279076836	508.457343382482	344.88392395912	134.897457772964
214	214	666.307112259341	513.058201305505	340.341573361988	134.824649045906
215	215	655.374710822241	517.042851290963	343.284039413746	135.078132051491
216	216	673.101990633811	501.704333328692	345.863479308225	133.989936190701
217	217	648.198262154287	530.568507775459	345.733614759101	128.273936353793
218	218	680.92853894753	530.108241563449	348.115649462788	132.453215535784
219	219	689.432491448184	514.406315029845	341.666810335235	133.100379770214
220	220	668.083052815503	523.62427709972	349.525508145728	129.663190070828
221	221	669.224764563793	554.05932931676	348.652314764883	133.602865264882
222	222	643.442983103452	527.8613786982	345.588670880122	128.834808290458
223	223	665.703993125524	512.275411446418	343.337926826361	125.584516453104
224	224	683.233452772746	527.880305587305	349.495827430018	136.443461932096
225	225	678.864783560183	512.195077424984	345.005556203712	135.457232702306
226	226	652.817699977219	516.083037022909	342.594777460788	132.136108182272
227	227	691.006370116325	511.694914800476	342.452915156796	129.172932207907
228	228	666.23733102238	498.546736739565	344.018549926289	131.049434449075
229	229	681.783208105734	523.873834623098	343.521127873472	128.048833310248
230	230	668.031201409213	548.478910936248	343.038017551543	124.902126430747
231	231	682.803192966556	507.2976868293	341.371470543923	129.587267376407
232	232	674.632823764027	525.349371549888	343.652941078705	129.989562855937
233	233	670.527795472187	529.316743605737	340.927692139407	134.648899716543
234	234	673.582441926359	524.39376661268	341.142041893936	135.702943372978
235	235	726.075922237926	533.329639390488	341.829636971979	128.092041321534
236	236	657.33497079239	528.18484449299	343.483131874656	131.357876819681
237	237	677.207964245771	521.435014497122	344.949962593807	130.723985755875
238	238	667.912710979063	524.875156163026	343.68846791267	130.158543253966
239	239	695.96231349	520.411611655889	347.323489496142	130.566930956551
240	240	663.788728977312	508.102494630187	341.318626754421	127.894955071652
241	241	651.625835195068	511.929224543651	340.495434790203	127.920356146369
242	242	664.606708288715	527.855607732026	345.340454312228	128.375546689562
243	243	699.049504354866	553.476550511021	349.774273596933	127.150145439622
244	244	674.0610526474	526.105547012946	340.238728070847	127.94971234134
245	245	626.224735518364	529.263350688591	342.036366443124	131.946265234368
246	246	646.700883725081	512.644596209984	346.188633154474	131.415494336854
247	247	644.390741943687	507.952601084642	342.382919874956	131.332674582858
248	248	659.759753898572	507.805144651304	347.999962532165	131.242826435235
249	249	648.628434412485	500.062404164833	346.473273077606	136.127950700363
250	250	660.587044442713	543.889465872011	342.868842223658	132.989480836992
251	251	649.398864617423	530.86393595284	348.047931587896	132.066579381077
252	252	662.96652230521	559.935067337625	343.053852387138	134.010344573525
253	253	680.41058041844	526.208774691717	341.092768848125	137.614005853724
254	254	691.239024642272	521.4768922743	352.097629848949	133.34272450197
255	255	658.919790052189	514.859547702484	338.617093183944	125.870935427525
256	256	692.707246393224	514.215590918583	344.861759042543	137.755958972727
257	257	684.555058715333	514.425735590623	341.057885670549	133.41228517128
258	258	653.690224343901	517.956149046561	344.99231252902	134.169922440494
259	259	666.282490851804	528.731158997942	345.545763146644	130.790083804917
260	260	663.760468779603	527.61918852579	343.317729358153	132.454696696995
261	261	705.656630323123	529.551410381085	347.310849333142	129.717908995646
262	262	658.655727597597	532.256224201042	342.726078596304	128.790728850726
263	263	640.272805209771	522.115135401699	343.87548429347	128.249824158994
264	264	662.888443018778	532.758317598302	343.769105778533	131.574648623793
265	265	671.12676037223	507.594678845129	339.628724503177	124.691735997292
266	266	660.063586248562	539.813912400591	345.689974214381	132.226084859879
267	267	684.320211373413	543.44501284792	344.41077868066	128.747023537554
268	268	675.641648048207	523.285618951027	346.463633937202	130.113491801862
269	269	662.857559915496	505.556446250583	342.042655456702	126.699187609322
270	270	657.295903986878	535.49685220513	337.791524387417	130.39823206645
271	271	661.499089532778	564.394441346334	339.00471696086	129.923250694097
272	272	664.153660891408	540.14219729817	341.386952086969	124.101364131679
273	273	673.553685335227	520.769427082755	344.836115154817	131.588285134587
274	274	689.344578709698	518.65733155909	343.633203147613	134.219833563747
275	275	692.935576643406	520.887253845615	341.964685002766	126.500873117404
276	276	661.688492314956	524.659639076857	348.980354297267	128.857551118401
277	277	669.979338992511	541.501512707895	345.432155390287	133.170515341304
278	278	666.514819825838	524.208894366226	348.591606466526	137.200680870293
279	279	685.432245118548	525.938131797875	344.153832960636	129.202353475753
280	280	644.410399025618	545.656396749668	345.304039707124	127.378483369069
281	281	634.109303702226	499.880785949628	348.548736445311	131.231803119244
282	282	678.736087078583	521.406629926781	342.886489686208	126.451357634405
283	283	651.913774145698	532.122858824914	347.177212054141	130.597951792156
284	284	683.989239735476	512.50426528281	343.57003355601	128.149436377374
285	285	654.396208847228	532.297409719363	345.257462841646	131.321789498638
286	286	656.187732616352	492.978993386742	339.165555595102	130.867053315296
287	287	644.237995364915	513.565645046476	343.279809446126	130.859260635337
288	288	659.489788091917	510.391856298933	340.77434693663	131.937447733319
289	289	659.355851946698	550.615837668944	344.466722897924	132.061029604578
290	290	684.018721653627	516.059414497591	345.511106336002	127.612345016831
291	291	667.002470487259	519.600113269887	339.466094907042	129.596065419765
292	292	686.19170820198	516.563456270658	342.838076590127	132.807989138623
293	293	681.923027712781	535.781939359871	349.418944448401	129.464923470441
294	294	665.83021694819	516.705599499672	344.49583481598	131.948695255094
295	295	670.095782676445	554.750973363274	345.175576061787	131.465580268308
296	296	674.124921638872	519.141000024918	349.250302286409	134.473804579295
297	297	662.206045508991	485.22878629518	346.523274320052	130.786781817732
298	298	680.971326112393	539.493644075872	336.658355511833	131.814946169628
299	299	661.847652723634	537.097247718644	343.365665610636	132.853786888107
300	300	681.895214936432	485.782258610527	346.722124083551	128.253611256946
301	301	670.035961342231	543.614192188479	341.787571148249	132.489689754217
302	302	685.645511545258	559.241723361587	341.276193817125	129.515390614699
303	303	691.816001728469	513.455319149426	347.603651566176	131.777184429853
304	304	671.465941678575	512.823627896895	346.69474185048	129.816917085285
305	305	680.808360995207	509.9314010829	345.311253101135	128.635496592356
306	306	661.784864555611	517.30421513228	337.456522471957	128.240499500687
307	307	657.581177656375	515.882376782785	344.510878422602	134.414303865964
308	308	647.799850546476	533.903977881327	342.737123621944	132.831232810724
309	309	664.066592748902	500.507582899033	336.813662736659	135.146639174794
310	310	640.081886701819	524.225804516746	341.656913933481	130.378834251597
311	311	694.609432354158	519.547766012199	340.586640087908	131.777610000165
312	312	673.223560745565	535.896991833671	336.700379245883	133.337799373203
313	313	698.520043388123	532.746481843505	347.625474877036	132.268785899616
314	314	634.277737926747	525.390757335525	349.061427787898	131.488874341287
315	315	667.531337579784	537.552710173534	344.71996917111	132.464734230452
316	316	693.952443733044	514.998033416341	341.825455625497	129.914078578699
317	317	641.763287652876	495.791244491374	344.574568932403	127.406389807513
318	318	678.855295084123	527.205641751467	345.395321074114	129.006298847874
319	319	676.248868449096	518.530371167077	342.542124595217	131.855449612329
320	320	624.009973200896	520.938765324076	348.500167303458	126.234956993114
321	321	655.12998849627	527.742209140466	345.380706618828	127.924068647285
322	322	663.39792341957	528.28695494293	343.204057459999	131.990986104122
323	323	649.564637189265	537.181501640029	340.080176534396	133.352761606925
324	324	673.232082280509	538.393430235648	346.481443314583	124.432040319655
325	325	661.081468912636	530.114786772123	340.238680675878	127.221223990641
326	326	695.570996957371	536.401793670083	340.507644888213	127.252405540099
327	327	666.699240553156	518.722195887359	340.665850898938	130.045083433691
328	328	660.145695163049	495.116291166225	347.4141886549	135.810867609938
329	329	681.82093610726	529.8236435037	348.717365148281	132.944888918004
330	330	653.308629493331	545.509601357206	345.682862625187	128.137464490911
331	331	658.734508992049	526.250029715922	346.112532288957	133.88744984225
332	332	655.293814253518	528.659207797775	345.585708356014	127.862254264043
333	333	650.016247051184	527.715451347073	346.309557202401	131.782663152477
334	334	648.862128527698	517.731080497232	341.650236614057	132.793531470731
335	335	685.912043720615	524.174316960428	346.827239691438	129.741111237751
336	336	656.472977167	531.025118448102	341.272494074124	131.485852338903
337	337	681.660577164376	535.723755807959	337.421490272961	131.37258400245
338	338	705.433930406735	508.660080315875	345.057268928512	125.700321100183
339	339	674.815114670185	503.644345978258	348.468037808678	130.962816637479
340	340	654.495207222495	510.614470233619	346.292386032454	131.013835273281
341	341	633.201888275615	512.88666305098	343.508092075153	136.383961617453
342	342	637.999519853747	533.982866861445	342.547299472854	137.016424831795
343	343	658.447157372524	514.348955049812	345.678216571264	127.905925100704
344	344	690.233839781941	533.898376730453	346.084576295856	133.385803125242
345	345	681.141777781577	534.458395497277	348.233316993506	130.40967494996
346	346	674.99408051896	516.940707899446	349.371042919792	128.828665185366
347	347	710.776207508242	507.469210739125	345.746681819095	135.07338926479
348	348	652.694032874489	525.026163874148	343.383346412315	125.212735076502
349	349	676.118260621134	556.321124554973	343.574499292607	129.013752220806
350	350	688.121057935964	532.659609450489	342.190167147376	123.291273245778
351	351	672.146031934427	529.593824142004	342.991218357408	134.63410683058
352	352	692.262083639529	527.452932621551	339.723892473973	133.76432179715
353	353	666.818747805989	517.576694899618	340.858056765572	127.434957164687
354	354	651.752957135434	506.588633869679	340.514992775885	127.864379103985
355	355	669.107830388518	542.817364518642	348.883846027483	134.747840685796
356	356	653.691584314106	536.298028478863	347.640601897918	126.892692365338
357	357	676.529032375411	536.026788583334	341.131220213536	132.735353451396
358	358	662.052045739248	500.880807639341	341.600719247597	132.063269326168
359	359	646.106056435364	538.579450982876	347.382719088907	129.05650044149
360	360	626.925026779744	527.368681377013	344.213346500307	131.873568467381
361	361	683.020143844817	529.462512367764	348.159108785665	131.060415465407
362	362	680.518024071962	537.651276658754	345.467630438301	128.912996261185
363	363	691.731133358952	536.694324162421	346.446601575411	125.585697060717
364	364	663.343239655206	527.000867986784	348.604902659394	135.026395327817
365	365	662.903170334174	504.378884295174	344.328660370324	127.659141970876
366	366	686.611749784516	546.564315640757	348.319908012057	130.603303507049
367	367	686.680054020999	535.350227507818	350.617667527459	131.577760209903
368	368	687.116766514371	551.468189962709	346.064462871585	128.623880490914
369	369	649.306140734118	506.407443305455	344.213727270456	127.660636481842
370	370	666.244533048614	537.355893166523	347.896347094015	134.976388328572
371	371	659.097813068936	509.394265490642	340.82702066026	131.868630058704
372	372	670.583016022582	506.523146700083	343.346709899241	132.364202203593
373	373	675.204768822818	531.761394579929	345.348162699558	131.347881934887
374	374	636.083955583814	493.147313236324	345.265366055171	130.936171274509
375	375	674.552572735751	550.345019876153	341.496936238883	135.643399890935
376	376	678.0126971717	537.468875730519	342.490510909766	128.856220750648
377	377	688.924697140485	542.396842641778	347.108651841264	129.135604379584
378	378	665.589080802466	534.036653122217	339.419003526151	129.989274483046
379	379	660.054927196822	490.128793211146	337.015473564414	132.20870991248
380	380	682.36660368286	507.800310885196	344.300575508937	126.547859609056
381	381	654.851361942969	536.103336639821	343.665708676457	129.111068732495
382	382	671.456444306921	493.204741932469	348.221231083076	132.000414423567
383	383	689.077215208824	506.024944997565	342.490346319149	129.968622301267
384	384	631.145898839249	531.782850311302	343.21152225564	137.175006159421
385	385	678.238300247306	553.74412522916	341.406286840253	129.384773762889
386	386	660.424534927411	513.830811939243	346.710850617635	130.164833633807
387	387	679.726667459072	498.544477641476	346.314822228327	132.543186617099
388	388	649.077846338467	527.944790881662	344.29438156351	131.655734871076
389	389	672.529775523889	530.64348764508	339.984959841829	134.81611171112
390	390	697.050910532738	518.32003304056	342.003762648392	134.921236295798
391	391	694.162807013297	529.980623174242	343.073712208441	133.003452703081
392	392	666.159055215512	512.569462323331	345.159174161055	128.061894030615
393	393	653.673137239964	506.128356362382	338.814317651708	132.480046997687
394	394	654.587044618653	532.60755563575	343.730831141654	132.110989744267
395	395	664.948799074668	512.077348543716	342.53611893553	127.023191617028
396	396	682.838329772597	509.298210376905	347.968228585594	131.407013526069
397	397	666.348984509597	510.317206763839	337.077521183968	128.388988723246
398	398	691.282940816673	558.31650161783	347.077070361216	131.254088069095
399	399	693.706814610213	503.988249483056	341.054938251755	126.096665083843
400	400	666.793819363151	541.55573114645	347.040485411913	125.653056875322
401	401	686.742255482962	521.901196218383	339.733365860652	131.964176736022
402	402	675.136503242941	511.868474255185	345.103010084065	132.8202190057
403	403	641.012844577465	520.684977087876	343.191917659689	130.638170945713
404	404	667.101219294074	517.869338996759	343.627843336213	128.051105244557
405	405	659.627826676506	518.333077902637	341.964431485163	125.790407132267
406	406	677.964386255975	500.230542746127	345.974375104067	133.437058124973
407	407	654.204181488933	525.508797828162	340.125303407447	132.98301902404
408	408	652.583881178039	520.02934789084	342.296479084578	134.431275947045
409	409	665.100316877808	539.481901944699	342.472408508165	132.531406323814
410	410	686.844335207065	562.423922023112	343.997004010461	135.133985356872
411	411	679.303133145835	522.817820318454	346.448086790745	129.904243590055
412	412	657.147977377034	542.824580738518	343.877782691837	131.819770722758
413	413	685.759089395016	492.587756210462	345.83332432755	130.09476326123
414	414	658.683260806155	517.828952981819	346.85086432014	129.083535364645
415	415	655.631422272645	548.489531796645	344.061258845929	133.058869776529
416	416	659.894828481644	517.452149585998	339.873364689387	130.912781376677
417	417	678.163375787062	521.139635193487	340.782664618718	133.09956703188
418	418	692.177654581324	505.506783598224	341.727868460708	128.165783573408
419	419	691.361763896364	531.2479342572	338.669588075429	131.121064488504
420	420	679.021398306412	545.092603865113	340.932330380577	129.768707776684
421	421	661.682975675102	520.565532748122	346.328832487961	127.591218224057
422	422	645.362134477838	505.522125107907	344.18267440425	127.369827248493
423	423	695.373995193436	528.994052624316	345.575144057355	126.886789297354
424	424	664.905521405945	531.180780880021	343.426516735201	127.480943159777
425	425	679.319309904999	503.515896420357	348.045188524752	133.319808473677
426	426	679.03106213	490.540110914999	346.075559321625	134.393185654275
427	427	671.765754221118	508.808896624454	346.943088831724	129.91981037946
428	428	659.35263151305	510.985973853658	341.248089219299	137.041425834274
429	429	684.975296766059	512.605728880316	345.515106001975	131.480204481052
430	430	664.416221699114	510.813863146896	338.045653857612	127.976694214404
431	431	683.331140818248	505.889223084621	338.630057168176	130.531386712777
432	432	679.123834278175	546.122937852334	349.81371713357	131.464269199291
433	433	681.612883464274	499.488067052316	340.906533732714	131.205975932513
434	434	679.548102149522	531.872888583979	345.522671127385	131.853244875025
435	435	699.013498199892	559.79032291164	340.498698129832	133.305634761175
436	436	663.961663502831	517.912813412261	348.714196518477	131.143059036689
437	437	669.781920119892	526.260948987699	351.559547814535	124.189221512728
438	438	657.112836953206	516.70474688835	342.264021030391	133.253836440384
439	439	672.45753861931	496.654481446579	342.425723919133	130.443781088286
440	440	661.169742933197	505.947603193966	340.981799665792	127.016092268333
441	441	710.310491337721	509.643386843098	341.899114512292	133.075449531378
442	442	688.525012246024	516.706956988067	341.648723965424	128.540828781961
443	443	683.783998619886	518.065375117845	345.317058784348	134.513860938132
444	444	691.708403459066	532.468519704818	344.112700451175	125.924181227274
445	445	694.323858058073	545.662724991283	348.29444657893	124.98414683427
446	446	663.415259507978	534.207488630494	345.773066058347	128.728658355591
447	447	672.413554594178	477.204500345018	347.631489292406	131.127082613629
448	448	675.435580305886	498.235603790444	343.014795280452	129.729554304737
449	449	673.397285242047	516.153164472209	344.247726692049	133.532361603232
450	450	691.40675864224	540.611154333057	350.441893428082	138.524244969704
451	451	652.508567475828	534.884222698879	342.246027827597	135.922351094526
452	452	698.963896901971	507.506430651252	341.907553727953	132.51120552449
453	453	682.368313449521	556.324777076964	343.44960469406	130.027431782893
454	454	665.512483426742	576.701609851268	346.837884897246	132.33198264538
455	455	680.97537956892	531.504485221911	344.094039096757	132.613149048289
456	456	662.554206411543	523.698087143264	342.443170612315	130.359944771255
457	457	671.806259130087	513.954331537293	340.393990483121	132.876710337606
458	458	675.758689605657	527.163846227353	345.856056642322	128.257526353667
459	459	679.842819714419	528.598859983916	342.964375422775	131.215030102954
460	460	669.455984096176	480.190396504469	341.69715795268	127.790910514079
461	461	685.739528076352	529.942622038497	348.636760036273	135.545683265348
462	462	674.448379297388	528.715278472336	345.945841534434	124.107988792754
463	463	669.806191918566	561.911363493295	347.371819257094	136.940318843845
464	464	686.246270799586	542.901179742961	352.459087963224	130.488237814824
465	465	654.346433221568	517.880006547496	345.922399184287	125.624973723694
466	466	629.369999306954	555.12673884335	343.904217715552	129.347985416897
467	467	667.374598005356	526.79894945625	347.530643952872	134.415452909515
468	468	690.879471562721	526.444747419054	341.609559184692	132.544605984763
469	469	691.415447142808	516.044265041339	346.010142104426	137.292844671838
470	470	674.127705921967	544.2454061199	339.008259327597	138.451718868345
471	471	659.630528254193	518.045996691788	344.043819592789	130.655961840728
472	472	669.61526782983	519.542224216952	345.373423205048	125.011736377166
473	473	670.930252885235	509.446728350001	343.706318203355	135.730314864694
474	474	647.679222938129	521.033490490821	343.364734341355	127.160306881482
475	475	662.543837129684	496.493997037961	349.0368515797	132.891210728331
476	476	674.049038661648	520.049277225311	345.358770512181	131.806445498544
477	477	652.387399331218	501.570525632488	339.710182113066	128.001431468346
478	478	659.551935568549	518.160743799931	341.693265617014	128.970004384206
479	479	671.669777216076	522.538548787404	346.493970665594	129.160614603239
480	480	669.726563319141	550.811404574798	342.126244585993	130.416413278162
481	481	677.545247232086	522.279723197268	344.393481521204	132.360052585139
482	482	657.870202202429	478.946461514249	339.228608162631	134.429649576178
483	483	676.994019889268	547.356311483205	344.130573540023	129.734762001205
484	484	675.098328676462	509.680206506282	345.395051681886	130.128646761792
485	485	659.994476201126	524.389326754244	349.913578558058	128.114406225
486	486	661.116320066725	494.999665349029	345.588005185536	132.110107662214
487	487	661.525471260234	509.516280805154	342.542010850302	131.452379509663
488	488	687.6626969055	541.378058723111	346.501253737008	132.880347975811
489	489	691.498325320647	499.274402211747	340.253751667123	129.280865728138
490	490	672.230755453579	510.366816548894	345.171492837141	127.781377630904
491	491	673.953233873289	530.387778443911	348.617295272219	132.612962592435
492	492	652.848200335305	516.601290163645	342.068023241026	126.321750456215
493	493	638.850957263356	520.70148878035	341.712917959128	130.048549495336
494	494	666.158070684711	516.078743033317	345.549720799468	128.285633426159
495	495	654.375867034536	512.411049621586	344.649756721176	131.432219949425
496	496	672.027543927942	554.394388895755	345.867323488613	127.129421660676
497	497	651.185487071216	516.031414771833	347.472834974196	132.088284904195
498	498	664.522342950983	508.002085177162	347.265077696664	131.798789699372
499	499	669.867728973755	525.029496346176	345.513100004876	132.500897646221
500	500	671.137648997818	482.447074364006	343.185424671698	131.62804267555
501	501	676.919079246642	501.545370053699	346.472682699929	131.22576483365
502	502	645.495918240735	544.233638384331	351.479122576969	127.921871588135
503	503	674.548174419203	550.765591086763	342.034996925237	129.385854287011
504	504	665.765233391629	520.494485544839	339.82475280651	129.044665109931
505	505	685.683882659565	488.477404237691	345.855206566044	132.979448388931
506	506	697.665263380453	509.905620222447	347.274482122625	129.030025255221
507	507	699.56158532235	541.752850330386	343.654269101731	125.232487743423
508	508	677.077596514998	513.329067763435	339.240900065094	131.000243161456
509	509	695.371772855489	513.979422133825	346.419056538451	128.282562371406
510	510	683.874003795797	529.872776886236	346.493743658797	132.653312617048
511	511	650.715968811589	518.170587084054	346.826907848553	131.935515923418
512	512	663.504070043696	496.941718250926	343.832053536451	127.97350951888
513	513	657.683434946264	532.04383032571	344.283088322866	129.525368046737
514	514	681.736195489695	528.246052958674	341.385997126717	123.902354934855
515	515	646.710106859681	507.225304667569	347.884905470834	135.78411187672
516	516	678.118782321507	540.524219409356	348.239483198961	134.119864417004
517	517	667.461334502422	504.138364449004	343.719895647608	128.255765727356
518	518	684.445704152576	532.314076181415	345.353198865237	131.582324989911
519	519	700.831796190183	519.837673243101	340.692919729847	132.751174611859
520	520	666.192427556265	486.99575750799	347.608431829912	127.466590498457
521	521	669.713934011716	544.428420150903	342.517216880937	128.855053263383
522	522	680.83187972419	533.072247790313	344.714528461398	131.157042210385
523	523	677.803316856267	531.940897761095	349.173182279521	128.010481176914
524	524	696.243716140873	518.719554880262	343.770332426683	128.475975639645
525	525	684.574257132057	513.074566319826	340.713789316872	130.245571745028
526	526	656.951564597701	516.878827985012	343.51049027651	135.723805710323
527	527	664.281770656949	512.344342765304	339.187414329859	130.367447455638
528	528	670.479264493116	506.93380836513	348.88085012501	131.208434611257
529	529	657.761900434675	546.202277485911	347.380967930033	133.298329478573
530	530	651.322434550958	492.79608910912	343.069270024084	135.097034709008
531	531	683.380972513703	523.911774051628	341.912755740934	136.596744307177
532	532	666.480148068817	523.640654647619	347.189975547311	128.871897033002
533	533	672.104318463414	533.531960755092	336.396581842318	134.352635398658
534	534	698.331419411804	529.63198078122	340.58902104359	129.742049633743
535	535	667.901336224791	534.230264837348	346.098182399482	126.952026342187
536	536	684.777936746198	501.960060571003	345.643167081956	130.993473721894
537	537	662.88848459407	500.762322657964	348.285658300123	131.673986569539
538	538	651.259212017594	514.612892686408	339.812546789931	125.014685899378
539	539	691.34726069963	512.902662893952	339.742387153951	132.900814145989
540	540	664.857357670158	539.111000645321	342.623404454852	131.30238315088
541	541	669.294367022236	538.548226147649	342.096656860129	128.718523664661
542	542	715.62079509334	523.833829759218	343.994702023429	130.518026459296
543	543	660.274605335737	509.096179317838	339.306069274869	129.440280157388
544	544	698.960211789219	531.752049394259	340.822467082145	132.265614159321
545	545	699.938699204594	552.145579861205	346.594652996431	136.111057461126
546	546	660.1270848433	502.145637099989	337.417265823183	128.987871534933
547	547	680.251990393344	511.674843203684	343.660761933951	128.600830076829
548	548	669.795622987479	512.968466936869	342.535607710318	132.104988572352
549	549	691.846251767042	517.992586164913	343.321343038628	128.286959986055
550	550	675.176435510954	520.114356971911	344.590452243951	136.629465417977
551	551	676.590993444094	525.991171963638	347.075304802566	133.564550812115
552	552	664.649107766845	523.154400686135	350.515037336664	131.311664027089
553	553	662.930447232054	544.37837378509	342.692007058642	132.729843059586
554	554	668.979078255856	476.13274850668	345.303726664983	129.847897278522
555	555	674.022352006774	543.882083146045	346.063232112263	131.217198932649
556	556	681.151077249826	517.401067469461	338.818889319359	126.43626353806
557	557	670.438883562627	537.377612676025	345.937486901672	131.809366149816
558	558	690.854009587628	531.146436033084	341.944066202248	127.802338300587
559	559	684.692185290156	505.815465407311	345.427156612356	130.084418906227
560	560	648.596850121154	528.617129687387	339.650683517281	133.734206261294
561	561	676.218057411879	516.112355991417	342.394907558208	126.432729262437
562	562	666.049680758265	524.255184911236	346.366509290546	131.95820282891
563	563	679.015744845455	525.322933114681	344.166364606265	137.087144978618
564	564	683.899648861489	497.076855684053	350.496449691993	128.401352053504
565	565	684.359330629593	538.849904155451	339.896111570635	128.012596698436
566	566	658.221352557437	488.238001352966	342.899694201378	131.998327937639
567	567	674.441372022833	492.480689289794	346.942493709689	122.558961833169
568	568	658.905192430029	528.07514885353	344.519726736605	133.552189246628
569	569	657.428377872819	479.341561304695	347.654473231706	129.255103867736
570	570	671.885412980859	545.775135729195	341.840262505762	125.017989669099
571	571	666.885546275028	491.009694622585	339.493790211746	131.33589290455
572	572	672.499429213081	529.380148780851	346.79889715664	130.232551463391
573	573	666.544087715291	512.853630941612	338.752354924853	130.768236877511
574	574	696.34732341457	525.98872011881	347.294035488381	131.477523831307
575	575	683.339962543378	553.530374736662	345.793364075539	136.846674213923
576	576	667.313135984426	521.557768990556	342.741373052397	132.894498119842
577	577	668.465538434055	522.415120012411	340.254837500473	133.698611190291
578	578	671.911816318291	536.796593107175	341.828285653844	134.000597036872
579	579	693.455426103943	517.198366696785	345.510076131945	135.581846907768
580	580	683.085774594183	563.032496168094	342.146286802706	127.864971299832
581	581	655.292469915944	538.643612821781	342.157255482389	126.973592215397
582	582	681.642241735568	517.577048531353	345.943972988339	132.209645231737
583	583	649.764026428027	502.413544092431	346.853341409299	128.835365502091
584	584	676.794119937953	535.304000838254	344.659873274916	130.404572664551
585	585	698.111319673203	527.319585969522	344.823247652918	138.593737592325
586	586	679.170228932476	522.642580354255	344.839263276039	130.757182803312
587	587	676.564691202776	538.532430882037	337.548355936702	131.396120458584
588	588	642.093071393237	530.385170191682	346.109583991305	131.616192566865
589	589	672.434676273402	523.441116300419	342.212864405455	134.950696226112
590	590	662.865089781134	543.007471513012	350.558727818108	123.521428518767
591	591	697.734881138296	541.698031237442	348.929854721114	129.94747662795
592	592	685.873557636071	541.133856474399	344.18028030891	130.027571114477
593	593	653.928597135165	526.382824161961	344.959395914729	130.788645993209
594	594	666.80698623345	528.678629287057	345.519180429513	133.680133399498
595	595	677.324680671916	496.210922924598	346.848823102214	132.292522975344
596	596	693.880906607657	530.801581919477	343.297929839946	130.094899620509
597	597	659.917449572089	527.141914682372	341.878213841361	131.735987947906
598	598	694.282214245785	542.921512931712	343.345562590935	132.770169974021
599	599	631.167244781278	514.143260041113	344.640488222447	133.672861033631
600	600	683.356181264425	549.087638797125	346.485013199857	128.044897927574
601	601	679.945998735022	514.904817906489	350.498000903564	132.727786303634
602	602	666.571622058841	523.60698803112	346.443550965382	130.148805062046
603	603	665.012459305905	520.26073206908	342.536663940619	129.343735499663
604	604	689.763073882264	525.587881197294	346.782898794838	134.691129370603
605	605	672.513044883549	528.706572945685	349.400851185084	130.538722070382
606	606	692.502381830203	533.301846602609	340.950736000376	131.604732546733
607	607	665.787881973448	512.694330179846	342.952995637357	130.708751983119
608	608	662.114911787311	524.084119591883	343.958112266778	130.284038655595
609	609	678.611880366613	544.536122196541	348.607977208046	130.293380036451
610	610	671.487293938463	489.898836942864	339.76033581228	131.292144282801
611	611	690.687620338979	502.639713983232	344.082339096763	130.441144019277
612	612	681.26629677913	551.537548905451	343.213657351725	133.416937756591
613	613	675.054994060457	522.484639813928	343.156115507145	129.043631839867
614	614	664.489432434095	522.148819721381	349.60402355818	132.891944502297
615	615	640.951765199982	489.749630439872	345.297416454612	127.453357250483
616	616	687.059943192849	521.638385374735	346.500000714238	128.818215637643
617	617	654.41511909395	490.580730418604	338.891251347415	125.62612760734
618	618	676.240509888426	507.000565121756	340.178614472814	133.176574107221
619	619	642.203264529434	499.90433603184	344.136084921518	131.171440608412
620	620	687.886097439715	526.434362273131	348.528445215233	133.68659218642
621	621	654.06800316074	514.111938802533	346.155986711408	123.891486715675
622	622	702.682957862836	532.590450610117	344.289912471751	128.311758744966
623	623	672.77378032068	522.948235140232	341.00939006868	135.936457769212
624	624	694.332128680236	510.872184030746	343.227907585658	129.522094851752
625	625	669.086963934998	541.835420388463	351.158115045757	130.427796090549
626	626	649.286050641056	517.236109715887	343.199492035351	131.673953887073
627	627	680.740519236912	530.080281823171	345.549944363461	131.784152469316
628	628	666.287498101806	492.810810656242	349.211299435633	130.673027699046
629	629	670.276649285953	511.675276049897	340.099039484766	130.614604140361
630	630	678.477793192717	508.43984153051	347.478142975256	132.799264962573
631	631	661.852178947909	494.328928825905	347.027505973144	131.465937906198
632	632	683.233064053221	497.187339528438	344.690700216241	137.103403545356
633	633	678.019088949135	526.262164944987	343.003959477584	131.884642787907
634	634	664.847162613319	516.291631715926	339.561243690672	128.057068647216
635	635	723.134380322923	526.114303395965	343.819050603097	130.405606788036
636	636	679.324588216834	514.060940753011	343.445604223536	127.033341003075
637	637	683.413011429269	519.389306643547	351.173980557442	131.371943867649
638	638	658.901813450681	528.245268879391	344.228648856143	129.335520112165
639	639	664.272046122651	524.320845991592	344.57190335849	129.668428809622
640	640	687.489238310647	506.39100650302	339.910445840936	132.044036996576
641	641	691.985649046001	530.903233989104	342.791135563959	128.406087773908
642	642	664.189046446297	516.068568091231	341.063854500376	129.556990461743
643	643	690.033801877403	524.915787403574	352.913414863472	130.975301887273
644	644	675.585306765478	485.431557529467	342.875008678823	123.247259081418
645	645	681.481547628335	536.405948432248	343.651351349824	126.360200433566
646	646	673.724579431874	527.449486752794	342.389112232625	130.8189382386
647	647	698.387707665939	488.250249796794	347.569978746193	130.463903695914
648	648	667.61696000483	511.55072587659	348.405082671024	126.777259433963
649	649	641.112074152639	521.195985471677	344.459373037454	131.053775218698
650	650	681.530309314244	531.673851515283	345.59882933853	129.065557037542
651	651	657.964548189988	518.348693485877	338.037485199507	133.30460950178
652	652	650.928808446406	520.863792326729	339.951879815865	132.641790172818
653	653	687.00365992097	510.840295778808	347.00466808686	132.329784500376
654	654	667.883554637527	529.189701889476	336.655009866665	129.921419982295
655	655	666.134202047063	521.943742273583	348.689534165535	131.084172855121
656	656	679.488232634552	535.242218645475	339.270725845594	130.471792147982
657	657	654.914120874133	502.464196826226	341.809709927616	136.778637003865
658	658	652.065745299718	494.439533720271	341.343375096529	127.682000244991
659	659	674.365331942479	505.306043642305	347.445992421064	137.842109485891
660	660	678.24383753921	502.081779676085	347.846967351437	134.094393486374
661	661	683.172054006532	535.372907765337	339.042105070241	133.505725950021
662	662	658.000352527207	496.139320646168	345.434441710137	131.466700397586
663	663	686.214007859941	495.538693821841	344.132832812399	135.870690190156
664	664	702.591024661893	565.624263168858	338.734810092985	128.876034068254
665	665	676.225030567087	529.700270187359	342.167992338832	130.222859767616
666	666	676.52237821715	510.87185665319	345.243010131896	130.800900149481
667	667	636.270490104107	520.291055308328	340.332111387557	126.186403959988
668	668	671.045700889814	491.843077371377	344.25868365855	129.128883094411
669	669	687.927856095426	529.57750866879	346.655083223527	131.207649727494
670	670	707.004805535766	525.028003131469	344.469320726357	134.12909081638
671	671	677.714519389315	538.730873282185	341.961755006012	128.397067965744
672	672	657.367382525558	525.206126702236	341.183361708321	134.482656618475
673	673	681.110004420011	502.4656427248	340.489407674013	131.569802161358
674	674	700.383445674359	528.965269897379	344.409843321032	132.063126901875
675	675	658.642073662032	520.5914940451	346.615924646512	130.780405848444
676	676	669.87158719325	520.15291866813	343.199983193246	130.777033416085
677	677	651.259237081405	537.630523387114	343.844335559451	126.617096433785
678	678	683.517096663928	516.355147623051	345.29346932004	126.812749255207
679	679	668.258902669279	490.522153489096	342.159039667139	134.103252861042
680	680	687.901573750749	519.015086603247	339.357460186982	125.088981161391
681	681	652.731635099582	525.084111250265	337.985909024476	127.528632098743
682	682	669.394060317192	509.319074566694	340.910878049664	124.598619013568
683	683	635.547779857787	527.58017172211	345.451811022317	126.881881301698
684	684	657.381672829446	551.368915772709	341.196404522048	134.319604365837
685	685	677.156238280182	508.643091961422	336.29833474578	127.425045968763
686	686	682.341709802561	510.711531175716	345.614662163117	128.385212778315
687	687	662.152207897535	513.982207976246	344.237779094092	126.792647207554
688	688	668.62520371907	520.63166207153	344.120929206546	129.832942054525
689	689	644.069271692306	523.933421981354	345.564856319623	129.313713873159
690	690	671.676985161016	544.555470745471	344.320942413736	128.836615523126
691	691	657.64995053126	554.467379426359	342.241545971965	127.889668446061
692	692	662.24618808058	510.239332641117	341.808363075639	127.703450719319
693	693	676.410858350384	511.162438057686	346.852851307098	127.826271773787
694	694	673.566256731735	542.545523766711	338.975034443895	128.805319751043
695	695	669.847701273752	538.485951453896	340.967345009612	130.799020005823
696	696	667.303502119934	530.669106557037	347.342147700906	130.952577765357
697	697	664.502486269403	507.37168922622	342.8780910093	129.637325583325
698	698	695.837768639148	508.080045057069	350.690359050162	127.876442914408
699	699	690.125113306695	497.594272910982	346.568638202137	130.232314222551
700	700	673.479769959607	518.142165308978	345.338000643345	132.784128820278
701	701	680.425974318862	523.107433056098	342.65631350478	128.597623881341
702	702	660.223353639107	506.695057540623	342.513678536639	129.421137727058
703	703	673.863832695731	505.10720358477	338.726163099221	128.429663705726
704	704	660.756298294666	523.748860570887	345.142542950419	125.855508446414
705	705	668.095131286757	530.687209107391	344.494607506314	126.973950821157
706	706	663.799152817718	515.303753102976	346.776152621218	132.660029011377
707	707	678.182129171084	529.128818280592	342.583528711028	129.598752735679
708	708	671.653883869688	540.198924508931	344.68904285224	132.60694012263
709	709	665.870875428164	507.651152255824	350.391239891678	128.213137257564
710	710	693.924073981359	521.799722391509	342.116500762423	126.85181603815
711	711	684.617037999904	487.154739109291	342.700891615274	124.326331317855
712	712	681.293894827813	509.284573861219	346.025985567022	133.294698799125
713	713	669.174397476416	534.589470130027	347.623738003387	138.659089660002
714	714	662.726816141539	516.351460331249	343.889490666149	129.81513500342
715	715	646.896397306961	533.136048786946	341.308299677348	134.893767646783
716	716	673.692809209974	511.864133271566	345.46855145699	131.576844836183
717	717	638.146456586542	537.54014653012	342.107310187945	127.477409876284
718	718	673.948004739324	527.296040981827	342.225352703189	133.506876374944
719	719	674.317083570745	559.506500388246	338.962666035427	133.292199514652
720	720	700.937280169847	500.836034490899	348.311899882348	131.579430491644
721	721	687.515878835624	507.960199377019	345.204647254402	134.717848171665
722	722	677.588084649541	530.080923118298	341.81888296712	131.767840214451
723	723	648.431358850878	504.362683177926	343.781559564585	131.799728104048
724	724	657.091997687787	510.247720124114	343.379699398079	127.407478505697
725	725	688.46259209433	522.703358639814	343.345946454872	129.010842556822
726	726	681.173619805092	523.017250400345	345.734437988202	133.989276064778
727	727	661.159002026228	526.140291357341	342.969710831173	131.420175059127
728	728	688.078380606824	513.558146543336	344.316924318396	132.267242488804
729	729	682.044860164788	502.578421154488	346.571747794817	127.864223128224
730	730	679.382869033024	523.951694845064	347.593436384227	128.53075979968
731	731	665.770756196781	521.169386894791	346.641918017671	134.668592453809
732	732	672.351642226291	517.06637675483	340.679008506716	134.748281254963
733	733	668.967789695578	506.057478972585	347.781083781283	133.440083324358
734	734	643.242900163446	484.492642334952	341.73864963207	132.279524885028
735	735	670.816829396064	504.364336723016	345.925453214829	126.212773474973
736	736	665.882229120332	534.467540636447	342.971014792655	135.035066669436
737	737	659.251896220282	516.901203246957	342.901789487939	129.755942339189
738	738	693.354426977742	545.571993680537	348.070359191094	129.306761434891
739	739	668.887873891503	526.052907454595	343.871564803219	130.198525862062
740	740	649.054374168235	524.635808072292	346.722344503038	131.927979344897
741	741	664.355653462056	506.667137198311	342.209916743528	125.565758757197
742	742	650.519377250298	520.183065659969	343.241102164913	129.670090713807
743	743	663.452970395868	506.75482134255	343.942050036558	134.901142629066
744	744	677.785575402058	508.906454514897	342.81150560151	129.119404522246
745	745	683.078937536313	505.831192136051	341.909643534585	128.927593080797
746	746	684.630398356941	531.6528073397	343.627094132627	130.839951729182
747	747	667.087096147433	541.201692958062	345.048644766578	134.572011756366
748	748	666.540148525474	518.545212941584	345.64590922737	133.114678079675
749	749	625.949864878343	514.588133723921	345.792218488532	131.803611081745
750	750	657.223000431494	493.650359646607	344.238575858055	133.09775058137
751	751	677.74493912049	549.147025876555	348.330328579902	128.224020964177
752	752	697.561296428056	540.712353713982	343.826290201168	134.798259805274
753	753	673.305476279152	521.512528604429	345.80535601397	132.414785287961
754	754	656.836642980136	513.758638939724	342.130281865735	128.589237827238
755	755	660.851069590879	544.279061811937	348.545326764176	124.983471891229
756	756	670.36876948791	518.499349603526	345.464336622361	135.284248338524
757	757	659.332129010936	506.377821998431	340.287201906253	130.703568422831
758	758	671.438533080982	519.081534522169	341.206579022288	127.142449575248
759	759	694.807963012018	541.235077716787	342.927521680446	127.284643957861
760	760	653.316938004587	517.818041503972	342.233589450111	132.891965769806
761	761	671.60095299221	550.429922610426	343.954337351104	131.352646570704
762	762	697.196372530358	536.123008375084	344.721299249112	133.209631358134
763	763	687.096931922706	513.891002097125	346.141076276181	126.662393285239
764	764	658.323728691809	498.545891043406	341.121875234405	133.302987170097
765	765	667.329300169867	511.125654286053	344.377847619628	132.342332929196
766	766	648.269648264858	511.57237058195	345.928953294666	131.417737379956
767	767	678.844559550879	516.053268071825	347.184460532524	132.409165188043
768	768	672.932249419245	524.048497730204	339.43220669732	131.017375747006
769	769	684.9035151556	536.158012020084	339.668405863197	136.343700478951
770	770	671.010351596786	545.645269734376	348.541158316354	126.603527984588
771	771	644.546562367297	512.665997110781	340.9636670944	125.655637225574
772	772	670.566340850173	527.971608159447	342.766382274513	132.203600089396
773	773	674.927690309425	511.582032640139	344.534992710748	128.693390305732
774	774	661.315595831677	518.546355576023	342.999754537649	134.842398329924
775	775	674.477436652217	542.428988576454	346.410314580442	132.248918052847
776	776	690.250386025228	532.703758371369	344.131577491134	134.448058003507
777	777	680.147708978521	520.903699565355	346.611772277864	126.568433315342
778	778	686.189638372009	516.841528431003	347.316859212508	124.172578722801
779	779	642.615444715381	534.803522278599	345.651797463424	128.255343576546
780	780	677.096467540375	509.240829961241	345.20851659221	131.939507214485
781	781	665.657859356325	528.447910645556	345.042127970792	132.182597588517
782	782	658.686988701965	547.963610396339	339.700951478144	130.46794172997
783	783	647.791055253975	526.184838673973	343.042521346448	128.904644886057
784	784	659.274919244093	516.381151188744	349.752763973831	127.70874944487
785	785	652.840383857962	539.488808576663	346.185231017409	132.233726085074
786	786	662.093139964961	531.561233300437	336.467465769945	133.692474215486
787	787	688.069194120008	503.548550576167	342.446775808465	132.276616768229
788	788	617.832361276483	545.463262534416	348.581714843063	134.396751652094
789	789	647.34518506396	504.536984825358	346.58821207515	122.729581432611
790	790	676.233783005477	543.126663724222	345.466563639739	130.305829643166
791	791	624.121512917226	513.483794717214	340.077492804112	127.748256159311
792	792	659.568289531987	568.605903229353	347.44827958319	131.519550384993
793	793	686.773736926073	476.298481157941	345.191664081141	128.628228556973
794	794	698.20749113242	520.803791653515	342.356420897004	130.693450336322
795	795	649.191399754167	544.093937863022	339.21754343277	131.679305011824
796	796	706.570121944696	539.458292338093	342.219821572938	127.281650990041
797	797	635.015682979146	517.076679073179	338.398409219738	132.477985922778
798	798	671.061058246846	523.159722701174	343.08168933273	130.361397611609
799	799	671.851538223619	492.616985365348	344.463391653518	128.976249837291
800	800	682.816569273666	519.91803697884	344.60366655853	135.870461024314
801	801	661.94806810388	482.551359636084	339.181868710289	127.702228780361
802	802	662.028378501505	550.027385898384	349.411031662615	129.958180848211
803	803	684.841093337125	483.741510189326	346.210474518498	130.69099383283
804	804	660.620686811115	551.316047817074	344.380275788723	132.490852783943
805	805	698.440598575877	542.174803555591	341.29458440219	127.4719836546
806	806	677.597779744141	526.560721444718	348.30431920008	137.517794567892
807	807	678.804465180148	515.937947580651	337.836642294931	126.82800092397
808	808	661.356349679991	512.704481825901	342.175656931844	134.839708122258
809	809	643.782258844114	502.501878742308	345.939325069019	128.425087642146
810	810	686.992644822786	502.817852470059	343.026729121282	127.439551176767
811	811	674.006157706177	495.220847341505	343.205354165967	126.071111100024
812	812	647.646828360089	528.652659719155	342.78824263596	129.85167867003
813	813	658.038835131965	524.683528092643	343.673957678659	130.534258796407
814	814	646.995306539608	517.879564760194	345.331904730165	129.004245893558
815	815	682.61903914296	509.502014432265	344.318292250652	136.194852255217
816	816	694.965926806227	567.613068303703	342.406102605544	126.928970324069
817	817	697.358818918526	488.913183615935	343.271511116942	134.524472629621
818	818	679.285521019505	530.859905482223	345.578689755756	124.27297259738
819	819	684.434668611185	503.792586151922	346.688638035212	129.561595184593
820	820	664.448209417905	527.059369504685	344.094668681246	129.414074846712
821	821	645.518675899765	541.549136857316	342.071731084741	134.722226066386
822	822	693.787599819564	534.658703343539	344.080246190061	130.278814483143
823	823	650.65700281388	495.887672175039	340.014671030333	128.123373850236
824	824	696.945598802568	523.111516480355	346.478313347834	131.933445370782
825	825	691.788131983929	513.458867101349	350.541344492745	124.854149651845
826	826	728.395236979303	531.491937990154	347.84398661035	134.111196747915
827	827	662.736562658429	502.568342293106	346.396484409717	131.88450834504
828	828	673.709926971996	507.363668545386	343.667784753908	131.937114529984
829	829	694.860177188418	510.389459615534	343.841540308534	131.985408636221
830	830	689.865278144833	525.6366077344	339.699414400819	131.349318338884
831	831	684.276172134816	529.214977233141	344.460316341471	132.658416950321
832	832	680.268227964738	522.672471068422	342.248029094787	132.462888463992
833	833	663.088034316689	502.919475618256	345.461816354797	132.271819719762
834	834	675.070056146954	516.571170205081	342.238108863887	130.447093468771
835	835	676.745759527845	505.885296580473	342.448020069334	130.801082812547
836	836	673.49812484887	527.393859011576	342.571492262471	131.132665779103
837	837	700.469152676162	499.660067983545	347.210803461747	126.996260035991
838	838	681.497312337675	521.354131089424	349.242431420471	128.401551885228
839	839	655.986858889324	541.439827400963	348.165641505062	136.318974125656
840	840	667.115246480698	515.640075567896	344.204077617123	130.434611232966
841	841	674.85511942586	559.181482934044	338.271588540385	129.318419225055
842	842	643.845042036249	515.746058453085	346.840268623832	128.018159857318
843	843	689.93605671374	501.568264105	350.292859218049	132.782844489471
844	844	654.757815545673	522.284420607647	343.956421119212	131.324204025639
845	845	667.913450800464	539.964789715683	343.835535235572	134.217724987139
846	846	671.802488492939	554.871021203278	346.793267767403	131.00186486425
847	847	659.790347889249	493.928216216844	341.908802139623	135.201098724781
848	848	642.334252039709	527.245082170939	339.917129114191	129.531016655539
849	849	673.592055453954	512.243455805537	341.38794027888	125.22256982783
850	850	657.940696783512	531.834080989681	342.012495902433	131.865019951283
851	851	647.111496556392	520.205797710954	344.550271491178	131.279523305232
852	852	664.925203447988	514.264134062128	340.862756809982	132.164759061463
853	853	663.741901292363	529.850618065487	347.200633657579	135.212705802053
854	854	652.876987351739	524.774450841076	341.307906203905	132.113903356456
855	855	643.907176253523	526.737307656817	342.308950382406	134.412583605032
856	856	665.375522431001	567.18814186251	341.58090244834	128.038356424131
857	857	667.705356002593	545.277033196874	340.908652214613	130.068017793199
858	858	656.480968114048	517.021006672885	350.272216262881	130.696327402156
859	859	650.766502347692	512.958057910259	342.794865427743	129.102813670942
860	860	647.967921585993	513.811081552507	347.473625211092	130.433187156869
861	861	645.877673091741	527.452493935138	340.772220957364	131.983777259759
862	862	685.761890617091	523.377327886022	344.318621071045	129.274211461475
863	863	680.842674857018	520.354606984098	341.470899971297	138.300000372311
864	864	703.593936837323	519.320813262385	340.774188893856	131.955996559326
865	865	655.693420658721	501.872763703461	338.989089770128	126.801763453303
866	866	676.325309418515	506.746377383917	340.71541114134	126.316266052766
867	867	663.137506308339	537.300207511595	343.41668159262	126.014454655957
868	868	672.719370414748	553.135897583912	347.33686005026	135.263858940582
869	869	666.18229300418	530.111283853458	344.652357141525	132.202510306596
870	870	633.084138109136	527.831299257295	341.164567712076	127.888729219297
871	871	657.810690617133	531.572241274858	342.908277081708	129.183720849085
872	872	672.280445366755	536.028163432518	351.301898476477	131.446719053744
873	873	665.899981226537	514.14403065514	346.890412078653	130.648730049087
874	874	663.617227290355	494.251209190202	345.577607621671	135.326121556256
875	875	671.883635157901	538.366044854214	348.737661245248	134.987476870632
876	876	691.704512104359	530.767809258004	342.872506864289	131.812221943744
877	877	667.219584346879	540.745631682079	349.140407685367	127.772421773074
878	878	672.707674217933	516.77788623571	350.330643957299	130.271143686819
879	879	680.696202815397	503.014413238657	345.007816036841	131.976539065474
880	880	667.342191097176	539.668248402982	344.599631903026	128.632451308651
881	881	639.958479996147	510.905056706378	343.97773288069	133.354497281277
882	882	666.179980882663	512.645717857816	345.961075369931	129.779277354246
883	883	707.041663433753	534.872762823372	339.145457393892	129.908631463935
884	884	666.004911516883	525.490162245639	344.46188389794	131.610967291081
885	885	690.546176732147	522.311943841116	344.338761780653	134.30755792564
886	886	683.446124080654	524.625425825307	340.866882396231	128.302294595111
887	887	704.218837455897	514.531606299895	342.639074148585	128.827335085638
888	888	706.950246214794	499.385910120477	343.539546733145	133.286619639821
889	889	683.189356097765	543.562962386476	344.976250732951	126.063871052975
890	890	674.858183704688	549.138450678266	341.088412675647	129.252317615647
891	891	680.094823485224	558.781892768863	341.789304373005	130.202838411852
892	892	654.124901097755	518.30409726335	344.82783303998	123.205694828132
893	893	638.031248048541	528.532983509456	344.050815662597	129.935896760641
894	894	683.229106725824	525.759301886288	341.405466753626	133.097668037214
895	895	668.569983178709	495.331047374854	338.549961536752	128.851977948187
896	896	670.077450718731	547.164574639031	342.874679075012	125.650442724566
897	897	669.090542179164	527.304704934161	344.919811293587	132.097147967145
898	898	683.229470377862	524.498777315851	347.79917503669	126.600755952555
899	899	635.16398538646	527.302940409607	345.241588562729	131.914811249558
900	900	688.666695813478	528.421954983284	336.126817473548	124.203378188515
901	901	677.006561752008	517.79217617788	344.693815194961	130.559628151449
902	902	682.086993779038	499.541957417132	343.125045774357	131.135640151653
903	903	675.04979137264	535.523454660973	342.563625098515	129.997993534214
904	904	682.734630000874	540.03014362174	343.820960522367	129.953078300656
905	905	668.390814836684	540.841649135135	345.077142279016	130.65634124191
906	906	670.130931999736	536.368652250471	346.393588701134	127.731877503807
907	907	660.319233670097	538.803852263179	340.89955930302	132.529948219959
908	908	691.129659910746	548.136487167088	340.135988314716	136.948346998249
909	909	669.01784506349	550.775964811301	344.001505515302	130.976996488347
910	910	679.895536290307	483.907611506959	340.858963514754	130.973992789242
911	911	654.758225868381	528.600633097352	345.40746596829	130.561457499109
912	912	662.7767687773	535.129539480876	346.740793336751	129.040258921703
913	913	683.772673342111	567.201110047429	346.861918918726	135.105088600471
914	914	665.805686978422	541.649683195898	347.433830563201	127.185771058298
915	915	667.237503402869	498.287519109023	341.794923115553	133.598251902527
916	916	671.752671301751	531.898390794234	343.844833929807	132.72559874922
917	917	681.661782546703	551.695795495073	343.561140579643	126.228528284645
918	918	644.489073082305	522.964555628654	343.444204923185	126.638450416175
919	919	653.622858699887	529.010681651227	343.462972942711	133.950113851322
920	920	654.854071933793	527.301974662087	349.455785214656	135.009712414061
921	921	711.600593912857	494.321506105863	348.175981983598	130.043090377503
922	922	692.326552751783	549.90728462324	342.980646099301	126.685772039698
923	923	681.106339390176	530.854418691852	344.246711815587	131.930981894573
924	924	688.681927463004	530.552017674837	344.844003869841	129.509329473186
925	925	657.059538935296	505.186926334262	339.917473498568	129.660118027392
926	926	676.723005006542	523.104732910565	343.738676085892	133.73443779979
927	927	695.595674942518	511.458422995034	343.939859425102	126.196094499553
928	928	697.586521141531	524.074267589148	344.019662657467	129.814488520221
929	929	675.363141405589	521.129277380155	345.295335324344	136.602242576373
930	930	668.216097613405	549.026622209563	337.760445553196	131.687095246674
931	931	634.407227553876	533.715242879037	346.303732888233	132.530650777474
932	932	669.537054397762	479.409047683426	342.698872155416	129.466664072614
933	933	662.029506667578	533.716803002667	345.341666513897	127.913570815181
934	934	712.605630098267	505.754476833997	344.2390533503	133.792153018318
935	935	673.588862497489	516.889296537893	341.204888191075	125.683523784565
936	936	670.473397879408	517.701736891954	345.97165738124	128.281315921906
937	937	667.456727921747	528.264961191763	345.674573097756	125.323905847386
938	938	683.984422660213	530.801809462716	345.459719927708	130.807403832219
939	939	678.388225866557	508.571301630459	340.325175896176	129.808897255277
940	940	682.490808235495	545.425748989833	345.517551109475	133.361314445595
941	941	672.902038226006	490.969863935177	346.436904082819	135.192365311706
942	942	672.382568591461	524.328817719247	344.959048092534	136.205985317435
943	943	692.761293586072	541.678473592587	342.595569563105	133.212179719004
944	944	711.267356807326	522.985522164493	342.283972248109	131.726409213406
945	945	682.678991146715	561.125724889001	337.082085694202	132.680980798464
946	946	642.383278553713	554.792060017282	340.746951866353	133.228620252288
947	947	692.573392875676	546.311714807325	344.772139598442	130.91957022736
948	948	681.588021559118	517.681700379947	344.866926637871	131.301868717909
949	949	683.46300128136	501.159079307125	343.405331471368	129.121711153077
950	950	678.882934566834	520.91109891011	347.327179893253	128.967173515282
951	951	696.683513232042	551.901715599804	343.786948601631	130.846299098367
952	952	663.751383237492	511.405897178521	343.555266870704	124.924107281183
953	953	630.783138243427	553.894691417894	344.215037839214	129.485068924844
954	954	673.246854572535	529.443201551906	344.374931604441	132.235169859834
955	955	634.425240863891	502.246297058892	348.958933440108	128.239107838275
956	956	659.851356373703	500.657688471397	342.093160369913	129.274863184184
957	957	681.196146344943	534.492541933694	341.701374191568	131.58998064295
958	958	676.226300751118	503.608181299091	343.499229361743	134.158946290415
959	959	690.643375603627	512.050373357632	343.401181945985	129.258542014551
960	960	683.873303429314	521.296368445043	345.419236406939	132.044449916822
961	961	670.184786908885	534.026131289007	343.338699884134	129.340741982167
962	962	679.993078439654	530.448623313544	343.62318343059	132.424244555161
963	963	655.931213208337	501.096885094128	343.615374689771	133.293972052411
964	964	659.7951126193	534.372082338718	343.33334879828	133.168937088423
965	965	652.172736191619	526.440606249017	346.767525537766	130.751333982879
966	966	663.589700170482	544.660245518717	345.631695675323	130.764285993909
967	967	642.127596508776	543.059932352285	347.700334607799	132.027238228582
968	968	676.824547532695	508.034489513014	341.733221667566	130.624213476138
969	969	636.684365991927	562.796006947109	342.458688786666	132.3365427264
970	970	658.014548999827	565.297192190803	340.641741859432	138.723317050447
971	971	704.598592156424	505.104239561221	343.29015457767	129.423740330489
972	972	666.946653877614	519.198949770693	344.907134665714	133.206314542031
973	973	630.328083745169	544.466942348968	345.829753180129	128.599573020413
974	974	681.361943414512	539.782204181913	343.737943405467	126.013908685694
975	975	655.801323999043	511.72788961201	339.762890533885	135.613248656414
976	976	681.045212153139	532.653861434186	336.924943071878	129.208671098586
977	977	627.776168820502	539.40592029301	347.732579214628	126.448435611486
978	978	717.014256117674	508.467623215207	341.908599438411	125.487121304327
979	979	700.438100074558	534.8529031213	343.883308876867	131.761995096318
980	980	669.448283705895	537.272479268585	342.150742634455	134.237837337796
981	981	691.162837507567	525.463446782886	336.840597826208	131.491870704627
982	982	672.216590412333	524.678423391798	341.363651132748	131.624840596418
983	983	667.127614387697	531.983217998358	341.970914501629	129.174070390207
984	984	669.176602937213	540.906453767753	344.278727239519	133.616734522071
985	985	645.645834110941	544.156085987122	343.237243819343	124.904299074422
986	986	665.111029384025	517.465089550152	348.027600871248	128.44778802796
987	987	670.544910694561	489.308641889717	343.817408224896	128.947614345982
988	988	683.921084400399	545.911051506277	347.961499457076	126.588635824774
989	989	645.966970731714	534.009186017676	344.71668005524	133.563600238982
990	990	682.800611366256	517.683243714907	340.997259630894	130.576006248856
991	991	668.669113064464	521.341687102735	340.398513754163	128.100426983233
992	992	686.26253374027	546.075211317279	343.504556046178	125.278552008021
993	993	648.040313636886	518.375390143327	349.980785960542	136.527410001042
994	994	647.899760125861	491.314689188652	343.204095888315	131.758390085707
995	995	661.154358147832	533.225751213521	342.831255358245	135.273162045817
996	996	699.10523754064	522.912282526617	343.022216792302	129.538510555259
997	997	663.674058764491	556.324587815609	346.862467965058	132.477144025427
998	998	676.43709579698	535.311907371889	339.096154537964	131.731849448977
999	999	673.309003575801	512.060112817953	342.259983434641	136.391533667588
1000	1000	698.498179524263	533.551869288417	345.2193446456	136.065005934628
1001	1001	669.985480234577	515.06238232234	350.154288680128	131.190939848906
1002	1002	692.992574292979	510.161873122934	343.058099276726	130.522477546702
1003	1003	656.817495858556	533.829797319094	343.401637881162	132.159231747838
1004	1004	674.885282795498	515.794802668203	346.670928166659	131.053264844853
1005	1005	676.117028079517	522.234115606111	345.511691713363	133.115345949662
1006	1006	675.654780996085	523.173116270175	345.740970262413	134.23701900041
1007	1007	696.708612140221	509.543903219895	345.038834933585	130.26414574854
1008	1008	688.658244706246	557.262897739723	350.678077816354	137.866543559815
1009	1009	675.269581897754	509.033114287511	342.032429184312	135.770831048885
1010	1010	629.065506304906	534.793634367148	339.505527119338	130.473636688855
1011	1011	650.417511812271	512.845116929802	342.175012600475	129.056345490991
1012	1012	672.581652202508	523.923217079119	346.126855813851	132.044826850351
1013	1013	662.189312782054	490.850224455767	344.048670185224	131.063561169339
1014	1014	666.018591003906	483.695513092552	345.015177892511	130.172519518323
1015	1015	656.874887264462	503.365937067491	343.672619440532	133.81455510642
1016	1016	643.57352415857	514.005726025959	345.722414791036	125.268114694812
1017	1017	672.549656709507	507.41149168554	343.687099327407	128.78075317528
1018	1018	655.788317248952	533.175759883475	344.081252907453	126.648069641455
1019	1019	677.520530854128	531.175975472714	341.063178069339	130.787343108736
1020	1020	666.339514225736	529.317776513301	350.609383361607	133.629741033028
1021	1021	689.530872258572	558.046771635049	347.386115129107	131.758058315959
1022	1022	677.476824923404	528.826685770946	346.370406839282	129.705714297816
1023	1023	633.973295353296	527.176266649796	340.460083338748	132.924970265092
1024	1024	687.627366381469	508.311563310775	341.873344942317	128.231369585596
1025	1025	693.325864477305	528.208672459846	343.903887842393	132.635029200768
1026	1026	673.345601279904	495.948992619493	341.595542917355	130.345836717523
1027	1027	638.486066864653	530.988515351969	346.105013134898	132.55649692032
1028	1028	677.021527022548	528.835525277484	344.974433614547	128.881661942254
1029	1029	626.89131508129	516.988225130247	342.414440190039	126.446266623796
1030	1030	689.917511724947	511.133667403946	340.223335402955	125.122696795806
1031	1031	665.459894441046	516.920454955936	345.934435830506	134.073610215928
1032	1032	696.68422040653	505.606881062128	348.258675455585	132.793232271545
1033	1033	680.254167109249	524.767733162887	340.306940375954	134.304839329978
1034	1034	660.723193541346	521.009552475173	344.179313503238	132.904608350042
1035	1035	699.346250640985	539.301588732547	342.151015142986	128.506450107902
1036	1036	650.479638217708	506.448299016822	342.797230129684	133.461382871773
1037	1037	685.845510809495	519.505498997381	340.331450165849	132.894986845079
1038	1038	669.752151133344	553.764610772024	340.422115774014	135.373146318631
1039	1039	675.69456070342	529.976534957789	342.825801744551	129.590661156326
1040	1040	688.051449905747	523.577834224749	349.243233263731	126.654151299245
1041	1041	657.178213365321	515.79957764676	346.504852180754	133.331569210437
1042	1042	693.403285178505	494.111656323828	346.702402061602	129.23559906173
1043	1043	646.591803207792	534.974427467168	349.437637553502	133.312821139494
1044	1044	680.879308750846	512.950909754224	341.603935116661	134.235560311287
1045	1045	663.331603053577	524.446517715527	338.210456623833	130.147327491197
1046	1046	646.107313540335	519.619695150142	346.637539217298	126.157360883964
1047	1047	670.533791307771	528.172700665431	349.641586501985	130.560280637166
1048	1048	644.979980204225	555.094294618675	345.845145138399	126.053276981397
1049	1049	678.588065212091	519.389083955268	348.919358660581	130.729661017128
1050	1050	648.021555805731	504.167457946018	339.966131325963	134.318798287163
1051	1051	695.684323409106	511.580686037886	342.588014110724	130.673072989744
1052	1052	646.923719368343	517.822865882298	339.658789627099	127.368838781819
1053	1053	677.317740160487	497.914325455891	348.419890948957	130.47549322487
1054	1054	680.610055639348	533.624926493722	345.812034192844	129.524098964869
1055	1055	703.253786423097	536.152090093147	347.451231115144	127.812454931698
1056	1056	684.148837269109	535.750826690618	344.431813776517	129.116627929191
1057	1057	677.006366925757	505.562230248651	342.793169189464	127.757080702492
1058	1058	672.432920355777	507.2920667588	349.363699746854	128.608417312725
1059	1059	676.772524696426	535.155951584317	339.412029916859	127.982235741752
1060	1060	669.569905586008	531.656487681739	345.222819326102	134.579163929549
1061	1061	671.642067472409	518.097530689112	347.862572648829	129.481194773715
1062	1062	701.266704049801	552.226103278788	341.794390753928	122.968022116244
1063	1063	672.772546178404	520.805529918651	341.328059149818	127.63463849191
1064	1064	688.00859287054	530.979050601295	345.92067652394	131.195375491015
1065	1065	685.627105243288	515.873922429662	338.980598461839	131.356232961278
1066	1066	668.957108007396	521.150766220981	342.572498603406	132.58376476824
1067	1067	642.549043198304	534.515491351134	345.352167156051	127.594640834391
1068	1068	677.078859580465	533.218078796724	345.301613203919	134.151995412328
1069	1069	652.415542268867	543.924164673038	346.275882605821	139.994794573854
1070	1070	674.287018919215	523.787815213354	339.957151726129	130.548536976519
1071	1071	685.104050549847	532.634227306083	347.321868524248	127.873848977422
1072	1072	667.692243209626	542.895026157349	343.572563083568	133.893126866598
1073	1073	673.067062952494	521.466693212472	343.818992320101	135.700501475089
1074	1074	680.081029135058	509.252793532816	346.84395965217	127.948707559931
1075	1075	680.086591430345	522.922323706536	347.631113970531	130.554257868317
1076	1076	684.672289707608	517.293917818419	343.701332586987	132.635808751676
1077	1077	670.446093612836	530.895677958618	342.927672559811	135.263044486755
1078	1078	672.172476496432	512.308221200451	345.674767288203	133.427923668756
1079	1079	651.626906856594	527.264340875363	343.814258969571	129.971731179344
1080	1080	662.054136840338	525.227619469957	343.634111739393	130.832520268829
1081	1081	659.278743462456	537.836892112098	341.885794240993	131.697946499415
1082	1082	674.19727951239	525.554691644743	337.752538283618	131.603013460503
1083	1083	672.320710314448	517.17045337561	342.582928515163	131.408768965315
1084	1084	684.862924512772	514.18236037383	343.386421857323	138.072930980322
1085	1085	647.963796702801	505.799875725793	344.906684341258	126.84854578887
1086	1086	675.498499889612	530.75788001623	347.107142264137	131.846838474467
1087	1087	684.877907401778	518.467048880997	343.80298109555	126.442756934256
1088	1088	662.461381111113	534.938293052493	348.914253609633	131.667766477885
1089	1089	697.801785332117	547.523208322477	342.355028315715	131.935785644724
1090	1090	672.250634793169	540.367624883276	346.531396565885	136.1259095061
1091	1091	656.54076240604	510.135231988437	349.144161928785	124.335029137214
1092	1092	636.011900770068	523.387325556429	346.841629256848	131.473010371245
1093	1093	702.57682905846	528.369982798013	349.476869816814	128.88274826341
1094	1094	679.553689899273	525.331531058936	341.433048083454	131.257965028375
1095	1095	666.852472067282	518.956101488592	342.391809882757	127.241949400192
1096	1096	674.716313618084	538.524220257313	344.699425766216	125.286813549717
1097	1097	678.119298303374	528.407797913784	347.619637544878	130.968124770261
1098	1098	678.254257869544	530.167460844322	342.168087690926	134.737348651296
1099	1099	648.083187900823	527.108556595312	345.494184747332	131.83393936413
1100	1100	649.313732781446	486.690144448607	343.345007844347	130.896899373519
1101	1101	659.369982038462	529.405087656831	344.355255332612	132.293059676265
1102	1102	656.719941292022	527.959100393834	342.052192310408	125.013707706519
1103	1103	678.256407627002	540.088061693266	342.90533141483	128.269749006049
1104	1104	704.844099558743	499.356200802178	350.841614841597	132.411066811731
1105	1105	674.174212770898	519.753007313548	345.020949979676	131.036900568647
1106	1106	693.500850246368	550.46077815327	339.947845923379	133.154678091171
1107	1107	679.179035552725	508.484907448935	343.173863096681	130.521801535401
1108	1108	663.662312114123	529.277344197511	340.861162269757	128.083701634972
1109	1109	654.424410357165	531.45790373471	346.150044396318	132.839644112977
1110	1110	639.764004097693	509.171988330489	338.723622446041	134.336150068719
1111	1111	655.626256960442	507.141172872797	344.515346936452	128.179221283686
1112	1112	666.856094255812	502.349020500369	345.394195306336	129.383142675271
1113	1113	664.767351442933	544.223919563677	344.094166267004	132.836883526115
1114	1114	669.147019917482	491.413030689999	343.163554808152	131.47364937431
1115	1115	659.46068590592	528.249771348052	341.754052031565	131.300973090235
1116	1116	667.472568883248	538.535925767021	344.799687335239	133.427446819066
1117	1117	694.388763751603	489.155622853389	344.503867037016	136.395322142245
1118	1118	679.644492471699	518.266690215456	341.142389614699	132.509261321291
1119	1119	612.116150123827	550.05208324561	348.785346662485	138.981960765767
1120	1120	689.707716269788	524.561091227621	342.755033486028	127.814003121471
1121	1121	654.135464876783	515.217932941394	341.136258109198	126.466282242975
1122	1122	656.574418584049	500.06798628085	340.96173873285	129.887775526852
1123	1123	690.962969374011	524.038640025292	343.218359236172	132.185660840801
1124	1124	649.266018711704	524.576268519755	339.886070333157	132.500726504241
1125	1125	642.421122268033	508.957634039189	346.802167990242	132.657538318436
1126	1126	679.937363045635	532.210522849351	340.140143118581	127.7329087484
1127	1127	694.854526722922	524.225781514824	351.690389484499	128.905423333496
1128	1128	678.831366943949	526.726119796032	343.820556195563	132.825228644374
1129	1129	680.580205607957	533.967933117144	343.088140505727	136.011324824697
1130	1130	663.401186896777	506.002903974833	342.020375420344	124.487559213416
1131	1131	662.997316730426	571.333852533669	343.104871361765	130.493177737919
1132	1132	662.818303197379	532.016113017725	345.542336968111	133.448924763162
1133	1133	681.932222192507	491.438186451526	341.463597311342	135.123384487236
1134	1134	691.806194949889	500.053561274467	347.315480116145	133.601024052264
1135	1135	701.560216157564	510.191471087816	342.661128417396	137.571207248016
1136	1136	664.871753888874	507.430009609193	344.781732840123	132.881305310875
1137	1137	659.8865106013	464.811911541942	344.120445640998	129.678002408237
1138	1138	661.700543535105	515.498094743008	344.291221466248	127.808414519761
1139	1139	687.862783774392	531.812985416283	344.354121981225	128.911891347498
1140	1140	682.68866586659	554.991580494542	346.795073452949	131.23957876865
1141	1141	681.915694924316	524.71507319884	339.419194421561	129.239417329748
1142	1142	657.541674679016	519.106882006812	343.581165656268	127.762702287397
1143	1143	669.863499689136	517.19453405524	346.31271497366	132.408501425166
1144	1144	696.975558218626	517.41155316168	345.0789074268	127.674487877361
1145	1145	647.03871739894	527.473735264628	345.808633183091	131.960026084949
1146	1146	669.823651375313	508.919988168258	349.51971722184	133.80820496198
1147	1147	657.986779936903	537.129142824443	340.693860659429	133.194113339747
1148	1148	692.929077519342	501.71092126243	341.105595461444	132.279560959542
1149	1149	701.032772762762	531.803011400878	342.026835695084	135.525715546732
1150	1150	680.156705843554	532.944954792388	343.097949571835	133.249430343611
1151	1151	670.23575631697	485.07616710688	345.451408843233	135.361346005115
1152	1152	649.83416601571	499.669048267073	343.378918862891	135.434729526449
1153	1153	662.154686544614	511.341761653442	343.699161447245	130.082280916278
1154	1154	651.634680675126	515.677125069204	349.769517952084	131.631273806364
1155	1155	686.769740771894	544.122598790962	338.266016462713	128.065917715057
1156	1156	679.96003367864	512.172549362955	340.692424549082	133.772109755231
1157	1157	690.331729272897	543.778902898488	346.201699256748	132.352507265944
1158	1158	655.571703477554	534.296503016622	341.019618099916	135.900792165459
1159	1159	674.502731559086	505.673609957122	342.016655508928	131.485125197877
1160	1160	671.169861324596	533.266469467851	349.702648295538	125.84928798357
1161	1161	697.781123810363	484.875652931855	334.692639630376	127.345160478329
1162	1162	669.99462672774	530.719706486179	341.560089266959	131.311130065123
1163	1163	710.624927059114	526.679586891551	349.207618748184	137.532308792014
1164	1164	670.733988300878	532.919809384192	342.457429030246	132.472089449301
1165	1165	687.562146580201	529.559722062768	341.952163302988	132.099163854148
1166	1166	674.910135654289	517.045928371115	348.075840676809	129.17268487432
1167	1167	676.229855800975	532.609571681979	344.842297196158	135.330751650064
1168	1168	674.13572841752	512.165039120698	344.083388296869	131.723958931466
1169	1169	676.59681536342	527.750110255112	339.511881638739	127.599817226954
1170	1170	695.466589262031	504.616786213465	346.065057454075	133.919244413644
1171	1171	668.909261437383	528.405339600265	344.737284682243	129.029943810061
1172	1172	662.038355401322	533.213921627146	345.280965291946	129.3529406412
1173	1173	672.184100928633	507.854246062359	344.683369289323	134.117558372828
1174	1174	676.496223228128	490.383826800697	349.306490053538	127.448606676949
1175	1175	644.203180528502	531.249031554434	345.224546190508	125.573386275378
1176	1176	658.556355352311	528.357026445959	343.166284834041	131.116000918185
1177	1177	659.717830237947	510.115183064169	344.023627772138	133.136498479902
1178	1178	650.63883962426	507.78913935398	339.852602292213	125.772932356573
1179	1179	655.898787148802	521.69293402494	341.094987228888	133.908745490912
1180	1180	672.151126335004	513.970935020006	343.751620124348	131.796477518663
1181	1181	701.725723734404	529.470582962358	345.541149892215	130.652152521094
1182	1182	692.120670503453	506.828929391417	336.332153840823	133.81658896314
1183	1183	661.902878226169	530.949961264754	346.909172184667	138.379665037791
1184	1184	671.808255181561	544.146864580147	345.468935994578	137.393779491548
1185	1185	659.580379964118	498.096620708648	342.103082215688	133.187886286912
1186	1186	691.821131023969	521.226845063873	345.135827787117	129.232080674235
1187	1187	669.789211127149	535.006897162174	337.885867013489	133.128135512764
1188	1188	677.074291466189	538.479854696727	346.9367132651	132.399365426932
1189	1189	672.628816414771	537.531673521477	339.736506107689	131.014265117616
1190	1190	666.178770203449	504.850037429317	338.960088862652	129.553745450872
1191	1191	668.448010987925	539.826762414438	341.876857258816	127.291632018213
1192	1192	697.943853257493	532.512106730505	348.196213112808	129.255030309174
1193	1193	657.84665890122	515.420207571112	342.375771070475	134.375403293397
1194	1194	662.844840435309	554.765989584225	342.415749740312	134.797255788993
1195	1195	683.275427516648	544.919668951554	343.617287662417	126.637780201486
1196	1196	672.661601372458	524.734151078955	346.236597424214	131.011749081373
1197	1197	687.457555295988	524.478214708716	342.878628048017	131.221838208783
1198	1198	679.461708055434	553.906209283998	348.91630631313	136.518405583296
1199	1199	670.003244351674	524.919331613451	346.85159360914	134.282765591378
1200	1200	691.029006822653	492.685573716809	345.883099493288	131.834307411483
1201	1201	658.111491791518	532.540908224489	346.242856528116	134.110026943992
1202	1202	675.645317732274	523.25882081758	347.317726496734	131.81591304993
1203	1203	673.710008442665	536.984094617836	343.421464245609	128.398042023886
1204	1204	656.699741942051	527.178300346745	341.254520481232	130.659301578253
1205	1205	678.2550889088	528.280639607951	341.376757499031	128.860276394672
1206	1206	680.261981748044	526.151096349107	340.233440806786	132.704252951207
1207	1207	683.488056051249	518.792618077134	348.027518992011	134.471807503626
1208	1208	665.142466114188	522.888512616088	346.337953839537	134.341065409823
1209	1209	665.166964949301	549.889543761034	345.638225371987	128.698868652106
1210	1210	659.031227802275	529.825224715272	346.93564725926	132.906092933888
1211	1211	677.044215810439	532.421519616247	340.827123442087	127.505040591174
1212	1212	654.852230556615	554.721391128741	345.850225034507	131.745913121919
1213	1213	663.368839004914	524.117021750321	346.971675148464	130.183410256655
1214	1214	647.644359833817	537.967600159953	346.999673741355	133.611420582113
1215	1215	677.815063396366	531.210439062998	346.548117436265	135.120196735867
1216	1216	660.445731470931	508.374998147492	346.189026827407	126.262930530268
1217	1217	690.805076532929	499.259387244318	342.592548154724	130.369296192277
1218	1218	689.111663214755	530.107380551134	343.840077640765	130.884195819015
1219	1219	655.548822509485	503.462558458453	347.760067001129	130.277876709915
1220	1220	659.703506596725	537.501237010681	345.835278682287	132.339189634654
1221	1221	687.981647792139	519.621968987416	346.018591946136	134.371775716279
1222	1222	644.997680583439	518.967899719397	341.099638894488	134.238196744546
1223	1223	649.938253881754	534.590739703193	348.788735385623	137.592038827852
1224	1224	678.968808489569	496.27346188409	341.420562542066	134.406678784231
1225	1225	674.86422450151	552.008809492012	348.049290081035	127.421559392741
1226	1226	687.918898506298	519.203495504787	346.247890467196	127.745362846522
1227	1227	681.023960770181	505.579768371645	339.364441023254	125.409403383992
1228	1228	689.1093879524	513.606973939213	343.979190878605	130.863657163535
1229	1229	671.327865864011	502.964332202068	343.36607316484	130.383391354866
1230	1230	647.810567873987	500.850372614421	339.762061306341	132.951797493254
1231	1231	687.583433766314	554.790312865105	344.371641554635	129.625034421955
1232	1232	669.403924495559	530.860441804056	347.386059614759	134.583596139505
1233	1233	725.479006450764	510.244887587357	343.246848235138	126.458344878361
1234	1234	669.099676993354	540.495260909694	342.246148705624	130.027235124226
1235	1235	657.343921359126	502.612581014763	344.536015119765	137.191615460501
1236	1236	668.349778276716	513.42765628413	342.522345879913	134.926815773126
1237	1237	674.597714189301	508.369464337369	349.698270398092	136.600713948107
1238	1238	653.778913738799	516.735628272203	346.466861587624	128.392793171988
1239	1239	663.131902091818	502.235486498662	345.151840443436	129.571407485541
1240	1240	669.818152691106	551.676259649185	343.374851899112	132.89479431941
1241	1241	681.304525459099	522.462674818235	342.516343410127	133.377694299969
1242	1242	651.552063404357	520.721548403742	343.808668367937	132.998703579081
1243	1243	691.807299308429	519.443692720695	342.229109024888	124.512070400411
1244	1244	650.242742741115	546.053705296675	344.320471849414	133.196031181108
1245	1245	690.054383747841	546.921263771974	341.991786809981	132.189177161304
1246	1246	693.212390769698	538.457537538577	345.766243895536	131.23302900356
1247	1247	618.783410412953	519.581270414841	341.665552940265	133.747245516919
1248	1248	689.611356019944	510.068213186147	347.634797172289	131.518228943885
1249	1249	660.556820721326	500.421442287141	342.694972030669	133.842158624118
1250	1250	666.317373152974	516.158679809076	343.051251880771	133.925056175051
1251	1251	694.753868610092	514.648984151235	342.695671479971	129.307927606695
1252	1252	686.599291704353	527.745841900042	344.114910837041	130.705418780733
1253	1253	682.346830009378	570.551016037181	340.306977050422	128.757952640104
1254	1254	693.199901009211	500.069102438476	342.084354244931	129.016050899415
1255	1255	664.423411861718	558.592010882261	347.222223730939	136.197559426979
1256	1256	655.321404877249	489.554774243666	342.006551762422	127.362126963081
1257	1257	680.152184692804	517.088951995441	345.017657734297	130.860756634843
1258	1258	699.104784792097	529.021755078781	348.396242576724	130.926546806075
1259	1259	692.803704151714	485.481789836755	345.016683111588	128.572447333381
1260	1260	676.634419926164	522.6547098272	344.317750520543	126.269982489436
1261	1261	661.251576899429	544.213047876475	347.163332650099	135.651719815861
1262	1262	642.635445924398	534.597686949601	344.531463067023	132.552760821172
1263	1263	656.619949758899	520.69324352145	349.461384311557	135.049280601312
1264	1264	690.244109516687	540.138828553484	348.060101585925	130.25050320799
1265	1265	683.624945229573	504.440357447256	343.661430479527	130.310685955941
1266	1266	667.979057216557	510.060307119453	343.456931267206	129.136668285215
1267	1267	661.370036135026	535.968803033954	347.974995456553	132.964821916647
1268	1268	650.614420726254	497.452862233081	350.620442977345	130.338006301166
1269	1269	632.783009073728	500.611236480322	350.243952369914	130.478822584899
1270	1270	657.162228462027	502.764284515598	341.897637371962	129.612791523114
1271	1271	647.353032038113	547.071136305863	342.254009119347	135.195169159603
1272	1272	702.58179828868	518.689558674751	341.894387059474	141.275050123905
1273	1273	658.205330972335	498.60160099536	346.283874063458	132.008534724936
1274	1274	633.30873284673	533.985920439443	344.059537465283	127.989406734803
1275	1275	692.009187374779	536.113638609423	343.636245044499	129.469180774089
1276	1276	641.453981397219	520.987479256096	342.699765277919	129.071471240632
1277	1277	669.825742297223	533.417086181337	343.106043768934	128.083972008082
1278	1278	683.893508758325	540.365566650436	338.767812753822	132.440370504828
1279	1279	695.650172692005	512.430406009784	342.308269334869	131.716946983265
1280	1280	651.11646358159	500.774216468974	338.7841776013	127.588101174633
1281	1281	681.761666539314	503.98731244231	345.160806115696	132.527025642625
1282	1282	676.544946047632	533.218709919926	348.331072725204	129.352013436907
1283	1283	687.522146300076	526.325309458896	348.04899351107	128.880135276673
1284	1284	657.98208689655	566.113053893756	347.333574582316	124.820551196373
1285	1285	662.014508238116	535.384655962831	342.378894509168	139.280739588409
1286	1286	670.217818594387	561.800859823253	343.028353284908	136.62805752719
1287	1287	652.963786674754	509.727518695483	343.631764978959	130.224791457196
1288	1288	684.193434021295	524.029747023641	344.455735871134	132.115941166961
1289	1289	679.715815090941	524.521292642432	344.886178885116	131.319968832601
1290	1290	682.864308881799	557.49891876507	339.618062094732	131.802225736528
1291	1291	686.36768681338	540.969930244249	340.569394322496	127.966587920975
1292	1292	651.586503640532	559.67088519837	341.923270233529	131.774503440027
1293	1293	682.903894452876	539.261823686108	344.585620588148	126.985263371126
1294	1294	673.666580102212	517.705137475235	343.453243703566	132.742392152089
1295	1295	672.804831674515	520.575254143236	343.960867814084	130.510299243312
1296	1296	681.216249050326	539.395157010942	344.42925125171	133.683195887211
1297	1297	680.680601847798	525.225335232435	345.805869836621	128.728728935322
1298	1298	644.372612039025	542.746907781821	343.139246670624	129.242344461961
1299	1299	657.464826258951	531.203456055574	343.526653936877	133.015669913174
1300	1300	672.611867024073	537.170645967687	345.892724857499	123.393328760974
1301	1301	694.044863833808	532.516253996727	342.575145051472	130.260908008331
1302	1302	652.972099623327	498.467559135315	337.440697496568	125.047794881155
1303	1303	660.721655206596	536.158617947	345.689652135882	129.286525031837
1304	1304	682.518665002048	522.230995921142	342.039149901731	134.71637830571
1305	1305	689.023681295355	509.285769304836	347.273604279512	127.598495837483
1306	1306	670.945668814141	503.403253170498	344.636676779213	131.120912607506
1307	1307	660.392553141395	513.204057202039	342.35217695008	129.044096651778
1308	1308	698.614027789404	508.854351267103	345.7842276475	130.676393857387
1309	1309	665.897951558718	509.780254716914	342.788365809344	126.429527585544
1310	1310	673.748828878118	542.749975030699	340.595761546877	125.511441526646
1311	1311	679.676814709424	517.695842861988	344.512604863495	124.377104436873
1312	1312	655.442666684363	516.222312378102	349.644723252789	126.727841949845
1313	1313	662.392879792588	516.958685515192	354.374846695477	135.082196823573
1314	1314	658.865096103983	510.298189606938	341.973287599697	131.522120696663
1315	1315	705.333970125846	549.35945554709	347.042822287485	129.405866371075
1316	1316	676.435820271197	514.146006821748	343.014605596158	131.294956724032
1317	1317	680.476648843754	500.454474412811	344.151748943653	130.831026758961
1318	1318	673.884272692282	500.933804412925	337.854425809169	134.035949061613
1319	1319	658.870747699889	562.873231246991	343.019790804281	134.507574987806
1320	1320	682.157085207401	541.706698267472	347.330412241693	130.03056752094
1321	1321	695.253905494232	530.186263552757	342.382246971143	129.686483209808
1322	1322	661.292116148054	514.882608729906	345.553559093479	130.052677757161
1323	1323	650.00309653921	520.86915613036	347.628185993209	128.81851804478
1324	1324	698.454026446638	515.99010371471	342.646542456205	131.378146328474
1325	1325	661.61000070196	529.674672242891	342.091110325513	131.697825470142
1326	1326	670.56700218104	540.463916459226	342.719503325255	134.786555341433
1327	1327	667.742183958761	527.048993535462	344.308876193579	129.013435364333
1328	1328	663.785961077872	545.497708125732	341.482924505143	133.042786845163
1329	1329	661.884789273113	536.597448892017	339.62253801612	125.612586506241
1330	1330	675.17283117794	540.00887772103	342.747536187571	131.654995830788
1331	1331	664.32250886105	520.688203338753	341.048285792379	133.709625038936
1332	1332	688.994411992645	526.431741446429	344.536239345799	126.79232630992
1333	1333	691.048593580808	511.25527842723	339.177698087099	133.159705638428
1334	1334	691.999678856432	537.329491557928	343.787506730428	129.767695684686
1335	1335	683.991434216162	513.092768684447	347.476368575283	131.315014001052
1336	1336	646.983914861918	533.032213069488	343.308457110741	129.584029341875
1337	1337	684.076653117272	523.185930480789	342.820195042747	131.930800999753
1338	1338	676.065887458122	508.115348470183	346.034025218675	127.708428506566
1339	1339	652.553287861652	511.982086361663	342.477752493295	132.044634775874
1340	1340	676.684192891011	511.18139680845	348.277512045694	130.094267484965
1341	1341	699.698531947628	514.242184421363	345.990638235608	129.481970388305
1342	1342	639.513650088171	510.512925716061	343.914513574497	128.129834378203
1343	1343	678.644384476468	556.963836321352	343.540729078417	129.81597302975
1344	1344	689.414608544954	529.903770626118	340.964171274168	133.730782443696
1345	1345	683.837149171289	524.82394923141	336.751997322789	129.770185059516
1346	1346	666.098642975375	514.719100977294	341.713593211196	128.721848918454
1347	1347	677.571986343817	521.453668736324	344.005837811235	133.412275251448
1348	1348	679.538131273936	504.344844720428	347.806768426678	133.937775978629
1349	1349	664.547058649766	559.685749758643	344.21767087531	131.622060497557
1350	1350	665.98365647392	506.448528422638	343.998143617541	131.047159409468
1351	1351	678.577358652381	543.149573980319	339.995224965746	131.428714665625
1352	1352	695.726889674709	496.967441184367	343.098419334197	132.763607633133
1353	1353	709.419781604511	518.894219425092	345.526967411695	134.931572354417
1354	1354	681.807887278285	530.242608355034	341.352343888509	130.040730779513
1355	1355	679.52971547047	547.994711441729	335.89408573761	138.226579520429
1356	1356	693.046995117858	487.482697901717	344.032209891668	128.330252408696
1357	1357	685.884936957876	520.556735271507	345.366248168025	130.988926013829
1358	1358	681.019073193361	505.517640303641	339.410024457247	129.491332823044
1359	1359	667.664325962265	519.634213610335	347.101521980285	134.176006447344
1360	1360	670.673214288725	499.835384453864	343.955565073042	132.500381475615
1361	1361	687.02396351116	536.261759646911	344.233340037317	129.727206137233
1362	1362	705.596000464846	527.354578424905	342.199550933957	131.745770337015
1363	1363	683.688050983835	516.663710430322	346.63340580852	129.110347025134
1364	1364	677.51545081502	539.768964330117	341.217232345846	132.935411621201
1365	1365	674.591319413615	531.574757656209	344.570061588191	132.793712549013
1366	1366	692.755257487565	497.424880066978	343.468295528634	132.776479798466
1367	1367	674.242504698773	537.753155016529	343.049113431039	132.834564961444
1368	1368	658.51172819266	519.998792759378	342.523662829041	130.766876756203
1369	1369	646.229763909347	538.389536947845	344.15049373566	126.451692170226
1370	1370	675.97289248268	516.526606460498	339.994576670556	132.45489228476
1371	1371	662.610411891428	514.042605582853	344.931841832665	133.699966289709
1372	1372	678.950902990461	530.678460126119	341.112611161926	130.359875621454
1373	1373	653.503883275736	492.8151653875	344.723907574135	134.047161127141
1374	1374	667.368887535571	531.450963784571	347.474899245482	133.147659584147
1375	1375	655.611505168328	539.607366715317	344.401724669952	131.622829865645
1376	1376	671.912014709736	498.284112913429	347.339503358349	131.125526848636
1377	1377	689.004637111985	522.114019875745	343.904551680569	125.654310957097
1378	1378	694.022059716725	527.103981817924	338.637648261255	128.429341119729
1379	1379	666.018307846209	531.843943961615	349.399639200963	131.487753864912
1380	1380	684.981118414548	525.489994651335	343.722333838857	136.785173761275
1381	1381	659.462890161268	522.829589201382	349.189241973213	129.199264389747
1382	1382	660.603430391798	516.321508977999	345.031504792759	132.391728774725
1383	1383	655.135716262756	490.973231124582	345.000995915655	129.60244729711
1384	1384	710.729985180944	513.509007976256	341.010442067591	131.608675888111
1385	1385	643.534515551671	537.840731583633	344.299099947046	131.148604367583
1386	1386	691.301241752136	543.083757352511	345.68807858735	122.81392865456
1387	1387	670.275621763343	509.156737578956	346.970492595068	128.137416794853
1388	1388	683.181047400436	547.60929576983	342.28517060345	124.014533936861
1389	1389	673.118349508205	514.68874109207	340.937194454752	129.737879976277
1390	1390	688.391052842911	526.125494428519	345.903989207913	126.944537204615
1391	1391	690.822284943223	499.540211895718	349.3563961031	130.17195720613
1392	1392	677.280567903228	557.435864883626	341.058349392832	132.281032679395
1393	1393	670.712644145102	550.11353908017	340.250486499972	133.127247923736
1394	1394	683.138670198091	514.165647534542	337.788071657107	128.140011952373
1395	1395	686.800619337435	512.934219644144	346.845401594222	130.31354878164
1396	1396	673.185152504303	496.717983432343	344.163954204822	131.028089539573
1397	1397	648.24395833425	529.745403838778	347.273224811855	130.23242044536
1398	1398	654.643736241438	515.86740105755	344.939550359234	134.708414469445
1399	1399	666.785774501454	534.346876228966	343.098844570818	135.089205073213
1400	1400	681.415204423859	538.790250639293	346.986583881679	129.319978169971
1401	1401	676.89258242428	513.657288526365	341.316285477117	132.514451686626
1402	1402	694.7669157294	509.016908076351	340.413874085931	134.705700185829
1403	1403	675.551658111407	503.845033004174	349.310068483624	129.387715725879
1404	1404	660.464896794112	533.384175390234	348.392743171104	131.168210696851
1405	1405	677.402106237839	510.392430640514	343.367470180768	130.456253258895
1406	1406	682.040668212598	523.600658882661	345.209706976859	127.885512759294
1407	1407	666.546202170174	495.685732315545	344.941911374206	130.389380506088
1408	1408	692.97250066554	527.595042183018	343.08926431677	129.178646972035
1409	1409	678.228798244477	505.875624823653	348.997122887553	127.272177206099
1410	1410	693.995766121958	501.379971409192	342.998088581389	129.196690428517
1411	1411	656.959957638346	522.940428684718	342.848544525449	131.970373622777
1412	1412	669.400135689028	488.584056597163	344.945030042368	127.099773850072
1413	1413	668.760206098221	535.653974262846	349.659462870681	132.428322906617
1414	1414	676.906068620306	491.987718191016	345.402073155979	128.289414183215
1415	1415	689.896277727202	510.016910915264	345.063284550281	126.469344726422
1416	1416	686.081882206906	525.266515314644	349.20074544627	130.351671193431
1417	1417	680.989630612364	492.51553368064	335.961113994663	135.873137476327
1418	1418	671.97479472095	542.54366329958	343.681034169582	130.0243334217
1419	1419	677.205213818161	522.723448212017	345.38025466796	135.396147811981
1420	1420	658.942510691534	529.821591336143	343.723062232576	133.911185797737
1421	1421	696.32400474188	525.268476563765	348.826251160661	131.605994876953
1422	1422	650.385462080081	528.411990962201	347.405643713268	133.40050439332
1423	1423	680.231561538033	540.760727867165	343.07628885613	135.784980577409
1424	1424	677.68898107054	524.112022892	348.565425797128	131.164077040447
1425	1425	678.65722942907	531.778889387222	338.644876595908	131.189587309053
1426	1426	688.966532445985	537.330907026653	339.136442294281	132.692103765024
1427	1427	712.562718957823	510.977683599805	337.674368951771	133.7574208906
1428	1428	642.021431773331	550.274262168387	341.600268194689	130.591206191337
1429	1429	641.53319708151	504.550023233937	342.075181846782	136.655344482832
1430	1430	658.472966644263	530.394168901614	342.552585567835	129.329934681075
1431	1431	693.746870257981	494.578732953909	340.324118423577	124.826828801455
1432	1432	657.851552374815	507.567113906622	348.545834265833	136.339024318317
1433	1433	686.443435455443	532.973861465885	344.72836871205	129.348482906253
1434	1434	661.848177055964	519.45844820603	338.449069706706	132.20837448968
1435	1435	663.354627958488	540.678130584821	341.536335469189	134.672075988423
1436	1436	684.78630654906	522.340626118763	343.915440907895	136.705490513193
1437	1437	670.060604894143	535.941326633477	343.985646885237	132.595400771091
1438	1438	676.511280631261	523.23805462097	344.289826874151	130.410326847644
1439	1439	682.217385127786	533.362637476855	346.75135485655	134.12537933515
1440	1440	693.689198139342	512.268670887231	342.026850705826	131.171435945497
1441	1441	675.144288831301	530.978703088844	341.548298405844	130.921862508285
1442	1442	706.048237478484	535.724132076433	342.996877079154	128.527156140436
1443	1443	668.176119652473	494.50914535126	339.248454835049	127.304916481725
1444	1444	679.218027365025	483.098770774223	345.789398289335	128.253811413838
1445	1445	665.53069871812	505.057165172369	345.892315787239	132.56286144733
1446	1446	667.230219948104	552.048229375062	340.619059686541	129.548833034922
1447	1447	651.279364825818	502.136082656248	341.001450813302	131.664443582776
1448	1448	649.86689193482	507.098054998966	341.188926473844	140.768768228644
1449	1449	666.346181435452	547.195345389108	343.195683565292	134.570124533669
1450	1450	655.578975171465	534.692577150888	340.427459108929	127.194187977943
1451	1451	652.576787357516	523.828461018189	347.131491899055	133.09942609519
1452	1452	690.475008738679	529.796843807071	344.690964172469	128.407625628013
1453	1453	662.360770781283	507.93958450374	344.517831421169	135.002363964077
1454	1454	680.31718811324	524.875382017034	346.892302979956	128.231843237187
1455	1455	673.711901770577	545.150602661174	344.863878988939	133.760095039345
1456	1456	657.645390205868	545.089060498778	345.969611644352	132.058082621042
1457	1457	672.563616369767	517.843233562324	345.099350915546	129.343758548255
1458	1458	680.855506463841	508.565828050199	345.53905896344	132.31672939291
1459	1459	655.209789857599	537.684334742263	345.38310715039	129.962533328182
1460	1460	650.8113979682	529.106038046826	345.407174762752	132.387184836111
1461	1461	664.731013434762	517.588357613311	342.561762449908	127.135588646635
1462	1462	706.559830016922	544.002765684715	339.928513119378	126.152273053871
1463	1463	676.406708749026	542.587275786878	346.642246216476	126.308109292681
1464	1464	666.481819087484	533.136470955038	341.121709507245	128.797031878918
1465	1465	686.567922355343	523.77783272137	345.311140931084	129.763831561424
1466	1466	681.622641731362	501.69467576126	345.103232771335	135.488686513973
1467	1467	669.951018650931	546.280076606721	345.486048203509	125.893045191953
1468	1468	640.265568779146	535.42052011434	345.114443844577	130.599101920362
1469	1469	699.734464068771	510.098295255373	341.63086612585	132.318717795659
1470	1470	676.549095856362	551.977922733356	342.939291968109	130.283807149708
1471	1471	689.211455876318	510.546581213386	346.737353875608	136.461569644552
1472	1472	691.155694030352	530.518622265246	344.013622432994	132.048463939639
1473	1473	690.524160607923	512.27913252708	345.471960142858	127.444877751965
1474	1474	655.275591574335	526.367017589704	346.190326827742	131.3809608413
1475	1475	664.371757900112	533.760910848138	337.207650028392	127.738040083555
1476	1476	660.630353510283	525.328392059453	341.906721597777	132.102085123881
1477	1477	661.682066550096	526.602737576491	340.585891467546	129.330178201365
1478	1478	665.756137961622	526.09182962309	345.979871632964	129.071123105662
1479	1479	677.941334612622	512.229970419342	343.92362650832	128.163855743614
1480	1480	666.484996884604	541.100644488981	345.900758346557	134.288121826231
1481	1481	634.75034172737	531.682357412624	342.934094468255	130.274892676253
1482	1482	678.612731678249	534.172415933495	341.392275048399	131.703868854989
1483	1483	653.447381295069	512.037189220018	343.785460281136	133.862280419098
1484	1484	685.074336103138	504.653190069696	344.855504254497	132.521253887204
1485	1485	660.315012504215	540.080002432462	348.320134038876	126.233024147123
1486	1486	660.932405832594	502.988131225315	344.177228850125	131.92565625104
1487	1487	689.865862278824	524.13048256932	340.612244864981	133.530184740526
1488	1488	680.717440622309	537.840540560606	343.350064237613	130.77078076453
1489	1489	642.088416355838	500.232940530856	340.722046395053	130.330298454656
1490	1490	667.555368249856	514.739012766978	346.22392503054	128.205010059849
1491	1491	659.82201156783	501.085094049345	346.231956240612	130.047967336011
1492	1492	645.932251750682	515.549222025423	341.871330813408	134.925164295335
1493	1493	680.719991597632	546.736170567905	347.396344067718	130.904856019137
1494	1494	660.450921799332	517.611345865797	341.57904449905	130.875594581966
1495	1495	655.423171442244	535.112221747562	340.112551583897	127.758645137385
1496	1496	669.271794674428	505.361071745387	344.566883200337	130.212096463748
1497	1497	661.427859919566	515.893232455109	343.314371432068	130.323077665568
1498	1498	677.558498479948	527.678768962952	344.25121599614	133.57880059043
1499	1499	633.917308675541	532.428409290642	349.559452447123	132.569063195883
1500	1500	672.346799563371	517.518706646541	343.441057374	128.24821198975
1501	1501	640.890093935801	544.297341682367	343.256544459578	126.739942747385
1502	1502	693.612795016614	501.047942761923	344.343261687035	131.330985447956
1503	1503	639.226767819405	544.617703651626	342.652375070382	129.308922328855
1504	1504	649.43933427953	537.829889760813	340.427875046989	129.634220067415
1505	1505	649.498628133272	516.911238184956	344.802540001086	134.880473538026
1506	1506	656.674423506136	538.732601436893	344.928848473155	129.035528942568
1507	1507	635.005951326857	499.075489550018	345.915271800763	130.218739083502
1508	1508	708.255421578703	497.958900352108	344.085037739388	128.297340074022
1509	1509	654.945457912884	519.891452462688	344.726897735543	130.465422804268
1510	1510	704.847877141956	534.190632495408	347.861900214584	134.896493506077
1511	1511	648.906571121282	522.761821008206	343.917725945215	135.776768271891
1512	1512	675.255641953328	506.740395320162	343.218264638206	134.875836192277
1513	1513	662.964098148534	520.469643235523	344.208465858033	134.351562028176
1514	1514	696.932423232452	519.676471076035	345.665888987365	136.100992831939
1515	1515	674.443795167182	527.749371850785	343.17965121416	129.411696902047
1516	1516	652.628812716455	509.128408030918	344.587591170592	130.310877125441
1517	1517	681.106843187826	527.909836129801	342.879640837164	130.870202412042
1518	1518	660.082658877232	552.288006852961	345.169089694902	131.013000862827
1519	1519	694.443567535464	508.886413259658	344.001445543455	135.664786516714
1520	1520	733.347883320116	544.006003988688	348.039370017394	135.071761963148
1521	1521	685.13009826462	529.650238480359	347.84291455462	126.105057214466
1522	1522	684.581814428558	506.112889898083	352.792944862681	136.069594006401
1523	1523	685.220781559402	521.602298998033	345.524565286393	131.435470033099
1524	1524	668.701123473116	525.685122924579	343.12257951094	128.878985715974
1525	1525	643.03020130487	525.637411051385	347.045546746393	132.298453278502
1526	1526	682.099619527377	516.749847303786	341.128934158443	136.233308222136
1527	1527	661.804710123576	497.476850859555	348.345197206152	130.625142763318
1528	1528	702.986073869059	519.267212459323	349.33767079331	132.783439722062
1529	1529	684.614709110835	557.447229247456	343.401056784885	131.492707569342
1530	1530	656.495263147647	528.24853104164	342.168106820986	129.990016096581
1531	1531	684.039110563736	519.236036892803	341.692158861725	135.968008832618
1532	1532	626.365435348259	523.687208708431	344.620442099921	134.03009738263
1533	1533	654.067157405512	507.059869398895	341.866327319892	133.437572446562
1534	1534	657.575293556497	527.825070504518	345.040764197989	134.946746137736
1535	1535	664.454495567909	497.514204423376	340.717269334078	127.897786383857
1536	1536	673.999687052529	529.951954182982	340.863397510957	128.164485684595
1537	1537	678.616115711294	514.08755041809	339.629937088522	132.100848690273
1538	1538	684.525792808186	540.69073772652	345.321454030739	133.931988042683
1539	1539	665.593568973539	522.29830530988	347.543105557409	129.286238632799
1540	1540	626.552072687309	514.64999228481	343.774735677042	134.409947079233
1541	1541	691.245533664237	508.278802905162	340.573696516054	131.775245807811
1542	1542	655.757001614104	524.71532082814	340.634781496422	131.940857547271
1543	1543	681.995330788067	520.921388948526	345.913035367573	124.683504707088
1544	1544	655.676638997663	514.16332570682	342.053819302308	130.387115781118
1545	1545	695.687994308897	500.811924777026	344.655328025276	134.923450974401
1546	1546	703.334816252327	515.334433797746	340.71633501182	133.153033200503
1547	1547	682.656812399352	503.451729510491	345.909467910495	124.684507624918
1548	1548	682.148284724178	524.352098226637	344.850259950071	129.177119492178
1549	1549	660.951836600224	521.337136162973	340.354856227707	128.65718653312
1550	1550	687.081562364823	529.062876815274	339.784866135161	133.492389729502
1551	1551	690.184077749736	526.381325513024	351.899837824291	129.077468026215
1552	1552	660.8726438866	542.220091839146	343.10895485406	126.919447349093
1553	1553	661.118943551837	552.514818756615	344.409275834706	133.573495522208
1554	1554	667.884457852676	572.732516015551	339.271054648741	127.537107574054
1555	1555	674.757401232181	506.237032714762	339.044620111251	127.877939036751
1556	1556	680.335010544923	533.921891290901	350.158625925664	130.107290561264
1557	1557	661.00351720945	525.300409714379	341.775326975363	128.363016204553
1558	1558	672.707924236999	543.140225852327	342.801244344999	129.963556448734
1559	1559	669.373179152831	492.738672183798	346.430409904363	130.87488765151
1560	1560	683.888696804779	530.891541697103	346.471117993869	127.763143671268
1561	1561	674.197179395012	501.490590903159	344.938842400566	133.655958453382
1562	1562	678.822602727321	501.653348228052	345.853226788929	133.424277871708
1563	1563	671.324453817437	490.284391753818	347.945531480067	133.444666201192
1564	1564	649.964789363152	529.495189559945	344.030385293836	124.506171191697
1565	1565	671.178419271516	513.012841058025	347.14476317983	130.670749982649
1566	1566	638.223879126278	513.758026792259	348.418359065884	132.07912486826
1567	1567	701.322846157723	551.234608356881	343.639240235929	131.056020727559
1568	1568	677.223868319649	494.255621691691	342.572766671059	126.386611526944
1569	1569	652.097559486226	527.401216330495	345.680476938651	129.144425129634
1570	1570	644.358024672904	516.806872470024	344.805057052753	132.5858650064
1571	1571	664.017977045418	538.693211140955	344.034304226211	130.832213089019
1572	1572	676.02692382439	550.898618816582	342.271337409277	131.85199286769
1573	1573	659.695377718904	540.239343376148	343.46052835195	127.414050067945
1574	1574	660.282034011743	549.440370113154	348.459531583463	134.507692944449
1575	1575	662.976653934283	533.194250163218	347.828663484944	131.534014947272
1576	1576	666.474641158058	522.975524661359	340.566015370305	127.921259768741
1577	1577	686.35073241698	529.922879991421	342.231715428969	132.827316875791
1578	1578	685.533039980121	541.645178224645	343.572390040678	133.407679697632
1579	1579	636.085897643166	523.244957687992	342.644501495502	125.025058293796
1580	1580	683.135748549135	521.690937607908	343.302216445412	135.354711602635
1581	1581	675.569678444335	499.876331120504	340.619224297783	129.825053688796
1582	1582	659.750477492116	489.055051407215	345.544782145236	131.029792929204
1583	1583	653.463929316824	542.605963545319	349.291208378727	130.310974420692
1584	1584	673.223354113426	523.775143649413	342.227228204892	128.041168413206
1585	1585	673.658148346521	495.956011916479	343.384206925866	124.922506697193
1586	1586	660.622930328033	532.475883907071	346.421242989388	132.532602830915
1587	1587	673.171071972872	518.92387820085	347.008984269551	131.791152035493
1588	1588	672.177726760529	527.31246635758	342.049727646513	129.353047878171
1589	1589	651.219627697013	529.778468682451	344.414636720158	132.609614374139
1590	1590	676.372719311789	507.316001928677	339.944717127091	131.695846648185
1591	1591	635.486709836744	513.912899669672	344.155992588249	131.869336600726
1592	1592	680.22141212482	532.925699127986	345.402936123905	129.565090298078
1593	1593	654.091610309501	541.638558669605	342.42642484793	128.60843451108
1594	1594	663.522412062262	550.60417692507	347.016573395311	134.353513941182
1595	1595	678.619839136675	533.605250048172	346.113943223108	136.824283311283
1596	1596	669.633532976539	514.767871025147	345.139990050381	134.592931689305
1597	1597	655.146134876896	532.52679762244	338.787434210945	133.207009783325
1598	1598	662.525560110218	537.856685057204	343.156063153954	131.898376376546
1599	1599	645.038132946308	544.349699296812	349.664892499968	133.473775673969
1600	1600	694.639945720213	545.369794831652	342.07694099764	132.935625373621
1601	1601	667.017524028515	530.599622297045	339.037198325139	129.833389172982
1602	1602	695.471017230811	549.868127491465	342.247370203188	135.791790405841
1603	1603	677.896234763097	500.494434830358	345.534898499512	130.03207814702
1604	1604	685.090965305058	514.271361694678	339.927089278913	125.807782035356
1605	1605	687.432529344533	503.173955655326	344.299607470335	132.541244159196
1606	1606	684.405551794593	514.139629121707	343.491467127167	128.626758319644
1607	1607	680.61449906371	519.797833041461	343.532090633263	132.058233216197
1608	1608	698.353928548821	538.672183487943	346.809688002857	128.803188940819
1609	1609	661.598368476764	524.114367497985	343.600839959852	128.58863646348
1610	1610	683.702110367969	507.69816633022	346.174325127963	129.250532114136
1611	1611	652.736207038086	515.186244550245	345.396610075471	130.046699238905
1612	1612	666.8171861383	514.927081091736	344.402171122932	133.174298730024
1613	1613	661.399302771112	498.67746169642	341.758380594004	125.508144518313
1614	1614	681.845660417472	506.95084657908	339.930848700155	132.610672584028
1615	1615	663.389411091444	512.501733151989	345.593408848575	131.340811339992
1616	1616	677.568984787092	546.228414517357	340.681466765784	130.912133539694
1617	1617	663.470500892211	525.05677293508	343.949018226516	132.357478912591
1618	1618	659.983159120219	528.666334644261	344.147281411197	134.96450477053
1619	1619	678.672086555038	503.741913369865	347.305080025924	132.806090413795
1620	1620	669.71841581384	535.921992635297	342.106802795358	130.913404233562
1621	1621	632.525233299052	529.437155941084	344.979673163271	132.673618233112
1622	1622	648.883288621983	519.794801408054	342.488913949685	128.63484565466
1623	1623	689.93322844715	543.745224085398	349.476356050913	134.236696300506
1624	1624	702.974592442454	516.387262460756	343.518857905346	129.159205695399
1625	1625	649.094994706949	531.304808575925	341.705548777894	127.073646818738
1626	1626	694.872434847099	541.571097187931	346.35959042957	127.024229060993
1627	1627	665.42972188341	508.304578203256	339.486371659225	132.536508146443
1628	1628	656.470438225043	501.705982674659	340.320494118444	129.28085895741
1629	1629	711.176538861069	522.842749601314	345.384537956726	127.851519557384
1630	1630	675.001406426669	520.343179981965	344.372047731294	130.717342583037
1631	1631	665.95164911944	512.426296738273	345.846773916717	136.810060397701
1632	1632	675.901492467374	492.846023481755	342.367349473956	129.735741779436
1633	1633	656.932494442802	527.940107067029	345.132389489583	131.83041406896
1634	1634	686.159637908917	516.53353649878	343.645491001919	133.17422546783
1635	1635	705.301873457672	548.903324792604	341.078627916237	133.841694414584
1636	1636	646.760740600927	516.463570643248	342.566092810496	135.997368334625
1637	1637	646.695268850251	522.127783312028	348.471411337465	129.465038192309
1638	1638	644.492934481806	494.436941936717	342.885193950515	131.731545205066
1639	1639	688.860748999077	533.852620080862	345.439952416614	133.067670856105
1640	1640	656.428708063293	532.838885212993	341.631471630249	132.247814335572
1641	1641	639.302803669501	518.644129252212	343.458762722818	127.043323498983
1642	1642	656.301421725568	542.477488732644	341.337214835012	131.516459209619
1643	1643	670.447136558469	534.802568087286	339.880330071719	128.69483032493
1644	1644	676.427449782316	521.42845926127	340.025035477451	127.697568634865
1645	1645	669.966887471374	555.327460469156	339.967873026469	131.214650001242
1646	1646	657.368348663276	540.646443957829	348.052982310214	132.866532463907
1647	1647	685.717344650606	530.227703905304	340.634683381194	134.06840953933
1648	1648	684.094464551005	528.724339012432	344.106930600254	132.522396255872
1649	1649	665.375076051208	537.550869910919	341.020298454002	133.970744959225
1650	1650	669.299075930526	553.112042583375	346.108697379023	131.333692179131
1651	1651	670.891664796209	530.385778018951	347.557055519002	134.714640977236
1652	1652	674.365889418821	537.607565093747	349.250622827249	132.167004590651
1653	1653	704.504107151771	557.518685427949	339.79216454169	134.098986020336
1654	1654	641.187703417096	497.649387702764	343.437277278405	129.701142650713
1655	1655	648.864793325745	522.828799859383	345.715765261111	129.787908980182
1656	1656	672.845978166522	503.897800179444	343.496341134758	132.778595892555
1657	1657	683.813605363137	544.562315760962	344.680259330209	131.769037419238
1658	1658	676.614934589468	536.678085853958	353.131795719289	137.385498215941
1659	1659	701.820102718758	514.196474231759	344.108417205446	136.340848868985
1660	1660	658.717645453302	494.994001172098	345.941885889437	132.680634377102
1661	1661	641.613672836005	541.611181735127	344.901718171531	128.738842818389
1662	1662	647.688384718454	522.099367792039	347.562149053074	133.123766120975
1663	1663	666.072383558778	514.051832739048	342.231957776832	129.256124996438
1664	1664	670.125729363182	518.746174297462	344.331495244586	129.913479458131
1665	1665	665.760333506219	529.457953186679	345.713451938785	127.567565985828
1666	1666	659.008323753828	524.679535754054	345.693542761951	131.421659307353
1667	1667	659.108855361461	532.204284869147	351.851180012312	125.613325809693
1668	1668	647.398863649322	506.063912459024	347.382851808465	130.787225597304
1669	1669	689.553160613035	531.979002342478	345.199318137749	134.12385497071
1670	1670	677.943078967478	541.891295133643	343.096747541524	130.137619882394
1671	1671	684.929905758652	510.055031595727	341.400710789105	134.755996947465
1672	1672	679.146688615873	515.926885079301	343.06006464048	129.707834511395
1673	1673	662.546175194978	526.408810081405	339.685233964507	126.171974563304
1674	1674	674.671162146447	507.885920752216	345.020868468735	131.789064274407
1675	1675	655.13641977306	512.175755462902	345.114821057719	130.751131018673
1676	1676	648.977213097717	521.47946877142	344.472312694383	131.590337529424
1677	1677	692.875622023648	562.992130184612	339.808943224151	129.070800494772
1678	1678	698.682429556596	540.631907561862	347.554569235665	130.513680060081
1679	1679	682.97537958905	496.125657320421	347.087939430518	131.959479259898
1680	1680	665.932000273879	537.943612525311	341.859360220754	129.193823853079
1681	1681	667.45902210215	518.91680853319	344.114764253669	132.315120050918
1682	1682	692.636553337142	559.445378353963	347.39668953331	129.551732211259
1683	1683	684.285065524247	520.237703967161	344.327133827016	130.597242092097
1684	1684	643.962794611424	533.336985963065	343.724737254421	130.995788098335
1685	1685	671.903735519681	481.063096179389	341.575061023332	133.560189872228
1686	1686	692.12427237144	500.60973352803	345.83421700454	130.272577061963
1687	1687	644.242991505272	532.846001849453	345.795231852229	133.155066299875
1688	1688	654.849855671202	516.294007858603	340.084052984765	134.347545830418
1689	1689	660.097379150784	543.889394258343	345.477704883678	137.134555896917
1690	1690	677.290041437682	496.668088094722	348.970489037433	130.520776261018
1691	1691	663.921831740687	527.939915210587	345.597428120667	128.112186750807
1692	1692	668.296269520173	511.680792892909	346.322140224883	129.722498130322
1693	1693	689.020887983513	540.16912415805	343.821452637931	134.651263137102
1694	1694	672.243972082201	508.596789136259	344.230339158932	131.55972865253
1695	1695	643.426104890027	532.358810528334	344.90509286416	133.053497391649
1696	1696	678.701072454816	531.703150407342	345.731726966738	127.506731655792
1697	1697	655.499749318487	503.273365477231	343.215730579965	127.973533446115
1698	1698	671.472766703272	503.709068204981	345.613627466121	131.375410227646
1699	1699	647.390199691495	557.868225191492	341.627381523783	125.579776757149
1700	1700	656.733604911868	517.379745214962	346.558978231971	135.188573805397
1701	1701	665.213768887796	530.986402444773	341.695142620613	129.357930783238
1702	1702	673.726667802098	523.759349116692	341.091461733586	127.740879776255
1703	1703	680.947711494485	521.467940627624	342.400927424603	131.263210463287
1704	1704	680.337503037234	531.443878232119	346.604477767672	125.398370250857
1705	1705	694.654442999854	538.172747507111	345.688381136195	135.278216593827
1706	1706	700.03527760664	530.443192362494	348.244794568794	129.309404762332
1707	1707	654.893149637098	524.309904806422	344.916698002835	129.831870632184
1708	1708	686.612925824821	513.509771585775	352.414630296418	129.558855219441
1709	1709	678.342755190388	524.330726512875	349.213161816123	138.205548416691
1710	1710	620.920171460407	515.765210690957	341.807808677092	133.077984561695
1711	1711	683.109252414485	523.837709659073	349.705883477889	139.424181103618
1712	1712	664.88863110042	515.655158567143	341.453488734468	129.980245569957
1713	1713	649.738429739034	531.385345664483	342.759018218961	132.845325973643
1714	1714	692.414696919806	527.145259629123	347.464335804198	129.806969508497
1715	1715	667.538252254133	556.696635518092	342.900244495537	138.176075753426
1716	1716	698.168320120064	517.865020720143	342.776453960667	134.948010932898
1717	1717	672.312531942308	560.959377937223	346.872605733983	130.471614098281
1718	1718	655.608585348268	541.381840184257	340.26988853553	137.058519801128
1719	1719	665.783605038974	527.433073391347	345.0879994026	124.450707126809
1720	1720	654.543764464289	539.455593535006	341.08262621674	134.605480054461
1721	1721	682.930957830752	518.992867675092	343.843483952756	127.848179922221
1722	1722	649.067558001047	507.345733336493	342.098398225626	128.925835437456
1723	1723	677.500869216688	516.432704670313	346.782140780903	129.068173048681
1724	1724	652.536074865007	580.753064386081	340.246680296851	127.407064867609
1725	1725	681.808769129815	515.934960571439	345.653949339295	131.991288751585
1726	1726	691.157926968547	542.789370428139	341.239766563623	132.139541287369
1727	1727	699.224606787001	539.984386581246	345.348941945892	132.287776842856
1728	1728	655.871705819862	500.195217522217	341.052912524536	129.832859789446
1729	1729	682.389925303679	516.898093771778	352.029495818003	125.659312158756
1730	1730	677.920282592848	528.060310881487	341.139497766828	132.532893209825
1731	1731	692.295600258027	510.108942758641	346.648882960004	127.555923586989
1732	1732	673.608982933788	559.231560232267	342.132710480596	132.523405004952
1733	1733	648.605246810152	531.526753018348	343.793518545335	129.267516230712
1734	1734	671.273353060851	520.388279670149	349.635900038457	131.184950026311
1735	1735	667.326966634037	568.709961292347	340.581898689913	136.587469462296
1736	1736	672.80698467755	502.439648143973	349.099876239424	130.205349157589
1737	1737	679.586981869324	513.630665294997	346.366193372154	126.996803609638
1738	1738	653.758361204399	537.552475755155	344.201901693377	129.637453950347
1739	1739	649.260176056548	513.270936061312	340.708921729434	133.354171368808
1740	1740	704.131706721817	538.191504933661	343.701523327252	131.572095773194
1741	1741	677.122296670534	523.339128681785	343.203211573969	134.332564001187
1742	1742	676.685612829839	540.151691945564	339.937332833428	132.7049754422
1743	1743	671.279429449703	524.109084608137	343.115055670883	127.152793010705
1744	1744	668.708655030302	535.160746418533	342.383986351354	134.184499898403
1745	1745	686.943019163426	518.95121895343	348.47076357287	130.450322868059
1746	1746	670.258935790582	543.064277057152	345.063208978504	135.720178386887
1747	1747	664.896203770833	532.826741324669	347.071211763085	128.264889047566
1748	1748	669.701840309273	512.907929094662	341.822177511399	136.908477879693
1749	1749	672.834889686898	534.205868771828	344.031116178403	129.559607658039
1750	1750	667.53815674946	537.358114198203	340.784171455218	128.192171599405
1751	1751	684.784799778457	536.482396312521	345.515871769643	131.207607477906
1752	1752	674.894229387371	498.205349843504	348.214249019993	129.008523464055
1753	1753	653.402547956148	553.913079236554	345.345435650751	125.414035831275
1754	1754	640.052351190144	496.515779352715	347.149620885236	129.107217814432
1755	1755	696.920696087194	519.089214455183	337.015776832015	134.185086381463
1756	1756	668.281374597973	522.801954390975	344.194166906944	130.408307155959
1757	1757	678.969545827002	509.367210481343	343.254898208043	130.169444328355
1758	1758	693.732730224035	501.925093281617	346.88572440893	130.600079054925
1759	1759	661.131419102451	521.081586932544	344.679708629068	124.729045784407
1760	1760	674.659085461412	522.658689146696	343.461233196713	128.411044968504
1761	1761	687.160832887658	500.977319406912	343.059241737335	130.66369005105
1762	1762	653.06687778842	542.13700149071	344.405050876772	130.986856021039
1763	1763	635.08273406278	476.510294053682	341.711890722711	134.277746041976
1764	1764	679.023724365006	545.15221163067	346.533837636392	129.210809329982
1765	1765	642.106251423269	512.803208435087	349.866830719933	133.362817782195
1766	1766	695.373124961021	512.227389205632	345.781991873502	130.573166179368
1767	1767	689.149338009185	542.051727807576	344.246393961144	135.352565383547
1768	1768	687.326320558254	518.230174517559	344.738802292838	126.872367742601
1769	1769	661.030601973104	517.220792163324	348.700023146632	134.418660538362
1770	1770	677.821968437754	520.751341441338	343.245384966851	132.631615391927
1771	1771	685.096947141177	538.816067735101	343.179718958397	128.785844297165
1772	1772	654.782866029042	519.858010177214	342.499433981645	134.098300457363
1773	1773	670.494067940071	522.638612803979	341.11951509346	128.290437385295
1774	1774	677.912597377529	531.317127084418	345.129765490211	130.185499854061
1775	1775	674.511097483344	541.721850870818	342.931426567765	130.659895400826
1776	1776	705.306430956508	524.942608224977	342.094025875396	131.298246512436
1777	1777	665.427197564199	523.59186353019	350.119425291006	133.238541265792
1778	1778	653.855507654151	514.939976479993	347.117988087982	129.434211911349
1779	1779	673.226706141441	533.970932130909	345.404390327266	132.013205253434
1780	1780	662.819185266239	510.496827919993	345.785536001203	128.613843035958
1781	1781	664.881787351814	533.434716499466	340.658638281451	133.117011441359
1782	1782	667.533720584286	507.654310833359	342.77862238685	127.415916453383
1783	1783	680.804810417107	507.863892458397	341.261534122486	129.690661846772
1784	1784	661.783018198275	524.325698354873	343.507069519322	130.73419378736
1785	1785	675.555034232856	554.71619928597	347.339544783425	130.010623376092
1786	1786	688.711035259133	538.645966268339	344.074845778788	132.434448745016
1787	1787	678.092692598221	542.109372906085	342.435354807128	132.352411596823
1788	1788	694.660250966895	536.920133835819	346.619890696849	133.121308667966
1789	1789	659.677589865044	501.752645042676	341.616513185715	131.32661963475
1790	1790	653.614007956126	538.942706172453	344.881750423495	130.338180546901
1791	1791	674.393528150037	517.434331434472	345.699200386628	128.966664081088
1792	1792	667.758906073541	549.591102717278	342.413844114917	130.932287789157
1793	1793	659.696553059353	534.129434305015	339.74984138126	130.250002082242
1794	1794	685.753866795682	523.572618223115	340.650343994838	130.373543187145
1795	1795	673.326481486827	520.003515378465	345.844576548143	127.759082550914
1796	1796	682.5308141712	535.347172881247	342.396245574137	122.146860763428
1797	1797	707.324442445012	537.019912005358	342.331715362352	133.07235794218
1798	1798	688.629167806988	534.545794767749	343.379155790265	132.092092956599
1799	1799	656.88250041027	499.427918447166	346.92449414056	129.558610563709
1800	1800	669.415158667063	520.690623552266	340.556188334563	127.177984927377
1801	1801	700.649403064239	513.549838080035	341.197435765021	128.24005350022
1802	1802	676.85734857226	509.524982763162	344.643364368756	134.1234168871
1803	1803	730.721310067208	545.22420879103	343.57874312596	131.126078046188
1804	1804	679.110555505744	498.117575077692	345.488498795144	127.318585764366
1805	1805	651.59289697417	511.634560541837	350.20178290178	129.449829346501
1806	1806	660.690741184355	555.257343807955	339.95857150314	125.190411147461
1807	1807	675.611296068585	490.502056210955	346.245564943233	127.552934839011
1808	1808	678.183824803042	539.257050312346	342.44102313186	133.855544998269
1809	1809	692.576575425149	507.575336328851	339.572429834873	127.285649480355
1810	1810	655.480746191624	523.028407625801	350.100052271565	133.025033365546
1811	1811	691.477338870506	528.799434624891	345.655371914098	131.227568877329
1812	1812	660.023229896254	543.84456777845	348.139486002845	128.537132166295
1813	1813	696.97832456167	512.66431306084	345.303594580191	137.016623271308
1814	1814	679.05182183857	534.054284336508	344.999130756214	133.04361976794
1815	1815	681.727715663557	502.216528351843	345.906880364735	132.267332032472
1816	1816	713.499006619117	544.825526997296	340.324930498723	133.774441649845
1817	1817	663.143680590328	513.473552442015	349.180071637721	138.644336267447
1818	1818	668.205669463878	535.54019975804	345.65536659697	129.429337298962
1819	1819	693.807674485697	502.320510785677	343.581848035336	133.466547760118
1820	1820	648.880983556473	533.540426861477	339.672811142173	127.083777425978
1821	1821	660.79297223265	516.615499132104	343.654475932153	129.1182476258
1822	1822	676.149191277862	524.48341159087	346.584214752547	135.039216149405
1823	1823	692.557206659328	509.784952941513	348.623074095898	130.083793252023
1824	1824	662.617324155633	545.318734621648	342.315473511619	128.584431183568
1825	1825	678.271651055661	521.249246127068	345.292894886382	130.246232919351
1826	1826	666.727454144312	538.641643536235	346.467345155878	128.03295185007
1827	1827	685.982093082067	499.472857908382	351.584776272614	128.516890672466
1828	1828	691.034827056242	520.822650945071	338.020474516212	130.762464373812
1829	1829	649.910431954912	525.92998359856	355.056535976646	129.578780327003
1830	1830	654.608924835789	526.361850776763	346.998574318291	131.675976323897
1831	1831	654.017748921487	530.381160004326	342.422861513683	133.817943873399
1832	1832	659.758446236464	502.646631106531	349.123602870657	130.281249801266
1833	1833	664.79888028338	517.259910098722	343.839733752644	127.161151882638
1834	1834	674.485733474542	540.434075967013	348.500489444606	127.892239425947
1835	1835	671.943226236156	526.764447706983	344.070925204282	130.231345608454
1836	1836	685.193525108164	526.982606683454	343.307492573484	131.106985216634
1837	1837	667.535932037438	491.227449560502	340.607637719058	128.265594850976
1838	1838	659.142372640358	519.781957203596	340.553309248518	130.471126339154
1839	1839	636.441640193764	538.700837409868	347.101054074622	125.999396171011
1840	1840	665.480161587153	529.748169187801	340.57946671201	130.693349307806
1841	1841	654.979139067637	524.916810737224	345.539929057121	132.746405152271
1842	1842	666.963030146773	540.655560951297	344.064799782577	133.254660226827
1843	1843	676.840449222719	557.005605328602	347.686878170565	129.550901051881
1844	1844	656.960869752402	494.433939923792	341.071431653642	126.744316545861
1845	1845	669.763445928024	539.220301882977	340.825335383886	136.0706301929
1846	1846	689.888221781439	515.414559320934	347.901639369276	129.079572085851
1847	1847	653.393957527429	531.764775579914	345.610819112536	134.457651499263
1848	1848	675.810794608577	525.967828908648	345.856120121125	132.341384878288
1849	1849	695.525866544313	537.516428103562	338.104080218424	124.714787101263
1850	1850	661.399942144193	549.683925784339	347.721253795428	124.159323015027
1851	1851	672.573672629892	532.258738808313	345.657739283124	131.354848956562
1852	1852	663.432931117129	544.879382460579	338.934501157298	132.002524335371
1853	1853	647.107079510325	523.75535873862	345.394232469697	137.042633206047
1854	1854	689.140418478379	553.587559420269	350.857306236593	135.175211282865
1855	1855	670.989763302319	528.38554087378	345.231545022287	132.576943677116
1856	1856	666.87100488778	518.826293983748	349.569564799331	128.807061313116
1857	1857	702.570895756377	492.135702307012	340.1744448397	126.789333007306
1858	1858	679.467148358931	517.326801513055	345.935680219683	126.188481272169
1859	1859	684.052703378761	519.490301213712	342.872806414932	132.669658869604
1860	1860	667.11628984474	532.175917318531	339.200337076613	127.061399409414
1861	1861	649.725920728676	521.890083789113	344.930649970514	133.931071108001
1862	1862	666.574615955787	497.617029393142	343.565918356353	128.942383538377
1863	1863	699.702996805033	545.851925943248	348.116303090255	130.055670054487
1864	1864	666.226585545393	520.046772849052	350.420275552575	131.207230310981
1865	1865	664.841111432499	538.906006944737	344.348771479034	126.656639226565
1866	1866	684.543144464321	556.199042543745	350.116751130921	130.080929410569
1867	1867	688.622648162964	546.492835359952	346.644794213712	128.39226812742
1868	1868	665.880908997721	526.805084690051	347.685827129062	129.804397187457
1869	1869	642.979375603824	502.587635477667	343.192765153967	130.007257628359
1870	1870	670.066515315635	536.912454255928	340.82133703471	132.096438085756
1871	1871	650.14977211436	529.613471497147	342.71394992127	137.125114166273
1872	1872	677.431393484041	507.038496335604	345.289661316275	130.031628352868
1873	1873	679.668385464968	518.069875635848	352.642132326524	130.968472441873
1874	1874	687.210645436967	543.936905581197	348.241560788825	134.049253480829
1875	1875	672.26094393227	531.712159859062	343.079250804215	129.271871420637
1876	1876	688.06962080372	541.815675072967	342.1520945888	129.821246355445
1877	1877	679.412467852186	501.69324379483	344.12123063965	128.526559143738
1878	1878	646.153166750256	511.674840704566	345.641074247067	133.58197611438
1879	1879	650.00877055562	524.343371612144	344.280878752396	132.25469229237
1880	1880	673.796988725358	532.287433674664	343.710628656228	134.256340529443
1881	1881	680.41992223884	500.747173525174	348.557666767322	126.107103215285
1882	1882	702.059109999693	529.483774611648	347.18879490296	130.629770933908
1883	1883	683.48824057061	503.641150812669	341.200079552886	131.746400977573
1884	1884	624.390564135239	555.039320111787	342.845939377061	131.329416538182
1885	1885	710.37540535946	526.273490936589	344.463466096079	128.311875621613
1886	1886	699.870199191601	530.451812433187	343.596299749409	130.480825813707
1887	1887	656.598587412157	538.679894878185	344.106794692916	131.540567214512
1888	1888	688.173384531833	487.316606751139	342.593549453005	131.283555397288
1889	1889	679.006010419477	550.12968588656	347.610440832243	133.647572034529
1890	1890	674.50303286963	539.749311805127	339.166494037468	127.688648904884
1891	1891	676.300684164868	527.030072284666	343.225692864142	133.679218986424
1892	1892	635.227040432472	503.385077413367	342.431308315631	132.209960501471
1893	1893	676.994406504564	533.767107504959	340.999791888938	134.841813489408
1894	1894	675.151716829918	508.477101335455	348.192527368193	134.317570169637
1895	1895	676.854472706021	523.185296357621	342.411127047505	134.304257414445
1896	1896	673.225285742686	566.201690858776	339.635036607378	137.059813319601
1897	1897	677.430862287673	533.867752868025	349.640392913997	132.56871606214
1898	1898	657.090404153569	517.775654797367	345.061893141487	133.160955772256
1899	1899	662.640444309119	513.630956920305	340.748595568984	125.754279439855
1900	1900	661.714580189849	537.375245905421	340.681423211843	133.907146846064
1901	1901	687.113781260957	521.146196682893	344.921995097215	129.520202707391
1902	1902	678.98207970574	548.251303006371	345.742078018944	128.259411717035
1903	1903	642.074061440749	533.992368702708	344.210193653141	136.434267686764
1904	1904	666.836403180817	532.764715813079	343.593703113881	133.038099429964
1905	1905	651.589063530177	530.337175159498	347.957536423893	131.201175068925
1906	1906	681.378674161997	492.200059173721	347.258130472464	129.448587007412
1907	1907	669.256053463226	550.813081204329	344.28939654496	132.917373172431
1908	1908	659.322671207566	530.202116938381	341.995149066069	131.008403911995
1909	1909	668.496724858255	515.088605175843	348.010158302433	132.438108598864
1910	1910	682.364826063003	496.796769222586	344.394650329764	134.007946625197
1911	1911	674.116021575329	531.739202863466	347.351101170218	130.041985457775
1912	1912	680.134889262951	506.24698669292	345.312294346154	134.061833488434
1913	1913	680.282009629418	513.031611893093	344.219482150651	130.327240774695
1914	1914	665.720516642105	478.844386672434	344.846856851689	130.483690464554
1915	1915	672.438864345207	519.869729997064	340.885200019288	133.943731070899
1916	1916	685.088790966956	512.228517084718	347.362848153895	126.872933183088
1917	1917	674.403360435819	513.173607168536	336.104938833782	128.088777616833
1918	1918	701.708130051152	513.752776009601	350.969354863841	135.422564624785
1919	1919	689.409441515785	507.421074980556	343.609419574351	130.482031012505
1920	1920	654.318042600954	566.013549891965	343.592679537687	128.866179933267
1921	1921	716.217285245269	531.289389240257	345.034800966209	131.10171300009
1922	1922	667.044238031026	510.362860597152	343.60906321501	129.35444379513
1923	1923	670.755689705134	524.269531930783	344.110950595748	130.970687817448
1924	1924	673.899127829203	519.911937194307	342.73696025418	127.765622116281
1925	1925	664.54623447774	530.937498310117	339.9697884251	127.748699624094
1926	1926	672.987290743368	527.481603282631	339.388302391172	130.250978499705
1927	1927	680.569264015279	511.485593969435	340.715235754092	132.868577413605
1928	1928	681.972742331038	532.026850914908	343.789268226411	128.28304851973
1929	1929	682.746411322139	522.86697798817	340.174079738481	131.212848896863
1930	1930	669.917562689303	526.012273711972	344.74657650894	130.426270365103
1931	1931	631.587653074813	590.888189638481	340.377057167518	132.956030873389
1932	1932	668.668223119601	520.895384893105	346.776406547426	137.752236399028
1933	1933	684.25484177609	545.384814747983	340.762143610714	132.037935505732
1934	1934	668.547335214239	544.543015169803	349.343138244391	130.90041337577
1935	1935	660.353320032272	507.92512434119	342.54452115479	129.757507022873
1936	1936	657.730161496923	509.791276091411	338.99561100366	132.576535713179
1937	1937	673.416345101375	504.382385569614	338.047073296728	129.455514599509
1938	1938	715.824081471592	498.932203788308	343.920364480202	130.891954290758
1939	1939	679.710607404117	508.180852106487	348.666532154882	130.507999728551
1940	1940	697.129737542853	494.070099185988	347.231046702521	129.913071854828
1941	1941	667.638300642021	526.453909948651	347.884292066681	131.090807477675
1942	1942	661.681776613178	528.491016731435	340.639564833817	132.671382973929
1943	1943	677.494164173739	505.868062715621	346.972560036665	132.037521351412
1944	1944	661.172775837797	520.472431296555	344.234358017177	132.023277173989
1945	1945	653.992676433448	521.630925423354	344.223472191213	136.860462510038
1946	1946	669.817882988711	538.82281622616	347.724927145766	128.345492629117
1947	1947	653.918750654499	504.484655281709	344.781929336111	129.490889853196
1948	1948	671.29384823672	525.270509604466	341.665713053933	130.174603333237
1949	1949	702.811261171894	523.940501089421	341.619513719813	129.734255493032
1950	1950	660.559950052885	505.468105855294	344.504467206942	130.658952470336
1951	1951	688.044257177797	521.422384702766	338.209578640656	131.759785504203
1952	1952	685.831224224999	567.057696118872	339.76314387822	131.682432321568
1953	1953	669.941784919728	514.107356135693	340.336482658668	135.47129883473
1954	1954	681.755101187712	520.966386535883	342.058843789611	136.498023041897
1955	1955	695.329203719495	510.590936954134	337.250477579767	132.148015524923
1956	1956	653.875965299532	553.231035585713	343.608635405854	130.347954649248
1957	1957	671.990951746284	508.080214830328	345.09569713119	129.218574793639
1958	1958	654.845716407005	520.033189079939	344.799504629621	128.922457537679
1959	1959	653.058684560399	528.298784939979	345.066703521895	133.962165898393
1960	1960	681.811455500189	509.879992459347	347.053180816124	127.62556100859
1961	1961	719.966054471018	532.369027766638	346.647061587331	132.511115688346
1962	1962	692.813030334229	548.045746340751	342.439765336555	137.036166212902
1963	1963	693.495249160968	502.193881632096	348.113378154219	128.019088835034
1964	1964	678.381703165555	504.552235536122	338.048502324431	133.275612302641
1965	1965	659.681285025034	511.096554207806	344.378546835731	131.39165526754
1966	1966	672.477183135751	522.006734434829	343.78792988207	135.001143802044
1967	1967	668.350445366233	538.613880813081	342.140383340937	136.749003455289
1968	1968	681.936979708113	520.418408650796	339.651905593918	130.64426835015
1969	1969	644.792785276682	530.53797435964	345.712345732963	137.147691014387
1970	1970	679.014920320949	498.253985078085	341.101498606426	131.94927043213
1971	1971	643.008924467229	514.561457919517	341.733543178256	126.690232845954
1972	1972	669.272076919472	530.251521727545	346.217975565189	132.016474716474
1973	1973	665.938103967765	492.037188230342	342.633518455599	134.508075853988
1974	1974	678.763259519252	540.173474267894	346.383148532119	125.066371371662
1975	1975	677.706280821815	538.272405723037	350.939367929277	125.025939827193
1976	1976	665.45630004639	481.415293152314	341.634255434468	135.071206111908
1977	1977	674.201819649178	515.690633612897	340.196334175762	129.423923438472
1978	1978	636.726585827185	535.345147995412	347.874272647316	130.082490094863
1979	1979	690.896332351593	526.934015581155	344.095085226677	125.428890057742
1980	1980	652.084061880419	515.745118266441	344.982422662694	133.819233693601
1981	1981	678.124336239088	527.861758350509	347.65845530854	127.692852640503
1982	1982	672.994375638192	516.045992789826	339.127376614741	130.94348206924
1983	1983	683.056336291461	476.6501032024	346.489145014613	126.704953205258
1984	1984	689.610883584988	520.181458065468	345.708145721142	133.677347265004
1985	1985	697.706178725177	530.686838883795	345.552282389864	130.830793184826
1986	1986	683.815261850638	537.415636978616	344.068930758984	133.662488380346
1987	1987	684.675830375015	557.237278496549	348.464191386951	130.2792727725
1988	1988	656.709601060873	521.345175446402	344.21237044229	132.042025395757
1989	1989	678.464489011331	516.900380553144	347.403530145384	131.501833166365
1990	1990	657.27244445902	513.657430881407	342.255342125193	128.033379005173
1991	1991	673.975900448582	516.609203900965	341.836862659659	133.191337136453
1992	1992	649.622665647257	549.045293993134	339.732043579036	133.427531666491
1993	1993	662.906549851966	528.118552132462	339.41654135747	130.653968121125
1994	1994	698.50494735512	500.952363458024	338.321239064662	129.672980353686
1995	1995	658.240682993034	467.755929591021	335.211988042457	135.662942030185
1996	1996	678.007246697048	525.545126053688	347.519994290003	127.726955362514
1997	1997	684.7795796387	519.251994141666	342.074159684484	122.952858786327
1998	1998	642.908451829704	531.110577463748	345.802275961558	127.385648741765
1999	1999	648.570478123932	535.429762597868	339.828803735438	129.968432998731
[truncated: 3,001 more rows]
