# Supplementary material for: Hypothetical Outcome Plots Outperform Error Bars and Violin Plots for Inferences about Reliability of Variable Ordering
Source: PLoS One. 2015 Nov 16;10(11):e0142444. doi: 10.1371/journal.pone.0142444 (PMC4646698; doi:10.1371/journal.pone.0142444)
Supplement: S4 File — All experiment interface and visualization stimuli code is available as a zipped file. (ZIP) [file pone.0142444.s004.zip › experiment_code/data/one/83.js]

var results = [[687.879116777663, 735.968526391938, 646.523731347583, 678.994447150564, 649.22032331219, 669.327028445134, 669.264424296534, 672.716479646833, 667.568589413165, 667.155039540938, 690.533253109437, 668.312803827393, 668.771936852326, 653.262652096101, 680.141575946106, 694.795203203022, 690.348204102963, 674.704320739111, 684.708288787432, 679.776091908616, 671.153598630388, 674.785187258758, 671.120269363051, 680.621853669767, 675.861199942464, 691.093694353182, 663.551813637042, 684.55510717675, 666.364799109245, 693.972050741037, 672.741317658187, 683.836844144433, 681.410936780382, 654.58157216909, 650.136037584088, 703.543955835209, 657.551242670129, 659.255102460866, 640.677588798955, 674.491784151267, 692.313578806373, 666.328096129935, 680.720812353747, 669.878594267373, 660.559321706398, 669.682562683245, 646.909488773387, 672.06823723995, 708.078337570321, 685.989196453949, 673.57463267454, 679.923969269816, 689.578853570071, 712.782423043392, 662.790865212626, 669.48783844088, 681.911919370397, 684.772507658838, 639.599393705658, 635.818716311873, 664.322478624286, 680.435266671194, 699.979385385393, 681.725588503786, 676.4865399916, 666.589215380853, 651.878493246158, 659.728358545513, 640.643746541226, 666.096884336996, 668.534243533835, 667.417720922933, 693.71049930899, 689.091731286619, 675.471567105348, 658.770867625874, 658.773888826208, 677.975215255992, 679.388023946106, 648.426377042517, 681.57330161307, 653.826333164761, 674.345445931334, 697.84063200159, 687.863300956387, 681.030927623576, 648.542321753418, 676.541695764746, 673.54634795932, 657.664025048162, 638.829148585298, 711.057662200533, 667.223219013486, 694.555159930071, 678.235250704083, 683.084631287568, 661.533314438469, 668.403973507955, 715.324288120595, 653.20998771506, 683.885982568896, 697.277343814842, 699.691674775125, 637.640882629353, 681.50325757936, 657.856661791289, 692.525774065273, 658.732245758197, 666.223080088498, 670.609361421031, 682.153754701248, 650.424447231075, 678.916519652651, 655.850807983476, 668.511669135677, 648.581927399385, 675.482812814491, 688.285875139965, 671.048784670404, 666.723684433381, 678.529603514014, 689.435775278687, 675.122298682446, 670.981094477033, 692.4163834337, 656.799777847689, 664.362999083995, 674.815604274264, 681.427745068514, 658.998564699029, 670.288897946374, 647.704124062897, 688.319002831436, 672.790104227555, 660.430809962309, 667.614401435901, 661.29976755239, 683.178816524926, 675.153813381841, 664.514238814572, 677.695402815067, 662.821296399095, 694.868829846964, 675.394061954053, 681.324814618665, 653.225176046507, 661.484538552199, 671.323961351649, 684.045994890692, 675.715431816279, 686.860052859215, 649.859401195848, 666.742329340434, 665.627861232474, 668.314333387561, 672.074562426512, 694.239323346778, 658.088507201629, 658.986400196102, 675.826171541587, 668.688609143061, 672.967386150868, 698.788809238404, 681.242347993764, 677.0520872, 660.171463042135, 682.573657767039, 677.757072905763, 692.161341403752, 680.83498609796, 668.028587517807, 674.721533023543, 683.272449690844, 680.685843952522, 660.473799934214, 679.729800286439, 652.55357219496, 688.268883752918, 685.342714177778, 681.121603905534, 657.621161693481, 688.105313705138, 662.932009272679, 636.09341325115, 690.650366299393, 634.206076119281, 688.17168092667, 661.461845368741, 715.555948363436, 641.608748329812, 697.181965583669, 684.574295552944, 685.726971173219, 698.44235642504, 635.440869685337, 677.311090376905, 647.842322322534, 694.333954735931, 672.460903465234, 678.199511296458, 658.238297218546, 656.78506424561, 672.697743658295, 675.159202947002, 661.106252492476, 681.869922216889, 687.883946935376, 684.896495009826, 675.881236290196, 680.11851881053, 678.839349230598, 721.509685363071, 679.222279076836, 666.307112259341, 655.374710822241, 673.101990633811, 648.198262154287, 680.92853894753, 689.432491448184, 668.083052815503, 669.224764563793, 643.442983103452, 665.703993125524, 683.233452772746, 678.864783560183, 652.817699977219, 691.006370116325, 666.23733102238, 681.783208105734, 668.031201409213, 682.803192966556, 674.632823764027, 670.527795472187, 673.582441926359, 726.075922237926, 657.33497079239, 677.207964245771, 667.912710979063, 695.96231349, 663.788728977312, 651.625835195068, 664.606708288715, 699.049504354866, 674.0610526474, 626.224735518364, 646.700883725081, 644.390741943687, 659.759753898572, 648.628434412485, 660.587044442713, 649.398864617423, 662.96652230521, 680.41058041844, 691.239024642272, 658.919790052189, 692.707246393224, 684.555058715333, 653.690224343901, 666.282490851804, 663.760468779603, 705.656630323123, 658.655727597597, 640.272805209771, 662.888443018778, 671.12676037223, 660.063586248562, 684.320211373413, 675.641648048207, 662.857559915496, 657.295903986878, 661.499089532778, 664.153660891408, 673.553685335227, 689.344578709698, 692.935576643406, 661.688492314956, 669.979338992511, 666.514819825838, 685.432245118548, 644.410399025618, 634.109303702226, 678.736087078583, 651.913774145698, 683.989239735476, 654.396208847228, 656.187732616352, 644.237995364915, 659.489788091917, 659.355851946698, 684.018721653627, 667.002470487259, 686.19170820198, 681.923027712781, 665.83021694819, 670.095782676445, 674.124921638872, 662.206045508991, 680.971326112393, 661.847652723634, 681.895214936432, 670.035961342231, 685.645511545258, 691.816001728469, 671.465941678575, 680.808360995207, 661.784864555611, 657.581177656375, 647.799850546476, 664.066592748902, 640.081886701819, 694.609432354158, 673.223560745565, 698.520043388123, 634.277737926747, 667.531337579784, 693.952443733044, 641.763287652876, 678.855295084123, 676.248868449096, 624.009973200896, 655.12998849627, 663.39792341957, 649.564637189265, 673.232082280509, 661.081468912636, 695.570996957371, 666.699240553156, 660.145695163049, 681.82093610726, 653.308629493331, 658.734508992049, 655.293814253518, 650.016247051184, 648.862128527698, 685.912043720615, 656.472977167, 681.660577164376, 705.433930406735, 674.815114670185, 654.495207222495, 633.201888275615, 637.999519853747, 658.447157372524, 690.233839781941, 681.141777781577, 674.99408051896, 710.776207508242, 652.694032874489, 676.118260621134, 688.121057935964, 672.146031934427, 692.262083639529, 666.818747805989, 651.752957135434, 669.107830388518, 653.691584314106, 676.529032375411, 662.052045739248, 646.106056435364, 626.925026779744, 683.020143844817, 680.518024071962, 691.731133358952, 663.343239655206, 662.903170334174, 686.611749784516, 686.680054020999, 687.116766514371, 649.306140734118, 666.244533048614, 659.097813068936, 670.583016022582, 675.204768822818, 636.083955583814, 674.552572735751, 678.0126971717, 688.924697140485, 665.589080802466, 660.054927196822, 682.36660368286, 654.851361942969, 671.456444306921, 689.077215208824, 631.145898839249, 678.238300247306, 660.424534927411, 679.726667459072, 649.077846338467, 672.529775523889, 697.050910532738, 694.162807013297, 666.159055215512, 653.673137239964, 654.587044618653, 664.948799074668, 682.838329772597, 666.348984509597, 691.282940816673, 693.706814610213, 666.793819363151, 686.742255482962, 675.136503242941, 641.012844577465, 667.101219294074, 659.627826676506, 677.964386255975, 654.204181488933, 652.583881178039, 665.100316877808, 686.844335207065, 679.303133145835, 657.147977377034, 685.759089395016, 658.683260806155, 655.631422272645, 659.894828481644, 678.163375787062, 692.177654581324, 691.361763896364, 679.021398306412, 661.682975675102, 645.362134477838, 695.373995193436, 664.905521405945, 679.319309904999, 679.03106213, 671.765754221118, 659.35263151305, 684.975296766059, 664.416221699114, 683.331140818248, 679.123834278175, 681.612883464274, 679.548102149522, 699.013498199892, 663.961663502831, 669.781920119892, 657.112836953206, 672.45753861931, 661.169742933197, 710.310491337721, 688.525012246024, 683.783998619886, 691.708403459066, 694.323858058073, 663.415259507978, 672.413554594178, 675.435580305886, 673.397285242047, 691.40675864224, 652.508567475828, 698.963896901971, 682.368313449521, 665.512483426742, 680.97537956892, 662.554206411543, 671.806259130087, 675.758689605657, 679.842819714419, 669.455984096176, 685.739528076352, 674.448379297388, 669.806191918566, 686.246270799586, 654.346433221568, 629.369999306954, 667.374598005356, 690.879471562721, 691.415447142808, 674.127705921967, 659.630528254193, 669.61526782983, 670.930252885235, 647.679222938129, 662.543837129684, 674.049038661648, 652.387399331218, 659.551935568549, 671.669777216076, 669.726563319141, 677.545247232086, 657.870202202429, 676.994019889268, 675.098328676462, 659.994476201126, 661.116320066725, 661.525471260234, 687.6626969055, 691.498325320647, 672.230755453579, 673.953233873289, 652.848200335305, 638.850957263356, 666.158070684711, 654.375867034536, 672.027543927942, 651.185487071216, 664.522342950983, 669.867728973755, 671.137648997818, 676.919079246642, 645.495918240735, 674.548174419203, 665.765233391629, 685.683882659565, 697.665263380453, 699.56158532235, 677.077596514998, 695.371772855489, 683.874003795797, 650.715968811589, 663.504070043696, 657.683434946264, 681.736195489695, 646.710106859681, 678.118782321507, 667.461334502422, 684.445704152576, 700.831796190183, 666.192427556265, 669.713934011716, 680.83187972419, 677.803316856267, 696.243716140873, 684.574257132057, 656.951564597701, 664.281770656949, 670.479264493116, 657.761900434675, 651.322434550958, 683.380972513703, 666.480148068817, 672.104318463414, 698.331419411804, 667.901336224791, 684.777936746198, 662.88848459407, 651.259212017594, 691.34726069963, 664.857357670158, 669.294367022236, 715.62079509334, 660.274605335737, 698.960211789219, 699.938699204594, 660.1270848433, 680.251990393344, 669.795622987479, 691.846251767042, 675.176435510954, 676.590993444094, 664.649107766845, 662.930447232054, 668.979078255856, 674.022352006774, 681.151077249826, 670.438883562627, 690.854009587628, 684.692185290156, 648.596850121154, 676.218057411879, 666.049680758265, 679.015744845455, 683.899648861489, 684.359330629593, 658.221352557437, 674.441372022833, 658.905192430029, 657.428377872819, 671.885412980859, 666.885546275028, 672.499429213081, 666.544087715291, 696.34732341457, 683.339962543378, 667.313135984426, 668.465538434055, 671.911816318291, 693.455426103943, 683.085774594183, 655.292469915944, 681.642241735568, 649.764026428027, 676.794119937953, 698.111319673203, 679.170228932476, 676.564691202776, 642.093071393237, 672.434676273402, 662.865089781134, 697.734881138296, 685.873557636071, 653.928597135165, 666.80698623345, 677.324680671916, 693.880906607657, 659.917449572089, 694.282214245785, 631.167244781278, 683.356181264425, 679.945998735022, 666.571622058841, 665.012459305905, 689.763073882264, 672.513044883549, 692.502381830203, 665.787881973448, 662.114911787311, 678.611880366613, 671.487293938463, 690.687620338979, 681.26629677913, 675.054994060457, 664.489432434095, 640.951765199982, 687.059943192849, 654.41511909395, 676.240509888426, 642.203264529434, 687.886097439715, 654.06800316074, 702.682957862836, 672.77378032068, 694.332128680236, 669.086963934998, 649.286050641056, 680.740519236912, 666.287498101806, 670.276649285953, 678.477793192717, 661.852178947909, 683.233064053221, 678.019088949135, 664.847162613319, 723.134380322923, 679.324588216834, 683.413011429269, 658.901813450681, 664.272046122651, 687.489238310647, 691.985649046001, 664.189046446297, 690.033801877403, 675.585306765478, 681.481547628335, 673.724579431874, 698.387707665939, 667.61696000483, 641.112074152639, 681.530309314244, 657.964548189988, 650.928808446406, 687.00365992097, 667.883554637527, 666.134202047063, 679.488232634552, 654.914120874133, 652.065745299718, 674.365331942479, 678.24383753921, 683.172054006532, 658.000352527207, 686.214007859941, 702.591024661893, 676.225030567087, 676.52237821715, 636.270490104107, 671.045700889814, 687.927856095426, 707.004805535766, 677.714519389315, 657.367382525558, 681.110004420011, 700.383445674359, 658.642073662032, 669.87158719325, 651.259237081405, 683.517096663928, 668.258902669279, 687.901573750749, 652.731635099582, 669.394060317192, 635.547779857787, 657.381672829446, 677.156238280182, 682.341709802561, 662.152207897535, 668.62520371907, 644.069271692306, 671.676985161016, 657.64995053126, 662.24618808058, 676.410858350384, 673.566256731735, 669.847701273752, 667.303502119934, 664.502486269403, 695.837768639148, 690.125113306695, 673.479769959607, 680.425974318862, 660.223353639107, 673.863832695731, 660.756298294666, 668.095131286757, 663.799152817718, 678.182129171084, 671.653883869688, 665.870875428164, 693.924073981359, 684.617037999904, 681.293894827813, 669.174397476416, 662.726816141539, 646.896397306961, 673.692809209974, 638.146456586542, 673.948004739324, 674.317083570745, 700.937280169847, 687.515878835624, 677.588084649541, 648.431358850878, 657.091997687787, 688.46259209433, 681.173619805092, 661.159002026228, 688.078380606824, 682.044860164788, 679.382869033024, 665.770756196781, 672.351642226291, 668.967789695578, 643.242900163446, 670.816829396064, 665.882229120332, 659.251896220282, 693.354426977742, 668.887873891503, 649.054374168235, 664.355653462056, 650.519377250298, 663.452970395868, 677.785575402058, 683.078937536313, 684.630398356941, 667.087096147433, 666.540148525474, 625.949864878343, 657.223000431494, 677.74493912049, 697.561296428056, 673.305476279152, 656.836642980136, 660.851069590879, 670.36876948791, 659.332129010936, 671.438533080982, 694.807963012018, 653.316938004587, 671.60095299221, 697.196372530358, 687.096931922706, 658.323728691809, 667.329300169867, 648.269648264858, 678.844559550879, 672.932249419245, 684.9035151556, 671.010351596786, 644.546562367297, 670.566340850173, 674.927690309425, 661.315595831677, 674.477436652217, 690.250386025228, 680.147708978521, 686.189638372009, 642.615444715381, 677.096467540375, 665.657859356325, 658.686988701965, 647.791055253975, 659.274919244093, 652.840383857962, 662.093139964961, 688.069194120008, 617.832361276483, 647.34518506396, 676.233783005477, 624.121512917226, 659.568289531987, 686.773736926073, 698.20749113242, 649.191399754167, 706.570121944696, 635.015682979146, 671.061058246846, 671.851538223619, 682.816569273666, 661.94806810388, 662.028378501505, 684.841093337125, 660.620686811115, 698.440598575877, 677.597779744141, 678.804465180148, 661.356349679991, 643.782258844114, 686.992644822786, 674.006157706177, 647.646828360089, 658.038835131965, 646.995306539608, 682.61903914296, 694.965926806227, 697.358818918526, 679.285521019505, 684.434668611185, 664.448209417905, 645.518675899765, 693.787599819564, 650.65700281388, 696.945598802568, 691.788131983929, 728.395236979303, 662.736562658429, 673.709926971996, 694.860177188418, 689.865278144833, 684.276172134816, 680.268227964738, 663.088034316689, 675.070056146954, 676.745759527845, 673.49812484887, 700.469152676162, 681.497312337675, 655.986858889324, 667.115246480698, 674.85511942586, 643.845042036249, 689.93605671374, 654.757815545673, 667.913450800464, 671.802488492939, 659.790347889249, 642.334252039709, 673.592055453954, 657.940696783512, 647.111496556392, 664.925203447988, 663.741901292363, 652.876987351739, 643.907176253523, 665.375522431001, 667.705356002593, 656.480968114048, 650.766502347692, 647.967921585993, 645.877673091741, 685.761890617091, 680.842674857018, 703.593936837323, 655.693420658721, 676.325309418515, 663.137506308339, 672.719370414748, 666.18229300418, 633.084138109136, 657.810690617133, 672.280445366755, 665.899981226537, 663.617227290355, 671.883635157901, 691.704512104359, 667.219584346879, 672.707674217933, 680.696202815397, 667.342191097176, 639.958479996147, 666.179980882663, 707.041663433753, 666.004911516883, 690.546176732147, 683.446124080654, 704.218837455897, 706.950246214794, 683.189356097765, 674.858183704688, 680.094823485224, 654.124901097755, 638.031248048541, 683.229106725824, 668.569983178709, 670.077450718731, 669.090542179164, 683.229470377862, 635.16398538646, 688.666695813478, 677.006561752008, 682.086993779038, 675.04979137264, 682.734630000874, 668.390814836684, 670.130931999736, 660.319233670097, 691.129659910746, 669.01784506349, 679.895536290307, 654.758225868381, 662.7767687773, 683.772673342111, 665.805686978422, 667.237503402869, 671.752671301751, 681.661782546703, 644.489073082305, 653.622858699887, 654.854071933793, 711.600593912857, 692.326552751783, 681.106339390176, 688.681927463004, 657.059538935296, 676.723005006542, 695.595674942518, 697.586521141531, 675.363141405589, 668.216097613405, 634.407227553876, 669.537054397762, 662.029506667578, 712.605630098267, 673.588862497489, 670.473397879408, 667.456727921747, 683.984422660213, 678.388225866557, 682.490808235495, 672.902038226006, 672.382568591461, 692.761293586072, 711.267356807326, 682.678991146715, 642.383278553713, 692.573392875676, 681.588021559118, 683.46300128136, 678.882934566834, 696.683513232042, 663.751383237492, 630.783138243427, 673.246854572535, 634.425240863891, 659.851356373703, 681.196146344943, 676.226300751118, 690.643375603627, 683.873303429314, 670.184786908885, 679.993078439654, 655.931213208337, 659.7951126193, 652.172736191619, 663.589700170482, 642.127596508776, 676.824547532695, 636.684365991927, 658.014548999827, 704.598592156424, 666.946653877614, 630.328083745169, 681.361943414512, 655.801323999043, 681.045212153139, 627.776168820502, 717.014256117674, 700.438100074558, 669.448283705895, 691.162837507567, 672.216590412333, 667.127614387697, 669.176602937213, 645.645834110941, 665.111029384025, 670.544910694561, 683.921084400399, 645.966970731714, 682.800611366256, 668.669113064464, 686.26253374027, 648.040313636886, 647.899760125861, 661.154358147832, 699.10523754064, 663.674058764491, 676.43709579698, 673.309003575801, 698.498179524263, 669.985480234577, 692.992574292979, 656.817495858556, 674.885282795498, 676.117028079517, 675.654780996085, 696.708612140221, 688.658244706246, 675.269581897754, 629.065506304906, 650.417511812271, 672.581652202508, 662.189312782054, 666.018591003906, 656.874887264462, 643.57352415857, 672.549656709507, 655.788317248952, 677.520530854128, 666.339514225736, 689.530872258572, 677.476824923404, 633.973295353296, 687.627366381469, 693.325864477305, 673.345601279904, 638.486066864653, 677.021527022548, 626.89131508129, 689.917511724947, 665.459894441046, 696.68422040653, 680.254167109249, 660.723193541346, 699.346250640985, 650.479638217708, 685.845510809495, 669.752151133344, 675.69456070342, 688.051449905747, 657.178213365321, 693.403285178505, 646.591803207792, 680.879308750846, 663.331603053577, 646.107313540335, 670.533791307771, 644.979980204225, 678.588065212091, 648.021555805731, 695.684323409106, 646.923719368343, 677.317740160487, 680.610055639348, 703.253786423097, 684.148837269109, 677.006366925757, 672.432920355777, 676.772524696426, 669.569905586008, 671.642067472409, 701.266704049801, 672.772546178404, 688.00859287054, 685.627105243288, 668.957108007396, 642.549043198304, 677.078859580465, 652.415542268867, 674.287018919215, 685.104050549847, 667.692243209626, 673.067062952494, 680.081029135058, 680.086591430345, 684.672289707608, 670.446093612836, 672.172476496432, 651.626906856594, 662.054136840338, 659.278743462456, 674.19727951239, 672.320710314448, 684.862924512772, 647.963796702801, 675.498499889612, 684.877907401778, 662.461381111113, 697.801785332117, 672.250634793169, 656.54076240604, 636.011900770068, 702.57682905846, 679.553689899273, 666.852472067282, 674.716313618084, 678.119298303374, 678.254257869544, 648.083187900823, 649.313732781446, 659.369982038462, 656.719941292022, 678.256407627002, 704.844099558743, 674.174212770898, 693.500850246368, 679.179035552725, 663.662312114123, 654.424410357165, 639.764004097693, 655.626256960442, 666.856094255812, 664.767351442933, 669.147019917482, 659.46068590592, 667.472568883248, 694.388763751603, 679.644492471699, 612.116150123827, 689.707716269788, 654.135464876783, 656.574418584049, 690.962969374011, 649.266018711704, 642.421122268033, 679.937363045635, 694.854526722922, 678.831366943949, 680.580205607957, 663.401186896777, 662.997316730426, 662.818303197379, 681.932222192507, 691.806194949889, 701.560216157564, 664.871753888874, 659.8865106013, 661.700543535105, 687.862783774392, 682.68866586659, 681.915694924316, 657.541674679016, 669.863499689136, 696.975558218626, 647.03871739894, 669.823651375313, 657.986779936903, 692.929077519342, 701.032772762762, 680.156705843554, 670.23575631697, 649.83416601571, 662.154686544614, 651.634680675126, 686.769740771894, 679.96003367864, 690.331729272897, 655.571703477554, 674.502731559086, 671.169861324596, 697.781123810363, 669.99462672774, 710.624927059114, 670.733988300878, 687.562146580201, 674.910135654289, 676.229855800975, 674.13572841752, 676.59681536342, 695.466589262031, 668.909261437383, 662.038355401322, 672.184100928633, 676.496223228128, 644.203180528502, 658.556355352311, 659.717830237947, 650.63883962426, 655.898787148802, 672.151126335004, 701.725723734404, 692.120670503453, 661.902878226169, 671.808255181561, 659.580379964118, 691.821131023969, 669.789211127149, 677.074291466189, 672.628816414771, 666.178770203449, 668.448010987925, 697.943853257493, 657.84665890122, 662.844840435309, 683.275427516648, 672.661601372458, 687.457555295988, 679.461708055434, 670.003244351674, 691.029006822653, 658.111491791518, 675.645317732274, 673.710008442665, 656.699741942051, 678.2550889088, 680.261981748044, 683.488056051249, 665.142466114188, 665.166964949301, 659.031227802275, 677.044215810439, 654.852230556615, 663.368839004914, 647.644359833817, 677.815063396366, 660.445731470931, 690.805076532929, 689.111663214755, 655.548822509485, 659.703506596725, 687.981647792139, 644.997680583439, 649.938253881754, 678.968808489569, 674.86422450151, 687.918898506298, 681.023960770181, 689.1093879524, 671.327865864011, 647.810567873987, 687.583433766314, 669.403924495559, 725.479006450764, 669.099676993354, 657.343921359126, 668.349778276716, 674.597714189301, 653.778913738799, 663.131902091818, 669.818152691106, 681.304525459099, 651.552063404357, 691.807299308429, 650.242742741115, 690.054383747841, 693.212390769698, 618.783410412953, 689.611356019944, 660.556820721326, 666.317373152974, 694.753868610092, 686.599291704353, 682.346830009378, 693.199901009211, 664.423411861718, 655.321404877249, 680.152184692804, 699.104784792097, 692.803704151714, 676.634419926164, 661.251576899429, 642.635445924398, 656.619949758899, 690.244109516687, 683.624945229573, 667.979057216557, 661.370036135026, 650.614420726254, 632.783009073728, 657.162228462027, 647.353032038113, 702.58179828868, 658.205330972335, 633.30873284673, 692.009187374779, 641.453981397219, 669.825742297223, 683.893508758325, 695.650172692005, 651.11646358159, 681.761666539314, 676.544946047632, 687.522146300076, 657.98208689655, 662.014508238116, 670.217818594387, 652.963786674754, 684.193434021295, 679.715815090941, 682.864308881799, 686.36768681338, 651.586503640532, 682.903894452876, 673.666580102212, 672.804831674515, 681.216249050326, 680.680601847798, 644.372612039025, 657.464826258951, 672.611867024073, 694.044863833808, 652.972099623327, 660.721655206596, 682.518665002048, 689.023681295355, 670.945668814141, 660.392553141395, 698.614027789404, 665.897951558718, 673.748828878118, 679.676814709424, 655.442666684363, 662.392879792588, 658.865096103983, 705.333970125846, 676.435820271197, 680.476648843754, 673.884272692282, 658.870747699889, 682.157085207401, 695.253905494232, 661.292116148054, 650.00309653921, 698.454026446638, 661.61000070196, 670.56700218104, 667.742183958761, 663.785961077872, 661.884789273113, 675.17283117794, 664.32250886105, 688.994411992645, 691.048593580808, 691.999678856432, 683.991434216162, 646.983914861918, 684.076653117272, 676.065887458122, 652.553287861652, 676.684192891011, 699.698531947628, 639.513650088171, 678.644384476468, 689.414608544954, 683.837149171289, 666.098642975375, 677.571986343817, 679.538131273936, 664.547058649766, 665.98365647392, 678.577358652381, 695.726889674709, 709.419781604511, 681.807887278285, 679.52971547047, 693.046995117858, 685.884936957876, 681.019073193361, 667.664325962265, 670.673214288725, 687.02396351116, 705.596000464846, 683.688050983835, 677.51545081502, 674.591319413615, 692.755257487565, 674.242504698773, 658.51172819266, 646.229763909347, 675.97289248268, 662.610411891428, 678.950902990461, 653.503883275736, 667.368887535571, 655.611505168328, 671.912014709736, 689.004637111985, 694.022059716725, 666.018307846209, 684.981118414548, 659.462890161268, 660.603430391798, 655.135716262756, 710.729985180944, 643.534515551671, 691.301241752136, 670.275621763343, 683.181047400436, 673.118349508205, 688.391052842911, 690.822284943223, 677.280567903228, 670.712644145102, 683.138670198091, 686.800619337435, 673.185152504303, 648.24395833425, 654.643736241438, 666.785774501454, 681.415204423859, 676.89258242428, 694.7669157294, 675.551658111407, 660.464896794112, 677.402106237839, 682.040668212598, 666.546202170174, 692.97250066554, 678.228798244477, 693.995766121958, 656.959957638346, 669.400135689028, 668.760206098221, 676.906068620306, 689.896277727202, 686.081882206906, 680.989630612364, 671.97479472095, 677.205213818161, 658.942510691534, 696.32400474188, 650.385462080081, 680.231561538033, 677.68898107054, 678.65722942907, 688.966532445985, 712.562718957823, 642.021431773331, 641.53319708151, 658.472966644263, 693.746870257981, 657.851552374815, 686.443435455443, 661.848177055964, 663.354627958488, 684.78630654906, 670.060604894143, 676.511280631261, 682.217385127786, 693.689198139342, 675.144288831301, 706.048237478484, 668.176119652473, 679.218027365025, 665.53069871812, 667.230219948104, 651.279364825818, 649.86689193482, 666.346181435452, 655.578975171465, 652.576787357516, 690.475008738679, 662.360770781283, 680.31718811324, 673.711901770577, 657.645390205868, 672.563616369767, 680.855506463841, 655.209789857599, 650.8113979682, 664.731013434762, 706.559830016922, 676.406708749026, 666.481819087484, 686.567922355343, 681.622641731362, 669.951018650931, 640.265568779146, 699.734464068771, 676.549095856362, 689.211455876318, 691.155694030352, 690.524160607923, 655.275591574335, 664.371757900112, 660.630353510283, 661.682066550096, 665.756137961622, 677.941334612622, 666.484996884604, 634.75034172737, 678.612731678249, 653.447381295069, 685.074336103138, 660.315012504215, 660.932405832594, 689.865862278824, 680.717440622309, 642.088416355838, 667.555368249856, 659.82201156783, 645.932251750682, 680.719991597632, 660.450921799332, 655.423171442244, 669.271794674428, 661.427859919566, 677.558498479948, 633.917308675541, 672.346799563371, 640.890093935801, 693.612795016614, 639.226767819405, 649.43933427953, 649.498628133272, 656.674423506136, 635.005951326857, 708.255421578703, 654.945457912884, 704.847877141956, 648.906571121282, 675.255641953328, 662.964098148534, 696.932423232452, 674.443795167182, 652.628812716455, 681.106843187826, 660.082658877232, 694.443567535464, 733.347883320116, 685.13009826462, 684.581814428558, 685.220781559402, 668.701123473116, 643.03020130487, 682.099619527377, 661.804710123576, 702.986073869059, 684.614709110835, 656.495263147647, 684.039110563736, 626.365435348259, 654.067157405512, 657.575293556497, 664.454495567909, 673.999687052529, 678.616115711294, 684.525792808186, 665.593568973539, 626.552072687309, 691.245533664237, 655.757001614104, 681.995330788067, 655.676638997663, 695.687994308897, 703.334816252327, 682.656812399352, 682.148284724178, 660.951836600224, 687.081562364823, 690.184077749736, 660.8726438866, 661.118943551837, 667.884457852676, 674.757401232181, 680.335010544923, 661.00351720945, 672.707924236999, 669.373179152831, 683.888696804779, 674.197179395012, 678.822602727321, 671.324453817437, 649.964789363152, 671.178419271516, 638.223879126278, 701.322846157723, 677.223868319649, 652.097559486226, 644.358024672904, 664.017977045418, 676.02692382439, 659.695377718904, 660.282034011743, 662.976653934283, 666.474641158058, 686.35073241698, 685.533039980121, 636.085897643166, 683.135748549135, 675.569678444335, 659.750477492116, 653.463929316824, 673.223354113426, 673.658148346521, 660.622930328033, 673.171071972872, 672.177726760529, 651.219627697013, 676.372719311789, 635.486709836744, 680.22141212482, 654.091610309501, 663.522412062262, 678.619839136675, 669.633532976539, 655.146134876896, 662.525560110218, 645.038132946308, 694.639945720213, 667.017524028515, 695.471017230811, 677.896234763097, 685.090965305058, 687.432529344533, 684.405551794593, 680.61449906371, 698.353928548821, 661.598368476764, 683.702110367969, 652.736207038086, 666.8171861383, 661.399302771112, 681.845660417472, 663.389411091444, 677.568984787092, 663.470500892211, 659.983159120219, 678.672086555038, 669.71841581384, 632.525233299052, 648.883288621983, 689.93322844715, 702.974592442454, 649.094994706949, 694.872434847099, 665.42972188341, 656.470438225043, 711.176538861069, 675.001406426669, 665.95164911944, 675.901492467374, 656.932494442802, 686.159637908917, 705.301873457672, 646.760740600927, 646.695268850251, 644.492934481806, 688.860748999077, 656.428708063293, 639.302803669501, 656.301421725568, 670.447136558469, 676.427449782316, 669.966887471374, 657.368348663276, 685.717344650606, 684.094464551005, 665.375076051208, 669.299075930526, 670.891664796209, 674.365889418821, 704.504107151771, 641.187703417096, 648.864793325745, 672.845978166522, 683.813605363137, 676.614934589468, 701.820102718758, 658.717645453302, 641.613672836005, 647.688384718454, 666.072383558778, 670.125729363182, 665.760333506219, 659.008323753828, 659.108855361461, 647.398863649322, 689.553160613035, 677.943078967478, 684.929905758652, 679.146688615873, 662.546175194978, 674.671162146447, 655.13641977306, 648.977213097717, 692.875622023648, 698.682429556596, 682.97537958905, 665.932000273879, 667.45902210215, 692.636553337142, 684.285065524247, 643.962794611424, 671.903735519681, 692.12427237144, 644.242991505272, 654.849855671202, 660.097379150784, 677.290041437682, 663.921831740687, 668.296269520173, 689.020887983513, 672.243972082201, 643.426104890027, 678.701072454816, 655.499749318487, 671.472766703272, 647.390199691495, 656.733604911868, 665.213768887796, 673.726667802098, 680.947711494485, 680.337503037234, 694.654442999854, 700.03527760664, 654.893149637098, 686.612925824821, 678.342755190388, 620.920171460407, 683.109252414485, 664.88863110042, 649.738429739034, 692.414696919806, 667.538252254133, 698.168320120064, 672.312531942308, 655.608585348268, 665.783605038974, 654.543764464289, 682.930957830752, 649.067558001047, 677.500869216688, 652.536074865007, 681.808769129815, 691.157926968547, 699.224606787001, 655.871705819862, 682.389925303679, 677.920282592848, 692.295600258027, 673.608982933788, 648.605246810152, 671.273353060851, 667.326966634037, 672.80698467755, 679.586981869324, 653.758361204399, 649.260176056548, 704.131706721817, 677.122296670534, 676.685612829839, 671.279429449703, 668.708655030302, 686.943019163426, 670.258935790582, 664.896203770833, 669.701840309273, 672.834889686898, 667.53815674946, 684.784799778457, 674.894229387371, 653.402547956148, 640.052351190144, 696.920696087194, 668.281374597973, 678.969545827002, 693.732730224035, 661.131419102451, 674.659085461412, 687.160832887658, 653.06687778842, 635.08273406278, 679.023724365006, 642.106251423269, 695.373124961021, 689.149338009185, 687.326320558254, 661.030601973104, 677.821968437754, 685.096947141177, 654.782866029042, 670.494067940071, 677.912597377529, 674.511097483344, 705.306430956508, 665.427197564199, 653.855507654151, 673.226706141441, 662.819185266239, 664.881787351814, 667.533720584286, 680.804810417107, 661.783018198275, 675.555034232856, 688.711035259133, 678.092692598221, 694.660250966895, 659.677589865044, 653.614007956126, 674.393528150037, 667.758906073541, 659.696553059353, 685.753866795682, 673.326481486827, 682.5308141712, 707.324442445012, 688.629167806988, 656.88250041027, 669.415158667063, 700.649403064239, 676.85734857226, 730.721310067208, 679.110555505744, 651.59289697417, 660.690741184355, 675.611296068585, 678.183824803042, 692.576575425149, 655.480746191624, 691.477338870506, 660.023229896254, 696.97832456167, 679.05182183857, 681.727715663557, 713.499006619117, 663.143680590328, 668.205669463878, 693.807674485697, 648.880983556473, 660.79297223265, 676.149191277862, 692.557206659328, 662.617324155633, 678.271651055661, 666.727454144312, 685.982093082067, 691.034827056242, 649.910431954912, 654.608924835789, 654.017748921487, 659.758446236464, 664.79888028338, 674.485733474542, 671.943226236156, 685.193525108164, 667.535932037438, 659.142372640358, 636.441640193764, 665.480161587153, 654.979139067637, 666.963030146773, 676.840449222719, 656.960869752402, 669.763445928024, 689.888221781439, 653.393957527429, 675.810794608577, 695.525866544313, 661.399942144193, 672.573672629892, 663.432931117129, 647.107079510325, 689.140418478379, 670.989763302319, 666.87100488778, 702.570895756377, 679.467148358931, 684.052703378761, 667.11628984474, 649.725920728676, 666.574615955787, 699.702996805033, 666.226585545393, 664.841111432499, 684.543144464321, 688.622648162964, 665.880908997721, 642.979375603824, 670.066515315635, 650.14977211436, 677.431393484041, 679.668385464968, 687.210645436967, 672.26094393227, 688.06962080372, 679.412467852186, 646.153166750256, 650.00877055562, 673.796988725358, 680.41992223884, 702.059109999693, 683.48824057061, 624.390564135239, 710.37540535946, 699.870199191601, 656.598587412157, 688.173384531833, 679.006010419477, 674.50303286963, 676.300684164868, 635.227040432472, 676.994406504564, 675.151716829918, 676.854472706021, 673.225285742686, 677.430862287673, 657.090404153569, 662.640444309119, 661.714580189849, 687.113781260957, 678.98207970574, 642.074061440749, 666.836403180817, 651.589063530177, 681.378674161997, 669.256053463226, 659.322671207566, 668.496724858255, 682.364826063003, 674.116021575329, 680.134889262951, 680.282009629418, 665.720516642105, 672.438864345207, 685.088790966956, 674.403360435819, 701.708130051152, 689.409441515785, 654.318042600954, 716.217285245269, 667.044238031026, 670.755689705134, 673.899127829203, 664.54623447774, 672.987290743368, 680.569264015279, 681.972742331038, 682.746411322139, 669.917562689303, 631.587653074813, 668.668223119601, 684.25484177609, 668.547335214239, 660.353320032272, 657.730161496923, 673.416345101375, 715.824081471592, 679.710607404117, 697.129737542853, 667.638300642021, 661.681776613178, 677.494164173739, 661.172775837797, 653.992676433448, 669.817882988711, 653.918750654499, 671.29384823672, 702.811261171894, 660.559950052885, 688.044257177797, 685.831224224999, 669.941784919728, 681.755101187712, 695.329203719495, 653.875965299532, 671.990951746284, 654.845716407005, 653.058684560399, 681.811455500189, 719.966054471018, 692.813030334229, 693.495249160968, 678.381703165555, 659.681285025034, 672.477183135751, 668.350445366233, 681.936979708113, 644.792785276682, 679.014920320949, 643.008924467229, 669.272076919472, 665.938103967765, 678.763259519252, 677.706280821815, 665.45630004639, 674.201819649178, 636.726585827185, 690.896332351593, 652.084061880419, 678.124336239088, 672.994375638192, 683.056336291461, 689.610883584988, 697.706178725177, 683.815261850638, 684.675830375015, 656.709601060873, 678.464489011331, 657.27244445902, 673.975900448582, 649.622665647257, 662.906549851966, 698.50494735512, 658.240682993034, 678.007246697048, 684.7795796387, 642.908451829704, 648.570478123932, 684.639907963633, 655.561471215637, 692.153007565722, 680.208276256391, 652.29785765255, 693.991539959329, 659.072661658883, 672.863300408244, 667.555465908179, 675.875864769049, 671.083113737346, 666.252545756155, 661.27379179877, 685.200297935702, 668.609745667088, 656.211244261875, 680.172252625917, 685.654904631353, 688.368840044804, 659.623956464532, 643.022382770771, 686.678484581244, 667.759548372384, 668.48493682369, 672.619892948588, 650.461179521999, 679.080512490479, 690.893381784886, 717.485345203201, 674.93541449163, 682.028359406015, 653.536838016487, 675.015911833007, 684.800702918457, 639.163798458032, 706.499734284162, 685.778805272986, 697.634340688444, 655.415058805274, 697.534219730003, 639.719058317516, 662.679401942562, 667.671567726795, 651.26260384433, 674.175050339713, 691.320669148145, 678.940756747704, 677.832479143347, 652.314238483309, 687.354922833975, 665.102163499953, 638.654423845263, 677.847718402336, 685.934133040693, 687.143515868597, 686.002044669044, 684.065843981131, 669.718879358438, 686.895904802404, 673.748648937142, 715.730890260346, 677.956804622889, 660.776876361194, 667.327991142569, 689.598039117043, 704.659826191215, 651.888302942023, 671.929988260648, 690.177147597003, 669.449251556075, 663.09930970373, 661.709676068896, 630.766284932527, 688.401485003682, 690.811048371927, 656.940902724872, 667.373314211341, 679.358622952911, 669.739641653278, 684.598928959275, 702.938794947523, 665.209204601036, 642.766640464347, 676.951462698158, 691.6942415326, 651.097223276534, 642.799470449464, 685.363063979953, 686.141088149081, 658.802606141213, 668.078888393645, 682.089681641092, 702.453630578636, 672.819187651122, 689.394322820319, 661.479004266958, 663.374767574488, 672.894359717185, 655.912609538945, 668.947259144827, 674.47335340298, 684.193201484719, 679.464827707038, 683.170055959151, 693.85157380287, 698.821844909634, 703.422600535431, 672.306580752529, 672.291482915606, 678.666065048661, 667.251466578326, 663.347303488496, 665.611235966768, 672.158208438305, 715.055663814611, 684.793058911037, 684.596097562714, 638.208686077908, 671.154847184682, 668.676808200564, 679.538636588147, 664.824983939855, 677.183257932042, 668.780297347117, 630.836764833204, 655.088749027074, 691.06381948139, 687.425428972553, 681.583636856481, 640.98445715946, 685.134833038891, 652.226815116227, 655.023368204216, 673.803294086568, 668.43220708879, 694.539229893757, 663.21856251854, 675.707239437694, 654.648810817154, 666.60335750476, 681.745713433432, 677.220788360954, 670.838126270396, 659.855807999227, 665.328001651467, 661.605646383507, 662.363278227281, 657.193314448184, 672.65704169657, 689.051692487381, 656.684057870977, 641.498241898935, 699.270037207042, 667.213017504533, 678.131876354409, 706.259095865555, 674.700620145664, 679.777729123058, 656.652586724839, 675.020440325403, 666.915112018388, 682.925530711673, 652.093249534373, 643.10704680129, 684.437476669848, 681.871083673866, 666.398201567767, 672.462573433802, 662.350295327672, 693.600243808926, 655.367348198656, 706.181578278089, 644.372749014359, 656.879143284498, 684.785119501417, 654.604522093538, 673.994565067827, 721.160374125073, 676.374694540552, 658.234114526211, 710.677898943086, 682.507987630698, 683.11205267601, 660.290478498511, 692.565233885981, 651.204767764055, 662.762307908076, 685.895609376506, 683.954194122075, 668.99475547008, 652.385971380922, 700.887680163432, 684.209708772063, 689.924277586299, 637.609731295473, 662.221835608294, 663.049870574006, 692.369642852493, 671.114086278924, 665.573226209374, 671.791096389099, 653.250316840768, 680.474527357377, 662.706282203075, 665.141487294745, 659.509002948633, 680.552654267476, 671.361943214866, 657.384579512602, 670.801587327876, 689.608224696516, 677.254422595103, 674.79267872657, 692.015575602117, 664.806358506664, 658.235267592693, 646.740287383892, 691.587463121527, 653.033434564051, 675.149913351308, 685.690358621191, 670.1541412804, 698.714027070585, 669.41269329789, 682.581264197721, 680.644738365391, 686.595004038423, 666.307387416293, 673.372858008091, 667.700073224412, 685.552926470751, 677.259022641239, 670.365933522875, 697.03136566213, 685.017718029575, 703.338013773524, 684.779643951452, 666.148415806912, 681.480453176009, 668.051312134612, 659.559900683064, 647.222702645033, 678.243011817949, 686.91459489716, 676.14698159431, 674.015008218239, 671.53381716012, 694.993196036569, 687.272013001244, 694.580581077144, 679.876076101212, 670.2706692457, 671.096667398202, 685.934887220435, 666.173407722174, 678.890166178471, 662.476059437055, 683.66692849526, 666.834658094741, 675.865033849933, 666.417746778741, 659.777432081153, 644.44392170245, 676.433436578474, 660.461666413191, 694.836716857619, 655.009734650875, 676.339982327096, 692.804531983805, 661.373773049087, 711.322692679529, 676.855670559246, 681.500707866621, 662.259137619635, 723.873301838049, 687.075949825523, 683.709942221792, 666.244783550918, 656.445938812136, 666.282115330505, 683.049999869004, 693.928203749407, 641.123538599489, 679.21352650662, 673.821825962292, 674.147977014239, 674.202002195004, 660.4659708971, 664.583809222846, 669.058446196969, 664.565772320383, 670.578934162131, 686.610072804198, 650.493474635788, 673.00733015941, 684.54275677907, 678.654934695269, 684.515626185402, 662.021102692379, 689.674658028567, 667.119680161318, 669.629595070071, 699.941392736414, 681.141621778533, 671.963984746601, 664.965924307963, 649.201649474693, 679.871431537609, 707.399296794793, 663.458119033305, 666.701152050795, 653.526408192344, 665.01129238853, 661.44047425321, 694.640106739942, 647.946022952989, 681.491244203876, 708.264499815898, 680.649735924206, 672.514658898609, 641.565193913992, 654.919661987168, 678.38366162334, 692.50293688021, 665.432749375121, 662.67093865217, 666.651663733924, 683.733996047627, 671.217634353578, 644.036379000553, 679.965745709375, 681.904531645283, 669.231491297747, 657.96653818342, 674.148806925359, 660.187103264634, 661.316375078898, 656.575075738218, 683.893773196477, 667.73751238294, 683.959472541247, 660.05894821708, 665.560375578065, 672.84829411522, 663.041453741712, 694.401938847613, 671.164528985922, 692.03941023924, 675.256294335658, 663.123432155919, 686.115060936563, 672.5030027755, 685.488415426267, 655.275059052055, 659.822218173197, 690.422843480148, 663.261714570355, 681.804773730815, 646.229255682223, 670.529997364688, 661.227075497635, 651.705905428318, 673.276071210009, 668.253353804479, 652.3686364971, 655.624085339314, 677.945081611967, 658.557804066923, 660.738004208462, 663.283508687366, 686.938472560157, 681.389121716789, 655.213140313004, 688.723647766371, 710.272382488017, 672.270388681889, 699.392549984085, 662.719049577305, 697.440031365414, 677.257748101218, 659.130958180277, 688.922806944327, 678.47659181809, 651.161525023852, 685.714989552493, 686.113853990577, 682.635099647707, 666.30330081078, 692.843471395816, 680.158168063227, 670.883704277668, 680.163864408722, 650.130192509726, 659.691805792953, 645.847260491388, 649.188710919162, 658.710427120155, 704.322671350889, 660.848606427345, 664.133070808265, 676.201921777799, 659.003719794471, 687.695142989701, 645.754965953655, 689.560928661441, 683.986927680415, 707.864062626948, 670.231803557908, 665.406222941526, 676.227513285785, 653.671494960865, 717.267863384604, 640.9508655339, 685.462700454131, 685.344980171535, 675.61801239493, 659.515252464285, 676.43309687301, 655.082931892052, 675.050772092669, 680.981132561411, 661.759466228278, 663.943938475834, 659.477419107841, 692.65031404682, 664.056612052621, 658.173475585286, 680.37079894335, 664.514750573283, 674.188695510388, 673.124430174652, 693.537686751331, 641.47449504563, 668.100484631078, 672.011418987883, 662.118944403207, 650.489920502287, 665.247242101842, 700.45207810304, 658.880532810716, 641.912267892889, 730.392626185654, 655.423778725909, 661.994713380125, 698.559587356678, 669.994026454687, 679.493425814568, 671.381442520147, 662.629975426975, 686.814053863602, 667.005665794774, 698.933990863092, 692.707565048195, 680.357449432948, 683.545627360339, 653.225294517509, 683.701317744068, 669.571701190533, 654.981572001786, 647.708987207162, 681.009315315866, 649.544808309326, 680.744197477953, 671.045991507443, 670.229825376556, 652.564342961476, 647.898777711932, 666.890050684451, 638.641049047586, 671.747110209128, 690.740634492301, 678.182212514126, 660.412516555367, 667.416383067159, 648.021254714372, 704.252268820379, 673.464261615039, 662.817862242756, 670.926205514489, 671.252511900778, 702.410080577915, 673.112068066553, 674.986744491127, 688.002006356551, 674.30140075334, 667.187952446634, 660.414179491459, 679.801655282806, 668.613208038485, 688.137692877869, 700.181231550416, 651.137538059469, 692.448667344609, 683.681011494088, 668.870831098081, 677.463085417862, 703.757206841294, 679.44735160003, 623.960307553768, 691.396672379877, 676.518307016124, 656.377969356412, 667.201013168156, 687.308956832054, 683.450580404893, 681.067554991302, 672.885466324202, 679.676713200943, 637.051463108307, 699.496617757773, 685.722559159816, 668.338013955169, 691.23707083747, 690.616528891911, 672.266167674353, 651.664945087885, 663.603955833718, 686.723005683576, 664.998909879462, 693.28464137194, 673.572189848873, 683.832492910432, 646.730020581088, 666.235457724559, 647.276057841672, 669.215360317614, 679.508999961132, 690.337377735331, 679.841961426609, 665.063092648276, 717.401207831806, 682.632216748602, 649.179886263161, 669.886850732188, 656.678583679153, 680.15397512917, 690.272898647736, 680.625114793618, 640.337120731248, 664.021521239689, 685.176861426161, 659.902726120191, 697.636944851726, 690.021971250727, 650.351854594743, 679.121091015274, 641.952435343262, 655.55420052374, 655.961183201693, 660.410797126707, 668.902733274365, 670.975835788899, 679.60719357755, 644.634066564133, 680.366244157975, 677.527928047801, 678.760125875082, 692.866337117748, 651.656826022027, 708.443416717902, 650.412624909362, 676.376313152669, 687.285344519863, 658.129900522687, 662.28033018417, 651.02807481929, 651.229536113221, 660.859911669249, 674.326371581485, 685.194546865745, 657.138800243373, 652.088770477029, 717.936439151671, 682.792577576803, 671.255680831007, 672.664190655077, 636.575573043332, 677.011328583854, 656.610136242966, 696.84119606447, 686.531278201489, 701.880239541909, 679.549072504731, 685.320315844778, 663.434825069997, 692.055536095006, 677.719913325715, 673.020503532035, 691.925502869148, 670.002442242851, 680.626013023132, 662.444565886881, 680.509531520133, 656.06765475454, 674.605744230737, 651.992858008311, 677.903392127905, 663.114805171816, 701.248469939606, 670.203512667336, 647.930974425595, 677.068625840786, 656.430660979747, 675.610094802202, 684.007035366282, 664.131773771456, 656.365870474392, 682.615386893745, 648.839146151854, 669.949087189543, 663.281081076602, 682.821017592812, 652.084947770961, 638.76469268632, 650.23884453187, 661.700285842318, 701.236741954313, 705.056644059448, 693.475140312359, 650.686869930803, 693.900414937239, 661.714093369826, 656.488036721843, 668.296832384812, 644.550168321488, 677.158642800539, 662.713847218647, 698.100826305585, 662.032042428462, 645.476047707563, 659.073694174918, 674.357809036636, 677.894438453399, 679.311134595604, 698.866762956125, 665.178061857026, 682.222209136661, 697.650187641541, 675.290683208856, 674.292565422803, 684.554534863743, 665.285320945138, 684.433827588051, 664.969059627311, 698.173798575767, 631.430432663628, 652.70014687641, 677.078696103075, 661.768364742194, 717.082768592626, 651.181890875153, 686.807736838286, 696.346557317455, 662.678445736432, 679.672254845288, 692.130049748274, 663.454487661153, 669.029850544691, 652.433889417372, 669.681207229679, 684.407891574272, 672.447213018802, 649.628313617953, 675.022280885379, 673.146249435515, 661.588849570357, 664.191172011632, 695.490516957883, 672.178103421939, 647.462463346178, 641.329154072419, 651.968369723922, 691.244003108108, 668.389517187783, 667.795038180358, 650.637020214985, 664.3801800453, 689.07480110707, 657.718550360447, 652.308029910258, 663.505767767343, 645.210511426038, 645.230769777723, 640.645949468712, 670.788607469851, 676.621315146678, 691.181833042545, 638.625914624732, 652.708455640093, 655.927094828237, 683.519432249134, 683.387553939604, 673.292301656718, 661.114618052764, 698.088307694349, 666.661834713214, 666.026768363182, 649.267414002603, 673.992565896534, 673.234912762072, 651.02420793577, 684.659986332012, 665.355456773373, 695.855955251987, 655.941823226796, 669.766159837189, 671.148993461735, 681.534820946469, 671.742167220524, 680.943308077003, 668.619199297194, 694.762770382728, 667.1168084829, 663.257280095309, 694.308106978366, 672.9235805661, 663.163343437833, 659.601689955575, 674.234580506348, 659.995780058578, 663.217454696875, 680.831832198353, 662.049565049963, 685.504462860908, 674.849612121266, 669.12763007296, 671.408813365292, 666.36721522849, 668.075721668058, 675.468627322204, 678.775436923302, 702.015048246979, 703.780359537573, 679.904926390426, 685.791269620906, 692.289017051974, 641.874384389479, 669.956581051557, 676.699657509827, 672.241657984874, 698.167045941511, 660.933041592957, 675.488533482211, 673.257370265499, 674.274742484824, 655.814464208819, 699.596464294441, 680.215999679008, 654.238002049492, 670.871846629682, 674.404846887451, 692.043123504345, 679.169927362943, 690.596191868708, 665.071848693503, 649.014424841365, 675.875323096019, 689.909986260779, 671.82306687619, 684.577437512034, 673.016497199023, 662.297699845192, 680.74397156946, 683.821738563555, 661.767877295637, 669.525602812823, 657.875872319391, 691.647611318256, 661.7288888731, 681.426925128143, 669.759971851087, 646.716270125685, 653.056413956367, 684.942603389675, 665.164211168201, 658.391468747138, 639.477272320342, 656.455764775302, 670.306648163851, 667.129566363538, 682.786500042882, 683.64017775587, 700.66684055572, 689.585019552125, 665.207428445595, 667.050192446511, 673.944644921721, 682.176090671954, 665.780316164843, 658.84018447705, 664.566060760426, 664.638053230887, 659.202892016846, 678.367733133761, 666.154630617682, 669.445314774772, 681.268354956636, 643.57077972823, 679.467731256192, 688.067940562388, 667.787319141204, 671.21935451775, 687.369519797701, 685.775983160828, 642.236280566282, 669.294221521514, 669.306157711276, 680.818397378842, 681.910659266437, 681.040298499386, 672.599374483042, 660.892839255024, 643.096727864983, 669.362835726495, 690.636630529098, 653.867236019305, 670.610876112998, 669.688025796005, 691.654086315654, 681.928698664784, 682.844484603108, 711.209288249297, 676.089813254628, 678.317233119002, 672.682201282569, 642.237398410146, 669.866128335808, 667.445903357324, 641.316079965766, 664.923154453594, 659.903258587321, 667.076925280037, 674.566690960087, 658.739149597487, 679.560136710728, 663.138535147484, 679.58028393208, 652.271539009217, 667.515992834658, 675.306081996415, 690.807153723257, 641.60363482669, 652.077220599257, 665.555605538261, 674.551153979912, 667.669259715958, 656.831910121402, 651.891169882845, 679.277885858453, 653.897724540031, 661.371385915727, 653.949795137604, 667.050489548461, 671.473496593125, 679.011096605712, 697.384849596639, 658.025628985536, 689.617937464833, 659.882270465647, 686.131272047241, 658.004065457104, 683.588334427516, 683.621153075335, 659.973526403822, 698.012291497576, 675.688849253311, 669.683985374162, 668.485840902076, 666.391842053972, 668.059465666485, 677.694639123921, 660.416771103995, 640.62299468866, 663.150316934157, 663.149528173707, 662.001197680011, 675.73762328613, 672.761330285422, 654.067797699827, 671.05124199686, 662.598355545029, 673.249429146202, 659.311256129839, 655.267593376146, 658.653564788655, 661.080048813893, 664.2429723282, 675.581541728544, 697.009341182362, 691.014645546904, 667.325869626217, 699.731975431228, 670.520981500439, 697.513704222822, 668.944284472815, 659.155770185244, 636.452782281185, 657.002353989221, 668.033760990551, 666.866706871189, 666.911376981499, 676.417116305126, 703.248598192972, 681.863650249358, 672.489078297148, 656.985710319004, 673.802052435885, 668.864427613364, 656.30926376476, 663.43364336335, 686.518997789807, 659.91909982269, 673.001056445869, 660.320126308622, 678.546240022737, 652.373725562513, 709.45128223802, 678.486282546978, 693.053565369896, 663.96208483906, 695.752781186434, 682.257508989066, 673.0734788408, 687.391377554155, 661.337577690803, 660.193418339103, 667.708243435519, 662.883361284281, 689.086374578119, 674.201759829303, 708.259770932338, 665.071729208324, 688.177690872888, 699.227542809705, 660.256841961344, 697.8672605851, 673.184891219546, 662.988302190723, 652.521469179567, 681.212023427711, 677.982671151617, 681.278506386143, 675.825164940362, 663.633170958907, 681.258731524333, 657.317249668333, 698.137571765595, 669.692047541134, 705.571320983791, 649.625129079087, 691.391459750442, 656.426089493587, 667.9526018921, 667.44125064505, 693.183399538718, 679.678843494297, 666.833406898221, 672.230122354123, 648.405539148798, 706.854952956046, 632.488524464295, 669.836789745993, 636.464642836797, 671.170226425236, 684.935450903177, 681.844170711608, 671.197039088415, 664.045785292878, 706.784194996495, 680.397172573423, 696.162805444525, 691.413892125201, 654.936802568866, 649.946833220891, 665.388173446053, 672.065560081045, 674.576933306339, 642.407060360633, 689.017318416722, 690.341663484767, 669.276492294086, 681.607729400686, 669.234996774047, 692.21518028886, 660.562476837353, 659.258896920217, 677.594992047854, 660.254845019685, 642.089274288033, 687.538516022258, 675.991184291088, 659.050897804227, 663.679352809885, 681.793544737416, 712.081773221155, 673.412264169914, 670.66720528504, 677.755303139662, 684.1928102464, 639.481257470817, 672.410858253682, 669.325574951301, 678.561234159322, 673.944421807501, 663.644757244328, 671.492244075967, 684.766538087731, 707.230102285013, 661.197577954077, 688.348621054207, 695.979683873839, 642.148339783846, 702.85308914085, 692.432622593936, 689.769031782109, 704.613749488812, 743.484079214019, 659.250045337414, 650.223550245062, 676.842623299573, 660.173305656061, 670.88894157151, 681.769951125777, 665.076062842321, 689.320728035128, 674.035918682165, 650.912519137406, 678.339049887089, 676.983106074367, 638.753092515662, 663.910490341338, 645.365574814917, 715.778926329271, 672.167929578882, 682.230408790818, 661.361669624611, 691.532373853198, 657.720946731413, 689.050663342674, 664.418656464656, 687.731129215977, 681.753608444415, 671.263774726079, 682.420547622289, 675.484742310671, 669.752636847563, 693.598616908113, 692.322819954631, 647.35379367885, 668.081016369223, 683.118060426544, 675.094789685856, 700.010494389774, 680.193962767743, 678.086443617095, 691.691268385285, 692.239991709803, 657.452724621146, 713.217223395637, 668.222464361157, 637.747574583923, 688.9249919043, 661.824150207267, 659.327673896119, 661.822658456574, 667.415123716521, 660.384101762987, 682.853493124273, 674.841816110671, 666.05321483234, 678.253810993993, 687.03190556224, 688.526344310067, 660.370784334028, 666.241634626437, 680.935278651709, 687.366857781166, 683.416849382911, 669.59692426212, 667.840970664714, 686.336599901103, 658.943222267854, 691.010449554289, 685.48122793694, 665.510868907825, 702.29806014515, 671.499852695728, 654.395565985883, 648.570421234059, 658.896883767282, 670.3520536524, 674.518334416646, 641.606292584018, 661.029049491998, 669.833089991599, 650.213574447899, 667.884758507904, 644.557462164047, 664.679352811048, 702.212714852575, 692.988404135688, 676.547320184297, 679.331748957993, 686.040933285922, 661.697491724081, 649.099300256266, 671.190070171564, 643.451310883773, 675.421127132417, 675.991770134438, 690.098581449956, 670.54181912094, 668.432899554916, 683.524403329213, 657.992268871507, 664.505144219237, 654.25377506657, 681.258096069903, 652.844438026735, 663.60154639277, 678.748744924034, 666.537633229444, 705.737360823037, 709.891857545663, 649.549110547012, 703.455627007198, 679.599579821846, 685.520662012253, 693.721796427672, 653.319891241714, 671.002662899846, 659.714013508846, 684.808325676299, 658.807597981165, 643.38536923825, 682.634662093712, 673.990159584508, 665.233762722816, 661.592821458353, 675.586080949956, 669.936151105457, 671.65767836996, 672.646300176208, 665.198408994221, 677.997594906417, 696.487725615506, 690.324456656981, 686.04939930351, 677.134590933098, 663.02638241649, 675.341790127624, 688.126827589044, 659.003092522107, 657.238734568497, 658.837931548742, 669.076780174605, 672.179245512771, 661.407012944833, 690.706501338862, 665.397438771167, 701.155689770246, 682.72545901172, 676.266703467344, 641.589710585795, 650.731141803267, 658.002023535582, 702.234833451548, 658.542280346062, 684.375450722621, 694.327868413856, 664.248682683778, 695.013366532458, 683.778118429647, 697.593729580497, 665.726819257822, 694.73028415736, 679.996571565957, 669.311861007013, 680.551718014692, 673.731760377056, 661.594415863255, 654.69635169827, 677.849922331748, 650.94127045448, 673.957608514751, 676.886859057648, 709.120285103368, 676.427528078139, 651.612638101944, 650.686786126302, 680.225903400596, 681.330348253548, 650.834829697769, 659.669855693915, 677.23170953818, 694.275063612878, 654.803341776897, 686.20538544765, 660.43844910468, 653.02548092955, 662.67048410542, 695.639173531633, 647.418814353998, 668.889023777263, 663.560157864386, 676.453497110926, 669.7135991064, 682.759545396607, 661.506422984184, 667.745571426848, 695.448890393834, 664.381762420049, 656.417424325763, 668.826359224215, 644.662477111552, 664.757367900124, 681.605341371992, 650.623255721416, 717.952042751217, 687.767393953166, 655.755643928332, 667.202231254409, 672.972107150718, 672.865506830458, 662.858307095357, 636.694036019295, 686.555567514227, 677.934980392901, 659.289326996328, 664.087921804958, 677.062638756899, 679.567599718957, 697.834517810983, 659.788757818769, 676.464554969724, 686.414868074652, 637.392244062918, 662.953754945577, 664.579436518693, 683.454173254962, 687.254205178249, 659.528197681954, 689.789135614662, 665.811324230432, 693.389673363249, 652.399411257735, 681.401200060129, 635.956636903493, 651.598179831642, 651.198607285458, 668.617073358077, 686.69728153235, 655.760742658318, 669.445125405747, 672.353244135473, 634.297877873723, 680.019914606352, 657.399126942051, 685.623454594087, 671.898870315019, 698.136328141643, 664.668459523517, 646.383754159337, 656.433233379619, 636.17540990071, 688.914932382986, 709.237805313407, 659.01139716798, 671.934055366444, 668.765907557251, 668.77797397826, 681.604005570699, 647.712319489941, 666.066960886658, 687.172924590582, 690.7678650296, 658.246297088856, 652.245151053137, 657.143323667138, 684.352368852636, 670.154228669935, 664.227229262195, 679.071607664358, 693.47414652674, 681.850509427833, 659.639358889203, 698.933002989564, 682.728218623823, 670.71431923462, 671.88513998086, 655.675736326052, 650.005165350568, 678.327350813608, 674.962133969103, 652.98224748319, 669.487619208082, 645.581509433722, 699.550734782861, 682.222045164063, 648.350950926473, 675.352210556857, 685.365043160679, 686.551823012836, 695.270592300664, 648.974970404278, 655.073577718523, 633.744180563148, 667.155311198017, 655.881002077137, 681.27956257749, 668.52108314542, 665.127905828772, 682.393830624266, 683.706185731853, 630.092815455826, 671.642831265328, 672.783864050292, 631.780142683214, 680.202122331531, 691.428030752562, 684.975465812052, 663.632805591886, 644.050314292169, 683.684232727456, 693.816480377212, 672.722650167728, 655.865472295685, 670.145820851621, 660.940505547011, 665.90398667084, 697.39723357682, 672.589209606755, 649.841061793256, 680.214515096972, 658.006684666146, 660.841178891479, 680.673395967909, 708.116639537107, 629.658906742466, 682.868432514098, 675.326972058875, 662.697137496469, 699.827629786957, 683.986737447975, 663.609324752147, 656.446538811866, 668.058061636835, 670.113014656714, 696.956365670949, 675.774852419154, 679.349837657381, 653.823407706332, 698.937083950221, 690.61806024866, 679.107535804719, 731.696724422466, 680.683287084894, 677.502766500207, 659.730292334737, 655.752154602013, 637.151804486159, 654.775883331771, 694.545456980788, 648.19006213166, 663.6786493483, 652.097828009016, 657.566068577233, 659.707296244176, 640.933579682164, 664.199007362931, 673.85734297505, 667.160886118143, 685.286229150478, 700.122556791216, 641.453447841251, 652.776295658644, 677.16896946304, 664.110189213078, 649.592672977496, 683.956591144956, 668.34328832589, 679.809679362526, 641.957300874205, 673.527748876602, 685.559707644324, 663.657028686321, 709.628430754121, 672.034593881813, 679.610648073122, 672.561360077433, 675.569762220726, 673.002815710499, 698.204699284274, 686.231474427406, 654.864867016823, 653.780903921522, 642.341565389758, 678.356794393164, 672.122231268054, 669.76275209198, 643.001996894154, 647.852055221402, 669.316999931312, 663.032396028575, 635.345998810185, 670.47729973838, 720.143196570525, 694.438179302506, 645.237604980885, 660.280183318826, 686.007344838503, 683.684605991105, 679.959799311849, 707.335535695373, 691.249917015293, 681.833055348147, 648.921810369569, 675.662613541102, 691.07608223489, 689.910136578817, 688.076335770013, 666.728407791212, 679.949232202379, 655.386336017605, 664.706271731108, 654.815799573979, 627.841860297046, 644.866120865097, 669.403495916642, 674.224231585837, 663.120164070042, 648.683100774021, 661.774822271985, 703.325253033805, 665.667155111652, 686.879854804562, 667.178226027761, 670.158868701072, 674.952360100524, 668.799890454309, 685.505158129123, 660.28594122221, 700.813451236782, 682.302967813376, 681.920070990596, 645.07249783399, 681.175436317643, 668.777859586132, 678.617949200915, 641.82727208199, 661.135548525317, 659.516407043005, 685.192779422237, 671.771752709791, 670.6266347945, 679.557924942084, 683.111773414475, 653.516568159963, 686.155308243255, 647.403536047674, 672.153842317355, 646.214921986009, 695.960195480687, 674.882940893231, 702.776561330696, 667.839589115352, 669.956146855548, 656.336630289924, 666.979395232494, 664.559916558717, 665.548646473988, 684.651288202138, 660.547868533161, 685.326011335012, 707.414641823076, 660.626368701373, 671.351195673094, 662.225311349585, 698.10321070938, 659.767055001064, 661.90096790527, 650.446508323741, 682.515401455435, 690.581696809299, 692.934646514667, 663.585470367148, 694.534027093585, 698.055702123955, 685.269688342287, 675.687428251142, 683.30989217261, 671.530956794594, 657.172783800297, 674.407226814355, 649.424482436807, 679.310490554176, 674.88286061018, 690.62139588672, 694.362597758763, 688.912988347189, 650.997059052427, 679.219529214958, 676.026377079926, 664.036593890277, 668.844708258102, 668.423714371301, 677.22740787919, 668.48856517385, 663.538289279717, 689.771650862941, 677.228101421791, 653.323765501445, 659.227739013631, 658.653581963613, 668.308164597765, 664.188012830221, 668.21555466598, 669.19915263517, 661.668159115027, 694.7467941805, 684.32132390139, 638.519513009875, 659.348599617026, 691.570141087014, 658.728160592836, 690.803721312964, 709.815995309115, 649.825264801285, 653.604779727415, 668.366167732213, 698.623268562962, 689.578090916787, 685.812167542335, 655.407530873553, 671.010787511049, 666.953521368895, 676.871617057363, 687.597821360208, 684.503397274367, 648.367665948072, 683.053786042557, 681.330487573614, 689.724665131097, 684.575024118892, 649.470696815927, 650.089031418529, 654.88908605689, 694.498568266571, 654.784198777024, 704.15463868684, 685.646364441923, 687.993141136337, 669.867397006168, 664.199025191947, 661.765007385882, 651.232789827236, 662.879596872054, 669.4630460123, 658.622821588678, 651.192997958945, 678.122419735348, 682.499495728612, 648.197203490525, 665.951387241145, 686.664766532967, 706.489327834543, 713.094271607174, 704.14844918484, 680.785592944906, 663.49424128181, 700.165779884457, 663.67065599713, 682.241023283504, 646.427804927721, 685.203864512638, 673.978418485265, 679.399876584272, 665.634034104621, 666.70258463763, 662.866615779518, 684.789981736014, 669.772086234987, 662.044853192004, 665.165072823619, 687.067515493054, 666.635104428589, 682.768893962465, 647.554778544207, 682.594658757307, 656.765351720422, 670.441582098741, 690.123425931999, 686.907813336943, 693.820547747734, 672.633720418505, 678.036356589571, 643.540433518275, 683.030775089249, 651.450414185885, 658.071949168864, 642.267315070063, 665.664955669544, 669.814242045829, 668.784567423855, 671.184907445967, 705.616923554379, 667.072562219707, 665.628331136268, 675.323736123316, 670.501133939732, 649.403517857741, 646.076492890614, 700.33325427635, 663.549994084068, 682.1306995681, 669.581964124409, 662.496849922168, 669.308475676234, 668.810270017511, 659.784224251852, 666.41747345716, 677.878053430376, 673.399273984553, 686.106010645404, 644.311271182331, 635.27349386145, 659.141421099596, 660.331114511903, 686.4265138371, 661.186088663928, 657.983000422242, 671.086514103617, 662.189174083856, 697.082515175025, 675.672450492757, 642.047986364983, 692.355539695941, 642.723644613973, 651.289116529254, 652.846177564163, 691.642654596707, 658.112793196803, 660.676985647187, 697.330802359994, 672.563625260779, 701.525106123094, 664.780857737615, 673.272027269161, 691.876961755339, 687.43901684934, 669.173026177921, 652.325313281678, 686.516783698633, 669.722676492103, 663.623175893815, 658.856816836364, 661.787965912513, 670.798741896199, 649.353321459146, 640.045311278142, 650.336193449433, 650.108417847681, 636.849631594004, 670.424864064803, 670.237390424649, 680.178470776254, 657.587649073833, 684.349208311711, 664.133092830249, 660.694128062334, 664.444372784954, 691.397401602101, 693.864864554904, 676.061448676896, 681.837705330329, 667.643037794873, 687.132441401145, 677.760155059208, 655.376152166686, 679.903398019219, 655.069318286054, 660.599146666442, 668.035437076198, 649.612208483474, 651.094129468834, 650.646711760772, 663.055191337592, 649.448899846295, 677.889701706759, 663.31228752092, 671.704360587642, 656.257728817173, 646.188323593757, 661.980583304516, 698.551066056815, 657.677447316508, 656.957101049761, 703.518271109141, 688.278536092836, 663.484750686433, 684.758948261993, 665.880607812519, 693.889809588584, 661.814961379391, 683.689790383794, 665.469649008367, 676.006552821269, 652.294605796011, 663.731420903828, 655.712518055364, 670.381132072149, 670.202888394206, 652.951763734031, 702.207227624949, 699.778819042538, 696.388605644786, 664.656296133068, 693.337451410063, 663.222565979133, 698.764147109815, 669.694008898723, 704.570367125982, 677.177769574851, 671.076321812069, 670.098686904, 684.36914438268, 693.943954043718, 695.103012548756, 673.744739015231, 695.166678728916, 675.323922451299, 675.065554002142, 650.459413235597, 683.052588579282, 701.684993181609, 691.362579716018, 668.52869805269, 668.384659152311, 665.786630725863, 672.586716162154, 684.514011729406, 662.031002311706, 646.005100609274, 670.163813970216, 686.89094455148, 670.47551720404, 671.400325340333, 660.534378943202, 702.53709985736, 674.857102085592, 677.021605892915, 649.845658372639, 657.248499657756, 691.601221946142, 667.828931674097, 669.314213534716, 654.872376147197, 675.966177361615, 695.031929205437, 662.645762002972, 665.073918780486, 682.079884544315, 652.480731169616, 660.989529451521, 675.952353291592, 691.996309832638, 678.705079143696, 663.070183885853, 673.824174993193, 681.309591362876, 688.465064710009, 679.458977306632, 668.062573650416, 636.240256325842, 670.611813333044, 646.1956834947, 716.410766122316, 664.836441955782, 671.495122344376, 706.283390200045, 678.448734289679, 671.32818070412, 647.597592517056, 664.219822880198, 677.350800112371, 670.92263622536, 673.263736928297, 676.391766563101, 649.39689985471, 658.113821878007, 656.157179441044, 672.198307143861, 651.453611089669, 690.458385428477, 680.540157609145, 649.61928452364, 645.740432151939, 684.453133700231, 655.161993721663, 679.183824898188, 678.507699175557, 675.656969751628, 647.440315759353, 695.32333247617, 641.606241996295, 657.126126324876, 693.71392541914, 654.056553244751, 708.340756372118, 689.795730386287, 686.447717179866, 692.913938233098, 678.034507991328, 680.520048044231, 663.155935244816, 680.657549443535, 651.124565991708, 641.441813816071, 694.408292730472, 679.602647639309, 677.741194214994, 634.482408110618, 665.185631951289, 674.09454875665, 657.852058737086, 688.309918985803, 691.34980786619, 676.947524115085, 669.11920499676, 668.527237327895, 697.409024444321, 658.151880915313, 673.446560966083, 650.055252642916, 668.687093547688, 671.409537390257, 697.772614599976, 697.039818658546, 671.304480453333, 686.897883518342, 673.327329562511, 666.497546099254, 683.360575171464, 661.172708835656, 652.224479681478, 691.147575862044, 663.539176050155, 657.898112814599, 689.927438417053, 671.64953212751, 665.731992510694, 671.025398896635, 683.626431837065, 697.365033042076, 667.9113764141, 677.818651652373, 693.48596696075, 635.238012010009, 646.701528592891, 683.264964641305, 690.412493029264, 651.805895572314, 661.252184530013, 670.313353759231, 654.338632962079, 661.25094157743, 693.599571651381, 671.885098830958, 664.309605201622, 678.300428018734, 698.239797558819, 675.309159067195, 692.25625101678, 635.724978058782, 671.767103432957, 695.64182973387, 656.975212702037, 645.894971571254, 682.09306189951, 704.214465294912, 692.399754852166, 653.556675305602, 641.879059756199, 689.290636305369, 665.944871615289, 706.090482079753, 686.679068797444, 650.462793856323, 659.263362991494, 670.376510378282, 646.547958351364, 638.93147194248, 697.043986002925, 656.138524544104, 666.686494823503, 675.746872550437, 641.197289308744, 650.345429288389, 693.203703225239, 698.587243028178, 656.460785682014, 655.534084084614, 672.141735128235, 665.241414509875, 659.521818562614, 654.631539534065, 676.925922812243, 699.045659203628, 680.526010904582, 677.022814953517, 691.225955279843, 687.313450292365, 673.740467942695, 654.206871930588, 650.62088982998, 652.975624673157, 681.461927518539, 662.916759838402, 671.003054944186, 686.168142493333, 657.137123649344, 673.027083075911, 677.993450635052, 686.862994771238, 722.851604895268, 671.752498336787, 695.098762873061, 671.846277156109, 685.214029962335, 673.765756826257, 687.452212499606, 683.385012707076, 667.751796575103, 658.063204831558, 668.505785838501, 708.781275272655, 704.028382589123, 667.084770464339, 668.899202084984, 641.971069375312, 661.676620746595, 666.859320402042, 687.084018208802, 661.170980060244, 658.687476023885, 652.71370797653, 688.712101074761, 675.333488271464, 678.314207033189, 687.465744001012, 688.315244855963, 638.167356088174, 662.26025362326, 674.830870047936, 659.898298315394, 662.317056035728, 676.852437021377, 659.245671567581, 688.320458220786, 677.260010689953, 694.806897584539, 680.234960640086, 665.205475862435, 673.322803281785, 698.495162316555, 694.010886338002, 679.128550708238, 689.932867783343, 671.640993475717, 695.943708948378, 677.386782521264, 657.489032203857, 656.483809470952, 658.99508690561, 658.863002703325, 662.472183831244, 684.529499505554, 660.200665270372, 680.11537016838, 669.17299724404, 689.157082158272, 698.882700613488, 681.60846709572, 639.577110007326, 682.310979303929, 665.147284796125, 718.912215350533, 646.537630574028, 654.83539299873, 690.160558317861, 640.020397727792, 647.217146606206, 684.614210114223, 640.149492265802, 650.926743234869, 678.375718367766, 694.676756549109, 662.97411924932, 669.473450001958, 690.856488146472, 679.835907169968, 672.881025055577, 679.647222538763, 664.561173929341, 677.57497203645, 693.060222153161, 665.791429697527, 664.316814866252, 666.628522586915, 670.042529378464, 681.152865934142, 670.515867030636, 663.939556618586, 662.821567957136, 692.02154848036, 665.165643140718, 692.469878082773, 665.909380594528, 682.995962865242, 657.66682340215, 706.644517783872, 696.047380438682, 673.331444895761, 666.901394133638, 653.316854247412, 654.336791879536, 676.099937169409, 685.244486078252, 697.431099675771, 676.2898109531, 672.42829017637, 662.372430830471, 667.064357356962, 681.502139006266, 640.77407943, 694.139433347112, 668.102691226639, 682.420872623706, 674.63449182994, 679.883157420293, 670.261533987986, 641.868855307667, 696.0103281468, 681.220551645173, 661.26945831626, 644.622910205229, 653.529894959333, 693.729280775438, 701.12396896154, 650.292404244622, 684.09026693909, 676.679390703466, 659.720971569187, 695.855023448081, 640.688515348208, 690.894980074174, 645.074005313999, 668.151022992979, 723.789860288994, 662.368339680964, 680.50725804729, 694.172999907317, 707.8533506236, 648.318832812605, 695.604133882914, 664.722526201436, 679.954668380627, 648.348502660375, 644.635891083713, 695.337036434306, 684.84582879298, 661.7715891785, 702.067541332273, 672.337938267919, 700.243479987481, 662.099122605748, 658.389008504478, 667.071750736412, 697.544070604336, 657.314025271394, 657.558167314924, 648.199858622083, 705.889778525756, 659.114437221981, 676.197489282296, 686.653273060182, 646.350299482744, 657.665194530521, 690.827212852168, 686.917814602005, 645.649538452148, 647.713436145648, 668.170346716445, 651.396528877725, 640.307298040217, 670.497597891042, 688.834043971148, 640.950533565663, 685.562326299244, 672.46658104347, 653.666561920467, 669.786925192637, 654.466282747196, 665.928227176701, 669.128089628173, 654.163489321272, 663.377145127793, 661.680103263615, 697.84201184709, 695.649253861535, 673.271633954981, 683.988601414011, 651.985545712511, 658.835762185516, 672.278014692404, 675.030404747087, 664.832495423003, 670.392385324992, 659.150876391644, 683.350546130291, 703.059408882978, 687.332414841123, 690.627895924461, 680.527340616016, 673.328838539502, 678.408783490989, 685.649522856383, 679.131333966247, 672.242060140721, 688.890473748315, 681.767941012011, 649.37839043958, 662.925499516401, 682.217846143174, 667.889107657241, 682.504017964558, 695.075811572571, 675.703633319863, 655.466343122614, 672.658530715523, 691.631791247434, 680.498850344787, 674.576321371215, 637.620305350216, 677.099912262263, 701.040407498802, 664.949697196046, 668.274521981243, 633.798912895445, 665.231523242832, 713.914717446523, 673.001113989882, 671.640015936169, 682.753257305634, 652.226695359154, 671.306762952409, 642.911492391509, 660.13329090452, 677.094895720573, 684.015820264218, 676.957421480195, 684.749756881601, 698.425221092414, 688.938334668426, 641.854073003838, 677.462687518073, 689.488580477907, 650.696455549577, 711.734857023864, 645.185930156675, 648.639374285751, 678.019143937243, 683.24922167255, 705.999355702064, 699.078873368829, 640.74051175556, 654.626662123665, 671.397016528278, 657.877878306359, 675.135530582043, 661.922919765538, 653.295854247894, 649.360584869059, 667.439071292223, 681.299353872098, 657.786355146396, 691.187965261976, 676.301575490972, 666.30567506354, 678.498379010108, 653.764222356376, 670.944668787963, 678.762130721385, 681.638070856931, 665.582267668931, 676.084655417823, 669.159937111255, 666.139456403472, 705.960581358376, 684.513813471961, 659.519628946455, 660.54357000058, 697.612395109351, 686.096988919516, 669.334008347906, 646.642963682183, 667.267149045838, 682.151861242099, 674.945475538051, 672.158268411338, 678.603790552896, 694.615454919906, 649.071168708688, 663.83617314006, 687.14428157319, 681.575326085028, 684.670736285725, 672.813584989139, 663.79656870583, 648.771859971886, 670.136303030052, 664.837009618686, 658.072012643526, 660.040867707263, 638.713594491957, 650.238041560695, 651.554674873524, 690.739372412031, 674.884023335015, 671.090745656196, 655.5464033445, 666.811571747081, 635.086431890541, 697.183670842233, 648.709910568951, 662.310064846369, 680.734443979778, 664.461469955484, 682.305942075486, 687.408131755173, 680.569874810532, 664.656884687607, 654.166255545329, 668.545351981135, 674.789005636993, 645.946573132676, 668.975771886538, 665.900020707524, 673.836938897929, 659.618152795471, 679.310308691388, 677.254756273444, 657.837496204701, 668.562469313715, 702.940221580822, 663.178588026718, 680.184984008945, 646.311419034979, 652.486283255517, 697.302473765689, 656.967978986636, 649.685285234867, 671.470757945328, 659.946184533172, 692.704851709752, 701.356968378055, 673.441567946077, 662.353292130885, 629.194231300952, 678.590017535874, 678.691032117742, 669.52138208545, 673.538520242901, 675.606458402627, 637.865848549364, 692.020491037311, 682.556796994875, 645.465937357286, 641.842404298485, 675.515377400073, 672.328689961306, 694.386180361114, 674.297507458802, 655.201491550964, 646.201841110826, 653.012168064056, 678.140782599109, 691.673404567319, 666.034914023288, 660.344878855849, 642.472368104509, 657.578848635921, 667.038100656815, 673.514670739218, 642.519256184743, 682.609587110683, 695.553671813691, 650.699889478599, 658.174203488167, 656.032786157395, 672.060276427591, 662.599219811558, 659.355339284583, 638.742664882624, 650.395426149369, 666.012883779769, 684.772196288052, 658.211045849102, 680.829581410885, 666.319725080901, 685.160040581202, 664.400238235881, 691.565903475542, 674.676230519007, 695.596260357961, 689.026725751352, 697.0406861783, 688.737951170153, 637.976137371188, 676.80054034236, 684.991419695353, 695.613619778217, 657.481612413062, 669.836411832115, 665.524306664487, 662.312191974586, 678.624008371503, 646.369299980222, 679.531850261529, 665.591151870494, 662.91331149564, 678.106204421649, 652.013265303672, 686.724718297331, 672.088856796934, 658.006209805685, 676.16206438333, 674.732799209223, 683.204771055103, 666.91713957815, 690.997322551039, 660.447153545229, 687.809023030148, 669.221499011197, 683.323807235656, 687.497181209438, 665.856957323301, 689.904454227037, 676.849951998443, 686.076140482272, 703.30490469437, 665.047271981621, 652.028264687055, 676.073213806187, 665.956419277649, 662.161209817449, 658.268235090842, 643.04863656587, 686.574457308089, 696.392395289715, 665.851962671283, 688.60246320084, 686.06755958494, 664.569177071841, 671.384342576016, 702.815304009831, 647.75227078035, 689.215922312828, 686.657295686072, 656.957935935251, 679.466013640246, 675.867827708169, 641.096403488185, 668.820319006416, 685.805538143991, 653.292170322107, 672.173344485768, 670.618443016385, 685.487334934721, 677.005282734211, 641.867820071416, 686.626380510286, 662.441156641337, 670.288078625647, 671.570861777383, 659.622325789559, 656.389295691768, 669.895661895901, 656.349901444125, 656.197343439737, 694.857823104034, 683.337601322498, 670.598513675803, 679.637699380098, 670.480426018905, 672.130549774615, 646.286629091748, 672.825819314088, 660.29292121921, 672.635238665082, 673.99138070013, 640.953863383621, 664.291235308351, 653.179645497044, 680.257536976222, 659.109615103993, 704.595625081064, 689.090776112958, 668.089847866211, 659.750962382441, 646.731680258519, 676.553319543514, 695.817485133894, 690.187755448029, 703.739793878831, 661.224869825637, 664.720099712751, 688.783198613504, 687.731624143281, 685.51394199393, 670.470288702614, 698.629498860126, 666.251839667542, 652.141206252746, 667.325132554255, 691.947501142296, 693.776630006161, 691.684966703228, 676.213729897776, 668.60886298382, 671.162066700926, 656.546411830397, 651.164935589682, 669.260981928551, 669.067145724401, 642.780977861684, 688.698727611752, 697.9775684284, 671.161428849445, 664.385794035561, 668.944908866436, 687.37774130727, 667.608279418899, 681.0460132395, 658.517940966087, 691.204839695933, 669.489473018963, 654.801344714609, 682.473294436085, 704.849282220625, 683.057121689371, 692.896590528281, 687.806941477578, 673.713428508903, 653.243329687637, 648.167446975593, 691.214503900421, 652.735994075407, 664.790449439063, 656.637496905392, 689.189428280769, 674.207854526046, 684.46717370334, 648.829771745182, 685.063726404258, 660.761649211746, 656.965225253355, 672.563470332524, 645.371912430502, 687.006465806054, 681.261686318737, 668.328646175694, 676.664073652849, 708.297537450622, 682.063501052809, 677.854624947052, 688.509613905808, 661.722614944184, 661.396056726909, 664.250566234278, 651.071352336692, 649.536582384321, 687.565003253353, 659.762390511493, 656.872168758144, 671.825501600291, 663.445015779093, 669.154632166825, 667.870676639411, 687.231758994049, 688.882012092412, 687.219462970585, 684.595978990955, 683.816064828848, 659.612370360978, 675.277525210352, 678.629277101968, 677.055257104217, 693.762800114938, 623.985686696786, 663.306199679022, 691.892456751938, 676.463092574897, 674.342827262549, 683.73500264034, 667.35428128165, 665.726030763004, 665.207347665341, 660.478813029542, 655.490068676808, 671.618197211657, 687.989318633612, 681.575466709167, 637.033775173355, 664.354311670123, 664.557753373199, 689.700538429128, 686.349256348394, 682.097040965745, 683.237177968106, 675.95698896951, 670.520528374263, 703.496686697184, 667.861415943074, 682.70898133447, 650.408862552991, 661.618682541852, 647.029196865077, 687.5194897046, 666.911383217898, 648.893815935558, 649.592292726796, 641.887605854865, 696.23747151907, 654.731615428069, 657.083479431167, 663.87404347535, 702.749770432065, 662.247399225316, 646.168695335797, 645.078307374117, 660.061195870783, 690.097636537162, 710.289098377488, 645.418346102041, 666.302527779617, 678.779037634817, 696.190174036698, 656.855226972731, 657.414138479007, 676.616167986498, 675.814200661513, 674.750910667332, 671.350290861069, 656.719804780764, 674.274336765035, 670.565416823367, 686.17116064366, 678.725308732715, 679.197171342296, 700.165566227663, 682.901713571178, 684.784475049865, 658.103915161259, 634.558975789655, 657.359602513491, 696.028576526347, 671.07159685397, 658.339409612632, 684.650905472834, 664.632637243936, 658.368738744381, 670.54513267034, 677.984987613466, 677.726000903367, 688.240032113164, 665.535209032302, 657.239340745854, 674.9429361714, 678.97217236529, 670.330714597887, 673.998406909256, 675.920571263862, 673.441583638633, 664.880874667329, 681.945532964384, 666.817158289696, 652.722488170518, 665.39363757029, 680.997198013574, 681.377219525718, 685.882391780095, 659.685445923047, 655.870585352233, 669.545765346673, 688.161454727615, 659.499307441314, 706.917817562606, 659.89045650911, 696.19673334584, 678.309190581899, 680.579492920647, 616.271099745776, 664.12166220085, 677.32313257813, 692.132464934266, 674.659843096704, 670.929068656852, 664.378440800881, 685.682809239107, 659.058026741476, 651.033029726202, 653.457949024071, 677.31306971824, 649.043258664748, 700.933816904553, 655.113862675854, 666.223377827624, 693.178527940417, 674.287215972727, 667.966421786573, 686.1566260183, 659.562330000424, 675.610559775987, 645.866307148084, 665.048389066245, 682.730620707205, 688.766776243223, 675.805822121696, 647.053225851949, 666.086449905931, 689.414698593691, 676.546956742035, 683.334863611584, 684.375637122971, 650.445609518757, 686.532280458781, 684.529397873292, 676.83000159014, 652.944795065605, 645.321587533287, 638.870593724517, 655.53525608173, 692.054838035463, 673.046295184035, 658.141781564795, 675.607110183264, 697.103240503421, 672.438795148828, 663.310296862382, 648.687260045374, 685.780037582446, 660.117235804928, 668.209099667764, 695.366287622852, 659.968272970868, 702.15332103347, 654.31581111942, 676.718100190359, 653.408987136629, 672.056122058634, 659.356015332536, 666.798215186453, 667.160611374385, 654.778476957945, 668.161188341715, 670.067701479303, 673.006764264693, 677.760239870878, 631.595743066284, 667.44368680934, 669.031241687248, 689.017938889755, 631.911220795487, 673.174396884349, 671.618072443126, 660.286248848567, 640.214335377821, 677.048502781672, 685.766835318451, 679.103310819055, 648.967410542134, 657.996263435652, 680.435524012985, 666.25607164174, 686.017864353827, 658.289267852141, 659.249006472278, 664.867725348764, 678.708873475321, 688.137269645301, 689.135567401515, 654.412246549579, 697.242293496351, 662.516437832391, 690.417730095112, 668.111639739613, 694.009645138732, 648.850563637675, 665.869174279845, 671.181938414898, 660.194711694242, 646.130860435458, 681.360473891871, 662.844373486029, 658.46310723587, 692.248516921811, 686.919142077706, 691.869200132796, 701.867700061535, 667.917826496672, 680.827692078736, 675.189608657688, 659.675671242484, 696.213917592778, 687.254033028487, 671.10605831527, 681.793271437014, 648.429218594239, 664.847254437106, 683.545770240628, 657.758390823161, 669.472349293834, 696.792724240295, 702.047441081598, 655.637999531163, 659.478652568437, 668.05963861145, 638.191954922255, 688.222552415349, 688.821186991763, 644.480370327679, 670.693652223073, 683.557995281392, 671.322704681743, 699.474095261303, 680.624849759554, 662.223104110793, 676.3582785759, 670.802448084831, 667.564576342812, 675.015644395104, 663.900036035815, 690.167269060341, 663.092147379894, 664.310906980648, 662.877473847808, 671.290495234532, 632.6187008592, 659.527593087073, 639.448523995851, 689.687247021081, 641.82038415776, 695.824558145699, 682.412154635636, 663.593560737788, 661.222964732584, 680.510507781386, 710.717287818416, 660.427936862738, 655.391894261114, 645.442482113704, 662.218534282659, 674.90632177615, 670.830057381273, 681.682547324377, 679.969082681147, 697.409953112338, 686.676581828705, 700.141564913275, 640.013418934753, 636.451860046389, 642.445414403148, 687.765024008438, 687.114595772877, 672.348394787897, 686.039088902317, 673.821871214213, 706.364184354251, 643.59814557326, 695.182361075291, 682.556209179853, 657.047917285808, 664.020061217306, 686.700985987512, 679.034394074895, 699.023963930929, 698.572157933948, 659.079834109618, 668.434683072095, 659.980059284768, 682.519200661838, 642.409178447024, 713.041526555834, 661.49398169051, 659.23750186685, 672.762714381432, 669.521028975309, 649.343311511029, 660.3341101233, 690.413335366267, 667.226474251274, 659.177658059357, 676.800270220502, 668.417684400615, 701.734412940553, 690.479575421127, 676.324640035623, 658.021645077442, 668.927764311683, 673.061097277729, 661.201614784414, 694.83637884531, 675.698487546611, 693.650642307592, 676.366010561032, 677.1392244969, 651.507133601081, 661.310307253358, 662.953639509893, 680.303644305262, 689.814019471878, 682.614764469114, 671.770194642749, 668.404809213169, 675.85557771232, 687.39834293532, 655.77927873895, 673.110014424767, 680.680538864579, 654.080806831572, 670.907637288767, 659.893811615616, 661.440875103956, 661.449793819744, 690.329205139981, 662.967978797476, 694.23510959177, 647.833238239487, 678.211288712619, 676.529948158168, 670.973932211644, 712.586862237539, 646.527279232484, 666.589900179615, 651.461039913373, 677.047249657678, 677.851051900594, 673.482173686863, 673.00285293495, 669.259086543058, 655.751104997591, 657.942024335452, 680.811385850418, 690.814941351331, 679.147836856525, 716.524040640899, 657.96376603889, 650.372436384509, 678.786678319994, 653.128919846161, 652.791822266441, 647.972658829554, 665.109263726472, 665.157940075383, 631.977038033219, 651.484473270475, 685.775506399436, 703.671855954576, 687.642591278354, 673.070880497097, 635.827420454007, 692.094174729768, 669.656149068735, 666.894152618254, 657.810424882582, 668.459878485907, 649.852753722828, 703.61351337818, 659.269238448297, 673.689506540742, 644.033333568035, 662.071532908693, 682.625167486978, 673.727111937614, 679.757590466989, 677.881421683896, 685.215157306836, 686.749388558513, 658.373249159807, 675.983907324555, 680.392154523024, 660.265775008472, 696.290596822862, 694.29341420161, 650.555339094905, 688.250140831323, 676.126364547107, 634.526200766799, 692.557954420823, 673.337542804053, 681.437455523351, 706.084437562353, 639.356382896434, 668.477996640937, 688.883552431138, 655.155060025642, 685.758661957555, 650.105729657551, 671.267120565184, 683.26992341164, 665.19157909932, 681.492198657558, 660.047798802033, 662.96884614356, 697.195482532027, 679.606642900367, 677.888283529269, 683.440969778618, 664.608416071856, 690.560923383106, 673.503315271054, 682.121497194258, 642.496212074068, 690.865707249733, 638.792093303051, 686.320647672174, 657.913280852475, 684.779967053291, 659.270739807923, 697.774180511766, 638.38116431252, 693.187069599352, 691.406440283763, 670.188728677314, 656.785427077324, 653.548985558127, 674.781144433869, 644.202560352458, 676.595115153258, 697.533622721849, 697.609843408293, 678.769129979914, 670.581650981843, 676.676717799294, 655.001381952134, 697.054659356986, 673.435707078626, 653.850892939256, 714.684210037418, 678.148025959128, 655.524089903577, 673.453133599734, 683.264232037012, 649.873552948418, 687.986405337244, 660.274152475081, 657.664123294235, 651.121047298251, 684.279101686271, 667.013324813309, 660.640240831722, 658.246036681354, 681.340761494847, 660.580699216974, 671.646427675429, 672.853682477112, 655.147242034534, 672.333769933411, 652.093699487026, 646.966450943072, 667.928453691975, 657.550557915547, 680.155925913097, 685.358608362142, 666.423867229772, 683.311264885476, 677.155749340255, 687.74935568264, 678.027381080062, 637.703729058907, 679.24345841774, 670.415489566615, 701.644347797372, 683.107650472626, 703.44551313715, 670.845002924609, 669.042527279968, 651.736203503985, 645.053774121926, 658.984442998049, 663.239547631707, 675.327744777553, 651.933454995684, 676.518270271734, 703.549537408223, 651.941111385831, 657.951352329582, 675.409007772905, 681.834967418728, 664.275468133967],[530.131485727578, 532.373125442082, 542.482903197272, 529.006715312291, 529.478896920443, 533.411015896436, 513.801552186397, 513.100493644212, 515.747014825272, 539.015728287054, 553.964965269795, 506.919507397962, 542.319794970102, 534.005504019726, 541.97609941144, 544.030342522652, 536.178735673055, 535.366189269067, 539.558245831953, 508.326965049081, 511.912660677658, 527.667991293761, 515.422436107695, 473.185897850654, 507.462198969307, 525.293277071759, 515.56895907079, 526.357408690802, 526.834008714294, 506.466796953799, 507.440388069623, 499.037968386714, 545.465320132126, 540.542889113216, 533.309334277467, 520.188259625507, 509.934468534242, 531.240295645161, 512.361765665315, 517.054613346912, 547.922654900151, 542.38959386247, 522.492128898915, 501.501000909704, 507.79466157039, 518.089279305668, 519.316433998552, 527.99705035294, 533.806377961927, 572.091854605752, 531.149016632379, 482.091145096951, 556.369951265804, 521.065855474831, 509.205498799369, 523.212417126275, 528.908838067435, 519.555666495702, 516.422023782878, 534.749049176069, 506.56666276219, 535.35964502538, 507.181579810685, 552.189097841749, 552.047855418414, 511.895852110517, 531.854448010774, 523.190227785373, 510.094058091456, 501.791182380406, 540.59193517746, 552.589100421634, 484.214229443653, 518.345226148845, 493.07883085064, 527.928582966585, 523.740095373104, 521.944903321981, 511.74775074852, 557.474971827841, 492.479033104451, 539.549964299516, 537.463782516737, 522.21746005326, 508.903916957802, 516.945477622952, 515.184816530526, 523.081203391099, 510.034150187724, 519.416538582622, 513.892032909663, 525.082224250627, 527.983395667788, 534.951636377852, 524.782188949601, 505.139367038742, 533.670712566425, 516.59151962087, 496.355981962666, 521.619857694145, 546.379521305185, 545.206115319742, 500.999904703611, 513.747109540143, 511.842576095114, 547.514381808841, 519.285890552253, 536.651447344728, 537.605178918394, 537.463159116373, 525.280290857685, 523.700352691712, 514.71645898982, 534.1508373219, 494.686359871054, 504.107687184536, 542.350382740351, 534.216652119711, 534.34318284205, 536.463475250573, 516.227465201235, 531.58682546682, 531.150164444276, 539.072691840704, 532.558240479145, 517.657388863937, 528.264995138076, 519.994380972754, 494.980202619184, 542.510327286655, 533.042996232761, 512.83845824491, 496.636557249922, 525.994641137477, 514.831041008358, 542.558003170548, 509.015625941707, 496.595531040036, 538.633026414455, 540.868265149036, 536.344703459646, 514.184980674742, 511.2585896291, 526.941105123371, 521.686519660985, 528.731656170895, 526.480016508881, 532.234550263219, 515.31447278297, 524.874666080927, 536.482857055502, 502.81548463221, 503.692484032438, 533.538392960123, 506.913007237063, 552.183758646511, 501.823252191588, 519.947904180058, 517.134806631611, 494.574757330518, 536.338363158567, 526.784108345173, 489.365321174702, 529.589755175934, 535.964537028758, 513.737602813189, 539.936782998827, 519.026938877393, 525.84462809617, 550.23722702304, 517.521169994417, 550.729869470302, 540.53433350382, 529.592314252857, 507.838990441145, 533.543893742113, 529.586618559749, 540.211236635871, 528.782973695316, 507.970304146107, 507.017103641542, 508.563507394249, 526.739003184379, 519.936101955495, 523.634747274032, 520.669098897101, 533.100331981388, 503.629925975738, 539.22626957261, 502.877977142842, 508.107689189199, 508.066600575696, 550.930829813339, 525.122766349037, 505.583538720069, 516.959505593077, 498.755699813016, 538.593645202441, 517.282027428517, 535.987215730776, 520.480425650427, 484.655421370293, 521.613259675336, 483.506242851593, 532.705136688882, 507.465304448186, 529.338379567939, 513.047506114008, 510.045223436819, 511.72428316788, 522.132999354324, 542.521704428813, 508.457343382482, 513.058201305505, 517.042851290963, 501.704333328692, 530.568507775459, 530.108241563449, 514.406315029845, 523.62427709972, 554.05932931676, 527.8613786982, 512.275411446418, 527.880305587305, 512.195077424984, 516.083037022909, 511.694914800476, 498.546736739565, 523.873834623098, 548.478910936248, 507.2976868293, 525.349371549888, 529.316743605737, 524.39376661268, 533.329639390488, 528.18484449299, 521.435014497122, 524.875156163026, 520.411611655889, 508.102494630187, 511.929224543651, 527.855607732026, 553.476550511021, 526.105547012946, 529.263350688591, 512.644596209984, 507.952601084642, 507.805144651304, 500.062404164833, 543.889465872011, 530.86393595284, 559.935067337625, 526.208774691717, 521.4768922743, 514.859547702484, 514.215590918583, 514.425735590623, 517.956149046561, 528.731158997942, 527.61918852579, 529.551410381085, 532.256224201042, 522.115135401699, 532.758317598302, 507.594678845129, 539.813912400591, 543.44501284792, 523.285618951027, 505.556446250583, 535.49685220513, 564.394441346334, 540.14219729817, 520.769427082755, 518.65733155909, 520.887253845615, 524.659639076857, 541.501512707895, 524.208894366226, 525.938131797875, 545.656396749668, 499.880785949628, 521.406629926781, 532.122858824914, 512.50426528281, 532.297409719363, 492.978993386742, 513.565645046476, 510.391856298933, 550.615837668944, 516.059414497591, 519.600113269887, 516.563456270658, 535.781939359871, 516.705599499672, 554.750973363274, 519.141000024918, 485.22878629518, 539.493644075872, 537.097247718644, 485.782258610527, 543.614192188479, 559.241723361587, 513.455319149426, 512.823627896895, 509.9314010829, 517.30421513228, 515.882376782785, 533.903977881327, 500.507582899033, 524.225804516746, 519.547766012199, 535.896991833671, 532.746481843505, 525.390757335525, 537.552710173534, 514.998033416341, 495.791244491374, 527.205641751467, 518.530371167077, 520.938765324076, 527.742209140466, 528.28695494293, 537.181501640029, 538.393430235648, 530.114786772123, 536.401793670083, 518.722195887359, 495.116291166225, 529.8236435037, 545.509601357206, 526.250029715922, 528.659207797775, 527.715451347073, 517.731080497232, 524.174316960428, 531.025118448102, 535.723755807959, 508.660080315875, 503.644345978258, 510.614470233619, 512.88666305098, 533.982866861445, 514.348955049812, 533.898376730453, 534.458395497277, 516.940707899446, 507.469210739125, 525.026163874148, 556.321124554973, 532.659609450489, 529.593824142004, 527.452932621551, 517.576694899618, 506.588633869679, 542.817364518642, 536.298028478863, 536.026788583334, 500.880807639341, 538.579450982876, 527.368681377013, 529.462512367764, 537.651276658754, 536.694324162421, 527.000867986784, 504.378884295174, 546.564315640757, 535.350227507818, 551.468189962709, 506.407443305455, 537.355893166523, 509.394265490642, 506.523146700083, 531.761394579929, 493.147313236324, 550.345019876153, 537.468875730519, 542.396842641778, 534.036653122217, 490.128793211146, 507.800310885196, 536.103336639821, 493.204741932469, 506.024944997565, 531.782850311302, 553.74412522916, 513.830811939243, 498.544477641476, 527.944790881662, 530.64348764508, 518.32003304056, 529.980623174242, 512.569462323331, 506.128356362382, 532.60755563575, 512.077348543716, 509.298210376905, 510.317206763839, 558.31650161783, 503.988249483056, 541.55573114645, 521.901196218383, 511.868474255185, 520.684977087876, 517.869338996759, 518.333077902637, 500.230542746127, 525.508797828162, 520.02934789084, 539.481901944699, 562.423922023112, 522.817820318454, 542.824580738518, 492.587756210462, 517.828952981819, 548.489531796645, 517.452149585998, 521.139635193487, 505.506783598224, 531.2479342572, 545.092603865113, 520.565532748122, 505.522125107907, 528.994052624316, 531.180780880021, 503.515896420357, 490.540110914999, 508.808896624454, 510.985973853658, 512.605728880316, 510.813863146896, 505.889223084621, 546.122937852334, 499.488067052316, 531.872888583979, 559.79032291164, 517.912813412261, 526.260948987699, 516.70474688835, 496.654481446579, 505.947603193966, 509.643386843098, 516.706956988067, 518.065375117845, 532.468519704818, 545.662724991283, 534.207488630494, 477.204500345018, 498.235603790444, 516.153164472209, 540.611154333057, 534.884222698879, 507.506430651252, 556.324777076964, 576.701609851268, 531.504485221911, 523.698087143264, 513.954331537293, 527.163846227353, 528.598859983916, 480.190396504469, 529.942622038497, 528.715278472336, 561.911363493295, 542.901179742961, 517.880006547496, 555.12673884335, 526.79894945625, 526.444747419054, 516.044265041339, 544.2454061199, 518.045996691788, 519.542224216952, 509.446728350001, 521.033490490821, 496.493997037961, 520.049277225311, 501.570525632488, 518.160743799931, 522.538548787404, 550.811404574798, 522.279723197268, 478.946461514249, 547.356311483205, 509.680206506282, 524.389326754244, 494.999665349029, 509.516280805154, 541.378058723111, 499.274402211747, 510.366816548894, 530.387778443911, 516.601290163645, 520.70148878035, 516.078743033317, 512.411049621586, 554.394388895755, 516.031414771833, 508.002085177162, 525.029496346176, 482.447074364006, 501.545370053699, 544.233638384331, 550.765591086763, 520.494485544839, 488.477404237691, 509.905620222447, 541.752850330386, 513.329067763435, 513.979422133825, 529.872776886236, 518.170587084054, 496.941718250926, 532.04383032571, 528.246052958674, 507.225304667569, 540.524219409356, 504.138364449004, 532.314076181415, 519.837673243101, 486.99575750799, 544.428420150903, 533.072247790313, 531.940897761095, 518.719554880262, 513.074566319826, 516.878827985012, 512.344342765304, 506.93380836513, 546.202277485911, 492.79608910912, 523.911774051628, 523.640654647619, 533.531960755092, 529.63198078122, 534.230264837348, 501.960060571003, 500.762322657964, 514.612892686408, 512.902662893952, 539.111000645321, 538.548226147649, 523.833829759218, 509.096179317838, 531.752049394259, 552.145579861205, 502.145637099989, 511.674843203684, 512.968466936869, 517.992586164913, 520.114356971911, 525.991171963638, 523.154400686135, 544.37837378509, 476.13274850668, 543.882083146045, 517.401067469461, 537.377612676025, 531.146436033084, 505.815465407311, 528.617129687387, 516.112355991417, 524.255184911236, 525.322933114681, 497.076855684053, 538.849904155451, 488.238001352966, 492.480689289794, 528.07514885353, 479.341561304695, 545.775135729195, 491.009694622585, 529.380148780851, 512.853630941612, 525.98872011881, 553.530374736662, 521.557768990556, 522.415120012411, 536.796593107175, 517.198366696785, 563.032496168094, 538.643612821781, 517.577048531353, 502.413544092431, 535.304000838254, 527.319585969522, 522.642580354255, 538.532430882037, 530.385170191682, 523.441116300419, 543.007471513012, 541.698031237442, 541.133856474399, 526.382824161961, 528.678629287057, 496.210922924598, 530.801581919477, 527.141914682372, 542.921512931712, 514.143260041113, 549.087638797125, 514.904817906489, 523.60698803112, 520.26073206908, 525.587881197294, 528.706572945685, 533.301846602609, 512.694330179846, 524.084119591883, 544.536122196541, 489.898836942864, 502.639713983232, 551.537548905451, 522.484639813928, 522.148819721381, 489.749630439872, 521.638385374735, 490.580730418604, 507.000565121756, 499.90433603184, 526.434362273131, 514.111938802533, 532.590450610117, 522.948235140232, 510.872184030746, 541.835420388463, 517.236109715887, 530.080281823171, 492.810810656242, 511.675276049897, 508.43984153051, 494.328928825905, 497.187339528438, 526.262164944987, 516.291631715926, 526.114303395965, 514.060940753011, 519.389306643547, 528.245268879391, 524.320845991592, 506.39100650302, 530.903233989104, 516.068568091231, 524.915787403574, 485.431557529467, 536.405948432248, 527.449486752794, 488.250249796794, 511.55072587659, 521.195985471677, 531.673851515283, 518.348693485877, 520.863792326729, 510.840295778808, 529.189701889476, 521.943742273583, 535.242218645475, 502.464196826226, 494.439533720271, 505.306043642305, 502.081779676085, 535.372907765337, 496.139320646168, 495.538693821841, 565.624263168858, 529.700270187359, 510.87185665319, 520.291055308328, 491.843077371377, 529.57750866879, 525.028003131469, 538.730873282185, 525.206126702236, 502.4656427248, 528.965269897379, 520.5914940451, 520.15291866813, 537.630523387114, 516.355147623051, 490.522153489096, 519.015086603247, 525.084111250265, 509.319074566694, 527.58017172211, 551.368915772709, 508.643091961422, 510.711531175716, 513.982207976246, 520.63166207153, 523.933421981354, 544.555470745471, 554.467379426359, 510.239332641117, 511.162438057686, 542.545523766711, 538.485951453896, 530.669106557037, 507.37168922622, 508.080045057069, 497.594272910982, 518.142165308978, 523.107433056098, 506.695057540623, 505.10720358477, 523.748860570887, 530.687209107391, 515.303753102976, 529.128818280592, 540.198924508931, 507.651152255824, 521.799722391509, 487.154739109291, 509.284573861219, 534.589470130027, 516.351460331249, 533.136048786946, 511.864133271566, 537.54014653012, 527.296040981827, 559.506500388246, 500.836034490899, 507.960199377019, 530.080923118298, 504.362683177926, 510.247720124114, 522.703358639814, 523.017250400345, 526.140291357341, 513.558146543336, 502.578421154488, 523.951694845064, 521.169386894791, 517.06637675483, 506.057478972585, 484.492642334952, 504.364336723016, 534.467540636447, 516.901203246957, 545.571993680537, 526.052907454595, 524.635808072292, 506.667137198311, 520.183065659969, 506.75482134255, 508.906454514897, 505.831192136051, 531.6528073397, 541.201692958062, 518.545212941584, 514.588133723921, 493.650359646607, 549.147025876555, 540.712353713982, 521.512528604429, 513.758638939724, 544.279061811937, 518.499349603526, 506.377821998431, 519.081534522169, 541.235077716787, 517.818041503972, 550.429922610426, 536.123008375084, 513.891002097125, 498.545891043406, 511.125654286053, 511.57237058195, 516.053268071825, 524.048497730204, 536.158012020084, 545.645269734376, 512.665997110781, 527.971608159447, 511.582032640139, 518.546355576023, 542.428988576454, 532.703758371369, 520.903699565355, 516.841528431003, 534.803522278599, 509.240829961241, 528.447910645556, 547.963610396339, 526.184838673973, 516.381151188744, 539.488808576663, 531.561233300437, 503.548550576167, 545.463262534416, 504.536984825358, 543.126663724222, 513.483794717214, 568.605903229353, 476.298481157941, 520.803791653515, 544.093937863022, 539.458292338093, 517.076679073179, 523.159722701174, 492.616985365348, 519.91803697884, 482.551359636084, 550.027385898384, 483.741510189326, 551.316047817074, 542.174803555591, 526.560721444718, 515.937947580651, 512.704481825901, 502.501878742308, 502.817852470059, 495.220847341505, 528.652659719155, 524.683528092643, 517.879564760194, 509.502014432265, 567.613068303703, 488.913183615935, 530.859905482223, 503.792586151922, 527.059369504685, 541.549136857316, 534.658703343539, 495.887672175039, 523.111516480355, 513.458867101349, 531.491937990154, 502.568342293106, 507.363668545386, 510.389459615534, 525.6366077344, 529.214977233141, 522.672471068422, 502.919475618256, 516.571170205081, 505.885296580473, 527.393859011576, 499.660067983545, 521.354131089424, 541.439827400963, 515.640075567896, 559.181482934044, 515.746058453085, 501.568264105, 522.284420607647, 539.964789715683, 554.871021203278, 493.928216216844, 527.245082170939, 512.243455805537, 531.834080989681, 520.205797710954, 514.264134062128, 529.850618065487, 524.774450841076, 526.737307656817, 567.18814186251, 545.277033196874, 517.021006672885, 512.958057910259, 513.811081552507, 527.452493935138, 523.377327886022, 520.354606984098, 519.320813262385, 501.872763703461, 506.746377383917, 537.300207511595, 553.135897583912, 530.111283853458, 527.831299257295, 531.572241274858, 536.028163432518, 514.14403065514, 494.251209190202, 538.366044854214, 530.767809258004, 540.745631682079, 516.77788623571, 503.014413238657, 539.668248402982, 510.905056706378, 512.645717857816, 534.872762823372, 525.490162245639, 522.311943841116, 524.625425825307, 514.531606299895, 499.385910120477, 543.562962386476, 549.138450678266, 558.781892768863, 518.30409726335, 528.532983509456, 525.759301886288, 495.331047374854, 547.164574639031, 527.304704934161, 524.498777315851, 527.302940409607, 528.421954983284, 517.79217617788, 499.541957417132, 535.523454660973, 540.03014362174, 540.841649135135, 536.368652250471, 538.803852263179, 548.136487167088, 550.775964811301, 483.907611506959, 528.600633097352, 535.129539480876, 567.201110047429, 541.649683195898, 498.287519109023, 531.898390794234, 551.695795495073, 522.964555628654, 529.010681651227, 527.301974662087, 494.321506105863, 549.90728462324, 530.854418691852, 530.552017674837, 505.186926334262, 523.104732910565, 511.458422995034, 524.074267589148, 521.129277380155, 549.026622209563, 533.715242879037, 479.409047683426, 533.716803002667, 505.754476833997, 516.889296537893, 517.701736891954, 528.264961191763, 530.801809462716, 508.571301630459, 545.425748989833, 490.969863935177, 524.328817719247, 541.678473592587, 522.985522164493, 561.125724889001, 554.792060017282, 546.311714807325, 517.681700379947, 501.159079307125, 520.91109891011, 551.901715599804, 511.405897178521, 553.894691417894, 529.443201551906, 502.246297058892, 500.657688471397, 534.492541933694, 503.608181299091, 512.050373357632, 521.296368445043, 534.026131289007, 530.448623313544, 501.096885094128, 534.372082338718, 526.440606249017, 544.660245518717, 543.059932352285, 508.034489513014, 562.796006947109, 565.297192190803, 505.104239561221, 519.198949770693, 544.466942348968, 539.782204181913, 511.72788961201, 532.653861434186, 539.40592029301, 508.467623215207, 534.8529031213, 537.272479268585, 525.463446782886, 524.678423391798, 531.983217998358, 540.906453767753, 544.156085987122, 517.465089550152, 489.308641889717, 545.911051506277, 534.009186017676, 517.683243714907, 521.341687102735, 546.075211317279, 518.375390143327, 491.314689188652, 533.225751213521, 522.912282526617, 556.324587815609, 535.311907371889, 512.060112817953, 533.551869288417, 515.06238232234, 510.161873122934, 533.829797319094, 515.794802668203, 522.234115606111, 523.173116270175, 509.543903219895, 557.262897739723, 509.033114287511, 534.793634367148, 512.845116929802, 523.923217079119, 490.850224455767, 483.695513092552, 503.365937067491, 514.005726025959, 507.41149168554, 533.175759883475, 531.175975472714, 529.317776513301, 558.046771635049, 528.826685770946, 527.176266649796, 508.311563310775, 528.208672459846, 495.948992619493, 530.988515351969, 528.835525277484, 516.988225130247, 511.133667403946, 516.920454955936, 505.606881062128, 524.767733162887, 521.009552475173, 539.301588732547, 506.448299016822, 519.505498997381, 553.764610772024, 529.976534957789, 523.577834224749, 515.79957764676, 494.111656323828, 534.974427467168, 512.950909754224, 524.446517715527, 519.619695150142, 528.172700665431, 555.094294618675, 519.389083955268, 504.167457946018, 511.580686037886, 517.822865882298, 497.914325455891, 533.624926493722, 536.152090093147, 535.750826690618, 505.562230248651, 507.2920667588, 535.155951584317, 531.656487681739, 518.097530689112, 552.226103278788, 520.805529918651, 530.979050601295, 515.873922429662, 521.150766220981, 534.515491351134, 533.218078796724, 543.924164673038, 523.787815213354, 532.634227306083, 542.895026157349, 521.466693212472, 509.252793532816, 522.922323706536, 517.293917818419, 530.895677958618, 512.308221200451, 527.264340875363, 525.227619469957, 537.836892112098, 525.554691644743, 517.17045337561, 514.18236037383, 505.799875725793, 530.75788001623, 518.467048880997, 534.938293052493, 547.523208322477, 540.367624883276, 510.135231988437, 523.387325556429, 528.369982798013, 525.331531058936, 518.956101488592, 538.524220257313, 528.407797913784, 530.167460844322, 527.108556595312, 486.690144448607, 529.405087656831, 527.959100393834, 540.088061693266, 499.356200802178, 519.753007313548, 550.46077815327, 508.484907448935, 529.277344197511, 531.45790373471, 509.171988330489, 507.141172872797, 502.349020500369, 544.223919563677, 491.413030689999, 528.249771348052, 538.535925767021, 489.155622853389, 518.266690215456, 550.05208324561, 524.561091227621, 515.217932941394, 500.06798628085, 524.038640025292, 524.576268519755, 508.957634039189, 532.210522849351, 524.225781514824, 526.726119796032, 533.967933117144, 506.002903974833, 571.333852533669, 532.016113017725, 491.438186451526, 500.053561274467, 510.191471087816, 507.430009609193, 464.811911541942, 515.498094743008, 531.812985416283, 554.991580494542, 524.71507319884, 519.106882006812, 517.19453405524, 517.41155316168, 527.473735264628, 508.919988168258, 537.129142824443, 501.71092126243, 531.803011400878, 532.944954792388, 485.07616710688, 499.669048267073, 511.341761653442, 515.677125069204, 544.122598790962, 512.172549362955, 543.778902898488, 534.296503016622, 505.673609957122, 533.266469467851, 484.875652931855, 530.719706486179, 526.679586891551, 532.919809384192, 529.559722062768, 517.045928371115, 532.609571681979, 512.165039120698, 527.750110255112, 504.616786213465, 528.405339600265, 533.213921627146, 507.854246062359, 490.383826800697, 531.249031554434, 528.357026445959, 510.115183064169, 507.78913935398, 521.69293402494, 513.970935020006, 529.470582962358, 506.828929391417, 530.949961264754, 544.146864580147, 498.096620708648, 521.226845063873, 535.006897162174, 538.479854696727, 537.531673521477, 504.850037429317, 539.826762414438, 532.512106730505, 515.420207571112, 554.765989584225, 544.919668951554, 524.734151078955, 524.478214708716, 553.906209283998, 524.919331613451, 492.685573716809, 532.540908224489, 523.25882081758, 536.984094617836, 527.178300346745, 528.280639607951, 526.151096349107, 518.792618077134, 522.888512616088, 549.889543761034, 529.825224715272, 532.421519616247, 554.721391128741, 524.117021750321, 537.967600159953, 531.210439062998, 508.374998147492, 499.259387244318, 530.107380551134, 503.462558458453, 537.501237010681, 519.621968987416, 518.967899719397, 534.590739703193, 496.27346188409, 552.008809492012, 519.203495504787, 505.579768371645, 513.606973939213, 502.964332202068, 500.850372614421, 554.790312865105, 530.860441804056, 510.244887587357, 540.495260909694, 502.612581014763, 513.42765628413, 508.369464337369, 516.735628272203, 502.235486498662, 551.676259649185, 522.462674818235, 520.721548403742, 519.443692720695, 546.053705296675, 546.921263771974, 538.457537538577, 519.581270414841, 510.068213186147, 500.421442287141, 516.158679809076, 514.648984151235, 527.745841900042, 570.551016037181, 500.069102438476, 558.592010882261, 489.554774243666, 517.088951995441, 529.021755078781, 485.481789836755, 522.6547098272, 544.213047876475, 534.597686949601, 520.69324352145, 540.138828553484, 504.440357447256, 510.060307119453, 535.968803033954, 497.452862233081, 500.611236480322, 502.764284515598, 547.071136305863, 518.689558674751, 498.60160099536, 533.985920439443, 536.113638609423, 520.987479256096, 533.417086181337, 540.365566650436, 512.430406009784, 500.774216468974, 503.98731244231, 533.218709919926, 526.325309458896, 566.113053893756, 535.384655962831, 561.800859823253, 509.727518695483, 524.029747023641, 524.521292642432, 557.49891876507, 540.969930244249, 559.67088519837, 539.261823686108, 517.705137475235, 520.575254143236, 539.395157010942, 525.225335232435, 542.746907781821, 531.203456055574, 537.170645967687, 532.516253996727, 498.467559135315, 536.158617947, 522.230995921142, 509.285769304836, 503.403253170498, 513.204057202039, 508.854351267103, 509.780254716914, 542.749975030699, 517.695842861988, 516.222312378102, 516.958685515192, 510.298189606938, 549.35945554709, 514.146006821748, 500.454474412811, 500.933804412925, 562.873231246991, 541.706698267472, 530.186263552757, 514.882608729906, 520.86915613036, 515.99010371471, 529.674672242891, 540.463916459226, 527.048993535462, 545.497708125732, 536.597448892017, 540.00887772103, 520.688203338753, 526.431741446429, 511.25527842723, 537.329491557928, 513.092768684447, 533.032213069488, 523.185930480789, 508.115348470183, 511.982086361663, 511.18139680845, 514.242184421363, 510.512925716061, 556.963836321352, 529.903770626118, 524.82394923141, 514.719100977294, 521.453668736324, 504.344844720428, 559.685749758643, 506.448528422638, 543.149573980319, 496.967441184367, 518.894219425092, 530.242608355034, 547.994711441729, 487.482697901717, 520.556735271507, 505.517640303641, 519.634213610335, 499.835384453864, 536.261759646911, 527.354578424905, 516.663710430322, 539.768964330117, 531.574757656209, 497.424880066978, 537.753155016529, 519.998792759378, 538.389536947845, 516.526606460498, 514.042605582853, 530.678460126119, 492.8151653875, 531.450963784571, 539.607366715317, 498.284112913429, 522.114019875745, 527.103981817924, 531.843943961615, 525.489994651335, 522.829589201382, 516.321508977999, 490.973231124582, 513.509007976256, 537.840731583633, 543.083757352511, 509.156737578956, 547.60929576983, 514.68874109207, 526.125494428519, 499.540211895718, 557.435864883626, 550.11353908017, 514.165647534542, 512.934219644144, 496.717983432343, 529.745403838778, 515.86740105755, 534.346876228966, 538.790250639293, 513.657288526365, 509.016908076351, 503.845033004174, 533.384175390234, 510.392430640514, 523.600658882661, 495.685732315545, 527.595042183018, 505.875624823653, 501.379971409192, 522.940428684718, 488.584056597163, 535.653974262846, 491.987718191016, 510.016910915264, 525.266515314644, 492.51553368064, 542.54366329958, 522.723448212017, 529.821591336143, 525.268476563765, 528.411990962201, 540.760727867165, 524.112022892, 531.778889387222, 537.330907026653, 510.977683599805, 550.274262168387, 504.550023233937, 530.394168901614, 494.578732953909, 507.567113906622, 532.973861465885, 519.45844820603, 540.678130584821, 522.340626118763, 535.941326633477, 523.23805462097, 533.362637476855, 512.268670887231, 530.978703088844, 535.724132076433, 494.50914535126, 483.098770774223, 505.057165172369, 552.048229375062, 502.136082656248, 507.098054998966, 547.195345389108, 534.692577150888, 523.828461018189, 529.796843807071, 507.93958450374, 524.875382017034, 545.150602661174, 545.089060498778, 517.843233562324, 508.565828050199, 537.684334742263, 529.106038046826, 517.588357613311, 544.002765684715, 542.587275786878, 533.136470955038, 523.77783272137, 501.69467576126, 546.280076606721, 535.42052011434, 510.098295255373, 551.977922733356, 510.546581213386, 530.518622265246, 512.27913252708, 526.367017589704, 533.760910848138, 525.328392059453, 526.602737576491, 526.09182962309, 512.229970419342, 541.100644488981, 531.682357412624, 534.172415933495, 512.037189220018, 504.653190069696, 540.080002432462, 502.988131225315, 524.13048256932, 537.840540560606, 500.232940530856, 514.739012766978, 501.085094049345, 515.549222025423, 546.736170567905, 517.611345865797, 535.112221747562, 505.361071745387, 515.893232455109, 527.678768962952, 532.428409290642, 517.518706646541, 544.297341682367, 501.047942761923, 544.617703651626, 537.829889760813, 516.911238184956, 538.732601436893, 499.075489550018, 497.958900352108, 519.891452462688, 534.190632495408, 522.761821008206, 506.740395320162, 520.469643235523, 519.676471076035, 527.749371850785, 509.128408030918, 527.909836129801, 552.288006852961, 508.886413259658, 544.006003988688, 529.650238480359, 506.112889898083, 521.602298998033, 525.685122924579, 525.637411051385, 516.749847303786, 497.476850859555, 519.267212459323, 557.447229247456, 528.24853104164, 519.236036892803, 523.687208708431, 507.059869398895, 527.825070504518, 497.514204423376, 529.951954182982, 514.08755041809, 540.69073772652, 522.29830530988, 514.64999228481, 508.278802905162, 524.71532082814, 520.921388948526, 514.16332570682, 500.811924777026, 515.334433797746, 503.451729510491, 524.352098226637, 521.337136162973, 529.062876815274, 526.381325513024, 542.220091839146, 552.514818756615, 572.732516015551, 506.237032714762, 533.921891290901, 525.300409714379, 543.140225852327, 492.738672183798, 530.891541697103, 501.490590903159, 501.653348228052, 490.284391753818, 529.495189559945, 513.012841058025, 513.758026792259, 551.234608356881, 494.255621691691, 527.401216330495, 516.806872470024, 538.693211140955, 550.898618816582, 540.239343376148, 549.440370113154, 533.194250163218, 522.975524661359, 529.922879991421, 541.645178224645, 523.244957687992, 521.690937607908, 499.876331120504, 489.055051407215, 542.605963545319, 523.775143649413, 495.956011916479, 532.475883907071, 518.92387820085, 527.31246635758, 529.778468682451, 507.316001928677, 513.912899669672, 532.925699127986, 541.638558669605, 550.60417692507, 533.605250048172, 514.767871025147, 532.52679762244, 537.856685057204, 544.349699296812, 545.369794831652, 530.599622297045, 549.868127491465, 500.494434830358, 514.271361694678, 503.173955655326, 514.139629121707, 519.797833041461, 538.672183487943, 524.114367497985, 507.69816633022, 515.186244550245, 514.927081091736, 498.67746169642, 506.95084657908, 512.501733151989, 546.228414517357, 525.05677293508, 528.666334644261, 503.741913369865, 535.921992635297, 529.437155941084, 519.794801408054, 543.745224085398, 516.387262460756, 531.304808575925, 541.571097187931, 508.304578203256, 501.705982674659, 522.842749601314, 520.343179981965, 512.426296738273, 492.846023481755, 527.940107067029, 516.53353649878, 548.903324792604, 516.463570643248, 522.127783312028, 494.436941936717, 533.852620080862, 532.838885212993, 518.644129252212, 542.477488732644, 534.802568087286, 521.42845926127, 555.327460469156, 540.646443957829, 530.227703905304, 528.724339012432, 537.550869910919, 553.112042583375, 530.385778018951, 537.607565093747, 557.518685427949, 497.649387702764, 522.828799859383, 503.897800179444, 544.562315760962, 536.678085853958, 514.196474231759, 494.994001172098, 541.611181735127, 522.099367792039, 514.051832739048, 518.746174297462, 529.457953186679, 524.679535754054, 532.204284869147, 506.063912459024, 531.979002342478, 541.891295133643, 510.055031595727, 515.926885079301, 526.408810081405, 507.885920752216, 512.175755462902, 521.47946877142, 562.992130184612, 540.631907561862, 496.125657320421, 537.943612525311, 518.91680853319, 559.445378353963, 520.237703967161, 533.336985963065, 481.063096179389, 500.60973352803, 532.846001849453, 516.294007858603, 543.889394258343, 496.668088094722, 527.939915210587, 511.680792892909, 540.16912415805, 508.596789136259, 532.358810528334, 531.703150407342, 503.273365477231, 503.709068204981, 557.868225191492, 517.379745214962, 530.986402444773, 523.759349116692, 521.467940627624, 531.443878232119, 538.172747507111, 530.443192362494, 524.309904806422, 513.509771585775, 524.330726512875, 515.765210690957, 523.837709659073, 515.655158567143, 531.385345664483, 527.145259629123, 556.696635518092, 517.865020720143, 560.959377937223, 541.381840184257, 527.433073391347, 539.455593535006, 518.992867675092, 507.345733336493, 516.432704670313, 580.753064386081, 515.934960571439, 542.789370428139, 539.984386581246, 500.195217522217, 516.898093771778, 528.060310881487, 510.108942758641, 559.231560232267, 531.526753018348, 520.388279670149, 568.709961292347, 502.439648143973, 513.630665294997, 537.552475755155, 513.270936061312, 538.191504933661, 523.339128681785, 540.151691945564, 524.109084608137, 535.160746418533, 518.95121895343, 543.064277057152, 532.826741324669, 512.907929094662, 534.205868771828, 537.358114198203, 536.482396312521, 498.205349843504, 553.913079236554, 496.515779352715, 519.089214455183, 522.801954390975, 509.367210481343, 501.925093281617, 521.081586932544, 522.658689146696, 500.977319406912, 542.13700149071, 476.510294053682, 545.15221163067, 512.803208435087, 512.227389205632, 542.051727807576, 518.230174517559, 517.220792163324, 520.751341441338, 538.816067735101, 519.858010177214, 522.638612803979, 531.317127084418, 541.721850870818, 524.942608224977, 523.59186353019, 514.939976479993, 533.970932130909, 510.496827919993, 533.434716499466, 507.654310833359, 507.863892458397, 524.325698354873, 554.71619928597, 538.645966268339, 542.109372906085, 536.920133835819, 501.752645042676, 538.942706172453, 517.434331434472, 549.591102717278, 534.129434305015, 523.572618223115, 520.003515378465, 535.347172881247, 537.019912005358, 534.545794767749, 499.427918447166, 520.690623552266, 513.549838080035, 509.524982763162, 545.22420879103, 498.117575077692, 511.634560541837, 555.257343807955, 490.502056210955, 539.257050312346, 507.575336328851, 523.028407625801, 528.799434624891, 543.84456777845, 512.66431306084, 534.054284336508, 502.216528351843, 544.825526997296, 513.473552442015, 535.54019975804, 502.320510785677, 533.540426861477, 516.615499132104, 524.48341159087, 509.784952941513, 545.318734621648, 521.249246127068, 538.641643536235, 499.472857908382, 520.822650945071, 525.92998359856, 526.361850776763, 530.381160004326, 502.646631106531, 517.259910098722, 540.434075967013, 526.764447706983, 526.982606683454, 491.227449560502, 519.781957203596, 538.700837409868, 529.748169187801, 524.916810737224, 540.655560951297, 557.005605328602, 494.433939923792, 539.220301882977, 515.414559320934, 531.764775579914, 525.967828908648, 537.516428103562, 549.683925784339, 532.258738808313, 544.879382460579, 523.75535873862, 553.587559420269, 528.38554087378, 518.826293983748, 492.135702307012, 517.326801513055, 519.490301213712, 532.175917318531, 521.890083789113, 497.617029393142, 545.851925943248, 520.046772849052, 538.906006944737, 556.199042543745, 546.492835359952, 526.805084690051, 502.587635477667, 536.912454255928, 529.613471497147, 507.038496335604, 518.069875635848, 543.936905581197, 531.712159859062, 541.815675072967, 501.69324379483, 511.674840704566, 524.343371612144, 532.287433674664, 500.747173525174, 529.483774611648, 503.641150812669, 555.039320111787, 526.273490936589, 530.451812433187, 538.679894878185, 487.316606751139, 550.12968588656, 539.749311805127, 527.030072284666, 503.385077413367, 533.767107504959, 508.477101335455, 523.185296357621, 566.201690858776, 533.867752868025, 517.775654797367, 513.630956920305, 537.375245905421, 521.146196682893, 548.251303006371, 533.992368702708, 532.764715813079, 530.337175159498, 492.200059173721, 550.813081204329, 530.202116938381, 515.088605175843, 496.796769222586, 531.739202863466, 506.24698669292, 513.031611893093, 478.844386672434, 519.869729997064, 512.228517084718, 513.173607168536, 513.752776009601, 507.421074980556, 566.013549891965, 531.289389240257, 510.362860597152, 524.269531930783, 519.911937194307, 530.937498310117, 527.481603282631, 511.485593969435, 532.026850914908, 522.86697798817, 526.012273711972, 590.888189638481, 520.895384893105, 545.384814747983, 544.543015169803, 507.92512434119, 509.791276091411, 504.382385569614, 498.932203788308, 508.180852106487, 494.070099185988, 526.453909948651, 528.491016731435, 505.868062715621, 520.472431296555, 521.630925423354, 538.82281622616, 504.484655281709, 525.270509604466, 523.940501089421, 505.468105855294, 521.422384702766, 567.057696118872, 514.107356135693, 520.966386535883, 510.590936954134, 553.231035585713, 508.080214830328, 520.033189079939, 528.298784939979, 509.879992459347, 532.369027766638, 548.045746340751, 502.193881632096, 504.552235536122, 511.096554207806, 522.006734434829, 538.613880813081, 520.418408650796, 530.53797435964, 498.253985078085, 514.561457919517, 530.251521727545, 492.037188230342, 540.173474267894, 538.272405723037, 481.415293152314, 515.690633612897, 535.345147995412, 526.934015581155, 515.745118266441, 527.861758350509, 516.045992789826, 476.6501032024, 520.181458065468, 530.686838883795, 537.415636978616, 557.237278496549, 521.345175446402, 516.900380553144, 513.657430881407, 516.609203900965, 549.045293993134, 528.118552132462, 500.952363458024, 467.755929591021, 525.545126053688, 519.251994141666, 531.110577463748, 535.429762597868, 547.174347946655, 537.591340394052, 524.11562802442, 533.675375545982, 519.209326596871, 533.497131326761, 510.351040640138, 523.269647338976, 531.139745643376, 527.435337854749, 554.971083000581, 510.993729326941, 546.036584414511, 518.933674785394, 500.675620974177, 569.740247470641, 510.021756334166, 522.637474644859, 503.04560616888, 538.096201853848, 530.102808425713, 514.574016408436, 509.997937426969, 543.922860774489, 512.154870493732, 507.494693937979, 508.945855875067, 510.715309645831, 522.931004835986, 520.175869743548, 511.395016819825, 519.634205771505, 541.12369523233, 518.391304205886, 529.961542520773, 533.929675094533, 541.880432744447, 541.453436245608, 523.495459658478, 539.177113564167, 520.586937200467, 518.752271721035, 522.240059486014, 503.242298977091, 526.665331109401, 506.771482278452, 547.928094060339, 509.958510419843, 526.733922859419, 526.17646830104, 528.848306363235, 557.414282079051, 520.399595815133, 510.26056390053, 497.406922334468, 503.351245715238, 493.626935644883, 539.406495468915, 513.946571386862, 506.079798733743, 555.027967286973, 509.183585778031, 528.315488617773, 500.897584686865, 532.376173881594, 534.780521736237, 491.201886626292, 522.92994596218, 517.32303264591, 532.973273639041, 560.759543490042, 512.108128526095, 507.499289843825, 537.592593462648, 520.479489106144, 519.341426235826, 497.795181290049, 516.745880411455, 526.330383907108, 496.879442977527, 518.7702724855, 518.057864942194, 566.726322417083, 546.454489065635, 504.946204387551, 529.036496455279, 521.031386162984, 532.622647614982, 517.694353512744, 522.731054204344, 504.745133017175, 536.361884536875, 527.510220515769, 535.753456907089, 520.061182601695, 531.563138859456, 570.21598377911, 492.826166143295, 539.210373467971, 511.009868486919, 537.559686874138, 518.03696638168, 544.092806151069, 517.197993176503, 509.29244440458, 487.476489600651, 535.496897701539, 524.504019742219, 537.095588999478, 528.239051136829, 530.440025125719, 506.5800099962, 511.478843789539, 541.339792895595, 518.062832625569, 521.223068522129, 501.009205651664, 508.852496550989, 527.000935222022, 525.558371171055, 557.189124309641, 526.848952452348, 549.161879707451, 503.7326604662, 497.761118855594, 521.114879083971, 539.059805558172, 518.646672680902, 545.633487156932, 515.109100022377, 513.294916897341, 543.046017553791, 539.958213554865, 526.404723745958, 522.954348156855, 552.388168929627, 552.332043663523, 503.197051790761, 539.843512367101, 501.436418740266, 517.406961686386, 509.469443497427, 521.995823554411, 494.136486999486, 510.525692922438, 531.008916532813, 516.564496112231, 557.431862371784, 544.435802292467, 523.269866270895, 522.860287319379, 531.428629775985, 494.826587334816, 542.073151365203, 548.161685186946, 530.635612268226, 498.713429523172, 531.433490020171, 535.107694683447, 520.61280239313, 491.460421491485, 532.967772216806, 524.81739194337, 541.177240844641, 511.098194795465, 504.816419743197, 532.483307467092, 522.478395647261, 535.255714171478, 510.618422150973, 502.001836678855, 524.399048424963, 526.149956301328, 519.171180240905, 525.557435613037, 510.269698985626, 515.453771544709, 520.70754297693, 510.909150927719, 509.617145535327, 507.134852301185, 538.328634603396, 513.058233695347, 511.163877686415, 503.463420829679, 537.716237538287, 494.238745901056, 515.520826814139, 518.762250754692, 527.586224294928, 515.799916064963, 527.190186984759, 531.657488305767, 532.370814055535, 547.258315203721, 548.767097929016, 501.675627974126, 512.587801892295, 526.804357807855, 536.826141017597, 508.823863181697, 496.310388503533, 520.941150899054, 530.284255719535, 501.633818195407, 491.131871807562, 536.866448128057, 551.565612858867, 527.784865827675, 542.114100918905, 512.938956965716, 524.692721318682, 529.350439164311, 515.869898065252, 521.589402951144, 531.163027305735, 540.030863196737, 519.904096282919, 531.990928811075, 501.366813872597, 526.628304949887, 520.444043619683, 514.606634736846, 532.838844131471, 534.580608149472, 520.367781672868, 525.695884113283, 524.037630928657, 508.497116675582, 515.810641292677, 543.018187237855, 518.205272621366, 503.673715830705, 506.320025339523, 521.983874908272, 515.073917457348, 541.420211000785, 533.775546451983, 527.016761338324, 505.492686475094, 517.913161496088, 521.732573510442, 548.375233051873, 545.129058402564, 516.307895324349, 515.097816067812, 493.757770435139, 500.879686019382, 528.638140612785, 545.186275055729, 501.935830197038, 563.614923119229, 533.99914868072, 494.939585552819, 515.859844355048, 535.657345928049, 528.079747505629, 517.806653986364, 568.828777952913, 523.798936165295, 509.831780256145, 516.411528356498, 532.074056961514, 540.777295440281, 484.616273995075, 529.04598665214, 517.233135288987, 518.683174624893, 516.561375381566, 505.645466525408, 512.637879056675, 504.877213807174, 542.353522421032, 485.292825862308, 539.575732046382, 498.440292616019, 519.732955020486, 507.327209760728, 540.472351124904, 517.876644736665, 505.835447773442, 504.72298995843, 518.327636317308, 512.176821760846, 527.460656374852, 513.118855535427, 534.369989031882, 505.742891947677, 530.45381787394, 537.656941388737, 548.351286618466, 486.450786271177, 505.626760900107, 528.453016566697, 550.675109743952, 552.058152552977, 505.606141608102, 505.066380943446, 528.769057294922, 515.77176081542, 553.652527603402, 511.37549432116, 519.944866442094, 534.571990467972, 514.260341074135, 542.746288209277, 529.328348546719, 519.817544308431, 533.378131837613, 492.091561433364, 534.247724876774, 519.563536583864, 546.184884866002, 527.298573252624, 497.573791979889, 511.363900433014, 521.536466566577, 556.455934030967, 536.201542852619, 539.174421817375, 513.842126914432, 545.952155311295, 527.992146994452, 529.647929011211, 538.451335593378, 472.288959439799, 498.963671518496, 505.366840292031, 551.999508567122, 499.908336374494, 520.199702739434, 493.52331977809, 525.046391767733, 507.401913606619, 517.347501066263, 542.237350442661, 511.706447408486, 548.489875418381, 514.840777101003, 518.228334584467, 523.032871554939, 531.299249043111, 542.356761538828, 527.240326179316, 527.61350086573, 531.261287732024, 483.831496845336, 509.649112542842, 541.997119351389, 535.918465315364, 538.812022903727, 559.291634851453, 541.560227180196, 521.677365945677, 528.779470076449, 532.564301367338, 533.03542397307, 537.994773029002, 555.258339048297, 530.944361309619, 527.164031903983, 526.018567557635, 532.883545765145, 508.100252012414, 530.403726087835, 514.380954142968, 499.35454041802, 532.555810828322, 534.964792208571, 529.116607550472, 544.959054885097, 504.630050113395, 528.448432883043, 526.615803980675, 527.02474392557, 498.24431926133, 495.750123366136, 494.534261836907, 533.369310917489, 537.358500869332, 507.492663865843, 535.382921561073, 490.05301698878, 541.346019238585, 548.399866999867, 501.171750185123, 488.229096758843, 496.267375879328, 524.951328892059, 509.712099673272, 510.926033316889, 532.866406006302, 509.477975617358, 534.909641584912, 505.424464876621, 533.763913862122, 511.439326675342, 488.586121617775, 505.673796157981, 516.971211815169, 491.676908727863, 498.294085268937, 530.988272073907, 521.811500568792, 530.389336076787, 525.207623304556, 536.687899061483, 504.106707985963, 502.687493145086, 510.491953311168, 498.741906077387, 507.340610190799, 531.746860264937, 492.810173304135, 525.025782919504, 547.290505087477, 507.483658481803, 511.538945467076, 512.159404425975, 547.232571808352, 531.332510898798, 510.432519389287, 500.011185841923, 543.593016995121, 511.566633649567, 514.270666211747, 525.535452283194, 537.136576930539, 523.890914153633, 547.001217469061, 504.722599785663, 527.607324914448, 491.207376176737, 522.29464536781, 495.761676989296, 514.270548396689, 515.482709771776, 507.359299142349, 548.750892433514, 496.111439418127, 491.214971664473, 517.184857442594, 507.252455667269, 521.547310648543, 552.359143016673, 523.762625292608, 525.127696461924, 526.513330908523, 509.067316582594, 544.583085291528, 497.095195591911, 522.48205318586, 548.684731317133, 532.966388101896, 531.805785849338, 515.028735529773, 521.981633840741, 522.867666910246, 510.082594143721, 511.307134596923, 532.67218906243, 476.34612578455, 503.977452394302, 514.276563293779, 552.732836518768, 523.943986497386, 512.301197816957, 525.350839870327, 487.316488490307, 512.801083083421, 545.527521926914, 520.77820853898, 507.308495195183, 545.280429240103, 508.365990929132, 520.158834211828, 541.975691579339, 526.248117495569, 546.704641248588, 517.543940974456, 521.366937847183, 511.58160671024, 553.207796120438, 535.723370382199, 562.223079415806, 533.736371872454, 508.611573859674, 517.422650101589, 523.498295603622, 541.811918053759, 516.71293884099, 533.376770557471, 506.939079031749, 499.170265355787, 554.24326720999, 516.775906059847, 498.078145651164, 529.670392556698, 540.701239710934, 502.904170043799, 527.905610982085, 522.945085669417, 557.222729934516, 517.523310425182, 504.822917730538, 525.799113186612, 525.3901677587, 489.527196515966, 534.041362891517, 520.308576334214, 557.140875365565, 487.404251143145, 537.251393306681, 541.061255568173, 498.922322164997, 533.324629390798, 493.949053589968, 524.115742533514, 516.103653344756, 523.890390933033, 514.680106529482, 516.288890525734, 540.347960012355, 536.599841181213, 530.529449736415, 530.705835002588, 519.898798941768, 519.408054072486, 530.253624171639, 534.331621362513, 542.906554658285, 523.218582028568, 530.247164199119, 520.943509838629, 544.117102909348, 506.568680281358, 511.741902639242, 527.521295298651, 513.526959085394, 491.083695810171, 525.296740091595, 553.348529440871, 508.003477697873, 517.31272749776, 514.41556790891, 518.885925811148, 517.979900429753, 526.531031109926, 514.559208405083, 503.105968914203, 493.304120543038, 492.948825826759, 529.044006820809, 496.141286848157, 509.603405014622, 518.935250260659, 527.262799719319, 537.733607042873, 497.697801620952, 533.405160342389, 511.291820596413, 522.190627758775, 511.314439024211, 504.059786458272, 494.861446069857, 540.359015388373, 504.162093367935, 507.984576311468, 511.970220011485, 489.457279345817, 535.415010667969, 518.343729135387, 490.741978994785, 534.571952660987, 549.860846618299, 521.499491285367, 528.314145195829, 503.829998506105, 508.325974117229, 524.827525317845, 520.495241590557, 510.40676660651, 519.715756219757, 504.221478343831, 533.088463119172, 514.290861074927, 504.407598579433, 543.819466780425, 504.226803518336, 545.820467867195, 544.77157897628, 552.533014074138, 521.409037749474, 549.428917362492, 528.97247973394, 533.007589898281, 485.847509363411, 535.935017190862, 513.669996227981, 530.040474702942, 519.87981099428, 517.97568950827, 531.267488875678, 519.645034961231, 484.905038778883, 539.541465665868, 515.904844074319, 510.805581678104, 512.073885035333, 531.51186302694, 506.047327441715, 527.463237795986, 557.373205244951, 550.674625255591, 515.712870649319, 517.546767751148, 558.454685589733, 525.303412274689, 534.145018148238, 532.22780035078, 511.650087468329, 545.870513803194, 521.523666855941, 535.329854968139, 540.465759791478, 545.621230502313, 531.505736193885, 523.615109394868, 496.94319984603, 560.437274788875, 529.750716274954, 542.723742110298, 538.406397686953, 533.966967978871, 479.312029630494, 527.470137177059, 521.835150458048, 534.762989005442, 526.319373161896, 515.110903963893, 545.617024535228, 508.986000438633, 512.823267938005, 528.529227982343, 514.593450603621, 523.19804785057, 539.228177930942, 533.103608494917, 531.774949398055, 552.043652147023, 509.127791649821, 512.04428942931, 506.989639482195, 531.859919325118, 516.886813470818, 488.548109168331, 519.407783085813, 558.512293614998, 533.598930805962, 522.68827536192, 533.045644285559, 539.034005879251, 495.088561662534, 534.056921467574, 515.299665040099, 544.330507981919, 531.892411303666, 569.603468455992, 556.792716160148, 526.620368436735, 529.630694536479, 527.678327594659, 524.417555435285, 537.063707533784, 521.703627199695, 551.795813731473, 549.882659243733, 518.121459970098, 520.058520630679, 518.274919098015, 504.659656639323, 521.781878364225, 502.505104158932, 485.013794362364, 524.260569767936, 498.587995600062, 516.634844519085, 504.691382970909, 522.062809465029, 497.889408108991, 499.343990169736, 548.647331456759, 519.842009450806, 545.162822806381, 522.513826206934, 542.939716087856, 530.044545730538, 514.35328837704, 517.92046212269, 510.537051196413, 507.466090639554, 503.86790166957, 560.155719074207, 524.259940036078, 493.076546717708, 536.548037868818, 578.146742317724, 548.10383922823, 536.792567813801, 503.844416661527, 512.134618143526, 505.425550389403, 505.215914957321, 532.213326390244, 532.893254767184, 573.925694958752, 562.815360577503, 552.644894006805, 528.994301002774, 479.294539234196, 536.34259526302, 515.165863658749, 556.599293476049, 553.501906178556, 515.645478095615, 547.728885806104, 547.199570963555, 523.412747270093, 533.827335802187, 531.64317806991, 543.7152586124, 536.714409231884, 533.392311206556, 511.291607095736, 532.789538380891, 517.975436544911, 505.82783195454, 536.383609862051, 514.848166025488, 490.077721153057, 502.893777702204, 506.969155341623, 535.72603293098, 534.052839400433, 524.405231186515, 549.20338650699, 496.950057231378, 531.998910957762, 529.120175360091, 531.292293932256, 543.308700516261, 502.305495998533, 534.364761670739, 543.177094933775, 505.829429380544, 529.715178621944, 527.537434325728, 544.057354488691, 521.82462160515, 524.726063448907, 543.752190085413, 530.457960034978, 515.848433197155, 553.705659477934, 513.507093596501, 516.006305036116, 543.758420824503, 529.086875022997, 522.473639759837, 547.292429337613, 506.14250950812, 547.385481600872, 532.505255628962, 536.165323137674, 506.105882845072, 538.05160858235, 529.055908300122, 516.508973785623, 537.662169420406, 515.596775052154, 514.578753730766, 537.431033167668, 540.254961810992, 503.443977038285, 505.225816223337, 537.330117518733, 524.789813168156, 504.219387469781, 523.19111336929, 523.30312912081, 525.520711270129, 520.907700960564, 539.532701732586, 544.546513784169, 533.413550328217, 518.469713169435, 537.323851796886, 494.289137084876, 506.329995926522, 505.896192643867, 527.268609555794, 515.169131980882, 505.38018485727, 517.535865533045, 521.123553889638, 546.812721517708, 514.124327599309, 534.827759428896, 527.863813836942, 506.147797404777, 492.026520551053, 502.671082737997, 498.650012055064, 550.125971794277, 518.283910703588, 514.71553138533, 545.952023394504, 519.28156190455, 479.139312550435, 506.485159966402, 507.56227170445, 503.318337604865, 521.170797650523, 561.771573456487, 516.796519128693, 502.080966641882, 496.239368852265, 509.005362059306, 544.436055762399, 503.130781966222, 489.022283856924, 512.780476445532, 517.262247083647, 549.96106841374, 528.409832272467, 526.676444547469, 483.501162056532, 514.813340639303, 561.97269974248, 517.534304120513, 507.666225937179, 490.915561804183, 531.292420539877, 494.111894079262, 554.018527195909, 496.142896774657, 494.318228224386, 555.765377756601, 554.865957441329, 511.401073371709, 506.729150476706, 530.541283411598, 510.037866350647, 535.088694307165, 516.144160840417, 532.067831647627, 515.358439872234, 507.739435489386, 525.721434044391, 505.956480488508, 515.953702714825, 505.062980387193, 536.595627245943, 521.845162024386, 489.884188991085, 531.522423459219, 528.696339560655, 505.293918094467, 507.6114691423, 530.500123645034, 486.237593850009, 541.406737618745, 529.240233509787, 499.457256756695, 504.943883772726, 529.146210058945, 511.369034778729, 520.192884990591, 542.213820218787, 539.434294108743, 537.184768139584, 533.938002935858, 542.322136257377, 506.221579247648, 534.447039192355, 517.183672460277, 513.919281386147, 496.310588564377, 511.514759501553, 511.988062454716, 507.185673962304, 515.303913275088, 523.469346775143, 513.582067194043, 512.143785334776, 556.704948218814, 515.956532715417, 555.066900734204, 530.5521694107, 520.752905008632, 547.146053394478, 524.762089703178, 481.628370315187, 533.02674857229, 554.445818975803, 511.543288693568, 527.364339682154, 535.619001836186, 495.059821475365, 521.446111287445, 526.050196529286, 533.53168712112, 497.82323948687, 554.899466855914, 558.348716568802, 510.114289728839, 489.630706006087, 522.62828652267, 521.486828445539, 505.481044534493, 529.002867941463, 528.829680046474, 526.757101664197, 523.146711448619, 502.200482294254, 550.900376852586, 505.131037651806, 532.674231630219, 515.233344538144, 530.03663683947, 543.544372950232, 523.375506812462, 506.688932813383, 520.119099302298, 503.377416236133, 545.711912388814, 539.863888369482, 535.114097558257, 515.029994421422, 541.714737663179, 510.665561993425, 526.569830720349, 535.339540057699, 543.685777352919, 528.412421028877, 537.234976289662, 529.793074207315, 522.237376998717, 525.202537847487, 514.549660288765, 505.83066240198, 527.024855607235, 531.805668320567, 544.155358424635, 535.852768233067, 546.352312547105, 530.361351562422, 516.930001004218, 502.577966782539, 518.814151611633, 531.448326969104, 532.878293945597, 534.814899266493, 520.680482499192, 539.311598746976, 531.559271567451, 501.772526157828, 513.611972541526, 518.971953850294, 547.949989630855, 497.476417563546, 500.750333125517, 517.176340755717, 533.717212816663, 489.629899269762, 527.277163709335, 494.251419549466, 516.861571830452, 513.698704985708, 515.004312094989, 541.641172326602, 515.07529352896, 514.744991864801, 534.407145823855, 510.011342698939, 509.797435012697, 519.074940096861, 536.547708510064, 535.256571029473, 539.075668161993, 506.788216148004, 544.024761973903, 515.972608100012, 542.06350651245, 539.02701402205, 515.706323107261, 519.292317004189, 543.213097270263, 525.971267373319, 534.387511785313, 526.155214831328, 522.995718179733, 525.150218082081, 507.238532162034, 530.917703530339, 512.477707859082, 508.823918081177, 523.169872449354, 547.718942436115, 512.650101949838, 522.703691123006, 522.567817405271, 540.19896611001, 521.14303635852, 502.120538405999, 540.957615353722, 541.144972999915, 527.816212408261, 517.226643880042, 509.135083335491, 517.462733839172, 513.892788993231, 524.461541941261, 504.943114322643, 513.265254086388, 503.201936761879, 534.67522919618, 501.802260571653, 524.844992843289, 508.85839080078, 518.942656234689, 527.811681697605, 538.225101938017, 514.535127713337, 519.986786051952, 514.153463365891, 536.897181100039, 521.918125818177, 553.151138548607, 550.376897906444, 539.224759360187, 531.021797746801, 500.117737798667, 519.118729431754, 530.4136830643, 524.47673039654, 472.813747169848, 548.400110886216, 531.40758744597, 494.57584867682, 531.91192176463, 516.795725060256, 515.660850043347, 496.84633733167, 528.217761186879, 537.034437107028, 533.887460826517, 505.071850185956, 536.636416360484, 530.757263499329, 528.461922830343, 526.836627726629, 492.617732912999, 521.942214105791, 529.243220923702, 538.411136074274, 547.013853559792, 524.901790055932, 490.575319507139, 518.360044994209, 501.655306857479, 529.473463953695, 514.294474956531, 545.223254502097, 531.824363669805, 551.886927245624, 477.419693327864, 544.756681102519, 514.740307976289, 525.440816573662, 530.101327466631, 532.55070635075, 542.069269086256, 509.404510049653, 542.789770347667, 525.591477729276, 553.386280623579, 518.220491987768, 512.788149469183, 542.18227476148, 536.216134914659, 521.645394706483, 525.227777384615, 536.964830090484, 523.917031789916, 520.810653594269, 529.571765587384, 510.279889592008, 537.059289282997, 532.118716108043, 523.280867564996, 551.397260903455, 529.195425919895, 541.287016798267, 508.564611906963, 515.830582859127, 495.826572197468, 516.335427883781, 502.100454727164, 521.257668855622, 522.900854711272, 537.723696986091, 522.13628372335, 536.409944928711, 542.394886373965, 514.065293762708, 523.616582472004, 523.685391581711, 540.443511990355, 528.913785100677, 489.090464866584, 530.432801553696, 509.891999924138, 546.027423983014, 509.324768458955, 546.104879000224, 522.469345036191, 546.84037685672, 500.876134657364, 517.722605681493, 510.98577074374, 511.49265333481, 520.139717902903, 512.001561405544, 538.590428376641, 485.085936614404, 517.267378109165, 540.179012626239, 533.393734060342, 519.699486201254, 541.60514660505, 516.309423116917, 513.078577796549, 529.938865189778, 553.974608764844, 526.127991144752, 514.9825589995, 511.898572810224, 518.286383574598, 516.635394101328, 515.707123761014, 523.97893804015, 512.694534405393, 538.571819088284, 521.893591599487, 546.774597908096, 494.614955724226, 554.765669472741, 519.926994228472, 502.402678501308, 521.096870254161, 518.120044203612, 536.979112319928, 507.7232202714, 519.105079302605, 571.433794522395, 539.865037455021, 501.513793049792, 516.7457940899, 492.399283412718, 519.274454474885, 541.264779057939, 538.556878589431, 523.387722587328, 526.513109110627, 529.721683350733, 544.887844625624, 512.183425240254, 548.158477380699, 511.901131068194, 518.209327015462, 536.398896475891, 485.263759575726, 526.330331711825, 546.431913536821, 538.077061460418, 498.61913349423, 512.749069592865, 549.96494649304, 494.798373792009, 505.022583236017, 564.65097603913, 559.65002322998, 526.40271619598, 526.965784204479, 541.977017328231, 520.702502976233, 516.166002732532, 531.187693836459, 520.388454576948, 544.809557333962, 534.336043503806, 518.122367264578, 528.092984479476, 557.566032642395, 491.122720155228, 541.666947792119, 470.338205738141, 538.941714468551, 546.827749323915, 500.528975060874, 498.056976372014, 505.893335947521, 556.470379147589, 522.393130487533, 496.950967289398, 537.967187424264, 505.242798497511, 530.767363375471, 560.855948586397, 513.876323498009, 517.930298814905, 523.819679267755, 526.381570532261, 529.084481019879, 571.046305110424, 532.543182997342, 532.618332463322, 533.667594984061, 490.275400007124, 516.5575119068, 519.681109121507, 533.435481804158, 528.851915565211, 521.214585761974, 529.885681968137, 527.889751080402, 528.347038981314, 500.485354469337, 503.786034442272, 527.230694070417, 527.65831208303, 541.450918728299, 535.011656097369, 538.912374622512, 509.139188143707, 550.182003276444, 541.918257957041, 515.691382578476, 529.485462198081, 526.657851255584, 522.837101910869, 500.776677026244, 538.871902953604, 528.522554516383, 542.356770628108, 526.107958276316, 514.758029922758, 488.992274714208, 520.956155857276, 518.184629016281, 533.482553006624, 542.795355541102, 554.756333652929, 532.335351588358, 517.223776618321, 534.617586500143, 544.723026473295, 534.944644696325, 491.79518853733, 520.131295571219, 525.784008289712, 530.848774411965, 528.913886622006, 532.122993823229, 515.861778236482, 547.759208983744, 534.402622737367, 499.714138739444, 538.251861344022, 521.552290737474, 537.388968005638, 534.974448280808, 526.172957444728, 543.155256593007, 529.604789297942, 540.576029470775, 502.118654138496, 526.464220877522, 503.746972063723, 536.124767573165, 513.66956732331, 535.556831107355, 529.436581286863, 495.807224019197, 527.87515122634, 512.64864905309, 503.575767162474, 548.2909798949, 526.718561461621, 525.007847770069, 542.346573340333, 502.471676153452, 516.693663856595, 506.765171584395, 527.439040922037, 514.786384308283, 525.850243115361, 535.775080354668, 520.516409198918, 504.702093002179, 511.265845561281, 520.05499778499, 547.86401415109, 533.850618687499, 500.616788083104, 523.039987009754, 495.356211603614, 503.034592946403, 522.111496498245, 532.781053856511, 539.995349402453, 465.082466750705, 528.590584755935, 506.266775124818, 482.239370157994, 532.047557511767, 527.454642811231, 523.929659932078, 545.194774974318, 514.524390647127, 512.860980168393, 512.45103140686, 528.231407262966, 545.510215776688, 509.665595877807, 550.259253869998, 519.754405809659, 495.604871519707, 542.197953187561, 509.040626182427, 515.058974979589, 521.126499029028, 529.837152359338, 531.391476617134, 532.452645230605, 520.945051164149, 500.518671915455, 520.006019319282, 502.160733727358, 516.705443937073, 486.10167816965, 521.816717131308, 531.914820125728, 498.359880578434, 530.271187843251, 493.810175456783, 512.890137359363, 531.599910919001, 530.933453863848, 551.420131612843, 539.13836363831, 496.560468193331, 515.329165145063, 515.833011015857, 533.349774909965, 520.415799732124, 555.767419200695, 514.67801241829, 524.562871256844, 538.879652585472, 548.088160658736, 520.78361299855, 530.094560356995, 545.502383888011, 527.920411728292, 490.884895245184, 504.087763433581, 532.922804685917, 537.284855272281, 526.444873841535, 535.946651912233, 524.397019317323, 533.36298522214, 529.07020667495, 541.749638670573, 545.326172324509, 489.649051711865, 522.133239001271, 508.918389442187, 533.874270999159, 548.980028330816, 520.386349205638, 515.428904978708, 497.150403759583, 499.519847313144, 512.537687792033, 501.985252549896, 559.151787890949, 507.241060868815, 514.182865137463, 564.499793227471, 532.104146829099, 556.330597148457, 514.259689782202, 545.371920163165, 503.860983923953, 509.903420227383, 507.517285334797, 528.690682740645, 521.288299877015, 502.984369608442, 525.31339381711, 551.78763064869, 531.157406015419, 542.003679011052, 513.490331329809, 514.010612487918, 514.099392855382, 511.412822833008, 476.161462687666, 530.680276745745, 496.890893818096, 513.821389930407, 519.311903521162, 540.168494358835, 517.278108029258, 525.040009803677, 565.936246150812, 518.91948459615, 522.025533885129, 535.676727761616, 534.082786520641, 494.765575191585, 559.715250915386, 486.672206157477, 526.503449473114, 510.0219975409, 523.49070847586, 535.69662375324, 511.713717885786, 542.901203685268, 548.748037682405, 499.023095987148, 516.140233978319, 534.675173748234, 520.411127262262, 527.893246987009, 536.185408542141, 513.924016873821, 494.252291445233, 530.210262833451, 546.903732421955, 544.434997106435, 512.528118118776, 536.650723715394, 525.610919080762, 538.248922837397, 478.857432624586, 548.164226885952, 517.43488313569, 534.26454832814, 523.016488642098, 514.730390348076, 514.212470529176, 554.735702339681, 523.450695156777, 510.913634054416, 532.851479767807, 509.498672822106, 499.13799247738, 540.571491463025, 533.816436675263, 519.813786196646, 483.877892919036, 489.634863319307, 527.455040971919, 519.922933461358, 546.981355783761, 536.279850659057, 528.311562697349, 534.03148801979, 534.096901691292, 541.370559601776, 542.804109758372, 520.932833429555, 518.580371889196, 513.526269005913, 506.45485814684, 519.024756100615, 512.878359604587, 522.398874239294, 506.454895682854, 496.792877179464, 509.082988060194, 529.626188697126, 512.244182861265, 525.811376511636, 518.854161543327, 537.411217905024, 524.958250449032, 512.138096646336, 490.014942848235, 501.783314373924, 529.935379774354, 536.369357447727, 498.667232084241, 513.439141468729, 489.773963385247, 517.274343806763, 511.707728151481, 523.196612706464, 503.04637804717, 518.251511333737, 550.545007633541, 541.758587348635, 548.642362161597, 537.862915882236, 523.87905141108, 546.198435038412, 524.858151114211, 500.0381197381, 543.305330936046, 532.38676180277, 525.205893704186, 493.132408205762, 512.090851373739, 528.731684190236, 533.887263725466, 523.523759805445, 508.625216245076, 521.588412013585, 492.658462841476, 540.829437031019, 554.512176111155, 522.396979585536, 530.805972372818, 536.640893790554, 536.404769207461, 523.623980997059, 529.843342299847, 540.188133369802, 517.845655236294, 519.74500820151, 525.039652587527, 488.792149811033, 532.108451568062, 534.016354149541, 528.924266560934, 513.592840560374, 516.036666860129, 498.743192864327, 519.152278006184, 524.241960069043, 504.87288302079, 495.67376531046, 543.839390782158, 484.025628637163, 549.283007989439, 492.794512133015, 537.768165320448, 526.536096624501, 542.182809711881, 515.696558906134, 522.82385275631, 560.495086925602, 513.111048350245, 527.717064641035, 511.007842427679, 530.498674433442, 516.89960540371, 530.407260458702, 550.884048341244, 515.317611552015, 542.099456692799, 507.426659273215, 528.629752662151, 514.152000493329, 521.085318797015, 523.669631251333, 513.48453055981, 527.640187654499, 536.007756058166, 514.193756806606, 529.580242611717, 527.801253813438, 529.745469320982, 533.965675592282, 502.138665490174, 543.102597968163, 532.384712828199, 521.709533316655, 537.923812484248, 533.793767612284, 537.499093353728, 509.335514009174, 529.244362877928, 527.350285905632, 525.27197360646, 514.8303197679, 544.763423859419, 534.359203482797, 541.171848098961, 515.868489323191, 520.751376288095, 523.286887475123, 503.051638836312, 537.570141410868, 529.060184072808, 527.866869923734, 528.297664309389, 521.693603188783, 522.982834465824, 521.073784794353, 518.735190254343, 517.549617311595, 505.101702582732, 536.136846556385, 543.061212905203, 519.83714289084, 518.436832169822, 517.050152087726, 497.106360193765, 525.209195601947, 540.174756646565, 541.277065529293, 502.608915085254, 498.213456360386, 521.797770865231, 541.884614733585, 513.111582165678, 517.885015800269, 483.137284037664, 530.916441567246, 527.119010077932, 506.939749941092, 529.587538562053, 515.609867782694, 553.917308493626, 496.571274386772, 520.168015241838, 505.234781153004, 539.941122918658, 521.257932081666, 524.11655364804, 539.239094932435, 544.934627299029, 520.108627315576, 512.765934416353, 506.72656332779, 527.083727799084, 515.454143228448, 518.846559402454, 523.193383328617, 536.999178830761, 540.206213013674, 550.882689156745, 505.735469820252, 527.067581011228, 548.899607558211, 505.806889573429, 515.914294176402, 530.04891373632, 525.272350625062, 508.153812315711, 517.705580174174, 520.817286954035, 528.972786903797, 494.825712611064, 507.368560655657, 524.241431207344, 501.325963528259, 516.966775282027, 527.041443658946, 544.639711511066, 534.192675102418, 528.126697136827, 557.613422853839, 494.255340193023, 511.319874983378, 516.292325591989, 502.200927945715, 535.066636636583, 520.074594650692, 547.738578979485, 510.00563681133, 531.128336090708, 485.506892859013, 516.992459627417, 519.150579018351, 552.813749136124, 533.999731530286, 499.175267997155, 529.454682138403, 492.795176559837, 504.413833638827, 502.704880994823, 561.387899641675, 482.070130209673, 521.04133608427, 536.28454980575, 523.843624500033, 491.491197176991, 540.384302860714, 514.132906692464, 536.531741795747, 511.41193051186, 541.420283784591, 513.649487130142, 495.02563058607, 525.289701735784, 563.67951107725, 498.23584553344, 516.543840569471, 494.391197179974, 539.51904747756, 560.91187680433, 522.566015829094, 552.048629279485, 538.153109908144, 515.443365070366, 482.82482224325, 527.539456592462, 520.056422897359, 546.987700435913, 520.132565323431, 507.350263290384, 534.344144795853, 526.826324249714, 526.044573667905, 483.21824795186, 529.519323339105, 533.838986852572, 501.173293227668, 543.09872825448, 523.499521020173, 484.493817933891, 525.155582989594, 543.059769483074, 568.246260634913, 499.43780604139, 519.691153261599, 528.920172632994, 552.71252846752, 504.494355638563, 529.837180916992, 536.621306029996, 506.165189776059, 538.17094417327, 531.029860464071, 528.581856178895, 528.929215600488, 522.565741908835, 506.564901565136, 511.007401911033, 517.996821529088, 527.719207834175, 555.342292381354, 505.863536010739, 529.604598874316, 525.745703398829, 522.407385527701, 535.29545049184, 528.722003926317, 496.140362283795, 520.11972303613, 522.911216276597, 519.004384948294, 520.372564237433, 492.627639065215, 534.730826834819, 499.863148215417, 531.527468113786, 543.374380514704, 525.186707736525, 505.276884634026, 520.982966292367, 503.16793853882, 513.919482342532, 507.91396841995, 541.498281301472, 500.27468385311, 559.173264507581, 526.942363797453, 522.403027938417, 531.37471563276, 523.96167690676, 511.833674135687, 544.144792660809, 524.062729398642, 545.36874769612, 554.44861584357, 504.765025770094, 533.078504309464, 542.848147763469, 506.614374909436, 534.63913628958, 493.621514163438, 513.567645759956, 510.780035332205, 551.909259390941, 497.365392869055, 579.25961618413, 509.61219028713, 543.537868198488, 535.761184169096, 524.686736268041, 530.396540277538, 522.272219491442, 498.960289529629, 507.162031380555, 493.486002129329, 511.396410446601, 519.709877231655, 527.882352876804, 505.670936606835, 538.654613577821, 486.850239141125, 529.186024238661, 506.389979822288, 535.781403596563, 523.055861863212, 498.087419785643, 520.822605318594, 527.728360385687, 508.275837972304, 527.230117072127, 506.86868667081, 533.183980847385, 524.5669668477, 521.02053828097, 539.700898649887, 519.047065293475, 538.202633184978, 514.866851818721, 538.266574355604, 505.193097044232, 520.948218998925, 507.58721793049, 514.301173685035, 516.095048895246, 534.885204720244, 512.914472306348, 508.164521519593, 518.042174814702, 547.558804090342, 526.743101145555, 528.004218550135, 538.232838105298, 520.558380068611, 510.713323387276, 530.2150405135, 487.072799350047, 492.006278532361, 523.491516295849, 518.82271719464, 494.270359620844, 530.803477829997, 532.654925063341, 536.563158946365, 527.18780782742, 525.471095838469, 560.72589498062, 521.198075335154, 516.878202746276, 514.448225524731, 532.072320204922, 539.394669981714, 514.29989209856, 513.502044809833, 520.085883979339, 500.472612471615, 537.535354327628, 524.977659814172, 494.440246069596, 535.376602899119, 515.504760158489, 495.995706082423, 499.040694555461, 520.177127735117, 523.66962866679, 542.934283307018, 491.509506300627, 557.340929227339, 498.929269981988, 518.638414745679, 545.032860503365, 500.180093825778, 532.07051436353, 525.06703419012, 524.882682361871, 524.612560715319, 490.797267071736, 491.071704449462, 541.155617669163, 501.182532797531, 544.189196473792, 538.783079527906, 537.624687338353, 517.333244170538, 472.66040532417, 506.125422476569, 513.91140789619, 545.155941518578, 518.385008337198, 541.964322035978, 514.587775305837, 524.157940781886, 515.466984685876, 525.898826577496, 504.267258329056, 531.274849652476, 510.940088133407, 542.825674871832, 532.12077513459, 516.021636063922, 535.630245963442, 532.853578589432, 504.943038575092, 507.765886877863, 539.341255136063, 521.587455415974, 524.11895279182, 565.056770960453, 532.500016259056, 541.120408310313, 525.330126040473, 508.168929299644, 483.884286263122, 530.913294482649, 522.259979439137, 517.108190710792, 510.550323330684, 540.578830260882, 521.142500480701, 529.131876600184, 543.444084310921, 533.375419423278, 497.447470373846, 511.71182745756, 526.535556494328, 529.968602036424, 559.366850584179, 521.432487522397, 511.067265878344, 538.711753767843, 520.703429414236, 510.034431555094, 521.967248171392, 522.301864558674, 539.680507496406, 525.454170346071, 524.246101230651, 521.404460285959, 534.955795360408, 502.85692883759, 507.837499720865, 520.707797925344, 515.967185720878, 532.570250848911, 508.932377123003, 511.031816565336, 521.318782404141, 520.072635836037, 533.369081046171, 500.910244738248, 511.235759593149, 547.624842328916, 544.030922222937, 502.089065201423, 529.002856576432, 536.909516964522, 547.889078434558, 526.566252020685, 526.715824232727, 521.275147537867, 533.21163881003, 525.110490974193, 548.961881671883, 505.540336223805, 533.682446981322, 522.076730898092, 554.471858865605, 495.191071296495, 511.344463668439, 522.578351595267, 522.733892552581, 492.748993077305, 507.648305921545, 520.967705206892, 502.000293835374, 511.802449253844, 508.54870899038, 517.577339931456, 517.929417886407, 525.384468762158, 505.368348156069, 532.896204618181, 549.480307523313, 530.147821489781, 497.650778163766, 520.470198116821, 506.692169808077, 509.878799993977, 516.884502807655, 523.468809027042, 529.446454437813, 511.946431629765, 492.239985958092, 561.939538307025, 515.72648865744, 533.490355217936, 515.347270155256, 519.146971770442, 536.536049698561, 494.679044294496, 507.117741236978, 510.1075706431, 519.327943347406, 533.261429116244, 548.763532334508, 525.940413854561, 517.269391042769, 506.106362481055, 501.753800033277, 528.522003123042, 515.287694183798, 510.686712978307, 556.2964472024, 530.723583336349, 517.193215896377, 490.62937805828, 508.24821596814, 517.682403996567, 524.811792044376, 539.507546961275, 510.470865602113, 514.391930822363, 538.149426009499, 511.930664106324, 519.53610187605, 500.801409788656, 507.515250644237, 503.894878716474, 524.402096212783, 516.390450255048, 530.224662375716, 521.989455515989, 564.519108329196, 525.888619686786, 559.711868700012, 541.453655155189, 511.779529649815, 490.211708546263, 500.768593694209, 521.982940066887, 532.03858933304, 511.010869306228, 529.750554801142, 516.35815292078, 542.304957717104, 536.551604357149, 500.3419351636, 486.088010314728, 520.773571332831, 524.050521699092, 509.685240909706, 542.552220139115, 521.247399954341, 529.47760772545, 523.569002668542, 483.092429784563, 530.904241171094, 546.740340881677, 522.346739320884, 568.604761186735, 546.141155506575, 523.743788748204, 513.687963990514, 548.469648623224, 549.442494655996, 525.426602385864, 533.857637021498, 509.648318313063, 521.572453587008, 509.745841978986, 521.743671961273, 542.488237380173, 498.918749896976, 529.599535872653, 515.444166137538, 540.839887741795, 526.455409577617, 500.545067440499, 514.379183541849, 515.896292922381, 516.893647183417, 513.495791135924, 532.792838519469, 539.822828668433, 519.122436486444, 556.026461526978, 547.08852492366, 511.363834482916, 517.640851009577, 473.203478228874, 474.326353624563, 495.116760346974, 532.544611409911, 502.575394526466, 552.318050816763, 519.329517008712, 536.617066644345, 514.761425168081, 523.416240594475, 524.422118077403, 503.866848978013, 524.617905217483, 537.410481587928, 503.166765363764, 524.199398690329, 508.850040329324, 515.677249641393, 538.719233454084, 565.151296355224, 501.329956102771, 519.136945120252, 519.636952070618, 548.279638034344, 517.622361461395, 505.753837490414, 542.3986807704, 523.908258668923, 541.279544082018, 509.676380646614, 519.662186339693, 509.351377395563, 513.441627319929, 508.82428612778, 541.710541212487, 521.060455112971, 522.86979710037, 511.138649836268, 548.180189295677, 515.699622726547, 526.045627401142, 501.812937971971, 553.687175084826, 508.020450444511, 500.698948966432, 533.414212234559, 526.209461485774, 535.815567356817, 509.600514310607, 524.362594335321, 530.412694764626, 542.202806108041, 520.980107130205, 509.174823394178, 518.988608162746, 537.050741746305, 521.738310142585, 532.123638901997, 488.048861838701, 543.089580021159, 507.495507095419, 515.280893421711, 533.695149215108, 556.040581614394, 553.226328864582, 532.414241963937, 539.203378727477, 506.797723395359, 540.318816570532, 504.895289890701, 533.115809159033, 503.793433743971, 527.671277100223, 516.626537896979, 531.236591245908, 504.91303470196, 533.083059263896, 520.167826524828, 512.198737584725, 499.995047317843, 535.546006935963, 523.948899547546, 531.21445139659, 545.093629162107, 522.916656077475, 541.435341796827, 495.372167868171, 501.266420430178, 545.489510804224, 490.844920671441, 525.519414155132, 529.662497400619, 520.656465231174, 518.38433858357, 493.585025232614, 529.73066134414, 543.330220172593, 511.443905883461, 503.39958925947, 511.438245941738, 522.115193396504, 505.328656884696, 507.455789551627, 521.439947376297, 512.429032222551, 511.244012157242, 511.542727293398, 530.365857776918, 503.848716260986, 530.830211391399, 549.479550817898, 540.899414727676, 540.042806185121, 516.545172763379, 536.360113765598, 533.241421969692, 513.723653693108, 515.193163381476, 533.332067009054, 543.615606641147, 493.565171851398, 523.091806408743, 516.419140971541, 523.471725124088, 498.036420515644, 541.090502736905, 525.563244157822, 518.079504946205, 519.085158584481, 517.209302876302, 534.529025398833, 503.491865506978, 491.154341572285, 508.563944474277, 533.825139870666, 522.148955153476, 521.69403673699, 535.705009322916, 538.76438980091, 512.288210082992, 489.685479520138, 532.007702158348, 515.679376959518, 551.879936379518, 537.923009980083, 513.186352260537, 538.489419316767, 542.326226867775, 520.360843700203, 521.528494247388, 547.204737232324, 507.454315234305, 538.635581580186, 549.185607788066, 522.053507707529, 520.680714004572, 537.928853654415, 533.319412100338, 544.361256438655, 508.618111323814, 527.20355421504, 528.184508026973, 504.944281590701, 534.516228646626, 549.563546836606, 528.762429637063, 500.375613276302, 498.976230835668, 518.616261975138, 533.579717939973, 513.802600324289, 539.498175935353, 506.483973557223, 514.792097778907, 536.018956281655, 522.399007758489, 508.887892953722, 520.709041272041, 510.185964493187, 539.825282393937, 517.624568467559, 544.04826903521, 500.377301068812, 503.490747523813, 528.281401761271, 542.730395457896, 522.22498739324, 513.475828665323, 529.741461722637, 522.325755876918, 519.949011547841, 528.740472075448, 546.33760680185, 514.029277360488, 525.519256477527, 543.727440711929, 526.401186419906, 510.954369554427, 523.624027211859, 551.903608683084, 545.211588195574, 539.386883402449, 500.42543001248, 534.946228291638, 505.306295978827, 515.681305668788, 550.848151675774, 529.09890682936, 493.993301694627, 532.660814012721, 510.211890364271, 521.580876147794, 535.24461185481, 535.556579606731, 499.806315240051, 525.137559482927, 527.540280672506, 516.368848364728, 517.980154752567, 511.080332185515, 499.497680444492, 517.235631645032, 517.969392612251, 528.087455896573, 538.221756793192, 555.004005820211, 509.106593641603, 524.270894017229, 530.040369984475, 562.635403361263, 508.24628319934, 508.312337196951, 549.63399658288, 521.04669581822, 511.411117777093, 514.456888870612, 551.551789825924, 540.630516832625, 507.457479457444, 496.637905636506, 532.894192381263, 542.977330890084, 504.697802406328, 515.165426107829, 486.435755712075, 542.01767753949, 501.727073583158, 512.379790253639, 549.929622977572, 535.465814668743, 516.813489872328, 490.942048683519, 529.776572933416, 553.727611973617, 476.933716767517, 516.296155886729, 488.946536705717, 527.903502715852, 495.534310368005, 525.775757223241, 538.772303900183, 500.740119044022, 512.204087043993, 565.44740040227, 541.831506998035, 563.637010357976, 535.855976090779, 483.415864932632, 522.65125712056, 512.127342550562, 541.476512130419, 516.644335734215, 530.00014162567, 553.430140156229, 514.904320740494, 508.324372012397, 540.303257054127, 526.509667520302, 512.378524289627, 537.90958938353, 536.28359568297, 539.749739616114, 499.523439333067, 502.341343138487, 496.171120743581, 513.133813734384, 502.817422696039, 526.347650215085, 550.228246883901, 528.829070423081, 531.539046949547, 515.894626269519, 532.827024708948, 520.166110841692, 524.739792101475, 533.152565017723, 562.849181624057, 531.415214447211, 502.152938765245, 529.262534666583, 544.072311649483, 512.417677833772, 522.90123242725, 509.458773790675, 542.025096181028, 540.918887236135, 524.69502793755, 522.037964184728, 522.470968431079, 540.084087078031, 504.835434444212, 515.971554313202, 508.204625593893, 534.244025405449, 514.046186023225, 519.516082048445, 479.897973285393, 524.89768083352, 504.968569610115, 517.26056402378, 532.679202167314, 523.802206861828, 489.340359842608, 507.13924916162, 542.852833468791, 533.17238983282, 517.939790168923, 532.477460815452, 541.229251281241, 539.024060280065, 524.361994518313, 532.407278088306, 512.943318890593, 536.659379090087, 510.660215183127, 517.489425984447, 532.634516276341, 549.426459337483, 530.077397653843, 513.711241513368, 521.051103418444, 506.918474050548, 519.709128136881, 540.61482864102, 543.299607352926, 522.485934207282, 533.122068396723, 529.81452708502, 514.004467686385, 569.872608969989, 521.360630417343, 560.029282006744, 571.441819226974, 530.815491470364, 532.100198938283, 519.987567476647, 537.474617543078, 523.646742771788, 509.471087107385, 493.131612340253, 534.862014727042, 485.252654669991, 519.627272789234, 529.421669636583, 522.015172644843, 524.625859305934, 528.775101350664, 543.897782506216, 494.931426108045, 542.143323184275, 545.245881589742, 513.854773407814, 515.129821621642, 511.576320243922, 532.568948519285, 536.327964398194, 514.754505991863, 512.290799398806, 540.119070892407, 546.775807116774, 498.502259684378, 492.893724417781, 516.299664711497, 519.41716131592, 529.601484376378, 527.754048164255, 520.650981431973, 497.771413627725, 544.044763059161, 512.513383502345, 531.491777716146, 499.783746930608, 550.816419774631, 515.427858407614, 529.851771748099, 537.182151999396, 504.901668071932, 519.036376836571, 524.998280903459, 517.716215039673, 492.428514533097, 518.284525636561, 490.40271768514, 539.376039922365, 519.935076029766, 512.809427156558, 528.81815006823, 529.00401129928, 532.680520898112, 499.323141589481, 506.532064864476, 530.769849832458, 525.808411534211, 519.108286024635, 562.643458567857, 498.720790998759, 528.658555221902, 544.715939734506, 509.651108400524, 539.194937124113, 530.321912941617, 531.01584531353, 521.979241496238, 517.827218443449, 531.654830019457, 539.418331991371, 500.75280333683, 527.068975805882, 575.278271549906, 509.355554456168, 510.452158206102, 515.244538333733, 504.571731831528, 525.623817522394, 514.199671417995, 536.559656031668, 542.786664727392, 541.505902013888, 499.75511532073, 520.782431428347, 536.105665033484, 530.200439265856, 522.89188908595, 511.21281681809, 510.471307866305, 545.089888396842, 516.673851157546, 508.504693680792, 519.959673288014, 531.608104320606, 528.8923701045, 524.359507345339, 547.409531311587, 507.378874547842, 544.431122383204, 552.451573342662, 527.372532497729, 523.489300175055, 502.830894656377, 545.516361796119, 513.764608098498, 475.167923922793, 564.436706015871, 496.44440121282, 512.744733771241, 510.620085194418, 548.757584807641, 505.88183570891, 524.624020756719, 526.677861183075, 529.617999136584, 524.200854289594, 512.472794413036, 516.491975654748, 553.558981047727, 480.543058711927, 519.939560028747, 524.787318257964, 515.689524180762, 509.169422757266, 505.953008550762, 548.458014387703, 534.595055846104, 532.723054408002, 537.557449741517, 524.919086217332, 518.268133075822, 536.923287702415, 507.458846764934, 488.789249451112, 496.259884937453, 534.429032138317, 514.721608545724, 535.030289725924, 529.379852829317, 529.540144671074, 536.154885256069, 518.440316587806, 514.152913931316, 542.14098048904, 518.090496171157, 511.529797056881, 537.246876707448, 545.570085829066, 539.308424940966, 526.683670834676, 532.168921640364, 487.674725256411, 501.24027989454, 486.46255210435, 499.386495462586, 529.24835824576, 494.205700888345, 497.331753897595, 523.91653603818, 555.590681947899, 503.527072405043, 556.278571458996, 516.244521584616, 519.312706065404, 528.392095877767, 521.831813778943, 537.096802922491, 539.246681620677, 535.595350724707, 548.885668843554, 504.586159780255, 546.327384794371, 529.773184775676, 547.857288565587, 509.711804906805, 522.524116330394, 481.825407727973, 506.180656436755, 506.88184375084, 496.881525085807, 494.899846575176, 541.395660124774, 531.048598430939, 508.325892387013, 541.254072562725, 527.035104573019, 497.667056401131, 512.760632150449, 531.699484403028, 508.014161539493, 535.436716745157, 548.440433104208, 522.194975321076, 511.223724279875, 518.064980450136, 518.254981855028, 554.379068554299, 539.768999690125, 542.300843312308, 524.827824718251, 524.5672178679, 507.773989497857, 557.586011290905, 539.942267480451, 506.440142450296, 532.561098080547, 517.961683607976, 524.866276884258, 531.271353131067, 516.13472148439, 532.32878012656, 530.707568668272, 521.358168486975, 497.766357726993, 523.859462356902, 519.590488969664, 523.913030876221, 506.26082576029, 504.16736874792, 505.480224858563, 521.02738174446, 517.875116370408, 497.708345247908, 530.647457327088, 548.153752308958, 514.931291092515, 515.493859607198, 553.732879341568, 534.800837692691, 529.707228891682, 523.269601862959, 500.997077092912, 542.145480044989, 500.563691330561, 511.405642610418, 516.946206157665, 516.668821331999, 504.139884683415, 516.075789024873, 493.55596263696, 534.066680050258, 498.958520844177, 511.684923517212, 538.608760143998, 513.032236522735, 510.355559199274, 526.177000328178, 521.50901792788, 501.614890536197, 503.166701090055, 522.175330414582, 508.821721612312, 551.391725131581, 533.95075987673, 511.784850916945, 533.788889418723, 525.762169677789, 525.684164491739, 521.208990780172, 523.360912409227, 515.30789193991, 520.830150576741, 526.539083296301, 505.353808530416, 560.953718716343, 513.166972446613, 516.870435303772, 523.330857434801, 528.502292928912, 510.481243566971, 506.980912192677, 519.192464517125, 512.631502026602, 519.329316648737, 525.842844922315, 546.824384081844, 532.240414939126, 527.046302047314, 525.559454748357, 522.931445570634, 516.092688911169, 532.826114340614, 522.895599173459, 546.792841396712, 535.353190346646, 512.989150037153, 538.393450792157, 500.628913999855, 517.089698664779, 523.46518409845, 532.445734665988, 535.189694234014, 517.353605288168, 531.134025065091, 523.044678176892, 510.98952131135, 503.112224099008, 515.640972135998, 549.324228024358, 529.860442377846, 529.291117454772, 505.843007798414, 530.538054398173, 546.344241314819, 549.018941047344, 505.530771573634, 540.036585372297, 513.122477906745, 537.091583760998, 517.134792435122, 544.837619239171, 540.172507150416, 464.806703878436, 485.590286140536, 506.936606790624, 513.593954595772, 525.111125416053, 526.789437201425, 558.031952098431, 521.780772806999, 526.998943691502, 536.245933365114, 534.34674074226, 534.472932638756, 535.933598129073, 530.321131988986, 523.467576166731, 506.550547000213, 542.535767422592, 533.308850440834, 525.369984600388, 525.603548251695, 525.797596159762, 527.240724373384, 519.599979183156, 520.370779991215, 543.167957675121, 499.349576809723, 526.527095780919, 533.208868668433, 505.014873489997, 532.322337745999, 524.639142587159, 531.930473724171, 535.500491174987, 539.241031468562, 531.053968583602, 514.85652551966, 515.396150525722, 528.676379418874, 534.28217329218, 508.121229987619, 521.78510876483, 520.824742259914, 541.753484898291, 550.120887656204, 518.403944837102, 498.501885440555, 514.836162785601, 518.261070810388, 534.078234995395, 545.438787101795, 548.700278834129, 519.142977880313, 511.379043505798, 555.029992154009, 538.304931709127, 493.851818908171, 479.36490069634, 531.252805132579, 520.446571241191, 529.278894525548, 514.056321650591, 566.467560449837, 521.626783627331, 512.46149564787, 508.041962285185, 528.568569585045, 521.751296133108, 541.627950031776, 500.557161894665, 492.49042416394, 487.37825060603, 531.222804604544, 533.999497445934, 523.306509466241, 523.379929636042, 528.640758188504, 505.269236993147, 525.802036358009, 515.386492625022, 526.055983142861, 507.406857694833, 519.783972149932, 536.785837325299, 540.052644793172, 553.633198046803, 500.669776512688, 531.007541442846, 505.796252743255, 537.479608068233, 520.021988458391, 537.490068690598, 539.332271177596, 515.904024543481, 500.332959669576, 544.041054285894, 531.787003722879, 520.253969913801, 499.183165178935, 540.998967524592, 549.968578672655, 538.929305268088, 526.484574504313, 549.177522838285, 521.78410194072, 560.52221858404, 517.771593758828, 528.038470197249, 501.139474405533, 521.951539665121, 519.488539264268, 511.538168711986, 519.574244283723, 503.26070449484, 534.937735167777, 473.248309918489, 517.94781756382, 547.570578085733, 524.849605733549, 537.35409937556, 530.638974017139, 515.331492282115, 501.82295802051, 528.125469754358, 539.329484779453, 523.87708764047, 511.386637299573, 498.990529682835, 510.77369044884, 556.59265450382, 515.273473356457, 505.739741105593, 507.918964678359, 532.771069991562, 518.446711936496, 514.609398150367, 548.882236337866, 527.040153189288, 524.55551349893, 533.831366285945, 550.085639965401, 510.362552229207, 519.766152917598, 559.898775736988, 507.442785973645, 539.383657310865, 512.291587283848, 519.308991186415, 519.163240291157, 511.161087532485, 513.792335954532, 530.560906636094, 498.102444759635, 555.147625321694, 508.410745074025, 517.61035218609, 511.809067973007, 542.772058455316, 503.009363799635, 517.241281953927, 559.697698319, 519.449559094906, 546.309379441267, 537.780310712993, 564.099450116268, 562.542048074715, 550.303099330291, 527.193227425253, 523.519758297378, 518.507184699109, 493.724395754154, 520.876481483772, 522.79056682936, 522.201651784566, 540.706749300327, 500.273399950298, 538.765618054062, 531.917554919067, 524.21444202249, 523.77800873482, 517.899301139854, 528.862224793974, 540.749917624315, 516.015609095667, 523.896069765425, 529.406187435858, 541.347963405844, 510.962997768355, 504.011695974479, 520.469322762825, 519.638836904006, 533.044627036861, 501.144182079432, 509.00823192139, 517.947250110625, 507.629749526023, 525.335781983585, 522.712454879112, 503.627143214654, 529.427938191662, 521.333106154437, 540.404924745419, 525.163382374944, 507.987628948744, 511.36103157069, 509.210821863422, 538.065316222469, 504.464782107928, 530.338556945026, 548.496982114776, 548.548312644913, 529.360075221424, 512.286535535998, 537.43982842403, 517.437757842599, 501.453468874513, 533.571778434739, 508.98432776129, 499.473360849424, 500.915310964361, 504.187845469015, 524.266424394874, 542.804910267831, 547.345277530526, 528.108220910833, 523.674765603689, 511.346695493319, 506.981479648081, 548.151827573011],[344.959053656194, 342.795934995693, 337.95358117733, 344.933770148929, 344.305850694276, 344.198735835501, 344.193825560708, 344.927023960213, 341.843883621308, 341.502948465471, 341.410610998903, 342.151803293276, 343.82427754239, 340.626231381338, 342.195508107924, 344.955983767481, 343.794408232078, 341.419103152534, 347.854113729695, 339.155401966851, 344.380258998285, 344.155366473944, 346.138397327629, 341.843224633946, 343.738292004317, 341.957775115367, 343.719285339531, 343.795805471734, 345.048163058304, 340.712557960178, 344.193142186834, 344.220047847507, 341.541996728515, 343.582928670251, 338.441728780755, 344.658722551765, 343.883273040376, 349.182176266407, 344.4215126866, 342.55250904567, 347.715817544062, 348.755328560535, 342.399720804348, 342.513042370453, 344.831790359773, 343.181169377281, 344.423531000052, 350.380233412475, 346.807968113926, 341.348446308296, 345.366337951122, 341.493653036801, 344.802135667788, 341.934962664783, 344.052107888389, 345.106603210084, 342.930214161164, 345.902509403036, 343.642303483705, 342.195346468904, 349.481656977926, 345.05936884074, 343.180056793584, 350.727842582587, 344.580222651821, 342.887662930407, 349.262347137005, 340.82407999091, 345.491981864245, 342.860704127937, 341.096924669418, 342.438453720751, 340.453161432042, 346.83890953321, 343.193484805689, 350.687867292471, 347.208163533376, 344.912620495434, 342.218072033024, 338.947717580625, 348.164785035488, 344.891225258036, 342.399513689188, 342.138976296269, 342.616678083849, 342.344433888171, 346.633597924496, 340.931496098328, 346.831433759603, 344.911336536775, 346.072943669494, 347.592321653235, 349.477695007179, 347.84383990908, 338.161914700202, 348.517066230521, 340.186346215427, 344.816586635788, 346.483158107274, 346.742704423303, 341.951203195058, 347.586801385448, 346.212799604603, 343.868489732481, 338.86509090394, 343.02704907173, 341.082766040208, 344.314827817756, 345.514837892136, 348.415182763631, 337.480635636476, 343.899976853826, 340.7115220161, 342.811166587448, 348.044726308168, 337.345927475788, 346.265761872538, 342.655990547574, 339.161671579097, 345.623537606921, 343.566144855115, 347.704943006192, 346.164282170219, 340.650376898669, 337.725584714081, 342.704632712426, 347.095515000935, 346.037714867627, 345.671968064359, 347.920319182578, 344.566597006515, 342.754196420197, 345.785423278027, 344.428548980418, 344.195807654045, 344.909466514206, 341.636948220661, 350.931323477326, 338.025382648017, 340.18225439687, 346.059749818351, 343.504060914107, 339.110294892559, 345.387001832249, 348.737829323368, 339.532489136314, 347.464799527437, 341.808841109594, 340.547812746423, 346.631218050191, 345.244543590735, 348.925711230255, 345.34185108737, 341.112242449339, 341.490284655928, 340.589327709611, 346.179742715412, 341.843330038087, 351.98603619538, 345.360185649383, 341.657449042772, 344.650495806157, 337.573374105465, 342.13752707293, 341.52048662002, 342.237643695809, 344.089599375496, 346.111512859794, 337.295245895948, 342.133095282015, 346.447309221322, 349.010633936961, 344.655188520368, 342.319353261409, 343.735801260047, 345.003066285621, 341.677750319596, 343.292269393304, 346.099184219704, 345.494912013659, 343.951625147957, 343.053511045748, 344.646312720555, 342.40488675211, 341.05189976833, 346.575951997448, 346.041069536007, 342.627172546589, 342.022617201149, 344.256133203119, 345.825369478251, 339.401450941886, 346.495936499861, 345.099259958147, 345.413212492964, 345.68807086744, 339.033082518146, 340.42457259573, 341.494103813035, 344.330006966996, 349.419927769475, 344.765368146193, 342.962762010449, 349.797486289102, 340.740081218845, 344.093440292468, 341.763534317735, 345.453771704744, 348.624720702032, 343.781162862158, 342.544820272134, 345.192173817417, 344.88392395912, 340.341573361988, 343.284039413746, 345.863479308225, 345.733614759101, 348.115649462788, 341.666810335235, 349.525508145728, 348.652314764883, 345.588670880122, 343.337926826361, 349.495827430018, 345.005556203712, 342.594777460788, 342.452915156796, 344.018549926289, 343.521127873472, 343.038017551543, 341.371470543923, 343.652941078705, 340.927692139407, 341.142041893936, 341.829636971979, 343.483131874656, 344.949962593807, 343.68846791267, 347.323489496142, 341.318626754421, 340.495434790203, 345.340454312228, 349.774273596933, 340.238728070847, 342.036366443124, 346.188633154474, 342.382919874956, 347.999962532165, 346.473273077606, 342.868842223658, 348.047931587896, 343.053852387138, 341.092768848125, 352.097629848949, 338.617093183944, 344.861759042543, 341.057885670549, 344.99231252902, 345.545763146644, 343.317729358153, 347.310849333142, 342.726078596304, 343.87548429347, 343.769105778533, 339.628724503177, 345.689974214381, 344.41077868066, 346.463633937202, 342.042655456702, 337.791524387417, 339.00471696086, 341.386952086969, 344.836115154817, 343.633203147613, 341.964685002766, 348.980354297267, 345.432155390287, 348.591606466526, 344.153832960636, 345.304039707124, 348.548736445311, 342.886489686208, 347.177212054141, 343.57003355601, 345.257462841646, 339.165555595102, 343.279809446126, 340.77434693663, 344.466722897924, 345.511106336002, 339.466094907042, 342.838076590127, 349.418944448401, 344.49583481598, 345.175576061787, 349.250302286409, 346.523274320052, 336.658355511833, 343.365665610636, 346.722124083551, 341.787571148249, 341.276193817125, 347.603651566176, 346.69474185048, 345.311253101135, 337.456522471957, 344.510878422602, 342.737123621944, 336.813662736659, 341.656913933481, 340.586640087908, 336.700379245883, 347.625474877036, 349.061427787898, 344.71996917111, 341.825455625497, 344.574568932403, 345.395321074114, 342.542124595217, 348.500167303458, 345.380706618828, 343.204057459999, 340.080176534396, 346.481443314583, 340.238680675878, 340.507644888213, 340.665850898938, 347.4141886549, 348.717365148281, 345.682862625187, 346.112532288957, 345.585708356014, 346.309557202401, 341.650236614057, 346.827239691438, 341.272494074124, 337.421490272961, 345.057268928512, 348.468037808678, 346.292386032454, 343.508092075153, 342.547299472854, 345.678216571264, 346.084576295856, 348.233316993506, 349.371042919792, 345.746681819095, 343.383346412315, 343.574499292607, 342.190167147376, 342.991218357408, 339.723892473973, 340.858056765572, 340.514992775885, 348.883846027483, 347.640601897918, 341.131220213536, 341.600719247597, 347.382719088907, 344.213346500307, 348.159108785665, 345.467630438301, 346.446601575411, 348.604902659394, 344.328660370324, 348.319908012057, 350.617667527459, 346.064462871585, 344.213727270456, 347.896347094015, 340.82702066026, 343.346709899241, 345.348162699558, 345.265366055171, 341.496936238883, 342.490510909766, 347.108651841264, 339.419003526151, 337.015473564414, 344.300575508937, 343.665708676457, 348.221231083076, 342.490346319149, 343.21152225564, 341.406286840253, 346.710850617635, 346.314822228327, 344.29438156351, 339.984959841829, 342.003762648392, 343.073712208441, 345.159174161055, 338.814317651708, 343.730831141654, 342.53611893553, 347.968228585594, 337.077521183968, 347.077070361216, 341.054938251755, 347.040485411913, 339.733365860652, 345.103010084065, 343.191917659689, 343.627843336213, 341.964431485163, 345.974375104067, 340.125303407447, 342.296479084578, 342.472408508165, 343.997004010461, 346.448086790745, 343.877782691837, 345.83332432755, 346.85086432014, 344.061258845929, 339.873364689387, 340.782664618718, 341.727868460708, 338.669588075429, 340.932330380577, 346.328832487961, 344.18267440425, 345.575144057355, 343.426516735201, 348.045188524752, 346.075559321625, 346.943088831724, 341.248089219299, 345.515106001975, 338.045653857612, 338.630057168176, 349.81371713357, 340.906533732714, 345.522671127385, 340.498698129832, 348.714196518477, 351.559547814535, 342.264021030391, 342.425723919133, 340.981799665792, 341.899114512292, 341.648723965424, 345.317058784348, 344.112700451175, 348.29444657893, 345.773066058347, 347.631489292406, 343.014795280452, 344.247726692049, 350.441893428082, 342.246027827597, 341.907553727953, 343.44960469406, 346.837884897246, 344.094039096757, 342.443170612315, 340.393990483121, 345.856056642322, 342.964375422775, 341.69715795268, 348.636760036273, 345.945841534434, 347.371819257094, 352.459087963224, 345.922399184287, 343.904217715552, 347.530643952872, 341.609559184692, 346.010142104426, 339.008259327597, 344.043819592789, 345.373423205048, 343.706318203355, 343.364734341355, 349.0368515797, 345.358770512181, 339.710182113066, 341.693265617014, 346.493970665594, 342.126244585993, 344.393481521204, 339.228608162631, 344.130573540023, 345.395051681886, 349.913578558058, 345.588005185536, 342.542010850302, 346.501253737008, 340.253751667123, 345.171492837141, 348.617295272219, 342.068023241026, 341.712917959128, 345.549720799468, 344.649756721176, 345.867323488613, 347.472834974196, 347.265077696664, 345.513100004876, 343.185424671698, 346.472682699929, 351.479122576969, 342.034996925237, 339.82475280651, 345.855206566044, 347.274482122625, 343.654269101731, 339.240900065094, 346.419056538451, 346.493743658797, 346.826907848553, 343.832053536451, 344.283088322866, 341.385997126717, 347.884905470834, 348.239483198961, 343.719895647608, 345.353198865237, 340.692919729847, 347.608431829912, 342.517216880937, 344.714528461398, 349.173182279521, 343.770332426683, 340.713789316872, 343.51049027651, 339.187414329859, 348.88085012501, 347.380967930033, 343.069270024084, 341.912755740934, 347.189975547311, 336.396581842318, 340.58902104359, 346.098182399482, 345.643167081956, 348.285658300123, 339.812546789931, 339.742387153951, 342.623404454852, 342.096656860129, 343.994702023429, 339.306069274869, 340.822467082145, 346.594652996431, 337.417265823183, 343.660761933951, 342.535607710318, 343.321343038628, 344.590452243951, 347.075304802566, 350.515037336664, 342.692007058642, 345.303726664983, 346.063232112263, 338.818889319359, 345.937486901672, 341.944066202248, 345.427156612356, 339.650683517281, 342.394907558208, 346.366509290546, 344.166364606265, 350.496449691993, 339.896111570635, 342.899694201378, 346.942493709689, 344.519726736605, 347.654473231706, 341.840262505762, 339.493790211746, 346.79889715664, 338.752354924853, 347.294035488381, 345.793364075539, 342.741373052397, 340.254837500473, 341.828285653844, 345.510076131945, 342.146286802706, 342.157255482389, 345.943972988339, 346.853341409299, 344.659873274916, 344.823247652918, 344.839263276039, 337.548355936702, 346.109583991305, 342.212864405455, 350.558727818108, 348.929854721114, 344.18028030891, 344.959395914729, 345.519180429513, 346.848823102214, 343.297929839946, 341.878213841361, 343.345562590935, 344.640488222447, 346.485013199857, 350.498000903564, 346.443550965382, 342.536663940619, 346.782898794838, 349.400851185084, 340.950736000376, 342.952995637357, 343.958112266778, 348.607977208046, 339.76033581228, 344.082339096763, 343.213657351725, 343.156115507145, 349.60402355818, 345.297416454612, 346.500000714238, 338.891251347415, 340.178614472814, 344.136084921518, 348.528445215233, 346.155986711408, 344.289912471751, 341.00939006868, 343.227907585658, 351.158115045757, 343.199492035351, 345.549944363461, 349.211299435633, 340.099039484766, 347.478142975256, 347.027505973144, 344.690700216241, 343.003959477584, 339.561243690672, 343.819050603097, 343.445604223536, 351.173980557442, 344.228648856143, 344.57190335849, 339.910445840936, 342.791135563959, 341.063854500376, 352.913414863472, 342.875008678823, 343.651351349824, 342.389112232625, 347.569978746193, 348.405082671024, 344.459373037454, 345.59882933853, 338.037485199507, 339.951879815865, 347.00466808686, 336.655009866665, 348.689534165535, 339.270725845594, 341.809709927616, 341.343375096529, 347.445992421064, 347.846967351437, 339.042105070241, 345.434441710137, 344.132832812399, 338.734810092985, 342.167992338832, 345.243010131896, 340.332111387557, 344.25868365855, 346.655083223527, 344.469320726357, 341.961755006012, 341.183361708321, 340.489407674013, 344.409843321032, 346.615924646512, 343.199983193246, 343.844335559451, 345.29346932004, 342.159039667139, 339.357460186982, 337.985909024476, 340.910878049664, 345.451811022317, 341.196404522048, 336.29833474578, 345.614662163117, 344.237779094092, 344.120929206546, 345.564856319623, 344.320942413736, 342.241545971965, 341.808363075639, 346.852851307098, 338.975034443895, 340.967345009612, 347.342147700906, 342.8780910093, 350.690359050162, 346.568638202137, 345.338000643345, 342.65631350478, 342.513678536639, 338.726163099221, 345.142542950419, 344.494607506314, 346.776152621218, 342.583528711028, 344.68904285224, 350.391239891678, 342.116500762423, 342.700891615274, 346.025985567022, 347.623738003387, 343.889490666149, 341.308299677348, 345.46855145699, 342.107310187945, 342.225352703189, 338.962666035427, 348.311899882348, 345.204647254402, 341.81888296712, 343.781559564585, 343.379699398079, 343.345946454872, 345.734437988202, 342.969710831173, 344.316924318396, 346.571747794817, 347.593436384227, 346.641918017671, 340.679008506716, 347.781083781283, 341.73864963207, 345.925453214829, 342.971014792655, 342.901789487939, 348.070359191094, 343.871564803219, 346.722344503038, 342.209916743528, 343.241102164913, 343.942050036558, 342.81150560151, 341.909643534585, 343.627094132627, 345.048644766578, 345.64590922737, 345.792218488532, 344.238575858055, 348.330328579902, 343.826290201168, 345.80535601397, 342.130281865735, 348.545326764176, 345.464336622361, 340.287201906253, 341.206579022288, 342.927521680446, 342.233589450111, 343.954337351104, 344.721299249112, 346.141076276181, 341.121875234405, 344.377847619628, 345.928953294666, 347.184460532524, 339.43220669732, 339.668405863197, 348.541158316354, 340.9636670944, 342.766382274513, 344.534992710748, 342.999754537649, 346.410314580442, 344.131577491134, 346.611772277864, 347.316859212508, 345.651797463424, 345.20851659221, 345.042127970792, 339.700951478144, 343.042521346448, 349.752763973831, 346.185231017409, 336.467465769945, 342.446775808465, 348.581714843063, 346.58821207515, 345.466563639739, 340.077492804112, 347.44827958319, 345.191664081141, 342.356420897004, 339.21754343277, 342.219821572938, 338.398409219738, 343.08168933273, 344.463391653518, 344.60366655853, 339.181868710289, 349.411031662615, 346.210474518498, 344.380275788723, 341.29458440219, 348.30431920008, 337.836642294931, 342.175656931844, 345.939325069019, 343.026729121282, 343.205354165967, 342.78824263596, 343.673957678659, 345.331904730165, 344.318292250652, 342.406102605544, 343.271511116942, 345.578689755756, 346.688638035212, 344.094668681246, 342.071731084741, 344.080246190061, 340.014671030333, 346.478313347834, 350.541344492745, 347.84398661035, 346.396484409717, 343.667784753908, 343.841540308534, 339.699414400819, 344.460316341471, 342.248029094787, 345.461816354797, 342.238108863887, 342.448020069334, 342.571492262471, 347.210803461747, 349.242431420471, 348.165641505062, 344.204077617123, 338.271588540385, 346.840268623832, 350.292859218049, 343.956421119212, 343.835535235572, 346.793267767403, 341.908802139623, 339.917129114191, 341.38794027888, 342.012495902433, 344.550271491178, 340.862756809982, 347.200633657579, 341.307906203905, 342.308950382406, 341.58090244834, 340.908652214613, 350.272216262881, 342.794865427743, 347.473625211092, 340.772220957364, 344.318621071045, 341.470899971297, 340.774188893856, 338.989089770128, 340.71541114134, 343.41668159262, 347.33686005026, 344.652357141525, 341.164567712076, 342.908277081708, 351.301898476477, 346.890412078653, 345.577607621671, 348.737661245248, 342.872506864289, 349.140407685367, 350.330643957299, 345.007816036841, 344.599631903026, 343.97773288069, 345.961075369931, 339.145457393892, 344.46188389794, 344.338761780653, 340.866882396231, 342.639074148585, 343.539546733145, 344.976250732951, 341.088412675647, 341.789304373005, 344.82783303998, 344.050815662597, 341.405466753626, 338.549961536752, 342.874679075012, 344.919811293587, 347.79917503669, 345.241588562729, 336.126817473548, 344.693815194961, 343.125045774357, 342.563625098515, 343.820960522367, 345.077142279016, 346.393588701134, 340.89955930302, 340.135988314716, 344.001505515302, 340.858963514754, 345.40746596829, 346.740793336751, 346.861918918726, 347.433830563201, 341.794923115553, 343.844833929807, 343.561140579643, 343.444204923185, 343.462972942711, 349.455785214656, 348.175981983598, 342.980646099301, 344.246711815587, 344.844003869841, 339.917473498568, 343.738676085892, 343.939859425102, 344.019662657467, 345.295335324344, 337.760445553196, 346.303732888233, 342.698872155416, 345.341666513897, 344.2390533503, 341.204888191075, 345.97165738124, 345.674573097756, 345.459719927708, 340.325175896176, 345.517551109475, 346.436904082819, 344.959048092534, 342.595569563105, 342.283972248109, 337.082085694202, 340.746951866353, 344.772139598442, 344.866926637871, 343.405331471368, 347.327179893253, 343.786948601631, 343.555266870704, 344.215037839214, 344.374931604441, 348.958933440108, 342.093160369913, 341.701374191568, 343.499229361743, 343.401181945985, 345.419236406939, 343.338699884134, 343.62318343059, 343.615374689771, 343.33334879828, 346.767525537766, 345.631695675323, 347.700334607799, 341.733221667566, 342.458688786666, 340.641741859432, 343.29015457767, 344.907134665714, 345.829753180129, 343.737943405467, 339.762890533885, 336.924943071878, 347.732579214628, 341.908599438411, 343.883308876867, 342.150742634455, 336.840597826208, 341.363651132748, 341.970914501629, 344.278727239519, 343.237243819343, 348.027600871248, 343.817408224896, 347.961499457076, 344.71668005524, 340.997259630894, 340.398513754163, 343.504556046178, 349.980785960542, 343.204095888315, 342.831255358245, 343.022216792302, 346.862467965058, 339.096154537964, 342.259983434641, 345.2193446456, 350.154288680128, 343.058099276726, 343.401637881162, 346.670928166659, 345.511691713363, 345.740970262413, 345.038834933585, 350.678077816354, 342.032429184312, 339.505527119338, 342.175012600475, 346.126855813851, 344.048670185224, 345.015177892511, 343.672619440532, 345.722414791036, 343.687099327407, 344.081252907453, 341.063178069339, 350.609383361607, 347.386115129107, 346.370406839282, 340.460083338748, 341.873344942317, 343.903887842393, 341.595542917355, 346.105013134898, 344.974433614547, 342.414440190039, 340.223335402955, 345.934435830506, 348.258675455585, 340.306940375954, 344.179313503238, 342.151015142986, 342.797230129684, 340.331450165849, 340.422115774014, 342.825801744551, 349.243233263731, 346.504852180754, 346.702402061602, 349.437637553502, 341.603935116661, 338.210456623833, 346.637539217298, 349.641586501985, 345.845145138399, 348.919358660581, 339.966131325963, 342.588014110724, 339.658789627099, 348.419890948957, 345.812034192844, 347.451231115144, 344.431813776517, 342.793169189464, 349.363699746854, 339.412029916859, 345.222819326102, 347.862572648829, 341.794390753928, 341.328059149818, 345.92067652394, 338.980598461839, 342.572498603406, 345.352167156051, 345.301613203919, 346.275882605821, 339.957151726129, 347.321868524248, 343.572563083568, 343.818992320101, 346.84395965217, 347.631113970531, 343.701332586987, 342.927672559811, 345.674767288203, 343.814258969571, 343.634111739393, 341.885794240993, 337.752538283618, 342.582928515163, 343.386421857323, 344.906684341258, 347.107142264137, 343.80298109555, 348.914253609633, 342.355028315715, 346.531396565885, 349.144161928785, 346.841629256848, 349.476869816814, 341.433048083454, 342.391809882757, 344.699425766216, 347.619637544878, 342.168087690926, 345.494184747332, 343.345007844347, 344.355255332612, 342.052192310408, 342.90533141483, 350.841614841597, 345.020949979676, 339.947845923379, 343.173863096681, 340.861162269757, 346.150044396318, 338.723622446041, 344.515346936452, 345.394195306336, 344.094166267004, 343.163554808152, 341.754052031565, 344.799687335239, 344.503867037016, 341.142389614699, 348.785346662485, 342.755033486028, 341.136258109198, 340.96173873285, 343.218359236172, 339.886070333157, 346.802167990242, 340.140143118581, 351.690389484499, 343.820556195563, 343.088140505727, 342.020375420344, 343.104871361765, 345.542336968111, 341.463597311342, 347.315480116145, 342.661128417396, 344.781732840123, 344.120445640998, 344.291221466248, 344.354121981225, 346.795073452949, 339.419194421561, 343.581165656268, 346.31271497366, 345.0789074268, 345.808633183091, 349.51971722184, 340.693860659429, 341.105595461444, 342.026835695084, 343.097949571835, 345.451408843233, 343.378918862891, 343.699161447245, 349.769517952084, 338.266016462713, 340.692424549082, 346.201699256748, 341.019618099916, 342.016655508928, 349.702648295538, 334.692639630376, 341.560089266959, 349.207618748184, 342.457429030246, 341.952163302988, 348.075840676809, 344.842297196158, 344.083388296869, 339.511881638739, 346.065057454075, 344.737284682243, 345.280965291946, 344.683369289323, 349.306490053538, 345.224546190508, 343.166284834041, 344.023627772138, 339.852602292213, 341.094987228888, 343.751620124348, 345.541149892215, 336.332153840823, 346.909172184667, 345.468935994578, 342.103082215688, 345.135827787117, 337.885867013489, 346.9367132651, 339.736506107689, 338.960088862652, 341.876857258816, 348.196213112808, 342.375771070475, 342.415749740312, 343.617287662417, 346.236597424214, 342.878628048017, 348.91630631313, 346.85159360914, 345.883099493288, 346.242856528116, 347.317726496734, 343.421464245609, 341.254520481232, 341.376757499031, 340.233440806786, 348.027518992011, 346.337953839537, 345.638225371987, 346.93564725926, 340.827123442087, 345.850225034507, 346.971675148464, 346.999673741355, 346.548117436265, 346.189026827407, 342.592548154724, 343.840077640765, 347.760067001129, 345.835278682287, 346.018591946136, 341.099638894488, 348.788735385623, 341.420562542066, 348.049290081035, 346.247890467196, 339.364441023254, 343.979190878605, 343.36607316484, 339.762061306341, 344.371641554635, 347.386059614759, 343.246848235138, 342.246148705624, 344.536015119765, 342.522345879913, 349.698270398092, 346.466861587624, 345.151840443436, 343.374851899112, 342.516343410127, 343.808668367937, 342.229109024888, 344.320471849414, 341.991786809981, 345.766243895536, 341.665552940265, 347.634797172289, 342.694972030669, 343.051251880771, 342.695671479971, 344.114910837041, 340.306977050422, 342.084354244931, 347.222223730939, 342.006551762422, 345.017657734297, 348.396242576724, 345.016683111588, 344.317750520543, 347.163332650099, 344.531463067023, 349.461384311557, 348.060101585925, 343.661430479527, 343.456931267206, 347.974995456553, 350.620442977345, 350.243952369914, 341.897637371962, 342.254009119347, 341.894387059474, 346.283874063458, 344.059537465283, 343.636245044499, 342.699765277919, 343.106043768934, 338.767812753822, 342.308269334869, 338.7841776013, 345.160806115696, 348.331072725204, 348.04899351107, 347.333574582316, 342.378894509168, 343.028353284908, 343.631764978959, 344.455735871134, 344.886178885116, 339.618062094732, 340.569394322496, 341.923270233529, 344.585620588148, 343.453243703566, 343.960867814084, 344.42925125171, 345.805869836621, 343.139246670624, 343.526653936877, 345.892724857499, 342.575145051472, 337.440697496568, 345.689652135882, 342.039149901731, 347.273604279512, 344.636676779213, 342.35217695008, 345.7842276475, 342.788365809344, 340.595761546877, 344.512604863495, 349.644723252789, 354.374846695477, 341.973287599697, 347.042822287485, 343.014605596158, 344.151748943653, 337.854425809169, 343.019790804281, 347.330412241693, 342.382246971143, 345.553559093479, 347.628185993209, 342.646542456205, 342.091110325513, 342.719503325255, 344.308876193579, 341.482924505143, 339.62253801612, 342.747536187571, 341.048285792379, 344.536239345799, 339.177698087099, 343.787506730428, 347.476368575283, 343.308457110741, 342.820195042747, 346.034025218675, 342.477752493295, 348.277512045694, 345.990638235608, 343.914513574497, 343.540729078417, 340.964171274168, 336.751997322789, 341.713593211196, 344.005837811235, 347.806768426678, 344.21767087531, 343.998143617541, 339.995224965746, 343.098419334197, 345.526967411695, 341.352343888509, 335.89408573761, 344.032209891668, 345.366248168025, 339.410024457247, 347.101521980285, 343.955565073042, 344.233340037317, 342.199550933957, 346.63340580852, 341.217232345846, 344.570061588191, 343.468295528634, 343.049113431039, 342.523662829041, 344.15049373566, 339.994576670556, 344.931841832665, 341.112611161926, 344.723907574135, 347.474899245482, 344.401724669952, 347.339503358349, 343.904551680569, 338.637648261255, 349.399639200963, 343.722333838857, 349.189241973213, 345.031504792759, 345.000995915655, 341.010442067591, 344.299099947046, 345.68807858735, 346.970492595068, 342.28517060345, 340.937194454752, 345.903989207913, 349.3563961031, 341.058349392832, 340.250486499972, 337.788071657107, 346.845401594222, 344.163954204822, 347.273224811855, 344.939550359234, 343.098844570818, 346.986583881679, 341.316285477117, 340.413874085931, 349.310068483624, 348.392743171104, 343.367470180768, 345.209706976859, 344.941911374206, 343.08926431677, 348.997122887553, 342.998088581389, 342.848544525449, 344.945030042368, 349.659462870681, 345.402073155979, 345.063284550281, 349.20074544627, 335.961113994663, 343.681034169582, 345.38025466796, 343.723062232576, 348.826251160661, 347.405643713268, 343.07628885613, 348.565425797128, 338.644876595908, 339.136442294281, 337.674368951771, 341.600268194689, 342.075181846782, 342.552585567835, 340.324118423577, 348.545834265833, 344.72836871205, 338.449069706706, 341.536335469189, 343.915440907895, 343.985646885237, 344.289826874151, 346.75135485655, 342.026850705826, 341.548298405844, 342.996877079154, 339.248454835049, 345.789398289335, 345.892315787239, 340.619059686541, 341.001450813302, 341.188926473844, 343.195683565292, 340.427459108929, 347.131491899055, 344.690964172469, 344.517831421169, 346.892302979956, 344.863878988939, 345.969611644352, 345.099350915546, 345.53905896344, 345.38310715039, 345.407174762752, 342.561762449908, 339.928513119378, 346.642246216476, 341.121709507245, 345.311140931084, 345.103232771335, 345.486048203509, 345.114443844577, 341.63086612585, 342.939291968109, 346.737353875608, 344.013622432994, 345.471960142858, 346.190326827742, 337.207650028392, 341.906721597777, 340.585891467546, 345.979871632964, 343.92362650832, 345.900758346557, 342.934094468255, 341.392275048399, 343.785460281136, 344.855504254497, 348.320134038876, 344.177228850125, 340.612244864981, 343.350064237613, 340.722046395053, 346.22392503054, 346.231956240612, 341.871330813408, 347.396344067718, 341.57904449905, 340.112551583897, 344.566883200337, 343.314371432068, 344.25121599614, 349.559452447123, 343.441057374, 343.256544459578, 344.343261687035, 342.652375070382, 340.427875046989, 344.802540001086, 344.928848473155, 345.915271800763, 344.085037739388, 344.726897735543, 347.861900214584, 343.917725945215, 343.218264638206, 344.208465858033, 345.665888987365, 343.17965121416, 344.587591170592, 342.879640837164, 345.169089694902, 344.001445543455, 348.039370017394, 347.84291455462, 352.792944862681, 345.524565286393, 343.12257951094, 347.045546746393, 341.128934158443, 348.345197206152, 349.33767079331, 343.401056784885, 342.168106820986, 341.692158861725, 344.620442099921, 341.866327319892, 345.040764197989, 340.717269334078, 340.863397510957, 339.629937088522, 345.321454030739, 347.543105557409, 343.774735677042, 340.573696516054, 340.634781496422, 345.913035367573, 342.053819302308, 344.655328025276, 340.71633501182, 345.909467910495, 344.850259950071, 340.354856227707, 339.784866135161, 351.899837824291, 343.10895485406, 344.409275834706, 339.271054648741, 339.044620111251, 350.158625925664, 341.775326975363, 342.801244344999, 346.430409904363, 346.471117993869, 344.938842400566, 345.853226788929, 347.945531480067, 344.030385293836, 347.14476317983, 348.418359065884, 343.639240235929, 342.572766671059, 345.680476938651, 344.805057052753, 344.034304226211, 342.271337409277, 343.46052835195, 348.459531583463, 347.828663484944, 340.566015370305, 342.231715428969, 343.572390040678, 342.644501495502, 343.302216445412, 340.619224297783, 345.544782145236, 349.291208378727, 342.227228204892, 343.384206925866, 346.421242989388, 347.008984269551, 342.049727646513, 344.414636720158, 339.944717127091, 344.155992588249, 345.402936123905, 342.42642484793, 347.016573395311, 346.113943223108, 345.139990050381, 338.787434210945, 343.156063153954, 349.664892499968, 342.07694099764, 339.037198325139, 342.247370203188, 345.534898499512, 339.927089278913, 344.299607470335, 343.491467127167, 343.532090633263, 346.809688002857, 343.600839959852, 346.174325127963, 345.396610075471, 344.402171122932, 341.758380594004, 339.930848700155, 345.593408848575, 340.681466765784, 343.949018226516, 344.147281411197, 347.305080025924, 342.106802795358, 344.979673163271, 342.488913949685, 349.476356050913, 343.518857905346, 341.705548777894, 346.35959042957, 339.486371659225, 340.320494118444, 345.384537956726, 344.372047731294, 345.846773916717, 342.367349473956, 345.132389489583, 343.645491001919, 341.078627916237, 342.566092810496, 348.471411337465, 342.885193950515, 345.439952416614, 341.631471630249, 343.458762722818, 341.337214835012, 339.880330071719, 340.025035477451, 339.967873026469, 348.052982310214, 340.634683381194, 344.106930600254, 341.020298454002, 346.108697379023, 347.557055519002, 349.250622827249, 339.79216454169, 343.437277278405, 345.715765261111, 343.496341134758, 344.680259330209, 353.131795719289, 344.108417205446, 345.941885889437, 344.901718171531, 347.562149053074, 342.231957776832, 344.331495244586, 345.713451938785, 345.693542761951, 351.851180012312, 347.382851808465, 345.199318137749, 343.096747541524, 341.400710789105, 343.06006464048, 339.685233964507, 345.020868468735, 345.114821057719, 344.472312694383, 339.808943224151, 347.554569235665, 347.087939430518, 341.859360220754, 344.114764253669, 347.39668953331, 344.327133827016, 343.724737254421, 341.575061023332, 345.83421700454, 345.795231852229, 340.084052984765, 345.477704883678, 348.970489037433, 345.597428120667, 346.322140224883, 343.821452637931, 344.230339158932, 344.90509286416, 345.731726966738, 343.215730579965, 345.613627466121, 341.627381523783, 346.558978231971, 341.695142620613, 341.091461733586, 342.400927424603, 346.604477767672, 345.688381136195, 348.244794568794, 344.916698002835, 352.414630296418, 349.213161816123, 341.807808677092, 349.705883477889, 341.453488734468, 342.759018218961, 347.464335804198, 342.900244495537, 342.776453960667, 346.872605733983, 340.26988853553, 345.0879994026, 341.08262621674, 343.843483952756, 342.098398225626, 346.782140780903, 340.246680296851, 345.653949339295, 341.239766563623, 345.348941945892, 341.052912524536, 352.029495818003, 341.139497766828, 346.648882960004, 342.132710480596, 343.793518545335, 349.635900038457, 340.581898689913, 349.099876239424, 346.366193372154, 344.201901693377, 340.708921729434, 343.701523327252, 343.203211573969, 339.937332833428, 343.115055670883, 342.383986351354, 348.47076357287, 345.063208978504, 347.071211763085, 341.822177511399, 344.031116178403, 340.784171455218, 345.515871769643, 348.214249019993, 345.345435650751, 347.149620885236, 337.015776832015, 344.194166906944, 343.254898208043, 346.88572440893, 344.679708629068, 343.461233196713, 343.059241737335, 344.405050876772, 341.711890722711, 346.533837636392, 349.866830719933, 345.781991873502, 344.246393961144, 344.738802292838, 348.700023146632, 343.245384966851, 343.179718958397, 342.499433981645, 341.11951509346, 345.129765490211, 342.931426567765, 342.094025875396, 350.119425291006, 347.117988087982, 345.404390327266, 345.785536001203, 340.658638281451, 342.77862238685, 341.261534122486, 343.507069519322, 347.339544783425, 344.074845778788, 342.435354807128, 346.619890696849, 341.616513185715, 344.881750423495, 345.699200386628, 342.413844114917, 339.74984138126, 340.650343994838, 345.844576548143, 342.396245574137, 342.331715362352, 343.379155790265, 346.92449414056, 340.556188334563, 341.197435765021, 344.643364368756, 343.57874312596, 345.488498795144, 350.20178290178, 339.95857150314, 346.245564943233, 342.44102313186, 339.572429834873, 350.100052271565, 345.655371914098, 348.139486002845, 345.303594580191, 344.999130756214, 345.906880364735, 340.324930498723, 349.180071637721, 345.65536659697, 343.581848035336, 339.672811142173, 343.654475932153, 346.584214752547, 348.623074095898, 342.315473511619, 345.292894886382, 346.467345155878, 351.584776272614, 338.020474516212, 355.056535976646, 346.998574318291, 342.422861513683, 349.123602870657, 343.839733752644, 348.500489444606, 344.070925204282, 343.307492573484, 340.607637719058, 340.553309248518, 347.101054074622, 340.57946671201, 345.539929057121, 344.064799782577, 347.686878170565, 341.071431653642, 340.825335383886, 347.901639369276, 345.610819112536, 345.856120121125, 338.104080218424, 347.721253795428, 345.657739283124, 338.934501157298, 345.394232469697, 350.857306236593, 345.231545022287, 349.569564799331, 340.1744448397, 345.935680219683, 342.872806414932, 339.200337076613, 344.930649970514, 343.565918356353, 348.116303090255, 350.420275552575, 344.348771479034, 350.116751130921, 346.644794213712, 347.685827129062, 343.192765153967, 340.82133703471, 342.71394992127, 345.289661316275, 352.642132326524, 348.241560788825, 343.079250804215, 342.1520945888, 344.12123063965, 345.641074247067, 344.280878752396, 343.710628656228, 348.557666767322, 347.18879490296, 341.200079552886, 342.845939377061, 344.463466096079, 343.596299749409, 344.106794692916, 342.593549453005, 347.610440832243, 339.166494037468, 343.225692864142, 342.431308315631, 340.999791888938, 348.192527368193, 342.411127047505, 339.635036607378, 349.640392913997, 345.061893141487, 340.748595568984, 340.681423211843, 344.921995097215, 345.742078018944, 344.210193653141, 343.593703113881, 347.957536423893, 347.258130472464, 344.28939654496, 341.995149066069, 348.010158302433, 344.394650329764, 347.351101170218, 345.312294346154, 344.219482150651, 344.846856851689, 340.885200019288, 347.362848153895, 336.104938833782, 350.969354863841, 343.609419574351, 343.592679537687, 345.034800966209, 343.60906321501, 344.110950595748, 342.73696025418, 339.9697884251, 339.388302391172, 340.715235754092, 343.789268226411, 340.174079738481, 344.74657650894, 340.377057167518, 346.776406547426, 340.762143610714, 349.343138244391, 342.54452115479, 338.99561100366, 338.047073296728, 343.920364480202, 348.666532154882, 347.231046702521, 347.884292066681, 340.639564833817, 346.972560036665, 344.234358017177, 344.223472191213, 347.724927145766, 344.781929336111, 341.665713053933, 341.619513719813, 344.504467206942, 338.209578640656, 339.76314387822, 340.336482658668, 342.058843789611, 337.250477579767, 343.608635405854, 345.09569713119, 344.799504629621, 345.066703521895, 347.053180816124, 346.647061587331, 342.439765336555, 348.113378154219, 338.048502324431, 344.378546835731, 343.78792988207, 342.140383340937, 339.651905593918, 345.712345732963, 341.101498606426, 341.733543178256, 346.217975565189, 342.633518455599, 346.383148532119, 350.939367929277, 341.634255434468, 340.196334175762, 347.874272647316, 344.095085226677, 344.982422662694, 347.65845530854, 339.127376614741, 346.489145014613, 345.708145721142, 345.552282389864, 344.068930758984, 348.464191386951, 344.21237044229, 347.403530145384, 342.255342125193, 341.836862659659, 339.732043579036, 339.41654135747, 338.321239064662, 335.211988042457, 347.519994290003, 342.074159684484, 345.802275961558, 339.828803735438, 344.225813738044, 348.673474066987, 346.814425491814, 341.243026873314, 345.910603186863, 343.785598745519, 346.613002662805, 345.797724286763, 348.75007781537, 346.960836107945, 343.127258416837, 342.644399153537, 339.279263019001, 345.486244940417, 347.199107516509, 347.845981183451, 349.56956332175, 345.8196451745, 348.714198464437, 346.93885739471, 343.030576032012, 344.494097714701, 339.412685126894, 349.087070955086, 343.939693375303, 344.006060841066, 337.290183482695, 343.901619312009, 343.161542388569, 350.031201696289, 342.889730784727, 342.439450255377, 346.165707046217, 342.028230903988, 343.26839713752, 343.926337877675, 345.272403495787, 349.482577679963, 343.470402182829, 344.823710727682, 341.568870490184, 340.816812785346, 348.004531563734, 348.535804403003, 347.495517211293, 344.220182125438, 343.631298240793, 342.685683037671, 343.636454417559, 339.551226858459, 350.588663591638, 349.091250175193, 339.995146964614, 344.796141753539, 339.288777924257, 341.055405334657, 342.898162407532, 347.656228794866, 344.233267025582, 345.8431560903, 344.976973668441, 343.376000294591, 341.752372183196, 340.861639714547, 350.619846688259, 344.174860495954, 343.802228080979, 347.02156069494, 345.911972608136, 347.939138606044, 346.760908865245, 336.665945451586, 341.602343167186, 346.540943545784, 341.873163194384, 346.06975990393, 344.51532591801, 346.418625475526, 342.447180427284, 343.712217889912, 344.473447126356, 347.827028603008, 340.870543024294, 346.422114066553, 344.167427067333, 341.028701965076, 341.822646389396, 344.034179546791, 345.112033417368, 347.410686754911, 342.463255461656, 344.803975962817, 342.268848663548, 340.235242426953, 341.503286946327, 345.887736114884, 342.288203508179, 344.729637315774, 342.128227728987, 345.502658997374, 339.834691488407, 345.774111118756, 343.017005810458, 342.185882709989, 338.466015090066, 338.90928006773, 346.241677609336, 346.18898424853, 341.805411655086, 342.263076194476, 341.830702161301, 346.204389439537, 338.137250385764, 345.887072480819, 343.145662139641, 343.153338759628, 347.966143385592, 342.95098605924, 347.298477825938, 348.063363060827, 338.111579031265, 343.426602271532, 338.187005805059, 345.315066518136, 345.904709298527, 338.56587510158, 341.996042449178, 340.356902153283, 349.919581461288, 342.213656770306, 341.677216917537, 342.044969515973, 348.749960644095, 341.074878111922, 347.941255946574, 347.490525694483, 346.166462701833, 339.84608162851, 347.190169690509, 340.364651965499, 348.35975172685, 344.810992914083, 347.305463497857, 346.785209845905, 347.895838955603, 342.927020484219, 346.262335476909, 344.806431262369, 347.501733999338, 344.156045944874, 347.51956527343, 345.841312521721, 345.825579829233, 340.35216105696, 348.549082073425, 343.569154682209, 350.578316185927, 346.122025803593, 339.564022718595, 340.570479956819, 339.837603289072, 341.788513091031, 340.852685807076, 346.010900614034, 344.48126873658, 345.677108713512, 344.126743905517, 342.499318304749, 348.997017535913, 342.778270861031, 339.688664603195, 341.09002745988, 336.648960937672, 344.938804574513, 346.942980528689, 345.354234998294, 341.831271334435, 346.29838632159, 346.370346073311, 343.797393073161, 345.241049968054, 338.840342537873, 347.116729013453, 341.001410463591, 342.50100943026, 343.588244972364, 342.402160600854, 348.481198253706, 343.726640118626, 344.854187089803, 344.038677017339, 343.829495560873, 346.503350414557, 342.075549973926, 344.111618169582, 344.185793521384, 342.288985197176, 343.208727728902, 338.645390708864, 339.202643937516, 340.040180969201, 345.048017258976, 347.888675905032, 343.134226019789, 348.579584228452, 343.533381802869, 340.147527496179, 343.752734043378, 343.269942832883, 339.708103134859, 347.108863959698, 341.436533427261, 347.389194001876, 344.482339220371, 340.169597380998, 344.370625261782, 344.608296657654, 346.611228137669, 351.023525668465, 342.81291129715, 343.686433429218, 340.917038012486, 343.971812118879, 344.639765531859, 349.360069929186, 347.509623677698, 344.985540605663, 340.490950145277, 341.730627359392, 342.196005460669, 339.784621066651, 344.8498208103, 343.401787711705, 339.69467564716, 342.54871034586, 342.77726508195, 338.60406121919, 342.928741422806, 341.970786366489, 345.066298511956, 345.891573719078, 338.427409498379, 344.836283333716, 340.757189735042, 342.489358383143, 344.535896582269, 345.256779641378, 346.167752252572, 342.144407852796, 348.834324371716, 341.568751937194, 346.717129986426, 341.264774281646, 345.332126255189, 346.71660700358, 339.427612276938, 345.62072207853, 342.271126874238, 350.382512222924, 350.893243044787, 343.609561617514, 343.319444401406, 344.883882174528, 349.621238153288, 341.389242827487, 342.429818807197, 342.993463409411, 343.861829923849, 345.295170174916, 345.964222607991, 343.826910573004, 350.373328981429, 344.249038862859, 339.225945299821, 343.538765021027, 341.630321491846, 343.393595908277, 343.168437399097, 344.511278516653, 346.478279378908, 345.028680853433, 344.093147738533, 339.136081701191, 334.651507608517, 345.587186864642, 338.929518407651, 345.150128118986, 345.20991976731, 338.606681086436, 336.722258285114, 346.900429807728, 347.687758158791, 344.449496739812, 350.271243316154, 343.910394731438, 347.043955201227, 345.014114472728, 346.96185234461, 344.848227509663, 341.957568725696, 346.693356253586, 347.418151023205, 342.655754480488, 340.952622416972, 339.19279518142, 344.186036092364, 345.63266209933, 341.628855358464, 342.644328244845, 338.344020363441, 342.000114013373, 346.374450156824, 348.671218210468, 343.087939807001, 346.782092195734, 343.527549948219, 344.067722030082, 343.013322417771, 341.32769726205, 345.921646253683, 342.81467557456, 341.171237247255, 342.633183815846, 345.325717021692, 335.837514769667, 343.52121653826, 344.720260368109, 343.942223886207, 348.42678591359, 338.122655154215, 341.605985979512, 343.469113553299, 346.915947600415, 350.580982566737, 347.657353835393, 345.130673675156, 342.842263319062, 344.695680411182, 343.621003320923, 347.956501358577, 347.104275406244, 349.456828066941, 344.08795831376, 342.437512636617, 345.249386065685, 344.878063923521, 341.533584046617, 346.920856666511, 348.522466254889, 343.228394090069, 342.033305114872, 342.578105226216, 343.506898684593, 344.724448907326, 337.166745394867, 345.000898579734, 342.486082840896, 349.175102993637, 345.555081254002, 340.933248085013, 344.091330185176, 340.281243532098, 344.686583592173, 349.015811964197, 341.418676477621, 343.021840579855, 343.624817524052, 347.566028246013, 346.33374837596, 345.640899116764, 338.600800978126, 349.914634847123, 346.137411593115, 342.384484261836, 345.026079128122, 344.414141923624, 343.393856549781, 341.705940985081, 351.97629202664, 348.157884085449, 347.330589102188, 337.698419097109, 344.928418954443, 345.98403353215, 344.230139429414, 346.086639458362, 341.114669832593, 341.596092836079, 347.739344341395, 346.550108867883, 339.431030403647, 345.41059707032, 342.857083637905, 340.407336219915, 345.028561801873, 344.921603429279, 344.731589173884, 341.35250409289, 347.062050035957, 344.361721867322, 343.952972209215, 343.09363820377, 344.239290920069, 345.488505265196, 346.940938590702, 346.672268537245, 342.8735115181, 346.549438231751, 347.291185250005, 339.373585902983, 343.61939729347, 345.54413953949, 346.997859836642, 341.504376161507, 342.319647732096, 341.624364160813, 346.642476352298, 340.892154869943, 341.116187108128, 344.239756294585, 348.389955310902, 342.333670382042, 343.831333794251, 345.660841493094, 348.615306875069, 343.854738446178, 342.789308245247, 343.908541790447, 341.181989177782, 344.995471308196, 337.908051060098, 344.053371817478, 341.022181023197, 339.064498917297, 344.13640552242, 343.229797472357, 342.552330060568, 343.23117134892, 341.64379557813, 340.887054202669, 345.953411198847, 346.302480957435, 342.771704409745, 339.600886063899, 340.874172440694, 348.488980538512, 344.72415262462, 343.972231639931, 347.956309192656, 345.047730264382, 344.030094258962, 337.9611045023, 344.762432541539, 342.044819025381, 338.064960179259, 345.209280678954, 342.347716777093, 344.671506716367, 344.424484320608, 340.99221018536, 342.632889488142, 346.740191842362, 344.06143747495, 342.967426728855, 338.676583458121, 341.790660913497, 341.156247869127, 336.915538314465, 344.7073833709, 349.910369766113, 341.836392473304, 346.160215295169, 343.662718226827, 345.821498092093, 345.412532774683, 346.484363645686, 339.617426774489, 341.929096399423, 339.292718736737, 345.683669857548, 349.421635745892, 342.724773870554, 347.727075099718, 344.888272967611, 349.983207122036, 341.289259299818, 344.240269489059, 348.012234297444, 344.376710490434, 349.092593860219, 342.851386306117, 349.774614580844, 345.258304305332, 342.983627161584, 344.156375725233, 343.529489711716, 343.015755289655, 345.700943997278, 342.080439457782, 341.974451266021, 345.927833432752, 345.351145664676, 344.309256622377, 343.809613985126, 340.034330903092, 349.89193932604, 346.000340284246, 351.563257543963, 346.584154225476, 343.240954858173, 346.677301686432, 348.557960256644, 347.613478146273, 346.346027002741, 348.611195968364, 342.246609107139, 345.495662586505, 346.087180480764, 339.146070166151, 343.042531285822, 342.587074282243, 349.70379678668, 348.492794865996, 343.413979759489, 343.68569268353, 349.485708259082, 344.344131617784, 341.653090070904, 343.948389040335, 342.664553016147, 349.108138143227, 343.262940430011, 343.628639994065, 345.527987271858, 339.363302902911, 336.712251749962, 343.938719686891, 344.484237575861, 341.446281604118, 344.680663837715, 341.667742829824, 340.498185820608, 345.765635323646, 346.168543466636, 344.939189247298, 342.148985945589, 347.754365370618, 345.259634382501, 343.564632651142, 341.928092436668, 339.724540956336, 342.432788556825, 350.296688995274, 343.211713307148, 345.348881498839, 347.607869274532, 344.504753696927, 342.28993724088, 345.463370592901, 344.027690440417, 344.223833030225, 340.518414055742, 341.612432028548, 342.991611071424, 344.544247525003, 342.925146299696, 343.029625105374, 346.033515623902, 343.440961332503, 344.471730316714, 343.587529606094, 343.115335863464, 342.731491049114, 341.692836615417, 345.122593077708, 339.338589669367, 345.643975432251, 341.621800549971, 341.448588773321, 347.802093455143, 349.904680381537, 352.584506587925, 346.280172445646, 342.528346691222, 343.88113170285, 343.114085488555, 345.005494315053, 342.345954318113, 338.942287827113, 336.522610311858, 349.380751072711, 343.033709261192, 345.026015253247, 342.794566772923, 340.87316573953, 340.261972733609, 334.910906114141, 340.246019820681, 346.271669940493, 341.527368718329, 342.627615070293, 346.026695144936, 341.558710964169, 343.911857007041, 346.14074534434, 343.670482652891, 348.016528434419, 341.735781905806, 341.830919716822, 346.575131039849, 342.07839655992, 348.786646409103, 343.054289982018, 341.324226816961, 347.144771831518, 348.050674903593, 339.133920390256, 344.364887053627, 345.523267723003, 343.836614341317, 343.153514940958, 342.989026041725, 342.81850590376, 342.324162260196, 343.385847851572, 344.298707525551, 347.229445802505, 341.694795942433, 343.486357216386, 341.643631102753, 347.679787517803, 342.755672961009, 342.58536275589, 343.504953436019, 344.605806861176, 347.257399369489, 340.413559581718, 342.708533192434, 343.284794925265, 345.66868683298, 348.49117807203, 342.478116743519, 340.140512036953, 346.616357074226, 349.686339782664, 348.36003379813, 346.188412307721, 347.638767501088, 342.097089937235, 341.497445750471, 342.530563015504, 341.412691534323, 341.915322507361, 349.088859030709, 344.269551109346, 339.688951557173, 349.189827390744, 345.696711988411, 342.786080582184, 338.946175358465, 340.085593905844, 343.645787870609, 342.716957346231, 343.232142753148, 349.648383349616, 341.015975110124, 343.778120666731, 340.160696045242, 341.609062789315, 338.566161755297, 345.655191462787, 343.016629362267, 345.373238605205, 341.996679437618, 343.159714737949, 346.054852744636, 339.980380306825, 344.644766578285, 344.387138058595, 341.837324994387, 347.666883863625, 341.38339077814, 345.263936702648, 342.328489780973, 343.799276857283, 336.281673339932, 342.243985035438, 346.41690528867, 346.722865503204, 343.453148754869, 337.402728859634, 340.134873041994, 338.591465796843, 343.033885806544, 341.663773020829, 342.504474570332, 343.624401798881, 345.261778148181, 341.024018420184, 345.619034176358, 343.85813081177, 347.653970627462, 340.595598500316, 344.383409946356, 343.412893367618, 341.07519486293, 343.453756544081, 341.062587135413, 343.676413110393, 345.99445779095, 350.441473532606, 342.85346489206, 340.738647574281, 344.153347501997, 337.755654340775, 346.488048473071, 338.87813333108, 344.518506225466, 347.25768349251, 345.448733917182, 349.610043774357, 345.66386706839, 342.510275897953, 345.778981070375, 337.104141357053, 347.934779805177, 342.25858501495, 345.610850581961, 340.078692296399, 340.596983530835, 339.926027939707, 338.305082124305, 343.708842639126, 344.478469860952, 344.185694285443, 343.702417441178, 337.337295065361, 342.786814421307, 343.998782661483, 340.223001308588, 346.302738622131, 336.647299911184, 346.369329124009, 347.019755602538, 344.540517806823, 342.047515130881, 341.930358533694, 343.948496518542, 339.376816415958, 345.584106033549, 342.357743679853, 343.583830534357, 339.694123772256, 339.69409663307, 336.392668602164, 342.991724223794, 344.187783230352, 342.947315139224, 341.142554641013, 341.999596105288, 343.909788128328, 346.966919220776, 343.933164862617, 345.58031402918, 339.942399992149, 340.890038232142, 340.528093377922, 339.264236596664, 335.430432825931, 339.386097588483, 340.650927950244, 342.502494223665, 339.759211232666, 343.204184365088, 347.979138990185, 348.46113281484, 344.404974660457, 346.434744810796, 341.784514275204, 342.800962706162, 344.409888162545, 346.493793943921, 344.128096227599, 342.324930809318, 345.549886209904, 344.414747082184, 341.041412899605, 349.792581723213, 339.793262500316, 338.972152909973, 336.927442708448, 333.652477218475, 346.979923850996, 348.864622690809, 344.768416563081, 342.783153138611, 351.450188942642, 348.105105180069, 344.681759652063, 341.781595865504, 342.776431669723, 344.735185762127, 346.076798421585, 340.817559251144, 342.264880025812, 346.582693643254, 341.615594384916, 351.299380344118, 344.494216404897, 347.452023525099, 338.571391045977, 345.910422411586, 342.709801399654, 341.222832713362, 344.782875352752, 337.233325609826, 342.692467288636, 348.640840323261, 343.802475451547, 336.079954757301, 346.669260654785, 341.566822083291, 347.304896753058, 342.243348182428, 347.424620856068, 340.03306404105, 340.243115382081, 341.805072530548, 341.848544682663, 344.295055566223, 335.248740879146, 343.616412507943, 342.568530102106, 342.177533418163, 339.921036302005, 337.821285882904, 337.107226181452, 343.856646750799, 342.261370602007, 350.336080967385, 351.084212222977, 345.691558596564, 348.431297691669, 342.287756092626, 344.192576541111, 341.60099852673, 349.079152527948, 341.559181312992, 345.268082678831, 343.103410648204, 346.011405472431, 338.836384942944, 338.705261700975, 345.268946895954, 346.673698473384, 344.470050969297, 342.631660522219, 351.005702091847, 344.952288578555, 343.005925151801, 344.012477683546, 351.004197667506, 348.274905611928, 342.576742638362, 341.294790192123, 345.049716526928, 345.977761132852, 342.695174126571, 345.715772199161, 344.610340562171, 346.718367335506, 346.92810523246, 342.567625464933, 346.219884282529, 348.677224891573, 338.637863622141, 345.007731024016, 347.253890030677, 342.081106664326, 342.675239126422, 341.951563617151, 349.70871689067, 343.704939108508, 337.4946529069, 342.819939166315, 343.918336779334, 346.240960856351, 340.066161393487, 341.634622231614, 344.247457547035, 343.330278700953, 342.986736629153, 343.342303042644, 341.324132219308, 350.276671805835, 341.027319212762, 344.158554980702, 342.474066441001, 341.085831876599, 348.874046466745, 342.672468948954, 345.707141358776, 344.395781969401, 343.838010647588, 344.495828886863, 338.390173271006, 343.931372956375, 343.879952262575, 347.165239200446, 345.725605363982, 343.610188148414, 347.295231977669, 339.766754438659, 340.746939920814, 343.85531992406, 349.239342805267, 344.361923515528, 342.609440162771, 342.492993889253, 346.911890526034, 343.619216585939, 342.473101031359, 341.80485496595, 343.510053111732, 340.286117693565, 341.045931089523, 345.637955959391, 342.509755172983, 347.413048261061, 344.214393649179, 341.169094427367, 346.749534648163, 339.136964249818, 341.25197720203, 342.075802715272, 343.756487938124, 341.94487264431, 345.83441762574, 346.286787804422, 340.373764421197, 348.029655844401, 341.671916675423, 344.129844444607, 343.470377432681, 343.847626632499, 344.281585456203, 341.865360450684, 346.360273544681, 343.240341051004, 347.030465655426, 343.109429552038, 343.664401038782, 352.531749326751, 348.747572007923, 342.313186301228, 343.228647425705, 346.744678684274, 340.252848417087, 345.560835667154, 343.779952968131, 340.226812446829, 342.834968764959, 341.950603906922, 349.132084853285, 344.788801911116, 345.043226296466, 342.387785609089, 340.585975880627, 346.082321208685, 340.162847840789, 341.933743849213, 344.269257824135, 343.53614790095, 341.14309525384, 343.007648951916, 345.98103451851, 344.888832487843, 345.548258226696, 343.466610154827, 342.142176075913, 340.775870076257, 343.322864553158, 348.653009814281, 343.160861962578, 341.324907424828, 343.676132497997, 340.56840754596, 347.072291070023, 343.431356501273, 344.95885717699, 344.157590964392, 340.235477193623, 341.725645518224, 342.031093950554, 346.260443115424, 346.922853129822, 348.410423389672, 340.564414280909, 344.197744893865, 340.470583028948, 344.052526948213, 345.226877299097, 344.432555643693, 345.921346337251, 342.918820187006, 342.17338652331, 345.482822361405, 339.660377061707, 346.908881227824, 341.632151818405, 342.325235601284, 344.024191226833, 346.486345865478, 348.713893928526, 346.642736225444, 345.675520089904, 341.962378445319, 338.353876027325, 343.550113878719, 344.421275474841, 342.481955240793, 342.671681223541, 345.669770938466, 344.811277380132, 341.144916982459, 343.728361128698, 346.239679647966, 346.192572291092, 344.072975832311, 343.687347507827, 344.296007397897, 345.317461643316, 346.081577493258, 343.298203250004, 342.492602395047, 347.907376130279, 339.049329403369, 343.131418124146, 337.961428048959, 339.248870522462, 343.056185066968, 338.178122584969, 344.369696063543, 346.672830327829, 348.097694847133, 343.385926527486, 341.794633695294, 345.090844393037, 341.696199153677, 348.143588739556, 341.566219739126, 342.096384118157, 343.382222490229, 346.075268986394, 345.217826816452, 341.21757467044, 346.304244897727, 344.172541561118, 340.40905729389, 348.576869893259, 347.524160219614, 345.335662685878, 339.743445496487, 348.028056052465, 342.423603649148, 341.104137823715, 337.707749330901, 341.06428269743, 344.347504063899, 345.664388960542, 339.831359834514, 346.219958194778, 345.091228256779, 344.850301762897, 343.491619274802, 345.239702749901, 346.840916974438, 341.610326200625, 342.126625028632, 344.351224494935, 345.520648380288, 337.958452470783, 343.807339828791, 342.475610846116, 337.770402446967, 346.705212350704, 344.160411750134, 342.356107423945, 343.289469306872, 344.184685209689, 348.600200520731, 347.002717724387, 346.770089933613, 347.922830827924, 346.759333093857, 342.281571550536, 346.874531398161, 345.965385294609, 346.31631692106, 346.190006391803, 344.000652952523, 348.172249836997, 341.295102776206, 347.766408339974, 343.58612820155, 349.934451473743, 344.302045668457, 342.133120800217, 346.259496425922, 344.024122835362, 345.488243347311, 343.885107238439, 345.809386634019, 344.122402518051, 342.054994378659, 340.661684740768, 343.630445298845, 349.212542225854, 346.988412526721, 351.804943048563, 345.140714809497, 344.554254322644, 342.871027884178, 347.875987752551, 346.121120312086, 341.014177735887, 340.810744638601, 346.01992244245, 343.481390798189, 343.397229708121, 342.725193825998, 344.122363592756, 342.609185722231, 347.094206461823, 342.523389432318, 344.478000288187, 343.489895803549, 344.864192401043, 345.884276950731, 351.673544560936, 345.126445976504, 346.785719533058, 343.209506248804, 344.146662743608, 347.362797035639, 342.126237330712, 339.724115815128, 335.185242568173, 345.042681234051, 342.239415247288, 347.019639560081, 349.226279474317, 347.09681135925, 343.60619267361, 337.871842760263, 347.641584088753, 344.240396763058, 346.696042246791, 346.692714076439, 348.108328737349, 343.371986494325, 342.482416100993, 342.315308288557, 342.041975903439, 345.186450068222, 350.968712843449, 343.376278655772, 348.338620668605, 349.938830748224, 346.055782900456, 343.678736324592, 344.888116073026, 346.34953760997, 338.11049803415, 339.55632272314, 341.427932421183, 344.762917268496, 342.950526981417, 346.951973746148, 349.116396299437, 344.898281733349, 339.240717730253, 340.566280314305, 343.870211434075, 345.656774233461, 341.982356686401, 344.872897021333, 343.061934972454, 341.365835309503, 337.8876752972, 343.212356035804, 340.87836973483, 343.32071134933, 346.643189347743, 346.591592140401, 339.839871779829, 343.086132516111, 342.999125693672, 346.238541016036, 346.020875604063, 340.473907852143, 346.630499455587, 344.101677537846, 347.799206872811, 341.330995535268, 339.754220911227, 343.268676002804, 341.944148585167, 342.913896284939, 339.106370021963, 342.221039646692, 342.275819275699, 343.337547434801, 339.810504516479, 344.954887727036, 345.784390231198, 347.663594021225, 337.220101245252, 348.913014397748, 342.956579698138, 343.64656804191, 342.258978007783, 340.109774656761, 344.033003024989, 343.080104347542, 347.804798951021, 341.255555463471, 343.023989800043, 345.530454126596, 339.697388792841, 346.512726663256, 346.20119717034, 341.687554784779, 338.2955141351, 346.203102742302, 337.299685861407, 347.549799028381, 350.388853176006, 347.121072182705, 340.077541682801, 345.097415436586, 342.409519743604, 345.466416618699, 344.050569107187, 340.541401069113, 345.201903517346, 339.485907053587, 349.920419185324, 338.111905484735, 350.536352960917, 343.581726845761, 343.38935648588, 335.813850739726, 344.749299452381, 340.109294874296, 343.360863665767, 341.50124021365, 347.640077914004, 342.419193495743, 343.517077444471, 348.888832027502, 348.13293540881, 346.008291762615, 342.322686376201, 344.758531602463, 343.676999638727, 340.744105578142, 339.852425539371, 343.903294339561, 343.112315219198, 345.689765700724, 348.743867604957, 342.605714438655, 344.324064969132, 342.483654603545, 349.058992034707, 345.923579421339, 346.41305558022, 345.630085478178, 342.672371426719, 344.187085977469, 344.286594365757, 346.411132687674, 342.845945554152, 343.689148746704, 346.702414772345, 343.094008301725, 339.325557314579, 339.306296134758, 335.454797496359, 342.719527980556, 342.139102824763, 346.344561727326, 345.042684878403, 341.919040414314, 343.792547152082, 344.540369581734, 344.715039016099, 346.011698964831, 345.851820842349, 339.83020794485, 339.266445770416, 348.134992992452, 346.186703418571, 344.733281398356, 343.439021601786, 345.794264156984, 341.300920033634, 347.352301345097, 344.100735376003, 350.136199834529, 346.921733457763, 346.484733868273, 346.862536922279, 342.403558778792, 342.489132586627, 339.282954071331, 343.028829980728, 348.224287644499, 341.065455996466, 344.684211021666, 344.471604920078, 349.095116189747, 341.243142510443, 350.687725024631, 341.418523185534, 341.782325181275, 341.240839465185, 342.340637267555, 344.180180689641, 347.434767911093, 345.872957594949, 343.331114798059, 342.487521277948, 343.386814203702, 343.408649822361, 345.511378973131, 347.821706204363, 344.529304638439, 342.21749977851, 347.02451505895, 348.067859241419, 346.417044598899, 346.127076785607, 347.172604607622, 339.282096187962, 346.080809467828, 343.448023314009, 347.462417225851, 340.040091876467, 337.753129306684, 350.302445775832, 342.229009493221, 342.972088918838, 344.368634300634, 346.869291189039, 341.164133852845, 343.132506989334, 345.595162467465, 340.75047864537, 346.920916056475, 346.980306450469, 346.072441335085, 346.241533988001, 344.720135262787, 345.997182129076, 348.093212959154, 338.323405000023, 346.034424308247, 341.818840459533, 345.39484335371, 341.450586598646, 342.161713692443, 340.313327507723, 341.2248286528, 346.864216890158, 346.144215967327, 350.732980949364, 343.731278928797, 349.240788959573, 345.726328801828, 343.67094875905, 346.375784278232, 337.986205349807, 348.884263925925, 343.281407788605, 343.125679625619, 345.997271951944, 342.711622275215, 350.544099769455, 344.195217754479, 340.725346164434, 344.760838096923, 346.009224446811, 345.129885578639, 345.5445413213, 345.661410459504, 339.740513597326, 343.629103610785, 343.572055370447, 342.86878014243, 340.848184144372, 345.619425350001, 342.423915262585, 342.512242422887, 344.455407363578, 341.998925523102, 341.862311886739, 340.925275918635, 342.044008903388, 347.281203218365, 340.180419856643, 340.987610208781, 345.091125703838, 348.683469267022, 343.951676555926, 344.141023908684, 341.202290721661, 342.233396787734, 346.54534684356, 348.129663501485, 344.888090457826, 345.823072232127, 343.894345827631, 341.912100019416, 339.917461963487, 343.129353285145, 345.904603743786, 345.794236956328, 346.19755403722, 343.079148786483, 337.576537044119, 344.999321703285, 341.813592163782, 347.057690032196, 347.379564167035, 346.358872169738, 344.863325525863, 341.875397919619, 347.47727478868, 345.464168665351, 343.220046165439, 342.550318765273, 348.23576373187, 337.460529592727, 346.316039058179, 346.754595629891, 338.185797663664, 342.360239344099, 343.824973384887, 346.212113200475, 341.182901486512, 343.055903296329, 339.373056766078, 346.482688435927, 344.360510757936, 342.592238410243, 343.601150105258, 346.327731202194, 345.11400622012, 345.529451508556, 345.918614317601, 345.118445257364, 340.948030023732, 343.683340918601, 347.395674966944, 348.716417351118, 343.592589472326, 341.215234854794, 341.605426099892, 338.890837172233, 341.188300348836, 343.31814162549, 341.576364818161, 349.024030650534, 341.159786260088, 347.07408514255, 339.688201089056, 345.643410221041, 340.224773809956, 338.176932906533, 340.015857155403, 338.537312082098, 346.635084797869, 349.270398012534, 345.816291831809, 344.003132781403, 341.980090878279, 347.595846812681, 340.373476551013, 345.605227601819, 346.824849742139, 339.053556846334, 344.242552427027, 344.247647020542, 341.147106762384, 342.599185185286, 351.465606816448, 342.074012296216, 345.796547224338, 337.740786107152, 342.973111127104, 342.722610636233, 344.279147492874, 346.078269009731, 342.95919509703, 342.586400738224, 343.518508454822, 347.138166015993, 345.71809062725, 349.404458443971, 341.273437696955, 346.126547599366, 345.957304038858, 345.052738048601, 346.754229075246, 344.611974604589, 341.797468236584, 347.706974640484, 346.11986878995, 345.990683152632, 340.869008589651, 350.395129052613, 346.916230644805, 344.807262402933, 345.300159763719, 345.51284703973, 340.620031427624, 342.574251040564, 344.303039856629, 347.415175808162, 345.41652318243, 348.616396490163, 347.914056955618, 345.742326450974, 344.50960748936, 347.194807974429, 346.848332642341, 339.321754956503, 344.09976521511, 343.014587954441, 342.617919765199, 344.417215084288, 344.006269415826, 348.502052363759, 343.841784111432, 344.240275678937, 343.33524303338, 341.706904659666, 343.264050601919, 340.259524592623, 343.080644998432, 350.114663444039, 346.090982620942, 340.449706441117, 342.626700882466, 343.032933691612, 349.356438177322, 341.883464449998, 347.532282702992, 344.223560288227, 348.477808599506, 338.62508163832, 348.211380144791, 346.549720128861, 340.620277127345, 345.041988270868, 341.481864713245, 338.59924956623, 344.479993958754, 342.270904567568, 345.33233352446, 345.741125489471, 344.37633174025, 343.499825495675, 343.220566390561, 345.129974658501, 346.802555975595, 340.527081290102, 341.493362640891, 344.457600929432, 335.401403383208, 342.622559348111, 346.25246815994, 343.678567151632, 338.984581897213, 345.875664766366, 347.286023829148, 344.603971205647, 340.159346854077, 344.309501957636, 345.315278173888, 340.767253904112, 339.846767638532, 345.653649997013, 345.385660857174, 346.36171826418, 340.525211884738, 341.308884740628, 344.734479708897, 344.770736176091, 341.253775340438, 344.117599037492, 343.829956905445, 341.613821427165, 343.76781044331, 340.939236205536, 345.578932145387, 343.267270285457, 344.333980272198, 344.836567543391, 341.624171924651, 345.664075938359, 345.880541423649, 339.052492696474, 346.160515120573, 341.736941584017, 351.039343630468, 339.266215385182, 346.942204609134, 346.220662200925, 342.83371973866, 344.127347218389, 351.099880278904, 346.872130432242, 350.150963218752, 348.651129748236, 345.244517481361, 347.421884998265, 344.630403229404, 342.690456491348, 345.546734409201, 339.108189681329, 345.649781938789, 347.060156215092, 348.475531642386, 347.52483302038, 343.801916024492, 344.068060106642, 340.478943229363, 341.785632613682, 345.665639004698, 344.304942345465, 344.433482186284, 347.663408044325, 342.607238468984, 343.930833469248, 339.122774929873, 339.244281963657, 345.563861900016, 341.880505801883, 344.665098552623, 342.762933985482, 345.885826282796, 340.412896875916, 341.296862505317, 345.93438060004, 350.284969784087, 346.462399763439, 348.900852794544, 342.258736921644, 347.290484909306, 347.005836986943, 346.670881361187, 348.915457533813, 342.557099710953, 342.0484172557, 349.830232180617, 345.648995973853, 338.7030799171, 346.875677898734, 343.431067742611, 338.476514274197, 347.039437632625, 339.454994409699, 345.151118474052, 346.481607141874, 344.231254393852, 345.08441061737, 343.467083545867, 341.117776879221, 347.456165598105, 345.641995798833, 341.460252985246, 342.145757760076, 348.008755913049, 344.275487870855, 343.66931795535, 342.581922265721, 346.41991972821, 347.222202764637, 343.397886616537, 344.566263063342, 343.925212037242, 346.232586761219, 344.123806744305, 348.337082927738, 344.879925735402, 340.181372793954, 340.776214847606, 344.215419289301, 340.157993429872, 343.596782616894, 341.308719897396, 341.814814217996, 346.603912631928, 345.377239558381, 344.929965819636, 343.484459170661, 345.480895894277, 346.488641511543, 335.963344069682, 344.310372316169, 343.576674574113, 345.705807590823, 346.868409381658, 340.430488554225, 345.257568702973, 344.525835449648, 345.604958235953, 340.772409966176, 346.095846494342, 345.678424727728, 341.670216630174, 343.253150974585, 344.324026956114, 341.079619814676, 346.301416172638, 344.541498767005, 343.621499141518, 347.428621971244, 342.609907938807, 348.578830494979, 346.038832429891, 346.724092055101, 339.739070328199, 344.105435440563, 342.648454742963, 341.956931907537, 343.522380131202, 346.81152869923, 345.434511340481, 341.337081151566, 349.239283744015, 350.838026219896, 346.62349576478, 345.922721543343, 349.569190948098, 347.101650283682, 339.129171976346, 343.195972967509, 346.266218880547, 348.495540218945, 339.949359257079, 340.783616552488, 341.019491033401, 345.66282026299, 338.924153782515, 345.652663229858, 345.693230509212, 346.678007330558, 342.609700422002, 344.746690133153, 346.398750364391, 346.768976755624, 341.056459345576, 342.633130332939, 342.256094548971, 344.604155963908, 343.773634420024, 343.334549385099, 346.807605602722, 345.233015729642, 342.727738946185, 343.801186079702, 342.549779241145, 344.29305858834, 341.748356432512, 340.971564598981, 344.216252090906, 343.177356766864, 347.143070122697, 348.131597658603, 338.587217096203, 344.888688371317, 341.643616872326, 338.508198395446, 340.204251465125, 343.075539938109, 344.650699691256, 337.974885352419, 341.106760499642, 342.408014635478, 342.639093364672, 343.626361923744, 343.153466304352, 346.388025593986, 342.457427355936, 344.359027124951, 341.531702983569, 344.40643913695, 343.078494766452, 344.046803001239, 341.813716640129, 342.316923964074, 341.584656658812, 344.413590859473, 345.700595071991, 343.354396460375, 342.881542415548, 349.631338579948, 342.844596061093, 343.947954925074, 343.190236222416, 345.358037176901, 341.24612010297, 349.484485831742, 345.103386773986, 347.361176157195, 343.31466194561, 345.972558975517, 343.894416457124, 342.847833860124, 347.351993970345, 343.133415243755, 347.747424545719, 341.606661647483, 340.893478620425, 341.600919025505, 340.720187680132, 340.772378049713, 344.383009107637, 343.899747761676, 340.375215311045, 342.712263918795, 340.480045126048, 341.854394314712, 339.217311383207, 333.040122436158, 345.687246847322, 339.939288033737, 345.069939822834, 340.475146315141, 341.088134594952, 344.89679089834, 346.091035927978, 347.614057497478, 345.677980013071, 342.474634068936, 341.835149167689, 342.305342805005, 348.107397168864, 340.715578069328, 343.970117686605, 345.450017534544, 344.864081303478, 343.452107485793, 345.606077059432, 346.706719354708, 341.473947027122, 341.316157897432, 341.371733233711, 338.177813147385, 347.470122628858, 345.024033646165, 345.310495479159, 345.283098368911, 344.083212772479, 346.29815096751, 345.322030583615, 341.780165949077, 344.409747394467, 342.207290509101, 339.284197019867, 341.342167781405, 344.532424324383, 343.285053378082, 345.21613798398, 343.550501775379, 335.232359166693, 344.309033326303, 345.181904577515, 350.619060539524, 345.491538974953, 340.058232192997, 349.512715508291, 338.693144621678, 345.780527333788, 343.111779887732, 346.36982511844, 343.2833319688, 341.547397337137, 346.004849083023, 344.54377381914, 345.88388952229, 345.306564800795, 347.494045394312, 342.462338030181, 346.153672081072, 347.754804378952, 336.466379124876, 346.367298321697, 338.316987326534, 346.765995669228, 340.734448153963, 338.909102427642, 348.616970982588, 341.267073622995, 343.498653610675, 342.796055425781, 344.276326815004, 343.309512856592, 340.109074039578, 344.129078358365, 344.456131535051, 348.168771840256, 341.233456815748, 346.1785408017, 341.164687839391, 345.180418238978, 339.64539875561, 344.493892162929, 344.144214688046, 346.186325567505, 346.554585970914, 343.432180679541, 345.089567188863, 345.40089235335, 343.848543298056, 339.602559563465, 343.696701181278, 345.447848176588, 339.87253285107, 345.763135180263, 347.76590428331, 342.070151331473, 345.177327349977, 345.384536563736, 339.989939911734, 350.68224782566, 341.596195586719, 341.853803027277, 342.661700522127, 349.139843016503, 342.980140400303, 346.303534101268, 342.797650212155, 348.096205140328, 345.100943018052, 340.375704105732, 344.271849735209, 343.749144233613, 341.038994651738, 338.576210871596, 341.380117620305, 346.911168836625, 344.99110994884, 343.765349056323, 338.91127197656, 341.076255557084, 342.802261778538, 345.766575404757, 341.191319595437, 341.808224332433, 339.298840872403, 342.611890196812, 349.009246955831, 348.256504714433, 345.153807536981, 346.042625623177, 342.556854855642, 346.046505160748, 340.917344704692, 345.331066038644, 335.504069936943, 341.560978217032, 346.061294636244, 346.12944777174, 348.516652510914, 340.616854241, 345.043677856372, 344.731395813287, 350.279450483522, 345.52767545768, 345.621515201895, 340.317248571491, 343.66380670085, 345.823911923495, 339.498811788463, 347.666295014853, 343.519957946297, 341.021582997162, 343.232539129606, 344.343093411691, 339.382585102295, 342.338128609208, 342.452207239012, 343.903709846236, 340.353709708837, 343.06794069281, 346.017041027871, 345.566251537375, 343.063613702703, 345.891749611304, 343.80674619536, 345.111659658461, 340.168481196776, 341.966598249378, 340.820868951481, 343.244972033617, 345.692576254004, 344.521116907384, 341.075671807137, 341.666539299849, 346.302120281205, 347.615947065117, 343.599378992049, 344.870188138415, 343.406401205359, 343.234600245139, 345.654131457841, 343.133103357171, 338.688484981035, 344.569520980991, 343.032769915193, 344.985463071101, 348.516503657541, 338.608582732201, 343.942037362113, 343.976109052114, 340.429188293988, 339.406646824939, 346.384778496868, 343.443318146448, 343.210694104256, 346.861707672837, 342.938126963529, 345.842338529692, 342.4630346602, 338.707557978467, 342.92066258163, 342.73404252002, 339.094177143631, 344.373880173323, 347.673740146266, 341.638206364317, 337.886465009788, 348.881291635814, 344.479075031786, 345.408859493567, 344.097515620861, 348.864677217592, 339.112051036363, 344.413633697289, 339.755012910702, 339.701322183626, 345.014101155547, 344.01760571285, 345.649584720802, 340.488467126917, 338.972907933462, 343.21326149634, 340.502840142981, 346.450953442033, 348.185521717583, 347.229317337292, 343.127370826739, 342.960893487953, 340.782997047524, 342.782454443203, 346.531140053233, 346.585080434804, 338.970839446244, 347.65360628249, 341.720511756554, 346.879192148254, 342.871177893839, 346.281229689388, 344.532596870506, 342.197686840725, 336.918612594447, 346.006637163206, 346.043926755133, 341.999081596165, 344.579148623777, 345.987868721259, 345.96911379448, 341.779139168043, 343.113822565413, 349.858334739884, 341.253301588208, 341.708684620433, 344.572185614507, 337.281722034024, 346.038349186771, 342.343050918015, 341.994003526985, 346.373134442656, 342.755284174147, 344.17436272358, 346.780475578971, 344.467733638976, 343.614040539124, 343.785877487692, 339.276973879028, 344.400858702155, 348.644749177088, 345.468279875587, 339.231233874759, 341.336062449467, 346.256184231887, 344.36712234937, 342.077598932585, 344.258461054538, 344.404710302175, 342.893807023197, 342.565341724711, 341.026800722656, 339.167338372568, 347.297314476202, 349.752307587936, 340.632482636574, 344.478148546296, 341.318742620618, 340.179144503239, 346.686283780168, 341.586239982099, 345.050445729878, 346.866035033225, 344.661327988412, 340.999014062719, 347.42625588152, 341.600243077316, 343.472695581142, 337.647772248012, 344.420502908511, 348.934668071868, 343.826617645626, 344.69750598003, 345.216105864197, 341.589086215997, 349.633240238611, 349.944685968234, 338.035742922565, 346.925540190401, 339.943761596867, 345.617804847882, 343.722152152768, 345.762574345616, 343.219565780149, 345.449222314044, 343.541685676315, 346.058775368434, 341.854408760382, 347.653853958906, 346.769923730989, 341.423348438594, 344.789630499753, 346.680182049421, 342.256299943062, 344.318810560251, 344.884582287696, 343.062861321508, 345.434007297888, 341.079475517775, 347.376946367798, 350.262051811483, 339.512028023417, 344.391748348811, 336.891864280109, 343.432443176211, 346.96749089333, 344.900359892711, 343.360248552133, 341.755472989572, 345.243311354223, 344.402873121289, 345.187764030441, 342.631133302669, 341.263010651703, 339.790863997636, 345.994725260457, 344.247061377165, 340.557534054679, 346.076520110783, 344.104403343042, 347.711942348661, 343.541583578126, 350.547921511431, 340.017562966669, 341.170158119876, 346.057638605078, 343.125844150037, 343.292575014732, 346.008420114113, 340.114757922524, 346.287027082812, 345.444885393855, 340.194305648169, 345.009662028236, 342.487935102984, 341.090746621602, 343.365539102693, 347.487632160671, 338.08290030141, 347.449422494537, 339.961324691258, 342.673007243551, 347.631705100372, 339.851433008681, 342.455813897857, 343.094521707092, 343.881849108183, 346.224036817261, 343.097698568032, 347.212526566763, 339.271103889328, 347.679745537167, 347.123473561423, 343.012320564063, 343.589892697526, 343.124867733226, 342.762885248835, 343.842301209096, 338.613604353799, 347.756222808478, 343.322372926499, 342.994398283439, 342.827422858719, 342.80948019117, 340.122349578288, 347.920191393322, 341.824053001257, 341.234849136274, 341.749478303355, 339.692437119922, 341.547127730519, 340.589626568115, 348.836047903493, 340.678136998276, 340.582821593229, 349.819735016389, 339.949275236453, 344.393930153831, 345.383893075265, 346.192096640603, 343.423527100343, 346.571180570247, 345.005626566499, 343.518791455359, 341.25669607113, 343.675278657023, 342.183166211049, 341.85273899104, 347.263962105736, 346.206573362381, 339.492159999967, 354.918857346523, 343.856318640227, 340.840090602221, 342.512051696892, 338.096051348631, 344.54241847235, 344.803233433706, 342.311284877352, 344.002221791833, 342.539872534064, 343.53994569769, 346.531885010379, 345.317849429949, 342.440667627573, 347.092049509408, 344.630901591206, 345.903011041166, 342.115464751667, 344.268843088961, 344.558605050447, 344.914026959957, 346.315584165987, 344.612496483968, 340.709466272207, 345.503672602929, 341.728622855034, 340.608415108168, 343.13239599642, 340.428281774034, 338.694387159105, 340.178972786622, 345.435677542619, 349.509067948542, 339.605407439866, 343.471278421598, 340.438461881136, 344.058745610921, 344.598550392155, 343.347343084454, 339.51753852331, 347.078499254239, 341.793206267704, 344.366473931858, 343.306872603421, 343.735487606265, 341.20843947241, 344.250139239097, 342.69671496966, 344.461035922859, 350.002028010564, 342.994358852355, 345.766017363831, 344.007554620169, 342.862741154054, 341.313573414872, 340.553600724501, 342.318843330503, 342.968991330043, 349.781046542361, 342.128761846881, 345.156041716968, 347.186239090601, 344.546493431002, 341.190160305038, 343.080233336444, 345.04092220912, 340.61102893348, 345.652330220439, 340.92052454247, 343.293089885922, 343.605432425503, 343.851502459778, 342.084540625114, 346.94713045028, 340.966861473883, 345.434004484982, 337.532955974341, 342.081847189927, 345.720978928767, 341.615021639521, 342.748211610882, 342.378414195764, 338.858125087007, 346.100117524742, 348.174526080775, 341.29274630017, 341.616416057438, 341.390834686679, 340.335515238893, 339.576877023432, 341.87776595475, 339.852405699966, 335.403507334644, 348.063167787029, 346.07560699134, 338.067119909816, 340.230621875805, 345.793427132118, 339.366435971084, 343.875849807434, 340.461164373532, 341.417606284346, 345.679135132146, 345.125729980651, 349.559190771439, 339.324069827306, 341.218783605103, 342.111858967935, 342.248312294109, 345.44103706439, 343.277722746359, 343.466109152112, 347.258397013738, 350.929583250369, 344.792959601558, 343.481495074153, 342.943203953682, 342.291461598997, 345.332662320245, 349.751575543361, 343.409492199779, 342.686926123323, 347.433559949683, 343.753897188957, 347.328672353513, 347.804926633924, 343.803278570484, 343.492906213456, 346.378017724318, 341.697386997528, 343.362448625213, 342.534528920898, 343.783534370707, 346.233744648875, 344.427473362043, 336.297600178378, 343.785948748932, 343.579762234207, 346.605282578712, 341.504852666911, 339.560124712159, 346.168730596062, 347.614080419923, 341.164864408423, 336.473819955234, 341.390211246686, 343.504660967737, 343.88132118137, 345.12511621903, 347.362154735768, 344.041981344091, 342.589453228891, 339.629908068548, 345.061020996705, 344.497682944228, 341.69446831423, 341.120678273081, 343.966326868769, 339.872642160112, 341.137216371402, 340.009249955699, 341.025920444486, 349.514401822135, 344.567373445368, 345.479955248918, 348.27492011979, 341.456581555387, 340.601864868968, 341.02316060392, 342.652850100537, 338.938716382494, 338.289077226322, 349.025321453859, 343.304918318631, 344.252722743434, 345.053960481082, 348.766105323054, 349.124926198301, 343.659167821279, 344.736731587243, 345.700590215055, 346.06437687797, 344.814958902914, 346.895297327391, 342.622776417542, 341.272793794187, 346.211293063047, 341.611461824501, 339.008446813344, 344.87120632662, 343.348453780106, 344.615617681751, 341.501331262852, 341.997009668636, 343.33680051691, 341.138631803503, 348.971317218527, 342.880948509645, 346.010039223401, 343.288982885704, 340.708571328269, 345.630712416693, 346.729291021171, 346.764707298069, 346.163217014761, 341.339299439687, 348.605759781648, 346.070973915611, 342.03154284882, 345.900161258648, 344.500284762638, 344.598300802139, 347.471556566511, 341.419122357384, 342.335825996143, 343.07161695687, 344.477036310574, 343.343522121583, 344.969447848593, 342.256426239549, 348.629784756617, 337.132908053853, 347.802690632394, 345.323775651838, 340.974938134976, 341.220200525671, 344.5077400861, 341.268812320925, 348.794656262757, 344.005804414056, 342.830310434851, 344.688700384092, 340.871837266607, 348.108170953377, 350.298399322526, 342.499036394475, 342.034701303286, 341.787885409275, 351.82924058061, 339.548504793359, 342.405835472819, 341.522774712976, 342.274605242434, 346.978491622912, 344.203420555767, 345.462734008445, 338.9981304034, 341.990931695527, 342.990700147909, 346.852527360094, 340.213317075519, 345.551577425788, 339.517879405268, 344.168299046476, 347.198546811149, 342.548242881356, 343.103801662038, 340.963247202845, 345.230895571221, 342.78626551236, 341.161259379104, 341.050823224602, 337.411867737036, 340.479992561337, 339.643260477543, 345.507172416093, 343.505588110768, 343.721311003516, 345.185098558054, 348.103399057432, 346.185969052215, 344.408505695899, 344.639997457394, 346.768171533853, 343.819907775296, 346.440500491764, 345.5119310477, 342.015149439571, 346.882459911887, 347.32495531975, 342.942276396474, 345.930865697019, 340.122436334169, 344.119685332463, 338.575508595187, 339.898275441925, 346.186738274386, 342.512920305053, 346.583982851307, 337.112323427127, 343.333956969917, 337.744998161046, 345.57196798277, 343.758741932312, 349.392115931077, 342.164953803638, 347.852974951076, 343.401049602878, 342.335632603513, 345.452920697165, 341.588981920258, 344.1815366532, 344.292498501682, 345.801429107693, 339.483238672063, 346.001717454679, 339.922842800833, 347.22364416842, 355.122216226687, 346.019179170245, 345.08880742352, 349.642451426237, 341.198302783777, 345.812148448716, 336.17638328275, 347.445645470643, 344.93469407426, 342.147297105373, 346.659072085694, 344.565458689415, 343.736612400638, 349.323171463548, 348.734913953571, 347.808098576071, 341.11209283192, 342.224357479343, 346.492932565835, 342.188153194973, 342.100990129986, 343.885922776526, 346.693672854143, 342.590477212709, 347.043264137502, 349.000565787492, 348.320058707321, 338.496189825695, 338.696740326361, 347.895809453219, 340.481186468289, 346.03508066346, 340.021096410551, 334.810157942561, 340.479382533358, 338.667684479645, 341.132805342752, 340.6122669718, 342.883782428004, 343.150495177482, 339.795019626835, 347.447454400489, 346.166876911302, 345.001401773833, 342.261745510935, 344.245472811897, 345.926041343555, 341.517478675768, 335.640933429911, 342.672664988514, 342.302720929758, 338.482135530779, 344.716019457385, 347.412024492477, 348.543096387149, 336.303872488808, 342.367432102981, 341.443209217826, 345.041246044925, 347.567280008875, 344.998883911499, 347.308012991612, 346.494009262839, 340.223862399402, 349.116690473825, 344.350253917927, 341.846569612488, 343.81311588038, 339.208634194881, 342.823059970016, 344.87843795324, 347.141640956438, 342.546387925728, 347.606784082553, 343.185669154056, 342.853558708323, 344.298389889395, 344.467713694978, 340.715612860973, 344.960338844794, 347.367828626547, 349.430450593521, 349.537001190633, 344.892100562305, 344.438168267254, 346.848845549963, 340.566008603838, 342.275634350246, 345.089535395952, 349.394167098127, 344.107618285687, 342.419296283669, 343.384406584119, 341.100724419361, 343.303009494098, 337.0415859219, 340.385448270343, 344.846875213979, 345.66105348879, 338.26787674616, 343.279108577163, 346.370052002584, 347.867050875435, 343.987672080098, 342.687672376225, 338.606257013762, 341.971133541079, 342.941156165675, 343.614220265195, 343.287975117654, 341.431521981535, 347.776645834129, 341.405853565129, 345.117057399875, 345.934780569148, 339.739160517753, 347.755623256428, 345.389115196825, 342.695157584126, 344.677559493038, 342.617317504999, 341.26015843835, 345.186980845202, 345.012879313461, 342.795109065782, 345.673639142566, 347.293659294718, 345.508277604922, 344.245808249182, 341.257928160299, 340.70695599653, 343.159840345606, 346.695112875676, 345.538899992062, 342.981825354938, 343.917930285779, 343.071236081925, 347.08323836614, 336.421328040131, 339.546614257841, 341.511072791972, 346.296632770703, 345.060649035421, 340.944430703959, 342.731638523565, 341.545213319733, 346.428489889344, 345.376726075816, 339.968058182128, 340.859127516919, 345.66354037231, 352.600255136828, 344.85643143253, 343.634566250324, 341.909297291995, 345.288451246043, 340.847218868137, 344.325643292996, 345.472435157465, 344.361345940032, 346.71089244125, 342.972132244304, 342.247690580659, 343.11029057867, 344.370861337804, 343.398190245438, 342.890544093778, 340.910358357109, 342.369204368725, 343.818417735686, 343.083082441352, 344.133175903746, 340.810353631636, 348.520631602419, 341.865638160685, 346.213113303205, 351.769330993853, 346.686340031479, 341.167611153993, 341.885792748164, 344.994179237855, 347.838733672338, 343.886402005801, 341.329603266325, 339.219978216458, 341.166461013031, 341.018296367293, 345.284450455389, 349.057489906416, 345.177984350686, 348.966867005417, 341.977021546678, 346.046825799671, 346.988907923976, 342.420230469452, 342.027848413409, 344.882741415191, 343.176717189517, 343.066189430589, 340.191481375176, 343.764085497645, 345.558201074903, 343.206933210135, 344.579924219386, 342.815330936373, 340.838954412436, 335.245348419038, 342.468986792674, 343.416775129817, 342.628391253716, 341.428515768485, 348.378847874402, 345.874027780923, 349.91932997128, 345.21277298658, 345.241536218187, 347.473573729018, 353.236712569131, 339.612795602787, 347.823997849842, 345.243931569169, 346.307425263959, 345.637120208571, 339.836336267555, 340.171068947129, 350.211273076063, 346.92377215965, 339.560816637123, 347.243833985598, 341.8385948631, 342.428851408644, 348.8946292622, 338.710368530002, 339.202868653081, 347.485706746599, 341.163982138984, 347.194267145644, 340.08113275236, 345.745137302734, 347.847903783217, 340.169923374462, 344.275228290465, 340.469589716919, 344.159364403911, 342.869988554097, 347.12117640244, 346.918235494727, 347.051718137831, 342.438463845662, 336.117797596012, 342.660788432066, 341.018320692476, 341.599670269463, 340.608300825218, 342.764667832228, 341.465651475033, 348.689326862506, 346.086500252375, 341.663915515216, 344.724278261901, 345.032283894805, 344.192209380164, 344.27297046725, 344.672304158737, 342.607834368887, 342.600070247131, 344.685393299401, 338.137719471364, 345.87058155315, 342.669088539597, 341.960665968982, 345.259641131296, 340.141486210915, 343.270942859843, 345.9106789293, 346.302829587198, 337.953525690954, 343.312363394664, 342.475343370751, 343.757728222206, 346.554719348237, 344.822614272741, 345.359888914459, 342.145147820344, 343.555848136931, 344.116029933788, 344.424252745701, 343.198612860694, 342.235203840844, 345.71273764774, 344.430295089965, 346.247569795899, 340.557897132588, 349.039120939338, 341.617629824643, 340.85472380193, 345.402411022089, 344.102088303181, 345.706230389088, 343.290005865386, 345.882090940723, 341.754681969387, 340.476157198506, 341.038003284223, 346.645333816168, 342.754341069174, 345.247726326828, 343.187057670505, 344.243937695121, 343.322116785824, 341.086862378949, 341.261533365839, 343.500267805668, 348.201265575634, 343.935581072619, 342.857430023703, 348.099819111338, 346.719427396985, 343.281944378229, 345.961905852273, 335.451752347536, 343.584762520617, 345.426450698695, 343.628916932944, 345.431270123112, 347.38160964786, 338.064843571221, 342.496224755239, 345.928078368968, 342.765287396123, 345.854276326094, 347.405489448915, 345.027501655824, 338.923100997497, 339.332719088581, 340.378804715068, 343.72630960779, 338.671298656386, 342.022641248752, 346.380953006182, 342.864988740365, 345.897687378329, 345.468724312721, 341.739537113272, 349.267353986606, 350.675558976051, 346.03748637617, 341.00185802853, 342.500459160454, 345.406398593349, 345.978864885378, 343.587385938674, 346.00010635376, 341.815681042853, 343.267270330792, 342.661447797906, 347.413843262748, 338.459145147118, 340.015814727969, 341.990132215308, 344.959722410157, 342.334274971445, 344.889149881712, 342.710684752545, 346.69947098571, 344.248034939967, 342.046603509753, 343.861852417987, 344.554304896422, 345.661070438692, 346.591258033983, 341.86003071711, 338.503361920653, 341.615167123062, 344.605305525285, 347.951786405202, 344.385115432219, 344.163605176524, 345.143087696156, 348.86282699691, 341.011199078142, 349.132688895362, 340.992062748141, 346.545221779857, 345.392871456308, 347.728418618616, 346.183485175497, 351.527233904182, 346.371098469103, 348.202410027648, 348.761214049956, 339.298338114201, 340.96941457905, 345.556679684042, 346.561091120397, 342.729805355783, 345.233659659573, 344.915463411557, 346.418492760978, 339.394450375946, 343.88992300187, 342.661161416778, 343.394363647839, 344.350976728797, 340.6928477898, 341.612803228782, 339.332152733052, 346.629467135028, 344.014270734011, 348.233954983521, 343.367912868349, 341.468206859258, 345.314939194812, 345.587899176805, 347.412282956699, 348.062015965978, 346.037910076781, 345.117272197069, 344.501297220355, 343.879234774402, 338.761377879693, 345.377488658801, 343.699464996363, 348.170286671331, 344.532646681043, 345.262176647428, 343.156342087098, 339.937585697254, 342.178276677382, 343.22649559554, 350.4209965907, 340.243092502029, 343.837286684439, 343.952009001997, 341.225538845113, 345.021918783405],[135.51740514719, 133.754958921081, 131.565357515517, 129.655543224899, 125.444676111836, 129.768287532495, 129.029716707938, 127.188127305596, 129.885114782847, 125.47371185799, 126.122555759583, 131.154432717785, 129.692527561764, 130.753093065378, 127.647691057702, 130.245155897134, 135.443260095942, 132.006975161767, 129.544397262731, 133.479660804374, 134.63738654758, 130.557340757737, 130.145124036412, 132.931721540184, 134.481229936624, 128.351219386112, 128.768943660746, 134.429203308076, 134.610198821248, 129.342802995505, 124.527820865877, 137.605711992262, 133.391067462379, 128.506468549312, 133.015077678247, 133.434207887468, 130.051018932455, 127.86001677752, 133.410668123704, 132.683728304475, 126.282623237108, 133.426963781358, 128.445840786233, 124.350853344934, 135.411093564245, 136.188449716021, 130.400431150391, 136.767223799588, 129.683667844764, 133.609442618699, 126.860717853022, 130.48243417008, 128.316727690328, 131.287254230589, 131.52438231004, 128.156422941797, 130.410048891516, 129.288936476245, 134.954878142702, 130.855497758678, 134.748038636093, 132.597030436428, 131.223596411991, 133.386361740503, 135.188572933823, 131.421354270867, 131.73426069415, 128.145242529253, 129.358086216979, 127.073028840341, 133.034466625737, 131.220629564011, 131.432020644254, 127.402157975333, 122.302094045379, 129.837226288374, 131.941051425151, 132.554209563431, 128.300485928718, 125.660193880489, 133.602637405861, 130.592668441214, 132.868697045935, 131.121554014716, 126.221506655614, 131.970992025989, 127.982472130422, 133.350286090838, 130.507841824225, 125.702594721294, 127.199393876569, 130.296347591089, 130.959161993826, 132.744838427773, 129.523524819963, 131.894482844017, 131.993992008774, 125.845797738519, 128.555559495063, 130.426727729584, 127.489688499546, 128.800677338009, 131.521662429542, 124.522293751145, 130.047351802163, 123.663164759374, 126.027776118528, 130.418288080406, 127.652267364623, 129.8154175738, 133.257687811852, 135.139327944356, 130.231504177391, 128.474166971623, 132.513412722355, 129.803558538687, 126.309719332484, 131.302826133872, 128.901753040783, 133.720831081365, 118.872363219681, 133.029566359618, 133.150929689592, 128.168592138247, 124.329454657118, 129.637650937473, 132.034602937476, 126.263816894916, 133.546513624313, 123.272950788478, 127.756266251534, 129.951936670639, 129.716317668521, 129.595425737419, 123.354960227938, 123.629382702342, 132.789514543124, 129.797781430312, 128.884763251024, 131.620085827854, 130.274264316464, 131.747487802243, 129.805916563487, 134.251303091292, 134.514768658409, 137.140061940371, 121.00985542945, 131.236973540568, 129.964760994944, 133.570445123603, 138.51016269703, 129.243101099231, 133.520691065728, 128.572980955175, 133.738611666752, 129.907048198771, 129.152390933465, 136.574556585107, 133.359326825216, 131.813345747233, 126.830876929454, 129.031780999965, 135.878157286695, 127.601600928845, 131.116807302823, 133.430089401328, 133.19665303057, 130.182953429259, 133.581393414991, 127.572525253819, 128.52490907334, 131.23347616408, 137.456392143403, 128.307225632231, 133.636090041969, 129.989582506023, 131.449501808307, 132.26159571998, 128.770652677337, 134.57041532648, 129.717220526682, 127.704828464429, 129.986294866092, 129.679687316006, 133.218275152302, 126.589086014504, 133.975640147166, 131.139343980089, 135.13760714249, 129.680888674583, 131.773307684234, 131.516829776235, 134.265597793243, 133.019753232909, 131.497532294384, 134.596416073334, 131.831672973924, 126.143292445708, 130.192786576657, 129.449631619317, 131.304891772241, 131.415973437689, 132.603038248967, 126.934145268052, 131.351712700776, 132.301399458301, 131.060968125768, 130.214055763949, 126.343162482523, 134.028617987763, 125.573130906345, 132.867926339182, 134.897457772964, 134.824649045906, 135.078132051491, 133.989936190701, 128.273936353793, 132.453215535784, 133.100379770214, 129.663190070828, 133.602865264882, 128.834808290458, 125.584516453104, 136.443461932096, 135.457232702306, 132.136108182272, 129.172932207907, 131.049434449075, 128.048833310248, 124.902126430747, 129.587267376407, 129.989562855937, 134.648899716543, 135.702943372978, 128.092041321534, 131.357876819681, 130.723985755875, 130.158543253966, 130.566930956551, 127.894955071652, 127.920356146369, 128.375546689562, 127.150145439622, 127.94971234134, 131.946265234368, 131.415494336854, 131.332674582858, 131.242826435235, 136.127950700363, 132.989480836992, 132.066579381077, 134.010344573525, 137.614005853724, 133.34272450197, 125.870935427525, 137.755958972727, 133.41228517128, 134.169922440494, 130.790083804917, 132.454696696995, 129.717908995646, 128.790728850726, 128.249824158994, 131.574648623793, 124.691735997292, 132.226084859879, 128.747023537554, 130.113491801862, 126.699187609322, 130.39823206645, 129.923250694097, 124.101364131679, 131.588285134587, 134.219833563747, 126.500873117404, 128.857551118401, 133.170515341304, 137.200680870293, 129.202353475753, 127.378483369069, 131.231803119244, 126.451357634405, 130.597951792156, 128.149436377374, 131.321789498638, 130.867053315296, 130.859260635337, 131.937447733319, 132.061029604578, 127.612345016831, 129.596065419765, 132.807989138623, 129.464923470441, 131.948695255094, 131.465580268308, 134.473804579295, 130.786781817732, 131.814946169628, 132.853786888107, 128.253611256946, 132.489689754217, 129.515390614699, 131.777184429853, 129.816917085285, 128.635496592356, 128.240499500687, 134.414303865964, 132.831232810724, 135.146639174794, 130.378834251597, 131.777610000165, 133.337799373203, 132.268785899616, 131.488874341287, 132.464734230452, 129.914078578699, 127.406389807513, 129.006298847874, 131.855449612329, 126.234956993114, 127.924068647285, 131.990986104122, 133.352761606925, 124.432040319655, 127.221223990641, 127.252405540099, 130.045083433691, 135.810867609938, 132.944888918004, 128.137464490911, 133.88744984225, 127.862254264043, 131.782663152477, 132.793531470731, 129.741111237751, 131.485852338903, 131.37258400245, 125.700321100183, 130.962816637479, 131.013835273281, 136.383961617453, 137.016424831795, 127.905925100704, 133.385803125242, 130.40967494996, 128.828665185366, 135.07338926479, 125.212735076502, 129.013752220806, 123.291273245778, 134.63410683058, 133.76432179715, 127.434957164687, 127.864379103985, 134.747840685796, 126.892692365338, 132.735353451396, 132.063269326168, 129.05650044149, 131.873568467381, 131.060415465407, 128.912996261185, 125.585697060717, 135.026395327817, 127.659141970876, 130.603303507049, 131.577760209903, 128.623880490914, 127.660636481842, 134.976388328572, 131.868630058704, 132.364202203593, 131.347881934887, 130.936171274509, 135.643399890935, 128.856220750648, 129.135604379584, 129.989274483046, 132.20870991248, 126.547859609056, 129.111068732495, 132.000414423567, 129.968622301267, 137.175006159421, 129.384773762889, 130.164833633807, 132.543186617099, 131.655734871076, 134.81611171112, 134.921236295798, 133.003452703081, 128.061894030615, 132.480046997687, 132.110989744267, 127.023191617028, 131.407013526069, 128.388988723246, 131.254088069095, 126.096665083843, 125.653056875322, 131.964176736022, 132.8202190057, 130.638170945713, 128.051105244557, 125.790407132267, 133.437058124973, 132.98301902404, 134.431275947045, 132.531406323814, 135.133985356872, 129.904243590055, 131.819770722758, 130.09476326123, 129.083535364645, 133.058869776529, 130.912781376677, 133.09956703188, 128.165783573408, 131.121064488504, 129.768707776684, 127.591218224057, 127.369827248493, 126.886789297354, 127.480943159777, 133.319808473677, 134.393185654275, 129.91981037946, 137.041425834274, 131.480204481052, 127.976694214404, 130.531386712777, 131.464269199291, 131.205975932513, 131.853244875025, 133.305634761175, 131.143059036689, 124.189221512728, 133.253836440384, 130.443781088286, 127.016092268333, 133.075449531378, 128.540828781961, 134.513860938132, 125.924181227274, 124.98414683427, 128.728658355591, 131.127082613629, 129.729554304737, 133.532361603232, 138.524244969704, 135.922351094526, 132.51120552449, 130.027431782893, 132.33198264538, 132.613149048289, 130.359944771255, 132.876710337606, 128.257526353667, 131.215030102954, 127.790910514079, 135.545683265348, 124.107988792754, 136.940318843845, 130.488237814824, 125.624973723694, 129.347985416897, 134.415452909515, 132.544605984763, 137.292844671838, 138.451718868345, 130.655961840728, 125.011736377166, 135.730314864694, 127.160306881482, 132.891210728331, 131.806445498544, 128.001431468346, 128.970004384206, 129.160614603239, 130.416413278162, 132.360052585139, 134.429649576178, 129.734762001205, 130.128646761792, 128.114406225, 132.110107662214, 131.452379509663, 132.880347975811, 129.280865728138, 127.781377630904, 132.612962592435, 126.321750456215, 130.048549495336, 128.285633426159, 131.432219949425, 127.129421660676, 132.088284904195, 131.798789699372, 132.500897646221, 131.62804267555, 131.22576483365, 127.921871588135, 129.385854287011, 129.044665109931, 132.979448388931, 129.030025255221, 125.232487743423, 131.000243161456, 128.282562371406, 132.653312617048, 131.935515923418, 127.97350951888, 129.525368046737, 123.902354934855, 135.78411187672, 134.119864417004, 128.255765727356, 131.582324989911, 132.751174611859, 127.466590498457, 128.855053263383, 131.157042210385, 128.010481176914, 128.475975639645, 130.245571745028, 135.723805710323, 130.367447455638, 131.208434611257, 133.298329478573, 135.097034709008, 136.596744307177, 128.871897033002, 134.352635398658, 129.742049633743, 126.952026342187, 130.993473721894, 131.673986569539, 125.014685899378, 132.900814145989, 131.30238315088, 128.718523664661, 130.518026459296, 129.440280157388, 132.265614159321, 136.111057461126, 128.987871534933, 128.600830076829, 132.104988572352, 128.286959986055, 136.629465417977, 133.564550812115, 131.311664027089, 132.729843059586, 129.847897278522, 131.217198932649, 126.43626353806, 131.809366149816, 127.802338300587, 130.084418906227, 133.734206261294, 126.432729262437, 131.95820282891, 137.087144978618, 128.401352053504, 128.012596698436, 131.998327937639, 122.558961833169, 133.552189246628, 129.255103867736, 125.017989669099, 131.33589290455, 130.232551463391, 130.768236877511, 131.477523831307, 136.846674213923, 132.894498119842, 133.698611190291, 134.000597036872, 135.581846907768, 127.864971299832, 126.973592215397, 132.209645231737, 128.835365502091, 130.404572664551, 138.593737592325, 130.757182803312, 131.396120458584, 131.616192566865, 134.950696226112, 123.521428518767, 129.94747662795, 130.027571114477, 130.788645993209, 133.680133399498, 132.292522975344, 130.094899620509, 131.735987947906, 132.770169974021, 133.672861033631, 128.044897927574, 132.727786303634, 130.148805062046, 129.343735499663, 134.691129370603, 130.538722070382, 131.604732546733, 130.708751983119, 130.284038655595, 130.293380036451, 131.292144282801, 130.441144019277, 133.416937756591, 129.043631839867, 132.891944502297, 127.453357250483, 128.818215637643, 125.62612760734, 133.176574107221, 131.171440608412, 133.68659218642, 123.891486715675, 128.311758744966, 135.936457769212, 129.522094851752, 130.427796090549, 131.673953887073, 131.784152469316, 130.673027699046, 130.614604140361, 132.799264962573, 131.465937906198, 137.103403545356, 131.884642787907, 128.057068647216, 130.405606788036, 127.033341003075, 131.371943867649, 129.335520112165, 129.668428809622, 132.044036996576, 128.406087773908, 129.556990461743, 130.975301887273, 123.247259081418, 126.360200433566, 130.8189382386, 130.463903695914, 126.777259433963, 131.053775218698, 129.065557037542, 133.30460950178, 132.641790172818, 132.329784500376, 129.921419982295, 131.084172855121, 130.471792147982, 136.778637003865, 127.682000244991, 137.842109485891, 134.094393486374, 133.505725950021, 131.466700397586, 135.870690190156, 128.876034068254, 130.222859767616, 130.800900149481, 126.186403959988, 129.128883094411, 131.207649727494, 134.12909081638, 128.397067965744, 134.482656618475, 131.569802161358, 132.063126901875, 130.780405848444, 130.777033416085, 126.617096433785, 126.812749255207, 134.103252861042, 125.088981161391, 127.528632098743, 124.598619013568, 126.881881301698, 134.319604365837, 127.425045968763, 128.385212778315, 126.792647207554, 129.832942054525, 129.313713873159, 128.836615523126, 127.889668446061, 127.703450719319, 127.826271773787, 128.805319751043, 130.799020005823, 130.952577765357, 129.637325583325, 127.876442914408, 130.232314222551, 132.784128820278, 128.597623881341, 129.421137727058, 128.429663705726, 125.855508446414, 126.973950821157, 132.660029011377, 129.598752735679, 132.60694012263, 128.213137257564, 126.85181603815, 124.326331317855, 133.294698799125, 138.659089660002, 129.81513500342, 134.893767646783, 131.576844836183, 127.477409876284, 133.506876374944, 133.292199514652, 131.579430491644, 134.717848171665, 131.767840214451, 131.799728104048, 127.407478505697, 129.010842556822, 133.989276064778, 131.420175059127, 132.267242488804, 127.864223128224, 128.53075979968, 134.668592453809, 134.748281254963, 133.440083324358, 132.279524885028, 126.212773474973, 135.035066669436, 129.755942339189, 129.306761434891, 130.198525862062, 131.927979344897, 125.565758757197, 129.670090713807, 134.901142629066, 129.119404522246, 128.927593080797, 130.839951729182, 134.572011756366, 133.114678079675, 131.803611081745, 133.09775058137, 128.224020964177, 134.798259805274, 132.414785287961, 128.589237827238, 124.983471891229, 135.284248338524, 130.703568422831, 127.142449575248, 127.284643957861, 132.891965769806, 131.352646570704, 133.209631358134, 126.662393285239, 133.302987170097, 132.342332929196, 131.417737379956, 132.409165188043, 131.017375747006, 136.343700478951, 126.603527984588, 125.655637225574, 132.203600089396, 128.693390305732, 134.842398329924, 132.248918052847, 134.448058003507, 126.568433315342, 124.172578722801, 128.255343576546, 131.939507214485, 132.182597588517, 130.46794172997, 128.904644886057, 127.70874944487, 132.233726085074, 133.692474215486, 132.276616768229, 134.396751652094, 122.729581432611, 130.305829643166, 127.748256159311, 131.519550384993, 128.628228556973, 130.693450336322, 131.679305011824, 127.281650990041, 132.477985922778, 130.361397611609, 128.976249837291, 135.870461024314, 127.702228780361, 129.958180848211, 130.69099383283, 132.490852783943, 127.4719836546, 137.517794567892, 126.82800092397, 134.839708122258, 128.425087642146, 127.439551176767, 126.071111100024, 129.85167867003, 130.534258796407, 129.004245893558, 136.194852255217, 126.928970324069, 134.524472629621, 124.27297259738, 129.561595184593, 129.414074846712, 134.722226066386, 130.278814483143, 128.123373850236, 131.933445370782, 124.854149651845, 134.111196747915, 131.88450834504, 131.937114529984, 131.985408636221, 131.349318338884, 132.658416950321, 132.462888463992, 132.271819719762, 130.447093468771, 130.801082812547, 131.132665779103, 126.996260035991, 128.401551885228, 136.318974125656, 130.434611232966, 129.318419225055, 128.018159857318, 132.782844489471, 131.324204025639, 134.217724987139, 131.00186486425, 135.201098724781, 129.531016655539, 125.22256982783, 131.865019951283, 131.279523305232, 132.164759061463, 135.212705802053, 132.113903356456, 134.412583605032, 128.038356424131, 130.068017793199, 130.696327402156, 129.102813670942, 130.433187156869, 131.983777259759, 129.274211461475, 138.300000372311, 131.955996559326, 126.801763453303, 126.316266052766, 126.014454655957, 135.263858940582, 132.202510306596, 127.888729219297, 129.183720849085, 131.446719053744, 130.648730049087, 135.326121556256, 134.987476870632, 131.812221943744, 127.772421773074, 130.271143686819, 131.976539065474, 128.632451308651, 133.354497281277, 129.779277354246, 129.908631463935, 131.610967291081, 134.30755792564, 128.302294595111, 128.827335085638, 133.286619639821, 126.063871052975, 129.252317615647, 130.202838411852, 123.205694828132, 129.935896760641, 133.097668037214, 128.851977948187, 125.650442724566, 132.097147967145, 126.600755952555, 131.914811249558, 124.203378188515, 130.559628151449, 131.135640151653, 129.997993534214, 129.953078300656, 130.65634124191, 127.731877503807, 132.529948219959, 136.948346998249, 130.976996488347, 130.973992789242, 130.561457499109, 129.040258921703, 135.105088600471, 127.185771058298, 133.598251902527, 132.72559874922, 126.228528284645, 126.638450416175, 133.950113851322, 135.009712414061, 130.043090377503, 126.685772039698, 131.930981894573, 129.509329473186, 129.660118027392, 133.73443779979, 126.196094499553, 129.814488520221, 136.602242576373, 131.687095246674, 132.530650777474, 129.466664072614, 127.913570815181, 133.792153018318, 125.683523784565, 128.281315921906, 125.323905847386, 130.807403832219, 129.808897255277, 133.361314445595, 135.192365311706, 136.205985317435, 133.212179719004, 131.726409213406, 132.680980798464, 133.228620252288, 130.91957022736, 131.301868717909, 129.121711153077, 128.967173515282, 130.846299098367, 124.924107281183, 129.485068924844, 132.235169859834, 128.239107838275, 129.274863184184, 131.58998064295, 134.158946290415, 129.258542014551, 132.044449916822, 129.340741982167, 132.424244555161, 133.293972052411, 133.168937088423, 130.751333982879, 130.764285993909, 132.027238228582, 130.624213476138, 132.3365427264, 138.723317050447, 129.423740330489, 133.206314542031, 128.599573020413, 126.013908685694, 135.613248656414, 129.208671098586, 126.448435611486, 125.487121304327, 131.761995096318, 134.237837337796, 131.491870704627, 131.624840596418, 129.174070390207, 133.616734522071, 124.904299074422, 128.44778802796, 128.947614345982, 126.588635824774, 133.563600238982, 130.576006248856, 128.100426983233, 125.278552008021, 136.527410001042, 131.758390085707, 135.273162045817, 129.538510555259, 132.477144025427, 131.731849448977, 136.391533667588, 136.065005934628, 131.190939848906, 130.522477546702, 132.159231747838, 131.053264844853, 133.115345949662, 134.23701900041, 130.26414574854, 137.866543559815, 135.770831048885, 130.473636688855, 129.056345490991, 132.044826850351, 131.063561169339, 130.172519518323, 133.81455510642, 125.268114694812, 128.78075317528, 126.648069641455, 130.787343108736, 133.629741033028, 131.758058315959, 129.705714297816, 132.924970265092, 128.231369585596, 132.635029200768, 130.345836717523, 132.55649692032, 128.881661942254, 126.446266623796, 125.122696795806, 134.073610215928, 132.793232271545, 134.304839329978, 132.904608350042, 128.506450107902, 133.461382871773, 132.894986845079, 135.373146318631, 129.590661156326, 126.654151299245, 133.331569210437, 129.23559906173, 133.312821139494, 134.235560311287, 130.147327491197, 126.157360883964, 130.560280637166, 126.053276981397, 130.729661017128, 134.318798287163, 130.673072989744, 127.368838781819, 130.47549322487, 129.524098964869, 127.812454931698, 129.116627929191, 127.757080702492, 128.608417312725, 127.982235741752, 134.579163929549, 129.481194773715, 122.968022116244, 127.63463849191, 131.195375491015, 131.356232961278, 132.58376476824, 127.594640834391, 134.151995412328, 139.994794573854, 130.548536976519, 127.873848977422, 133.893126866598, 135.700501475089, 127.948707559931, 130.554257868317, 132.635808751676, 135.263044486755, 133.427923668756, 129.971731179344, 130.832520268829, 131.697946499415, 131.603013460503, 131.408768965315, 138.072930980322, 126.84854578887, 131.846838474467, 126.442756934256, 131.667766477885, 131.935785644724, 136.1259095061, 124.335029137214, 131.473010371245, 128.88274826341, 131.257965028375, 127.241949400192, 125.286813549717, 130.968124770261, 134.737348651296, 131.83393936413, 130.896899373519, 132.293059676265, 125.013707706519, 128.269749006049, 132.411066811731, 131.036900568647, 133.154678091171, 130.521801535401, 128.083701634972, 132.839644112977, 134.336150068719, 128.179221283686, 129.383142675271, 132.836883526115, 131.47364937431, 131.300973090235, 133.427446819066, 136.395322142245, 132.509261321291, 138.981960765767, 127.814003121471, 126.466282242975, 129.887775526852, 132.185660840801, 132.500726504241, 132.657538318436, 127.7329087484, 128.905423333496, 132.825228644374, 136.011324824697, 124.487559213416, 130.493177737919, 133.448924763162, 135.123384487236, 133.601024052264, 137.571207248016, 132.881305310875, 129.678002408237, 127.808414519761, 128.911891347498, 131.23957876865, 129.239417329748, 127.762702287397, 132.408501425166, 127.674487877361, 131.960026084949, 133.80820496198, 133.194113339747, 132.279560959542, 135.525715546732, 133.249430343611, 135.361346005115, 135.434729526449, 130.082280916278, 131.631273806364, 128.065917715057, 133.772109755231, 132.352507265944, 135.900792165459, 131.485125197877, 125.84928798357, 127.345160478329, 131.311130065123, 137.532308792014, 132.472089449301, 132.099163854148, 129.17268487432, 135.330751650064, 131.723958931466, 127.599817226954, 133.919244413644, 129.029943810061, 129.3529406412, 134.117558372828, 127.448606676949, 125.573386275378, 131.116000918185, 133.136498479902, 125.772932356573, 133.908745490912, 131.796477518663, 130.652152521094, 133.81658896314, 138.379665037791, 137.393779491548, 133.187886286912, 129.232080674235, 133.128135512764, 132.399365426932, 131.014265117616, 129.553745450872, 127.291632018213, 129.255030309174, 134.375403293397, 134.797255788993, 126.637780201486, 131.011749081373, 131.221838208783, 136.518405583296, 134.282765591378, 131.834307411483, 134.110026943992, 131.81591304993, 128.398042023886, 130.659301578253, 128.860276394672, 132.704252951207, 134.471807503626, 134.341065409823, 128.698868652106, 132.906092933888, 127.505040591174, 131.745913121919, 130.183410256655, 133.611420582113, 135.120196735867, 126.262930530268, 130.369296192277, 130.884195819015, 130.277876709915, 132.339189634654, 134.371775716279, 134.238196744546, 137.592038827852, 134.406678784231, 127.421559392741, 127.745362846522, 125.409403383992, 130.863657163535, 130.383391354866, 132.951797493254, 129.625034421955, 134.583596139505, 126.458344878361, 130.027235124226, 137.191615460501, 134.926815773126, 136.600713948107, 128.392793171988, 129.571407485541, 132.89479431941, 133.377694299969, 132.998703579081, 124.512070400411, 133.196031181108, 132.189177161304, 131.23302900356, 133.747245516919, 131.518228943885, 133.842158624118, 133.925056175051, 129.307927606695, 130.705418780733, 128.757952640104, 129.016050899415, 136.197559426979, 127.362126963081, 130.860756634843, 130.926546806075, 128.572447333381, 126.269982489436, 135.651719815861, 132.552760821172, 135.049280601312, 130.25050320799, 130.310685955941, 129.136668285215, 132.964821916647, 130.338006301166, 130.478822584899, 129.612791523114, 135.195169159603, 141.275050123905, 132.008534724936, 127.989406734803, 129.469180774089, 129.071471240632, 128.083972008082, 132.440370504828, 131.716946983265, 127.588101174633, 132.527025642625, 129.352013436907, 128.880135276673, 124.820551196373, 139.280739588409, 136.62805752719, 130.224791457196, 132.115941166961, 131.319968832601, 131.802225736528, 127.966587920975, 131.774503440027, 126.985263371126, 132.742392152089, 130.510299243312, 133.683195887211, 128.728728935322, 129.242344461961, 133.015669913174, 123.393328760974, 130.260908008331, 125.047794881155, 129.286525031837, 134.71637830571, 127.598495837483, 131.120912607506, 129.044096651778, 130.676393857387, 126.429527585544, 125.511441526646, 124.377104436873, 126.727841949845, 135.082196823573, 131.522120696663, 129.405866371075, 131.294956724032, 130.831026758961, 134.035949061613, 134.507574987806, 130.03056752094, 129.686483209808, 130.052677757161, 128.81851804478, 131.378146328474, 131.697825470142, 134.786555341433, 129.013435364333, 133.042786845163, 125.612586506241, 131.654995830788, 133.709625038936, 126.79232630992, 133.159705638428, 129.767695684686, 131.315014001052, 129.584029341875, 131.930800999753, 127.708428506566, 132.044634775874, 130.094267484965, 129.481970388305, 128.129834378203, 129.81597302975, 133.730782443696, 129.770185059516, 128.721848918454, 133.412275251448, 133.937775978629, 131.622060497557, 131.047159409468, 131.428714665625, 132.763607633133, 134.931572354417, 130.040730779513, 138.226579520429, 128.330252408696, 130.988926013829, 129.491332823044, 134.176006447344, 132.500381475615, 129.727206137233, 131.745770337015, 129.110347025134, 132.935411621201, 132.793712549013, 132.776479798466, 132.834564961444, 130.766876756203, 126.451692170226, 132.45489228476, 133.699966289709, 130.359875621454, 134.047161127141, 133.147659584147, 131.622829865645, 131.125526848636, 125.654310957097, 128.429341119729, 131.487753864912, 136.785173761275, 129.199264389747, 132.391728774725, 129.60244729711, 131.608675888111, 131.148604367583, 122.81392865456, 128.137416794853, 124.014533936861, 129.737879976277, 126.944537204615, 130.17195720613, 132.281032679395, 133.127247923736, 128.140011952373, 130.31354878164, 131.028089539573, 130.23242044536, 134.708414469445, 135.089205073213, 129.319978169971, 132.514451686626, 134.705700185829, 129.387715725879, 131.168210696851, 130.456253258895, 127.885512759294, 130.389380506088, 129.178646972035, 127.272177206099, 129.196690428517, 131.970373622777, 127.099773850072, 132.428322906617, 128.289414183215, 126.469344726422, 130.351671193431, 135.873137476327, 130.0243334217, 135.396147811981, 133.911185797737, 131.605994876953, 133.40050439332, 135.784980577409, 131.164077040447, 131.189587309053, 132.692103765024, 133.7574208906, 130.591206191337, 136.655344482832, 129.329934681075, 124.826828801455, 136.339024318317, 129.348482906253, 132.20837448968, 134.672075988423, 136.705490513193, 132.595400771091, 130.410326847644, 134.12537933515, 131.171435945497, 130.921862508285, 128.527156140436, 127.304916481725, 128.253811413838, 132.56286144733, 129.548833034922, 131.664443582776, 140.768768228644, 134.570124533669, 127.194187977943, 133.09942609519, 128.407625628013, 135.002363964077, 128.231843237187, 133.760095039345, 132.058082621042, 129.343758548255, 132.31672939291, 129.962533328182, 132.387184836111, 127.135588646635, 126.152273053871, 126.308109292681, 128.797031878918, 129.763831561424, 135.488686513973, 125.893045191953, 130.599101920362, 132.318717795659, 130.283807149708, 136.461569644552, 132.048463939639, 127.444877751965, 131.3809608413, 127.738040083555, 132.102085123881, 129.330178201365, 129.071123105662, 128.163855743614, 134.288121826231, 130.274892676253, 131.703868854989, 133.862280419098, 132.521253887204, 126.233024147123, 131.92565625104, 133.530184740526, 130.77078076453, 130.330298454656, 128.205010059849, 130.047967336011, 134.925164295335, 130.904856019137, 130.875594581966, 127.758645137385, 130.212096463748, 130.323077665568, 133.57880059043, 132.569063195883, 128.24821198975, 126.739942747385, 131.330985447956, 129.308922328855, 129.634220067415, 134.880473538026, 129.035528942568, 130.218739083502, 128.297340074022, 130.465422804268, 134.896493506077, 135.776768271891, 134.875836192277, 134.351562028176, 136.100992831939, 129.411696902047, 130.310877125441, 130.870202412042, 131.013000862827, 135.664786516714, 135.071761963148, 126.105057214466, 136.069594006401, 131.435470033099, 128.878985715974, 132.298453278502, 136.233308222136, 130.625142763318, 132.783439722062, 131.492707569342, 129.990016096581, 135.968008832618, 134.03009738263, 133.437572446562, 134.946746137736, 127.897786383857, 128.164485684595, 132.100848690273, 133.931988042683, 129.286238632799, 134.409947079233, 131.775245807811, 131.940857547271, 124.683504707088, 130.387115781118, 134.923450974401, 133.153033200503, 124.684507624918, 129.177119492178, 128.65718653312, 133.492389729502, 129.077468026215, 126.919447349093, 133.573495522208, 127.537107574054, 127.877939036751, 130.107290561264, 128.363016204553, 129.963556448734, 130.87488765151, 127.763143671268, 133.655958453382, 133.424277871708, 133.444666201192, 124.506171191697, 130.670749982649, 132.07912486826, 131.056020727559, 126.386611526944, 129.144425129634, 132.5858650064, 130.832213089019, 131.85199286769, 127.414050067945, 134.507692944449, 131.534014947272, 127.921259768741, 132.827316875791, 133.407679697632, 125.025058293796, 135.354711602635, 129.825053688796, 131.029792929204, 130.310974420692, 128.041168413206, 124.922506697193, 132.532602830915, 131.791152035493, 129.353047878171, 132.609614374139, 131.695846648185, 131.869336600726, 129.565090298078, 128.60843451108, 134.353513941182, 136.824283311283, 134.592931689305, 133.207009783325, 131.898376376546, 133.473775673969, 132.935625373621, 129.833389172982, 135.791790405841, 130.03207814702, 125.807782035356, 132.541244159196, 128.626758319644, 132.058233216197, 128.803188940819, 128.58863646348, 129.250532114136, 130.046699238905, 133.174298730024, 125.508144518313, 132.610672584028, 131.340811339992, 130.912133539694, 132.357478912591, 134.96450477053, 132.806090413795, 130.913404233562, 132.673618233112, 128.63484565466, 134.236696300506, 129.159205695399, 127.073646818738, 127.024229060993, 132.536508146443, 129.28085895741, 127.851519557384, 130.717342583037, 136.810060397701, 129.735741779436, 131.83041406896, 133.17422546783, 133.841694414584, 135.997368334625, 129.465038192309, 131.731545205066, 133.067670856105, 132.247814335572, 127.043323498983, 131.516459209619, 128.69483032493, 127.697568634865, 131.214650001242, 132.866532463907, 134.06840953933, 132.522396255872, 133.970744959225, 131.333692179131, 134.714640977236, 132.167004590651, 134.098986020336, 129.701142650713, 129.787908980182, 132.778595892555, 131.769037419238, 137.385498215941, 136.340848868985, 132.680634377102, 128.738842818389, 133.123766120975, 129.256124996438, 129.913479458131, 127.567565985828, 131.421659307353, 125.613325809693, 130.787225597304, 134.12385497071, 130.137619882394, 134.755996947465, 129.707834511395, 126.171974563304, 131.789064274407, 130.751131018673, 131.590337529424, 129.070800494772, 130.513680060081, 131.959479259898, 129.193823853079, 132.315120050918, 129.551732211259, 130.597242092097, 130.995788098335, 133.560189872228, 130.272577061963, 133.155066299875, 134.347545830418, 137.134555896917, 130.520776261018, 128.112186750807, 129.722498130322, 134.651263137102, 131.55972865253, 133.053497391649, 127.506731655792, 127.973533446115, 131.375410227646, 125.579776757149, 135.188573805397, 129.357930783238, 127.740879776255, 131.263210463287, 125.398370250857, 135.278216593827, 129.309404762332, 129.831870632184, 129.558855219441, 138.205548416691, 133.077984561695, 139.424181103618, 129.980245569957, 132.845325973643, 129.806969508497, 138.176075753426, 134.948010932898, 130.471614098281, 137.058519801128, 124.450707126809, 134.605480054461, 127.848179922221, 128.925835437456, 129.068173048681, 127.407064867609, 131.991288751585, 132.139541287369, 132.287776842856, 129.832859789446, 125.659312158756, 132.532893209825, 127.555923586989, 132.523405004952, 129.267516230712, 131.184950026311, 136.587469462296, 130.205349157589, 126.996803609638, 129.637453950347, 133.354171368808, 131.572095773194, 134.332564001187, 132.7049754422, 127.152793010705, 134.184499898403, 130.450322868059, 135.720178386887, 128.264889047566, 136.908477879693, 129.559607658039, 128.192171599405, 131.207607477906, 129.008523464055, 125.414035831275, 129.107217814432, 134.185086381463, 130.408307155959, 130.169444328355, 130.600079054925, 124.729045784407, 128.411044968504, 130.66369005105, 130.986856021039, 134.277746041976, 129.210809329982, 133.362817782195, 130.573166179368, 135.352565383547, 126.872367742601, 134.418660538362, 132.631615391927, 128.785844297165, 134.098300457363, 128.290437385295, 130.185499854061, 130.659895400826, 131.298246512436, 133.238541265792, 129.434211911349, 132.013205253434, 128.613843035958, 133.117011441359, 127.415916453383, 129.690661846772, 130.73419378736, 130.010623376092, 132.434448745016, 132.352411596823, 133.121308667966, 131.32661963475, 130.338180546901, 128.966664081088, 130.932287789157, 130.250002082242, 130.373543187145, 127.759082550914, 122.146860763428, 133.07235794218, 132.092092956599, 129.558610563709, 127.177984927377, 128.24005350022, 134.1234168871, 131.126078046188, 127.318585764366, 129.449829346501, 125.190411147461, 127.552934839011, 133.855544998269, 127.285649480355, 133.025033365546, 131.227568877329, 128.537132166295, 137.016623271308, 133.04361976794, 132.267332032472, 133.774441649845, 138.644336267447, 129.429337298962, 133.466547760118, 127.083777425978, 129.1182476258, 135.039216149405, 130.083793252023, 128.584431183568, 130.246232919351, 128.03295185007, 128.516890672466, 130.762464373812, 129.578780327003, 131.675976323897, 133.817943873399, 130.281249801266, 127.161151882638, 127.892239425947, 130.231345608454, 131.106985216634, 128.265594850976, 130.471126339154, 125.999396171011, 130.693349307806, 132.746405152271, 133.254660226827, 129.550901051881, 126.744316545861, 136.0706301929, 129.079572085851, 134.457651499263, 132.341384878288, 124.714787101263, 124.159323015027, 131.354848956562, 132.002524335371, 137.042633206047, 135.175211282865, 132.576943677116, 128.807061313116, 126.789333007306, 126.188481272169, 132.669658869604, 127.061399409414, 133.931071108001, 128.942383538377, 130.055670054487, 131.207230310981, 126.656639226565, 130.080929410569, 128.39226812742, 129.804397187457, 130.007257628359, 132.096438085756, 137.125114166273, 130.031628352868, 130.968472441873, 134.049253480829, 129.271871420637, 129.821246355445, 128.526559143738, 133.58197611438, 132.25469229237, 134.256340529443, 126.107103215285, 130.629770933908, 131.746400977573, 131.329416538182, 128.311875621613, 130.480825813707, 131.540567214512, 131.283555397288, 133.647572034529, 127.688648904884, 133.679218986424, 132.209960501471, 134.841813489408, 134.317570169637, 134.304257414445, 137.059813319601, 132.56871606214, 133.160955772256, 125.754279439855, 133.907146846064, 129.520202707391, 128.259411717035, 136.434267686764, 133.038099429964, 131.201175068925, 129.448587007412, 132.917373172431, 131.008403911995, 132.438108598864, 134.007946625197, 130.041985457775, 134.061833488434, 130.327240774695, 130.483690464554, 133.943731070899, 126.872933183088, 128.088777616833, 135.422564624785, 130.482031012505, 128.866179933267, 131.10171300009, 129.35444379513, 130.970687817448, 127.765622116281, 127.748699624094, 130.250978499705, 132.868577413605, 128.28304851973, 131.212848896863, 130.426270365103, 132.956030873389, 137.752236399028, 132.037935505732, 130.90041337577, 129.757507022873, 132.576535713179, 129.455514599509, 130.891954290758, 130.507999728551, 129.913071854828, 131.090807477675, 132.671382973929, 132.037521351412, 132.023277173989, 136.860462510038, 128.345492629117, 129.490889853196, 130.174603333237, 129.734255493032, 130.658952470336, 131.759785504203, 131.682432321568, 135.47129883473, 136.498023041897, 132.148015524923, 130.347954649248, 129.218574793639, 128.922457537679, 133.962165898393, 127.62556100859, 132.511115688346, 137.036166212902, 128.019088835034, 133.275612302641, 131.39165526754, 135.001143802044, 136.749003455289, 130.64426835015, 137.147691014387, 131.94927043213, 126.690232845954, 132.016474716474, 134.508075853988, 125.066371371662, 125.025939827193, 135.071206111908, 129.423923438472, 130.082490094863, 125.428890057742, 133.819233693601, 127.692852640503, 130.94348206924, 126.704953205258, 133.677347265004, 130.830793184826, 133.662488380346, 130.2792727725, 132.042025395757, 131.501833166365, 128.033379005173, 133.191337136453, 133.427531666491, 130.653968121125, 129.672980353686, 135.662942030185, 127.726955362514, 122.952858786327, 127.385648741765, 129.968432998731, 130.630968865439, 128.992438504998, 133.840293419635, 128.530216361467, 137.427666840206, 125.125705783925, 132.909796221716, 133.292383872445, 133.228186660034, 136.81001219954, 131.812069610835, 135.787937966945, 135.491397311888, 132.892595195983, 132.609422960593, 132.349707456477, 128.733427189117, 136.979448816083, 135.446113683098, 129.77335143225, 130.21830189076, 130.417637729971, 131.893035450627, 130.09565515159, 133.052910188738, 130.485791699023, 128.203749224083, 126.503875139155, 125.270200822193, 131.237714583758, 130.583716448804, 129.143031060444, 126.656269574654, 126.718646593298, 128.955925431586, 132.573566021667, 129.59417207054, 129.179032581284, 128.764817346356, 133.387577482424, 133.357990775346, 134.740954801942, 126.57996082848, 129.183919648616, 124.422526856376, 135.315231025602, 128.607086902659, 128.357663780645, 136.832548504496, 130.112848255662, 134.270962179532, 134.412455500222, 131.472999523767, 132.327687063633, 128.516726967949, 132.224336366739, 130.93133787494, 132.113195693408, 138.071044368279, 132.380063520158, 130.804496080168, 123.661302647132, 124.183500779219, 129.363880711805, 130.945900105388, 132.29251608175, 129.625541448209, 133.802076420153, 133.008538496373, 131.978428356466, 129.291535045033, 129.291648167727, 128.539547674685, 131.261672839426, 133.317656695048, 128.30649853687, 131.679611023917, 130.763470105201, 133.827833155925, 129.489562526903, 131.351537132893, 136.126257022564, 132.56771635634, 129.574085413464, 132.608704006501, 129.147146889909, 132.605874741292, 130.993268355915, 136.871674711507, 138.325203015999, 127.163862764995, 130.234557164236, 129.336450699093, 134.995618607778, 129.879216460002, 128.407547510661, 126.280586510253, 131.070602012617, 131.016638739529, 130.346363467618, 130.760725797348, 125.65201144662, 124.840508986685, 134.543537521747, 131.360841626009, 130.542489529201, 133.08831974912, 131.05021838691, 127.432845733113, 127.93981800888, 128.927621687055, 131.654649264262, 135.520131923923, 133.589539257866, 134.73539828228, 132.89524997409, 130.881931431667, 134.654843069632, 132.433607312687, 126.533660977895, 125.93684261423, 129.18151953798, 129.438752020249, 132.474329144005, 130.791896370472, 129.62495632646, 129.271421582227, 127.362775258247, 131.523953429941, 137.884746733668, 129.93578225189, 130.550216797322, 128.445735288472, 134.588663075356, 133.020306167439, 127.52927874079, 135.595201140775, 136.210091719739, 130.514063220398, 135.172475266009, 132.65561080172, 135.660175224295, 125.74240338602, 130.164463117085, 135.212944844898, 132.140304851156, 132.428036085757, 131.318860992291, 133.7130394744, 129.291957542257, 131.106508744441, 130.020442705892, 131.840089024374, 127.29887873327, 134.874132800289, 135.6431939608, 130.924637508007, 131.105250746715, 131.584159720232, 132.483518977713, 132.111359062279, 136.125102189644, 135.598270212575, 131.931609828408, 131.094532350168, 128.906488472545, 124.721995682462, 132.750048320024, 132.6006638618, 130.517155038169, 133.104275429367, 127.179161017021, 130.732231950307, 133.338969142884, 131.184570917313, 131.118001455141, 134.14022129773, 127.52421662685, 131.190644996474, 130.112127213964, 132.857909199356, 131.219157057784, 131.090189380291, 128.696859732532, 130.363826781598, 125.557195881266, 135.593419626749, 129.70770056606, 133.217676222624, 127.854692947337, 128.459710179763, 133.601213081139, 131.053884062493, 130.37473650084, 125.731053193871, 127.723579658765, 125.709409992796, 135.240589994127, 136.928731836051, 124.719848936246, 130.197590434463, 133.231965364137, 133.737355316059, 130.027612085448, 131.16688006779, 133.867226052938, 130.698091710744, 129.388220443492, 133.962909748247, 131.390337672229, 128.852530965038, 131.170901959345, 128.114490682139, 128.824978919388, 133.52963664551, 136.733008008554, 136.619567162962, 130.030406200821, 138.097090457623, 129.210017628061, 134.260383717778, 130.102409928673, 134.06046267127, 125.919159477256, 132.30667102204, 121.970418253082, 128.681669649225, 128.341446623737, 132.738844781284, 126.910707706361, 132.389375205046, 133.412896796689, 134.093016764043, 128.605630835256, 134.570960891539, 134.786082547748, 130.869678468009, 133.900235814538, 129.912908305703, 133.102651619115, 133.733330142542, 126.712636058428, 129.156674937115, 126.878571072847, 132.674905953143, 132.347184623196, 130.880787303572, 128.524947532958, 129.999128421436, 135.04209905455, 129.585907461045, 129.233105431994, 129.121125573273, 130.154328430349, 132.862193486883, 128.693864061537, 137.274641310173, 131.276002230166, 128.528143571392, 136.388435113269, 131.218470700716, 132.167138485101, 121.543370152426, 131.75609877716, 131.450568384728, 130.861169711176, 128.614661178562, 132.865618738518, 129.266236073373, 132.548411467028, 132.217614526145, 133.909365527406, 128.548603668133, 124.547440581564, 134.473517828057, 131.018141487069, 130.871767054781, 134.102519654276, 130.633116817077, 132.947583556946, 129.877789945994, 133.590504353939, 128.724154524966, 131.721943585957, 134.757712846944, 126.428006903109, 132.438263984213, 130.079692134419, 128.010939454389, 126.250063127822, 132.253596898713, 131.713805926685, 128.422571406394, 135.980636551022, 128.062059134503, 130.821969765805, 133.969394164533, 130.463833014034, 133.425976203561, 126.561019690038, 132.799656761307, 129.096466276951, 129.989779623384, 127.862813323355, 132.529926189851, 128.054881390886, 130.681450051232, 130.253306688086, 131.195733517054, 129.384499756844, 132.012411134366, 129.440259464451, 131.144922802364, 129.138566745427, 133.934769534328, 131.643662436985, 130.071166296347, 132.496306609969, 126.851435673909, 129.438877922296, 131.668772500696, 132.657044033749, 136.504011780049, 128.388499628766, 135.630522649342, 129.795672158964, 129.143286069816, 131.357395476626, 130.258373461968, 133.774552258241, 126.4528678504, 126.226832218403, 127.546702961966, 129.61988072907, 130.263223107359, 127.242609313214, 130.821450616098, 130.18106048406, 131.885936508662, 129.889526005675, 132.561838593224, 131.263105030863, 131.951692001787, 128.885574616957, 138.11971476751, 131.74896139508, 135.392594252855, 130.418845108338, 125.16246708848, 132.28181779746, 123.048394938957, 126.989281370233, 133.531628127804, 132.583334528361, 130.077486511612, 127.708043341197, 130.911496548416, 129.713034850669, 130.860215206996, 134.657397399394, 132.968572166624, 127.389174507317, 133.196131133415, 129.116673386162, 133.647355430147, 131.816695194026, 130.374463437917, 132.69033730799, 132.602085137266, 134.299681962191, 134.831500024558, 135.920597203493, 127.179297095991, 128.780692600167, 128.576865912336, 134.146268031265, 127.734643360343, 127.422520592551, 133.612497611726, 131.79161851902, 127.874621431099, 134.158507371173, 134.026185833758, 131.348956912012, 129.78200023622, 126.388603161386, 132.148399076026, 126.089164424495, 128.891797119242, 130.100281468601, 129.485202228182, 128.619142815903, 131.400784149011, 126.76289305652, 133.764475414251, 135.807903284821, 130.677786958856, 132.355671463004, 126.964110860379, 128.531534682851, 126.940583923601, 129.382636452936, 135.612531969216, 131.351255805258, 132.971789711395, 131.042709421532, 128.227968444288, 132.203899570127, 132.032025470771, 129.01010127717, 126.994519357668, 134.785255260447, 138.075685193353, 131.023640971833, 135.10357076071, 131.306553607048, 130.915533091653, 128.724442159598, 127.969267917685, 126.443902774881, 138.72287354476, 129.388666202628, 128.872329663573, 130.527116331496, 128.583933146672, 133.594653638276, 132.358106856175, 135.956174600481, 134.391959894544, 134.06801403048, 131.550044346056, 129.420529311373, 128.00898883333, 130.067013498645, 132.001507548259, 126.396905780024, 132.125295661505, 134.79839248133, 128.168630347173, 132.984013966152, 129.222835803405, 128.93984248726, 134.577489396057, 131.417145849865, 126.521443455203, 129.371825970985, 130.079208709967, 132.730409763032, 130.572439619137, 129.849557482717, 133.322294148073, 132.381968859157, 134.319886382097, 131.695157159282, 133.416962843812, 130.218121834769, 129.295129974999, 132.632035141915, 129.164138876118, 128.963946610902, 130.973998545337, 133.263752217716, 130.5735599073, 126.784686391646, 134.782737161963, 126.965394594195, 135.03399735262, 132.792966265705, 135.727004935196, 131.068065674019, 127.620097683055, 133.113291560151, 132.745044491655, 132.779839224166, 134.635990714853, 131.975844075296, 126.487852415263, 133.131794669942, 136.200323207879, 128.839692220467, 126.981622841043, 131.164456205658, 129.84895586242, 133.772157434165, 131.450249683495, 132.007459024838, 131.536874725582, 128.777425905017, 133.659884149825, 133.711181006582, 135.883314770773, 132.275705740599, 131.223911196032, 130.57363336981, 132.327088802581, 132.120216004107, 135.589403629177, 130.757773103551, 133.414688454513, 133.498393897003, 133.856798286356, 134.002502641673, 131.733975423192, 129.990105273955, 131.453236635637, 130.671892168053, 131.230908323889, 131.514807002269, 132.902329008219, 131.895899762813, 128.607408601409, 135.521483199381, 136.797709972916, 131.148420526122, 131.980595544153, 132.430649736683, 135.562021948917, 125.309406478158, 131.477419210686, 132.631287167253, 128.122359850506, 132.684264218497, 134.969173759155, 136.543540195335, 131.682814997675, 132.534786862567, 131.017961841185, 126.162643401668, 128.877256360699, 127.437757544809, 125.467974066374, 133.374123199161, 133.132403047431, 131.524537094289, 132.393761612947, 124.584149490325, 134.80546975932, 127.545979490423, 132.580891138477, 131.422622647186, 129.796603928494, 126.755254408094, 133.71701313985, 133.943700309067, 133.282319662106, 131.153447848983, 123.145247549771, 127.612773240098, 127.692064936367, 132.054223094354, 135.399406639481, 131.365568393486, 134.180347035448, 131.753014972976, 136.880656202533, 129.527027895177, 132.790475969266, 126.6136774789, 130.683581227695, 132.879610966196, 135.136343838267, 134.031010374286, 130.274122680283, 129.752446693983, 130.242289429244, 130.664885984918, 134.87108032662, 130.512471428583, 132.822329872444, 130.22218383952, 127.950960174376, 135.548893821466, 131.708327031614, 138.63020069415, 128.350313832952, 132.923700682053, 130.895288496359, 132.122201543198, 132.294013327088, 130.330414321376, 129.710264269965, 135.150997264812, 133.923978240332, 131.645744554053, 136.534436493683, 130.32719163388, 131.625391089886, 131.895342981847, 128.71711718599, 130.775557077402, 133.777879552163, 130.880686100522, 134.9245453657, 133.19987775978, 131.980586458739, 130.300488721628, 129.800610370588, 132.62043033118, 136.317817329859, 136.027378588371, 127.158458654679, 130.357643885966, 130.30568066413, 130.823535618951, 132.469315108015, 127.441923326376, 134.522090540853, 127.705808686834, 128.614046118994, 127.889656564101, 129.155895313755, 133.94309350402, 134.016383616999, 132.485748713168, 130.627395999442, 131.622014931058, 126.332069999968, 131.427462104013, 133.013826613915, 131.305759620864, 130.380432535123, 135.305819211099, 125.587519387773, 129.256968374323, 126.129699947295, 123.574034726087, 138.413198671681, 129.763826576728, 132.985731336306, 130.644011531743, 131.242680527391, 127.709526137388, 129.234104035901, 128.160068014503, 133.045283089814, 129.68181744733, 134.369024225594, 129.622200090789, 122.940588914418, 133.32589990329, 131.128136698878, 130.208126054128, 132.93368183675, 129.335987935188, 126.586514319807, 134.97447845783, 132.089255463019, 131.505587267004, 126.976627500754, 131.841042116422, 129.386074446359, 125.02949186148, 130.903540580691, 131.7122847817, 131.640522991115, 130.008916839596, 130.590026610051, 133.166338285332, 134.293372137933, 126.174999568108, 134.438912977214, 132.917478603417, 130.540499137277, 126.975346228437, 128.953291694294, 134.887175560695, 128.536933043033, 131.93720414494, 126.727188881463, 127.962028412664, 132.474932864123, 127.445917463062, 130.555918685461, 134.510642822005, 135.903541422076, 131.306276673478, 130.286149669858, 126.190952967777, 133.291709879995, 131.815933739636, 130.622036171202, 127.883173496094, 127.266298473891, 130.938922048599, 132.634922892954, 133.282957331208, 131.332790669827, 131.71995683554, 130.555250486263, 136.25314293335, 132.201007769736, 130.251477921521, 135.299094601614, 132.57955604586, 129.648580229444, 130.847300590871, 130.104301959459, 132.046052830301, 129.098526242428, 127.935147620966, 129.048784232751, 131.067651787366, 135.271144933625, 128.71076392746, 133.504046436902, 133.055867160142, 121.348100746902, 125.050365064395, 129.225984532851, 130.717283797388, 131.724599740041, 133.567642059928, 132.275223347755, 130.885485871621, 134.736304923975, 130.998564747428, 132.803900944546, 134.571483346409, 132.184173259348, 129.573472657367, 129.269789443761, 128.961452905727, 127.402591684873, 131.328927703061, 131.242495660737, 129.684891891813, 134.561217485853, 130.764468446288, 136.084094757073, 130.840291548147, 131.200513390407, 124.439906419855, 129.831145577481, 132.14744062783, 129.711678754805, 130.071156786329, 131.243809212826, 133.482451205695, 124.117259793257, 130.049207393219, 132.809044971978, 129.691811092894, 134.067623290722, 127.154660732305, 140.138942632264, 130.183401600777, 131.45347424152, 131.557354796448, 130.538126499474, 132.38688529444, 124.884904341058, 133.994073978093, 131.711848722023, 126.542967806161, 130.16398828039, 133.115195625151, 128.218419053531, 131.489028448345, 134.057980797249, 135.882471637438, 132.11093243757, 130.098959953741, 132.165935691625, 132.186685000624, 132.430786113259, 131.869931948367, 130.824478495503, 130.249096935006, 126.91298730202, 129.64755933101, 130.002216560574, 132.035067185542, 126.170430962419, 128.840397322188, 132.476637062636, 131.933595218287, 131.008038784582, 127.871207172789, 136.647414002042, 124.023587822763, 133.77902454452, 129.532165465512, 128.456990542481, 130.168785286565, 127.603873218033, 128.483300184746, 136.860483505859, 137.430292614599, 123.056599831872, 129.452557078844, 131.598874868411, 130.66977080832, 136.393301257105, 125.585138488376, 132.000417689118, 132.721338295743, 128.43939559576, 133.623817811264, 131.235713237486, 132.065312413887, 134.819596830669, 127.858579984781, 138.929220059755, 127.922432396254, 134.049272352113, 135.219186258676, 133.089539742804, 132.515464292321, 135.717769984692, 136.654666539839, 134.783995247806, 137.306998309584, 134.1277611423, 130.956874658911, 130.619289126371, 132.941821057094, 130.742257752122, 129.742316267845, 130.777344088559, 130.058301072646, 134.403650352884, 128.32319182633, 124.835437459988, 127.906359348031, 128.062452763855, 131.208855990293, 131.305601155854, 132.794303415773, 130.791499300004, 126.578606789588, 130.354385299083, 135.37923896122, 132.683554468193, 132.467068323981, 134.246213090104, 135.351857111482, 129.901910755456, 133.32873833311, 130.777871495293, 131.888798421763, 127.250831476201, 129.890342325058, 131.003959433997, 136.360676978525, 136.188861932706, 126.826670468318, 130.71508176024, 134.76398236912, 136.598504714069, 133.666346697328, 133.103043855997, 132.301320486199, 131.834543169444, 133.310247939511, 133.693967640344, 132.776078312008, 131.627857266373, 132.264810468995, 129.776391468268, 133.46306692355, 130.165206503474, 127.462799627212, 129.500253970389, 126.060495154746, 133.284441305728, 128.737876142118, 127.052914028179, 133.160224839093, 137.175979993502, 132.159677098097, 132.058140150206, 134.493475853224, 135.644048055613, 131.147832224167, 130.773981136623, 131.436855092904, 132.444773590077, 129.755464284625, 134.960488757083, 126.998873618971, 127.930040709263, 131.253765161641, 127.176053084057, 128.922160774887, 132.87405373756, 136.005936410626, 133.064285286999, 127.797309454107, 132.636444870248, 130.431368453607, 136.720113110698, 130.260024019056, 138.022668123714, 130.145135138568, 131.587064815997, 129.675607331251, 130.582202567625, 129.501452587023, 131.709560567274, 135.842035327002, 130.9004259523, 134.050455416071, 129.108611189371, 129.060653372454, 128.164418869538, 133.182736786941, 131.147397608059, 130.092851177237, 128.719380410417, 127.640520382704, 127.668720529128, 129.29833207702, 127.951349483536, 129.706824509932, 128.932105649138, 129.121663492405, 132.451209420547, 135.106523099635, 127.024504329094, 130.863141360127, 125.206976169771, 135.859807536728, 129.610027228994, 128.962133284561, 131.25950990139, 125.59682391598, 128.745262259223, 134.904154605164, 129.350265003418, 130.586112477086, 127.12173955685, 132.009055519924, 129.233090223587, 127.334932981764, 129.135757443815, 131.842116743643, 130.091078458404, 133.587532219361, 131.614096949954, 130.53352861362, 133.21432787701, 131.657977572125, 125.048025161354, 131.535171286003, 135.272037946572, 128.24082305741, 127.872042687747, 128.036954645662, 130.022932415617, 129.362453735017, 127.901223521553, 129.125995149547, 127.823406343099, 129.17537128422, 132.986778639639, 129.165995697252, 129.871171988279, 131.237753115893, 128.986656176957, 132.047280668789, 128.208001980902, 132.182024296242, 131.996518129369, 128.32043968895, 132.21636837553, 125.711010406852, 131.720323171997, 133.871215186719, 134.396023506849, 133.40329129282, 125.634066019121, 126.761051170254, 132.874266688685, 133.302454881038, 129.43004105825, 129.549371326626, 136.112259129233, 132.533185184757, 129.959261544782, 128.210452458596, 124.765897473077, 130.634937532668, 130.591837517758, 128.093186965112, 129.477188606294, 129.961468722155, 125.534811831907, 130.234518467628, 132.858887458247, 134.078170677043, 132.333766785329, 134.922747828763, 129.496175309772, 134.853141290434, 124.718234441102, 132.184488535452, 132.52154443652, 131.038217460316, 133.899774044293, 132.209794209162, 128.233315375806, 129.072387349431, 129.22737330003, 134.728862707463, 132.031052350181, 131.158264100268, 132.911229278873, 131.763554817631, 132.167414838882, 129.243947990006, 132.025792109121, 132.411601262182, 133.797697825429, 135.556689658551, 126.866794100927, 129.086740500515, 136.218661602034, 125.395990624339, 127.40310777713, 126.201826120329, 130.586691429836, 132.018317787431, 130.147828428882, 135.467657957619, 135.783753147236, 127.781638147573, 137.008364539356, 130.622840018787, 129.287543697108, 131.785326580475, 130.062610903355, 130.544085748387, 132.416223566119, 127.041314346399, 129.258525910469, 133.64188810293, 134.272252971829, 130.094651043088, 128.674680944559, 132.40081474302, 128.157686293222, 133.173998811687, 124.952012329562, 128.640870801523, 136.982828151913, 129.674279489536, 130.121556919233, 136.487398000856, 129.458966220747, 131.396990529254, 136.535721409563, 130.480135484776, 134.382475249486, 131.234790550083, 132.299667400009, 127.851936690984, 130.160530570411, 134.892207107899, 132.266818422383, 131.015126100942, 132.474058503943, 131.755611500859, 132.987874856643, 135.165999783093, 128.657589890358, 129.775603849932, 126.760161435736, 126.553520204969, 134.230853079138, 128.258675354959, 128.730274732981, 129.247665654501, 124.501073814483, 134.48391197415, 132.214731352333, 128.716487597207, 129.294267972816, 131.737217646097, 129.544818140226, 126.55470431898, 129.51395828043, 131.394567237842, 130.598304882617, 135.790809268773, 131.237398669928, 128.977134283556, 131.417974752555, 137.530488476499, 134.073163004379, 129.928582815348, 124.54528718108, 134.014165586391, 133.49513347738, 122.874610101475, 128.536102760755, 133.555866628101, 131.443020079754, 134.950428503259, 130.747051229511, 134.903328442363, 132.163722113535, 132.663973723649, 133.609114685458, 134.436592602472, 124.377949497345, 125.811043063255, 132.068568557323, 129.41009992803, 127.815428621726, 129.755563287871, 132.554092682884, 130.180492642084, 134.816722798185, 134.209884632908, 139.606200798576, 131.879657398265, 130.932520029718, 133.103047317064, 133.297657428895, 134.436585861347, 128.527774503027, 121.685155271612, 129.763403037083, 131.451336970072, 133.308413969788, 130.374567362721, 126.407119309414, 133.45992970434, 134.677821483111, 129.365507814378, 131.715281620308, 129.030744194911, 127.638233332643, 128.732197144609, 131.890342040447, 129.365957041224, 123.356339973024, 135.305116221555, 132.089209763947, 130.281392008881, 132.061833538969, 137.762683650609, 128.319877895182, 134.501638798334, 130.488753309091, 131.13594136951, 135.308904553684, 127.711775104793, 131.902648001592, 127.272130202855, 130.042371241835, 125.880478648955, 127.274826742414, 126.88798124368, 130.463800808244, 130.315161310021, 132.170559070333, 133.318297982088, 126.061608757239, 133.776951513478, 131.358138928271, 129.306267883876, 128.079463987267, 125.953590807961, 129.134384862177, 131.854312795226, 131.960572534938, 130.308094373179, 133.420187436149, 131.562468054737, 131.225522179095, 130.375775815189, 130.41829356109, 132.714710307747, 126.0605213295, 130.295478356429, 124.177266622201, 128.338419173492, 129.615232108508, 135.769741332835, 130.788706987899, 129.945217232673, 131.322996503598, 130.556491289475, 128.47959682538, 129.749139121751, 127.240690109276, 129.534399145402, 131.14029828953, 132.133732937219, 135.526239612006, 134.238954376797, 126.488109531153, 131.960559086148, 131.384420736077, 128.842997604317, 131.064481873211, 128.966197974173, 134.642060621698, 132.03843435685, 130.650948515224, 130.235726296341, 129.563430649314, 132.589671150846, 128.729928417741, 132.219332375248, 129.440789446866, 131.124881143003, 130.785575025872, 129.365641575275, 132.876733616396, 132.75338544813, 132.025671662325, 137.904786417712, 136.986335994177, 132.633428432615, 129.38240274686, 135.79950076654, 130.331081277851, 130.464078101292, 131.965748209762, 130.120627625021, 131.039965037342, 127.120310651454, 130.491698106863, 128.375416602812, 125.772471250232, 129.79913403536, 126.637280175524, 131.778782742999, 134.812696424052, 128.984655936978, 134.681084320655, 133.488045255592, 129.072938196718, 132.734333396324, 129.004340928386, 129.426087035082, 129.527883129745, 129.912623515936, 131.182264149384, 131.526419160773, 129.613260614544, 128.828702071627, 134.627425391308, 130.583313666679, 133.653158297724, 129.967898626258, 131.270558686513, 129.212091862937, 131.796618575151, 131.882147496027, 130.542437205146, 129.799460702546, 130.917859630581, 129.181578185749, 130.51275464113, 135.4349259024, 132.374114736099, 135.202956326831, 134.772439676588, 134.713756731264, 129.545943298174, 137.972014007637, 136.244561296989, 133.838773999536, 130.207930270551, 126.167751908286, 131.568072233531, 131.52786243116, 132.213044043525, 127.953753897539, 132.840832243252, 131.438184541327, 130.584070479908, 128.040578857762, 131.855127775416, 134.946297204307, 131.490131462543, 130.236415063575, 126.490451833725, 128.963683440468, 127.674719092, 128.805083877345, 132.725792228752, 129.232649943246, 128.876847792792, 134.826787533975, 130.100009707141, 130.781420553592, 128.537104535994, 132.788107226203, 128.801364837996, 135.0102313252, 136.863014278708, 132.501841263517, 127.284469561362, 125.908876729075, 128.572917744664, 136.891725274335, 134.915333360745, 130.300525298173, 130.915812039606, 135.990757316381, 132.498952218714, 129.593937672334, 126.356963267923, 132.916588229502, 130.70835181612, 131.691741596631, 134.993811939276, 133.419917253321, 123.800085563323, 126.94178837168, 130.813824447201, 129.249973876156, 132.330503836217, 133.243040624328, 129.205338452158, 126.326855798774, 132.70336851619, 131.078006848934, 131.176428152687, 128.516583922602, 131.478982815464, 132.581884765931, 132.590325142118, 140.136595011665, 131.698517293312, 132.860937964891, 135.200241047653, 135.622047735949, 129.798412356393, 135.2673526018, 134.956553549182, 127.883008894613, 129.930410971526, 130.759921045696, 131.145027821184, 128.535485488821, 131.399026565197, 134.848319819559, 126.881322067574, 124.34414393965, 129.460254783983, 131.541270226823, 132.457660321841, 125.347058978499, 127.758765499576, 124.845376259204, 127.46810213863, 130.513073917652, 133.593885827464, 133.645996017123, 133.463324872246, 134.763803080303, 131.409324711397, 128.547062276617, 132.98091662794, 131.395754789828, 134.616942088627, 135.303859275823, 130.410771432907, 128.845693716662, 132.368621570996, 135.440180423636, 137.452543118636, 128.177472418866, 133.538207768485, 128.513911366223, 127.72256108108, 130.995709631995, 130.724111077173, 130.492476291391, 127.611292182276, 129.012362100783, 128.973038994174, 130.864332077063, 132.951822165855, 131.429523096909, 130.357856108649, 132.141035007217, 132.726379765591, 130.265806402632, 126.669548981908, 125.969558873319, 136.471049216403, 128.938538290624, 128.759883374407, 132.33118872594, 128.559439400522, 132.612666382204, 127.592920514766, 132.399567643871, 129.581071156159, 124.278206923457, 128.166224183047, 131.146210226837, 133.804977925387, 130.59979316901, 136.491159522956, 129.01400425876, 128.069848482038, 130.364711417292, 131.783311480475, 128.128889033098, 131.624089304115, 131.503563059397, 131.676407639353, 129.284697910663, 133.337856848777, 135.986386141731, 128.691296394154, 129.039850327742, 129.522962567325, 135.772945247913, 131.78141961667, 131.979561465004, 128.793819387066, 130.382389451656, 130.662299748491, 131.101746227146, 130.078925911538, 129.201776647399, 131.91419397555, 132.575456316467, 124.664093565922, 132.842009542519, 123.325147864732, 133.947001863818, 132.00261047293, 131.854345701918, 138.524525921126, 130.260847435708, 132.274865490428, 131.51836151711, 130.485238569131, 130.116548796543, 137.396804434326, 132.399422729667, 133.259699771513, 128.391696077101, 132.562273898368, 132.325340439946, 128.484403434121, 127.744613576078, 129.358004856019, 129.415142141538, 129.227567203046, 136.705152927695, 127.132602840559, 128.699729118223, 129.414525167649, 134.33626890044, 130.617897663463, 130.349468976374, 129.603606360481, 134.052529444043, 133.530654428486, 121.066331447083, 131.254699834556, 134.998413895481, 131.831364434609, 134.605604850625, 128.079676755291, 134.929483036556, 133.705908546214, 127.534146683698, 125.933779547498, 131.692117915272, 134.082959932086, 124.871940765857, 127.617070056701, 134.463130873337, 128.024342574108, 136.04539624955, 135.174589799493, 135.216904015061, 129.493749448769, 124.528081411949, 125.816604345623, 127.94787868291, 130.313766957059, 130.990197099184, 126.723947674952, 131.349238781025, 134.772150119291, 132.64855946835, 131.751271221537, 129.502471546866, 136.331656618466, 132.980328477302, 134.887614979367, 127.727831765298, 135.53485374797, 134.786326085427, 124.580573459186, 133.046258642067, 130.878525121352, 131.853395627903, 131.495456141764, 128.353752502843, 131.122965023061, 131.627085566723, 127.756388543791, 131.974104521666, 127.740016499014, 125.450957399668, 132.838011670046, 135.079220202371, 131.695641679184, 134.544299981308, 136.821134866359, 131.575103310197, 130.488223598406, 127.446847319544, 130.950322500419, 132.30822795436, 131.987183809981, 127.568211167539, 133.992491098176, 135.025448328702, 131.867235864936, 136.678927874638, 126.169106075273, 129.43533337957, 132.243630937827, 127.73094109948, 126.650302919139, 134.47614428706, 129.485895901842, 132.403956403089, 132.084614139179, 132.17839653541, 124.105659723113, 125.906939815291, 128.295190155134, 131.882998356497, 131.006192453343, 130.351084584547, 131.250551157775, 126.409123520838, 128.16757862814, 134.1101224639, 131.945260949352, 128.06075023593, 130.042584251554, 132.893970188924, 131.110221618493, 128.131746030534, 127.683514058462, 136.277259449258, 135.154708983438, 128.506256611808, 130.256514769996, 127.159226803855, 124.610509657795, 128.955932821848, 131.432896601396, 127.430382183171, 133.254803035266, 127.389539614398, 131.70534532342, 133.137513364757, 125.134823667971, 123.156151946032, 130.808182320976, 130.106169461808, 124.358080764176, 132.999421183281, 127.602008651475, 133.087730840532, 128.062169703001, 130.15452300075, 122.224087173695, 127.573079099742, 132.21374663653, 128.252439373713, 128.699904107298, 130.442892924805, 131.751306885497, 130.103356885819, 131.112431097065, 134.24357346924, 127.305133286082, 127.335263730368, 133.515984314628, 136.980151029883, 130.889794024841, 130.486032641858, 135.140311941517, 134.272574443475, 135.871792799965, 133.594819746401, 134.589361922123, 130.935127037739, 133.399218098844, 129.895365991827, 136.095577962239, 134.08345593259, 130.833847707133, 130.978493869037, 131.782339398387, 135.30609970933, 136.835406063894, 127.422172204005, 128.273921954674, 133.101706436036, 130.011855354844, 132.963897030593, 133.890590635261, 128.241061187853, 131.345553468605, 133.380494703169, 126.961409762594, 130.454894250553, 129.256740625881, 130.053863160385, 133.762245414993, 135.01975397741, 132.571122279541, 132.427750637576, 126.496174369901, 129.487462525486, 129.916364360544, 129.260620763616, 129.084188816101, 130.357270547265, 131.045519873594, 130.697296532591, 128.705370706777, 131.620139964524, 134.674596274331, 135.16482403984, 125.749189442565, 127.12449853524, 139.594225700673, 132.072778355203, 134.70862147386, 133.439072931039, 130.53815255487, 132.316430192953, 129.320518833094, 129.997324781563, 127.017270549071, 132.199986984498, 126.617316207586, 134.342101975159, 125.074579616692, 126.999007135031, 130.772330565943, 129.7521714146, 130.797293505289, 135.113613290241, 128.978848851379, 124.121600221127, 132.143793616325, 138.710620546687, 134.886005405835, 123.706584957987, 133.321468680688, 127.392121865225, 131.157048294836, 130.507942055545, 133.229643337115, 127.739444371203, 128.015009799197, 134.440807720231, 131.084000355615, 129.320125125764, 134.817230082479, 129.162099285461, 130.534360363335, 124.430830431595, 129.870263189467, 125.15587471586, 137.002434600903, 134.987413193053, 129.260870322271, 132.326309840639, 132.3151188818, 130.005863714716, 129.937113767763, 134.896089457369, 129.249993541423, 133.974096869286, 128.311052364029, 130.526439585322, 129.298645189451, 124.429283582596, 134.269536084862, 129.426173126133, 131.66527712621, 131.457543387037, 132.483221606472, 135.090852769524, 130.236406438894, 131.846268799138, 126.304352379643, 128.497449904544, 131.246697226318, 133.358137420745, 133.858716844427, 131.245022024079, 125.688656947802, 137.245954467913, 133.402405610632, 136.182084038339, 128.975245607392, 133.791228857419, 129.082662100074, 129.776938073852, 130.580852474088, 133.169367292786, 129.318074204672, 135.315048570337, 131.945622223757, 131.11832243538, 129.046229902724, 131.498543946648, 128.417324470451, 129.401958290099, 136.055170392145, 128.760691294053, 135.62756229454, 127.48281750001, 130.360138966005, 135.665100673238, 127.280812719315, 132.887885298493, 126.290978395713, 132.735292653467, 128.799416281121, 129.616069714415, 131.475204685631, 132.458352947588, 133.783895280177, 133.296304818956, 130.820122719334, 125.483679011937, 127.499605475759, 126.252466246964, 134.795981493734, 126.528094438764, 130.970979696532, 126.809721420798, 131.076168877399, 129.261799777375, 127.683832774531, 129.926648831957, 130.609656955837, 129.776428756695, 133.381446475731, 131.765914079717, 130.840281929417, 133.551825602801, 131.610919208408, 129.405260095516, 137.005393751328, 131.336984899918, 130.448128934234, 128.750692028399, 126.313888203374, 132.423934366171, 131.121352950017, 134.762325047522, 127.388414741458, 128.065260494669, 126.732102123291, 127.966939720362, 127.456004615935, 135.175236606083, 131.024814234995, 134.959870228399, 130.622530791881, 132.152496329957, 129.024903006646, 131.709873779906, 131.30352809928, 130.242982823174, 134.686942531908, 132.663058336113, 137.024677945837, 130.553988319657, 130.837559887716, 134.269649404364, 131.6152107408, 133.931458195421, 131.22645550811, 128.228187464284, 130.223964954315, 133.229138735134, 127.676185797925, 131.599137806079, 126.443016760144, 131.526597616315, 131.405748978742, 122.661684146536, 127.951907007861, 132.439402515893, 134.018181163818, 130.491088065379, 133.747679488344, 133.086904478914, 129.857335269836, 124.994116532598, 134.600642589555, 132.104215603668, 128.300103278274, 131.727243495991, 127.338660935617, 133.832283609279, 127.510618778058, 130.242878785007, 133.964417302311, 131.520705368562, 131.375731060501, 126.917075130163, 132.054849345683, 130.125058304461, 128.833546330055, 134.386024488291, 134.714112821001, 134.403510362261, 134.537263190136, 129.628294018566, 130.029530319487, 132.893173005753, 133.193314305986, 128.657357263416, 130.828442893063, 126.954969605708, 128.91405525898, 131.074057836451, 133.402455322133, 138.766258605772, 128.696834819076, 135.30032949334, 134.904912454978, 128.919526874791, 133.27552313284, 136.140887262574, 132.762768785282, 132.68765593983, 131.562406905902, 126.02523057376, 134.589841259289, 127.901697864856, 128.562965586836, 133.876696419097, 135.182193115046, 132.052588753282, 124.418424128048, 125.607455605357, 126.214835538861, 132.839887636279, 131.559662626944, 137.029852351462, 135.351012595498, 133.780110904656, 132.56360702403, 126.911943914914, 125.253931153145, 131.195602243546, 129.835829509794, 128.978283306734, 131.552975567222, 133.84873172021, 133.62795882998, 133.891645923677, 127.820773430479, 134.798309706907, 130.129366884909, 135.063814916183, 126.444392417845, 139.34687067808, 129.119676278346, 133.801147131488, 131.443512766479, 131.941641718487, 131.974058498495, 135.419816053091, 131.761259019458, 130.394474765733, 128.990029249727, 131.896259426205, 127.938096627613, 126.301939170175, 132.858443642809, 128.665867141841, 135.161448480718, 133.44645046279, 127.242503257019, 134.786573007312, 127.082996303966, 126.261745590133, 131.109578049655, 136.155467490775, 126.530398818971, 129.691247734673, 130.092536405972, 128.020723953518, 132.814330617941, 135.157063301256, 129.927953228526, 124.821386655075, 131.76128389093, 125.242428299373, 132.000695607004, 127.421425465487, 128.56495560424, 127.812205361142, 125.72807954528, 131.075686160744, 130.371611786441, 132.010391960653, 129.940322975645, 130.401616050544, 132.289712051692, 127.471251276637, 133.508703379046, 128.102608403242, 135.300523731582, 133.412027040959, 131.878532776989, 133.484687586203, 134.366811686497, 132.543357700917, 126.864017293772, 133.562634954143, 131.59692630316, 132.79398101661, 130.580973078825, 134.792325596476, 130.521509405363, 134.651676332297, 132.411360683233, 129.196712335604, 128.06877061144, 130.303835577804, 129.616641729566, 132.133245377335, 129.916850653631, 128.783083967649, 130.917710577195, 129.145948328627, 137.555072527277, 130.901617540181, 137.961739177368, 132.547439392118, 137.798517091516, 129.693838819935, 127.583691777204, 133.621016996723, 131.0694745317, 130.268395605027, 131.733790943912, 131.342029269731, 133.918494907186, 129.780393017997, 134.534707149903, 131.017125155764, 135.885008535623, 131.940112686963, 127.480145953826, 130.727731619385, 131.744776813935, 125.456863271369, 132.590445441271, 134.849901165797, 129.372588647764, 135.241444692935, 130.724798053205, 139.444803364091, 134.132848140364, 123.069591937999, 129.617338080444, 133.149125414423, 128.744173445721, 135.274857603545, 131.296791451319, 126.275178435862, 125.236969900711, 134.641543964317, 131.752684085887, 135.64492427441, 123.980313581206, 130.601556230755, 127.482374154045, 134.538556885152, 129.854663767515, 131.195119119165, 131.189230521724, 132.175180719521, 129.963905864253, 128.098832101275, 132.002217047357, 125.602044806616, 131.841856924744, 133.877785151211, 131.432652488911, 134.268469700764, 131.025899596596, 131.721809762544, 130.258885806064, 133.100278605985, 126.970147560778, 129.811132518873, 135.257806083778, 131.957779520886, 130.071235822764, 132.817494274219, 129.125953047239, 128.045071778805, 128.586070412504, 127.489867560314, 127.452692309458, 129.026121165131, 131.290767244379, 131.272689771774, 130.899112338345, 134.34945165261, 129.420246579032, 125.793142213932, 131.170845335975, 131.342369589992, 132.97189206246, 126.422296237831, 136.642894987355, 131.161629569619, 131.240202724998, 130.858331551267, 130.221129532262, 130.640957317788, 134.999085125028, 123.657798046436, 132.348068452723, 130.966920880743, 129.919273742177, 127.960081326451, 129.609168795097, 137.503866050686, 127.141898036861, 130.016831739841, 129.336277724128, 130.166265166849, 128.661420638858, 131.965923848271, 131.031375318241, 130.083280333065, 134.225289421595, 128.697554870203, 124.058836658862, 133.107353666014, 127.462374723985, 139.951447578454, 134.260824047991, 130.496768667788, 129.156785283903, 134.733364215448, 132.365597934828, 128.649519509572, 133.332366307134, 132.941912768202, 130.398115853048, 130.59462528192, 133.775091460183, 132.532591461159, 135.950019002501, 127.014829641524, 136.470410899506, 123.295512306178, 133.010642156776, 129.306263121421, 133.20946637161, 130.619880754967, 134.715799698431, 127.534978451887, 129.534286843865, 127.836142640115, 129.558508522191, 131.347019549103, 131.712013139223, 128.306031281589, 130.947558740646, 129.714167195902, 131.7097774345, 133.091155059197, 128.784838057695, 122.823302040815, 127.598944849806, 130.661565349799, 134.605926137766, 129.56942720257, 132.745981501236, 129.531578339679, 133.5377643553, 132.360615688934, 129.037700351767, 135.911806600512, 133.526719164375, 133.670879122032, 135.827943508468, 129.917361383696, 132.961536568705, 130.837617403067, 126.699834378746, 125.385705116175, 131.318919624051, 134.753772427319, 131.552032788977, 127.567046020688, 133.91115276191, 129.996689069833, 132.508296151982, 128.150241706534, 127.89483192169, 129.63546286577, 129.171520981362, 131.616881717722, 135.496681939188, 132.175982649738, 130.325422935842, 131.617508442604, 131.700010139796, 131.215372956739, 126.240341529775, 130.366100817403, 135.55350279907, 132.043748265157, 131.608362286995, 129.819848294377, 134.528939256435, 132.005446961387, 127.823486916892, 127.503744577632, 129.797204985002, 126.359632466151, 133.249629895532, 127.469593254251, 138.224488273805, 129.970384749072, 130.3766866422, 132.414742491269, 129.866566962844, 131.932474457968, 137.784254665028, 127.279760417152, 136.08422152795, 137.229001921636, 129.490875127397, 134.151773727203, 132.915776827936, 133.67481009897, 129.708534380232, 140.924421973507, 132.267138759988, 132.315439201891, 129.398633413009, 135.347592855232, 130.738869074219, 127.779157829143, 126.148744854189, 134.661698535664, 131.621171186097, 132.921273683824, 130.861724351847, 135.713974543872, 133.09576566183, 137.440375459401, 134.88419125497, 126.07291683499, 128.907554749196, 127.648912622995, 132.5211089585, 128.451994598841, 127.705122698035, 128.893689129855, 130.888780108056, 130.143324248997, 128.347494714437, 133.776374128703, 136.196723239096, 132.514075799673, 132.357868106389, 133.131844062083, 133.356621753439, 132.911738044358, 130.443519003144, 129.60339151099, 135.590791315643, 133.115219405765, 131.150658447916, 130.55694778003, 127.951329637712, 130.867131257362, 133.500805963225, 131.885464559583, 130.360030577036, 130.92717542402, 133.122315735397, 125.500873055568, 134.029771979007, 130.244331032237, 132.404527997583, 131.916846677984, 137.431136269038, 133.95371840747, 131.002240109635, 132.886332932987, 124.206743255686, 125.64924536218, 128.199159899409, 131.252373325955, 132.942196085336, 130.616885425147, 136.345072487294, 126.977483209384, 131.240378079978, 134.082339961685, 129.018233667598, 135.931640827356, 130.030724227608, 135.104672429954, 134.117804865413, 127.217712664595, 130.626699314611, 133.265530037583, 127.874485672365, 128.95986079423, 131.316351487033, 134.304472034406, 133.11329023508, 129.937346575507, 126.668406339668, 133.384475073661, 130.977488296502, 135.715018612935, 128.763447606636, 127.984671809843, 131.677664469198, 129.470546392338, 140.303632509313, 131.48944696855, 127.806963258959, 138.25804518087, 134.233691581637, 131.11828776877, 129.45224977693, 130.086602879125, 128.923088753938, 133.615391663009, 129.090955500628, 125.38923728359, 135.375378122649, 136.920899530828, 128.982635338618, 133.421589796764, 132.993594149369, 133.544811850727, 132.158993081959, 134.152788297212, 135.245976516536, 135.617571435727, 129.663259507416, 128.49383281353, 133.362255197799, 131.348125239475, 130.67722719603, 127.425515260791, 126.393780141985, 130.280822917373, 131.579587453179, 131.276267034432, 133.354583248928, 135.30078928903, 133.381142726699, 134.352997730861, 127.785253402259, 125.362101158096, 130.799346166267, 128.867602249662, 135.478035070792, 128.486635912027, 128.327131902619, 132.871258304019, 124.342120403456, 128.400838795428, 129.0515727201, 134.074958411933, 129.892322869317, 128.061755537242, 131.320418172955, 128.271465801962, 128.671345953434, 129.783014118617, 134.69344043522, 135.322667723683, 130.03894573263, 125.921998378944, 136.220532880874, 132.100384164265, 128.040396783696, 125.277339804515, 125.976297788857, 129.765934233639, 134.509979441639, 132.051040639729, 132.786613619271, 131.452832531764, 132.003017772669, 134.386341860011, 128.830533101709, 133.78237218644, 130.343037881972, 133.167263819436, 123.393811323046, 131.887563220866, 135.910947264869, 136.914198548536, 128.1094973554, 130.936753292485, 134.516750861955, 127.929340335846, 133.405334829919, 129.836192460488, 132.87478992634, 130.516388695655, 131.300607695383, 130.842761872028, 133.099476808511, 132.382363361326, 132.04236664551, 133.911570244588, 135.966273374518, 130.246564622539, 132.058332447299, 131.252940208519, 129.777931409367, 133.132862385267, 133.062305904754, 127.934895989887, 126.452645207393, 132.664989000078, 137.23634111582, 125.990636892943, 124.870800029511, 132.311055499781, 124.26032458157, 127.678803650287, 133.813058145261, 129.744467812944, 130.329642553948, 133.125345879755, 132.853630186308, 128.826633129921, 132.16689749836, 131.807207757961, 132.646092847709, 129.260670326679, 129.80221911605, 131.011810123168, 134.224913194132, 133.107529900414, 135.565614856771, 125.780885385401, 131.20802375376, 130.534694984048, 130.70211710674, 128.813274749143, 132.82142465667, 129.452361396176, 131.034812572674, 138.420087271215, 124.128975272069, 129.736296397569, 126.253332774721, 132.157843437, 130.639715189533, 131.848356533842, 132.845545570563, 131.733220317049, 131.772922209837, 132.953813958494, 127.220114473566, 124.295277019258, 133.047990926376, 132.147044330236, 132.583598440354, 127.508109998364, 130.615878983011, 127.822988688511, 135.967881851088, 130.069400331986, 128.126975000273, 131.613058859015, 135.817335095529, 133.321076910657, 131.05491562094, 130.879061633297, 132.968319820927, 127.401169773163, 127.351702323491, 130.643853719579, 128.129482690729, 128.614893085005, 136.511948865675, 130.893275651368, 128.972144708333, 134.292688223129, 130.195467597812, 129.820879901626, 130.261901824716, 133.579121871039, 136.328997188784, 132.954296356551, 131.186692664123, 137.80972874072, 124.862698514039, 131.222080871705, 128.890044743789, 132.128074631086, 130.860475829603, 126.507612332986, 131.646088936752, 131.163693928245, 132.368440631483, 134.590443015955, 129.740593672055, 125.655318960033, 136.481189367395, 127.441123316873, 130.414884645428, 139.710111189054, 135.627954420812, 132.016319174147, 130.31895055447, 133.995022809084, 130.605625937689, 131.760210628328, 129.562678299938, 128.117035598816, 128.431108541388, 130.234298198448, 127.294275428289, 134.001924965066, 128.645036285578, 135.036725311843, 133.599838652983, 128.621525163917, 129.663767325994, 130.085364700983, 131.121972820081, 131.733680304789, 133.137723421062, 132.258552585881, 133.239986560549, 131.304929082014, 129.634314926071, 131.915112508789, 130.196892626666, 134.190120689831, 130.758278790522, 129.130841023595, 131.695250200968, 132.607323372706, 129.927095007433, 130.827100285271, 135.554828334644, 129.851561879246, 130.147855640698, 127.140316973164, 136.70352890726, 128.36146536148, 132.043482861949, 128.501930190047, 130.321778624361, 131.538796626189, 138.623633067463, 136.883621186223, 129.599862893283, 132.280148395503, 126.200889605938, 129.994499984974, 130.660655066859, 131.670111120053, 126.694510468359, 132.130272449976, 131.783475337119, 131.236103404521, 128.971192908154, 133.144949796542, 127.16996776452, 135.369875681604, 135.558477695598, 128.098497173363, 133.864235893013, 134.51914850667, 129.953496703875, 135.055520637773, 133.374409550257, 131.844577869922, 128.053838306927, 133.880967629789, 131.695871063241, 128.837401091585, 134.80463062797, 125.27538238393, 130.282663026986, 130.22451973851, 135.423805371805, 130.349433685928, 134.978430760535, 132.663678188171, 132.19697147321, 129.571081864176, 132.297610756561, 127.830737251465, 130.169778132296, 135.668999844919, 129.711437842774, 133.880139121596, 128.637899264171, 129.763639608169, 132.662622772051, 139.006670413953, 128.390740228566, 131.436905631844, 128.442406320947, 134.50200539364, 129.636181708553, 138.154685317992, 127.756532710873, 134.124836473912, 135.2557587645, 132.388261535793, 126.517440518527, 130.946446807143, 130.861194984095, 134.631456354825, 128.59673388759, 123.263076024717, 129.607289963902, 132.747152649408, 128.448249903591, 131.521091415805, 136.28399604759, 129.389138832314, 132.962500114699, 138.221466895293, 133.467321764758, 127.182987889916, 128.938518992537, 132.133828187425, 129.672592662443, 133.725085696922, 136.398995764449, 136.005866602438, 131.609144208309, 130.070764344815, 127.840117939419, 126.286959298593, 130.137025345178, 128.904936713288, 134.617627022461, 127.077221760654, 128.402620894184, 129.306144601017, 129.166819057908, 128.088626805083, 132.667215984046, 125.695669358688, 125.145578231191, 129.035065109715, 136.972931335376, 132.094966440485, 128.645710208495, 133.052263645283, 131.625637759656, 129.803879335165, 135.581725334104, 134.58213673014, 134.957926492472, 130.088040983833, 121.473161867615, 131.893948297622, 135.579828745283, 129.684459704194, 129.809848680126, 135.565056638328, 132.065922254166, 126.725220016204, 134.030341813857, 128.020873425474, 133.06145001314, 133.800087736163, 125.876418030753, 133.503004605306, 131.922506790242, 127.519726184449, 126.919594743711, 130.581728733088, 136.673023751855, 136.295395861952, 128.761401224272, 132.294564829551, 122.914567011668, 127.860708968795, 131.620456002369, 133.405807898596, 125.686849828713, 135.383261487388, 134.200455800199, 128.715077660253, 124.800021699985, 132.957620108772, 134.414024274072, 129.383421107633, 135.122524509381, 133.601447555701, 134.389769050249, 131.01661375742, 126.860524840378, 133.963978269125, 130.855746311978, 131.243030796128, 129.52591760224, 134.207748609657, 133.337865071724, 133.703488368958, 129.903044254678, 126.814427251326, 131.671534705547, 127.71859370118, 136.936664833057, 131.96578810692, 132.092828286935, 133.787030793005, 131.080857817315, 132.177157849844, 136.529630033744, 129.830520483949, 133.310242511489, 130.020565573826, 129.826010852428, 133.709092151091, 131.729450182399, 131.369800783326, 125.065504758826, 123.679044778654, 126.592517855237, 127.564118446493, 129.084106132865, 132.693662280454, 127.869083176735, 128.895464404081, 128.51355218393, 127.392128868567, 136.098164099882, 129.0158485863, 132.555099016842, 128.541633452746, 130.863700588442, 130.94918977933, 129.29322296942, 127.869337717256, 135.675268404744, 130.01920028141, 128.899232232299, 134.793373931024, 131.89664237116, 129.528752634345, 130.864720980152, 135.877493910182, 135.013207399947, 133.247603458358, 130.673049544495, 133.691881876082, 128.466853471636, 124.257823527197, 130.683011550257, 130.988920863052, 130.594022212208, 129.344102695681, 133.450354160693, 126.992210701218, 125.714447341371, 130.85251931165, 132.444867021891, 131.103972554578, 131.428279591795, 129.436992025444, 129.919868174051, 137.508951124702, 131.267414175348, 137.050434409937, 131.263991399337, 127.526742598886, 132.216750233228, 133.733683709367, 134.225242403855, 131.0170776265, 127.769068353377, 129.906854700164, 132.591231241251, 133.16144887229, 124.183337427943, 132.336582405053, 130.207289263767, 130.69700067802, 132.316572159664, 127.531580972613, 132.300602200977, 132.744696852864, 124.655811638498, 128.941519718217, 131.635395759144, 125.08444625958, 134.169353488712, 127.987029511057, 134.764303180043, 134.189051134354, 132.79285804316, 132.172761295365, 129.181626564492, 128.512949628255, 131.123784601263, 131.771830860324, 133.755317637133, 123.370076963516, 131.588159443624, 129.703577256121, 130.094218103542, 131.633568255286, 129.839800660905, 128.405723317561, 128.010293296313, 134.976504993807, 131.333409154505, 132.389444861469, 130.19190697368, 131.909912264768, 134.465601719125, 133.850751906646, 131.174399077286, 129.989470855246, 132.838770327085, 127.066171996623, 133.686818705425, 130.882372091119, 134.512198132195, 129.821060495223, 128.414973458338, 131.409085519894, 131.904321382048, 132.044330235134, 132.455043468945, 127.421808364551, 131.619277623117, 129.697822957213, 131.109851801038, 131.131435131841, 135.433737419929, 134.383339331282, 133.776257513061, 125.143776855906, 132.510826740089, 130.814882106575, 131.506814415419, 131.884956461035, 128.300588438263, 127.336636693989, 130.061537109333, 129.881899533102, 133.58842364707, 131.176046353505, 129.245515439412, 132.153938240566, 134.101803296067, 128.779400504135, 129.977434957805, 134.092961207009, 131.546506151059, 132.992469882626, 130.478289655225, 132.736451019686, 135.211254672831, 128.857906007923, 125.802972807294, 134.355876982148, 136.767094898042, 130.001706993277, 139.511365827197, 125.62367207181, 130.766004257998, 129.590538876721, 127.529331601931, 133.91605096144, 126.198011101316, 130.86583417703, 127.070133647412, 131.09963850538, 133.12237201411, 126.948455224959, 131.296368095049, 130.476932683095, 129.446346375011, 130.731609441983, 128.695678065169, 125.53887118714, 129.656129520296, 124.21065154133, 129.504332972918, 135.322188280603, 132.368431784383, 130.957286286493, 134.999889330196, 126.852359083537, 133.712187738323, 133.00724013729, 127.202343719988, 128.04520128139, 134.230443733642, 130.490019964636, 128.594200752594, 127.420895794937, 129.950908526729, 132.284861637014, 130.874052640318, 131.699748976848, 126.669997455362, 130.567687538654, 128.645112270448, 127.526883295698, 128.49471753952, 127.557446500822, 132.920527113763, 131.683249084011, 135.304210383762, 128.305276348117, 129.325565842998, 132.760283315402, 127.525223470807, 132.927612387332, 129.625942449595, 128.509680244548, 127.050306599069, 132.53639858192, 134.859704195508, 128.73896156459, 130.740181863367, 130.510083511353, 134.590674021026, 135.327285744075, 134.232864210379, 137.119736355979, 128.423478233006, 133.042838243182, 127.706779762402, 131.830031027329, 129.843046648666, 130.463219865292, 130.617465736962, 132.306793961536, 129.400009989568, 122.466814273961, 132.809274952771, 130.836486469739, 134.517441425843, 128.79558116862, 131.494992873788, 129.273085666555, 129.491937308734, 123.785627347001, 135.759891611663, 130.85668334948, 129.697618687682, 129.935536749372, 130.473904024592, 132.252557568334, 131.171582182486, 131.088361630172, 127.409047396064, 126.206492080816, 134.393459086419, 131.019105105718, 128.003902935451, 129.274719568607, 128.369293772927, 132.1162869245, 131.47783002581, 129.799753647923, 130.638463240144, 129.546800122165, 135.708182934729, 129.332622799374, 129.92375403837, 131.88639884742, 131.664570793126, 131.31764306092, 134.061165091817, 128.432910221931, 129.984581958196, 131.427531836, 126.668776972408, 131.170995947551, 131.302293060954, 131.975901852528, 130.6096075324, 134.92692105183, 127.357607443783, 136.798992807174, 134.093144534305, 132.204254768895, 132.891966212784, 129.436178797836, 128.740607940516, 130.271331539345, 130.343089743792, 124.115149162771, 125.448414686049, 127.986608877425, 130.659932140674, 131.965707534019, 129.924397345771, 131.094559480884, 123.709848793815, 134.722786317452, 133.400649663209, 128.983650304316, 131.996593139909, 131.362878906113, 132.342222602822, 129.763112016351, 125.520027171607, 134.070210866202, 130.597339317854, 133.066200345723, 131.396266208944, 131.343146800524, 126.438297024029, 131.418032288062, 132.301824509011, 130.606073047088, 131.210148856605, 132.898844679373, 133.201298551304, 132.734304734249, 129.64799890656, 128.35269835668, 129.212875014415, 127.400060808178, 134.699154875641, 124.803195535317, 134.00433971138, 129.245178711949, 128.409557144321, 133.849413955029, 132.596793991371, 127.100314346097, 125.711492866477, 138.649700500166, 130.595873510935, 137.037781217523, 125.111064310385, 130.775567345771, 126.760494766528, 132.217198599321, 128.994844364838, 127.661398409293, 131.889637352195, 128.613027670686, 126.451521604048, 128.827095844292, 125.833329585699, 130.706455882261, 128.834354253268, 132.1388132262, 130.469009616989, 131.922571680649, 133.901666044045, 123.342764231671, 137.640461651345, 131.192922925044, 136.377440246422, 131.016153951206, 130.851780093674, 129.406692399662, 123.127503296664, 131.91066601855, 132.895713490617, 127.640083152386, 131.593676429164, 129.953679921739, 134.250874190254, 138.185626149427, 130.583344193413, 131.710412905108, 130.571524427156, 126.971243008773, 133.58387665132]];
