# Supplementary material for: Hypothetical Outcome Plots Outperform Error Bars and Violin Plots for Inferences about Reliability of Variable Ordering
Source: PLoS One. 2015 Nov 16;10(11):e0142444. doi: 10.1371/journal.pone.0142444 (PMC4646698; doi:10.1371/journal.pone.0142444)
Supplement: S4 File — All experiment interface and visualization stimuli code is available as a zipped file. (ZIP) [file pone.0142444.s004.zip › experiment_code/data/one/84.csv]

	sample_num	task1	task2	task3	task4
1	1	662.898922311466	501.997310134845	346.291058184055	134.840420516574
2	2	655.548960646625	534.351609566257	342.650917557815	127.593714708676
3	3	691.944161986161	487.975899595941	341.831457241898	132.39800007301
4	4	683.078237530705	503.026435038948	336.540936908296	124.940607777747
5	5	672.791511743469	515.84026751573	348.13674069063	138.425173883872
6	6	665.425785802577	561.427014129199	345.98895561961	126.892089367159
7	7	683.335294510918	526.775040282844	346.686596664203	133.041016419822
8	8	669.785955534774	530.989230859806	340.106544783442	128.696240472675
9	9	692.105680255319	538.472708235828	340.893470273972	134.541860258933
10	10	636.98206885698	498.050447768708	343.502426463839	126.392121294227
11	11	662.963155076884	561.266161450426	340.893676352984	135.788579060783
12	12	656.359920394038	506.195968400913	338.957605409429	132.543763204907
13	13	666.08448843392	535.676063293277	344.062007991904	129.359822930453
14	14	693.626418412721	503.610238314222	339.64986845769	134.750780674646
15	15	687.249358245318	525.709983242225	341.491069605272	129.79562493089
16	16	659.706568573954	516.49073003301	346.438935582829	126.638085571032
17	17	683.460808331896	523.508743092838	347.490472900305	130.725828037819
18	18	660.485450409949	487.628365209206	348.01775953084	129.062371701054
19	19	688.232982366022	519.971065169741	348.734023794707	131.725503511869
20	20	669.793216188146	533.779939982702	348.791718859833	132.977624168388
21	21	668.255048046964	518.996391208769	340.952895929663	134.072525300394
22	22	676.761221716255	501.251499969556	341.751211747154	131.018083723407
23	23	678.107329396342	532.954359188379	344.185659625038	134.031113967709
24	24	665.940429530941	531.193598092388	338.140368354079	132.598961016717
25	25	683.858261966957	530.520831402847	338.965244179075	128.532781246885
26	26	677.839177884217	542.612336281374	343.163809655123	133.249821473991
27	27	680.178106106216	517.712825636147	340.685584821141	126.147001283401
28	28	696.816042483155	553.250067155971	346.41843212647	131.255332213951
29	29	668.403313791015	513.197322893727	342.352787940893	134.415201968871
30	30	672.513880378703	528.101657607873	342.608541176069	132.341364270111
31	31	678.186443403741	525.607209621327	342.794037214523	130.179163895796
32	32	659.00030154765	554.602653006841	341.223173072564	135.78406399919
33	33	656.721769259082	516.591337302835	338.352448140271	134.143898355462
34	34	666.050105972505	513.017642891074	343.141672358396	132.378542171422
35	35	665.126639866995	504.420515243795	347.080090052061	133.453446405339
36	36	675.281824756684	524.757848991309	339.700559780911	133.936212211185
37	37	671.332241208502	508.787162947058	342.62740016362	132.593008197751
38	38	692.981052301434	540.764254857387	346.001279618853	131.495867458046
39	39	661.109081514753	527.265489641191	341.743482108334	133.166874214363
40	40	655.520721052474	537.413080188121	349.341073063707	127.024530399337
41	41	686.97311121735	524.08971012437	348.920497967173	129.018841244671
42	42	669.447246970377	533.817783207023	339.553321613809	131.323420953818
43	43	662.992046968771	543.902467964201	346.925634944926	125.383982922909
44	44	658.965333746943	523.256507758031	343.621869585302	124.775904941454
45	45	671.918612314113	487.8951562018	342.335856788402	131.959385489542
46	46	691.328725962535	538.229228239391	345.356449254379	133.075880354293
47	47	653.900157613934	559.898461263226	343.959423712401	134.11037943519
48	48	682.193828106742	533.830113640909	346.129328904062	130.410031736699
49	49	664.840617091652	549.309234448464	339.461078038249	134.715443337895
50	50	689.857940080786	510.068170433208	341.690217901367	132.837277330072
51	51	681.947764216909	507.999439101931	343.694104765154	130.109598789536
52	52	637.369654577656	522.261520588526	342.69769631369	130.523830184679
53	53	680.095411282507	522.396170869384	347.517013267201	131.172642444194
54	54	650.815858119034	506.982341672316	342.980771757073	135.419769524197
55	55	684.615059703366	511.791443179407	339.314498448733	131.845378464147
56	56	654.763503356316	530.694341183009	342.213380116462	130.050841706124
57	57	656.373061907428	526.679043322503	342.533336022431	132.837663033702
58	58	671.038480003031	523.759388143487	347.755448332571	130.098369544451
59	59	648.729005244754	519.035931411935	340.128086625051	132.442800086634
60	60	667.26263873593	533.151896761866	341.719635528644	128.584719322754
61	61	674.317221259224	507.126074622435	337.401953302748	128.148338530671
62	62	691.927131443912	527.493829309449	337.870465981102	130.536483294713
63	63	678.626773961878	513.870694267879	343.355393573181	129.237280778431
64	64	668.649507722555	503.77601731806	345.258400721347	132.946308756349
65	65	669.918437247589	539.491223570541	346.639732996887	131.992481623182
66	66	664.836639424381	495.903364617773	345.589433318711	132.766652702238
67	67	647.959151733433	524.206962655384	344.795499481092	128.497304682748
68	68	684.609576198335	516.720866968983	342.255440661051	133.615325824114
69	69	665.367908502214	525.330006449178	342.561026424232	130.583074831574
70	70	694.466140636308	512.888078936596	344.524085980214	128.985580441424
71	71	652.154058025235	524.119639681076	346.915911710461	136.248496015224
72	72	655.105433585615	511.397519839717	341.965257121655	133.0196945371
73	73	664.545800930266	541.605847293721	346.846113917636	131.604308628435
74	74	674.952122105146	518.045790338684	342.122247797878	129.795763364596
75	75	671.341256158891	517.544295416024	345.773069034654	127.152453321719
76	76	691.969257734467	527.760549397724	342.760825876617	125.536439195515
77	77	701.318204618496	515.463687533265	344.495428042011	130.955818146671
78	78	663.349238232862	485.401837141926	341.508263205052	132.841197663219
79	79	648.032917066725	517.045602664163	345.654979976038	130.596787631496
80	80	687.730470140996	504.072755503269	348.207484849908	127.883574564509
81	81	677.586246485934	529.860868642413	340.257325710399	128.202646235161
82	82	680.141917444394	530.612495782508	341.594607044162	133.108068337955
83	83	650.675993639541	518.600082697048	343.088333524935	126.420781157554
84	84	659.069187835143	551.975247784788	344.061351547726	127.106074159164
85	85	686.50217443844	526.491006348397	343.537330077726	131.507487181147
86	86	675.362561949068	497.914732813231	347.918811858512	132.118063185357
87	87	642.981693948782	518.3422745993	338.955565782911	129.839335411349
88	88	676.981854890738	513.047332142817	341.159131309672	128.461661259348
89	89	649.915909230547	530.670456888539	344.587333729641	132.907632067409
90	90	666.691256233064	530.883003048537	346.936436419649	132.688606169907
91	91	705.305015250764	546.050406946253	346.186410943905	129.209457715199
92	92	669.636464790386	575.953877932548	345.206603973248	132.521488080534
93	93	645.270814616949	526.03819118842	345.296726451731	125.903839423294
94	94	677.49356864475	517.691432685726	342.893719678569	128.322847362243
95	95	649.06367834837	518.186736172953	341.249321926615	131.593295302505
96	96	640.319885825696	537.728065912937	340.139273239139	135.819491757635
97	97	660.555865521749	544.023912854385	346.003611548342	129.000407451518
98	98	662.854148183379	532.59601969401	344.171315394586	134.35087887082
99	99	639.688641882681	527.886439686205	340.67279015218	132.643217821341
100	100	656.394392962074	522.60428495948	343.279109566129	125.970610630283
101	101	690.880489908167	515.166018960227	346.519172025701	129.034531524199
102	102	661.147857163329	530.283529335733	345.878852192439	125.757850415659
103	103	657.204819997464	540.558251240437	343.991794107735	127.348122870585
104	104	652.191683462128	547.972291895593	350.008397845307	127.142248048816
105	105	657.749122389356	510.527215094618	339.137277613417	133.946524214291
106	106	653.07193364118	504.537091410755	338.830347704635	130.729191171719
107	107	666.270469853993	504.221301352712	342.994388217036	130.966394682823
108	108	694.73912550624	555.586319513317	344.710006418368	135.591273171812
109	109	670.132249595768	538.872877803968	344.718606416578	127.762001983358
110	110	655.122012260411	525.809677009003	343.03324387912	135.758546290299
111	111	650.768422809256	504.934607765632	343.088467480375	133.053718337478
112	112	671.125595386394	526.007580832623	341.190013598897	130.664642412493
113	113	694.458328584219	541.969868287322	343.693710462448	126.8677410831
114	114	676.349629720185	542.456858331863	338.445138145071	131.19986177967
115	115	665.660472938768	520.930645391461	343.267006672064	132.461454697723
116	116	652.21407992312	520.560960520244	342.914508050366	129.188048128153
117	117	658.214678475302	523.664945930309	343.089180947406	123.122446631399
118	118	680.368818850769	494.712542984553	347.728593749743	132.211321316949
119	119	663.029546854798	525.779534772889	342.655470089552	130.26203094451
120	120	690.293158238674	493.980550753854	342.642043354785	132.910157313669
121	121	703.52811809849	534.180702985531	341.218303489161	131.323987694825
122	122	674.353118692736	529.740387582616	345.80709902606	130.928794070638
123	123	683.007779809403	532.685023961048	343.700546011968	132.160199596147
124	124	644.450155328618	546.809526555774	343.627091570726	131.937698961785
125	125	644.849901059329	550.390505681442	349.601221726016	129.299093633428
126	126	663.228477850542	533.00613122135	348.998988498623	128.989198783137
127	127	696.592748873615	516.333038714264	347.285398478055	129.928462307569
128	128	670.026184570762	506.691257316546	342.323194596099	131.125487296445
129	129	650.273338863788	511.363380462123	342.842568619448	129.690300575992
130	130	649.492965253945	551.428207752832	338.008902309778	129.054334317059
131	131	668.546665452507	518.352538261458	346.456122245927	129.54606347535
132	132	661.459180975029	526.574637788658	344.873591547789	126.530008537256
133	133	673.845078438011	551.88366607313	347.484439469705	133.310858851216
134	134	674.09625514346	523.722411209961	346.61544263957	135.841610713579
135	135	659.839926502492	513.009359197698	343.317277186478	132.803622626863
136	136	671.954499807111	518.826419003754	346.337450121346	132.253809470264
137	137	671.435156898056	543.141032473522	346.898773705174	130.291755538653
138	138	691.283580948897	499.811889804042	346.44974066721	132.597675754732
139	139	690.041769146464	547.162595888802	342.534613976955	131.334644875512
140	140	649.579477699452	547.92943990421	342.455818341987	131.878618355153
141	141	620.154836372495	526.240998595675	346.761683426723	133.526123395551
142	142	682.053325126395	514.154333104086	345.569893463943	132.711472681189
143	143	669.037880107084	495.852771796394	338.699411264143	135.673182376715
144	144	693.141566379255	540.316727059994	341.82056769793	136.124333426015
145	145	686.300860095365	482.10335226618	342.424901157096	135.089994835423
146	146	687.677736109289	550.651717324115	339.074422922666	132.113153664975
147	147	674.092170867455	521.627260655587	343.953789708655	127.792124060888
148	148	641.13507521736	495.811628933564	336.681146891645	136.485372544924
149	149	675.999051467509	486.827983766408	348.689045593902	128.116175951893
150	150	683.823794750327	515.667686036477	342.830521950448	128.858851124709
151	151	657.657649276277	525.38947620151	344.281712243819	129.904293711852
152	152	684.683427398088	517.588556474628	349.075761620194	132.793458726776
153	153	691.89796596876	509.954236246346	342.280183214302	131.532752243231
154	154	659.257392884557	554.228239604202	345.375522654055	127.942337878842
155	155	708.193154700806	524.836962938044	346.536968129837	125.98706056644
156	156	648.276070936164	540.226192752019	350.310698899079	129.752385368668
157	157	682.39074659284	513.995356409792	342.361560267796	132.341118501392
158	158	684.944257843732	546.940896555408	346.289164346692	130.401370784835
159	159	664.488586313111	551.001346787243	345.167888499119	127.700826197673
160	160	676.356696989333	530.319481655315	342.397909690426	130.019290789976
161	161	693.233560035093	531.454686722891	342.979775241451	125.157368941792
162	162	673.179136478937	492.819463592831	344.238170454682	131.971180543925
163	163	680.499652991454	546.234386965241	342.015383045809	130.19215781369
164	164	653.346015625459	540.242366059284	341.782232219032	130.009907663482
165	165	690.997960662957	487.111663584909	347.775464030954	128.466785808349
166	166	669.565000912487	555.812630367202	343.769793610009	129.609086182896
167	167	648.652615441045	528.440742098221	344.85036800361	129.265176884837
168	168	696.414428111413	500.316186652573	345.27061671902	136.485755079977
169	169	671.923837736585	538.694391005271	346.630941541636	129.176307505213
170	170	674.102993122884	536.118415170456	346.301527820095	126.462538446675
171	171	650.702123638655	526.473971838241	345.360844196859	125.675720024779
172	172	675.469084174107	495.385197162492	343.541279888174	127.962420569036
173	173	670.53686262287	522.814867882389	345.644683325757	128.894233281278
174	174	670.826912520301	565.93169187097	346.321079752791	135.675659019336
175	175	704.225889695487	557.528191606474	345.389720709281	130.194798470288
176	176	660.646551508924	559.016650719704	343.647098932299	130.473572407572
177	177	693.202564603825	541.947342435934	347.398099833643	129.21368405836
178	178	669.086005821265	540.709640098481	342.73124590422	130.172722071526
179	179	663.965850016568	548.598848482758	346.888007659818	133.018952176898
180	180	697.660982269788	529.88162538809	343.348402626625	127.674349040738
181	181	655.776180921919	492.392822600325	348.110865578558	128.687813222399
182	182	658.581364188023	468.689524220124	348.080702650052	129.420588563652
183	183	711.150054724243	524.346352354461	345.307376478323	131.401043712418
184	184	666.540850863926	513.976140959981	343.952195181924	132.480172406842
185	185	666.167287067192	528.347245366176	343.901765414281	133.855252894809
186	186	695.204718932796	519.97719185348	340.398044574399	130.063294860105
187	187	690.476489407552	535.222104990808	342.05131353958	128.731887439173
188	188	657.468668241981	517.631149864849	340.210694475803	131.988284075825
189	189	684.965333021803	522.868405058783	342.349560472015	128.165605174425
190	190	694.262214694779	526.219150803779	346.052569890665	132.530630574436
191	191	706.142348861547	551.296562851957	342.766027140922	130.884278483226
192	192	681.256360178769	548.280600637264	345.593206402867	132.2148820417
193	193	676.88152135872	491.443394581498	344.457602460345	133.648200436687
194	194	688.373102928313	548.596543200749	343.141364200999	130.993623733667
195	195	691.912441856394	528.827284358074	349.014690399266	134.273487206179
196	196	676.459416115467	506.382612053898	349.494809562105	130.945271982783
197	197	674.130901962628	521.643767894906	349.447104957207	131.457937321146
198	198	676.896513639977	512.546629144756	343.012290613431	133.562029400679
199	199	668.725702489548	517.406707928472	346.277531924341	128.17681587267
200	200	652.760182028728	516.764255290382	342.346460056626	136.428291431914
201	201	645.395592777578	538.391486654635	341.218981099407	131.31829685132
202	202	684.462756690921	529.636378066847	346.851080222008	127.847392303971
203	203	691.36875397787	536.646530095543	347.177654317109	129.19300185725
204	204	688.627244092479	529.880198501216	343.499646174963	131.582035282005
205	205	685.420565343688	524.080769976658	342.452250235013	136.080527686481
206	206	668.031238041547	512.563880422743	347.372726912283	127.754931406437
207	207	668.634791147574	498.881038242128	343.425709765606	132.058358722205
208	208	674.384800904975	490.657587498306	344.242966680928	132.020234255778
209	209	674.927817548273	548.181696795075	342.590472684286	129.733979357506
210	210	656.641156753748	503.295493278177	345.53777321229	133.006579152996
211	211	644.615265510625	521.182761461929	347.769511920051	130.276614273141
212	212	681.714181079332	478.068785601505	342.419267970068	135.975114048899
213	213	669.617219785978	531.627586167746	343.335544082978	135.735928660552
214	214	680.980291356813	490.68296319218	346.320390083946	129.937032837509
215	215	664.381535471807	522.448595601928	345.15270946873	137.163919610398
216	216	668.92183675098	535.200652888318	341.390072846539	132.972560878358
217	217	682.485278471964	523.043976524324	347.294251353122	129.770238116916
218	218	644.066643833115	500.226064617026	343.711557474278	128.694033574549
219	219	669.651971211892	520.600213030583	345.253972278308	131.205179079023
220	220	651.571189049196	515.275190507195	348.772128489196	130.995130110103
221	221	689.827138172242	546.072073013568	340.232921405035	132.805144687926
222	222	704.231849515506	508.321865777535	343.444046558414	127.555648051193
223	223	644.100288556467	528.102786581224	346.711592764886	126.100009558205
224	224	650.630218150503	520.171286337591	345.488015432662	130.973373674235
225	225	627.082781393299	545.243181008786	347.094501905919	128.226007381201
226	226	654.86044253377	542.631671729381	344.150182744048	128.60690916939
227	227	667.146882169232	542.65777602697	345.81242560829	135.499475136407
228	228	651.841296849628	544.542492339362	338.952619629126	133.763978334134
229	229	656.765634699864	523.059944180136	346.804166688059	131.50388540965
230	230	695.685288095164	544.617974079798	343.363202615707	129.483133271191
231	231	645.803070094329	528.418039045549	346.190135004084	129.490859791348
232	232	652.923086797152	521.750147760195	343.157463736154	129.779317325748
233	233	652.062660447205	553.557839125308	343.059035610895	134.016142524463
234	234	681.374265649551	523.879631219207	344.508438320504	132.269606971738
235	235	650.615652554537	524.076035604756	342.883541125529	128.597848055316
236	236	687.86373891358	528.79810248386	344.388295791499	139.032055254845
237	237	634.074494895072	515.794491564888	341.588036281314	131.815502585872
238	238	668.200894128564	536.765783068626	337.968267508921	133.256985411315
239	239	716.184936841582	553.700075530826	344.591127451555	125.719353785873
240	240	678.003409930012	517.884409204667	347.346392653435	128.653481498848
241	241	639.126043512558	511.510054008807	343.356382683713	126.693986839328
242	242	654.703843143534	567.969505060542	346.216423888028	134.998831141979
243	243	679.217094193032	504.397508132123	343.279958486756	129.055612904286
244	244	676.515981675832	530.207838306683	340.765591354755	131.782572116686
245	245	687.76872117697	519.025414902849	344.085355714475	132.697451499296
246	246	702.775647750232	507.405615133085	338.169352202844	126.95485752167
247	247	668.293067562667	513.260102242643	344.684927330083	128.689512289034
248	248	652.746606141063	516.095674091911	341.397252985867	126.627148525373
249	249	657.43705860061	514.1261320612	341.111366180876	127.383852119159
250	250	685.31149907214	512.592082972282	342.18934260135	126.788074743176
251	251	663.571800545475	519.752341808454	347.38401091463	128.840546154969
252	252	709.112445461224	520.284154414468	341.014604017876	126.232854645589
253	253	665.644446442725	557.114713959564	341.845915684035	132.451784016281
254	254	654.141563530351	544.233046475204	345.095497544285	130.274295137192
255	255	666.285751828684	515.481546296651	346.384205702265	128.249856867362
256	256	674.331269754279	540.415616311786	346.313197514365	130.266419185143
257	257	671.555959714932	538.56777183002	345.097725584919	135.373526715916
258	258	690.682089162416	503.992787451596	343.846128764708	137.061837887499
259	259	681.604325363239	546.078986386744	335.982101837768	129.277182858141
260	260	667.821849574329	549.659448711524	343.308147472596	128.044109215859
261	261	652.109469428064	513.836910461526	343.831119504543	133.536872870364
262	262	684.366241651353	539.763903880848	344.270784298229	125.80711835183
263	263	671.013493576968	524.951495540238	343.108553806847	132.666857541721
264	264	664.207519291485	530.484930213798	345.245255186396	132.683564114591
265	265	689.280345856759	504.268012093296	343.650118316492	132.695695702657
266	266	647.079879533948	536.882075731376	346.518249155163	134.113823695186
267	267	644.812502953412	513.653180924484	343.690677361081	136.71128292916
268	268	688.508221058755	545.15513097372	343.59487900922	130.421527369656
269	269	673.653682897372	515.228030897116	343.971071264596	131.327011305845
270	270	682.438121692961	546.901672375925	347.688890820065	132.740089769914
271	271	694.32525045402	489.743526720518	344.31044650086	130.275333089188
272	272	673.286884374214	536.045393854112	347.713638557211	129.508477239234
273	273	679.576917461114	529.738927454216	344.346767986202	130.458688514311
274	274	670.50589069201	520.971418634302	342.951937374429	136.114932086902
275	275	670.987685414769	500.715797111119	344.548477935428	128.129818751536
276	276	678.731546088069	526.017996663482	347.514956464024	130.192214500668
277	277	708.960816566629	495.48455082307	341.29181435245	131.001357332811
278	278	665.176522764085	512.47880342662	348.548742294833	128.252091903837
279	279	669.624231129181	519.982967552658	342.089706729741	132.593736039958
280	280	654.346230581977	533.945203365704	343.616906322235	130.855893904792
281	281	652.416811649849	509.115048835324	345.047588034674	127.702469913611
282	282	677.181802279139	528.673672568398	341.860722299194	130.649814685997
283	283	702.733795224153	537.689988246417	345.408117651894	130.542229723393
284	284	671.862417752994	527.20737349713	341.489444785661	128.375848781348
285	285	641.983600683317	552.998043092231	339.840837936335	134.248750432091
286	286	685.954777462518	538.625629241449	346.843558581969	127.77055079215
287	287	676.494778949151	529.197277421916	340.377266272393	128.186607785704
288	288	675.212649538263	520.928189450837	342.180364101325	127.769286041236
289	289	661.247423815239	520.192135463613	346.905067890305	132.25914701764
290	290	675.342607262368	517.287405467069	343.929371004254	124.787449043392
291	291	694.535286487211	518.07615494057	342.307917625378	130.31093631367
292	292	706.315127779469	525.420886476103	342.210040571647	129.363908759848
293	293	651.657661135083	521.976342009124	346.657614896472	128.050187020384
294	294	676.194337970477	517.110107541602	342.271721436846	131.180671862172
295	295	652.489118458266	490.873571966696	344.638848604719	134.328729184308
296	296	675.636226509136	539.904281220386	345.755812843372	137.467893680788
297	297	653.276554414213	520.758673048388	346.376778370976	131.667211105182
298	298	683.351710658407	516.440631184502	345.545556053523	132.207417361633
299	299	659.617920610106	534.13456638977	345.823508771569	133.737065947341
300	300	683.594146111382	508.401337173899	343.683382755079	128.110766412597
301	301	671.315111507799	515.795278150139	340.309102112257	129.456357487215
302	302	687.510993095083	539.074015817789	340.289822362002	129.334869437759
303	303	658.808676332718	553.436366000078	343.132822803356	128.408551619407
304	304	661.101765931568	542.677599779445	346.095794049167	133.288182964608
305	305	678.052121375216	519.406780019205	345.24923317981	131.601222194014
306	306	668.299017753539	495.501847164436	347.537088448331	130.184308232012
307	307	653.854792734085	500.214820260119	341.41240157793	131.35250818651
308	308	695.88649791591	536.76690300732	343.761479351265	131.473138785544
309	309	675.105503460708	528.481256769223	344.743062516534	128.735179395742
310	310	656.08189847933	549.235861050024	341.702313041374	129.620552174526
311	311	646.670914894039	533.374114994802	338.69461516702	133.76439500487
312	312	685.942907482827	516.950907815535	342.019787841634	127.568829910345
313	313	658.102879069453	533.450490936454	347.038054685696	126.678042426107
314	314	684.709696172565	504.665869308917	342.893853188809	127.26996809248
315	315	669.18716519823	546.251112177474	345.481011880604	124.906409089304
316	316	676.079688154578	531.609849898822	341.864672421716	133.6919694755
317	317	652.833032250648	519.103161161175	339.080152846219	130.156214311339
318	318	679.875688046853	505.008091216507	347.06919897262	126.570417181416
319	319	692.988779809354	545.394559366124	348.778315386504	133.809828843444
320	320	665.982347366024	497.102752147708	344.936449748941	132.965950179958
321	321	686.519931199836	520.052035604442	343.296834064774	129.450913415668
322	322	692.251836674264	510.801519110187	337.934380312102	135.505268407191
323	323	697.77565060954	511.871260411934	347.627598377383	122.569899002646
324	324	688.112248513442	521.994182555368	347.564018540529	131.566105417313
325	325	646.510974295415	529.948123738636	343.72451254091	131.234110800889
326	326	687.643962478392	504.943174715023	343.478501594875	130.317567553045
327	327	652.424173460713	527.423666787528	347.071385172206	132.099829008431
328	328	705.449770080133	505.047920748196	346.700930693305	131.736423919869
329	329	675.283262564931	523.245514152523	346.036879483055	133.459252868785
330	330	655.783481873205	553.688169027789	345.842708550215	126.859480563771
331	331	708.674319813088	518.860243953697	348.307031096286	131.629192274609
332	332	661.444450145014	522.88870966718	345.418557708122	134.860012612191
333	333	658.272535639343	541.481662558208	341.960360849419	131.382104844227
334	334	671.723698269305	524.117667506593	344.473579672624	128.251490401184
335	335	631.852752896705	556.137277485435	345.148902579456	128.808824877086
336	336	659.117136870631	482.269659962882	340.320318854378	129.282627390009
337	337	679.775246975399	559.66832692398	342.009281037217	129.084796271294
338	338	662.051705726511	541.219274244894	345.313286228667	130.507100003071
339	339	682.565253517365	537.058700438908	349.10182299369	132.027080572971
340	340	689.283408183902	525.593517477177	342.326481656787	137.241973712028
341	341	678.241163424242	521.738181781513	345.461921093887	130.87208933338
342	342	689.5104340258	530.038586932921	347.947912278795	135.582126131574
343	343	673.154541747057	530.456993462775	342.444630822479	129.845457926251
344	344	661.005897559508	518.383672439376	342.964210403127	130.345315083425
345	345	674.144015271557	531.115309266284	343.196406728395	131.93871393029
346	346	682.463068394609	534.98024431459	344.283732887482	130.891782219994
347	347	655.786053745971	504.879078585244	337.345069501083	140.888681364843
348	348	677.551149896446	525.872583585006	341.90907034668	128.556299754556
349	349	670.318795137434	520.939414393477	344.461619699318	131.643063932932
350	350	673.984566614383	492.412435703833	354.037255591476	135.953914604594
351	351	690.944025535656	514.789791844096	337.296099996828	134.071540924613
352	352	675.274144826973	491.027887194887	341.169688306546	125.255906370408
353	353	688.088131258339	519.917043672333	345.551482746576	126.740456285324
354	354	686.337407305176	536.779905641635	344.714680546573	124.115655788389
355	355	689.417474046626	530.468533142607	344.366262102009	129.092518978057
356	356	652.3802664548	507.432412051491	343.86029876096	128.435022128567
357	357	691.020165471574	507.164603608494	343.184384982473	129.425893711147
358	358	670.111130657371	521.917665949082	347.763338017519	132.119721249539
359	359	679.369304523654	499.2629014931	340.760763660698	134.407838326095
360	360	716.56086637536	516.83384093626	345.423949804976	128.684758987403
361	361	663.158584894556	502.692270016657	343.41641402643	136.779438108989
362	362	653.264313477581	549.21240871364	346.982397509341	129.932893813822
363	363	681.034306694403	524.262114879195	342.358111417224	130.779330735197
364	364	700.689355297295	501.616143463513	344.130745737788	130.655501896253
365	365	674.121965064671	530.940682344958	341.918124017295	135.912664026515
366	366	660.478046074753	536.204857614092	345.428363041487	130.79960420861
367	367	673.759184224592	519.018526179778	337.375834888921	127.902745081679
368	368	664.763791783597	499.381881387787	341.965941469012	127.449433086246
369	369	647.81040920852	533.717518923288	341.238395493585	130.295630164477
370	370	652.588402333513	529.710412332661	343.135269432509	132.346851825942
371	371	654.931896292916	533.097573342123	346.20896710243	128.939542582711
372	372	640.104534735221	510.711126900472	342.704986628961	134.401588476766
373	373	680.51179092892	526.692320293061	343.623965306035	128.48980556131
374	374	693.944495337023	520.088274851429	348.93246301719	131.606663141798
375	375	675.956749737586	552.601612694003	346.94171141946	133.205153586963
376	376	654.595382843639	541.051924534297	338.122095051389	134.217924426593
377	377	648.270363077966	527.395408817959	348.708631001021	129.189777515
378	378	647.36857771146	515.813533017788	345.404457096904	128.504809346069
379	379	683.91251073529	517.060385436716	344.78022176596	126.700695970225
380	380	665.378254214801	528.337900254665	343.10347639243	129.790702247916
381	381	692.073254078404	507.351897215673	346.570661988485	128.832474660158
382	382	673.427225459195	520.805816114857	345.268948009931	135.213478770106
383	383	655.313236349608	558.816680809997	344.065654799717	132.297051716005
384	384	683.413614992035	503.794874589583	340.667022886855	129.286791010541
385	385	691.299881566109	492.090705358654	346.188539830926	134.786972906109
386	386	665.805103429577	537.229424061418	343.663408541762	127.675189921866
387	387	657.156207169328	532.981454035163	343.408519323351	127.499951562082
388	388	679.974475319331	504.095938093756	347.050850189893	130.494101396524
389	389	669.578515732459	530.664831611865	351.529009356456	131.205966833726
390	390	667.793466236419	533.332953709776	351.622043873131	129.957956625867
391	391	666.956597803454	513.119088340252	344.2594154559	128.040366102812
392	392	668.49832785956	523.182180894005	345.650012411856	134.443921770508
393	393	676.001182355577	544.647897056462	340.013385104859	130.97367855143
394	394	659.054400793403	532.118526355962	344.717310861526	127.148483927083
395	395	664.787361404465	542.745453373503	345.840548695114	130.845793732939
396	396	646.999329673	524.476984240423	345.646001010583	131.823115189769
397	397	671.435309161697	530.712777897804	348.185985535057	131.102464577818
398	398	658.130537688167	516.183470508267	347.183004480965	135.732193151354
399	399	659.980692839335	499.224120787119	345.880575994788	127.547559796913
400	400	676.735537653337	546.58836441283	346.838934155131	134.588863100228
401	401	670.852982726652	518.97503034144	344.896510917823	128.90910736007
402	402	663.964039194229	542.4994278356	342.429092689997	127.787874446692
403	403	679.129227069589	527.154899604778	347.733522007374	130.020772035144
404	404	681.795998665554	510.84167518033	346.284887455167	133.609886842585
405	405	664.626462604572	534.3420966246	344.301633287355	128.321308889574
406	406	638.259400863021	571.73745663831	343.806874605871	129.106985880417
407	407	649.604854453992	517.570647515674	344.909576343047	131.167460589079
408	408	678.30354431498	532.682647806445	340.719542677461	132.256655483523
409	409	684.691414101862	522.789961517646	342.403747363451	132.437787006237
410	410	679.747856755636	527.738037473933	341.032704623198	129.136996658639
411	411	680.176020456589	524.401701028955	341.867903066224	132.297863679382
412	412	675.238860451373	532.964751369225	344.338191425822	131.473408522579
413	413	652.248122520915	521.304019578467	343.667444836591	129.980257632511
414	414	685.342962138436	517.272500625558	343.165081706375	133.216929748688
415	415	661.804849698779	510.527340053216	339.660386211932	130.218053601582
416	416	673.335768245784	527.368769384776	350.373211194726	127.33222333754
417	417	661.073532488827	509.745457299075	343.426807686326	128.301666877757
418	418	683.5403688024	504.103750977268	348.942486203864	132.908749577511
419	419	651.708732561107	538.255139590815	344.4128617082	133.678604758658
420	420	674.380808931619	512.423535714246	338.720610601312	130.505238971698
421	421	676.497213554399	533.980725317298	345.185574358899	135.485169145642
422	422	684.785012759363	539.221183209839	341.961858444473	132.053587764202
423	423	645.569520517529	529.035615429232	340.70257011493	134.281587702031
424	424	684.827865718638	518.067128401659	340.408075562348	128.793159763693
425	425	663.30041464824	532.481227773233	344.489239696762	127.957759801016
426	426	687.94111877145	530.856781255326	342.222816178375	128.17628926555
427	427	699.890712160177	513.480085875474	344.091554136946	130.934543891113
428	428	659.508436342138	527.853992425564	340.774283827817	135.33480941118
429	429	669.294365007241	514.803414047255	343.732482898909	130.737085241242
430	430	692.185503072977	537.243379064431	335.867729783703	132.112631948797
431	431	684.390441812058	528.120062173633	345.319286814209	129.330543159301
432	432	675.355707062391	528.407554257307	349.328260563471	125.959398849602
433	433	651.264956409736	520.566812052657	346.672917907307	131.504376716262
434	434	690.859693254406	529.391672226755	349.322179609312	132.542836915681
435	435	704.065111710039	519.761849853628	345.955287953083	130.539143626551
436	436	660.938744972991	525.106949668387	348.825147130343	133.113700970723
437	437	681.582537559805	522.841528292527	344.914983105826	132.111218675703
438	438	651.420231110763	522.050248796669	345.965632490583	129.339944159527
439	439	658.634012925812	503.207108493849	336.196024076112	133.990234070481
440	440	672.638286262946	526.899189406538	343.583703947485	132.9903875014
441	441	673.229944839274	525.632667473981	341.929995893964	133.300872082637
442	442	668.430657748667	518.489229699197	346.051498053063	131.616808074904
443	443	655.095341527915	532.120096704712	345.559922482244	132.696168148843
444	444	679.087425761448	521.733656879594	347.287085733258	129.985542469048
445	445	655.261144926729	507.055761904631	346.518955489321	133.242409461237
446	446	676.953050805297	521.776921046543	343.814798264199	137.430938654572
447	447	668.654385378025	526.613412968232	345.813050127864	129.847928913179
448	448	675.949535869994	529.100428624028	348.182042955615	129.039813794207
449	449	670.298182203618	563.349739804333	346.074513526163	128.900094480914
450	450	653.582909749128	535.066997554106	347.248547663752	133.28105784467
451	451	698.402961634775	525.657928373818	343.461969271579	131.732774303199
452	452	668.286839016643	527.471487997558	344.686637763289	132.632140382739
453	453	675.395782646951	534.37889531956	340.108495649504	129.742310389055
454	454	698.804576190614	506.734790266806	339.098235198641	126.266283901014
455	455	682.012679912158	539.078420643514	342.344550377033	128.288084786379
456	456	706.634341123154	536.854735708345	343.886278805939	131.342674305526
457	457	685.436058786321	519.314248948807	345.023566162069	132.981471939427
458	458	670.355759238366	515.538581862764	347.448247527387	133.241715161653
459	459	699.805313250999	555.066390616771	343.725288124904	128.135733661323
460	460	646.469315048033	511.524632773202	345.515091185734	128.199226765293
461	461	683.917628165508	495.607281711873	342.467566961898	132.711449861016
462	462	663.697912582511	506.576065548044	342.28366470702	128.817118666642
463	463	663.342360277874	488.677543015666	344.400193453384	132.314241120095
464	464	668.315820899996	535.156560298445	340.717282677174	128.220549893088
465	465	649.143235642454	551.086947944305	349.632482353735	141.016087881424
466	466	699.861127130156	536.082062024214	341.320364811363	133.981167694267
467	467	652.135940649787	534.454407084363	340.525366351813	132.702725628443
468	468	687.546838244519	532.479556105948	345.668821496548	129.059077414977
469	469	668.087150351552	521.455907512856	344.978179921838	134.576222911032
470	470	673.522629688994	564.840684462719	340.487871266867	127.136757296718
471	471	643.959834604675	557.701243012177	347.246279718841	128.360648637946
472	472	713.492936795116	531.514445601386	340.918527659221	135.137429142317
473	473	662.331060967419	498.812726363396	344.039555766875	129.617146504632
474	474	651.171244906141	542.177295003252	340.998796332484	136.427330584923
475	475	698.386941567788	528.042507746148	338.356528886457	130.210415547111
476	476	678.669763324605	533.921637337849	341.969432087781	131.464063406416
477	477	677.50930705978	493.248786701962	344.431673005545	130.741512654141
478	478	640.501444334169	534.77676885758	345.241637390343	129.63581114785
479	479	642.407480069672	509.899443594667	347.749368760612	125.031660657026
480	480	707.380337827085	537.064898978602	341.840353323326	129.95719292677
481	481	668.000071364814	518.90721622697	338.875913763528	129.362500770914
482	482	646.756687582088	522.731817105531	347.011771751607	133.149781120612
483	483	680.274083968509	547.676097952815	346.051574236224	132.340812264142
484	484	683.320937553856	508.631569604066	343.629921366312	132.608048259537
485	485	677.847874161173	544.086894237993	344.442542062203	130.578808646909
486	486	651.927066815469	512.838287949697	345.291722868558	133.256203018275
487	487	661.310715724617	532.261620949038	342.775504666174	125.919033948131
488	488	651.933128119416	532.104620049287	343.259070482712	128.444780567655
489	489	653.115885830677	535.744657230131	341.034844987974	132.012126819712
490	490	668.567107910278	525.356182418164	343.567574499817	125.520997327137
491	491	659.252778171106	509.942774522602	343.431194592663	132.750551751965
492	492	661.36654568654	556.510218098824	341.692449030006	135.04087802501
493	493	687.941684797995	494.390854667248	340.024107725378	128.862548365371
494	494	703.617014507245	530.887212906515	344.739462431616	131.407445239955
495	495	681.870604557395	515.181416936309	349.823650821653	133.030705986637
496	496	676.787405322825	509.807332004507	346.231103617619	125.0343556338
497	497	671.258376993152	535.712058875568	341.304956065512	132.506798601895
498	498	684.885470790095	525.388690970882	345.187416967045	134.333707033329
499	499	649.531915730439	505.076259655818	347.98459548197	135.150436828249
500	500	642.995541897239	529.136783320282	342.718525387823	133.114929775689
501	501	669.847619768846	536.127720488496	344.325977230885	126.775852146587
502	502	664.465552583179	503.840115397577	345.726465734029	135.207944361128
503	503	702.480834713408	530.961092281758	345.557569511735	128.423374465946
504	504	676.69100423949	537.154547257314	343.939955615627	126.091482149467
505	505	695.593207449069	518.880982592201	340.772032929485	132.632839292067
506	506	645.054621439988	504.260645629783	343.034778203833	131.302634552308
507	507	662.13060989477	536.163401391238	349.688596599904	129.726055719688
508	508	661.748680715567	517.078776156715	340.823479489832	135.447171089326
509	509	661.257082984814	543.589716384546	343.906483350669	130.449610144642
510	510	667.816466499739	512.177783262465	344.526807782395	126.908912658371
511	511	626.213435962417	534.324054900648	341.99155856427	135.804424548345
512	512	680.854023559352	517.509198300004	341.349397069911	128.100507202215
513	513	668.46423630481	544.023325607298	345.701543724465	129.837305860755
514	514	649.735978762352	528.682746488161	343.257997319021	132.23236626219
515	515	649.33730803265	529.78740511909	345.497393058851	125.203967920857
516	516	674.154121926336	532.354140331078	341.596603777349	130.225913820664
517	517	680.073447393094	528.695239539573	346.430405793523	136.282008871117
518	518	714.176437644539	559.531443708796	341.290214260305	128.677705992208
519	519	678.889271014474	527.58841823504	347.480891774218	136.197836571144
520	520	670.710841726508	549.014398308341	341.349814499713	128.946551692238
521	521	675.012195096952	500.976079400494	347.651799833725	135.54372714697
522	522	672.042683654305	527.894471482655	344.869971673132	131.346706507639
523	523	653.387664377957	562.853443644468	344.211713573302	128.184628184947
524	524	684.305120041995	521.182335319578	340.50302905393	132.549175806956
525	525	629.633709683475	519.375201438492	343.321937633646	125.490581858776
526	526	676.305766286133	541.553151017166	351.101378027747	135.516017625767
527	527	686.547414094032	544.343035366383	347.449160837333	126.87299552182
528	528	681.661348767525	505.96619546135	341.990044166163	139.579934013948
529	529	694.528642053498	498.676504220539	347.119304211032	130.540185338316
530	530	688.703756808431	515.535883688914	346.459321533407	133.938765979019
531	531	650.437563928582	523.086414274737	342.137300639619	127.947120472144
532	532	671.950320877619	522.827780105854	345.033771132273	133.152978554366
533	533	684.295574566852	527.474266178614	345.448164700314	126.818096772428
534	534	658.527063215094	503.642082267267	349.608040529666	130.824234314276
535	535	635.977873880756	538.212616149293	344.575009160307	131.530959642377
536	536	680.471584696076	550.934514133648	342.576696998678	131.010460501384
537	537	711.658907570019	563.579015938862	345.074592575708	130.719484625526
538	538	682.475509440281	492.039830807078	350.045812044487	125.563979542386
539	539	698.195331030193	528.082730815847	343.416599202602	128.781181930107
540	540	683.302148523882	533.903942365253	346.77937792168	132.273008760021
541	541	668.061482913056	530.549399951799	342.634225977289	130.092210510636
542	542	703.512973484398	514.573041733023	346.065366059716	130.138285284864
543	543	672.117050359523	538.468697784396	345.575328280114	130.616588351826
544	544	669.647276855171	513.832135981846	339.618465675006	130.881691824159
545	545	660.127736685995	515.023303943094	339.439488758956	132.819319900596
546	546	698.649154835687	510.4140405404	346.621389304161	132.730272157693
547	547	666.573566777505	504.074116341289	344.806587741825	133.626876952721
548	548	646.605123509623	509.243343487653	347.774431030098	133.012736745105
549	549	669.055469380829	498.404200690061	343.731180212897	132.213206135504
550	550	707.18040651723	522.843346500833	339.753657750788	124.443227861739
551	551	650.088285684113	502.129263357024	343.092745355172	129.671562480811
552	552	685.780638047885	497.952343672319	343.457746771537	129.043564637715
553	553	676.496161105343	517.206475498578	344.893854752007	129.623563188803
554	554	674.545919083836	524.858403583826	341.841354719353	131.292883887082
555	555	668.885682879205	522.569456748651	342.816555538534	132.896816004975
556	556	681.840719989469	489.84914857307	344.501359961092	132.481333562129
557	557	685.951597626886	545.809100479029	347.537035882822	126.405466249949
558	558	674.73293541592	509.023713426881	345.427855667687	132.620966725411
559	559	688.555951974701	533.138455430748	342.781057150155	126.530033692274
560	560	644.455583197168	510.250725562744	337.493981685345	130.454966350616
561	561	661.310843507655	518.584348179294	350.900668844638	132.11355307397
562	562	674.342914314098	543.572649931587	343.191969759087	132.361666224177
563	563	703.302527242059	538.025220106751	343.482890065582	129.091137667735
564	564	655.354364190498	486.455371559885	339.300620070795	133.59640337331
565	565	666.464742835105	508.388057747935	343.58670722147	131.382703863205
566	566	681.662425433343	523.576559201287	341.703379349213	124.63152515674
567	567	690.706437258114	483.309129011526	344.713241106044	130.836501693062
568	568	649.667036904887	537.014990551019	350.51227280863	136.601791073298
569	569	690.053108463937	518.687815045596	348.269553028069	125.030985278479
570	570	690.937946933351	527.319869340892	342.109450517464	123.904789134174
571	571	658.776872462168	516.159765678883	345.469008364604	131.646361509665
572	572	658.730448527535	537.151450281816	345.349193053967	131.089442200398
573	573	689.268011334885	516.797977561536	344.196931189492	128.577040668815
574	574	707.263151708652	510.665620847281	347.757400170287	126.882287971838
575	575	663.753866121312	526.928634728967	332.586664196276	126.988709840266
576	576	667.843045383726	507.510035719263	343.927839594547	125.631232608554
577	577	628.035175219574	547.283763440813	345.578268779316	131.582666975025
578	578	687.041954320554	518.170026502965	344.126884337843	127.342974717866
579	579	686.84184210338	515.425557689992	342.279954064915	125.420150228941
580	580	685.434442428509	518.281928924591	346.168681504483	133.935938081692
581	581	674.416958388453	521.988717339463	344.916842581587	133.063821865434
582	582	653.752036347464	517.219014020358	343.344347559062	133.484454095486
583	583	654.571610433115	504.362293605068	348.006833192151	130.615442214775
584	584	667.069636490645	507.380188550868	345.542830585357	130.513937706805
585	585	659.98836582732	559.718476544645	345.966096280558	128.033245223238
586	586	653.993272236544	517.814595022408	345.1271669472	128.453918057059
587	587	670.512190930375	509.354427315287	344.924765944637	133.537304349182
588	588	660.421923151708	500.514906533722	346.411845245155	131.151194937495
589	589	667.295186799815	549.083323398001	340.33424382902	132.067361868078
590	590	667.215428213636	526.62096390112	345.208315768077	129.57612934504
591	591	676.801879639023	518.79855365431	341.942059359693	132.122265357812
592	592	651.275561138849	571.497672027496	341.779435549184	132.667052834035
593	593	662.633576650798	524.548158331079	345.113856845063	126.161789195172
594	594	690.952790737544	504.931485721865	347.498171152223	127.557574543488
595	595	666.419942274909	515.339056211905	339.378255374115	129.544263690342
596	596	682.248736329242	503.396100935083	344.70364407754	126.310715102852
597	597	682.054562780553	555.785178608145	345.288630493502	133.691646725697
598	598	674.570270816286	534.152286128149	350.104317646414	130.935287669862
599	599	682.573703511232	531.894089766987	346.315100428631	134.781636911614
600	600	686.195394685288	556.403771476976	338.891589707262	132.050345665134
601	601	660.288707410095	526.542675737543	339.741205886332	126.697741852877
602	602	677.469790947004	528.168318671441	340.105193850024	125.849779168102
603	603	671.76590030683	535.109727417045	345.382160071383	128.898808108676
604	604	677.264156819217	537.766819605062	346.427909837339	136.578381974177
605	605	683.547687959656	532.462153160517	342.192710720575	128.565730881744
606	606	674.987096493982	505.459263807875	341.223304768417	130.224676495157
607	607	682.227644302131	552.271651958757	343.756112583437	133.19541142177
608	608	650.60105192176	509.910653086554	342.321340548817	136.256630074323
609	609	654.463280981083	500.46427654504	339.547873434438	127.650450045551
610	610	683.165248807503	524.129500073793	339.101516476454	131.742285378985
611	611	652.699000933834	526.174043440682	346.900216024472	132.743833833616
612	612	670.975699198353	511.113701399412	348.945903519577	130.993773310325
613	613	686.219304556994	526.843002333254	346.344235533787	129.376402343927
614	614	677.49213658569	516.811005804057	344.693903427902	123.819048970958
615	615	660.54470441533	529.657683103868	347.419227768963	124.137122947576
616	616	641.101405256493	514.810418985491	344.169243194479	128.950215469735
617	617	676.253491528549	489.32978395859	340.745703473245	132.37758437886
618	618	666.772967410071	523.721450646083	343.250931066941	133.346769736439
619	619	689.713643021463	485.492932300764	347.184924322253	134.012519373272
620	620	669.65953178436	525.227973998212	338.207158338732	131.975578181136
621	621	667.437637837629	516.687137023712	348.956910426542	136.373263914427
622	622	662.269120076314	491.61994702274	344.650006892719	125.37187085554
623	623	690.778483692483	484.745479460352	343.066588347362	134.667985620228
624	624	663.586674709815	522.855463226714	343.018025654639	127.820090252518
625	625	677.885673982804	555.713089686224	339.783312140852	132.244753401706
626	626	684.165679515862	523.537838004446	348.130541521592	131.058004654061
627	627	639.81178420556	520.602803316508	347.728949567427	125.82083385229
628	628	664.214053812369	541.931787292446	346.115976140291	126.717273827737
629	629	665.194458614848	520.8437988905	341.422248055861	133.802013878554
630	630	679.544066042236	530.108240075574	341.544420834531	136.207581734032
631	631	697.599850445631	520.265332085983	337.850955058969	130.669270308504
632	632	659.903815233767	511.33587146041	346.818534345814	131.072003115235
633	633	692.090628182526	519.623918885153	338.506916141629	128.108207649664
634	634	667.894694559599	545.907229457231	346.345757676026	129.444337400691
635	635	654.640483613209	546.018731793333	344.265819052345	127.539011396293
636	636	667.407281469448	500.158009147749	338.846573432531	132.853274689022
637	637	712.090919397597	508.612887671069	345.029249457086	132.24389731283
638	638	720.2701662136	527.57870408659	342.33240952298	132.7399535142
639	639	697.336698201989	528.467688211863	345.977569251961	126.85784720542
640	640	651.261186070202	495.504918390987	342.546370522259	133.087164420891
641	641	691.113565453067	515.45769938536	340.896238482429	132.400268229936
642	642	690.810100280551	541.718505743515	344.948076049698	128.113110461673
643	643	668.265488033836	538.378521314483	342.392595167721	129.884467869042
644	644	684.130666494995	503.41321178539	342.493769866903	131.673101023372
645	645	680.153238336365	536.140218002459	342.881928322983	135.701739221513
646	646	670.830863817854	536.61578586672	347.61000405466	132.529376697225
647	647	661.856991920219	524.432739618641	342.111109725419	131.283865120045
648	648	679.952660705399	545.735784690251	342.7050290945	128.655095115706
649	649	657.525357874564	508.857365358741	341.001620204416	132.039333968839
650	650	660.488171100966	522.843202404986	346.631631094784	135.936775587456
651	651	669.921372502804	507.363290869233	340.564257902643	126.916224120531
652	652	666.828770675182	524.937771321731	346.793739620445	132.768619291843
653	653	669.943080407072	493.21094378855	340.694179481671	129.732179545612
654	654	698.876319341936	516.952134434651	345.296604380068	132.471513577864
655	655	659.472071367767	491.554659257676	336.935736476281	126.30030573452
656	656	658.141749061358	498.346898027365	349.898417370985	127.860907344496
657	657	657.141869289208	529.159473669092	341.780986380976	131.165088686273
658	658	678.565642860868	525.908757490846	347.189368542165	134.995330374302
659	659	685.617266204575	524.130145812043	341.882881003434	130.799367030889
660	660	677.397812993154	508.850314399581	341.354978448246	130.274479289668
661	661	656.190710294901	538.968317538302	342.147823905107	136.438014057018
662	662	678.813052091196	513.433998155181	341.582017287613	130.94587829851
663	663	652.66303525091	487.153882203885	342.537899291695	130.52849428386
664	664	712.356535683033	525.751513026158	342.184121895166	125.987183119986
665	665	668.923367716223	504.871965631912	342.707408688364	127.622514027174
666	666	666.222893673766	526.740843681651	342.735363797146	124.307965882275
667	667	671.344558905064	538.454334751371	345.762515323319	135.30994688566
668	668	656.369434270779	539.574835681666	346.306449688479	133.230949661318
669	669	692.132476255449	514.29161466824	345.23583971975	132.079028487062
670	670	686.809263364478	515.682128241518	348.034316228957	137.211646373596
671	671	673.845046378028	546.74536254948	342.10650457504	130.552566783611
672	672	674.80746328241	518.971662778906	344.094239170736	130.345702669794
673	673	653.165314713293	527.452610547834	346.161810908408	129.799517965544
674	674	632.753203667519	516.259889461807	346.927839301501	133.375185214531
675	675	679.152495975901	494.01593502165	349.359978652672	131.774721683586
676	676	677.40174728977	515.793136814217	339.841067878417	132.48866661874
677	677	665.606151614312	531.233307356562	341.884625886613	131.156355922766
678	678	673.362251744651	498.536346624268	344.310378675861	134.091701102825
679	679	671.629078720941	531.864393639308	343.609709655328	130.362386410617
680	680	676.704064817113	506.565898076058	344.073204259425	131.666210376842
681	681	667.96329506066	534.15363016158	342.297719586279	131.607553238021
682	682	662.559369566803	498.313272932379	344.087359725988	128.659321056084
683	683	689.509096627718	510.880341874554	345.449518081882	134.284035079821
684	684	663.484538056065	514.795004635749	346.003054390759	129.2217852543
685	685	686.445002710385	548.846024630295	347.914047713842	133.931558284529
686	686	655.890306477512	506.911695122167	345.327502605939	126.848673680924
687	687	690.971337517478	530.992856316867	343.535657274108	130.203869208434
688	688	667.554332932823	533.209405892767	339.522887516104	133.49410499327
689	689	689.146433747634	528.434044964757	347.261483617221	134.693357418081
690	690	665.435279540286	542.453706547884	345.745402212068	128.648943413198
691	691	683.569861564223	538.589197772124	343.551295178201	131.685742371836
692	692	703.445943697217	501.501548960457	346.55065392945	129.028205466112
693	693	658.222896050146	520.422606634057	349.287166917352	132.036907841022
694	694	700.236553355537	560.047716992024	344.998567486363	131.640727960523
695	695	679.54093134833	516.300401148427	345.65478856661	133.716019205912
696	696	648.937565731479	495.247621945225	345.91149385095	131.019621010279
697	697	688.382865630951	521.478870059502	343.970247828606	132.128550762385
698	698	672.65015218356	525.040581106793	341.081653854198	128.93269653898
699	699	690.891070398338	527.72963800834	345.574690777543	130.424129706114
700	700	674.285830272459	534.565748046041	346.050088582712	131.541463929963
701	701	708.584252276503	534.39316114026	346.334288446478	128.957210107497
702	702	685.181858309802	511.131030907512	345.139151199554	129.998068652872
703	703	672.748118359829	547.238230017672	343.654572839772	127.720144225306
704	704	655.787511688666	508.56737979101	345.518372968605	128.281340595582
705	705	646.408951902249	527.753872958137	344.431292102045	133.586191510622
706	706	693.00007191914	529.495024259964	339.786667385489	132.799980755741
707	707	684.770388618112	511.104730892367	342.592724772057	133.494400718011
708	708	646.14539702508	545.315003166253	341.917777976232	129.388053896641
709	709	685.319215048806	514.603353730521	342.680308070769	127.484149304805
710	710	632.055872565552	563.044487849037	348.70088179867	124.566532789157
711	711	677.650378123349	516.83680320474	339.870307323808	127.268830634812
712	712	641.890175648108	529.471978596856	350.500699947039	133.324965883246
713	713	673.724302967616	526.625241719437	349.639848242218	132.736674034139
714	714	644.246206242008	518.450595401965	342.310623787562	132.889238698182
715	715	646.115307286079	540.754028857918	339.117020418016	126.948838643633
716	716	662.109250038999	512.630847300131	346.914626261296	135.907740467821
717	717	640.397325903441	534.420879174125	342.880931912855	133.898753063207
718	718	662.00193740961	522.074509183311	341.93000380006	129.264361288602
719	719	649.394193458616	543.978807372938	338.685200373265	134.476352998826
720	720	695.048097965623	509.841547314669	347.830167080526	131.008349708281
721	721	682.646334610813	520.766527130867	342.062314773079	128.582758882346
722	722	651.496219875329	532.026559540035	345.063653215939	132.921179215477
723	723	690.719937323116	549.646039802437	344.987204382068	130.876681383545
724	724	688.18004652626	533.31120103131	344.697561142225	128.384811276522
725	725	674.010937466644	514.517569873606	346.759527029039	131.902575656297
726	726	657.440736530717	509.13461796095	337.511820320771	124.740769818052
727	727	667.916690640716	547.796365381619	343.283202872488	130.42530987194
728	728	684.192310186618	521.351519506627	343.25117557094	130.353228075863
729	729	637.358578030554	516.852978309468	344.484024741913	129.616085795879
730	730	681.658040325589	505.727243538526	347.340778779114	128.761682312132
731	731	695.185022601066	485.746444225165	341.371718817778	130.355544877571
732	732	694.623822268988	533.747881008309	340.470123260375	131.957824278095
733	733	693.816491685611	493.085693556586	346.05336366114	131.674849233085
734	734	691.037499068529	501.774682200034	344.435315567923	133.745930909003
735	735	670.020448491674	546.615910051724	348.041635748007	130.285523983611
736	736	663.507487863287	535.80066266034	341.553213386649	132.250024097921
737	737	677.286686409612	536.027549389228	341.459616798551	132.259224690319
738	738	694.654570516194	538.957776225108	333.83475269014	132.316366706332
739	739	676.677003096261	512.297160768395	340.420036849841	129.828806075693
740	740	658.408541321007	537.726415249352	345.465366255999	132.239013996276
741	741	677.493966773811	522.684399347129	342.902372393927	134.714932965688
742	742	684.800518506892	524.099109139055	345.451948749723	129.934087474759
743	743	671.173465440833	549.212660472104	344.551493523181	131.567217376036
744	744	625.918573328551	544.797722916904	346.486122459912	135.102256294188
745	745	654.266623134294	531.289039392305	342.004933567625	126.372157236046
746	746	673.581227162749	531.375543297315	342.18810488119	130.572631506737
747	747	686.067614089159	482.991391499609	343.835115794213	125.570122270241
748	748	694.435338619026	542.125564995386	346.691884144021	134.678636462096
749	749	673.783339310374	540.83440353806	340.638834641088	124.493520927421
750	750	650.598227277558	517.52531515792	344.896084543643	133.645783000068
751	751	682.563657104209	514.692262587669	341.122085468984	128.119642784566
752	752	639.230676330257	495.443428709213	345.367554223838	129.506850982065
753	753	652.017367426044	515.373541581527	341.146060492506	131.85836880337
754	754	696.382837147417	496.504881253646	341.977919330504	124.601949888039
755	755	714.024574188094	454.268709552254	337.807848124488	131.963922393671
756	756	671.593294688626	492.480380130762	344.014969355689	131.806029582482
757	757	664.898504288937	518.911236397745	340.62662956989	125.356110889897
758	758	676.943588244069	544.090791557608	349.280066410795	128.013639164409
759	759	668.292591912423	514.011738523798	343.886023793025	133.36397863361
760	760	652.214014166242	527.191858435936	342.706546208535	134.881886433331
761	761	641.123520733515	505.357643203272	339.818081900382	133.668987034789
762	762	695.335093422526	517.280789126413	344.936969090332	134.126271774568
763	763	700.321524236877	511.683049735783	346.22664863233	129.59780285927
764	764	677.931928365012	519.49340242918	342.182965573116	133.346257281112
765	765	675.041521090486	530.987535869486	346.667572028798	133.609827442731
766	766	689.375250454009	543.914147480472	346.896195777617	130.593404178331
767	767	679.593731867719	542.277215476706	345.405840851773	129.998854014324
768	768	685.382374712791	493.057375193973	343.149312930383	131.524002087909
769	769	674.276935934175	496.671901849514	345.82053581917	130.96513651067
770	770	659.308727305618	519.42465672652	339.288421401377	135.437030013793
771	771	666.050045938626	501.625545936022	345.982729793409	132.327369466073
772	772	681.884317971047	511.522565577132	344.32226889766	129.720470654237
773	773	667.984938419833	534.985991868991	345.537085774825	129.834039877156
774	774	652.202209774585	540.392366914728	345.701227604191	128.077172707507
775	775	671.116969650144	524.690332721217	343.490176073893	135.3685895754
776	776	664.25131942382	512.820297548434	340.064263496737	130.955680287746
777	777	654.68999116778	515.918421764394	340.315660153306	127.245544283358
778	778	685.650818470295	519.745929369775	345.473181218592	125.838959539836
779	779	668.288038687939	524.908097286866	347.243329565906	132.738345885296
780	780	675.04984207531	529.217964524026	343.797467096146	128.463697089183
781	781	683.843360609486	533.783783768812	342.468741385711	136.226426086184
782	782	683.059011477894	560.013488274232	343.372269672649	130.90060700839
783	783	657.180792484235	542.170221329265	343.435076121805	127.050247980871
784	784	679.680440507537	517.216448540539	342.387515448954	132.446774111932
785	785	673.605124568398	497.993122568398	343.630016333801	127.714687389285
786	786	670.724910640116	529.671293242634	338.589369123758	131.207788283623
787	787	702.231644663278	535.79666163191	343.048403079786	128.179419076485
788	788	657.04817287999	529.873330600613	341.361128759549	129.125697190844
789	789	685.678293777464	490.279103657915	346.691363942444	130.29359601001
790	790	668.099377722725	530.373776631086	344.144292842779	132.167927052862
791	791	708.788145770689	530.175785414257	345.690551669075	133.415734743644
792	792	684.639326819065	484.233795651485	344.806700451053	130.333385945618
793	793	649.997302169003	552.373995216617	344.587586849461	126.050754048849
794	794	697.685295136362	546.014486307486	345.991151879138	125.767913790639
795	795	675.473319861117	514.919874940454	342.977055917994	130.510369036261
796	796	643.524502577603	500.620660222057	345.05269076063	129.730773755935
797	797	655.72977476235	520.899047165507	339.33151836145	129.80998707676
798	798	695.945790870751	530.698586340499	346.099793352071	138.970037829992
799	799	648.228033000795	502.220949699645	344.161673459738	130.057680412917
800	800	682.834035046897	513.649749436419	347.881025814157	140.119752270322
801	801	677.839719796908	510.610032301882	341.194556679383	132.560025821739
802	802	669.740869025712	532.128394516636	341.016412861894	128.042368692394
803	803	662.282366809323	522.941612986398	340.663474574002	127.14849902335
804	804	705.196131388271	559.48037219499	346.356988688553	130.320467786831
805	805	696.751607052631	533.344233923193	348.484685457375	129.70427381871
806	806	678.353094667557	551.460234474245	344.140925007889	130.968265945405
807	807	677.37524311362	540.232635852498	347.006870631087	127.143203479184
808	808	665.766627070195	536.955014511859	342.564792605389	129.810905993032
809	809	695.415132488648	544.405082343428	346.155591956732	133.942793530784
810	810	664.476042596523	525.205810168429	345.89103229043	130.411240828097
811	811	674.255195305352	512.19692273083	340.452576839243	137.126124342194
812	812	661.726954267493	496.833067699965	339.793289645217	136.358984998564
813	813	651.151755439819	511.520248857634	342.602029085851	130.186577113918
814	814	687.068552849082	509.391057216809	343.056970662118	128.290610667905
815	815	660.377092631549	513.549643513674	339.054285803173	133.938518216957
816	816	651.75077157682	520.461293814466	345.392544236438	132.376382601227
817	817	673.456053656182	526.93263311069	349.854488803502	132.476722381701
818	818	701.712284171201	511.576829606756	347.119446577493	128.124987495091
819	819	692.042376699084	545.394312137464	345.127716294899	128.106846695832
820	820	696.033899300752	526.92580890309	346.342357742778	129.869004594915
821	821	644.154583774469	549.04059502849	340.015634550298	133.012444576809
822	822	687.577210440379	532.491397942759	344.421762354736	131.033302588517
823	823	624.263744732262	510.269095494749	341.629543234371	131.660818762933
824	824	683.644607415975	536.393999637908	341.800201158065	127.54484571505
825	825	678.869083539976	539.947227107333	350.138039295581	129.890736653898
826	826	692.455177489333	537.878799043282	346.511178951831	130.097327941667
827	827	661.840799606044	548.726636900543	346.834508640918	131.882752747502
828	828	684.216206512465	534.652370638418	346.834748249562	127.058957583462
829	829	662.129136630739	552.766358605519	340.840393741996	132.940093583665
830	830	673.969543490919	492.521922166781	341.250989488394	134.316955308516
831	831	679.845763707925	540.504334133101	337.991532448406	128.018524225971
832	832	667.241259161707	518.748719873603	342.006176712209	139.400433918145
833	833	677.37173589059	551.439908962407	344.030072686406	134.235432666662
834	834	708.689672861148	561.164329040367	346.12317445785	131.908888517167
835	835	669.194546783249	526.50455414012	344.311039222451	133.196433989392
836	836	668.301148444495	542.093800819827	345.733051010064	129.937329344685
837	837	665.381137336747	482.057668682272	347.919746228565	132.590705052549
838	838	686.794154667232	530.327259732088	340.280006221262	132.985738736552
839	839	682.552223155286	535.12141545733	346.61397813719	129.461653337662
840	840	672.483870298906	493.607724121821	345.97392347099	127.867938277746
841	841	715.134041276767	509.60528540698	341.823525610461	133.939594314939
842	842	663.484169751292	497.579646683768	349.678180224645	126.608507619311
843	843	664.415738502146	535.90227030684	346.197006366791	132.931899399602
844	844	669.652674864177	520.109962172467	347.175736679683	131.718630241994
845	845	633.51044646427	531.381689474777	346.191032833364	133.885804602797
846	846	682.153005098853	525.782386373468	345.995665408776	128.772062015755
847	847	668.468447828621	519.165006442463	343.351078695472	131.496520391687
848	848	689.338231410616	519.242459467991	342.891598277018	132.570717945307
849	849	641.272441230827	540.513068067146	339.8893905294	122.5525913236
850	850	680.833392354375	525.618392890673	341.773581112238	130.579254845815
851	851	681.052189704756	518.756134865981	349.585617993409	131.172945973715
852	852	659.449438683662	522.196921256479	348.799515000925	130.193753077235
853	853	638.626639110765	561.246097654414	343.937028194428	131.750026365183
854	854	661.99733602422	513.749755213374	339.40824478085	136.989390235199
855	855	701.924651586839	517.57488940612	347.236672899142	131.972579107599
856	856	682.104653492975	513.059749932847	344.675097544001	135.618726945672
857	857	677.816291346846	562.937933552838	345.307614729348	133.822158066479
858	858	665.51550750819	524.709925917985	343.263276700549	131.339195997982
859	859	697.622601702035	506.001945615082	345.824792152308	134.127059780624
860	860	674.016676471699	518.28307066264	344.270109860265	135.093489091214
861	861	668.534046835042	543.15109648954	345.552502886498	129.61729574504
862	862	696.26279513005	518.106154532018	343.531152394438	126.494822566778
863	863	664.442387581231	516.301451151028	344.296645038575	130.983732639368
864	864	673.755924845329	522.749557146223	342.796431804629	130.050104442409
865	865	707.747926375823	531.782808645616	342.195536976818	131.229954341465
866	866	676.036600050195	498.832290708614	342.582566770337	123.827862067303
867	867	650.404596602046	498.959639217238	341.931639928429	124.536819473749
868	868	676.331270438756	491.842002741962	341.587719283134	130.661110841837
869	869	654.767829305744	504.85185439243	346.204434131709	130.507992648665
870	870	662.075919833063	519.800995499567	339.13568635594	129.300841403109
871	871	660.558966994877	504.93326209992	341.440801816076	128.880482280361
872	872	675.480485286235	515.125775691859	348.193760316351	127.283403275264
873	873	664.394456419466	541.04328243065	342.053083938734	133.174127061354
874	874	669.801580342336	531.150636950211	345.039704295716	130.092178014961
875	875	681.903209570781	512.046220269547	343.030694492731	127.536412227097
876	876	648.713449017485	515.107105175088	343.42609602444	131.401897329457
877	877	709.474545113267	522.331472961003	339.582854108237	131.107513638297
878	878	671.869183136232	529.557682946542	342.274486778927	131.140458621579
879	879	672.458323686939	534.456247371313	348.61231852946	131.741478461318
880	880	717.372654769779	551.024970047879	347.853217519387	134.359920953228
881	881	665.757918938297	535.684770580843	347.12649817128	124.976260798096
882	882	638.215133866472	498.414476080239	347.603662575798	130.891434148564
883	883	653.076726362918	539.493284974313	345.920217610637	129.222356672853
884	884	658.490179485599	505.119203406662	344.768820329979	132.477881179906
885	885	648.324018416249	492.197740845133	340.18200064437	129.789939670687
886	886	681.616135966923	476.369551913945	343.41301655233	134.025355116442
887	887	662.548045453838	527.629199567018	343.514603745544	128.870697982541
888	888	688.633877763352	508.988398748422	347.889224867711	130.450786666762
889	889	679.181336918647	511.436796082026	346.794885067646	139.292746158335
890	890	671.974588902531	490.925967871058	346.925424606393	130.215557288559
891	891	664.556888538108	543.523109716351	340.216991537426	131.089422076709
892	892	681.866112303184	534.765892358173	334.132373409901	130.908067737705
893	893	684.201104791402	506.950806879059	343.770894297417	130.124727009376
894	894	672.260669423871	547.711044161606	345.124925590751	129.160267990234
895	895	657.455005891638	536.597290902888	341.133530668904	130.727786388694
896	896	692.419284486277	501.389166897088	340.811678048539	130.61885772476
897	897	687.045262620769	494.499199677789	342.426824607875	130.361467835327
898	898	676.404815323691	529.857098037432	345.145979561286	130.362476107188
899	899	690.931124990889	556.563132315314	347.218082197956	128.332591029758
900	900	641.495413495287	510.535083985318	344.980565677814	128.225235706606
901	901	689.98604056627	484.886608112502	345.34774514061	133.66140582269
902	902	670.016827910305	510.920044600026	345.592500190264	129.920648568492
903	903	677.690378386603	518.30794059116	346.922276529248	132.441620356174
904	904	648.774989558531	544.753836512487	347.862873302978	128.719712648522
905	905	671.113887635646	495.524598454522	344.270624881019	130.029893509173
906	906	679.910155330274	558.980053864657	342.982734703291	129.007902419152
907	907	685.729528709878	519.605106182835	347.07130718516	132.487505419316
908	908	678.580997206232	532.397494826495	343.138648859753	129.758587189942
909	909	678.876382803488	497.239402130911	342.982358340281	137.098697266659
910	910	677.468825956874	520.065246632591	344.294200794625	128.335339145879
911	911	665.364767750549	522.821842918546	344.181128937643	129.113743894182
912	912	667.665914221401	530.15304527864	347.209811141445	133.448340605815
913	913	652.111422501621	503.337052820991	345.989133218202	132.752794435079
914	914	649.500493861888	544.590983159605	332.60289224359	133.633869862032
915	915	678.896697638125	534.176231622747	345.252006318697	132.020656857316
916	916	666.833979622108	510.179578238742	341.037955395142	129.159523225298
917	917	679.269462203705	509.891916366107	342.49107932832	129.256336191065
918	918	666.82528911973	548.609397233298	341.80246605837	129.831520141323
919	919	682.517091891571	509.097399099534	338.425159948089	128.523867333361
920	920	689.26334748495	517.380797094062	342.759302416343	130.507264652202
921	921	681.513137928639	534.979049915898	345.633545961954	126.964151626045
922	922	687.129327237976	522.494081966995	347.845123292733	131.594242734784
923	923	680.098614605309	503.020458713035	343.318093431106	132.816369266695
924	924	661.188791223683	532.620463986452	344.812271162548	131.865829666829
925	925	646.582055024921	495.751497814069	346.81938909298	135.602111088077
926	926	659.352426471478	518.870426612007	345.623468187526	132.793437954144
927	927	648.259590953857	513.834614495764	344.454428964879	132.252436621194
928	928	702.343307272706	515.921485362068	342.420724901629	132.208825320237
929	929	642.257431170418	510.61597474215	344.173480159925	131.23829429271
930	930	673.069980241461	510.198930348413	340.611324425781	131.25380957626
931	931	662.510340070375	518.199995092983	342.813024654062	128.795784931242
932	932	653.544080990604	515.242431579696	344.884600417348	135.515005504935
933	933	676.121356907827	518.414481804597	343.609186006691	135.055882887058
934	934	695.136820964333	525.044528807889	344.430297702636	130.076776476563
935	935	659.760111821222	499.834930859907	343.058877477217	133.965199145722
936	936	640.020227593146	511.101373522461	341.432915368766	125.719917815885
937	937	665.782832517409	551.434346481067	345.677512710043	129.728204153276
938	938	662.753577304938	534.021953519157	347.399797169569	133.266566459467
939	939	680.272960773427	501.343712254828	345.625758016593	134.34623839713
940	940	673.629784936323	500.671041755126	341.343551953236	131.714927138303
941	941	652.117247801482	474.40163372097	344.996814032833	128.4977428702
942	942	655.860292386289	521.538509058274	342.414701171131	128.98777955742
943	943	642.856665300418	484.081374676546	338.078221872839	129.050885272394
944	944	658.547661951702	534.971723496052	344.629794228202	127.002486188604
945	945	664.666741508796	539.811108665097	344.483440219266	133.237274764416
946	946	641.757325959832	528.559537741849	341.134071905153	128.291045518988
947	947	685.88229448107	516.980191216072	348.744819496159	129.855233790221
948	948	664.012478254911	512.443804335135	344.05930097204	130.206247505017
949	949	691.014169372058	544.905246085063	343.929793797343	129.687723101927
950	950	648.744935211274	540.658897211009	342.53494608148	128.325908234082
951	951	669.473491827662	517.886314324849	338.779528254113	130.499147665582
952	952	680.447131294141	522.703658632672	345.852563603456	128.284459320416
953	953	670.660251867448	515.808538036426	349.244404102249	136.312836695472
954	954	665.429074508989	514.456709927856	345.147304898863	133.81007836344
955	955	649.680622349332	526.994148485263	342.275931170559	124.870576111526
956	956	698.090708560926	524.322428603266	341.715740094383	132.108105406367
957	957	700.152487348962	525.603628375987	343.604446137363	130.611754278101
958	958	680.329876259639	529.289437618802	342.062589110568	128.785219202249
959	959	686.897285376656	528.563045968973	343.08962426879	131.283140676119
960	960	671.288478109326	530.589185571119	345.061195078126	128.239109003805
961	961	663.467674307831	523.010275278599	339.88321727076	129.979363410528
962	962	667.080837495336	497.231230613122	346.452612171952	130.096540136142
963	963	718.177833986054	562.859123266025	343.768800995212	129.484625201704
964	964	668.305749233703	520.005310854701	344.774600441624	131.858621609254
965	965	667.62939110228	520.130519341022	337.434723121439	131.448675922778
966	966	677.104701850132	525.741586401219	342.25378562902	130.785751879341
967	967	655.575316248596	501.66635319052	343.892254623815	129.673855319729
968	968	673.905960859498	561.638513063918	339.421301767017	127.633497337345
969	969	657.679839378564	523.802807194819	348.105015210185	128.178836885166
970	970	700.334735318878	513.068126190076	342.123397495465	134.102311642798
971	971	657.777623057854	514.666471213616	343.238990113164	133.863459430545
972	972	685.572652483529	534.687576998325	344.995192434755	127.927419755443
973	973	662.227850015554	517.232896795666	340.230130535557	132.207751524424
974	974	632.571664169595	525.782362229679	344.434802387041	129.725498172737
975	975	681.485861009397	528.874463825846	340.841894822963	128.605214274307
976	976	662.511463161884	532.153217861584	342.013296212489	132.927840922412
977	977	678.381238622537	503.981084852379	340.957143682799	127.995039783233
978	978	665.874017478264	517.669026300089	338.569954301266	134.189503355755
979	979	670.957094307338	516.018149938513	346.190425734898	132.276714132722
980	980	660.450753978019	534.716598027421	347.273190464222	133.596510436761
981	981	688.923742054157	528.249411499744	340.42830142015	123.999066223085
982	982	661.417854148764	519.730556054125	350.698972782634	128.332341997689
983	983	697.021176323042	535.310438133855	340.931535416759	134.253448572978
984	984	660.270733286859	528.880883172934	341.312419170744	129.566313599579
985	985	683.555407954924	531.394458026778	341.58370340913	132.170630266579
986	986	651.298043946734	501.087141774519	349.028778348336	126.104718303945
987	987	701.133916646054	524.358633047679	342.435803056409	130.278350089285
988	988	692.872250368984	537.169410901463	349.245391846882	133.554886544138
989	989	694.123694590302	537.44919693384	344.43718788768	128.561631311901
990	990	676.614102455697	569.607776388361	347.242406473443	130.381762726973
991	991	674.251264143864	492.310502546443	340.980196830629	128.911676732915
992	992	674.721107811869	493.314343893084	339.409092627971	133.72742715374
993	993	698.419054914776	523.144314114126	342.934593480257	132.391130230109
994	994	677.44353325191	539.498970873761	341.150366058674	130.263623055515
995	995	695.347834075725	531.118464218752	345.908246996136	130.132101765189
996	996	672.564652234837	496.462848698736	344.171889284783	136.562923209134
997	997	672.048011304791	528.600699866759	339.680363312285	134.797412806149
998	998	662.338740518821	512.897072666944	343.439268222618	129.19595907303
999	999	662.918047800502	530.378666294868	344.492188310699	134.527447305281
1000	1000	647.154211964943	495.090719639112	344.723197980014	130.534565204755
1001	1001	658.284132522694	490.280349936464	342.909829800548	126.73166911024
1002	1002	656.353081523678	525.98112454896	343.004346015883	122.472939109562
1003	1003	675.821486923269	514.183199071137	341.952998419368	128.592809471043
1004	1004	674.848967944109	505.440347205248	344.967737364431	129.916497089337
1005	1005	656.244485538109	500.949478012357	345.151618927788	130.004552458484
1006	1006	625.556186719424	514.292739756706	341.695445151401	126.360536424638
1007	1007	687.046950255174	506.848317943396	347.989567173232	134.12134979671
1008	1008	678.503913701749	518.784620132977	342.830761630931	130.160627866712
1009	1009	654.608830181379	524.918261969975	348.169829957269	130.465598557284
1010	1010	686.174737392348	548.869664735998	342.61678845422	127.410261963471
1011	1011	675.557216030564	533.307649131983	344.757743391674	126.043588369634
1012	1012	687.456670446017	524.642684441665	348.082625744569	127.052365144985
1013	1013	652.325694941268	480.638218231803	341.237410167105	127.894196441603
1014	1014	689.137158167338	499.33619991313	343.528851627761	135.889095805637
1015	1015	662.790950236998	532.587340798465	342.182055334688	133.360519807639
1016	1016	670.020792301231	514.543537563974	343.490418712586	133.142231430529
1017	1017	675.693589055709	531.266534098505	341.316154237698	123.456383882455
1018	1018	673.791746762282	534.912840926177	343.784549210391	129.534477700854
1019	1019	692.756682446707	510.94344159264	346.860120743056	128.118608930404
1020	1020	670.274198344407	525.849518646284	347.30230777553	129.776773839655
1021	1021	629.823040513672	518.111628172617	348.496675430725	135.451294523176
1022	1022	696.967023409583	537.005702612361	336.429600855698	129.935522390151
1023	1023	648.713984756748	520.122170163025	344.269630155736	130.707989343202
1024	1024	661.824712656148	550.907351081742	346.346970610686	128.367857248457
1025	1025	719.88222849114	506.305186543067	340.982185079334	127.387835957582
1026	1026	687.874321813433	542.885936613459	347.113464622642	132.352270672174
1027	1027	681.215738615944	516.696951393764	340.447988492616	134.384791466805
1028	1028	689.080804355844	518.28018486607	342.268172329544	130.484247966742
1029	1029	671.840321982973	531.881923154111	337.519810206518	130.925179476235
1030	1030	679.363094472897	538.57794193031	344.055478652871	133.271554632505
1031	1031	687.190038639812	526.821326837943	341.937088172232	132.161301206603
1032	1032	680.177672156323	509.660491327453	341.029975002698	130.444846080554
1033	1033	688.621738834009	501.779327403453	345.5227670979	128.313305348185
1034	1034	694.32446759426	517.651910952439	346.330448735673	133.070413115506
1035	1035	695.426794081363	501.057474208615	342.306633447224	134.831232842532
1036	1036	697.084003520978	545.288289725158	347.814690151377	130.022016466386
1037	1037	661.526037953076	480.816865645601	346.010254830866	130.819707327071
1038	1038	684.449473231172	539.402142054228	338.980316283455	131.913642065032
1039	1039	682.020354577737	540.871423889823	346.722972685171	133.043587025925
1040	1040	689.186216755767	542.845707468391	345.31733830981	136.259251916678
1041	1041	647.042334326612	526.186755163135	344.769836929011	132.403117563173
1042	1042	667.336282563744	543.58891022267	343.403334194578	130.868117841325
1043	1043	688.612197115844	532.246657278297	336.664124450449	129.977903677696
1044	1044	632.054043239988	522.51064642293	343.503300864402	131.956838853336
1045	1045	686.537520273827	541.664742403621	347.318164352124	126.667462975955
1046	1046	665.108372631061	528.344655759405	343.204554485483	129.136224869994
1047	1047	681.000792576412	513.459330748255	344.628979602359	126.874547967517
1048	1048	689.733323457533	532.335879669545	343.755720453353	130.716216224983
1049	1049	701.729439543821	525.911964216996	347.952512373158	128.201588826827
1050	1050	660.893070412235	522.598534769103	341.52856235825	135.846896466607
1051	1051	679.009299629039	522.831380757286	344.75324641959	130.489040066989
1052	1052	683.761661296204	538.665926642173	347.763025655565	130.890760724617
1053	1053	668.154910237055	523.263873692359	343.393474662426	129.369722842281
1054	1054	677.425790321015	528.952510603808	346.987758777552	129.843226776931
1055	1055	669.860726778876	532.859945588627	343.572083921967	128.548954222781
1056	1056	671.336545446854	525.939528452927	344.881075154737	130.554447802913
1057	1057	663.013401866031	521.245070797322	342.856525981994	126.47631935611
1058	1058	661.815801829427	507.204613257651	343.586125216011	132.74391007996
1059	1059	682.181385774	493.273129587046	341.686665707258	131.57056586448
1060	1060	649.016271036166	531.008346815541	343.524226458713	123.888293558029
1061	1061	688.4214547768	534.88577545325	341.678021086136	136.074562017508
1062	1062	670.076083789117	492.908026796603	346.817579448655	130.069433801687
1063	1063	698.370806018147	528.162244249403	341.772265666535	132.157193284581
1064	1064	700.577104129794	530.423542202795	345.4907000151	129.422330127124
1065	1065	674.256281955992	545.924132110113	346.180975958163	133.310362610245
1066	1066	668.74515157127	522.928158471019	344.790035340617	130.91656580209
1067	1067	650.183735188438	531.729726061255	346.10668441745	132.687950544152
1068	1068	693.260322474511	526.980264064622	346.4780044154	129.434824041815
1069	1069	662.500932986147	509.683937363402	349.291518969813	133.733392142379
1070	1070	655.582008381273	519.539183724037	346.066903715523	127.96441468656
1071	1071	656.358575650447	542.286655779435	343.624586615952	132.891246916082
1072	1072	675.582373606229	546.077524702908	344.970583276535	131.492323971446
1073	1073	688.303198576944	498.863302116385	343.107012112718	131.509691462908
1074	1074	665.375960913249	538.445651170151	346.153828173143	134.627083158942
1075	1075	679.160073456046	523.420719674008	350.791484788624	120.878193543889
1076	1076	679.801256185949	527.356587811209	340.406193019616	136.116180831219
1077	1077	674.814363608648	507.153924801786	341.483881615618	130.56133146841
1078	1078	683.158408303779	492.201821504551	346.897063773937	125.946675245148
1079	1079	677.060074600776	551.55142087184	339.281862681067	129.161808110114
1080	1080	657.426936147098	526.153515819523	349.383308644429	126.750288335338
1081	1081	665.079620396082	505.834387700157	342.142322415744	129.663200835055
1082	1082	686.400624048637	513.718030778493	349.026091493781	129.708726489128
1083	1083	668.526480081068	518.999395320699	344.586277003593	129.120809250428
1084	1084	681.028693654124	507.669429741853	344.175994586109	134.788164233566
1085	1085	655.833187762197	520.23150260865	342.886555274369	133.332256021881
1086	1086	662.820755373936	517.489631948391	342.395291046585	127.835781757381
1087	1087	689.807430981195	514.072897386238	342.444290135679	128.819891045807
1088	1088	647.087569529924	507.902823631691	346.412091606953	125.062611878933
1089	1089	661.832808164531	534.254570994274	346.145626360278	131.774513939668
1090	1090	666.62828661058	518.479812196625	342.705971002451	133.059402018156
1091	1091	639.325671766466	527.380539897956	342.480892874526	131.261296153633
1092	1092	657.009641452797	491.699816113261	338.924044520249	132.926393246257
1093	1093	657.218249884262	538.049960501824	344.544934943845	129.629328789447
1094	1094	695.65365386378	516.639777366035	343.902223323889	129.767010102676
1095	1095	662.771373659583	495.628449440444	341.268247767181	128.541116854235
1096	1096	681.583817634035	513.966188146566	344.15844389521	127.647795919831
1097	1097	653.172165265367	510.957548787942	338.218139808341	135.457155687367
1098	1098	659.758234850491	525.612486550133	341.743449752951	135.563154904589
1099	1099	670.352149758417	531.390853550629	347.665050245696	131.957782342403
1100	1100	684.116795743464	531.093432151217	348.783732618558	127.042820280752
1101	1101	675.895660246278	511.91151027142	343.331885722496	131.267029781209
1102	1102	657.727105243023	508.085650003707	340.712167914463	132.552467174978
1103	1103	655.79913123498	521.69003847867	346.410853868482	131.706756424365
1104	1104	648.156637842768	515.516150394507	342.159083179123	130.493989413885
1105	1105	672.154462942175	519.51196774865	340.363239269209	129.852247977915
1106	1106	650.472192312481	518.44428685813	344.868177394272	130.028772760221
1107	1107	646.253126881186	537.789804495974	344.223936799598	126.202938330897
1108	1108	656.523069920208	507.553798733315	343.20219514154	129.494653876908
1109	1109	670.320809457148	512.475416026345	345.136109762768	131.006036867904
1110	1110	654.488441861608	539.446612996059	346.671120773806	133.737265129068
1111	1111	664.329604661756	521.993312795726	343.347316213287	126.492534511248
1112	1112	656.91077649421	518.324292511695	342.984820973653	131.71070527457
1113	1113	662.396372462938	546.360908922574	342.601497174434	129.140280811139
1114	1114	664.512330903916	542.445689751262	339.788557476989	131.152417330795
1115	1115	664.963121425837	521.612177884263	342.627680850688	130.940541599119
1116	1116	677.178953544054	502.668656085241	345.467991060606	134.366905440803
1117	1117	674.046705009567	490.65608002303	343.731034132679	131.050605267629
1118	1118	653.327228403487	520.454811177507	342.547311263279	130.569566133634
1119	1119	686.649098018818	525.656908733476	348.003972891234	125.758478141383
1120	1120	690.155790567107	521.596694290128	345.818316707579	129.604339658462
1121	1121	699.0322226571	530.021140620047	344.658289313262	135.745948561379
1122	1122	679.066667061355	506.098671228456	337.426781697758	132.525380854016
1123	1123	660.246658991888	530.360676293025	345.602922517106	135.53210413844
1124	1124	658.369244429775	510.32690521206	340.875745551889	133.259620957213
1125	1125	659.694768411043	529.004759045127	337.001692071675	129.792653903912
1126	1126	658.934179234798	537.202543649687	344.55683321726	133.105056202688
1127	1127	644.869848779128	512.961111999377	345.275889345362	131.143572954589
1128	1128	673.501662968081	530.107224102873	343.456834677056	133.570308876317
1129	1129	687.956092586464	520.206696464476	337.877762038506	130.226920347751
1130	1130	686.672827097294	507.656016399602	341.17961507713	126.04824744163
1131	1131	665.240785588458	529.248728608083	343.557522255052	138.417075680815
1132	1132	685.952091725747	508.722930744002	343.200284833074	128.910396942103
1133	1133	704.200642348519	518.559945661937	343.487465362908	132.113825354168
1134	1134	670.605389741918	531.773514498463	343.281448596258	129.928027380584
1135	1135	700.865661096045	535.363004579949	342.083339133277	127.41321229141
1136	1136	673.466997949566	553.06426490753	339.549225162328	129.559456287541
1137	1137	666.295928342814	509.08402037783	342.021513257013	130.747693369247
1138	1138	685.610010934894	520.579144246742	342.752685910831	129.649113442453
1139	1139	685.455170588776	522.735167679091	344.830694495351	131.949910742833
1140	1140	673.586589498307	544.365513666153	342.75481452217	138.49947598607
1141	1141	694.202214740775	512.746537682452	343.989091524995	126.255325723321
1142	1142	672.599665468361	507.447579242124	340.244276391857	132.78322920832
1143	1143	688.648842820967	525.129991755449	345.246321716367	133.607327817558
1144	1144	664.99777407229	520.992718999184	344.937305337593	131.038464542571
1145	1145	675.041292044008	524.516981332389	347.285100148837	128.76381322007
1146	1146	664.429845550674	539.515885528593	345.210057466884	130.163522601698
1147	1147	681.554004324719	526.816092255193	345.270213447865	133.794712488386
1148	1148	669.31936853437	512.17023508321	339.729698071735	127.289476663654
1149	1149	691.374871335695	532.27206304884	345.760223283325	132.708442860752
1150	1150	643.158335871762	500.580236980439	344.137482524678	133.615427344033
1151	1151	674.409574505262	528.262013866138	345.37880713977	132.232590021727
1152	1152	645.171048964284	538.947192116168	342.876381680324	132.825066914585
1153	1153	671.038172245237	541.193995182563	346.141889122328	125.150518468848
1154	1154	724.616721421802	506.539214687473	344.447276325143	129.028493934491
1155	1155	652.320410447222	500.168302401112	346.498105706866	133.217001689694
1156	1156	636.713586226802	550.457059458431	343.875148641743	130.17203535698
1157	1157	677.380218415361	519.304898285579	345.366069114873	133.554172489365
1158	1158	664.349771186783	525.373566860763	342.9781548307	133.061748577301
1159	1159	663.442268660221	518.587794032595	346.555930286598	129.953232799123
1160	1160	676.97576008397	523.782581429547	343.932451126715	130.352037238924
1161	1161	679.033865908261	550.335537059074	337.482825066049	127.246856150848
1162	1162	686.130137911114	524.998268129775	351.36283415773	128.993981968026
1163	1163	682.493233244303	538.324463382132	344.185915082147	134.653420698997
1164	1164	664.994649900903	520.507108616318	350.793121672026	127.902084435183
1165	1165	701.736312395274	511.47427802065	341.282642772251	130.923587300837
1166	1166	654.575824083884	528.018192968351	347.180612207996	133.115331456318
1167	1167	664.226469126299	542.1405876741	348.337083301983	129.889724506866
1168	1168	656.387020497605	536.22199300722	342.602951781812	130.418858645298
1169	1169	657.642029610148	529.759292954523	344.836112742853	134.97237287154
1170	1170	675.567634254689	514.787862879883	340.829114152512	134.987842989536
1171	1171	693.455877994358	556.495309043843	338.402962982836	129.397125027984
1172	1172	673.98259749973	512.094413688684	342.672205820703	134.087963287907
1173	1173	681.26829914345	527.107558185378	345.277695794294	135.797010842319
1174	1174	639.883798580924	501.801868608663	346.807904558272	129.284008796107
1175	1175	700.227820256137	533.541136319051	343.180610818072	128.431080229409
1176	1176	683.362588529823	511.015938287229	341.270816375006	128.76950663477
1177	1177	671.55387701632	502.431735321099	342.439100387854	131.745351260698
1178	1178	661.949542574388	533.939323418701	340.128785798082	129.554469230024
1179	1179	663.282544349077	528.022064904867	341.639748189736	132.01565364722
1180	1180	671.840203530307	478.267223591935	341.022573546215	129.225913692884
1181	1181	683.431583176497	500.734079773424	344.455203794242	132.358193021211
1182	1182	674.667320259352	518.38264028372	346.384283781342	129.109720199124
1183	1183	685.358717679279	521.696657066948	344.799701155545	129.266988917067
1184	1184	685.570580922002	536.484359857365	342.718761714965	126.769934566187
1185	1185	655.276525098731	504.242084779301	338.038885494656	130.976226841924
1186	1186	634.226250816321	525.506120173987	346.982245608709	127.807950583035
1187	1187	649.283555056658	526.148093259783	342.009220469322	128.320891935725
1188	1188	664.917981727494	545.863878479486	341.068078024291	131.450265495444
1189	1189	658.69548768402	521.822387333604	336.760647209473	136.618539405103
1190	1190	671.445977837592	528.787148146853	346.957431471046	134.482643191746
1191	1191	660.294018791973	528.416540759491	342.47297724908	130.265117698073
1192	1192	677.345373592976	532.497891392681	346.049010321588	130.939633139142
1193	1193	668.872437302062	532.192351131142	348.44481490767	133.368656635487
1194	1194	655.68755883713	551.930198118081	345.224210913988	129.918458879428
1195	1195	674.808591194425	524.860936391976	345.139484180619	129.304579057899
1196	1196	666.291647727049	524.688245812686	346.848072034856	130.807309229501
1197	1197	689.664378144466	528.095556716711	336.081378058934	129.30997520549
1198	1198	696.08165900861	510.429273641883	341.218890125927	127.717090271038
1199	1199	678.60008928362	555.550056607579	347.341915516134	131.707887151891
1200	1200	662.200069797521	551.524328385981	340.968321579331	129.17852797369
1201	1201	663.578888895881	502.837665349592	344.230816707528	131.506880459949
1202	1202	655.460796191488	523.683072567917	345.912761353119	131.465308694978
1203	1203	653.719540115846	521.395522339605	344.073860496356	127.141160738531
1204	1204	678.861464457678	537.137032368755	342.044240727117	129.405072639855
1205	1205	673.635028207687	514.749782641591	340.265300515978	130.364632704358
1206	1206	666.996832426881	500.718256946162	345.967975226503	124.622354793234
1207	1207	689.738063732531	510.627558475556	342.749795467684	130.919493883148
1208	1208	672.880846240655	506.987174566851	337.164862610157	138.876054372608
1209	1209	649.520309816042	493.450969405054	342.696720766829	132.45408706347
1210	1210	668.467649676119	528.089030424414	344.688231967081	129.191867057724
1211	1211	685.398928809239	535.507542569101	341.974092270203	130.173172807237
1212	1212	643.287885201107	515.867933148904	340.543682555512	129.126264058951
1213	1213	652.941596072351	505.215139580507	340.264217626097	133.466977044649
1214	1214	661.883703185236	521.625570849035	343.564726441884	132.38961244074
1215	1215	663.887725355917	516.002433654035	346.098518325221	127.827452439437
1216	1216	684.544031786271	515.811564028097	346.960843028703	128.248007867304
1217	1217	650.103743026766	535.828417652372	343.032884116162	127.240556204632
1218	1218	682.088490562089	504.114881033503	341.85882300544	130.371886922816
1219	1219	655.846835775787	510.733326529578	347.544276466015	128.914425555634
1220	1220	654.601915036914	510.327058276641	342.017168201267	134.309864255634
1221	1221	653.848615149448	513.846102637514	341.623076075463	127.419228813688
1222	1222	681.238003366207	499.543034369534	346.291335696084	129.40705267278
1223	1223	658.236300227611	542.980029051104	342.358218372353	131.951459095904
1224	1224	640.808406067431	520.835526558104	339.230092400878	133.880863167284
1225	1225	683.617490562269	511.510524280495	344.548351501914	131.79133205404
1226	1226	684.787164104697	536.787046023321	341.40080131457	129.416366514514
1227	1227	681.164310206936	533.126540917308	340.837196087493	128.732872519129
1228	1228	668.444502267276	563.346639563345	341.147806015926	130.747876515258
1229	1229	679.587358710502	503.808542139932	348.635680237459	132.476417393113
1230	1230	694.462554744867	527.055731975135	343.787395693147	135.106221848434
1231	1231	679.561476920017	536.842262155177	346.767625107008	133.407602214973
1232	1232	672.240862714696	527.984016552798	349.754695476963	134.84808447546
1233	1233	677.870721437931	519.74029574979	347.921061891682	131.117845572116
1234	1234	678.767620777533	538.740257610716	344.837265404515	127.882003671031
1235	1235	668.120808863007	533.721187174576	347.538694044523	133.932015938578
1236	1236	671.860470786064	538.617370014269	345.221628275459	129.772887495466
1237	1237	668.823336873895	552.694466144089	347.715078052786	124.496794678614
1238	1238	686.41510682845	520.826389380625	340.678659431663	131.221742384283
1239	1239	665.809659625712	541.525695245452	345.29488237538	128.949701661609
1240	1240	656.388994425208	536.675865250163	339.326536230943	129.882587746388
1241	1241	656.576470373683	519.377629374764	339.704083909163	128.457586583244
1242	1242	660.256195211498	550.620025221009	344.258639508836	131.436153935685
1243	1243	656.367253076486	502.650505797303	344.698009782507	126.159644436869
1244	1244	659.857709694352	536.437823139756	338.110467568822	129.124694302434
1245	1245	640.516652490712	508.303382503962	346.749358511097	132.729467894187
1246	1246	676.505276896367	508.166385008625	346.487090419589	128.139318503604
1247	1247	663.692150756421	497.936102677127	346.703863943279	132.338342569129
1248	1248	674.855595786157	514.202460828921	347.271942929111	127.289123129625
1249	1249	686.372850006918	519.340287189512	344.304115893204	130.420730467493
1250	1250	678.356838884413	533.943747120305	346.735258106622	134.586522415245
1251	1251	677.496811043183	525.24172945691	347.291971274808	134.373527486189
1252	1252	664.88186247642	520.850764980451	343.112185820752	134.840067471559
1253	1253	689.786049681839	555.584372051731	339.024209171535	130.999583112417
1254	1254	668.207437687911	525.092395643649	347.497938848521	132.979233267313
1255	1255	636.374398701381	507.67675492405	345.498151473626	139.707889666288
1256	1256	666.138519559792	500.648083490881	346.549335542884	129.768287715784
1257	1257	684.981794101731	561.948455840673	343.885153468591	131.47578156531
1258	1258	697.028050155274	520.343463712148	342.501595471305	136.911934811608
1259	1259	655.224221373156	514.808515341152	345.089224425573	128.374389164743
1260	1260	680.555240432527	528.192966186567	344.118662566995	129.698728279167
1261	1261	681.043586565774	532.483636186301	345.33530531641	131.420141467366
1262	1262	677.358403029906	549.98698204052	340.682755053796	128.941306859666
1263	1263	698.922614443486	513.525831743772	340.457322108084	132.474511083434
1264	1264	672.119437137436	514.929172014762	340.806591731622	130.992876894414
1265	1265	679.889657977529	516.290170941597	342.37826611755	133.102890322514
1266	1266	651.16994839335	543.401326227775	343.801122175793	127.641267096103
1267	1267	664.515228292364	556.178122467743	344.423636377636	126.02377311134
1268	1268	674.593697812581	520.483338233871	346.863218142747	130.513316376917
1269	1269	669.173184011292	509.654851782284	342.340839214586	131.64920380005
1270	1270	658.229617595864	510.023779006618	338.755439556178	127.965080896855
1271	1271	674.0889144537	541.168106788887	347.327153358255	137.297393297611
1272	1272	652.646622713328	529.420556783067	343.495688204946	134.808620330298
1273	1273	656.873968815415	527.098979793716	340.109601989792	130.549775047732
1274	1274	674.816976297331	532.243504077583	344.43957394911	134.584353011491
1275	1275	723.474414502634	536.565785881043	336.006173177709	133.517095830259
1276	1276	652.4367337205	555.341201792424	342.860399194366	130.135385629941
1277	1277	689.203296138311	490.646328281818	346.023493441075	131.094470568457
1278	1278	669.530228434713	512.966017301393	340.822941668113	127.029394007874
1279	1279	653.604136845691	514.775918174279	343.450981696393	135.415242381659
1280	1280	700.126889629524	540.87603400255	339.063325485148	134.747224092294
1281	1281	659.690617842109	533.658415019292	342.637771961107	127.850972980074
1282	1282	685.362941962416	516.627049552174	341.560687301963	129.852414683843
1283	1283	680.171387906753	528.705991632639	342.954993490266	124.763047452775
1284	1284	680.165190441919	536.628153350989	346.526719232738	132.199382499735
1285	1285	654.39969456482	512.272272331965	341.923425887304	129.190120595669
1286	1286	661.013037645264	500.384070702773	348.612871361667	126.262572252059
1287	1287	639.128218307559	469.120425189356	341.271650121403	129.486670391829
1288	1288	654.9552889453	538.176918572822	342.044661094623	132.131066787136
1289	1289	662.428719562863	519.581538047743	342.141599642747	132.158431060105
1290	1290	685.578046497411	544.726344768833	344.443656673634	130.463935649671
1291	1291	672.430416302211	517.048387744098	343.127914186168	128.619091103426
1292	1292	672.730826055399	532.491234988884	346.042537971617	135.102109642561
1293	1293	661.29099594036	538.122271101626	346.471404219419	136.514294117441
1294	1294	667.463923281626	537.340716668333	346.114421920395	130.539833347949
1295	1295	633.895146586679	504.916708354005	345.650463739723	126.932878558742
1296	1296	659.943094041515	528.07384890615	341.550513370764	133.875036155262
1297	1297	657.575346133199	507.816026344343	343.374116157914	132.717328837912
1298	1298	668.935595004247	546.249122398523	341.765527526608	133.857939630591
1299	1299	659.955297481886	505.397524139471	344.561105649516	128.375528814309
1300	1300	683.948487090335	515.607805573773	341.769796778925	132.387869884276
1301	1301	681.314473541583	561.843694446849	343.821667881347	131.233502068966
1302	1302	666.029257163158	512.125459879103	344.290786278447	133.412825236901
1303	1303	701.075828066089	522.284363920644	346.550584563699	129.587224013849
1304	1304	672.361935794813	555.554993001843	343.841831531851	133.614583772103
1305	1305	658.507415251492	495.760828596965	344.219413937506	133.098008177671
1306	1306	672.092087750356	524.187515972693	344.265158286787	125.798598034633
1307	1307	653.552768163549	548.448618309231	344.551888073296	132.22518771701
1308	1308	656.47452445858	528.977600282213	346.542248483508	122.655603431541
1309	1309	680.969718712321	520.536899003357	347.297526129678	134.505293159972
1310	1310	674.774410549841	510.483372991106	338.671338368199	130.209939214688
1311	1311	674.594774385797	527.856805952808	339.103420256616	132.318950038067
1312	1312	671.865653386042	530.922680436678	342.466038362695	132.723117310173
1313	1313	694.157492563593	512.764265367706	343.379748470272	130.418461842044
1314	1314	678.342217152637	541.125305668557	341.434743732577	131.584113019404
1315	1315	664.775273236453	538.767864982416	341.772320845525	128.201581433961
1316	1316	656.25060092506	520.722930771285	342.280820050503	132.413105103504
1317	1317	678.478311343037	520.472957970476	343.989344430118	128.132845415929
1318	1318	697.221347990768	506.985934905838	338.980463979479	133.292270916151
1319	1319	664.333651574034	520.449904708894	344.137880780165	135.396226566621
1320	1320	676.704604522691	486.161487530415	344.67081258652	122.221436671404
1321	1321	667.984348584981	515.924668517769	345.187674145418	134.734625202053
1322	1322	660.870132106281	507.87221861315	339.570753236861	129.729097078282
1323	1323	685.415706013048	521.777338525857	349.67206044489	136.04921817508
1324	1324	658.355067105713	531.111725589386	342.99704941752	129.228299331217
1325	1325	664.443252592995	529.219226663105	346.154459685413	134.938218336638
1326	1326	697.902767842142	486.580257064344	338.636901263799	130.942944725872
1327	1327	628.289962168124	504.786763981922	347.283122228768	131.483490747253
1328	1328	654.61559406605	517.840637876668	337.840248731047	129.398525091006
1329	1329	644.1438077729	516.843055893179	340.803795151383	134.497083226035
1330	1330	668.854456308139	535.215882028762	344.175842239493	130.668050188628
1331	1331	702.214231441326	513.948732886394	345.232521920088	128.934385040879
1332	1332	682.896845320302	527.21757000764	339.207644987033	126.233937576128
1333	1333	718.177551312469	510.571725831864	342.969095877844	133.195738379322
1334	1334	655.140745501893	535.175557100165	343.816512809337	130.077754309339
1335	1335	659.935325057323	534.276255516311	346.498644648187	130.856532697993
1336	1336	679.213462712272	525.969335350676	346.264441893537	128.180245840665
1337	1337	671.707526895499	475.380712289382	347.53608663158	130.713650658676
1338	1338	680.50467958604	578.908051848347	348.790418836306	134.674470664929
1339	1339	657.258205198506	506.669869395649	346.522473534936	128.991837733414
1340	1340	667.432487729724	532.467525614397	344.53289667932	126.885952995823
1341	1341	668.560860629879	550.222856111581	347.907330964663	128.366546540437
1342	1342	702.464659049967	502.152854197411	341.676703582069	135.21833376694
1343	1343	698.573537912571	513.447746946399	339.901184060884	131.615517305413
1344	1344	670.420144449987	510.611176404245	343.200002345541	132.815792435346
1345	1345	675.157096020378	514.967120013766	345.782633256126	127.950367804389
1346	1346	636.047167476457	533.663801530524	342.080781461364	129.298639476767
1347	1347	681.505145170987	509.843574821961	342.675058373758	130.982681305333
1348	1348	668.911374837715	548.315446075673	344.193912373255	130.436095454063
1349	1349	648.346812358315	499.912799960933	346.40437345058	125.795293782552
1350	1350	685.703529394722	483.974539223383	345.019618676541	130.483432314502
1351	1351	673.159561750734	514.708647484918	338.979950155986	129.911211773122
1352	1352	678.032021241652	516.903722817817	341.986340686883	134.043181134727
1353	1353	678.315413211925	497.872958869317	343.364179715566	127.67436397399
1354	1354	646.256029982382	492.813238704898	344.472818767348	127.175960933714
1355	1355	686.52269251705	512.599024996624	346.287086204146	130.297919052719
1356	1356	670.627347649982	537.479618893118	345.237763690354	131.138989453306
1357	1357	630.590194556976	510.161738003388	340.404492655749	135.307027107518
1358	1358	656.648661109739	529.327919669677	346.505862438014	135.71768875835
1359	1359	663.249574048944	488.862948195166	345.674263116907	130.447108844864
1360	1360	689.88566448703	550.527401101094	345.346362766305	130.998583469493
1361	1361	705.504098374733	509.026824518242	341.237027058466	132.682489694006
1362	1362	672.155237077383	506.049981215703	342.436972113407	129.363491916033
1363	1363	672.051657378023	530.150922727516	342.080334868447	127.561241341142
1364	1364	652.207657100111	515.140957934155	339.660958628039	128.57472525248
1365	1365	681.28010519467	509.882544290025	342.171065570372	128.332393683914
1366	1366	681.909178150268	551.515561401906	339.566858824385	123.915201719601
1367	1367	654.073214217068	523.120908859155	344.839759928531	129.799525523028
1368	1368	695.473568593472	560.649332175796	345.742215363033	130.211536960202
1369	1369	666.903467372569	539.28070928749	343.095665213171	126.991056853114
1370	1370	698.892390693055	500.235826249507	345.625259180947	130.497814515554
1371	1371	672.771484242081	511.150439306731	337.699300103235	131.175447225577
1372	1372	684.563529177318	531.18761752125	342.226559846903	125.619097893749
1373	1373	666.69157783524	560.808410176937	342.670064143535	129.301316699867
1374	1374	686.331811329577	511.43641257942	342.688174704653	128.110208678191
1375	1375	660.649580237608	531.221498537969	348.854329002538	134.841835109455
1376	1376	661.146089179958	501.583606015402	345.427826301271	127.539994120042
1377	1377	695.900542816612	514.173471257001	340.558858467026	131.002120094753
1378	1378	673.618584252885	518.882595280444	342.109494027756	133.056733051297
1379	1379	671.38995347852	516.958212792056	343.950461696466	128.5646185283
1380	1380	690.99913177761	498.06892300331	343.058661151888	132.257255975198
1381	1381	698.240508231537	541.004259089634	345.049412858135	127.657267524469
1382	1382	681.525322812853	530.569779181542	342.096195788369	132.265236668828
1383	1383	667.897147404293	523.50145232232	349.617415293953	137.95361565328
1384	1384	669.019757996742	533.169819429859	341.867383188028	130.175063878938
1385	1385	680.346421867714	506.837808862802	347.421204708854	133.217472280239
1386	1386	652.446368086758	506.057435679886	345.248122780029	132.961980400618
1387	1387	678.543371830979	535.790082666028	347.592065312178	132.797726556035
1388	1388	670.361065001106	530.679688846183	341.659326836102	132.872397710105
1389	1389	685.522200367368	549.127278296975	343.429576947488	137.74095629383
1390	1390	658.911394065398	560.618139721461	347.787761329767	135.617092521601
1391	1391	687.770159065005	529.952095236853	343.909525527429	130.149317642516
1392	1392	682.470969460146	508.923491521101	339.935656357759	129.949003027858
1393	1393	660.613628970472	539.853243194326	346.534920289198	132.966243978514
1394	1394	704.601755569337	537.166585104252	339.70016244828	136.013692457934
1395	1395	666.356232061933	547.590513790829	348.724952949226	135.171679282969
1396	1396	665.405823844448	505.702042461188	340.854734642696	133.396271331739
1397	1397	679.101145095972	503.768371230644	345.233677075552	123.80095820177
1398	1398	692.805053720302	516.791841179776	343.437917646149	133.071963486426
1399	1399	694.339707665163	501.293263071043	342.417721652888	130.186303739114
1400	1400	663.625173169037	527.871253806939	344.84338913351	134.809648454164
1401	1401	684.106493221032	510.73752654676	347.004568944891	130.640280415969
1402	1402	640.016530681366	553.478699323381	343.188733024073	131.043715364278
1403	1403	670.453640597462	521.297454467378	340.868282550118	131.225629071199
1404	1404	672.710481524363	508.634962899432	336.855774245011	136.444037209817
1405	1405	681.683606605426	522.171753881652	345.675217011244	130.24182504062
1406	1406	674.258735888385	512.564604351711	342.755136509423	133.242423746611
1407	1407	649.455366200356	516.682118821401	346.761980271689	131.65265465749
1408	1408	688.174718495071	512.061265817152	343.562357087204	129.911996100584
1409	1409	662.260844806029	534.472864810431	341.490449914283	131.660451216174
1410	1410	697.881205751858	519.183319182587	345.452043648252	132.232696349895
1411	1411	670.04929770877	513.09108499896	344.395858396013	127.317183266283
1412	1412	689.500930106194	532.189962718702	344.029548808782	128.120666695633
1413	1413	669.048559105375	532.583742064347	341.768398142921	131.860000408069
1414	1414	645.707720382301	548.196099589076	346.158342653136	128.420670864732
1415	1415	693.611388151486	540.77380058191	339.263065190888	129.919483416588
1416	1416	655.027909371816	538.653487900206	344.24820456322	137.545008507239
1417	1417	678.326745956418	505.764400760942	341.076009349881	127.534245298227
1418	1418	681.635584112471	520.131172532708	338.132917575346	133.626689602665
1419	1419	669.936151870212	536.129704609194	345.533206304605	134.109867480299
1420	1420	659.1972329762	546.945255670041	341.912619875884	137.319208183946
1421	1421	656.437973346656	517.320452598047	344.834907607261	130.853197239021
1422	1422	702.693474286794	530.711297211161	344.281984744208	133.345558355439
1423	1423	675.180824573472	523.17714921458	340.659912158322	133.201819428765
1424	1424	609.934173757733	494.142873525304	340.062538356676	131.504611581822
1425	1425	663.554915556665	526.092991517938	342.738074176692	131.045977040529
1426	1426	661.435149350272	493.320321038681	349.516758452721	127.275610025226
1427	1427	675.555231261731	535.121743232567	343.920570537334	133.594175507081
1428	1428	642.302141086531	508.381371653778	344.677726119251	128.035126376481
1429	1429	705.674670624204	536.298694965036	349.310777916435	130.213856016585
1430	1430	689.655557783988	525.93071298884	347.180504121443	132.413094564736
1431	1431	699.03432270227	543.568259847303	344.35812492786	138.871017998453
1432	1432	659.260917758057	534.607803282096	345.107516496211	131.571274286133
1433	1433	694.763590558726	511.908880024748	346.153014321946	127.876522044243
1434	1434	662.701113638218	535.24424549049	343.782844122052	134.988517765536
1435	1435	683.121702886369	516.333104433857	342.327271768788	127.26093639282
1436	1436	660.626371591579	528.8874420868	342.853100638914	133.469867204769
1437	1437	702.097066755729	514.826233448285	342.875859036752	129.370003013491
1438	1438	681.625256583099	540.730527837031	347.781719937426	139.976342129876
1439	1439	649.938348850897	525.232781271268	349.322828969325	130.261739324692
1440	1440	679.572676805681	536.030791562828	346.70751077028	127.05232743029
1441	1441	647.829164578195	524.520348270235	342.756523893361	130.537008253569
1442	1442	691.87871427423	525.782035187684	352.165693947964	134.924816765555
1443	1443	664.950587224615	501.751125314593	344.574550337764	137.304698968103
1444	1444	679.756650579493	507.850990771942	344.921516371586	131.437097801305
1445	1445	723.578640368738	511.310238301669	341.25438539864	130.350053110672
1446	1446	663.917491302119	537.456505751026	344.975671698819	127.540714905722
1447	1447	688.334276627843	515.696260152773	346.047682564805	134.311733121079
1448	1448	670.834599098025	495.741849388991	346.619000581935	129.735412931112
1449	1449	651.063669254736	532.516145664872	352.071136654297	127.732238701348
1450	1450	657.41223627606	515.431742166475	346.385813797938	130.636435219593
1451	1451	678.20445372857	510.044455304759	350.20955632651	138.170013973571
1452	1452	679.870014518326	533.968570039212	340.981865897269	137.795304275818
1453	1453	702.461633002567	522.222481821866	350.090666390339	132.819439488407
1454	1454	669.34377656569	515.838024353774	347.044894214166	134.53726485368
1455	1455	679.355204569063	514.964619272238	346.188057405875	134.725982462283
1456	1456	676.087275557235	491.811605049348	341.528683934996	134.661181007412
1457	1457	658.585707130069	477.799812920847	341.149658464542	126.820079374997
1458	1458	676.463087811185	530.953572495355	342.237114167773	127.246969532953
1459	1459	653.512160676332	520.951857576452	342.849322273659	130.322997288881
1460	1460	659.908409287859	516.504157431808	346.592409629932	132.26723491975
1461	1461	674.379752985078	509.816729661559	348.582415526286	128.810317826308
1462	1462	672.190413997849	522.487229901565	342.091952717077	132.927989113441
1463	1463	705.266128909953	541.914688145471	339.772340418416	132.900659866896
1464	1464	650.861751069032	518.661360090821	345.746295751539	130.363893076929
1465	1465	668.861275834766	513.555129198136	340.599534656322	135.808455691351
1466	1466	672.173386675237	541.12919960828	340.151681660281	128.191763264901
1467	1467	693.404137438373	494.425627454296	341.334456588644	128.829785571882
1468	1468	687.408712958887	539.936803555317	349.69892883661	127.921317841359
1469	1469	685.334100711364	504.921770919088	344.351693985153	130.153499984396
1470	1470	692.391806724143	520.345769961653	346.788041920052	130.081601345819
1471	1471	684.745261196036	512.68857559908	344.792658762669	131.360457710769
1472	1472	666.071993551588	506.782600290701	345.267477894201	132.652764766091
1473	1473	692.363847724153	508.529484617293	345.097297540945	131.832540241563
1474	1474	700.319045268281	513.659062589831	346.261066404722	125.603610112284
1475	1475	639.904270286207	504.05061722419	343.115850597022	135.406863406637
1476	1476	649.502989512057	548.610349183398	345.524283914338	133.258998330036
1477	1477	666.692141343682	563.555360907422	345.432409512697	132.842679331018
1478	1478	652.490831653489	519.8639874749	342.004579953259	130.612196307891
1479	1479	689.867875973585	529.115605095972	343.278963749627	132.899236064829
1480	1480	709.260637724493	502.777699886864	344.219158505909	131.333027188765
1481	1481	624.812256957006	555.556353593929	340.261867191815	132.892381800269
1482	1482	658.000410282149	536.621244078996	342.758951426513	129.908390253155
1483	1483	646.469401045744	521.550493888053	345.263685084911	130.532041303899
1484	1484	652.548975936523	540.382459131794	343.364310511141	138.235672687578
1485	1485	677.811223691378	510.544400908194	343.527363458135	129.589319296633
1486	1486	623.534548732039	554.880055578302	345.238552097717	132.484845099837
1487	1487	647.914493320726	524.692982566054	344.257199532546	128.888285156959
1488	1488	666.18123633156	513.101495264501	347.790145163129	128.949064296393
1489	1489	677.121756399424	501.93123030046	342.045237029926	130.466328081174
1490	1490	655.930661422165	538.638896264429	339.818832348031	125.037472209781
1491	1491	681.847607200003	541.998032495881	343.82098663659	131.862209029498
1492	1492	686.227044488429	541.696962186554	346.639319191189	130.846186712298
1493	1493	694.037778213155	500.134063623471	340.103441970183	133.028267234706
1494	1494	692.299899769218	506.105978468839	342.1172297101	131.459807606474
1495	1495	665.971388835585	513.397956946314	347.107916300055	130.199687665828
1496	1496	648.310527302635	501.79708216866	341.883569848383	127.423864232529
1497	1497	670.046468682604	534.155486934501	350.010642545751	131.3644510258
1498	1498	685.795129276285	527.843405048805	344.23645332031	130.983015601992
1499	1499	650.119336950028	537.524147383115	342.816839874058	129.638854638266
1500	1500	630.745458885469	522.100167997087	345.755677554264	131.482386353194
1501	1501	683.478473623039	539.778314671204	345.300287721294	135.690252346722
1502	1502	675.070641667887	523.472867561728	345.068690285887	133.291728258845
1503	1503	648.487829658539	512.422018856697	341.959104104102	128.178005173117
1504	1504	647.200517304419	522.581260287268	340.523978729529	132.591292750949
1505	1505	665.621245446348	532.556648877946	344.034387875435	127.805345488417
1506	1506	662.510796081429	499.702614133339	344.095863961229	130.926254695533
1507	1507	681.485097113796	531.58556788886	344.762164086268	132.856745263429
1508	1508	661.071370279692	524.638802299732	347.17268832097	130.488691799513
1509	1509	657.422409854816	516.179642244387	344.350998211763	131.866542995763
1510	1510	684.276565365143	541.653577617354	343.248334526995	135.589378182654
1511	1511	679.842805457853	544.877644643289	348.510238937494	130.556991104011
1512	1512	656.43748085571	514.501323957931	347.584929023815	129.658761568216
1513	1513	653.013502419623	501.521004776749	344.046271580911	131.855954405387
1514	1514	658.002992106948	557.724409291157	341.151551633116	132.597952209488
1515	1515	666.502143485988	515.466802970299	348.000762399212	129.601340681616
1516	1516	678.721674092082	539.223420172795	342.585545283628	130.803808449869
1517	1517	722.778672978113	536.24323549507	344.038498050055	131.685968948033
1518	1518	683.463663675202	503.69954283926	341.929482963635	132.994441657641
1519	1519	667.082797719327	547.299185227536	344.143174005128	134.818982878663
1520	1520	672.377762732114	519.196914588594	340.161028896152	127.345366156174
1521	1521	676.149812767267	549.406477953471	343.606298611475	133.650693935095
1522	1522	685.208855432037	514.175670761489	347.48507397716	127.38950108621
1523	1523	680.235133544306	524.168984253614	340.624545733857	134.235673609302
1524	1524	657.027517069213	532.600216475746	338.720340670174	131.847236233561
1525	1525	647.481010942367	531.762994110331	345.093471254272	134.911420224479
1526	1526	662.246176416805	538.117181737133	342.070565576078	132.096082598113
1527	1527	650.71410042563	502.768484999957	345.066426239894	129.015958587432
1528	1528	675.452835693543	546.88755820242	339.859009446717	124.673371479648
1529	1529	670.777760152345	512.587592954753	345.540692594083	129.416052139438
1530	1530	685.287978199285	508.33512424622	342.793541126722	136.858456132674
1531	1531	671.466205183047	545.165126654822	347.840588386473	130.667588830994
1532	1532	681.88260201905	532.413227326491	347.093357455312	129.422952519678
1533	1533	662.889787595401	510.926370334631	341.564381731781	134.874428665924
1534	1534	663.900190130344	508.200661652356	350.745681678086	128.510081930166
1535	1535	663.155266771607	526.304817419092	345.467124536876	131.291401020649
1536	1536	659.307106718206	515.76157895554	348.347846037243	131.809060079932
1537	1537	653.454487131546	540.315449622462	338.877538577809	130.262706653517
1538	1538	660.826198438729	499.257028106311	346.018728989218	129.442198648162
1539	1539	710.324619338375	541.801217182149	351.008103549371	134.892445033413
1540	1540	667.499044506564	521.843473609593	344.852779727837	124.787137781091
1541	1541	694.80477417501	515.125305651079	343.922022267124	131.924014976336
1542	1542	691.425289050771	494.979871776737	343.819210998192	127.408358687638
1543	1543	650.215077103864	510.330668925283	342.451927968107	136.343334767757
1544	1544	683.282636387943	552.35698317343	341.269869883788	133.123878415719
1545	1545	690.078971895938	518.668970630334	341.997912577827	135.75813268829
1546	1546	679.062519906709	527.986856565517	343.537088208159	121.646572313116
1547	1547	664.14697992335	510.244352990094	345.357860378667	123.49537896091
1548	1548	655.559750365204	506.518068019606	345.776045004546	124.874402429417
1549	1549	683.788206444453	520.346590402571	345.32790130544	130.039818494268
1550	1550	659.598746453337	501.332589254368	351.110576948708	129.646906308991
1551	1551	696.759248721341	541.269837479321	344.630504193106	129.342185449252
1552	1552	640.252760421626	540.15398502387	345.79471700486	134.129136127393
1553	1553	682.575836300198	520.319374612603	340.610922558781	130.322430302523
1554	1554	663.28895403223	503.728534255704	344.913205105553	133.559759297849
1555	1555	661.207592845275	515.65250967964	345.428357073674	131.001996216363
1556	1556	652.031288912954	532.222807877461	345.600756160349	132.292118970195
1557	1557	699.597430201483	506.702927749273	346.035659128327	132.512612955141
1558	1558	666.089836107466	511.670543489929	339.818739110451	126.779993774296
1559	1559	667.113936017521	538.357683308365	346.054464394979	130.500197579267
1560	1560	648.505505897739	507.945095128371	347.0607798933	134.023175547963
1561	1561	686.782157580527	548.279966519003	344.461396231789	130.879834798007
1562	1562	673.186961241969	530.586092435894	344.422495745317	129.956960859126
1563	1563	676.261283726232	530.736799183153	345.188494518487	135.376106216403
1564	1564	703.885478933146	506.49683286355	343.862673082278	135.89720421441
1565	1565	676.403959809093	543.634385601874	349.381638608976	137.793998342864
1566	1566	661.943945914394	524.845214190992	342.050323915935	135.076142074844
1567	1567	651.46002723847	512.192607285114	338.263467972815	133.362386525197
1568	1568	642.869404323684	569.45077540652	346.752812603727	125.693252257921
1569	1569	684.5162502742	531.52400957962	343.51953182368	128.617000084585
1570	1570	672.757178729722	505.305018540243	337.74956127663	131.078880363661
1571	1571	702.919709359727	523.886350254029	345.280224849093	133.263592048805
1572	1572	660.808593714282	536.095877788461	344.576387524037	131.486574796181
1573	1573	699.394245575079	513.800435467108	342.429838513186	131.404170657
1574	1574	652.744600652748	547.107149856012	344.36080246769	130.933818168898
1575	1575	662.51389445235	538.043058307434	345.329349948038	128.287710952432
1576	1576	677.028585363714	530.522434430589	344.556486215983	129.071676635164
1577	1577	668.598124611095	525.432885408355	345.781529208125	128.856234583704
1578	1578	680.9865128781	535.019415902928	342.754634204927	127.674723743795
1579	1579	657.109372491033	539.051496500028	348.572229381391	137.882644930005
1580	1580	675.267293981848	537.07081801658	341.656857834855	131.695580603076
1581	1581	691.009308963879	501.650367834813	341.610944944561	129.996733492734
1582	1582	681.392964911782	548.86085292714	338.681861428987	132.440060044817
1583	1583	698.117647173417	504.420164311655	344.545361171085	132.1041424135
1584	1584	705.035977729377	519.412316148439	347.505264831748	127.664128023578
1585	1585	652.95930910882	533.010824338061	342.275130441352	135.533863151879
1586	1586	687.935140533098	558.946715271707	341.001879542878	129.293738681676
1587	1587	663.764553882544	521.499385498596	343.954557941008	127.122582616631
1588	1588	667.650896808136	552.036622807314	339.437688362479	127.416860102838
1589	1589	695.095902133694	545.931587621967	339.114309729525	130.790465094361
1590	1590	666.278419949022	502.904875739286	343.35921006306	127.88637290823
1591	1591	662.577270869152	516.232572702162	343.242837831532	136.033131712959
1592	1592	670.215192158043	502.649586177442	343.731238940343	134.617647917565
1593	1593	685.516127055707	529.506164471924	342.548230520611	129.332624730813
1594	1594	632.442592034222	519.148679035205	342.594039975806	134.563214959308
1595	1595	683.403415025376	525.085507177146	341.129999439524	134.127172175161
1596	1596	662.030057083897	536.599517463015	341.835415334857	134.242787841982
1597	1597	686.932695352476	518.062045648831	343.883405006789	129.278682210894
1598	1598	649.940362883925	493.784926567508	341.237685449561	135.729116250111
1599	1599	663.633157744499	523.59681299816	347.015338875694	126.064087827696
1600	1600	684.002686742995	499.737619580017	339.240786368958	134.702541758305
1601	1601	668.86328094364	524.127231266606	349.229454339001	132.282979711215
1602	1602	650.651583501762	513.789994645861	342.684781582712	128.059733024618
1603	1603	658.660606653252	540.719454026841	345.10812568522	131.855255190513
1604	1604	701.335566002257	541.254943078482	339.373041540198	128.831583970108
1605	1605	681.362350330256	529.471112681426	343.112146939116	133.832676644337
1606	1606	686.912585739036	515.352477382135	338.293350179859	135.511380459287
1607	1607	679.362868250353	570.555031193667	343.987719144918	128.399560826982
1608	1608	682.38934400143	479.32420207678	341.705780602373	130.578083641218
1609	1609	658.288307814976	538.929126836374	350.435012499389	132.644085735794
1610	1610	657.622946308979	542.339644247374	343.609530715481	132.453294966185
1611	1611	698.357256093281	529.743582625671	341.161905771853	127.333303839337
1612	1612	685.1440295813	528.103336351536	351.462420144747	128.948953824489
1613	1613	675.781027641314	520.360205902734	342.743970309183	132.58979495638
1614	1614	647.121113341379	519.876355246839	339.510639905001	136.279462143552
1615	1615	674.421606094366	542.924828252349	342.581518108521	128.631573262918
1616	1616	661.037965055831	529.496538792325	344.472275616672	130.542264895164
1617	1617	692.6364602499	537.424349499218	346.289083074381	130.727571104203
1618	1618	690.872535835486	527.224894696419	342.457586747269	130.447195128161
1619	1619	681.493204147146	533.687014292601	338.462240699516	132.696932440272
1620	1620	648.627607996063	542.605453801361	343.397520836993	129.268374335308
1621	1621	649.363537039641	543.303785369922	345.035809300142	131.2175389529
1622	1622	676.262533751	546.271465372669	343.605236786091	133.220266945645
1623	1623	664.824962968493	505.161193639033	343.275295205282	127.497335274179
1624	1624	677.916251783617	508.418435731896	342.486768595748	129.488447229133
1625	1625	719.774218110949	498.991199293157	345.203540891998	142.725534714371
1626	1626	668.720903662519	520.736836550539	346.295253168389	132.90536644358
1627	1627	690.32207899389	556.217068974464	343.589595575173	129.383527925309
1628	1628	671.468647888761	526.28101742506	343.133929671521	137.177824563896
1629	1629	657.887420773121	508.285616952366	342.391028452438	128.841391173194
1630	1630	690.544726709278	524.095002645891	344.779199341565	133.983219950008
1631	1631	663.8474440181	513.662456333196	344.080016214447	124.880594040026
1632	1632	635.381894788866	523.744876670369	344.351547764205	127.113846742517
1633	1633	651.635513309476	526.300615856955	346.021642657284	130.52903009146
1634	1634	649.056034666443	543.521758414828	340.839041052362	131.539779446896
1635	1635	662.660426973399	509.09936501767	344.139471074784	132.666666675343
1636	1636	676.549685766888	508.883838272679	339.069789957992	129.447528864258
1637	1637	681.671459834814	522.109247652168	338.771436157372	135.15592659516
1638	1638	706.05319183893	520.426111300946	338.082157231261	135.078612009359
1639	1639	649.394073900373	502.076554590437	341.654282789946	130.668758519015
1640	1640	674.676011806439	513.403947518963	345.764546574289	131.769956786925
1641	1641	667.803684054259	513.213552498151	340.326014624165	132.754466687771
1642	1642	704.441225210899	508.320704947508	340.216918105527	129.970403737797
1643	1643	632.863943113307	512.005528989002	341.129963548878	135.046271975007
1644	1644	657.449255316388	494.957058079147	344.768621115315	126.303873576252
1645	1645	692.341072907804	491.79064635803	344.59092097759	131.375464028577
1646	1646	673.451144800607	563.27270663748	345.337788738774	132.064449882464
1647	1647	706.817203750721	528.73513954105	342.026871455505	127.520368501092
1648	1648	674.923241908131	545.851948766756	347.827038034496	130.057890003079
1649	1649	673.065836218832	533.106287210266	342.205971432891	129.945558460949
1650	1650	692.147570099757	507.450819793002	347.491820768838	128.79020664824
1651	1651	692.093839418728	492.465545746946	342.418796958014	134.929893207098
1652	1652	649.883041365872	517.093990358165	343.728851513744	129.474364691455
1653	1653	678.675200146883	499.848766728021	343.493009567201	133.221621597171
1654	1654	641.473779533093	531.818892673219	344.721219451074	131.773236059923
1655	1655	647.252090955507	533.680388739379	345.422481575395	132.095528817298
1656	1656	638.478210443105	529.555839725252	346.697258782145	126.804144790867
1657	1657	685.199703794666	525.215662279177	345.412448419669	129.350472603792
1658	1658	684.353480989186	526.548597812614	340.543775492322	131.629315162074
1659	1659	649.614280185259	526.644664968285	343.392184325481	132.907303617492
1660	1660	653.637218526768	511.053350279949	348.135994508951	134.533924976657
1661	1661	669.931197044831	495.551484868278	339.142009852796	131.203617252668
1662	1662	648.110180334813	540.334406880689	342.879862379908	132.495705558949
1663	1663	676.061816430903	552.336636628497	338.193136189159	130.495705616059
1664	1664	682.600005878251	516.507396298965	339.261925312014	127.440113480852
1665	1665	678.027950352322	501.785666053836	343.94450980052	132.585064518502
1666	1666	678.911972197207	527.90935314141	343.595010787558	131.887936923896
1667	1667	699.561837842042	519.855519151377	343.319428130858	132.143135076941
1668	1668	663.573746128921	514.981502161759	345.595629708243	130.524077497747
1669	1669	652.365315138123	516.744377397748	340.138813717616	125.152411890131
1670	1670	692.301525783143	554.379332630313	344.719834812296	135.340532410936
1671	1671	670.223179356957	540.185077501659	343.845277177332	135.140982052241
1672	1672	680.370451735594	529.379940912596	346.719303337599	135.311452230381
1673	1673	669.531072615154	511.205784881948	339.387851718389	129.928258941749
1674	1674	639.277475220503	519.149120969549	345.652155773157	131.235397418237
1675	1675	675.753169151893	506.488163889153	343.498040595912	131.55053097894
1676	1676	664.068547715714	541.519957326354	343.668195712158	132.332848558777
1677	1677	659.447187449918	506.9657798011	340.024381509268	128.010761417144
1678	1678	638.560103336158	525.794044785758	347.490959457061	131.773513897422
1679	1679	665.562346337255	510.017644644807	345.254100906844	130.138820906585
1680	1680	676.710349783346	517.411860134362	346.490384397288	133.97625965109
1681	1681	661.169471419328	519.326167648063	342.288227919561	131.400863009249
1682	1682	698.190927579738	517.503662820293	341.108042907104	126.85354745785
1683	1683	676.734841667973	523.443007693906	340.587367818236	130.373910807717
1684	1684	694.080942128693	495.3721713732	343.570018218992	133.634793595887
1685	1685	674.400748858257	503.93031637744	339.02871873636	130.432065600291
1686	1686	677.564687464895	511.512124019867	340.15326138509	128.340960509051
1687	1687	699.159284332038	527.866998408353	342.571061436814	127.025066924152
1688	1688	668.255288674824	512.325580249223	348.840427499779	131.502075533572
1689	1689	666.283684711052	524.579769526682	348.692203560012	129.085995043791
1690	1690	678.051578539904	479.002075512689	344.006873021089	132.004994875977
1691	1691	659.637610191853	572.636924922535	348.491647306843	126.277257227273
1692	1692	678.740727309399	528.171403136494	344.421516386104	137.272134693543
1693	1693	655.274955466663	500.854989337883	345.141793854526	128.98549627425
1694	1694	687.833286180575	512.600389502611	342.902214780666	128.629172466812
1695	1695	667.017935530114	518.060667247322	345.673489126629	131.600087796346
1696	1696	671.831837839195	512.66506922972	342.731628949032	135.033961836555
1697	1697	694.494220072527	519.907585861128	342.46865999259	136.437519925774
1698	1698	651.214079233497	524.437146917734	342.996369910673	128.261293624686
1699	1699	670.431111880818	548.493985190275	346.026201801774	129.026580964976
1700	1700	685.583365875634	539.644235288394	347.248348319147	131.610020920195
1701	1701	679.333528965574	517.67450680879	343.369659812298	126.307497578372
1702	1702	675.248075922305	541.598938857916	343.265286128535	128.005037682988
1703	1703	666.043950653135	528.236423352366	346.489683579076	128.750828506978
1704	1704	716.025825085595	543.939743769011	337.012699213988	131.72627357654
1705	1705	690.169203506344	529.388555441561	344.811238158427	127.862011992903
1706	1706	681.404223945838	536.038740529796	341.759630372745	132.136320318536
1707	1707	674.790855072897	571.020855592436	342.787909616509	132.26028326882
1708	1708	692.013451333107	535.543347478037	342.864006970518	133.805426669939
1709	1709	698.249676937533	510.236995737573	341.04101361564	124.654963798781
1710	1710	669.353336958709	530.013185478144	349.116278674144	128.154749586586
1711	1711	654.51321723872	539.032232991798	346.593838076739	127.523993087531
1712	1712	661.471622464868	531.86558411118	349.536224794911	135.128971106334
1713	1713	680.821829759079	531.868336329381	348.901265483432	135.941209071343
1714	1714	674.563867060109	507.588542176244	338.873992059854	129.986045282289
1715	1715	661.550199680885	511.998191696229	341.247453120441	130.71696851768
1716	1716	672.56344087401	478.317420394029	344.625105159659	134.272669696956
1717	1717	665.909489024133	551.460830188095	344.527662022765	127.074828267584
1718	1718	672.431033532974	527.522084701907	347.803980861195	134.766917709614
1719	1719	695.077963322304	539.994281640273	347.094993549558	133.146449415147
1720	1720	694.966107875313	532.336340082273	346.38233513668	136.766809996941
1721	1721	665.228382316149	506.380216379136	341.276200071715	124.976642800124
1722	1722	659.039195357321	504.52899494218	348.424524986634	134.223219049002
1723	1723	673.09092010141	527.288393356404	342.08332718395	132.445048987013
1724	1724	662.34268159074	536.108711570052	342.58591312961	132.255084820403
1725	1725	659.602607024125	486.116502576068	346.403477719319	128.116549700223
1726	1726	685.49171631622	539.316615933821	344.494658105994	138.132984726356
1727	1727	683.700146469075	524.388782025194	343.380148332513	129.702408950456
1728	1728	694.027499024266	512.212357093639	346.863388338571	129.010141658868
1729	1729	659.793978129075	567.453263895913	341.621684643889	129.161807272146
1730	1730	667.792171231384	521.032050253905	340.760248382171	131.429181890278
1731	1731	695.676981935867	530.805730591266	347.062064155099	131.942314993099
1732	1732	693.45473016085	534.431996388666	341.98885313437	127.811077514714
1733	1733	659.25903262652	481.32023921455	344.851059163007	128.249701210962
1734	1734	667.071115403723	554.366841612858	340.399926903248	131.190231160448
1735	1735	664.097541093357	513.717635892253	348.012518027022	130.810510292416
1736	1736	676.100151622103	505.615353668323	344.764611226595	134.716297975946
1737	1737	659.44047135731	521.170527722627	345.18857563555	129.777441722831
1738	1738	687.810188169395	498.653231693963	341.93980509351	133.622996589334
1739	1739	685.016034770069	544.087958449718	347.042817035749	127.625605220568
1740	1740	660.444734819603	547.931942165	338.845190560222	124.812144648585
1741	1741	658.842420777807	487.559322697815	341.719213736666	131.92601177374
1742	1742	658.250133603419	518.367534563161	349.155292252328	135.701576643838
1743	1743	721.674019253839	546.222414805896	343.004117000768	139.85332370526
1744	1744	651.349160361919	501.081706812979	348.141064520109	138.983771605178
1745	1745	664.422314165294	551.374169233952	343.381387954927	141.347419102927
1746	1746	697.849475911537	509.294324137736	346.463296962778	123.490017731247
1747	1747	686.846601056873	536.749236255989	338.981379075088	133.857583774086
1748	1748	662.043499913991	513.85245486063	338.861748641433	133.220489053387
1749	1749	652.192371855484	540.495257313757	342.655865268463	132.808886226144
1750	1750	662.117580776329	521.974489007466	339.896263499759	131.720054678563
1751	1751	641.687972566831	492.656565477395	343.126001621738	128.482847894622
1752	1752	659.769807771937	525.304684027998	344.999172981053	133.759185089906
1753	1753	654.102044677154	469.457766858538	346.402748764666	128.970042802555
1754	1754	649.728108363482	526.262038637983	340.66702211542	128.38236568912
1755	1755	651.333636635957	501.634460283178	340.061774259496	132.606290036619
1756	1756	672.546368075314	537.691751157498	343.603010527289	128.207389969546
1757	1757	667.072001720638	521.654843774429	348.142635806982	129.705195040779
1758	1758	681.963067793608	534.784006531697	343.026068818561	131.966583302656
1759	1759	666.572997663936	527.875830160496	346.360840058077	128.354751690398
1760	1760	689.925411777174	539.471920036905	340.305569202739	131.377668115539
1761	1761	639.440942903931	562.214797435352	345.678427512397	133.712181184748
1762	1762	660.488532390731	520.002201267675	342.785944953442	129.81318512451
1763	1763	699.655853184434	529.054059431897	342.893651657876	128.731854177384
1764	1764	683.257844994948	512.506188233688	343.869224657493	129.411400654459
1765	1765	667.261474043732	519.848407761721	341.597121262915	125.09664373154
1766	1766	680.818722475487	517.400379240954	347.945786494169	131.766439799543
1767	1767	671.749091161006	546.265770875081	340.016449533385	129.674536525022
1768	1768	715.696151254232	498.104625959549	347.095173129629	134.457130303493
1769	1769	658.643953409244	512.389253941537	343.798810083882	127.623050011325
1770	1770	648.93040867439	539.608940088079	346.735643095254	134.878007547479
1771	1771	695.352408166686	522.27190382824	338.127354769217	134.789888114829
1772	1772	663.308225655163	541.023377736829	341.441823027745	128.953261152273
1773	1773	645.481753809328	542.437258539952	344.547948806185	131.970280039521
1774	1774	679.052727337783	556.611692278427	344.571773553206	130.874565869594
1775	1775	675.182841141299	493.18266486439	344.067439841122	137.054071957111
1776	1776	702.402182257544	498.699832480264	339.566838988443	129.30110226189
1777	1777	654.479496031414	504.727018119869	346.900521356111	133.045164538192
1778	1778	658.392985499823	522.685869699369	343.825860393326	132.430129424512
1779	1779	663.475346259848	504.013596958038	346.261969427341	129.66465846933
1780	1780	706.16247039771	545.925007346253	343.118239489649	129.963876320927
1781	1781	677.886281115126	551.604072836029	348.449506337784	135.421121270371
1782	1782	658.531678680146	487.626512353365	344.385805374266	129.964102953637
1783	1783	675.569406558467	544.103365015141	346.950998413595	129.542518979144
1784	1784	677.466531739222	497.289092579411	348.662109541422	129.969594421496
1785	1785	645.343735951187	524.683736939353	342.315462482051	135.29003406387
1786	1786	663.151111588622	510.657075670501	342.345007912003	128.927116030934
1787	1787	676.440691891296	523.353971515654	347.366028123638	129.241831853337
1788	1788	654.315568184296	517.952640325258	345.614158940022	134.662281278268
1789	1789	671.465670418928	496.943047973756	346.437890415454	128.419380909795
1790	1790	656.751268603796	529.431631082177	343.768676472379	131.927038128507
1791	1791	693.447779225947	540.144499446599	344.722653406972	134.172514783509
1792	1792	673.256002213854	550.777241801483	340.77635970331	130.884289710203
1793	1793	670.360639303554	514.544874651889	343.845904410359	124.861070264891
1794	1794	674.912118950711	530.517778159465	343.892515018647	129.087469773717
1795	1795	681.386163716911	507.909579170174	339.691835518566	130.217108986361
1796	1796	673.897826332434	521.422902839414	339.851765316474	131.179200462794
1797	1797	697.233186690177	536.096056223466	344.198545499755	129.078362789542
1798	1798	676.728963210234	521.847504970925	338.983831882843	130.758570839262
1799	1799	696.040628704702	504.815311195227	344.720501861893	134.804480880545
1800	1800	679.596271121089	526.485589407455	338.40740755355	136.171008646794
1801	1801	665.435743691651	512.462184285156	344.405939850965	133.397528600778
1802	1802	650.215687990984	524.790913396988	341.613492359945	131.559850742856
1803	1803	696.328739654184	484.084366182125	349.490774042083	129.529568783322
1804	1804	698.744554147684	533.870934100062	344.632290410372	127.7212012598
1805	1805	660.784705929122	514.379817000928	344.214791582568	128.204091156905
1806	1806	658.845306824253	525.567825650509	344.284768340955	127.941027731198
1807	1807	682.864147656623	522.299316083912	349.549522741434	131.624343696956
1808	1808	678.757806794633	512.11130059659	341.294567393512	127.990727996705
1809	1809	691.854585624883	528.775213667471	345.856164177252	129.703450550747
1810	1810	665.231120551757	524.049255631078	341.866373389454	127.86404443368
1811	1811	678.177539489601	552.92215714964	345.660878733372	132.181299650624
1812	1812	665.527689325356	523.59712434043	344.005459829839	130.053073033843
1813	1813	674.280888038175	498.292252657696	347.695527490162	132.716345040815
1814	1814	698.488483566527	529.956620258579	340.540998029273	136.521534055932
1815	1815	692.306584595591	542.619915141183	349.356023752898	137.389072821991
1816	1816	656.16434524846	516.698910842262	344.942083849736	127.915179837153
1817	1817	668.345876788563	518.723807281012	346.518094756719	133.216727306727
1818	1818	681.952248315583	521.624508030086	347.585271447879	131.359393679523
1819	1819	663.548616399728	529.568430338123	342.853745801929	130.59541477144
1820	1820	710.28137963736	533.285212652107	346.069705956931	135.036024692215
1821	1821	659.203985913932	504.457767325654	336.948989618346	128.927718786838
1822	1822	671.001915076626	526.065461505753	346.558928323932	131.677934903551
1823	1823	687.199423167549	527.133931761709	344.993591057798	131.603248414105
1824	1824	686.096846685306	520.185128985125	340.644237363113	129.84847488592
1825	1825	684.005945230725	546.315489151204	345.527058807394	132.788475086558
1826	1826	660.22356176186	542.938274237021	340.666195489973	127.924688173717
1827	1827	681.20803444969	542.146572822975	346.933261493689	131.454647953662
1828	1828	669.48841798638	534.065740440859	345.473916193668	131.968230932201
1829	1829	678.152211676211	540.814544732113	344.088978140902	128.142273730769
1830	1830	669.754511539895	523.655759351122	340.475306862848	135.29639309051
1831	1831	660.812932355729	541.188191783793	345.943836752844	129.672869113875
1832	1832	645.921956788482	510.055453730238	343.13630028378	128.12886968971
1833	1833	647.56255962229	530.950597286851	345.835280832787	129.47631265665
1834	1834	662.573953147548	511.083030660227	343.439351284998	132.028003553613
1835	1835	666.071191836819	525.823330489929	337.598318586419	135.023889700526
1836	1836	672.296095423511	531.338048818018	344.161532476759	126.27053442522
1837	1837	690.654166737393	535.715945912573	339.426290044653	125.274332066318
1838	1838	668.893991259359	530.275984996481	347.075436619483	134.181048774202
1839	1839	659.456359713123	504.156913259243	340.71106216953	131.158908682226
1840	1840	713.077844804914	513.86099381812	344.597513327546	130.891509331705
1841	1841	645.636184296244	503.996281090557	344.882468045912	133.983587119858
1842	1842	700.629426931044	519.930261187557	352.811183025173	130.549135766274
1843	1843	660.379963598308	535.060136662032	344.470965248003	133.302217127934
1844	1844	663.768438210904	505.407593453787	347.913879045272	129.545171220005
1845	1845	657.547332796671	533.38994297079	342.919434977809	129.169227389335
1846	1846	687.214462454303	539.792406985615	345.920589237019	129.72484749534
1847	1847	674.244937281391	534.994254415692	342.830297564911	130.549059686486
1848	1848	655.033653480059	506.324654157429	344.899733461347	135.057400558662
1849	1849	678.525400632674	537.370282528291	347.905721859206	133.544531844203
1850	1850	702.839810166008	538.663091085971	343.696161627338	130.384293038571
1851	1851	684.188531908208	515.698576367821	349.117311683989	134.245222309469
1852	1852	670.2657940631	522.454572963605	345.443466269402	133.254191806624
1853	1853	672.17519292107	503.681922030731	340.425112164398	130.522596930843
1854	1854	698.243366388446	516.111436993786	342.089775258219	130.488015005771
1855	1855	687.571442028672	542.839530524003	343.861335951299	130.06185989595
1856	1856	666.326348764556	543.206556134238	345.279738400757	131.55715243426
1857	1857	657.53383432269	536.889654005912	343.559446169733	130.021635755611
1858	1858	672.214573489716	554.688146616211	346.761240259098	136.167988575758
1859	1859	689.431869267551	524.546040506065	343.025700921149	132.196676292217
1860	1860	657.863788059656	533.916339636919	345.481830849956	132.97671814098
1861	1861	664.59458882886	529.44652337935	343.711703860374	130.595151756019
1862	1862	663.972680815757	510.887733557094	346.402598063953	131.00111057541
1863	1863	673.127867716619	558.939785140578	343.852045353444	127.50824323666
1864	1864	663.111995543437	513.584817690522	347.29532728699	129.701419399175
1865	1865	699.35781288687	527.347697440687	339.86263192267	129.65399210518
1866	1866	687.167939362983	519.152656544709	345.102640288739	130.380353080546
1867	1867	695.332096701454	510.990202422448	350.026327920914	125.322440293435
1868	1868	671.916084623139	527.950020460163	345.196190857587	131.364423327643
1869	1869	681.639139613572	510.848177425173	342.357698525705	132.168211425703
1870	1870	671.274664399413	511.375605161822	342.274807181831	135.861991298171
1871	1871	680.907312562961	537.071771587347	343.495559129452	131.239955938009
1872	1872	698.122854902	524.605940083813	344.634469842189	128.031618389693
1873	1873	704.542804327077	499.922770567595	348.778760876548	128.906518938497
1874	1874	685.905280640154	518.388699729465	345.996095748754	129.324947820988
1875	1875	667.16819785193	469.07616980653	343.191967905715	134.277541663327
1876	1876	677.64264111433	519.399760982127	345.551415709884	127.404040688408
1877	1877	671.003967540666	514.465745359494	345.084341991693	132.101381953661
1878	1878	650.818860474958	520.235019872117	345.675799345746	130.002112430821
1879	1879	686.105981485066	537.711805147885	345.29294232975	132.953125151824
1880	1880	649.189930917897	531.131365578105	346.890439854808	132.200522215353
1881	1881	668.474147141843	526.276354762233	341.100065303422	133.062133529827
1882	1882	659.382610855246	503.176737266246	343.408123441073	133.662446851032
1883	1883	683.151610415149	493.602550901169	340.427240286152	132.462579449518
1884	1884	693.785457441141	551.033608704007	339.66048006999	128.497804369801
1885	1885	645.916325307798	544.038222004235	344.756211609525	130.288806362216
1886	1886	698.948563604372	517.152420272393	340.607984055076	133.3387624795
1887	1887	673.093961237913	519.775154035918	344.414338909252	129.384519384089
1888	1888	680.13381772658	487.959886209972	343.358281830146	131.43739948069
1889	1889	693.116119535391	532.856977734145	345.727028978343	133.850335521926
1890	1890	640.487179576495	517.116881225527	348.189840450554	128.935042414483
1891	1891	659.719311151335	549.73808863151	346.183113800668	128.271289185647
1892	1892	676.116985724135	524.640750763357	342.246093955626	128.526397901698
1893	1893	681.805137391076	511.862665368242	346.151071581501	128.63788253898
1894	1894	678.471387099285	500.192989402811	342.970539016879	130.163957372374
1895	1895	649.735886176557	515.725598172638	349.982332938889	126.1340770772
1896	1896	673.748422912528	522.429425020848	342.495538886799	136.064073650539
1897	1897	661.568512902225	528.32557616554	347.18240142743	136.544310447128
1898	1898	679.425092225487	516.621292328124	345.593019319781	129.813308934183
1899	1899	668.841350976944	497.599825924733	343.968067543188	132.51003835321
1900	1900	690.213423634156	521.726779257475	341.000564185817	131.871485267094
1901	1901	679.971052719174	499.264462126571	345.924616986953	130.424018676358
1902	1902	652.425836799056	501.193928416287	341.495661971144	130.200070610631
1903	1903	680.426550012655	533.219209427042	344.03287500292	133.170700062601
1904	1904	694.849115700633	504.861843163629	340.624056401509	133.955500099692
1905	1905	682.184361062146	519.229631069298	343.301639806837	129.071260519033
1906	1906	670.637092922544	499.488908240608	345.99396170776	128.475667695177
1907	1907	681.037339012652	525.128826364869	347.887030294621	133.931713549693
1908	1908	671.41091908477	519.414085151628	337.643623684062	131.452989084979
1909	1909	682.396388218947	553.526776941841	344.877429300212	131.986197171188
1910	1910	671.058372780579	530.935270177269	340.848944995672	134.385583118919
1911	1911	660.12500991358	536.965758160445	345.60155022232	134.503390000561
1912	1912	676.414907868692	518.878452780191	347.677014144208	134.598256468896
1913	1913	688.34720973324	504.128412787467	344.484188816666	130.033141509117
1914	1914	640.430648028969	504.319754132611	344.379342197755	134.22405147307
1915	1915	651.574293163814	522.95078588805	344.915084679839	132.141517634961
1916	1916	662.208287739015	549.081648136012	346.706497800824	134.156864334582
1917	1917	682.286410393541	508.282959229098	343.412492700381	131.462726687976
1918	1918	652.407548391187	488.295992047676	347.584082447316	131.615995575716
1919	1919	686.288567495537	551.590000337932	344.270584509974	132.643388767358
1920	1920	695.871686980919	550.794714690935	334.800159702307	129.958536290629
1921	1921	651.82234010054	496.493990561138	341.800061516494	124.371196694533
1922	1922	684.848781882461	527.111143258495	346.584843826842	130.061485539112
1923	1923	691.509866090459	552.758624636937	348.37680291018	130.488538922259
1924	1924	644.094516237741	527.676657021209	344.480639606956	129.300678264533
1925	1925	678.547335604772	543.433044778319	344.629739041162	129.81939855868
1926	1926	657.206120643785	536.761041965894	338.087469072991	131.880629983395
1927	1927	670.086994300534	519.025427649848	347.877723644902	133.51852626704
1928	1928	677.198603285567	513.423060271818	344.487891995767	137.034009075021
1929	1929	670.402321469427	519.718253673039	345.825009865235	126.751082955996
1930	1930	701.207262603842	508.610015523205	349.691392803126	135.415908974
1931	1931	664.984824875015	531.476769252944	345.931221462444	126.207941542501
1932	1932	702.975955755496	522.449743496261	344.865342197785	129.611928287895
1933	1933	694.421691857226	536.432012279422	336.911699050417	133.005287869703
1934	1934	664.862312608674	497.483501499491	345.73538793031	132.549765559965
1935	1935	672.247059173738	512.571222273488	343.710569071655	131.062539151409
1936	1936	684.423410855357	541.614709630594	343.756799041468	129.303105071066
1937	1937	690.404374150294	510.377929834976	343.448507171077	128.342646455857
1938	1938	682.823751250926	542.384857003952	348.00703285061	130.942968216338
1939	1939	622.186704926145	532.911805021948	341.208497065562	130.785690322759
1940	1940	662.513484456655	509.851818040143	345.710722966632	126.451740354576
1941	1941	670.330632608493	550.168658805081	346.368330953583	130.147621893663
1942	1942	665.1296003579	542.540955179852	341.584991306028	135.853154271126
1943	1943	668.026925038156	524.906563891826	339.370062187615	129.125807137186
1944	1944	692.875147766382	534.028208342599	344.382001742509	132.212895775117
1945	1945	668.756676595595	527.557799597013	349.275761374749	133.834296640884
1946	1946	675.364011893601	522.975878750634	345.527397282569	127.04968885597
1947	1947	675.310205448667	510.166059053827	347.582505188804	130.189497572633
1948	1948	680.837197354032	524.349657720269	342.862665721091	135.441836447327
1949	1949	669.47121807455	505.759155485674	342.49230477978	137.324274399065
1950	1950	671.768516692905	517.021184729115	342.55047846853	129.445044596459
1951	1951	697.425694389413	542.61195879338	346.461745726475	134.993145335291
1952	1952	657.788218740979	517.668970786732	344.54244172109	133.079103215479
1953	1953	653.879208748347	529.562272393453	341.632820862981	130.091300981664
1954	1954	674.65295361019	530.950682522557	340.340929607014	129.476903683789
1955	1955	666.597539481654	494.732217084006	344.142306943388	132.925903645644
1956	1956	687.117300939233	516.084640833365	341.971535374678	132.171102574724
1957	1957	706.549261968232	524.098054563485	341.895304678247	131.449127921381
1958	1958	682.308645424875	533.61814703842	339.002338312776	131.69004645425
1959	1959	707.334081405125	516.961940102917	342.26146364497	130.129884740173
1960	1960	657.799410751767	521.84204069561	349.542941385328	129.080340964233
1961	1961	672.561378742988	503.130367738929	342.142408305887	127.488470346348
1962	1962	656.457041332143	519.00774240044	345.214070824551	136.09912713627
1963	1963	665.269899403399	504.538775664385	343.641598720198	132.237941250063
1964	1964	688.163921596006	541.59346763581	346.731200727911	135.157369452811
1965	1965	675.116550365014	511.252733250864	343.414576946469	125.55596161513
1966	1966	696.014786213158	551.577760862224	346.219422388198	130.824102052896
1967	1967	663.222028295936	515.508418663312	340.816868322285	135.578920965134
1968	1968	658.017328011652	526.258864568396	347.260546902355	135.231237131049
1969	1969	655.588703973192	520.361241647594	342.382351132146	136.06278608404
1970	1970	652.850764050158	519.28801809383	344.734127370798	134.228630651444
1971	1971	655.376727996778	539.078598876449	342.059367270718	132.411479833167
1972	1972	653.669988952197	513.050201828741	342.843417409667	129.526916850357
1973	1973	660.72453399289	510.678070556075	343.065789435879	131.111394444129
1974	1974	667.752593798842	497.353424877744	347.723965262181	127.486507589557
1975	1975	677.721390481797	516.648401664818	344.913496288003	133.139453587365
1976	1976	697.630839824768	513.646727302141	341.236878157908	131.486901173785
1977	1977	687.56109423652	549.65741770833	340.414194487494	133.943868342015
1978	1978	672.662227702937	529.63488048565	346.003741705628	135.568299087757
1979	1979	692.431673193587	505.757118411464	347.042661861009	133.724878094666
1980	1980	678.597537312711	494.988626869594	343.735789296052	128.548512379676
1981	1981	665.114961064181	546.754131870473	345.478002800938	136.145264356993
1982	1982	655.911447995514	519.620956790145	343.531153401439	130.624188532834
1983	1983	658.582055346795	546.765516766177	342.700572282214	131.092494427748
1984	1984	673.09839526878	538.329174960961	341.537051475226	131.50462658577
1985	1985	668.476052236489	580.494428202731	342.893949264369	131.819002514521
1986	1986	664.189185736423	535.157574801608	347.447217591787	128.388068577868
1987	1987	686.972355906077	502.738618001231	341.291400164687	130.257095692282
1988	1988	670.973608838977	510.841986278009	347.474441900355	129.404870082857
1989	1989	658.206888362392	510.474598170766	347.102879195428	133.100967297564
1990	1990	672.941186371362	537.070834149291	342.303533484068	132.827134697384
1991	1991	658.391816901333	504.19351889858	347.372685582514	126.552890046121
1992	1992	673.341307823913	520.534508884104	339.47721626692	129.478840933359
1993	1993	697.851315910406	543.14958936586	344.910511018823	134.81214712355
1994	1994	691.982674236011	513.002626774124	340.803876566839	136.757437416681
1995	1995	685.786849655919	538.330351378246	343.445168146635	128.02733994348
1996	1996	671.168764063542	515.358574292202	343.884067535873	130.341179045832
1997	1997	698.617190675363	522.812445781295	349.755153740068	135.092346275644
1998	1998	676.036036696927	529.706205582039	344.084385919609	128.134791953914
1999	1999	693.735444072773	495.878910944647	340.001353612844	130.183173440651
[truncated: 3,001 more rows]
