# Supplementary material for: Hypothetical Outcome Plots Outperform Error Bars and Violin Plots for Inferences about Reliability of Variable Ordering
Source: PLoS One. 2015 Nov 16;10(11):e0142444. doi: 10.1371/journal.pone.0142444 (PMC4646698; doi:10.1371/journal.pone.0142444)
Supplement: S4 File — All experiment interface and visualization stimuli code is available as a zipped file. (ZIP) [file pone.0142444.s004.zip › experiment_code/data/one/84.js]

var results = [[662.898922311466, 655.548960646625, 691.944161986161, 683.078237530705, 672.791511743469, 665.425785802577, 683.335294510918, 669.785955534774, 692.105680255319, 636.98206885698, 662.963155076884, 656.359920394038, 666.08448843392, 693.626418412721, 687.249358245318, 659.706568573954, 683.460808331896, 660.485450409949, 688.232982366022, 669.793216188146, 668.255048046964, 676.761221716255, 678.107329396342, 665.940429530941, 683.858261966957, 677.839177884217, 680.178106106216, 696.816042483155, 668.403313791015, 672.513880378703, 678.186443403741, 659.00030154765, 656.721769259082, 666.050105972505, 665.126639866995, 675.281824756684, 671.332241208502, 692.981052301434, 661.109081514753, 655.520721052474, 686.97311121735, 669.447246970377, 662.992046968771, 658.965333746943, 671.918612314113, 691.328725962535, 653.900157613934, 682.193828106742, 664.840617091652, 689.857940080786, 681.947764216909, 637.369654577656, 680.095411282507, 650.815858119034, 684.615059703366, 654.763503356316, 656.373061907428, 671.038480003031, 648.729005244754, 667.26263873593, 674.317221259224, 691.927131443912, 678.626773961878, 668.649507722555, 669.918437247589, 664.836639424381, 647.959151733433, 684.609576198335, 665.367908502214, 694.466140636308, 652.154058025235, 655.105433585615, 664.545800930266, 674.952122105146, 671.341256158891, 691.969257734467, 701.318204618496, 663.349238232862, 648.032917066725, 687.730470140996, 677.586246485934, 680.141917444394, 650.675993639541, 659.069187835143, 686.50217443844, 675.362561949068, 642.981693948782, 676.981854890738, 649.915909230547, 666.691256233064, 705.305015250764, 669.636464790386, 645.270814616949, 677.49356864475, 649.06367834837, 640.319885825696, 660.555865521749, 662.854148183379, 639.688641882681, 656.394392962074, 690.880489908167, 661.147857163329, 657.204819997464, 652.191683462128, 657.749122389356, 653.07193364118, 666.270469853993, 694.73912550624, 670.132249595768, 655.122012260411, 650.768422809256, 671.125595386394, 694.458328584219, 676.349629720185, 665.660472938768, 652.21407992312, 658.214678475302, 680.368818850769, 663.029546854798, 690.293158238674, 703.52811809849, 674.353118692736, 683.007779809403, 644.450155328618, 644.849901059329, 663.228477850542, 696.592748873615, 670.026184570762, 650.273338863788, 649.492965253945, 668.546665452507, 661.459180975029, 673.845078438011, 674.09625514346, 659.839926502492, 671.954499807111, 671.435156898056, 691.283580948897, 690.041769146464, 649.579477699452, 620.154836372495, 682.053325126395, 669.037880107084, 693.141566379255, 686.300860095365, 687.677736109289, 674.092170867455, 641.13507521736, 675.999051467509, 683.823794750327, 657.657649276277, 684.683427398088, 691.89796596876, 659.257392884557, 708.193154700806, 648.276070936164, 682.39074659284, 684.944257843732, 664.488586313111, 676.356696989333, 693.233560035093, 673.179136478937, 680.499652991454, 653.346015625459, 690.997960662957, 669.565000912487, 648.652615441045, 696.414428111413, 671.923837736585, 674.102993122884, 650.702123638655, 675.469084174107, 670.53686262287, 670.826912520301, 704.225889695487, 660.646551508924, 693.202564603825, 669.086005821265, 663.965850016568, 697.660982269788, 655.776180921919, 658.581364188023, 711.150054724243, 666.540850863926, 666.167287067192, 695.204718932796, 690.476489407552, 657.468668241981, 684.965333021803, 694.262214694779, 706.142348861547, 681.256360178769, 676.88152135872, 688.373102928313, 691.912441856394, 676.459416115467, 674.130901962628, 676.896513639977, 668.725702489548, 652.760182028728, 645.395592777578, 684.462756690921, 691.36875397787, 688.627244092479, 685.420565343688, 668.031238041547, 668.634791147574, 674.384800904975, 674.927817548273, 656.641156753748, 644.615265510625, 681.714181079332, 669.617219785978, 680.980291356813, 664.381535471807, 668.92183675098, 682.485278471964, 644.066643833115, 669.651971211892, 651.571189049196, 689.827138172242, 704.231849515506, 644.100288556467, 650.630218150503, 627.082781393299, 654.86044253377, 667.146882169232, 651.841296849628, 656.765634699864, 695.685288095164, 645.803070094329, 652.923086797152, 652.062660447205, 681.374265649551, 650.615652554537, 687.86373891358, 634.074494895072, 668.200894128564, 716.184936841582, 678.003409930012, 639.126043512558, 654.703843143534, 679.217094193032, 676.515981675832, 687.76872117697, 702.775647750232, 668.293067562667, 652.746606141063, 657.43705860061, 685.31149907214, 663.571800545475, 709.112445461224, 665.644446442725, 654.141563530351, 666.285751828684, 674.331269754279, 671.555959714932, 690.682089162416, 681.604325363239, 667.821849574329, 652.109469428064, 684.366241651353, 671.013493576968, 664.207519291485, 689.280345856759, 647.079879533948, 644.812502953412, 688.508221058755, 673.653682897372, 682.438121692961, 694.32525045402, 673.286884374214, 679.576917461114, 670.50589069201, 670.987685414769, 678.731546088069, 708.960816566629, 665.176522764085, 669.624231129181, 654.346230581977, 652.416811649849, 677.181802279139, 702.733795224153, 671.862417752994, 641.983600683317, 685.954777462518, 676.494778949151, 675.212649538263, 661.247423815239, 675.342607262368, 694.535286487211, 706.315127779469, 651.657661135083, 676.194337970477, 652.489118458266, 675.636226509136, 653.276554414213, 683.351710658407, 659.617920610106, 683.594146111382, 671.315111507799, 687.510993095083, 658.808676332718, 661.101765931568, 678.052121375216, 668.299017753539, 653.854792734085, 695.88649791591, 675.105503460708, 656.08189847933, 646.670914894039, 685.942907482827, 658.102879069453, 684.709696172565, 669.18716519823, 676.079688154578, 652.833032250648, 679.875688046853, 692.988779809354, 665.982347366024, 686.519931199836, 692.251836674264, 697.77565060954, 688.112248513442, 646.510974295415, 687.643962478392, 652.424173460713, 705.449770080133, 675.283262564931, 655.783481873205, 708.674319813088, 661.444450145014, 658.272535639343, 671.723698269305, 631.852752896705, 659.117136870631, 679.775246975399, 662.051705726511, 682.565253517365, 689.283408183902, 678.241163424242, 689.5104340258, 673.154541747057, 661.005897559508, 674.144015271557, 682.463068394609, 655.786053745971, 677.551149896446, 670.318795137434, 673.984566614383, 690.944025535656, 675.274144826973, 688.088131258339, 686.337407305176, 689.417474046626, 652.3802664548, 691.020165471574, 670.111130657371, 679.369304523654, 716.56086637536, 663.158584894556, 653.264313477581, 681.034306694403, 700.689355297295, 674.121965064671, 660.478046074753, 673.759184224592, 664.763791783597, 647.81040920852, 652.588402333513, 654.931896292916, 640.104534735221, 680.51179092892, 693.944495337023, 675.956749737586, 654.595382843639, 648.270363077966, 647.36857771146, 683.91251073529, 665.378254214801, 692.073254078404, 673.427225459195, 655.313236349608, 683.413614992035, 691.299881566109, 665.805103429577, 657.156207169328, 679.974475319331, 669.578515732459, 667.793466236419, 666.956597803454, 668.49832785956, 676.001182355577, 659.054400793403, 664.787361404465, 646.999329673, 671.435309161697, 658.130537688167, 659.980692839335, 676.735537653337, 670.852982726652, 663.964039194229, 679.129227069589, 681.795998665554, 664.626462604572, 638.259400863021, 649.604854453992, 678.30354431498, 684.691414101862, 679.747856755636, 680.176020456589, 675.238860451373, 652.248122520915, 685.342962138436, 661.804849698779, 673.335768245784, 661.073532488827, 683.5403688024, 651.708732561107, 674.380808931619, 676.497213554399, 684.785012759363, 645.569520517529, 684.827865718638, 663.30041464824, 687.94111877145, 699.890712160177, 659.508436342138, 669.294365007241, 692.185503072977, 684.390441812058, 675.355707062391, 651.264956409736, 690.859693254406, 704.065111710039, 660.938744972991, 681.582537559805, 651.420231110763, 658.634012925812, 672.638286262946, 673.229944839274, 668.430657748667, 655.095341527915, 679.087425761448, 655.261144926729, 676.953050805297, 668.654385378025, 675.949535869994, 670.298182203618, 653.582909749128, 698.402961634775, 668.286839016643, 675.395782646951, 698.804576190614, 682.012679912158, 706.634341123154, 685.436058786321, 670.355759238366, 699.805313250999, 646.469315048033, 683.917628165508, 663.697912582511, 663.342360277874, 668.315820899996, 649.143235642454, 699.861127130156, 652.135940649787, 687.546838244519, 668.087150351552, 673.522629688994, 643.959834604675, 713.492936795116, 662.331060967419, 651.171244906141, 698.386941567788, 678.669763324605, 677.50930705978, 640.501444334169, 642.407480069672, 707.380337827085, 668.000071364814, 646.756687582088, 680.274083968509, 683.320937553856, 677.847874161173, 651.927066815469, 661.310715724617, 651.933128119416, 653.115885830677, 668.567107910278, 659.252778171106, 661.36654568654, 687.941684797995, 703.617014507245, 681.870604557395, 676.787405322825, 671.258376993152, 684.885470790095, 649.531915730439, 642.995541897239, 669.847619768846, 664.465552583179, 702.480834713408, 676.69100423949, 695.593207449069, 645.054621439988, 662.13060989477, 661.748680715567, 661.257082984814, 667.816466499739, 626.213435962417, 680.854023559352, 668.46423630481, 649.735978762352, 649.33730803265, 674.154121926336, 680.073447393094, 714.176437644539, 678.889271014474, 670.710841726508, 675.012195096952, 672.042683654305, 653.387664377957, 684.305120041995, 629.633709683475, 676.305766286133, 686.547414094032, 681.661348767525, 694.528642053498, 688.703756808431, 650.437563928582, 671.950320877619, 684.295574566852, 658.527063215094, 635.977873880756, 680.471584696076, 711.658907570019, 682.475509440281, 698.195331030193, 683.302148523882, 668.061482913056, 703.512973484398, 672.117050359523, 669.647276855171, 660.127736685995, 698.649154835687, 666.573566777505, 646.605123509623, 669.055469380829, 707.18040651723, 650.088285684113, 685.780638047885, 676.496161105343, 674.545919083836, 668.885682879205, 681.840719989469, 685.951597626886, 674.73293541592, 688.555951974701, 644.455583197168, 661.310843507655, 674.342914314098, 703.302527242059, 655.354364190498, 666.464742835105, 681.662425433343, 690.706437258114, 649.667036904887, 690.053108463937, 690.937946933351, 658.776872462168, 658.730448527535, 689.268011334885, 707.263151708652, 663.753866121312, 667.843045383726, 628.035175219574, 687.041954320554, 686.84184210338, 685.434442428509, 674.416958388453, 653.752036347464, 654.571610433115, 667.069636490645, 659.98836582732, 653.993272236544, 670.512190930375, 660.421923151708, 667.295186799815, 667.215428213636, 676.801879639023, 651.275561138849, 662.633576650798, 690.952790737544, 666.419942274909, 682.248736329242, 682.054562780553, 674.570270816286, 682.573703511232, 686.195394685288, 660.288707410095, 677.469790947004, 671.76590030683, 677.264156819217, 683.547687959656, 674.987096493982, 682.227644302131, 650.60105192176, 654.463280981083, 683.165248807503, 652.699000933834, 670.975699198353, 686.219304556994, 677.49213658569, 660.54470441533, 641.101405256493, 676.253491528549, 666.772967410071, 689.713643021463, 669.65953178436, 667.437637837629, 662.269120076314, 690.778483692483, 663.586674709815, 677.885673982804, 684.165679515862, 639.81178420556, 664.214053812369, 665.194458614848, 679.544066042236, 697.599850445631, 659.903815233767, 692.090628182526, 667.894694559599, 654.640483613209, 667.407281469448, 712.090919397597, 720.2701662136, 697.336698201989, 651.261186070202, 691.113565453067, 690.810100280551, 668.265488033836, 684.130666494995, 680.153238336365, 670.830863817854, 661.856991920219, 679.952660705399, 657.525357874564, 660.488171100966, 669.921372502804, 666.828770675182, 669.943080407072, 698.876319341936, 659.472071367767, 658.141749061358, 657.141869289208, 678.565642860868, 685.617266204575, 677.397812993154, 656.190710294901, 678.813052091196, 652.66303525091, 712.356535683033, 668.923367716223, 666.222893673766, 671.344558905064, 656.369434270779, 692.132476255449, 686.809263364478, 673.845046378028, 674.80746328241, 653.165314713293, 632.753203667519, 679.152495975901, 677.40174728977, 665.606151614312, 673.362251744651, 671.629078720941, 676.704064817113, 667.96329506066, 662.559369566803, 689.509096627718, 663.484538056065, 686.445002710385, 655.890306477512, 690.971337517478, 667.554332932823, 689.146433747634, 665.435279540286, 683.569861564223, 703.445943697217, 658.222896050146, 700.236553355537, 679.54093134833, 648.937565731479, 688.382865630951, 672.65015218356, 690.891070398338, 674.285830272459, 708.584252276503, 685.181858309802, 672.748118359829, 655.787511688666, 646.408951902249, 693.00007191914, 684.770388618112, 646.14539702508, 685.319215048806, 632.055872565552, 677.650378123349, 641.890175648108, 673.724302967616, 644.246206242008, 646.115307286079, 662.109250038999, 640.397325903441, 662.00193740961, 649.394193458616, 695.048097965623, 682.646334610813, 651.496219875329, 690.719937323116, 688.18004652626, 674.010937466644, 657.440736530717, 667.916690640716, 684.192310186618, 637.358578030554, 681.658040325589, 695.185022601066, 694.623822268988, 693.816491685611, 691.037499068529, 670.020448491674, 663.507487863287, 677.286686409612, 694.654570516194, 676.677003096261, 658.408541321007, 677.493966773811, 684.800518506892, 671.173465440833, 625.918573328551, 654.266623134294, 673.581227162749, 686.067614089159, 694.435338619026, 673.783339310374, 650.598227277558, 682.563657104209, 639.230676330257, 652.017367426044, 696.382837147417, 714.024574188094, 671.593294688626, 664.898504288937, 676.943588244069, 668.292591912423, 652.214014166242, 641.123520733515, 695.335093422526, 700.321524236877, 677.931928365012, 675.041521090486, 689.375250454009, 679.593731867719, 685.382374712791, 674.276935934175, 659.308727305618, 666.050045938626, 681.884317971047, 667.984938419833, 652.202209774585, 671.116969650144, 664.25131942382, 654.68999116778, 685.650818470295, 668.288038687939, 675.04984207531, 683.843360609486, 683.059011477894, 657.180792484235, 679.680440507537, 673.605124568398, 670.724910640116, 702.231644663278, 657.04817287999, 685.678293777464, 668.099377722725, 708.788145770689, 684.639326819065, 649.997302169003, 697.685295136362, 675.473319861117, 643.524502577603, 655.72977476235, 695.945790870751, 648.228033000795, 682.834035046897, 677.839719796908, 669.740869025712, 662.282366809323, 705.196131388271, 696.751607052631, 678.353094667557, 677.37524311362, 665.766627070195, 695.415132488648, 664.476042596523, 674.255195305352, 661.726954267493, 651.151755439819, 687.068552849082, 660.377092631549, 651.75077157682, 673.456053656182, 701.712284171201, 692.042376699084, 696.033899300752, 644.154583774469, 687.577210440379, 624.263744732262, 683.644607415975, 678.869083539976, 692.455177489333, 661.840799606044, 684.216206512465, 662.129136630739, 673.969543490919, 679.845763707925, 667.241259161707, 677.37173589059, 708.689672861148, 669.194546783249, 668.301148444495, 665.381137336747, 686.794154667232, 682.552223155286, 672.483870298906, 715.134041276767, 663.484169751292, 664.415738502146, 669.652674864177, 633.51044646427, 682.153005098853, 668.468447828621, 689.338231410616, 641.272441230827, 680.833392354375, 681.052189704756, 659.449438683662, 638.626639110765, 661.99733602422, 701.924651586839, 682.104653492975, 677.816291346846, 665.51550750819, 697.622601702035, 674.016676471699, 668.534046835042, 696.26279513005, 664.442387581231, 673.755924845329, 707.747926375823, 676.036600050195, 650.404596602046, 676.331270438756, 654.767829305744, 662.075919833063, 660.558966994877, 675.480485286235, 664.394456419466, 669.801580342336, 681.903209570781, 648.713449017485, 709.474545113267, 671.869183136232, 672.458323686939, 717.372654769779, 665.757918938297, 638.215133866472, 653.076726362918, 658.490179485599, 648.324018416249, 681.616135966923, 662.548045453838, 688.633877763352, 679.181336918647, 671.974588902531, 664.556888538108, 681.866112303184, 684.201104791402, 672.260669423871, 657.455005891638, 692.419284486277, 687.045262620769, 676.404815323691, 690.931124990889, 641.495413495287, 689.98604056627, 670.016827910305, 677.690378386603, 648.774989558531, 671.113887635646, 679.910155330274, 685.729528709878, 678.580997206232, 678.876382803488, 677.468825956874, 665.364767750549, 667.665914221401, 652.111422501621, 649.500493861888, 678.896697638125, 666.833979622108, 679.269462203705, 666.82528911973, 682.517091891571, 689.26334748495, 681.513137928639, 687.129327237976, 680.098614605309, 661.188791223683, 646.582055024921, 659.352426471478, 648.259590953857, 702.343307272706, 642.257431170418, 673.069980241461, 662.510340070375, 653.544080990604, 676.121356907827, 695.136820964333, 659.760111821222, 640.020227593146, 665.782832517409, 662.753577304938, 680.272960773427, 673.629784936323, 652.117247801482, 655.860292386289, 642.856665300418, 658.547661951702, 664.666741508796, 641.757325959832, 685.88229448107, 664.012478254911, 691.014169372058, 648.744935211274, 669.473491827662, 680.447131294141, 670.660251867448, 665.429074508989, 649.680622349332, 698.090708560926, 700.152487348962, 680.329876259639, 686.897285376656, 671.288478109326, 663.467674307831, 667.080837495336, 718.177833986054, 668.305749233703, 667.62939110228, 677.104701850132, 655.575316248596, 673.905960859498, 657.679839378564, 700.334735318878, 657.777623057854, 685.572652483529, 662.227850015554, 632.571664169595, 681.485861009397, 662.511463161884, 678.381238622537, 665.874017478264, 670.957094307338, 660.450753978019, 688.923742054157, 661.417854148764, 697.021176323042, 660.270733286859, 683.555407954924, 651.298043946734, 701.133916646054, 692.872250368984, 694.123694590302, 676.614102455697, 674.251264143864, 674.721107811869, 698.419054914776, 677.44353325191, 695.347834075725, 672.564652234837, 672.048011304791, 662.338740518821, 662.918047800502, 647.154211964943, 658.284132522694, 656.353081523678, 675.821486923269, 674.848967944109, 656.244485538109, 625.556186719424, 687.046950255174, 678.503913701749, 654.608830181379, 686.174737392348, 675.557216030564, 687.456670446017, 652.325694941268, 689.137158167338, 662.790950236998, 670.020792301231, 675.693589055709, 673.791746762282, 692.756682446707, 670.274198344407, 629.823040513672, 696.967023409583, 648.713984756748, 661.824712656148, 719.88222849114, 687.874321813433, 681.215738615944, 689.080804355844, 671.840321982973, 679.363094472897, 687.190038639812, 680.177672156323, 688.621738834009, 694.32446759426, 695.426794081363, 697.084003520978, 661.526037953076, 684.449473231172, 682.020354577737, 689.186216755767, 647.042334326612, 667.336282563744, 688.612197115844, 632.054043239988, 686.537520273827, 665.108372631061, 681.000792576412, 689.733323457533, 701.729439543821, 660.893070412235, 679.009299629039, 683.761661296204, 668.154910237055, 677.425790321015, 669.860726778876, 671.336545446854, 663.013401866031, 661.815801829427, 682.181385774, 649.016271036166, 688.4214547768, 670.076083789117, 698.370806018147, 700.577104129794, 674.256281955992, 668.74515157127, 650.183735188438, 693.260322474511, 662.500932986147, 655.582008381273, 656.358575650447, 675.582373606229, 688.303198576944, 665.375960913249, 679.160073456046, 679.801256185949, 674.814363608648, 683.158408303779, 677.060074600776, 657.426936147098, 665.079620396082, 686.400624048637, 668.526480081068, 681.028693654124, 655.833187762197, 662.820755373936, 689.807430981195, 647.087569529924, 661.832808164531, 666.62828661058, 639.325671766466, 657.009641452797, 657.218249884262, 695.65365386378, 662.771373659583, 681.583817634035, 653.172165265367, 659.758234850491, 670.352149758417, 684.116795743464, 675.895660246278, 657.727105243023, 655.79913123498, 648.156637842768, 672.154462942175, 650.472192312481, 646.253126881186, 656.523069920208, 670.320809457148, 654.488441861608, 664.329604661756, 656.91077649421, 662.396372462938, 664.512330903916, 664.963121425837, 677.178953544054, 674.046705009567, 653.327228403487, 686.649098018818, 690.155790567107, 699.0322226571, 679.066667061355, 660.246658991888, 658.369244429775, 659.694768411043, 658.934179234798, 644.869848779128, 673.501662968081, 687.956092586464, 686.672827097294, 665.240785588458, 685.952091725747, 704.200642348519, 670.605389741918, 700.865661096045, 673.466997949566, 666.295928342814, 685.610010934894, 685.455170588776, 673.586589498307, 694.202214740775, 672.599665468361, 688.648842820967, 664.99777407229, 675.041292044008, 664.429845550674, 681.554004324719, 669.31936853437, 691.374871335695, 643.158335871762, 674.409574505262, 645.171048964284, 671.038172245237, 724.616721421802, 652.320410447222, 636.713586226802, 677.380218415361, 664.349771186783, 663.442268660221, 676.97576008397, 679.033865908261, 686.130137911114, 682.493233244303, 664.994649900903, 701.736312395274, 654.575824083884, 664.226469126299, 656.387020497605, 657.642029610148, 675.567634254689, 693.455877994358, 673.98259749973, 681.26829914345, 639.883798580924, 700.227820256137, 683.362588529823, 671.55387701632, 661.949542574388, 663.282544349077, 671.840203530307, 683.431583176497, 674.667320259352, 685.358717679279, 685.570580922002, 655.276525098731, 634.226250816321, 649.283555056658, 664.917981727494, 658.69548768402, 671.445977837592, 660.294018791973, 677.345373592976, 668.872437302062, 655.68755883713, 674.808591194425, 666.291647727049, 689.664378144466, 696.08165900861, 678.60008928362, 662.200069797521, 663.578888895881, 655.460796191488, 653.719540115846, 678.861464457678, 673.635028207687, 666.996832426881, 689.738063732531, 672.880846240655, 649.520309816042, 668.467649676119, 685.398928809239, 643.287885201107, 652.941596072351, 661.883703185236, 663.887725355917, 684.544031786271, 650.103743026766, 682.088490562089, 655.846835775787, 654.601915036914, 653.848615149448, 681.238003366207, 658.236300227611, 640.808406067431, 683.617490562269, 684.787164104697, 681.164310206936, 668.444502267276, 679.587358710502, 694.462554744867, 679.561476920017, 672.240862714696, 677.870721437931, 678.767620777533, 668.120808863007, 671.860470786064, 668.823336873895, 686.41510682845, 665.809659625712, 656.388994425208, 656.576470373683, 660.256195211498, 656.367253076486, 659.857709694352, 640.516652490712, 676.505276896367, 663.692150756421, 674.855595786157, 686.372850006918, 678.356838884413, 677.496811043183, 664.88186247642, 689.786049681839, 668.207437687911, 636.374398701381, 666.138519559792, 684.981794101731, 697.028050155274, 655.224221373156, 680.555240432527, 681.043586565774, 677.358403029906, 698.922614443486, 672.119437137436, 679.889657977529, 651.16994839335, 664.515228292364, 674.593697812581, 669.173184011292, 658.229617595864, 674.0889144537, 652.646622713328, 656.873968815415, 674.816976297331, 723.474414502634, 652.4367337205, 689.203296138311, 669.530228434713, 653.604136845691, 700.126889629524, 659.690617842109, 685.362941962416, 680.171387906753, 680.165190441919, 654.39969456482, 661.013037645264, 639.128218307559, 654.9552889453, 662.428719562863, 685.578046497411, 672.430416302211, 672.730826055399, 661.29099594036, 667.463923281626, 633.895146586679, 659.943094041515, 657.575346133199, 668.935595004247, 659.955297481886, 683.948487090335, 681.314473541583, 666.029257163158, 701.075828066089, 672.361935794813, 658.507415251492, 672.092087750356, 653.552768163549, 656.47452445858, 680.969718712321, 674.774410549841, 674.594774385797, 671.865653386042, 694.157492563593, 678.342217152637, 664.775273236453, 656.25060092506, 678.478311343037, 697.221347990768, 664.333651574034, 676.704604522691, 667.984348584981, 660.870132106281, 685.415706013048, 658.355067105713, 664.443252592995, 697.902767842142, 628.289962168124, 654.61559406605, 644.1438077729, 668.854456308139, 702.214231441326, 682.896845320302, 718.177551312469, 655.140745501893, 659.935325057323, 679.213462712272, 671.707526895499, 680.50467958604, 657.258205198506, 667.432487729724, 668.560860629879, 702.464659049967, 698.573537912571, 670.420144449987, 675.157096020378, 636.047167476457, 681.505145170987, 668.911374837715, 648.346812358315, 685.703529394722, 673.159561750734, 678.032021241652, 678.315413211925, 646.256029982382, 686.52269251705, 670.627347649982, 630.590194556976, 656.648661109739, 663.249574048944, 689.88566448703, 705.504098374733, 672.155237077383, 672.051657378023, 652.207657100111, 681.28010519467, 681.909178150268, 654.073214217068, 695.473568593472, 666.903467372569, 698.892390693055, 672.771484242081, 684.563529177318, 666.69157783524, 686.331811329577, 660.649580237608, 661.146089179958, 695.900542816612, 673.618584252885, 671.38995347852, 690.99913177761, 698.240508231537, 681.525322812853, 667.897147404293, 669.019757996742, 680.346421867714, 652.446368086758, 678.543371830979, 670.361065001106, 685.522200367368, 658.911394065398, 687.770159065005, 682.470969460146, 660.613628970472, 704.601755569337, 666.356232061933, 665.405823844448, 679.101145095972, 692.805053720302, 694.339707665163, 663.625173169037, 684.106493221032, 640.016530681366, 670.453640597462, 672.710481524363, 681.683606605426, 674.258735888385, 649.455366200356, 688.174718495071, 662.260844806029, 697.881205751858, 670.04929770877, 689.500930106194, 669.048559105375, 645.707720382301, 693.611388151486, 655.027909371816, 678.326745956418, 681.635584112471, 669.936151870212, 659.1972329762, 656.437973346656, 702.693474286794, 675.180824573472, 609.934173757733, 663.554915556665, 661.435149350272, 675.555231261731, 642.302141086531, 705.674670624204, 689.655557783988, 699.03432270227, 659.260917758057, 694.763590558726, 662.701113638218, 683.121702886369, 660.626371591579, 702.097066755729, 681.625256583099, 649.938348850897, 679.572676805681, 647.829164578195, 691.87871427423, 664.950587224615, 679.756650579493, 723.578640368738, 663.917491302119, 688.334276627843, 670.834599098025, 651.063669254736, 657.41223627606, 678.20445372857, 679.870014518326, 702.461633002567, 669.34377656569, 679.355204569063, 676.087275557235, 658.585707130069, 676.463087811185, 653.512160676332, 659.908409287859, 674.379752985078, 672.190413997849, 705.266128909953, 650.861751069032, 668.861275834766, 672.173386675237, 693.404137438373, 687.408712958887, 685.334100711364, 692.391806724143, 684.745261196036, 666.071993551588, 692.363847724153, 700.319045268281, 639.904270286207, 649.502989512057, 666.692141343682, 652.490831653489, 689.867875973585, 709.260637724493, 624.812256957006, 658.000410282149, 646.469401045744, 652.548975936523, 677.811223691378, 623.534548732039, 647.914493320726, 666.18123633156, 677.121756399424, 655.930661422165, 681.847607200003, 686.227044488429, 694.037778213155, 692.299899769218, 665.971388835585, 648.310527302635, 670.046468682604, 685.795129276285, 650.119336950028, 630.745458885469, 683.478473623039, 675.070641667887, 648.487829658539, 647.200517304419, 665.621245446348, 662.510796081429, 681.485097113796, 661.071370279692, 657.422409854816, 684.276565365143, 679.842805457853, 656.43748085571, 653.013502419623, 658.002992106948, 666.502143485988, 678.721674092082, 722.778672978113, 683.463663675202, 667.082797719327, 672.377762732114, 676.149812767267, 685.208855432037, 680.235133544306, 657.027517069213, 647.481010942367, 662.246176416805, 650.71410042563, 675.452835693543, 670.777760152345, 685.287978199285, 671.466205183047, 681.88260201905, 662.889787595401, 663.900190130344, 663.155266771607, 659.307106718206, 653.454487131546, 660.826198438729, 710.324619338375, 667.499044506564, 694.80477417501, 691.425289050771, 650.215077103864, 683.282636387943, 690.078971895938, 679.062519906709, 664.14697992335, 655.559750365204, 683.788206444453, 659.598746453337, 696.759248721341, 640.252760421626, 682.575836300198, 663.28895403223, 661.207592845275, 652.031288912954, 699.597430201483, 666.089836107466, 667.113936017521, 648.505505897739, 686.782157580527, 673.186961241969, 676.261283726232, 703.885478933146, 676.403959809093, 661.943945914394, 651.46002723847, 642.869404323684, 684.5162502742, 672.757178729722, 702.919709359727, 660.808593714282, 699.394245575079, 652.744600652748, 662.51389445235, 677.028585363714, 668.598124611095, 680.9865128781, 657.109372491033, 675.267293981848, 691.009308963879, 681.392964911782, 698.117647173417, 705.035977729377, 652.95930910882, 687.935140533098, 663.764553882544, 667.650896808136, 695.095902133694, 666.278419949022, 662.577270869152, 670.215192158043, 685.516127055707, 632.442592034222, 683.403415025376, 662.030057083897, 686.932695352476, 649.940362883925, 663.633157744499, 684.002686742995, 668.86328094364, 650.651583501762, 658.660606653252, 701.335566002257, 681.362350330256, 686.912585739036, 679.362868250353, 682.38934400143, 658.288307814976, 657.622946308979, 698.357256093281, 685.1440295813, 675.781027641314, 647.121113341379, 674.421606094366, 661.037965055831, 692.6364602499, 690.872535835486, 681.493204147146, 648.627607996063, 649.363537039641, 676.262533751, 664.824962968493, 677.916251783617, 719.774218110949, 668.720903662519, 690.32207899389, 671.468647888761, 657.887420773121, 690.544726709278, 663.8474440181, 635.381894788866, 651.635513309476, 649.056034666443, 662.660426973399, 676.549685766888, 681.671459834814, 706.05319183893, 649.394073900373, 674.676011806439, 667.803684054259, 704.441225210899, 632.863943113307, 657.449255316388, 692.341072907804, 673.451144800607, 706.817203750721, 674.923241908131, 673.065836218832, 692.147570099757, 692.093839418728, 649.883041365872, 678.675200146883, 641.473779533093, 647.252090955507, 638.478210443105, 685.199703794666, 684.353480989186, 649.614280185259, 653.637218526768, 669.931197044831, 648.110180334813, 676.061816430903, 682.600005878251, 678.027950352322, 678.911972197207, 699.561837842042, 663.573746128921, 652.365315138123, 692.301525783143, 670.223179356957, 680.370451735594, 669.531072615154, 639.277475220503, 675.753169151893, 664.068547715714, 659.447187449918, 638.560103336158, 665.562346337255, 676.710349783346, 661.169471419328, 698.190927579738, 676.734841667973, 694.080942128693, 674.400748858257, 677.564687464895, 699.159284332038, 668.255288674824, 666.283684711052, 678.051578539904, 659.637610191853, 678.740727309399, 655.274955466663, 687.833286180575, 667.017935530114, 671.831837839195, 694.494220072527, 651.214079233497, 670.431111880818, 685.583365875634, 679.333528965574, 675.248075922305, 666.043950653135, 716.025825085595, 690.169203506344, 681.404223945838, 674.790855072897, 692.013451333107, 698.249676937533, 669.353336958709, 654.51321723872, 661.471622464868, 680.821829759079, 674.563867060109, 661.550199680885, 672.56344087401, 665.909489024133, 672.431033532974, 695.077963322304, 694.966107875313, 665.228382316149, 659.039195357321, 673.09092010141, 662.34268159074, 659.602607024125, 685.49171631622, 683.700146469075, 694.027499024266, 659.793978129075, 667.792171231384, 695.676981935867, 693.45473016085, 659.25903262652, 667.071115403723, 664.097541093357, 676.100151622103, 659.44047135731, 687.810188169395, 685.016034770069, 660.444734819603, 658.842420777807, 658.250133603419, 721.674019253839, 651.349160361919, 664.422314165294, 697.849475911537, 686.846601056873, 662.043499913991, 652.192371855484, 662.117580776329, 641.687972566831, 659.769807771937, 654.102044677154, 649.728108363482, 651.333636635957, 672.546368075314, 667.072001720638, 681.963067793608, 666.572997663936, 689.925411777174, 639.440942903931, 660.488532390731, 699.655853184434, 683.257844994948, 667.261474043732, 680.818722475487, 671.749091161006, 715.696151254232, 658.643953409244, 648.93040867439, 695.352408166686, 663.308225655163, 645.481753809328, 679.052727337783, 675.182841141299, 702.402182257544, 654.479496031414, 658.392985499823, 663.475346259848, 706.16247039771, 677.886281115126, 658.531678680146, 675.569406558467, 677.466531739222, 645.343735951187, 663.151111588622, 676.440691891296, 654.315568184296, 671.465670418928, 656.751268603796, 693.447779225947, 673.256002213854, 670.360639303554, 674.912118950711, 681.386163716911, 673.897826332434, 697.233186690177, 676.728963210234, 696.040628704702, 679.596271121089, 665.435743691651, 650.215687990984, 696.328739654184, 698.744554147684, 660.784705929122, 658.845306824253, 682.864147656623, 678.757806794633, 691.854585624883, 665.231120551757, 678.177539489601, 665.527689325356, 674.280888038175, 698.488483566527, 692.306584595591, 656.16434524846, 668.345876788563, 681.952248315583, 663.548616399728, 710.28137963736, 659.203985913932, 671.001915076626, 687.199423167549, 686.096846685306, 684.005945230725, 660.22356176186, 681.20803444969, 669.48841798638, 678.152211676211, 669.754511539895, 660.812932355729, 645.921956788482, 647.56255962229, 662.573953147548, 666.071191836819, 672.296095423511, 690.654166737393, 668.893991259359, 659.456359713123, 713.077844804914, 645.636184296244, 700.629426931044, 660.379963598308, 663.768438210904, 657.547332796671, 687.214462454303, 674.244937281391, 655.033653480059, 678.525400632674, 702.839810166008, 684.188531908208, 670.2657940631, 672.17519292107, 698.243366388446, 687.571442028672, 666.326348764556, 657.53383432269, 672.214573489716, 689.431869267551, 657.863788059656, 664.59458882886, 663.972680815757, 673.127867716619, 663.111995543437, 699.35781288687, 687.167939362983, 695.332096701454, 671.916084623139, 681.639139613572, 671.274664399413, 680.907312562961, 698.122854902, 704.542804327077, 685.905280640154, 667.16819785193, 677.64264111433, 671.003967540666, 650.818860474958, 686.105981485066, 649.189930917897, 668.474147141843, 659.382610855246, 683.151610415149, 693.785457441141, 645.916325307798, 698.948563604372, 673.093961237913, 680.13381772658, 693.116119535391, 640.487179576495, 659.719311151335, 676.116985724135, 681.805137391076, 678.471387099285, 649.735886176557, 673.748422912528, 661.568512902225, 679.425092225487, 668.841350976944, 690.213423634156, 679.971052719174, 652.425836799056, 680.426550012655, 694.849115700633, 682.184361062146, 670.637092922544, 681.037339012652, 671.41091908477, 682.396388218947, 671.058372780579, 660.12500991358, 676.414907868692, 688.34720973324, 640.430648028969, 651.574293163814, 662.208287739015, 682.286410393541, 652.407548391187, 686.288567495537, 695.871686980919, 651.82234010054, 684.848781882461, 691.509866090459, 644.094516237741, 678.547335604772, 657.206120643785, 670.086994300534, 677.198603285567, 670.402321469427, 701.207262603842, 664.984824875015, 702.975955755496, 694.421691857226, 664.862312608674, 672.247059173738, 684.423410855357, 690.404374150294, 682.823751250926, 622.186704926145, 662.513484456655, 670.330632608493, 665.1296003579, 668.026925038156, 692.875147766382, 668.756676595595, 675.364011893601, 675.310205448667, 680.837197354032, 669.47121807455, 671.768516692905, 697.425694389413, 657.788218740979, 653.879208748347, 674.65295361019, 666.597539481654, 687.117300939233, 706.549261968232, 682.308645424875, 707.334081405125, 657.799410751767, 672.561378742988, 656.457041332143, 665.269899403399, 688.163921596006, 675.116550365014, 696.014786213158, 663.222028295936, 658.017328011652, 655.588703973192, 652.850764050158, 655.376727996778, 653.669988952197, 660.72453399289, 667.752593798842, 677.721390481797, 697.630839824768, 687.56109423652, 672.662227702937, 692.431673193587, 678.597537312711, 665.114961064181, 655.911447995514, 658.582055346795, 673.09839526878, 668.476052236489, 664.189185736423, 686.972355906077, 670.973608838977, 658.206888362392, 672.941186371362, 658.391816901333, 673.341307823913, 697.851315910406, 691.982674236011, 685.786849655919, 671.168764063542, 698.617190675363, 676.036036696927, 693.735444072773, 650.320691719751, 647.765499194173, 661.470250990623, 681.155083963794, 673.993151334139, 652.432980906863, 664.83502329027, 670.706336094372, 670.79514542167, 676.125276857812, 694.866042568129, 671.926462186901, 688.944256658718, 668.324257012772, 669.549776738065, 695.30025172846, 671.188261413085, 675.835602243788, 663.254114760745, 679.129665160474, 657.275971634127, 690.943254819361, 679.738584764825, 652.475393139169, 695.629491622571, 653.224260846152, 648.43928961876, 692.044804887494, 648.140459097427, 653.390532866927, 674.565376946566, 663.7317981147, 675.494768507513, 658.47787916937, 695.711539201783, 683.554613463689, 668.127744091014, 682.097633074035, 655.743938024715, 669.454122454855, 647.671564883196, 657.624716277779, 661.101906244405, 622.146760150817, 656.861086793227, 697.591211464253, 667.538475453347, 674.535141049171, 678.001906492826, 690.407092374814, 634.925039728428, 669.949412127475, 675.052774479464, 651.579317920531, 652.770624619043, 643.241055311096, 676.076201783541, 694.379434168508, 670.874378497096, 653.810248491297, 673.288266269979, 658.267520639441, 691.376398511236, 661.524845612408, 677.017034128632, 692.37847706518, 692.569388290508, 656.583500529455, 657.571494918961, 684.010509592977, 654.715649052876, 674.473614564517, 648.712203059906, 681.17911705337, 658.810179711825, 679.505335196192, 688.791175545007, 672.256397767405, 642.052320584211, 694.480128276581, 663.80481961803, 660.856968017407, 704.104574338142, 678.437951002708, 687.238108975384, 637.631898163274, 662.029571230454, 636.202176907965, 690.108476649863, 661.787540554069, 660.60090409421, 699.230531014033, 681.550082878068, 662.973791473794, 665.636990500361, 645.354004452958, 690.0072682747, 684.987934794069, 664.616729228543, 689.877888598024, 653.903886448645, 662.620136916712, 671.525025137676, 681.573119720695, 674.792327876742, 714.496001413872, 665.424089184462, 667.820531028295, 647.409008538655, 666.076571143478, 667.926255882044, 666.311555293318, 674.808265364988, 648.872419256315, 645.71331448116, 663.093001897455, 650.486283677737, 645.482104675371, 649.792913942936, 666.450334606988, 676.008246542358, 666.107860699024, 682.516853933914, 665.362288852572, 669.984470926036, 674.021896387629, 687.822475774887, 685.656424369101, 667.346764353944, 690.051093934419, 669.277967591631, 665.517002934329, 655.155851151813, 673.668403197668, 678.013336925172, 636.717917410644, 668.710701616132, 681.015060282216, 696.407908724186, 664.980150058244, 705.430520456538, 659.498256770327, 635.422126417006, 667.168337607204, 686.644762782837, 641.033313298026, 644.724968713308, 643.710715840523, 685.531897880753, 681.458453953236, 641.012363545261, 687.231003085423, 686.250442280112, 709.494593029938, 659.276782529345, 655.566205365944, 667.195928829792, 702.148016036336, 671.124899451218, 672.527274510173, 705.900099579395, 653.709253789092, 657.569040378712, 649.293851592349, 658.237094588182, 669.599022242977, 668.35038977443, 657.665196903176, 664.082141709709, 682.667119260597, 674.455315642291, 680.085404697808, 676.66283217785, 671.326834209333, 675.048406000468, 666.573480512705, 675.375578478658, 645.223191878237, 700.717450933813, 684.443357244328, 697.116452622112, 684.790400585383, 689.655212792374, 692.095463146249, 641.526273969803, 661.284977731848, 645.463503992229, 669.841745104126, 667.213195471353, 650.829932708916, 658.523647374314, 691.542242566965, 672.972924468188, 678.404895088973, 664.392760158625, 691.82735890752, 670.979671723672, 690.664785107377, 701.358800510158, 682.39489898976, 684.856123139365, 669.093253806369, 670.396067366441, 700.374873512853, 660.949694845087, 662.633599781229, 645.157216597258, 671.961509867854, 666.377479226298, 669.450810918104, 686.649882678503, 651.04503551728, 638.498117992433, 693.511697080917, 682.653540898589, 668.440315914889, 665.645696629269, 680.620211085479, 677.415697834529, 641.28439710344, 675.397866580934, 672.294843483696, 666.935949213759, 683.76971169291, 690.790911116111, 680.580695436481, 649.388344073355, 687.815284808838, 648.24866982663, 668.488697807334, 663.066816485114, 705.114962661682, 692.771022322418, 647.33684025855, 691.63466414726, 697.955740621858, 652.547372051155, 662.769308386033, 678.453546197375, 693.598240995757, 675.813297833169, 676.704919687506, 660.597183570396, 700.921247496571, 667.512034795631, 660.060328843261, 670.993042094795, 666.469481870068, 683.409481331358, 679.996943016637, 674.254542922778, 673.242880170758, 676.281007886507, 650.921679579034, 691.177469451861, 666.935321378177, 677.42273204049, 665.096501235298, 697.130195768631, 668.500955409098, 656.278503147794, 673.188432401609, 690.384919470357, 642.742764131964, 685.818262926743, 678.822385369795, 663.791814160762, 685.465045462506, 670.289488614354, 667.724149547401, 648.268129366649, 677.048229967879, 683.434393833449, 689.214913199037, 664.75896335412, 639.56030140153, 646.136311175805, 663.921098590234, 669.613631265976, 692.508879881294, 669.451886441332, 661.458986930113, 661.133286829272, 676.649924305667, 670.451882026787, 666.265082463032, 643.971553969497, 694.373354638439, 696.938011171569, 650.471952410462, 664.096812152382, 644.751259775868, 691.490259216755, 699.416838121306, 687.977938130379, 684.054727918663, 646.46505216947, 669.846083868971, 665.320782117198, 661.170714740911, 682.76220945397, 655.458086831683, 656.081042199724, 684.472018609128, 704.369294532389, 668.534817470774, 699.967415618686, 647.215303837829, 690.082834337684, 691.746802090132, 675.276525271066, 686.132064361889, 690.833043636889, 678.487334517931, 655.937352249091, 659.75709759993, 693.10963400487, 682.295868809334, 679.899380429065, 672.73756977513, 671.90364127272, 669.5966945101, 668.063012946418, 655.001237992121, 685.579815006857, 665.599826198008, 673.20643204255, 682.353131643653, 688.621889361893, 652.060887318425, 706.3098459205, 680.480472640598, 665.148202739827, 666.417640286741, 688.278860644314, 677.093517401989, 705.797510405926, 661.035298028749, 652.112692701506, 662.930574475154, 682.028611280426, 653.537869594954, 659.341657013475, 663.124786654181, 643.295197453274, 669.920190126315, 676.051507560203, 691.211943766302, 648.181449936139, 680.741608727902, 687.585377925812, 686.635028042134, 699.191664097638, 649.558636754835, 639.074337108271, 685.519789644599, 692.126360188872, 661.677567047525, 669.23626804976, 674.426709655702, 641.618966884278, 673.067606909646, 718.048985901832, 661.606633309062, 658.385526248806, 663.404300438036, 675.486057156354, 676.323446065156, 686.364899430172, 666.880210894636, 678.185766440381, 700.250212628039, 680.702540956066, 664.813922863367, 684.878686734112, 665.283291826619, 698.276183786787, 669.774920957332, 675.066887073162, 656.421648981582, 682.650251736097, 651.128245394013, 678.400314438413, 660.882709507434, 675.441216995974, 640.189999836808, 667.530904752722, 670.778978753447, 690.606304041323, 677.914535493496, 680.086111295844, 654.192070037354, 640.896073366088, 702.788870367537, 661.035473628191, 653.135668684793, 678.858762051374, 660.380264750214, 665.523672050577, 699.622726233179, 679.499021455601, 673.661713141824, 691.559670018828, 641.024005375922, 642.063562724429, 706.663829258053, 639.793349672543, 683.477237388987, 697.340941601481, 646.393266639925, 686.377334536705, 675.622173982423, 670.536823791541, 646.392326157933, 662.088987201238, 636.903420366405, 683.49254734108, 654.932259450298, 694.051828857692, 679.250459828528, 678.124324421435, 635.223003581451, 681.991276567215, 654.154986140263, 650.081459396813, 678.162651693445, 649.398177185174, 673.497438259783, 670.634262578521, 691.798491204718, 671.657764717986, 674.445430241882, 670.778457046725, 661.096571648707, 664.258598306803, 656.656938561217, 661.470316262927, 698.846007508194, 675.391670898417, 676.930021321355, 663.798715599031, 672.191083193369, 685.694468867723, 671.424596763677, 693.569126252412, 649.575986128461, 682.402208704063, 653.871498459614, 674.740973710263, 666.29946422114, 684.931312446449, 672.95605165693, 655.726354576392, 669.772992870479, 678.441385817966, 664.042896152994, 671.736620795495, 676.582375815086, 665.887413146596, 674.905704635868, 659.565788171955, 657.952115315529, 680.550451899991, 670.52971688103, 687.480800203146, 660.858098176803, 678.022904269241, 678.273557461487, 685.699337920957, 656.320474863322, 670.597242513521, 666.700565733866, 696.321024258935, 630.491368914372, 667.181814835635, 673.206798965863, 676.998703978155, 635.602509887023, 669.505685137117, 685.388861916977, 677.423913907535, 667.729448332432, 659.706123202958, 662.278347426926, 665.358058530357, 668.988592421394, 675.306469638564, 691.507584859655, 632.473255813655, 681.65134326987, 658.610288537587, 672.53765356301, 653.559870210284, 667.533998271525, 667.348716879529, 671.707726214875, 653.949850414948, 680.442695026276, 671.120586850188, 675.051886943755, 679.236244970556, 657.950933946841, 666.166730682114, 672.401665953023, 677.819614525417, 669.690548026693, 690.119046113034, 667.802304439049, 660.560198009798, 668.636433702777, 634.016521840179, 674.681180734984, 680.270467583786, 659.912223762529, 661.832345694636, 678.495122710248, 655.15797433716, 679.20806079224, 687.433288855937, 674.921449865573, 698.989251699054, 692.212840738523, 691.872655746488, 653.550836884233, 682.919652901111, 665.017911847153, 650.269239373519, 695.339182907609, 645.762146067645, 694.754378773871, 671.789969108209, 698.211998347075, 643.347640804604, 673.233733299427, 684.888000183704, 677.908002243045, 687.101271215227, 669.592665656121, 695.513988393626, 667.020659202103, 667.380377643851, 641.858234235528, 693.59654583217, 680.320358692122, 665.462753657654, 678.724185585556, 724.451744829819, 680.659588235507, 669.129675616249, 693.509837635952, 666.280996964639, 686.044757010546, 668.12142765873, 659.398662380162, 668.212912136742, 681.657974874141, 694.773752989117, 656.999533607532, 693.136100787363, 664.185338647659, 687.963454450431, 648.62982966422, 658.598398080397, 681.420506547711, 646.86293726493, 671.969889434137, 648.334824266411, 667.111019629434, 667.570700135123, 687.110850832239, 696.067419453624, 679.025293335961, 685.915882895664, 683.080108758945, 656.667563027537, 676.8340483572, 653.849113728594, 679.772933589154, 673.148034592103, 655.411565922983, 682.960623765335, 666.497949376247, 701.472745684387, 668.132525272393, 674.345234079643, 666.321363183761, 648.748987705165, 672.629910817762, 656.128003211812, 686.951229080211, 656.201338790656, 686.452026211714, 671.115196111277, 679.118564400979, 654.715216207932, 666.535380011605, 672.912630852072, 689.073014863288, 702.322946893501, 696.782390491147, 691.989934788307, 692.813276478756, 682.791076124935, 706.038639969022, 665.491012823589, 663.399953405581, 658.148748734104, 690.786985873436, 676.663415564794, 632.956011011537, 685.008750392413, 670.878228174812, 649.921759846836, 653.742616931391, 649.668688537292, 701.132604504729, 657.560398826269, 652.063675863093, 683.030440182217, 675.046142146502, 664.314283750797, 672.231459927379, 692.912028667175, 652.64706852753, 671.405826145894, 635.76886939739, 641.448113196941, 667.097599530122, 675.502654402782, 691.180658147554, 677.417843675178, 697.283691046489, 665.60483264776, 695.044125142909, 658.677539054222, 679.015226501712, 649.386991953491, 701.097600884029, 686.078619801165, 671.225122761655, 656.477883111968, 696.478907256163, 701.044076990545, 671.251120179418, 665.337806439595, 643.725595608026, 657.325997024896, 643.015518942336, 648.376819667806, 671.265608131964, 659.537885802813, 681.764473834345, 683.623799143979, 674.668054841709, 695.470735113224, 676.648974772302, 665.870228070819, 651.506087702561, 671.964126860675, 636.224723561364, 635.805027542072, 697.113453258607, 697.06355445322, 678.629277740269, 654.515865988836, 662.101277699038, 669.090150572097, 694.551529182254, 668.819670050974, 662.301416016512, 664.537538000809, 661.46900798905, 659.08180527076, 705.674129951115, 703.298135894873, 688.941437208279, 680.535912137335, 663.14930643582, 681.792828110005, 691.648041009802, 675.132408372834, 672.538956884713, 683.75257716951, 673.34329341192, 668.507034531618, 639.685182535299, 696.001848423542, 655.574151386085, 668.361200386511, 672.161048562547, 662.751119290069, 679.912341594663, 673.274662662114, 670.092164427456, 659.059958664475, 647.747268491472, 642.989844093961, 700.498984150687, 671.010736381573, 689.264654657779, 679.785071658101, 698.995419511295, 634.805752952211, 671.78633692099, 673.621320541467, 659.453700648701, 672.020057829897, 645.340336793339, 670.431025734305, 674.785645295827, 683.691385015867, 656.065308129263, 675.09274346384, 668.952911132663, 681.944597496727, 686.826740946955, 658.633352834346, 672.364141124635, 668.401331658141, 682.978722572023, 684.495069150034, 695.044421113894, 647.316511061226, 673.605111378129, 671.738622320045, 692.453917532338, 647.856013880994, 665.631890507398, 674.070959214096, 708.420210226683, 655.287421804032, 693.270532869002, 654.276952234863, 671.648097975065, 683.505170650798, 682.356846164593, 658.762152685653, 646.066894369555, 661.02629155383, 644.407631921489, 660.94923450807, 674.836493768781, 670.919509684954, 675.140111171004, 652.876647704099, 682.419146144026, 700.293834587115, 645.823258290675, 687.508672222702, 671.652268475836, 656.226812219566, 654.605685541727, 680.942545712022, 631.140441557116, 682.625309267083, 652.333779998422, 709.438557317992, 656.338034073768, 615.888723574519, 691.642288611362, 658.47976246869, 656.506874773039, 680.134311201729, 668.581463816546, 654.129891541819, 646.67513989446, 673.417494025981, 690.260663004051, 675.556283528631, 683.845807470689, 681.559323313895, 690.517610973119, 669.497222144488, 663.279536684485, 666.617718165872, 696.095052087043, 663.917996104007, 678.824966861169, 645.77635901232, 688.305739884734, 671.959449903582, 670.006811706606, 664.66346896222, 653.699050872458, 656.308454123391, 661.506124166804, 697.681090446749, 703.747847372883, 669.491075255801, 687.67898091185, 675.267741930072, 642.078285730528, 695.68207678587, 667.212141276505, 660.635192349113, 672.635564753847, 664.826572435603, 668.612692861919, 683.367544146186, 651.836504440228, 662.327505252642, 701.355638513188, 681.347195371837, 667.781976832368, 657.806887649584, 652.891270005291, 673.933199187734, 667.357869856303, 690.672386133161, 681.606824392588, 670.368434692843, 687.520386693908, 659.364105200588, 693.138111666747, 702.16267177284, 668.875534874748, 663.413317880457, 652.640685442664, 689.374851711328, 672.819790385975, 671.837926033059, 685.816336292981, 675.030114321185, 691.082605407598, 680.268099357975, 711.590617286144, 683.619524048848, 677.287730231065, 666.77652032686, 669.39472557134, 655.319348402373, 651.895085362484, 656.203991121711, 655.430066823219, 680.817758639889, 662.550961137417, 655.688116143361, 661.429404478349, 676.52251219104, 650.817253144898, 662.338899148485, 637.135663368334, 667.239633709412, 644.317555191101, 712.65640028209, 664.76456531009, 674.16982521247, 681.563873975392, 687.673197339157, 673.889656716557, 652.116689553195, 659.27475807223, 671.292028083079, 677.537955330289, 668.860482700298, 667.535601880505, 677.081241869512, 688.021353542764, 653.604419193905, 666.344294996214, 660.164778180642, 677.925660231492, 659.135796144519, 674.557846010572, 665.387006322346, 639.978880806101, 681.974778178354, 617.974759786025, 669.446782891344, 686.684870359821, 646.68507241054, 674.727324096752, 669.386647546704, 679.702128985847, 675.449782726146, 658.67547866184, 665.475091572542, 668.004588162826, 659.815832540365, 691.955326598454, 652.449139964626, 677.519339579341, 673.44015718128, 684.50297050111, 676.336047289872, 679.409281560743, 660.39090244593, 651.160948204499, 683.580438036362, 679.007660357791, 641.567884703594, 699.731643373193, 678.511226684641, 682.488548574881, 686.681637377687, 707.916076116521, 682.608887408728, 673.405508437205, 656.409062652305, 646.234697353992, 667.643538438792, 709.397297101605, 670.879835413956, 665.150248676867, 687.295112827598, 672.015807263489, 663.834987657328, 670.318836326351, 666.528080526007, 672.062117392974, 672.090541048732, 667.950878100145, 688.712448221641, 656.834161641631, 696.78809159756, 685.058259321829, 661.109022616958, 671.527293682574, 691.568246225139, 666.875036213323, 667.120373896096, 644.332865176364, 688.666085513539, 686.834373116091, 680.038762946034, 680.065913821207, 660.266114957947, 659.784951810548, 659.116926135486, 685.973270233871, 657.882931980421, 637.642168639084, 678.119567874659, 694.14165598608, 630.151353675163, 632.8825273337, 686.966965143532, 656.352924995577, 675.646438104003, 703.975238001096, 707.786751373759, 685.451112459172, 655.466738346509, 674.045277720378, 683.561980149288, 683.685730025151, 652.03145630021, 664.010870452182, 649.506333666472, 662.666420721011, 675.462151013857, 641.55637638377, 658.806632671161, 655.722041464402, 648.718573795345, 686.103324350819, 685.77867247482, 664.798759335595, 659.328070767818, 648.928727691709, 660.997925385642, 646.0692617204, 680.477356288787, 686.462442218312, 666.662198010046, 700.833179628743, 690.322422972084, 654.798172505239, 644.526805828462, 681.282436625142, 687.376103466227, 682.928384911639, 696.853648631613, 668.271784329754, 670.466359787003, 686.733371173664, 681.665741935733, 661.306711402887, 669.677437432581, 651.221481319113, 684.153618507693, 648.412923098416, 687.169685839156, 695.258293713971, 673.693579622759, 680.790348702252, 688.365988925918, 653.461702794777, 674.313441445982, 665.118248202446, 663.590930749489, 691.939827791067, 662.754002891654, 671.643331886715, 669.418641573182, 680.835920603263, 704.100344349913, 666.848820319814, 671.071303862676, 644.027109848577, 684.50368750346, 685.954324888958, 696.239317882663, 680.829659856308, 657.650493776147, 673.059255609349, 679.306483596776, 653.251668514458, 665.534534581799, 683.080173287308, 653.681728893032, 688.832281529805, 687.070184600332, 697.706812315644, 679.522547495984, 676.904657708646, 660.195806208712, 647.750172192721, 683.203392412187, 685.099412598866, 680.316816241728, 657.158101531814, 674.211297468646, 651.111193567115, 666.408903796386, 687.069385418289, 682.22696321631, 681.567112240123, 675.948525825263, 640.920014469944, 672.530325878027, 665.229721280089, 682.69033249342, 701.485407275656, 688.521646263959, 674.801576897561, 648.192207078465, 663.6504554779, 708.138537348759, 651.830687724243, 667.401690377942, 647.533053183218, 694.056728616618, 666.593402106991, 652.097127534123, 672.019159554319, 673.945238925583, 702.325421927082, 666.149871021667, 690.903055235456, 680.871876009529, 660.185996007209, 677.164833475225, 693.32939468823, 663.466660245864, 695.064279606685, 664.07485515571, 634.641374572022, 686.014169591744, 689.556911703039, 674.835468737347, 654.513969695138, 660.870716479452, 667.851592531894, 651.454666851353, 660.697493818286, 644.64280013636, 677.335752839659, 678.571353128698, 677.715843769319, 658.602273638898, 678.759005324074, 667.692402581878, 653.213281613816, 699.269745010322, 672.710319318477, 674.662002793494, 689.776552795604, 648.172128617944, 654.047543346166, 684.744638337153, 675.080873391355, 690.218684186408, 682.243445275698, 665.988349366343, 666.761022042889, 663.242265537041, 666.246470677576, 677.191870281922, 665.029806940944, 670.315983237077, 663.574649881217, 684.144276982774, 690.489911287476, 647.738988236991, 679.421545339952, 679.385166511095, 678.68320379952, 672.890916856076, 661.249135739827, 697.850177928526, 663.499345900278, 679.804541118697, 687.415909664028, 671.718777329156, 684.440702896848, 676.898372415794, 690.265428797244, 673.999705515404, 667.343137162767, 650.562832754284, 680.658198113033, 657.537700874808, 678.227356381164, 674.682068145482, 680.828957451977, 675.526214248893, 666.492050199618, 681.660199283766, 642.383102335321, 674.326554462424, 670.989258325198, 678.327344720338, 677.872474857202, 673.909678340666, 695.687344974919, 668.126323689688, 646.273572720649, 670.823038244534, 668.926228205462, 655.723757780503, 685.023439428693, 683.40813102656, 695.104178091895, 690.378690200192, 675.671318984319, 657.679394227665, 685.855688054335, 662.427430236238, 670.682196095373, 688.603609386708, 681.166185799053, 646.315791867573, 699.18701796919, 684.048036570085, 666.479245310541, 687.101927381875, 663.357793504611, 654.228876348696, 658.961010123547, 677.76191770901, 651.800884603706, 652.122715613028, 670.93887871357, 666.391785893053, 672.519102225572, 658.071609888694, 628.747281396572, 655.544746508573, 662.838529030355, 686.620730078418, 660.864128451798, 647.326569880996, 659.376950059424, 659.993495168156, 666.606197248283, 663.802429609449, 673.271113492024, 674.135116354417, 666.970237679535, 678.899307949352, 680.832997724239, 660.687067140805, 665.317145104024, 665.725634929577, 670.206275868723, 689.494295558255, 658.398925115645, 663.478109692405, 658.231928767417, 679.031535140744, 671.890680082372, 656.948620663167, 673.074289651267, 666.263178144571, 644.193901736492, 669.978746967872, 658.078345340999, 657.548770481451, 665.560518713087, 682.217907683955, 662.662298818431, 680.53292927086, 673.720371905128, 645.11459088057, 686.107682918956, 703.567165952161, 665.707455802182, 661.244585357654, 667.126200071447, 673.518718096462, 675.097899290927, 651.839762784888, 661.457515454583, 641.834857697267, 671.89360712726, 673.990341053584, 647.817999475623, 654.889246735351, 662.914666167211, 686.797065835722, 653.723453936573, 684.589520250904, 644.571406343371, 637.439341270742, 686.668419914481, 637.067730589043, 672.239519196207, 694.27041471899, 669.625569742907, 680.318507148588, 681.614693568293, 654.655475896056, 683.134024050453, 699.829688860813, 689.72580789275, 710.963139705778, 677.82507843548, 679.599034763467, 664.13638686266, 680.429256305618, 676.236079779031, 666.974906106654, 659.094929873602, 632.324666644862, 723.677620157921, 663.693140763894, 705.788476005884, 684.770554162675, 675.882465860938, 692.940909711031, 666.028207331054, 667.059226212757, 681.695719832307, 645.709478508415, 676.442053859458, 710.318408195779, 665.590031327456, 645.736721665858, 674.021811131205, 686.206803076235, 689.287867998383, 669.625845300445, 676.285799812469, 674.183186829301, 650.857570422823, 665.429144135991, 652.214952924985, 704.020995072862, 682.139137700647, 660.550289200089, 655.779881630144, 663.034767681743, 654.186476080394, 690.498485510863, 674.856357572054, 682.558679544986, 679.415965244874, 669.612614377277, 672.258917358031, 672.396947859451, 673.342650732161, 660.778106278089, 692.145547839934, 674.475183793807, 658.897127473682, 656.336414299591, 671.803305009036, 652.270388718548, 663.923445812769, 682.414974871445, 635.606990059089, 707.382932385065, 679.950827607615, 702.391621642508, 669.475728635813, 665.285703843923, 634.783195317307, 691.916835949042, 674.035430368729, 650.078980904107, 650.503679760029, 665.202511611451, 680.223867730422, 664.888577633535, 676.00939357626, 682.280248796349, 694.948155718933, 667.78301681944, 658.40147753946, 633.891275174123, 662.321265053802, 702.21891994193, 662.620133556, 670.178332981674, 667.165138674474, 656.734180437812, 658.780911449753, 662.787607071011, 671.268447740706, 695.109487558579, 689.924881423867, 674.54037779839, 727.099932070773, 695.196713033792, 700.779898642272, 666.9735633278, 640.043121977852, 647.529081407218, 695.94082984586, 673.591524850946, 685.488311836681, 673.622228832789, 674.526213972698, 676.376448621332, 665.973307119192, 670.425087376414, 664.664901818482, 700.365788395125, 657.270753254309, 680.330804813833, 663.216788764094, 643.707294746379, 671.151809710629, 679.090123511726, 683.925518494966, 668.413616599207, 684.136052827494, 667.124759180828, 678.9063160787, 669.362170198215, 671.612498480428, 696.426878196508, 668.515529016019, 681.618810410536, 677.61919786378, 671.339747550286, 684.48569648063, 665.719280453994, 663.637471855556, 677.120479933468, 670.572648485229, 690.326733540773, 668.407475646767, 658.804905780855, 688.36454118531, 672.187310772553, 673.24376829434, 684.241867938171, 666.122491212128, 648.364817540596, 668.280497972041, 675.524803553818, 657.748618548225, 675.871898916024, 683.710518546897, 715.279573117283, 674.390122992021, 654.114162085835, 676.626935391944, 683.391202751172, 665.291586933457, 683.465891283371, 640.268867459478, 695.038393776378, 681.913416632819, 689.448931525435, 666.80430477949, 657.397883185052, 674.997787251745, 662.907651474012, 667.126292406437, 653.498200954763, 687.685059765524, 628.022583959196, 681.385068396388, 677.553834032811, 636.163029688151, 676.857100860175, 706.177680397553, 679.858193947144, 676.303811288434, 653.011111065338, 651.818563085632, 669.895103304453, 685.559151396765, 663.126270675248, 683.180945624759, 659.794311546386, 680.122565263745, 648.854147447058, 637.564570190284, 679.804818749638, 678.350606452269, 678.872454585637, 668.642081573732, 682.250610285734, 686.303822050304, 657.206851636355, 656.353688399184, 671.829046578778, 679.448781497779, 694.831685264851, 675.43786819713, 667.054684208293, 635.424630666879, 665.619868789496, 667.702746868175, 655.432969183197, 688.651113728121, 699.515138203777, 650.199651644857, 660.104954530535, 674.970270543791, 655.999708985787, 684.000051054224, 696.719773299825, 689.388686052375, 684.964370744996, 677.182033007199, 648.802843018117, 680.832796727161, 683.131656221917, 667.804199334646, 679.60081083434, 660.455701452485, 638.229271291962, 685.574156690204, 662.557240428549, 678.920257248844, 663.658885708157, 671.977747662804, 667.252033587675, 687.772740245837, 681.790786466062, 691.812836521285, 703.213272756512, 655.019577022619, 674.916609318562, 665.639634032367, 686.750748499403, 673.316738390162, 652.007910378945, 701.092840372576, 667.056236007816, 672.938913326047, 678.610541161364, 664.2864466113, 676.176660012757, 697.402018183075, 706.030243162991, 674.804102797447, 680.020379317705, 670.173548183993, 673.019830737613, 710.967013351888, 679.363915965832, 664.617181526254, 675.72132914567, 682.628922722192, 659.815127481176, 648.67117918149, 673.754596885048, 682.246646199198, 672.946851751257, 663.141631902098, 665.77119856432, 668.163603737411, 658.23662726855, 671.851708703707, 654.304493204634, 675.538799869658, 643.478132859817, 671.612264204136, 677.174204348045, 700.465875431345, 693.048691708813, 664.879550089828, 671.172848731589, 665.402953725049, 680.221332980027, 678.245450890817, 706.964885538767, 665.383059685795, 662.431989667198, 649.096056280394, 654.119508155651, 653.537606739086, 668.298597267402, 691.774696000022, 654.717971290892, 662.35895710442, 675.586901010795, 621.637061959457, 701.53052997578, 650.595475224638, 662.556300036583, 650.627565178932, 679.691111109957, 664.201949180111, 675.820480996707, 687.530510250217, 689.356406994691, 681.627846895646, 707.337558597968, 690.683319833685, 697.364611804826, 674.125861627636, 682.029283407404, 696.705156020731, 696.512247291633, 646.667556513809, 662.188905020005, 682.576387478072, 670.657053773926, 658.197191400768, 672.831483731958, 645.17624507798, 675.142833369315, 657.612024867524, 666.783417090656, 669.401619856165, 685.084822672872, 675.410577126239, 650.709782056008, 656.69667760528, 678.979574401988, 691.993269797264, 695.393968895009, 666.759764847539, 694.391797342674, 674.909374397058, 665.835347807733, 656.847897896903, 656.799685560622, 690.370219714073, 658.857060481587, 672.735790498631, 688.433316614073, 694.769247002766, 671.859983729891, 728.048357056465, 670.093166495249, 687.610485976097, 666.179431541192, 681.385334217793, 660.472313653911, 721.288702588927, 668.388287549851, 670.452118185491, 683.715605223967, 690.109942588935, 665.767125298624, 692.368085115263, 668.77285638761, 671.93535323043, 682.745946526549, 662.866764878154, 662.956569255078, 678.466643432308, 674.540955439201, 669.038712647237, 695.115896169533, 691.137404153914, 691.50158182235, 665.57473550712, 688.423758801663, 712.884450473407, 689.508194718714, 670.07508720854, 666.67143203753, 654.96013984622, 684.508565415955, 685.478404479948, 673.267772436118, 701.240290846537, 659.306400551862, 690.97317983136, 708.929960818903, 658.720242903578, 701.448439593301, 670.423622219471, 685.80362766716, 686.199897006923, 679.46454397417, 680.570536758405, 664.154499272521, 670.444797756661, 689.06825161066, 684.614163320223, 678.082249641038, 679.83412848262, 707.800585969049, 683.328833503083, 666.614584963032, 693.02896447146, 662.799260310785, 670.466643993078, 726.097301650889, 675.059650166624, 646.872131346646, 688.757561627485, 659.460084182105, 628.639741963106, 663.304712690787, 690.772306965631, 655.519843438424, 687.985987145831, 656.363334195593, 653.778201884514, 688.246047762389, 692.039451543127, 652.808697986151, 659.710455436768, 652.840447592757, 658.826565451249, 669.957388738009, 671.624891957642, 649.471258190692, 647.031196738669, 658.256371009594, 688.564454525666, 652.641655069686, 663.810046181871, 671.317186072567, 659.757052477965, 715.982833455581, 696.508388897246, 651.647432105722, 676.905940901213, 642.677446158035, 685.731048781776, 680.624672139645, 650.08027915578, 667.926995401566, 690.26654242617, 661.422926858641, 682.02463256977, 649.783671648639, 708.272772995164, 665.046495401183, 680.528891744183, 681.756196344311, 668.04451742778, 683.538351390419, 701.31901359102, 685.443118641729, 682.020687341271, 670.145665176221, 666.143713922229, 660.596003836415, 654.199915217574, 662.529484579696, 670.856129383497, 654.833308200732, 684.160034929198, 700.831642499835, 677.840588856668, 668.963567165071, 677.936494357688, 665.275783891239, 668.254990981397, 686.261991573442, 665.862978039139, 687.459643391214, 648.237930069267, 687.310649238004, 680.63875023037, 675.894964613668, 688.422999656248, 667.835578323916, 681.696891949046, 664.227808567224, 662.823274385515, 657.525924239749, 683.682437184035, 683.33645540222, 653.766851077184, 692.448896134483, 699.019912689365, 686.832544302517, 667.762787751945, 672.348793696564, 652.736182835297, 687.603779891371, 656.174598480006, 639.632379567284, 657.094993258752, 671.496626105576, 672.096373971914, 686.812929662056, 653.344895977665, 653.337588701296, 669.012644649467, 679.89706531927, 669.295059485124, 685.863739298008, 662.706251174452, 676.736238788672, 677.86068267571, 649.119685906783, 675.181397287306, 652.339052120158, 663.081551380698, 656.168692932143, 657.788617490694, 690.35339833829, 670.901888636503, 672.234759264274, 657.49933298912, 670.59688156326, 670.884292571717, 665.357885173317, 679.264742827527, 698.72724890215, 675.746080383193, 655.104894744679, 677.598394639762, 641.873413457878, 675.014205758715, 694.652910123338, 686.299670970434, 685.861159680133, 655.323731142979, 656.868305964641, 685.537450881686, 682.607726998823, 650.774354209986, 688.487988529077, 665.455910684533, 669.133945199574, 699.083888316966, 657.136715322182, 680.368241713828, 666.899690277809, 704.769851831419, 674.783470898452, 669.697800015537, 693.481727295069, 690.163949925406, 639.413539189083, 678.372450914813, 643.15181091437, 659.89819972146, 691.903619441231, 661.267811820963, 685.473700567764, 639.388839722841, 650.617468377306, 665.398617313155, 673.675811323106, 680.34856125987, 661.329909589401, 650.976911412842, 641.29330693509, 676.337050022624, 676.858080794023, 681.72142975708, 667.106373194601, 674.817666964895, 684.655025825018, 661.088551088505, 656.914028287153, 640.859669759674, 673.373118390932, 662.570133547784, 680.303457624354, 659.642306451349, 655.83359581395, 681.658141910513, 665.879393079662, 695.02859724644, 682.530916243561, 672.652344313756, 673.220787372355, 668.643305718902, 678.322514487122, 669.89212190134, 688.568020333238, 687.108937289367, 659.470750107174, 701.408329479415, 625.688054621793, 666.805398719191, 686.983643242333, 670.555068422204, 653.721752727888, 698.383183029655, 676.79671950649, 669.173320111385, 672.356842502476, 693.736713212576, 676.087095281832, 692.907739485326, 701.026522923101, 684.771854506206, 661.379998477926, 689.000624800575, 652.700394057152, 663.130570631899, 654.189336009217, 658.987437313969, 642.076480173251, 662.423524998414, 659.08138991107, 666.761196953038, 646.955722703852, 685.467939555629, 676.221427634747, 673.720214824581, 664.89797990839, 649.828699881683, 657.097724136814, 690.773429586817, 694.490460413686, 665.697614848711, 653.255524702954, 689.196527753671, 689.3821241569, 660.215840492498, 666.850774756986, 676.551679806819, 668.19086135266, 654.969337968862, 687.056409097197, 678.081923539669, 660.56715871157, 672.345831251102, 668.273081436907, 688.360028912991, 689.340186387895, 660.486661841632, 676.499850487094, 680.385949145102, 674.077367288637, 695.262091197173, 675.950332162638, 665.104660156248, 682.153169116689, 668.505320373441, 652.565091670193, 682.336424103488, 661.036025959475, 666.17462644231, 687.464904301769, 661.516159063504, 680.202105090086, 680.27340720753, 646.633560330693, 700.128470656138, 661.99849462098, 665.171452771929, 665.96463433458, 709.964313976996, 674.449696804769, 672.099678550294, 664.422307718192, 671.643651595748, 665.468836046878, 681.305244361239, 677.168290313684, 659.040468272521, 661.519874843406, 669.244835156497, 676.342363342223, 661.947213231264, 653.828835918963, 656.650106866329, 689.619094486709, 637.329197314404, 670.501264814759, 682.258264604452, 686.569178597397, 659.343737116247, 674.589144488572, 676.279241398767, 669.452688022929, 655.606804390971, 655.22676267811, 648.185738895218, 664.626279512576, 700.495074946867, 689.51394349668, 679.66438261788, 678.854715457456, 670.678047979483, 667.863371849106, 674.578759173242, 688.368334333072, 676.658139107625, 669.750388200149, 704.015549980233, 664.800689669126, 669.610945839148, 669.451318065519, 688.695964271844, 664.826218240899, 676.827706206459, 660.531558186915, 681.287124541405, 655.351882275175, 669.305203257677, 655.857586947769, 685.43405303591, 687.91557628667, 655.408574116581, 668.846972046339, 663.048642602054, 680.185163259499, 662.392012770089, 698.911763488054, 709.686495863469, 685.733002035393, 664.156898191753, 664.191669794631, 664.749213878146, 676.593678679039, 697.667702971498, 650.747461070477, 664.373832166322, 688.043478226337, 669.365963314869, 680.040074534, 671.228791877891, 682.994112293086, 681.820962711302, 680.420112167439, 686.988360705648, 696.823644925993, 658.14743998163, 679.577412090506, 665.365091762016, 672.896464869737, 678.874213266008, 654.401194130297, 679.280606519226, 690.836452769705, 662.651198783672, 649.954079129477, 685.379409864325, 680.521071182018, 672.681542539323, 661.204576000888, 640.328058111955, 650.906184335913, 672.141549534071, 707.331605226131, 679.800833932695, 665.567773468512, 666.380019101398, 661.401500205403, 673.047458351451, 656.00850294494, 682.004556042084, 683.448273661667, 702.354624627553, 657.681774230538, 661.32317359922, 675.730152427097, 689.528177031696, 672.704410280008, 665.9330250723, 682.719358314114, 670.446967924804, 681.124692579282, 681.396543346945, 644.562521232347, 695.116365574799, 642.043914936417, 689.90517887814, 649.9200403183, 632.294595443423, 672.218647531099, 693.150602538363, 648.666453952403, 665.818397376628, 649.086941855263, 659.27619717999, 684.389202062417, 665.677212504316, 654.32233849486, 659.000863352003, 673.839625083438, 625.193469189443, 685.260928676459, 678.913885382164, 694.509394581007, 662.795469960176, 651.106939598298, 679.242631095393, 675.836232687297, 670.015207529184, 646.13121836077, 645.047948905784, 675.551670993596, 719.211072223939, 643.807930435987, 663.268035270091, 652.847636936035, 672.655757651889, 664.711357993214, 672.124252961577, 658.73403703597, 653.18838955702, 687.416395367496, 680.471238956696, 647.309052408607, 674.703896951816, 682.184258489578, 697.749053791324, 673.965421721292, 687.318935959829, 652.351524205132, 684.651969560783, 662.63212233103, 695.456580494475, 645.395394351499, 678.827756592282, 705.687132518847, 689.600386617871, 685.338157045399, 697.563127611994, 691.073803868211, 676.346205545525, 671.48363054754, 679.249081019829, 699.337917369577, 668.329277107482, 664.645094653276, 687.349498491372, 661.978011559653, 650.594912267493, 667.849282254415, 638.315873867256, 669.49188717179, 681.546585523913, 679.383045001179, 677.97972328387, 671.416180085055, 637.975969961401, 661.377111843814, 681.102948700423, 669.335877293084, 684.20503808411, 661.505308886729, 687.555034638267, 644.876302131481, 659.7449737478, 660.475192642521, 688.38247316014, 686.040688654189, 661.045553038071, 663.551733201596, 646.897022737674, 684.056048621229, 671.53533017476, 662.322337220578, 678.747263601985, 663.571263238044, 665.092640196752, 669.653831631036, 665.103330645802, 694.738451761884, 681.535519361483, 691.117615014233, 691.99749973955, 636.973599474496, 665.640318139543, 665.381026974183, 708.470197843348, 661.398260434796, 663.447581796725, 670.451490020028, 664.42088805777, 651.748004493002, 673.812128531074, 686.67819858804, 676.357439273148, 689.263796000458, 690.444697839816, 690.204346801988, 697.762742674665, 678.596837387485, 681.533727782293, 674.760501676495, 634.989753170791, 655.53462219642, 660.322973718878, 681.581487913183, 685.039460312018, 670.782951906531, 687.155772429581, 699.793859271924, 637.281439051594, 650.241050240122, 688.895947915306, 657.907299599355, 647.616756659815, 679.778821377491, 689.824418545991, 647.511180838883, 702.620603128583, 679.173719295478, 667.790820025511, 630.799243123886, 694.468053590039, 668.56084151505, 671.32840836422, 681.707712338128, 664.934322731947, 663.618582129181, 687.730553167055, 678.296849465296, 696.522951724493, 670.09259988957, 640.664393678025, 693.391854765314, 665.484291142102, 666.429590440434, 683.97271223951, 683.663134250164, 646.702395353073, 676.458295417955, 681.796202933734, 659.317556089587, 689.548011844855, 669.082291883897, 634.36483831781, 695.731323804976, 685.435372370262, 652.125628112135, 668.551152282872, 660.277663645969, 665.514393132954, 705.572749817978, 674.605959701017, 689.05145089167, 665.788476142299, 696.525136126564, 659.569705001037, 657.238299321259, 690.061905706069, 690.611939620759, 644.067911767816, 690.447357007503, 683.857371973653, 672.770327027397, 675.546265463485, 691.376300796672, 711.911044906549, 687.105661199252, 682.780817652033, 655.675707914594, 635.471119648851, 715.275394893037, 657.333835456877, 652.242808229653, 672.438007360909, 676.165775900085, 662.86290649403, 690.923362470089, 658.945618159175, 662.55138716344, 656.839921755289, 675.957241833727, 688.398868565832, 646.230466224447, 690.760011066746, 676.906290130263, 689.11919920163, 698.588231180441, 660.507587889543, 682.992284186058, 678.974309982126, 644.024125585902, 643.359103776862, 664.705589266682, 677.277180522838, 660.275612374544, 678.284655600914, 683.452454678868, 674.507056722738, 675.220448594647, 664.208496591951, 657.142070661108, 638.537308030403, 657.483710163655, 668.847022493771, 623.854456903085, 654.390293385197, 665.949743408909, 703.893281843484, 681.166108421469, 634.548798512348, 662.405956662916, 681.774721997087, 664.61675685779, 684.540984211552, 662.588814984089, 686.170352759351, 670.547793495668, 674.538078557362, 677.061334640333, 662.97539669448, 688.571646718662, 682.225553367488, 652.583695969014, 698.720773247212, 707.53514958008, 678.143001716545, 705.67134143646, 682.25318850411, 664.766065209836, 672.295777900422, 694.742706577618, 690.575110680492, 670.668874481843, 665.801177104774, 673.682453810049, 654.176219072409, 636.893592716732, 690.931080513226, 689.458536939136, 668.98732391821, 667.055274707342, 676.576833154343, 663.369808437828, 679.773351589506, 656.550277129994, 649.355109107053, 654.795300920712, 698.369914702019, 694.892388128178, 682.6758759555, 622.659322139464, 673.056442558256, 663.218483323434, 671.349591956348, 704.272291790771, 655.616901707035, 647.925960414035, 673.314027679496, 653.604656393802, 665.296653826968, 674.408562870626, 676.236600859898, 693.526058504987, 680.422764077933, 674.165489332246, 673.774615343565, 673.249022682967, 674.506129618405, 699.978826897375, 678.629992524491, 713.078933317726, 670.163310651412, 702.624089618605, 679.466190542918, 675.441574287434, 645.408532040829, 647.976437637761, 661.227953045184, 669.394247143556, 697.611314493243, 645.93912122902, 652.46808513479, 661.823106672786, 673.202087166896, 677.635654573513, 683.632945866451, 688.835359344749, 679.381693745053, 667.647978459146, 661.352174355118, 679.563316488379, 674.974423007896, 673.535206776869, 671.600609604996, 658.308456119165, 684.871955328727, 720.333033580894, 666.618274629788, 649.889552517904, 661.966096254906, 666.983059767683, 681.31932096831, 675.341088652792, 672.159099201438, 662.634503705783, 669.005808347261, 668.080721068234, 655.40908422242, 669.674252725569, 685.754311219565, 665.425062305182, 656.603049575725, 670.718633052815, 663.355653989628, 663.162301147225, 694.75326733241, 674.791376882858, 628.813057323398, 654.842361642025, 668.681986437435, 657.67824406222, 681.965873490263, 646.663942669227, 630.266751253964, 685.554651570852, 676.612684881148, 676.376263218148, 678.844324353745, 696.981109605959, 665.492346141804, 666.174358523072, 653.51548014644, 680.322514307154, 672.120927235854, 665.323619960356, 680.457338775468, 646.06855807089, 690.034339259699, 687.062039842329, 685.197212216712, 691.023000862424, 652.840322229386, 686.341713311144, 656.143664297579, 672.438326691825, 665.31299925593, 688.173497787744, 671.571494493477, 692.70502302605, 666.814796005345, 640.211665149259, 670.441153324069, 684.513713447071, 678.068820232511, 693.52296530172, 651.425017934972, 661.862106054845, 695.3978966739, 649.729980000928, 684.592305268458, 694.010973231644, 650.391902823932, 658.192855929164, 637.953249763115, 681.682817362242, 642.558626590021, 680.97529705441, 674.872973282807, 674.999492684318, 676.107832889116, 640.47053899664, 674.744667009264, 697.2684119599, 639.244249409467, 673.896549517975, 640.485258495847, 674.877506676971, 686.665223479078, 672.218201941586, 668.382281949068, 678.160330302274, 669.421521352685, 682.523032262555, 631.193200103401, 652.673703792572, 652.932009263595, 673.00076049134, 681.211759348207, 672.469799473454, 669.691922080443, 689.527498252494, 668.516637326583, 677.19477939629, 676.354364335031, 678.033418854631, 667.832999778709, 676.535445475034, 662.546886510816, 681.038202836374, 619.241973473017, 655.59508773791, 657.05136498589, 659.287241286621, 675.438239376135, 667.618203748633, 661.489730768761, 628.859997463669, 689.665829083447, 647.540377680668, 683.508808436184, 650.234704595638, 667.945884328123, 710.117464955804, 732.05771600761, 668.836021630686, 662.837175707947, 678.972752892547, 652.914952734992, 668.040938451749, 654.167685150506, 686.09807478243, 693.810308761863, 662.143949552912, 694.007245303866, 659.622022392066, 694.746146932561, 652.216442723099, 656.597895126582, 685.110126859632, 687.952668082556, 666.098585279542, 658.486724181775, 648.813391600877, 645.923001610034, 648.520142146196, 715.883872361071, 664.623857133159, 660.364195866751, 656.220195933771, 655.421345852132, 658.222802476519, 704.259602116224, 673.070900039814, 677.450524441231, 675.963142982175, 677.327512070561, 685.21915993545, 696.958935253859, 686.871844628487, 656.383157824116, 659.322961411104, 670.576572790148, 648.048178594874, 645.365722438897, 681.788882596125, 675.267654425708, 651.951123547895, 686.285015581277, 655.554966957599, 651.118950730764, 699.53701544382, 649.387401867179, 676.915962389162, 669.033525728414, 693.057194809548, 647.887151293299, 694.06973994543, 678.4658359036, 677.871802379963, 705.948087112265, 694.254676074753, 651.666894947135, 683.391301046031, 681.018059756993, 702.849598817779, 688.596586219175, 690.037475811117, 696.91628368335, 700.408874676665, 654.116438269226, 695.449492181143, 713.443103661765, 702.862939569529, 651.364247447914, 682.786294162111, 642.216094483564, 664.925954629419, 674.578136957478, 649.341112210092, 675.817473313639, 656.035681654791, 639.97679552363, 642.29979227384, 685.664950187553, 688.288167959174, 667.773625271853, 681.290662304256, 670.811630447575, 681.956473933593, 656.33182578631, 672.184795483832, 684.321255813283, 656.827946537241, 691.496381508737, 672.034268637146, 669.577258099319, 654.469671818439, 694.322244187288, 687.169651603024, 678.574164903059, 696.730840615849, 668.359829301511, 673.120802993555, 642.691665708944, 669.777731986841, 664.751243490297, 675.927425943182, 670.176944828971, 658.35341369132, 733.991828233165, 666.407982223402, 707.90591104595, 694.238370242005, 682.083644426162, 635.68285041042, 624.427421529451, 671.350607558175, 647.739196341087, 655.606022888221, 663.075578081896, 675.649463258304, 677.340374124466, 696.007104003761, 648.840779058947, 658.614182306911, 662.183871693717, 709.067118834748, 680.495149749627, 678.714615742737, 688.166797759618, 700.207641949181, 672.781523560461, 686.49421765334, 704.281922217436, 679.966295098267, 686.61492009696, 677.510179852242, 671.647675435677, 666.846585366409, 701.186358800617, 673.877232236639, 688.599940230035, 660.212072769658, 646.309386627604, 676.665000616886, 667.804154258869, 651.920053680119, 692.730016248095, 656.76557853964, 673.284358582056, 648.72405177779, 658.009676069937, 659.421932537651, 668.701948755717, 701.882447859791, 637.947207261756, 646.822082121481, 689.92510155578, 675.760398437111, 649.187389340674, 674.471696340327, 656.912889539415, 694.778322454344, 696.167625981696, 665.510740547468, 677.664902309951, 676.765730182179, 656.494141715985, 691.314799116956, 640.378451499968, 699.116668507984, 675.053041366868, 656.993899322211, 658.908564316907, 655.522823296742, 674.129475878305, 681.969718000435, 682.525085343266, 696.842566314741, 693.948729671753, 684.543553931699, 696.521883416759, 658.414107295663, 650.386617980643, 694.05177564557, 681.162464070409, 667.331128349574, 680.512404329654, 662.683567696745, 669.199147969233, 674.411305716042, 678.322395792591, 676.520926928355, 636.830553547754, 690.677623249823, 667.416641200148, 682.888626535959, 646.695264590321, 674.423236430859, 670.303263113727, 661.376659913981, 658.112384436263, 702.11621101445, 657.447526021862, 684.288222538674, 670.9630852715, 625.649605315613, 678.495216884953, 637.915512084778, 677.677805842092, 663.159190465271, 670.517233857581, 645.861625845468, 652.910551494288, 660.049098070383, 707.579241285974, 660.921288082194, 669.981259154224, 644.165781700513, 706.459552316972, 641.041059547011, 667.098038808957, 654.057626665997, 680.981268858763, 678.415626762643, 684.891676375791, 660.415625908419, 671.075248211098, 665.820901660239, 655.906185693241, 657.295693532108, 681.839562241599, 693.24049539822, 677.598735240757, 718.829484784071, 683.718645018473, 677.530681773177, 685.477240540341, 687.274730111468, 649.664573341816, 677.76467652876, 667.370321058396, 689.233893986492, 690.144148844594, 656.560015773436, 645.974142310439, 645.270990091176, 647.53545642921, 648.339216000103, 666.020265618959, 657.371605368619, 651.032907291654, 674.183437433667, 639.141023180358, 667.661038759935, 689.745489497462, 677.576987793322, 658.053538141883, 667.781862949155, 657.833253186552, 701.53585657663, 667.370033796864, 680.671205392156, 697.584625545903, 695.623933611392, 684.767015399838, 672.267050201468, 675.690745688646, 676.594315158126, 666.254356352084, 697.966505135632, 689.652572203104, 702.058098246414, 695.011175620043, 655.089480115064, 696.071909774129, 682.053284132466, 690.967010700551, 682.192138224549, 666.881414519408, 667.313896838863, 694.079133718295, 693.447386285768, 654.097673823417, 642.6267533381, 661.671327634992, 670.651160648639, 675.940852041948, 685.05815886624, 694.020839212177, 697.188913441297, 681.967469053797, 650.661012965912, 655.015547036664, 662.260531259968, 665.270413141123, 669.844055227291, 657.157809976381, 670.134407905365, 661.498614030766, 683.369468714126, 682.147012880903, 681.908952269028, 660.283911774916, 668.298001531006, 679.316277907191, 718.242086154704, 676.678323235308, 671.413821916658, 654.999561380283, 680.592147869822, 663.027094553308, 680.976613289017, 660.802945174927, 658.502720221191, 680.865638173991, 678.484580777204, 641.943169742138, 700.253225389011, 679.404784169015, 673.071962206023, 655.52948081575, 670.302210584697, 677.032914300827, 689.448157102155, 666.13511129229, 687.716238816934, 667.079500772742, 658.764031658975, 699.059516857615, 699.908795729261, 670.269787301919, 663.952528347128, 665.049165899878, 669.603298940589, 671.858104134856, 681.417785068207, 668.364442780828, 672.038944757771, 663.7284140907, 676.224839014988, 687.953250381202, 695.673323013912, 675.302005334812, 683.898582748092, 646.24017139049, 668.958054077398, 650.715797313637, 691.799893014547, 649.990203904468, 674.482234542917, 675.168066938416, 666.679635809227, 645.55881454343, 690.286523049039, 661.263192527266, 660.500418225818, 667.503621714368, 668.586559115471, 640.902267770157, 680.49981366746, 708.191129468039, 696.8541289353, 707.813864273353, 661.369870433078, 650.806296776524, 706.252877589225, 687.617468639063, 654.93532750558, 655.51985252855, 700.811903442462, 655.150876267664, 694.312281902879, 678.387282655854, 675.433681386311, 661.201797703156, 697.498598100962, 648.579494818958, 666.175048722592, 641.886058083739, 696.030600564697, 648.878740655472, 642.007588166396, 644.366710961454, 671.728198655541, 673.558798955012, 687.599648951095, 649.082444316082, 679.033615813135, 672.618167877009, 679.565973141608, 686.989170884507, 656.743498208023, 669.226155121202, 657.189720410468, 665.647559336447, 671.81775655512, 703.956268435324, 656.940656488197, 629.558051972985, 710.380013946653, 661.840050337014, 691.800972893316, 668.509265667792, 657.9879194901, 695.647393414666, 666.148298934645, 667.74906866643, 667.843157016726, 674.821238445215, 664.130442294056, 649.985791068609, 683.033247339865, 651.914270245424, 686.418635768246, 657.309520490564, 680.491816775993, 667.456433017195, 682.211591038894, 670.973209367982, 665.508996413421, 696.77218627336, 686.680603082801, 695.590072128831, 695.255567638541, 689.602439698029, 657.423738714822, 682.754407834798, 657.986135167486, 682.255603946348, 661.917953006566, 668.590603589354, 699.667798758022, 673.136639962214, 675.823331334325, 673.074095137528, 655.832913745184, 710.609136786171, 642.611660863172, 696.794830444111, 659.124530581548, 678.798359895147, 668.222977205449, 687.622395058204, 704.748234446148, 693.738424383625, 657.214471127073, 672.119931483682, 663.901609767913, 668.583280593915, 669.651544006362, 669.735085521996, 682.010293280062, 660.871370517508, 636.954219681142, 678.475673582903, 654.804966004262, 662.500551415295, 652.866070011152, 692.668467738181, 637.057980147655, 638.013063193144, 681.866130859783, 672.254814829926, 665.469124034412, 700.768921082787, 661.765529576314, 671.577230108074, 670.455395113422, 679.038668899163, 682.954879003742, 662.195490166883, 661.900807041644, 641.415902410934, 660.143633893885, 660.624446446418, 667.547348129514, 666.564289942207, 677.32019582053, 654.383124881312, 666.944607464003, 681.534088246522, 648.356749354081, 690.696616684723, 656.633614730538, 679.959711083913, 655.376635309288, 664.265367038171, 676.540923162368, 698.517308862488, 681.064264035763, 669.563479837137, 623.626983912543, 670.410414693593, 658.645400232646, 683.343695351862, 655.344242479701, 662.828047436957, 661.267434314515, 661.786149610887, 651.80272228225, 718.068568998426, 674.200349491861, 699.459016644572, 663.649133591135, 674.284081126539, 654.01739083571, 654.554494157349, 663.863299402736, 691.847540678012, 661.748056721741, 663.849456934152, 671.50577711468, 672.052339917905, 650.582592808484, 708.41605909117, 667.307558536727, 668.736343004141, 678.836579736525, 664.164001884699, 665.759717785698, 654.999682591102, 687.814349349287, 708.88825613642, 690.609407345304, 687.487580728377, 646.484352402684, 673.756612499677, 676.046699876003, 667.329317007116, 674.028281477876, 665.920192939956, 683.550859321667, 639.348053532674, 703.894209261523, 677.152711840679, 691.07606378478, 678.131266435425, 681.022819143686, 668.196092153874, 679.271832966415, 665.900739171294, 697.327652503681, 636.99943370431, 650.524013270179, 658.683036037791, 656.253294374647, 681.171642391865, 665.731875162287, 664.078556183801, 652.94383830135, 660.3921636044, 694.310720615316, 690.312230675118, 689.269084010226, 658.681893236217, 698.666915809342, 669.096807713667, 631.210728066468, 674.184291450988, 654.181805126473, 690.512573772654, 682.564685962849, 675.405746132084, 658.833514273687, 701.821658121824, 643.643338028744, 683.829851975457, 689.221611111103, 687.739742782211, 676.193960403719, 667.171254699419, 661.606529639171, 668.548772429644, 676.785234379645, 675.153818177753, 663.219677919726, 689.429958693124, 692.795068377692, 681.686549187116, 641.119655711237, 672.909624535077, 666.8248376718, 694.376719354659, 652.228884011693, 670.320542668223, 672.249960136352, 650.942553887548, 672.128081140153, 667.067897669806, 667.360712256752, 674.548580805015, 652.797328379162, 672.172354823657, 710.86547987681, 689.235849145177, 641.965550040705],[501.997310134845, 534.351609566257, 487.975899595941, 503.026435038948, 515.84026751573, 561.427014129199, 526.775040282844, 530.989230859806, 538.472708235828, 498.050447768708, 561.266161450426, 506.195968400913, 535.676063293277, 503.610238314222, 525.709983242225, 516.49073003301, 523.508743092838, 487.628365209206, 519.971065169741, 533.779939982702, 518.996391208769, 501.251499969556, 532.954359188379, 531.193598092388, 530.520831402847, 542.612336281374, 517.712825636147, 553.250067155971, 513.197322893727, 528.101657607873, 525.607209621327, 554.602653006841, 516.591337302835, 513.017642891074, 504.420515243795, 524.757848991309, 508.787162947058, 540.764254857387, 527.265489641191, 537.413080188121, 524.08971012437, 533.817783207023, 543.902467964201, 523.256507758031, 487.8951562018, 538.229228239391, 559.898461263226, 533.830113640909, 549.309234448464, 510.068170433208, 507.999439101931, 522.261520588526, 522.396170869384, 506.982341672316, 511.791443179407, 530.694341183009, 526.679043322503, 523.759388143487, 519.035931411935, 533.151896761866, 507.126074622435, 527.493829309449, 513.870694267879, 503.77601731806, 539.491223570541, 495.903364617773, 524.206962655384, 516.720866968983, 525.330006449178, 512.888078936596, 524.119639681076, 511.397519839717, 541.605847293721, 518.045790338684, 517.544295416024, 527.760549397724, 515.463687533265, 485.401837141926, 517.045602664163, 504.072755503269, 529.860868642413, 530.612495782508, 518.600082697048, 551.975247784788, 526.491006348397, 497.914732813231, 518.3422745993, 513.047332142817, 530.670456888539, 530.883003048537, 546.050406946253, 575.953877932548, 526.03819118842, 517.691432685726, 518.186736172953, 537.728065912937, 544.023912854385, 532.59601969401, 527.886439686205, 522.60428495948, 515.166018960227, 530.283529335733, 540.558251240437, 547.972291895593, 510.527215094618, 504.537091410755, 504.221301352712, 555.586319513317, 538.872877803968, 525.809677009003, 504.934607765632, 526.007580832623, 541.969868287322, 542.456858331863, 520.930645391461, 520.560960520244, 523.664945930309, 494.712542984553, 525.779534772889, 493.980550753854, 534.180702985531, 529.740387582616, 532.685023961048, 546.809526555774, 550.390505681442, 533.00613122135, 516.333038714264, 506.691257316546, 511.363380462123, 551.428207752832, 518.352538261458, 526.574637788658, 551.88366607313, 523.722411209961, 513.009359197698, 518.826419003754, 543.141032473522, 499.811889804042, 547.162595888802, 547.92943990421, 526.240998595675, 514.154333104086, 495.852771796394, 540.316727059994, 482.10335226618, 550.651717324115, 521.627260655587, 495.811628933564, 486.827983766408, 515.667686036477, 525.38947620151, 517.588556474628, 509.954236246346, 554.228239604202, 524.836962938044, 540.226192752019, 513.995356409792, 546.940896555408, 551.001346787243, 530.319481655315, 531.454686722891, 492.819463592831, 546.234386965241, 540.242366059284, 487.111663584909, 555.812630367202, 528.440742098221, 500.316186652573, 538.694391005271, 536.118415170456, 526.473971838241, 495.385197162492, 522.814867882389, 565.93169187097, 557.528191606474, 559.016650719704, 541.947342435934, 540.709640098481, 548.598848482758, 529.88162538809, 492.392822600325, 468.689524220124, 524.346352354461, 513.976140959981, 528.347245366176, 519.97719185348, 535.222104990808, 517.631149864849, 522.868405058783, 526.219150803779, 551.296562851957, 548.280600637264, 491.443394581498, 548.596543200749, 528.827284358074, 506.382612053898, 521.643767894906, 512.546629144756, 517.406707928472, 516.764255290382, 538.391486654635, 529.636378066847, 536.646530095543, 529.880198501216, 524.080769976658, 512.563880422743, 498.881038242128, 490.657587498306, 548.181696795075, 503.295493278177, 521.182761461929, 478.068785601505, 531.627586167746, 490.68296319218, 522.448595601928, 535.200652888318, 523.043976524324, 500.226064617026, 520.600213030583, 515.275190507195, 546.072073013568, 508.321865777535, 528.102786581224, 520.171286337591, 545.243181008786, 542.631671729381, 542.65777602697, 544.542492339362, 523.059944180136, 544.617974079798, 528.418039045549, 521.750147760195, 553.557839125308, 523.879631219207, 524.076035604756, 528.79810248386, 515.794491564888, 536.765783068626, 553.700075530826, 517.884409204667, 511.510054008807, 567.969505060542, 504.397508132123, 530.207838306683, 519.025414902849, 507.405615133085, 513.260102242643, 516.095674091911, 514.1261320612, 512.592082972282, 519.752341808454, 520.284154414468, 557.114713959564, 544.233046475204, 515.481546296651, 540.415616311786, 538.56777183002, 503.992787451596, 546.078986386744, 549.659448711524, 513.836910461526, 539.763903880848, 524.951495540238, 530.484930213798, 504.268012093296, 536.882075731376, 513.653180924484, 545.15513097372, 515.228030897116, 546.901672375925, 489.743526720518, 536.045393854112, 529.738927454216, 520.971418634302, 500.715797111119, 526.017996663482, 495.48455082307, 512.47880342662, 519.982967552658, 533.945203365704, 509.115048835324, 528.673672568398, 537.689988246417, 527.20737349713, 552.998043092231, 538.625629241449, 529.197277421916, 520.928189450837, 520.192135463613, 517.287405467069, 518.07615494057, 525.420886476103, 521.976342009124, 517.110107541602, 490.873571966696, 539.904281220386, 520.758673048388, 516.440631184502, 534.13456638977, 508.401337173899, 515.795278150139, 539.074015817789, 553.436366000078, 542.677599779445, 519.406780019205, 495.501847164436, 500.214820260119, 536.76690300732, 528.481256769223, 549.235861050024, 533.374114994802, 516.950907815535, 533.450490936454, 504.665869308917, 546.251112177474, 531.609849898822, 519.103161161175, 505.008091216507, 545.394559366124, 497.102752147708, 520.052035604442, 510.801519110187, 511.871260411934, 521.994182555368, 529.948123738636, 504.943174715023, 527.423666787528, 505.047920748196, 523.245514152523, 553.688169027789, 518.860243953697, 522.88870966718, 541.481662558208, 524.117667506593, 556.137277485435, 482.269659962882, 559.66832692398, 541.219274244894, 537.058700438908, 525.593517477177, 521.738181781513, 530.038586932921, 530.456993462775, 518.383672439376, 531.115309266284, 534.98024431459, 504.879078585244, 525.872583585006, 520.939414393477, 492.412435703833, 514.789791844096, 491.027887194887, 519.917043672333, 536.779905641635, 530.468533142607, 507.432412051491, 507.164603608494, 521.917665949082, 499.2629014931, 516.83384093626, 502.692270016657, 549.21240871364, 524.262114879195, 501.616143463513, 530.940682344958, 536.204857614092, 519.018526179778, 499.381881387787, 533.717518923288, 529.710412332661, 533.097573342123, 510.711126900472, 526.692320293061, 520.088274851429, 552.601612694003, 541.051924534297, 527.395408817959, 515.813533017788, 517.060385436716, 528.337900254665, 507.351897215673, 520.805816114857, 558.816680809997, 503.794874589583, 492.090705358654, 537.229424061418, 532.981454035163, 504.095938093756, 530.664831611865, 533.332953709776, 513.119088340252, 523.182180894005, 544.647897056462, 532.118526355962, 542.745453373503, 524.476984240423, 530.712777897804, 516.183470508267, 499.224120787119, 546.58836441283, 518.97503034144, 542.4994278356, 527.154899604778, 510.84167518033, 534.3420966246, 571.73745663831, 517.570647515674, 532.682647806445, 522.789961517646, 527.738037473933, 524.401701028955, 532.964751369225, 521.304019578467, 517.272500625558, 510.527340053216, 527.368769384776, 509.745457299075, 504.103750977268, 538.255139590815, 512.423535714246, 533.980725317298, 539.221183209839, 529.035615429232, 518.067128401659, 532.481227773233, 530.856781255326, 513.480085875474, 527.853992425564, 514.803414047255, 537.243379064431, 528.120062173633, 528.407554257307, 520.566812052657, 529.391672226755, 519.761849853628, 525.106949668387, 522.841528292527, 522.050248796669, 503.207108493849, 526.899189406538, 525.632667473981, 518.489229699197, 532.120096704712, 521.733656879594, 507.055761904631, 521.776921046543, 526.613412968232, 529.100428624028, 563.349739804333, 535.066997554106, 525.657928373818, 527.471487997558, 534.37889531956, 506.734790266806, 539.078420643514, 536.854735708345, 519.314248948807, 515.538581862764, 555.066390616771, 511.524632773202, 495.607281711873, 506.576065548044, 488.677543015666, 535.156560298445, 551.086947944305, 536.082062024214, 534.454407084363, 532.479556105948, 521.455907512856, 564.840684462719, 557.701243012177, 531.514445601386, 498.812726363396, 542.177295003252, 528.042507746148, 533.921637337849, 493.248786701962, 534.77676885758, 509.899443594667, 537.064898978602, 518.90721622697, 522.731817105531, 547.676097952815, 508.631569604066, 544.086894237993, 512.838287949697, 532.261620949038, 532.104620049287, 535.744657230131, 525.356182418164, 509.942774522602, 556.510218098824, 494.390854667248, 530.887212906515, 515.181416936309, 509.807332004507, 535.712058875568, 525.388690970882, 505.076259655818, 529.136783320282, 536.127720488496, 503.840115397577, 530.961092281758, 537.154547257314, 518.880982592201, 504.260645629783, 536.163401391238, 517.078776156715, 543.589716384546, 512.177783262465, 534.324054900648, 517.509198300004, 544.023325607298, 528.682746488161, 529.78740511909, 532.354140331078, 528.695239539573, 559.531443708796, 527.58841823504, 549.014398308341, 500.976079400494, 527.894471482655, 562.853443644468, 521.182335319578, 519.375201438492, 541.553151017166, 544.343035366383, 505.96619546135, 498.676504220539, 515.535883688914, 523.086414274737, 522.827780105854, 527.474266178614, 503.642082267267, 538.212616149293, 550.934514133648, 563.579015938862, 492.039830807078, 528.082730815847, 533.903942365253, 530.549399951799, 514.573041733023, 538.468697784396, 513.832135981846, 515.023303943094, 510.4140405404, 504.074116341289, 509.243343487653, 498.404200690061, 522.843346500833, 502.129263357024, 497.952343672319, 517.206475498578, 524.858403583826, 522.569456748651, 489.84914857307, 545.809100479029, 509.023713426881, 533.138455430748, 510.250725562744, 518.584348179294, 543.572649931587, 538.025220106751, 486.455371559885, 508.388057747935, 523.576559201287, 483.309129011526, 537.014990551019, 518.687815045596, 527.319869340892, 516.159765678883, 537.151450281816, 516.797977561536, 510.665620847281, 526.928634728967, 507.510035719263, 547.283763440813, 518.170026502965, 515.425557689992, 518.281928924591, 521.988717339463, 517.219014020358, 504.362293605068, 507.380188550868, 559.718476544645, 517.814595022408, 509.354427315287, 500.514906533722, 549.083323398001, 526.62096390112, 518.79855365431, 571.497672027496, 524.548158331079, 504.931485721865, 515.339056211905, 503.396100935083, 555.785178608145, 534.152286128149, 531.894089766987, 556.403771476976, 526.542675737543, 528.168318671441, 535.109727417045, 537.766819605062, 532.462153160517, 505.459263807875, 552.271651958757, 509.910653086554, 500.46427654504, 524.129500073793, 526.174043440682, 511.113701399412, 526.843002333254, 516.811005804057, 529.657683103868, 514.810418985491, 489.32978395859, 523.721450646083, 485.492932300764, 525.227973998212, 516.687137023712, 491.61994702274, 484.745479460352, 522.855463226714, 555.713089686224, 523.537838004446, 520.602803316508, 541.931787292446, 520.8437988905, 530.108240075574, 520.265332085983, 511.33587146041, 519.623918885153, 545.907229457231, 546.018731793333, 500.158009147749, 508.612887671069, 527.57870408659, 528.467688211863, 495.504918390987, 515.45769938536, 541.718505743515, 538.378521314483, 503.41321178539, 536.140218002459, 536.61578586672, 524.432739618641, 545.735784690251, 508.857365358741, 522.843202404986, 507.363290869233, 524.937771321731, 493.21094378855, 516.952134434651, 491.554659257676, 498.346898027365, 529.159473669092, 525.908757490846, 524.130145812043, 508.850314399581, 538.968317538302, 513.433998155181, 487.153882203885, 525.751513026158, 504.871965631912, 526.740843681651, 538.454334751371, 539.574835681666, 514.29161466824, 515.682128241518, 546.74536254948, 518.971662778906, 527.452610547834, 516.259889461807, 494.01593502165, 515.793136814217, 531.233307356562, 498.536346624268, 531.864393639308, 506.565898076058, 534.15363016158, 498.313272932379, 510.880341874554, 514.795004635749, 548.846024630295, 506.911695122167, 530.992856316867, 533.209405892767, 528.434044964757, 542.453706547884, 538.589197772124, 501.501548960457, 520.422606634057, 560.047716992024, 516.300401148427, 495.247621945225, 521.478870059502, 525.040581106793, 527.72963800834, 534.565748046041, 534.39316114026, 511.131030907512, 547.238230017672, 508.56737979101, 527.753872958137, 529.495024259964, 511.104730892367, 545.315003166253, 514.603353730521, 563.044487849037, 516.83680320474, 529.471978596856, 526.625241719437, 518.450595401965, 540.754028857918, 512.630847300131, 534.420879174125, 522.074509183311, 543.978807372938, 509.841547314669, 520.766527130867, 532.026559540035, 549.646039802437, 533.31120103131, 514.517569873606, 509.13461796095, 547.796365381619, 521.351519506627, 516.852978309468, 505.727243538526, 485.746444225165, 533.747881008309, 493.085693556586, 501.774682200034, 546.615910051724, 535.80066266034, 536.027549389228, 538.957776225108, 512.297160768395, 537.726415249352, 522.684399347129, 524.099109139055, 549.212660472104, 544.797722916904, 531.289039392305, 531.375543297315, 482.991391499609, 542.125564995386, 540.83440353806, 517.52531515792, 514.692262587669, 495.443428709213, 515.373541581527, 496.504881253646, 454.268709552254, 492.480380130762, 518.911236397745, 544.090791557608, 514.011738523798, 527.191858435936, 505.357643203272, 517.280789126413, 511.683049735783, 519.49340242918, 530.987535869486, 543.914147480472, 542.277215476706, 493.057375193973, 496.671901849514, 519.42465672652, 501.625545936022, 511.522565577132, 534.985991868991, 540.392366914728, 524.690332721217, 512.820297548434, 515.918421764394, 519.745929369775, 524.908097286866, 529.217964524026, 533.783783768812, 560.013488274232, 542.170221329265, 517.216448540539, 497.993122568398, 529.671293242634, 535.79666163191, 529.873330600613, 490.279103657915, 530.373776631086, 530.175785414257, 484.233795651485, 552.373995216617, 546.014486307486, 514.919874940454, 500.620660222057, 520.899047165507, 530.698586340499, 502.220949699645, 513.649749436419, 510.610032301882, 532.128394516636, 522.941612986398, 559.48037219499, 533.344233923193, 551.460234474245, 540.232635852498, 536.955014511859, 544.405082343428, 525.205810168429, 512.19692273083, 496.833067699965, 511.520248857634, 509.391057216809, 513.549643513674, 520.461293814466, 526.93263311069, 511.576829606756, 545.394312137464, 526.92580890309, 549.04059502849, 532.491397942759, 510.269095494749, 536.393999637908, 539.947227107333, 537.878799043282, 548.726636900543, 534.652370638418, 552.766358605519, 492.521922166781, 540.504334133101, 518.748719873603, 551.439908962407, 561.164329040367, 526.50455414012, 542.093800819827, 482.057668682272, 530.327259732088, 535.12141545733, 493.607724121821, 509.60528540698, 497.579646683768, 535.90227030684, 520.109962172467, 531.381689474777, 525.782386373468, 519.165006442463, 519.242459467991, 540.513068067146, 525.618392890673, 518.756134865981, 522.196921256479, 561.246097654414, 513.749755213374, 517.57488940612, 513.059749932847, 562.937933552838, 524.709925917985, 506.001945615082, 518.28307066264, 543.15109648954, 518.106154532018, 516.301451151028, 522.749557146223, 531.782808645616, 498.832290708614, 498.959639217238, 491.842002741962, 504.85185439243, 519.800995499567, 504.93326209992, 515.125775691859, 541.04328243065, 531.150636950211, 512.046220269547, 515.107105175088, 522.331472961003, 529.557682946542, 534.456247371313, 551.024970047879, 535.684770580843, 498.414476080239, 539.493284974313, 505.119203406662, 492.197740845133, 476.369551913945, 527.629199567018, 508.988398748422, 511.436796082026, 490.925967871058, 543.523109716351, 534.765892358173, 506.950806879059, 547.711044161606, 536.597290902888, 501.389166897088, 494.499199677789, 529.857098037432, 556.563132315314, 510.535083985318, 484.886608112502, 510.920044600026, 518.30794059116, 544.753836512487, 495.524598454522, 558.980053864657, 519.605106182835, 532.397494826495, 497.239402130911, 520.065246632591, 522.821842918546, 530.15304527864, 503.337052820991, 544.590983159605, 534.176231622747, 510.179578238742, 509.891916366107, 548.609397233298, 509.097399099534, 517.380797094062, 534.979049915898, 522.494081966995, 503.020458713035, 532.620463986452, 495.751497814069, 518.870426612007, 513.834614495764, 515.921485362068, 510.61597474215, 510.198930348413, 518.199995092983, 515.242431579696, 518.414481804597, 525.044528807889, 499.834930859907, 511.101373522461, 551.434346481067, 534.021953519157, 501.343712254828, 500.671041755126, 474.40163372097, 521.538509058274, 484.081374676546, 534.971723496052, 539.811108665097, 528.559537741849, 516.980191216072, 512.443804335135, 544.905246085063, 540.658897211009, 517.886314324849, 522.703658632672, 515.808538036426, 514.456709927856, 526.994148485263, 524.322428603266, 525.603628375987, 529.289437618802, 528.563045968973, 530.589185571119, 523.010275278599, 497.231230613122, 562.859123266025, 520.005310854701, 520.130519341022, 525.741586401219, 501.66635319052, 561.638513063918, 523.802807194819, 513.068126190076, 514.666471213616, 534.687576998325, 517.232896795666, 525.782362229679, 528.874463825846, 532.153217861584, 503.981084852379, 517.669026300089, 516.018149938513, 534.716598027421, 528.249411499744, 519.730556054125, 535.310438133855, 528.880883172934, 531.394458026778, 501.087141774519, 524.358633047679, 537.169410901463, 537.44919693384, 569.607776388361, 492.310502546443, 493.314343893084, 523.144314114126, 539.498970873761, 531.118464218752, 496.462848698736, 528.600699866759, 512.897072666944, 530.378666294868, 495.090719639112, 490.280349936464, 525.98112454896, 514.183199071137, 505.440347205248, 500.949478012357, 514.292739756706, 506.848317943396, 518.784620132977, 524.918261969975, 548.869664735998, 533.307649131983, 524.642684441665, 480.638218231803, 499.33619991313, 532.587340798465, 514.543537563974, 531.266534098505, 534.912840926177, 510.94344159264, 525.849518646284, 518.111628172617, 537.005702612361, 520.122170163025, 550.907351081742, 506.305186543067, 542.885936613459, 516.696951393764, 518.28018486607, 531.881923154111, 538.57794193031, 526.821326837943, 509.660491327453, 501.779327403453, 517.651910952439, 501.057474208615, 545.288289725158, 480.816865645601, 539.402142054228, 540.871423889823, 542.845707468391, 526.186755163135, 543.58891022267, 532.246657278297, 522.51064642293, 541.664742403621, 528.344655759405, 513.459330748255, 532.335879669545, 525.911964216996, 522.598534769103, 522.831380757286, 538.665926642173, 523.263873692359, 528.952510603808, 532.859945588627, 525.939528452927, 521.245070797322, 507.204613257651, 493.273129587046, 531.008346815541, 534.88577545325, 492.908026796603, 528.162244249403, 530.423542202795, 545.924132110113, 522.928158471019, 531.729726061255, 526.980264064622, 509.683937363402, 519.539183724037, 542.286655779435, 546.077524702908, 498.863302116385, 538.445651170151, 523.420719674008, 527.356587811209, 507.153924801786, 492.201821504551, 551.55142087184, 526.153515819523, 505.834387700157, 513.718030778493, 518.999395320699, 507.669429741853, 520.23150260865, 517.489631948391, 514.072897386238, 507.902823631691, 534.254570994274, 518.479812196625, 527.380539897956, 491.699816113261, 538.049960501824, 516.639777366035, 495.628449440444, 513.966188146566, 510.957548787942, 525.612486550133, 531.390853550629, 531.093432151217, 511.91151027142, 508.085650003707, 521.69003847867, 515.516150394507, 519.51196774865, 518.44428685813, 537.789804495974, 507.553798733315, 512.475416026345, 539.446612996059, 521.993312795726, 518.324292511695, 546.360908922574, 542.445689751262, 521.612177884263, 502.668656085241, 490.65608002303, 520.454811177507, 525.656908733476, 521.596694290128, 530.021140620047, 506.098671228456, 530.360676293025, 510.32690521206, 529.004759045127, 537.202543649687, 512.961111999377, 530.107224102873, 520.206696464476, 507.656016399602, 529.248728608083, 508.722930744002, 518.559945661937, 531.773514498463, 535.363004579949, 553.06426490753, 509.08402037783, 520.579144246742, 522.735167679091, 544.365513666153, 512.746537682452, 507.447579242124, 525.129991755449, 520.992718999184, 524.516981332389, 539.515885528593, 526.816092255193, 512.17023508321, 532.27206304884, 500.580236980439, 528.262013866138, 538.947192116168, 541.193995182563, 506.539214687473, 500.168302401112, 550.457059458431, 519.304898285579, 525.373566860763, 518.587794032595, 523.782581429547, 550.335537059074, 524.998268129775, 538.324463382132, 520.507108616318, 511.47427802065, 528.018192968351, 542.1405876741, 536.22199300722, 529.759292954523, 514.787862879883, 556.495309043843, 512.094413688684, 527.107558185378, 501.801868608663, 533.541136319051, 511.015938287229, 502.431735321099, 533.939323418701, 528.022064904867, 478.267223591935, 500.734079773424, 518.38264028372, 521.696657066948, 536.484359857365, 504.242084779301, 525.506120173987, 526.148093259783, 545.863878479486, 521.822387333604, 528.787148146853, 528.416540759491, 532.497891392681, 532.192351131142, 551.930198118081, 524.860936391976, 524.688245812686, 528.095556716711, 510.429273641883, 555.550056607579, 551.524328385981, 502.837665349592, 523.683072567917, 521.395522339605, 537.137032368755, 514.749782641591, 500.718256946162, 510.627558475556, 506.987174566851, 493.450969405054, 528.089030424414, 535.507542569101, 515.867933148904, 505.215139580507, 521.625570849035, 516.002433654035, 515.811564028097, 535.828417652372, 504.114881033503, 510.733326529578, 510.327058276641, 513.846102637514, 499.543034369534, 542.980029051104, 520.835526558104, 511.510524280495, 536.787046023321, 533.126540917308, 563.346639563345, 503.808542139932, 527.055731975135, 536.842262155177, 527.984016552798, 519.74029574979, 538.740257610716, 533.721187174576, 538.617370014269, 552.694466144089, 520.826389380625, 541.525695245452, 536.675865250163, 519.377629374764, 550.620025221009, 502.650505797303, 536.437823139756, 508.303382503962, 508.166385008625, 497.936102677127, 514.202460828921, 519.340287189512, 533.943747120305, 525.24172945691, 520.850764980451, 555.584372051731, 525.092395643649, 507.67675492405, 500.648083490881, 561.948455840673, 520.343463712148, 514.808515341152, 528.192966186567, 532.483636186301, 549.98698204052, 513.525831743772, 514.929172014762, 516.290170941597, 543.401326227775, 556.178122467743, 520.483338233871, 509.654851782284, 510.023779006618, 541.168106788887, 529.420556783067, 527.098979793716, 532.243504077583, 536.565785881043, 555.341201792424, 490.646328281818, 512.966017301393, 514.775918174279, 540.87603400255, 533.658415019292, 516.627049552174, 528.705991632639, 536.628153350989, 512.272272331965, 500.384070702773, 469.120425189356, 538.176918572822, 519.581538047743, 544.726344768833, 517.048387744098, 532.491234988884, 538.122271101626, 537.340716668333, 504.916708354005, 528.07384890615, 507.816026344343, 546.249122398523, 505.397524139471, 515.607805573773, 561.843694446849, 512.125459879103, 522.284363920644, 555.554993001843, 495.760828596965, 524.187515972693, 548.448618309231, 528.977600282213, 520.536899003357, 510.483372991106, 527.856805952808, 530.922680436678, 512.764265367706, 541.125305668557, 538.767864982416, 520.722930771285, 520.472957970476, 506.985934905838, 520.449904708894, 486.161487530415, 515.924668517769, 507.87221861315, 521.777338525857, 531.111725589386, 529.219226663105, 486.580257064344, 504.786763981922, 517.840637876668, 516.843055893179, 535.215882028762, 513.948732886394, 527.21757000764, 510.571725831864, 535.175557100165, 534.276255516311, 525.969335350676, 475.380712289382, 578.908051848347, 506.669869395649, 532.467525614397, 550.222856111581, 502.152854197411, 513.447746946399, 510.611176404245, 514.967120013766, 533.663801530524, 509.843574821961, 548.315446075673, 499.912799960933, 483.974539223383, 514.708647484918, 516.903722817817, 497.872958869317, 492.813238704898, 512.599024996624, 537.479618893118, 510.161738003388, 529.327919669677, 488.862948195166, 550.527401101094, 509.026824518242, 506.049981215703, 530.150922727516, 515.140957934155, 509.882544290025, 551.515561401906, 523.120908859155, 560.649332175796, 539.28070928749, 500.235826249507, 511.150439306731, 531.18761752125, 560.808410176937, 511.43641257942, 531.221498537969, 501.583606015402, 514.173471257001, 518.882595280444, 516.958212792056, 498.06892300331, 541.004259089634, 530.569779181542, 523.50145232232, 533.169819429859, 506.837808862802, 506.057435679886, 535.790082666028, 530.679688846183, 549.127278296975, 560.618139721461, 529.952095236853, 508.923491521101, 539.853243194326, 537.166585104252, 547.590513790829, 505.702042461188, 503.768371230644, 516.791841179776, 501.293263071043, 527.871253806939, 510.73752654676, 553.478699323381, 521.297454467378, 508.634962899432, 522.171753881652, 512.564604351711, 516.682118821401, 512.061265817152, 534.472864810431, 519.183319182587, 513.09108499896, 532.189962718702, 532.583742064347, 548.196099589076, 540.77380058191, 538.653487900206, 505.764400760942, 520.131172532708, 536.129704609194, 546.945255670041, 517.320452598047, 530.711297211161, 523.17714921458, 494.142873525304, 526.092991517938, 493.320321038681, 535.121743232567, 508.381371653778, 536.298694965036, 525.93071298884, 543.568259847303, 534.607803282096, 511.908880024748, 535.24424549049, 516.333104433857, 528.8874420868, 514.826233448285, 540.730527837031, 525.232781271268, 536.030791562828, 524.520348270235, 525.782035187684, 501.751125314593, 507.850990771942, 511.310238301669, 537.456505751026, 515.696260152773, 495.741849388991, 532.516145664872, 515.431742166475, 510.044455304759, 533.968570039212, 522.222481821866, 515.838024353774, 514.964619272238, 491.811605049348, 477.799812920847, 530.953572495355, 520.951857576452, 516.504157431808, 509.816729661559, 522.487229901565, 541.914688145471, 518.661360090821, 513.555129198136, 541.12919960828, 494.425627454296, 539.936803555317, 504.921770919088, 520.345769961653, 512.68857559908, 506.782600290701, 508.529484617293, 513.659062589831, 504.05061722419, 548.610349183398, 563.555360907422, 519.8639874749, 529.115605095972, 502.777699886864, 555.556353593929, 536.621244078996, 521.550493888053, 540.382459131794, 510.544400908194, 554.880055578302, 524.692982566054, 513.101495264501, 501.93123030046, 538.638896264429, 541.998032495881, 541.696962186554, 500.134063623471, 506.105978468839, 513.397956946314, 501.79708216866, 534.155486934501, 527.843405048805, 537.524147383115, 522.100167997087, 539.778314671204, 523.472867561728, 512.422018856697, 522.581260287268, 532.556648877946, 499.702614133339, 531.58556788886, 524.638802299732, 516.179642244387, 541.653577617354, 544.877644643289, 514.501323957931, 501.521004776749, 557.724409291157, 515.466802970299, 539.223420172795, 536.24323549507, 503.69954283926, 547.299185227536, 519.196914588594, 549.406477953471, 514.175670761489, 524.168984253614, 532.600216475746, 531.762994110331, 538.117181737133, 502.768484999957, 546.88755820242, 512.587592954753, 508.33512424622, 545.165126654822, 532.413227326491, 510.926370334631, 508.200661652356, 526.304817419092, 515.76157895554, 540.315449622462, 499.257028106311, 541.801217182149, 521.843473609593, 515.125305651079, 494.979871776737, 510.330668925283, 552.35698317343, 518.668970630334, 527.986856565517, 510.244352990094, 506.518068019606, 520.346590402571, 501.332589254368, 541.269837479321, 540.15398502387, 520.319374612603, 503.728534255704, 515.65250967964, 532.222807877461, 506.702927749273, 511.670543489929, 538.357683308365, 507.945095128371, 548.279966519003, 530.586092435894, 530.736799183153, 506.49683286355, 543.634385601874, 524.845214190992, 512.192607285114, 569.45077540652, 531.52400957962, 505.305018540243, 523.886350254029, 536.095877788461, 513.800435467108, 547.107149856012, 538.043058307434, 530.522434430589, 525.432885408355, 535.019415902928, 539.051496500028, 537.07081801658, 501.650367834813, 548.86085292714, 504.420164311655, 519.412316148439, 533.010824338061, 558.946715271707, 521.499385498596, 552.036622807314, 545.931587621967, 502.904875739286, 516.232572702162, 502.649586177442, 529.506164471924, 519.148679035205, 525.085507177146, 536.599517463015, 518.062045648831, 493.784926567508, 523.59681299816, 499.737619580017, 524.127231266606, 513.789994645861, 540.719454026841, 541.254943078482, 529.471112681426, 515.352477382135, 570.555031193667, 479.32420207678, 538.929126836374, 542.339644247374, 529.743582625671, 528.103336351536, 520.360205902734, 519.876355246839, 542.924828252349, 529.496538792325, 537.424349499218, 527.224894696419, 533.687014292601, 542.605453801361, 543.303785369922, 546.271465372669, 505.161193639033, 508.418435731896, 498.991199293157, 520.736836550539, 556.217068974464, 526.28101742506, 508.285616952366, 524.095002645891, 513.662456333196, 523.744876670369, 526.300615856955, 543.521758414828, 509.09936501767, 508.883838272679, 522.109247652168, 520.426111300946, 502.076554590437, 513.403947518963, 513.213552498151, 508.320704947508, 512.005528989002, 494.957058079147, 491.79064635803, 563.27270663748, 528.73513954105, 545.851948766756, 533.106287210266, 507.450819793002, 492.465545746946, 517.093990358165, 499.848766728021, 531.818892673219, 533.680388739379, 529.555839725252, 525.215662279177, 526.548597812614, 526.644664968285, 511.053350279949, 495.551484868278, 540.334406880689, 552.336636628497, 516.507396298965, 501.785666053836, 527.90935314141, 519.855519151377, 514.981502161759, 516.744377397748, 554.379332630313, 540.185077501659, 529.379940912596, 511.205784881948, 519.149120969549, 506.488163889153, 541.519957326354, 506.9657798011, 525.794044785758, 510.017644644807, 517.411860134362, 519.326167648063, 517.503662820293, 523.443007693906, 495.3721713732, 503.93031637744, 511.512124019867, 527.866998408353, 512.325580249223, 524.579769526682, 479.002075512689, 572.636924922535, 528.171403136494, 500.854989337883, 512.600389502611, 518.060667247322, 512.66506922972, 519.907585861128, 524.437146917734, 548.493985190275, 539.644235288394, 517.67450680879, 541.598938857916, 528.236423352366, 543.939743769011, 529.388555441561, 536.038740529796, 571.020855592436, 535.543347478037, 510.236995737573, 530.013185478144, 539.032232991798, 531.86558411118, 531.868336329381, 507.588542176244, 511.998191696229, 478.317420394029, 551.460830188095, 527.522084701907, 539.994281640273, 532.336340082273, 506.380216379136, 504.52899494218, 527.288393356404, 536.108711570052, 486.116502576068, 539.316615933821, 524.388782025194, 512.212357093639, 567.453263895913, 521.032050253905, 530.805730591266, 534.431996388666, 481.32023921455, 554.366841612858, 513.717635892253, 505.615353668323, 521.170527722627, 498.653231693963, 544.087958449718, 547.931942165, 487.559322697815, 518.367534563161, 546.222414805896, 501.081706812979, 551.374169233952, 509.294324137736, 536.749236255989, 513.85245486063, 540.495257313757, 521.974489007466, 492.656565477395, 525.304684027998, 469.457766858538, 526.262038637983, 501.634460283178, 537.691751157498, 521.654843774429, 534.784006531697, 527.875830160496, 539.471920036905, 562.214797435352, 520.002201267675, 529.054059431897, 512.506188233688, 519.848407761721, 517.400379240954, 546.265770875081, 498.104625959549, 512.389253941537, 539.608940088079, 522.27190382824, 541.023377736829, 542.437258539952, 556.611692278427, 493.18266486439, 498.699832480264, 504.727018119869, 522.685869699369, 504.013596958038, 545.925007346253, 551.604072836029, 487.626512353365, 544.103365015141, 497.289092579411, 524.683736939353, 510.657075670501, 523.353971515654, 517.952640325258, 496.943047973756, 529.431631082177, 540.144499446599, 550.777241801483, 514.544874651889, 530.517778159465, 507.909579170174, 521.422902839414, 536.096056223466, 521.847504970925, 504.815311195227, 526.485589407455, 512.462184285156, 524.790913396988, 484.084366182125, 533.870934100062, 514.379817000928, 525.567825650509, 522.299316083912, 512.11130059659, 528.775213667471, 524.049255631078, 552.92215714964, 523.59712434043, 498.292252657696, 529.956620258579, 542.619915141183, 516.698910842262, 518.723807281012, 521.624508030086, 529.568430338123, 533.285212652107, 504.457767325654, 526.065461505753, 527.133931761709, 520.185128985125, 546.315489151204, 542.938274237021, 542.146572822975, 534.065740440859, 540.814544732113, 523.655759351122, 541.188191783793, 510.055453730238, 530.950597286851, 511.083030660227, 525.823330489929, 531.338048818018, 535.715945912573, 530.275984996481, 504.156913259243, 513.86099381812, 503.996281090557, 519.930261187557, 535.060136662032, 505.407593453787, 533.38994297079, 539.792406985615, 534.994254415692, 506.324654157429, 537.370282528291, 538.663091085971, 515.698576367821, 522.454572963605, 503.681922030731, 516.111436993786, 542.839530524003, 543.206556134238, 536.889654005912, 554.688146616211, 524.546040506065, 533.916339636919, 529.44652337935, 510.887733557094, 558.939785140578, 513.584817690522, 527.347697440687, 519.152656544709, 510.990202422448, 527.950020460163, 510.848177425173, 511.375605161822, 537.071771587347, 524.605940083813, 499.922770567595, 518.388699729465, 469.07616980653, 519.399760982127, 514.465745359494, 520.235019872117, 537.711805147885, 531.131365578105, 526.276354762233, 503.176737266246, 493.602550901169, 551.033608704007, 544.038222004235, 517.152420272393, 519.775154035918, 487.959886209972, 532.856977734145, 517.116881225527, 549.73808863151, 524.640750763357, 511.862665368242, 500.192989402811, 515.725598172638, 522.429425020848, 528.32557616554, 516.621292328124, 497.599825924733, 521.726779257475, 499.264462126571, 501.193928416287, 533.219209427042, 504.861843163629, 519.229631069298, 499.488908240608, 525.128826364869, 519.414085151628, 553.526776941841, 530.935270177269, 536.965758160445, 518.878452780191, 504.128412787467, 504.319754132611, 522.95078588805, 549.081648136012, 508.282959229098, 488.295992047676, 551.590000337932, 550.794714690935, 496.493990561138, 527.111143258495, 552.758624636937, 527.676657021209, 543.433044778319, 536.761041965894, 519.025427649848, 513.423060271818, 519.718253673039, 508.610015523205, 531.476769252944, 522.449743496261, 536.432012279422, 497.483501499491, 512.571222273488, 541.614709630594, 510.377929834976, 542.384857003952, 532.911805021948, 509.851818040143, 550.168658805081, 542.540955179852, 524.906563891826, 534.028208342599, 527.557799597013, 522.975878750634, 510.166059053827, 524.349657720269, 505.759155485674, 517.021184729115, 542.61195879338, 517.668970786732, 529.562272393453, 530.950682522557, 494.732217084006, 516.084640833365, 524.098054563485, 533.61814703842, 516.961940102917, 521.84204069561, 503.130367738929, 519.00774240044, 504.538775664385, 541.59346763581, 511.252733250864, 551.577760862224, 515.508418663312, 526.258864568396, 520.361241647594, 519.28801809383, 539.078598876449, 513.050201828741, 510.678070556075, 497.353424877744, 516.648401664818, 513.646727302141, 549.65741770833, 529.63488048565, 505.757118411464, 494.988626869594, 546.754131870473, 519.620956790145, 546.765516766177, 538.329174960961, 580.494428202731, 535.157574801608, 502.738618001231, 510.841986278009, 510.474598170766, 537.070834149291, 504.19351889858, 520.534508884104, 543.14958936586, 513.002626774124, 538.330351378246, 515.358574292202, 522.812445781295, 529.706205582039, 495.878910944647, 509.512670808254, 514.825675542888, 534.821575393985, 540.92999905565, 528.443659258107, 515.013657030649, 531.769155084228, 517.61569336134, 523.456766357164, 519.548831369289, 552.563547718612, 495.689110603197, 496.525226009705, 498.725799646385, 520.11910392958, 526.07564445093, 549.659176006759, 523.264332284005, 521.59551490881, 522.674755908245, 512.4029517137, 543.22364215887, 540.14602014094, 535.519279766802, 521.666565295299, 535.858862585862, 514.112724676604, 531.773244958592, 520.525955596254, 577.877441164741, 522.752987524243, 508.01456008499, 528.322117593382, 518.599308279544, 527.724841006319, 521.94073354312, 501.317599188239, 537.128176891236, 541.734375750767, 531.778824162247, 516.5844927295, 529.262057034922, 530.005176730657, 531.329497912064, 531.723403108639, 536.590061016696, 526.289890215031, 529.458018315702, 534.729047500215, 529.093194005679, 537.409871732192, 521.445970105667, 503.689115213573, 533.583974245493, 515.239624766651, 521.194691690584, 508.280914017438, 486.514524776771, 508.560343431166, 565.603863093576, 507.595500829313, 511.289748277919, 513.117816189758, 499.366731703186, 529.581473669104, 534.167252368068, 522.701900152838, 510.071938926366, 528.535073505038, 523.478226889464, 514.021027399039, 526.987241796515, 559.244912463734, 530.947595449925, 533.10596942894, 539.80635429059, 529.979730656227, 523.765487370686, 469.72055877254, 528.727265400596, 515.636678217283, 498.444162961353, 508.267029749887, 547.646008439822, 513.641070204024, 510.891960215304, 521.031376556073, 524.181213299008, 499.644300519119, 504.916701925288, 577.157558827488, 526.191019441452, 523.992467598321, 515.376114903451, 520.865293944765, 519.628944972672, 497.121823316852, 568.721139942386, 522.996871850966, 551.32503202331, 520.854572676109, 551.541908203393, 521.234259257874, 498.655417231153, 534.977878464828, 541.04255479291, 501.552223798153, 542.580800335686, 505.575324308452, 552.799044714339, 531.312764926728, 520.57825346886, 547.530904590245, 531.225558323575, 506.865490168287, 536.700374937877, 526.087830824937, 535.549427722849, 528.595885574817, 538.216547275017, 541.415612505284, 515.087224091622, 492.669836071651, 516.620611988224, 524.560236873696, 511.865398908442, 537.10439423719, 520.019314578421, 523.95868113473, 522.634343267022, 539.200710320852, 510.396959087197, 493.991735839604, 521.818140429965, 514.766471345315, 539.73484421652, 502.920271670528, 514.053604631349, 536.589389573376, 533.830953758365, 549.926865193372, 538.544064380246, 532.768306439481, 540.606550136581, 515.527134564754, 540.441879951661, 522.637873838647, 541.673825048849, 497.509834608766, 512.667857749705, 523.072225831485, 508.007814726527, 528.041514152602, 513.190122291068, 544.307638702891, 515.380385588417, 539.978136275414, 499.897543973541, 544.51189354134, 538.691664159532, 526.197252497961, 541.521420472095, 536.720772181772, 547.164186809517, 531.434340248893, 545.264162942495, 501.779633110161, 525.617504746753, 522.569103353932, 485.11022227614, 524.702766042644, 504.08905763676, 518.392597296359, 525.16342327896, 498.297426463428, 504.193565713302, 521.173024558341, 523.985601400008, 518.892587592243, 514.043570418778, 514.633657730272, 506.535744814051, 506.934067670117, 564.007565173697, 528.144040836385, 509.952205898546, 511.998727775611, 503.310988654519, 545.121298096256, 551.266230664545, 530.400665021544, 518.503007531931, 554.231656306384, 540.050079806588, 538.850293559059, 514.532241763682, 558.490366682673, 535.489528737387, 508.29303184317, 517.629982078943, 523.314105218309, 510.611347691471, 529.215193189094, 529.22326249895, 515.582196033036, 521.090997831658, 517.010077584761, 520.61067605224, 522.129370906213, 520.401542695076, 566.962675500455, 499.453506645697, 513.930756185444, 502.947267929701, 570.660851842043, 502.267840497142, 523.605118544838, 536.501975808437, 515.299405103572, 523.951934109513, 508.850820551869, 508.162630808376, 514.617699511743, 512.87127319516, 543.706438332934, 499.094337786948, 541.256702388332, 531.076859922889, 538.072109888647, 531.443189678155, 527.927507602526, 533.540813449528, 525.051393924341, 492.296438940584, 530.596488220406, 525.38804202845, 558.800639570027, 558.505600242244, 541.335269751718, 529.061963607891, 524.555045193111, 529.245761490285, 523.740064457814, 536.344881895691, 508.11063678591, 504.351839457953, 499.899294869907, 503.609804874274, 525.184098666583, 498.414289553428, 533.39963781152, 511.811284290041, 551.70218592965, 550.244098017269, 539.089647143238, 485.19291804708, 519.957399140296, 537.441677016337, 513.821109959466, 496.008451941771, 503.180211970461, 544.140380627578, 516.128665418251, 490.533532403967, 503.801101701214, 566.649878167326, 541.141607918134, 550.306041543992, 520.06516184099, 528.776519501171, 507.385541288108, 528.285196808478, 529.979168985869, 515.008841467691, 529.646007519566, 521.420199460738, 511.813365864808, 542.371203679512, 524.060140024282, 508.81886091204, 526.615987103635, 507.100890143668, 520.545420010074, 550.148131816701, 516.507673132035, 541.617097091314, 524.964800066022, 535.402802352318, 522.61565726747, 520.315896508641, 497.928606228601, 532.544533252631, 522.85564198892, 476.753408155158, 524.847256704068, 534.489605429051, 550.025248675882, 531.824273331378, 536.334130276881, 538.476299784781, 518.526489961873, 523.063848608947, 529.210943366123, 541.023408343864, 502.84894231083, 517.686385285025, 514.818630741775, 526.642972246371, 528.112487454333, 497.163082562576, 510.413887935393, 531.910383111503, 539.911234502934, 564.598598141816, 514.811386050971, 511.335681073973, 543.358159340498, 541.226594478947, 542.69828997911, 539.719969670436, 532.754969876605, 514.963689296147, 512.688643263598, 521.229551523018, 535.040032446855, 515.756510650936, 547.614318708768, 511.782637340245, 531.620762238461, 545.90110970742, 493.401208320547, 540.268054223778, 526.518934746661, 526.439813724169, 519.780314575013, 522.305508359386, 538.384137287625, 502.587177045546, 522.561076527162, 556.700407870047, 545.808930370633, 510.572816454168, 512.591028865937, 546.970025886337, 510.869852961505, 536.667001216885, 543.707065566466, 540.935278807567, 514.207474012425, 505.546826971668, 532.08890756773, 500.042133067535, 531.76304028722, 521.262746110594, 515.070712575981, 513.819988103405, 513.079145295512, 535.099671594468, 504.663927613426, 512.263136622496, 520.810988108468, 510.683050518189, 530.827279494707, 515.064777736335, 506.917879104766, 530.201582369374, 518.410916172872, 517.760712626344, 546.169471321697, 541.959444627093, 523.331733429207, 528.418237949275, 552.478932736401, 559.063632274982, 533.475217236626, 523.560707192146, 496.335096792933, 526.444120129676, 524.923518192596, 513.083006194822, 529.265501835275, 491.682979182127, 504.935545613056, 524.619038483789, 512.173135989666, 506.280983596888, 503.006144968299, 514.079977828871, 507.960142263694, 517.019771559152, 506.468828049744, 545.452679440866, 500.202905956154, 524.0530483029, 534.572110825766, 500.590325336151, 490.530748292697, 530.847307469532, 512.513222929559, 515.760218216046, 500.116707678454, 553.81347148508, 521.228048818058, 526.409356786614, 509.282286273131, 516.578627021992, 513.74917233499, 540.876728912083, 506.89310554034, 514.293044272767, 513.244593910537, 550.670295221744, 526.942755293522, 515.852037893281, 505.234031160695, 528.307561080131, 536.279213498169, 510.43945228938, 507.45315668159, 520.746041237268, 543.813394424621, 533.802569747648, 488.458740912822, 510.137742451844, 510.541078479759, 508.044565462047, 530.267445033577, 503.631200706854, 538.136252055291, 520.092327712666, 531.792693937125, 532.828660274554, 504.367000186724, 525.500402176099, 541.870665260696, 532.897904838419, 518.773381567148, 511.15665311927, 547.341404598932, 511.321470193355, 521.862456533594, 569.964412374899, 524.018411352625, 543.948887665622, 556.540380072193, 543.881708272801, 527.382855085699, 547.862742003189, 526.036187912426, 510.447133511823, 513.6771796983, 519.501583572775, 540.617243118517, 530.410318944083, 537.685676348583, 497.444504930767, 508.390181690513, 518.463262841493, 516.935346391595, 543.688417473104, 521.212327020348, 515.898562105054, 522.807220323727, 538.461302581567, 530.128983450465, 504.272507048485, 536.592043417821, 524.528350323696, 488.294349508341, 527.119218093585, 517.041517965425, 521.618140386153, 525.140262211076, 514.239678293391, 548.78712525229, 539.243322844381, 491.770679123716, 539.920063058486, 490.65885870595, 554.923716376619, 518.929782759631, 516.721555324233, 537.240995242026, 534.826134388263, 551.237872056033, 513.947388470913, 530.269119112681, 495.526505732308, 511.269323960073, 546.814473294826, 524.51359373274, 564.557655990815, 507.205670676671, 539.20442570232, 501.487936820709, 529.637485845425, 535.459094576642, 525.779243869364, 515.946195332186, 539.042025675126, 527.831542090992, 533.982924478875, 518.741151730862, 556.90321179378, 507.008412775468, 515.814814209258, 508.876636881373, 511.834651639192, 526.437325976769, 518.611792478845, 544.998111667945, 529.11563888748, 503.562805127162, 515.840014737783, 499.767981502035, 495.917769960055, 519.987371722098, 511.462200374231, 526.518101770341, 523.272764012005, 562.203144873535, 536.069656735167, 522.79204497666, 502.049869730789, 547.708021623186, 491.781802001715, 532.685506511377, 508.703691900414, 545.576276881242, 503.915053520873, 507.044789338319, 545.304909646305, 543.954194154281, 513.940600926494, 551.28177318097, 528.079596486623, 546.208529807777, 557.02256879606, 558.699161804791, 534.241735247701, 527.410541312928, 511.08294548551, 515.436732488404, 514.820432758355, 528.11119559494, 511.200768135133, 480.378730315586, 548.805603898706, 532.556557990721, 528.99303379259, 511.991123550408, 540.283142191578, 524.65540176691, 511.917505102815, 512.031784692459, 543.714238555936, 556.741928129837, 509.150665811443, 505.953391750103, 529.784420467352, 509.487362957554, 509.485138721127, 536.157311749892, 529.443213108135, 499.1364079004, 539.80734932033, 550.514364124457, 519.530788433757, 517.249133680569, 556.373663317644, 528.024777251931, 524.887083323159, 515.804021849127, 523.03027562284, 515.999757081199, 528.16353575392, 512.062658715904, 524.727802181859, 502.945558708358, 518.736134383148, 540.77383424149, 544.962990840187, 511.172550334524, 538.628926592343, 512.5233960712, 527.547422509959, 507.644258955582, 554.44894516105, 512.394421194225, 535.739845867298, 533.3383350131, 530.570651842935, 523.112756150777, 493.758246950287, 530.326401462032, 513.471315386472, 498.757751770696, 513.884145279761, 519.030161928615, 532.198004603126, 518.019898319034, 532.577305988799, 498.320879347663, 504.042362011477, 521.750578074778, 530.054993660333, 539.642204131238, 535.055681832213, 514.092546928565, 550.797207630003, 482.741444350112, 524.995885633369, 539.272890698109, 514.290567742143, 523.418671168972, 503.564446086897, 544.876882590016, 508.145894143919, 521.726251633839, 541.487467245649, 529.578037761081, 523.830684990174, 496.084517217441, 507.968126589158, 507.552982949039, 515.844794452854, 533.284976552148, 506.69792541941, 520.522439759178, 538.618942756944, 553.4979823312, 525.260288471127, 508.869632554649, 516.007124261715, 519.830095342363, 514.40367675947, 554.712171702153, 506.212216381266, 502.241871447386, 495.772753156935, 544.406640983586, 473.564851402662, 522.740436347889, 536.619338063029, 520.331950494746, 525.980710903465, 555.161395532493, 522.201815818963, 518.333827963804, 534.606558581417, 524.770585831821, 525.688255966651, 496.817493641799, 526.77039806099, 530.421176745956, 559.473257484847, 522.195139997183, 504.763093192778, 490.567546626755, 514.94774839706, 514.289679884886, 522.076293692946, 523.568456216183, 539.817828616365, 511.922145767115, 538.851696954086, 535.41597627281, 496.989778940402, 539.146148641464, 539.676378713622, 522.374503749645, 544.765926937518, 531.038810495758, 533.74819614639, 519.954068954849, 523.121672442999, 532.910861119452, 503.41639883535, 526.840968507537, 503.917072222013, 540.217196369925, 523.53051142204, 527.111280411306, 538.576015810772, 538.902821381442, 523.546283824418, 512.690777435537, 517.792408725598, 542.486465489163, 494.704301484815, 522.653469568998, 543.763045841763, 520.794549868235, 515.110811550749, 499.499759326149, 536.046402361941, 513.063078152278, 530.840203380378, 525.01031310473, 521.323136852704, 515.528655635671, 543.874168708041, 547.789157490609, 544.640590304063, 520.952382609179, 541.035456195927, 545.952055715682, 538.943869713746, 526.257238869885, 528.461704580178, 522.69776074034, 478.822869185256, 518.270760154191, 543.759540683127, 528.932104212522, 510.047343260413, 536.624447130474, 509.655139069572, 528.552167513914, 537.484775987971, 534.534437835752, 556.073802321237, 512.299944133933, 508.761655211573, 538.044507145406, 504.709907927823, 528.022055385016, 532.52293095107, 530.389130496828, 532.384173700322, 526.640702396618, 523.333107651015, 536.421943117674, 550.935509629267, 533.086622923798, 538.703021136827, 507.264854618808, 535.356847571125, 523.158817109205, 542.697845125826, 532.5654462453, 530.769984548777, 526.928995229875, 514.139089956278, 504.967346252757, 516.160842672058, 530.381846668787, 525.940745698275, 524.291573098359, 496.541575106675, 540.071728568679, 525.925877131883, 545.099366824107, 507.096201378627, 528.40883148715, 524.282286515588, 507.627712406544, 504.627782191537, 522.941689860471, 524.435564645049, 501.149339073231, 523.894816416948, 520.736703135237, 537.218339747965, 545.49403756491, 511.270971723764, 495.576507065768, 554.729962129583, 549.708049600208, 546.179027735027, 525.365712404997, 518.072801709024, 534.512346646828, 526.057273692188, 529.321515369302, 550.302919669805, 526.521919761654, 508.199378715075, 521.183073348812, 527.748331825757, 492.56582173588, 528.431668063887, 525.65616232405, 526.542526588716, 491.987214096692, 488.980600771106, 492.439724783086, 519.199256464432, 529.103068828592, 523.470257173133, 531.13410977744, 513.937860088448, 534.503823874637, 502.364848357552, 520.08502236737, 541.330077435425, 521.814474395141, 539.743134744546, 531.918200163928, 499.545038711262, 501.858109093984, 505.060278052912, 538.232755592311, 494.303934003652, 545.819903644582, 534.027299934898, 511.379426247565, 523.101647215476, 524.959687480508, 519.14339300786, 502.863404255659, 505.86245542846, 518.766502609055, 530.83686834973, 518.794684820104, 563.348268557478, 528.969744261072, 508.618037991461, 519.631344150864, 540.06296467287, 549.194027494485, 515.793427684489, 534.620036965228, 524.080079616766, 528.508653436597, 501.052190203863, 538.56576316669, 530.195152357083, 512.532801882531, 565.212304809747, 475.694613471569, 526.504783298285, 523.72502772452, 548.353051796301, 512.891624456216, 545.260330990203, 526.817071770531, 512.445963806244, 496.199488551438, 543.391645125883, 517.194593539306, 516.956203749156, 529.096578549111, 515.154484739639, 555.708697825317, 488.769972543497, 534.627933267876, 530.02478532416, 505.068010308492, 506.255962561197, 540.943183828952, 531.682687753524, 517.769407318857, 516.578429259884, 511.385605546885, 503.234440049117, 514.997733428988, 521.308508801663, 501.331833295284, 508.116299206013, 489.614790567805, 534.952732320623, 534.591658538303, 502.408782857036, 552.985604836154, 537.814881396301, 514.446031345635, 518.079178266387, 501.85736377018, 533.583903042118, 502.743643726819, 541.88105013505, 538.770480974142, 512.94122457869, 504.985295768901, 518.798830057221, 495.042819997186, 527.477423448874, 523.260785592763, 547.252142166585, 538.00189329314, 496.49329486075, 535.665945890122, 509.427563446472, 552.282219476356, 513.457885183858, 519.847467455876, 523.971683158263, 499.376887126091, 530.401688407132, 523.277737089715, 539.428046194917, 503.705470932551, 525.542561051583, 492.931772621481, 520.418626215891, 526.861013563835, 501.190563478835, 518.796329649713, 530.206946378659, 536.781860920908, 500.949884346802, 532.245940444193, 523.738622357924, 524.788353271653, 535.201023711369, 526.957445220714, 529.938177742436, 536.678912259748, 533.210162472609, 512.621921457911, 521.854833389663, 514.054664138151, 525.332155218768, 523.520803492898, 540.828712069047, 540.351793603251, 507.862557482592, 499.53714085389, 498.993369082124, 539.025150037783, 540.499263701857, 514.385892530252, 506.75530498571, 533.557522021644, 545.751180372678, 549.894543414367, 514.072443411898, 520.077818279698, 557.350083519628, 534.894616319236, 535.390984940541, 537.481516822655, 513.602693816415, 501.514441739287, 512.471640247097, 483.470596515604, 523.950239898331, 495.925257383014, 547.092543659197, 512.875247998473, 497.619142583831, 526.755889481557, 553.403750864562, 540.741937051991, 525.540371928813, 528.867021019387, 560.870171352578, 526.944509983227, 516.763792298097, 490.966990416395, 555.413476019018, 532.193534313148, 532.384794185347, 533.524193531236, 495.667288034539, 499.180982627737, 508.975331617973, 561.298498547081, 529.081204327442, 532.918672715567, 524.843628204084, 546.543265002965, 518.780657851287, 497.173061728121, 519.735632401305, 510.91236800472, 506.303919946928, 521.419138818213, 511.765722564344, 548.408024454314, 554.810170625575, 526.162731470617, 555.951228040239, 516.818441965328, 529.83288928719, 507.960730638863, 539.706984003292, 522.317223867546, 515.076221135078, 542.430732549483, 514.086722172164, 556.789229635836, 527.483510834918, 520.665582814243, 518.540194606845, 539.304154502806, 504.269630188556, 522.019079284102, 536.760466974838, 511.180500163263, 533.628389802676, 485.302508050455, 531.101658760977, 531.105545993332, 525.57883597199, 531.86128917568, 485.75663789911, 471.07235845722, 544.528748820638, 533.408671534774, 551.052494949502, 539.933836183063, 526.15338043169, 528.731492459029, 524.538715253455, 506.150227245553, 516.131582807127, 522.616754552616, 509.39932151264, 533.61359919044, 515.564905812806, 553.903533202507, 541.074608938919, 517.756302654496, 528.340311925136, 522.960902676729, 526.184104964828, 543.242208993333, 527.067242310013, 497.893100678824, 538.872582439553, 535.822740859527, 513.6530971093, 491.528268008023, 495.371446084166, 507.555226476938, 502.972344045434, 545.020504775073, 527.858070650247, 509.43880660344, 503.274723584097, 518.705178072424, 485.65734069208, 508.648182346319, 520.151089521365, 526.279015264505, 533.978214401759, 528.084836338663, 536.163682742178, 526.811760591046, 526.720535906481, 497.2856364125, 539.126976614942, 516.366977358653, 520.955706512277, 523.026160930732, 511.348461588776, 544.413403512614, 516.472687249577, 522.7459630708, 531.929356780333, 501.988011142842, 530.601642355566, 501.513054877398, 519.050473728905, 526.696529914349, 540.346665809737, 506.720559310696, 532.729293412425, 503.75781096439, 494.096175448573, 518.552180826031, 508.623282084394, 517.357268185208, 534.65300375721, 513.215458629787, 490.111128214569, 527.083050682841, 549.89957818176, 532.806402643759, 532.187661950567, 513.302565082018, 551.177042465512, 558.236635684434, 518.100706842705, 507.41641634602, 515.991102631638, 509.712092885324, 539.030759567987, 499.048113634021, 532.496364851829, 542.452751200001, 538.958548243036, 513.932882457478, 530.74556889899, 524.726307596215, 538.493795662773, 521.490163714174, 528.715693901578, 521.813094128419, 528.901461113438, 536.026918790106, 540.069256004675, 512.866271776194, 548.540342584835, 535.129689458294, 502.423077216147, 516.644551563819, 526.431687181782, 494.132518593041, 518.653511902497, 482.107802409757, 519.432483039166, 476.45298439989, 514.647378022197, 472.739226058694, 523.337141446158, 505.628662906003, 518.570332648626, 561.876622584219, 514.807872819867, 546.859735195785, 536.857568619107, 496.571866276558, 548.459048498715, 526.466141632256, 508.592973337448, 527.0421253119, 545.831361948459, 546.75084346612, 534.047227949364, 516.869205490522, 515.74783690042, 536.087553093018, 529.490039441296, 541.129913699401, 527.137730620395, 519.340485837512, 524.013434568253, 488.291827544753, 500.545062087668, 488.945979522173, 537.629257849164, 516.673743091593, 520.617546939409, 506.866989440343, 515.294857694988, 501.433778589365, 511.697628260692, 521.534449113317, 517.512085905604, 531.253923322023, 495.376587141185, 545.160462269677, 522.329787153087, 529.431276960228, 531.933687002733, 566.605902983624, 520.839778788873, 535.818980350944, 505.611098860223, 516.886438408851, 537.230741943864, 514.987721452652, 510.649728651316, 502.991197925044, 503.762022219661, 517.085487322681, 490.251170095782, 503.343361473396, 528.447706397626, 499.148375362327, 508.700076424581, 511.956980421809, 538.843008231141, 505.376754541912, 510.906863753003, 505.309654329872, 539.303760938825, 521.824347830418, 498.281419475584, 517.306164857941, 517.385232700624, 527.490168461394, 520.039254510576, 494.640190445308, 510.246775142677, 541.617794331487, 498.77449647157, 536.167619331109, 525.063214304689, 506.029441709926, 527.445859311597, 528.0297542494, 518.943073548414, 517.561546147516, 515.554163367389, 506.72367776417, 540.310923495074, 511.941395681097, 505.81463377624, 524.392258117249, 534.867714326401, 525.082551538025, 542.894679669121, 506.013926265426, 494.983235271249, 490.047014140904, 521.404297011475, 511.706011544759, 508.580299970074, 518.24371143755, 529.644291320841, 530.640643810708, 544.228710587404, 533.548878185381, 527.652868440654, 489.73207786534, 521.720484377562, 535.591265312317, 527.326123001303, 496.698014282236, 518.77299983592, 516.158845210148, 541.04372855693, 509.441548234568, 542.946707984233, 543.414773651361, 549.156965819857, 539.523741962645, 531.568528410574, 518.822539672607, 527.447251833246, 519.695653204274, 497.400478920829, 533.913523561673, 505.151014019888, 477.084943095365, 527.671637619755, 534.164939968595, 512.987837035506, 473.380498416832, 537.357322858311, 517.388199654065, 499.033590931258, 520.05520809201, 498.73377046236, 526.438466166636, 529.050238723033, 509.96099823801, 522.953599743047, 522.643923830264, 505.389853798501, 523.549038365583, 512.140536947307, 540.128334098008, 530.77800698313, 515.688725438002, 516.385572361308, 514.862020840569, 520.826214651792, 520.003826019596, 494.063645883047, 527.382256985935, 505.979558228588, 540.416591014602, 496.253668562085, 540.43692437053, 545.226675359408, 516.385849970165, 532.117301437346, 567.96095653873, 535.563960937567, 554.388038450189, 540.253731465039, 531.3453606637, 513.26539061332, 551.514864875385, 504.165970013794, 542.5483108691, 550.602541942389, 537.392642239307, 524.32205755202, 534.557157335466, 519.427454151261, 520.475660414607, 536.513485317634, 542.008804865459, 501.873623403073, 517.602710878437, 496.370213738818, 519.330116348153, 501.805490188511, 547.440348069763, 500.46926990378, 506.52791371247, 505.223161067439, 530.027591128024, 512.01436886151, 548.285859444854, 535.727923983283, 518.457814526915, 514.048448728339, 522.797255384045, 526.393987350417, 559.545890507669, 497.308074651735, 476.121943757827, 553.69913754805, 519.063904127332, 514.6899092019, 507.375561315409, 553.585368701294, 508.440081438387, 531.674727241068, 507.877134650035, 515.340060102165, 518.336283165859, 529.634867050342, 532.772929196068, 522.355482591674, 522.019615897944, 541.175104962803, 523.323822828791, 527.089203540159, 505.647040196324, 511.688816956226, 499.12283800205, 530.301723225121, 521.842887585707, 512.081260234859, 522.468292307794, 515.85482445049, 528.613977393605, 502.101864732967, 527.654568062984, 535.999314205386, 518.691159919148, 523.884533448305, 500.359940536936, 521.320355808838, 515.458222050885, 521.775192686192, 527.957105912887, 522.438959880489, 526.051823586469, 538.904406347981, 535.115670018644, 527.432486205974, 516.427010515681, 528.07258440821, 519.935276049943, 515.395274584469, 550.263957973984, 521.071810644675, 512.51519718427, 531.57023428596, 550.409537964834, 524.409901762698, 548.851585191351, 571.216405264216, 526.230870416014, 539.803184675988, 510.207234131774, 488.842676347946, 521.847943547131, 526.624837156574, 519.51370989734, 516.159208915108, 508.665424615713, 518.906347109225, 537.085786383839, 527.315412957234, 535.298379010449, 534.208789868, 526.312163627975, 536.968333262855, 525.35429840563, 521.243789541187, 498.807173271482, 503.380126482059, 548.597166554814, 516.04011085686, 543.563986682111, 506.206048380227, 536.167737878332, 558.955594364346, 519.012397727289, 503.098580826437, 518.702918249113, 515.573427220966, 512.542223660747, 510.782797671716, 501.830456146037, 539.896081761387, 536.177885440645, 490.577887190004, 530.548100289744, 515.467683843293, 518.871179024607, 490.002271894567, 510.664351422618, 534.250429249329, 509.717239657618, 531.876698979707, 553.49695452987, 520.673739689799, 527.749063541653, 530.295522519706, 543.242276155499, 528.013783627384, 555.854248413954, 533.413569045059, 536.739204183225, 539.106772158621, 517.104602027009, 517.017426822483, 542.816465417361, 533.690234019931, 532.563201781519, 517.873916905585, 517.389167456987, 523.819594898233, 524.538090514552, 535.390264125744, 515.97806688649, 506.668033427059, 515.424053469218, 530.003627029645, 526.631394387864, 536.378974712296, 516.781816995613, 552.269946837935, 531.894059324643, 502.454644182326, 535.898240032437, 515.273435679593, 534.898489908543, 550.741759730271, 532.679665228721, 501.526260980228, 497.106844421457, 511.166401344485, 538.536893658287, 542.430548681285, 529.208061518739, 537.816026146168, 524.793123362662, 528.978174025218, 538.648222088378, 523.484306336739, 504.608283609995, 520.577517654237, 521.036756985366, 493.256805010724, 472.547918100261, 532.755035199394, 505.560160110014, 534.123943958108, 481.113080897021, 511.998239448857, 528.43151412712, 511.769452895711, 531.006621795012, 522.098526742488, 502.882477747161, 488.233235060613, 561.878802048552, 552.250146583886, 503.480533587944, 511.707036327202, 521.757562614005, 536.858421685721, 549.16643028491, 509.04519115105, 517.431494827052, 511.555492546393, 524.539146568349, 511.401853771037, 514.669411199813, 519.525447642285, 540.045663003015, 508.87548688259, 500.72695573991, 512.047066943643, 521.769022416276, 533.752068073549, 526.92092601776, 540.755087370265, 563.481775600732, 505.57542139854, 540.335129220443, 534.160123297339, 501.325548087729, 512.210040690805, 487.261407388925, 570.290346816941, 503.069783373878, 521.911279760525, 556.259841161782, 527.941918652552, 508.138861376953, 511.412757046941, 529.10388270964, 489.52521682327, 525.913769000483, 540.956090055795, 520.285283820305, 549.119797722101, 515.260389325181, 517.918085792478, 521.645753112199, 513.56550628965, 496.672040501905, 518.313529039205, 529.33349921832, 495.476768459805, 522.959929998105, 519.800593435611, 508.300205333215, 514.166804175956, 516.244154800176, 510.327813307343, 531.150830953941, 509.300061099659, 502.407480480742, 494.49417321742, 533.595285925973, 526.212649000686, 539.534016081177, 517.810747477205, 516.232060386547, 528.926659917913, 532.131835025851, 512.242097569922, 513.249081800348, 550.464279934741, 492.085176370072, 523.23435587998, 511.73921818018, 532.748204455487, 506.023060037866, 543.008509615636, 553.682462016167, 536.983713287963, 536.291624872121, 525.02152847447, 551.124292949724, 517.742660921439, 544.469554542794, 526.363300647169, 531.665710467614, 533.573446102107, 521.352671864112, 497.779797462829, 520.669942715423, 508.919295797396, 506.711241761216, 519.978335698082, 512.027001177362, 518.84460511052, 512.894666619494, 541.841861521158, 518.745408055236, 523.791018017327, 510.12549475917, 504.799592201914, 543.260825820702, 525.232475280088, 497.811315262059, 517.573992986675, 503.622979039067, 491.579970147269, 527.496600793995, 521.714267836911, 520.638785077099, 510.269543417239, 529.834034648348, 536.00220680371, 534.803498037989, 556.832849378625, 551.53868563179, 529.87961436977, 527.42180188319, 517.935324869441, 537.632046044489, 553.612806340142, 528.335867508076, 540.299738067596, 535.558327970552, 556.352271807347, 528.822979930156, 526.455457857109, 499.664225724482, 525.639623151478, 534.634187361722, 491.943509698497, 496.25368839047, 545.109562408833, 514.446899240228, 515.224727134442, 493.628412571593, 556.707561410045, 492.174231237868, 527.40896690276, 483.741233978473, 524.391411813803, 501.165110717762, 514.914890925413, 520.736259256105, 493.812775537538, 495.547248160232, 544.953337729964, 515.486798879154, 542.598055489665, 535.084311273754, 517.976666260105, 528.829208051913, 534.763459024164, 501.431766183285, 506.334947745951, 524.49448249367, 519.143161523143, 529.083760920197, 515.730025294471, 526.307986315717, 507.427327192252, 489.747802445865, 566.771954259968, 541.225177487629, 524.103760847553, 524.202672006898, 516.48740628095, 517.095710364576, 545.2564820327, 519.035506603998, 550.941035883649, 529.46594036148, 536.214042089241, 514.163518229895, 542.528718765241, 511.629352551398, 507.68877073204, 512.907197167574, 544.674286122004, 541.014943192429, 517.948353747595, 520.396883698991, 522.582747763994, 519.448510532831, 524.878908929557, 511.655414984154, 528.628581187968, 497.856303785515, 528.248999978795, 545.383657649323, 516.577677776783, 552.744505969684, 571.24095717187, 522.73395472179, 514.186360345544, 500.995625918601, 523.411437794608, 536.526940957323, 524.443810057157, 531.74758228283, 568.583638109172, 539.138710399388, 516.754108757315, 515.351293353807, 509.866254192857, 542.307542136663, 552.648729957674, 503.217916563261, 514.224919953671, 517.834742971953, 516.697968157431, 519.39713048223, 501.866949879255, 528.490456700927, 513.512613403015, 530.804205376414, 514.848205354082, 515.773386966311, 539.371926446449, 560.605792287785, 542.924053407295, 533.23552002614, 547.648445724357, 522.369790227264, 557.683867866095, 549.991166246982, 505.134104122464, 524.356495927462, 526.273985911922, 545.022511540562, 516.191173970386, 513.354753665298, 507.078410058245, 527.379924062756, 525.671766294868, 514.494753297648, 533.092055861056, 524.762495745915, 532.781190841999, 504.708138315112, 525.807279644839, 526.80218273817, 511.678522217044, 518.105451071339, 515.126000723557, 535.578303962483, 523.35588523532, 522.124892365664, 507.291879216026, 528.00100139432, 494.285012181327, 524.641648273396, 499.992995135326, 550.895095206857, 506.663036942168, 514.622896503283, 528.317606324756, 492.406610454442, 542.459565317074, 511.775508060316, 541.253167775517, 535.133623505683, 513.368353693471, 533.951888803313, 524.577902230461, 541.31663093365, 513.373438748015, 525.72605831937, 509.131621731416, 515.091068499624, 489.805139903273, 545.122089210177, 539.785114189066, 495.831104457138, 503.401793323898, 523.334168899549, 516.793369378655, 526.550190978114, 527.779740105938, 508.841167402885, 513.203356356921, 542.990618785658, 515.619696723825, 500.532743753263, 503.470744533337, 529.738988351808, 508.204838951571, 549.545430159908, 515.975280362963, 537.617579204194, 534.494324359345, 522.459383317345, 505.319999806401, 521.632413413371, 529.036789498909, 534.971325928507, 537.831419621143, 541.801153984501, 504.344044679293, 538.049114136032, 499.864668500566, 538.135766277782, 513.717356019875, 526.695422127792, 544.844256031722, 478.13561921104, 524.312848301086, 529.796957631086, 522.512763688361, 539.598117317506, 520.45153227778, 519.090866055149, 523.492012611392, 533.945006996959, 518.438942441771, 526.045395894653, 553.255287814488, 535.289125825249, 517.387221691764, 514.022611201533, 531.450867207432, 512.555143128346, 549.722222334068, 537.132483997919, 525.775516156345, 524.108826007797, 513.569280822249, 503.13746496693, 539.326267658866, 524.628436454796, 537.209816669414, 530.444854302508, 538.729832836167, 531.251750986038, 496.182709407805, 522.047267393858, 519.008964170812, 539.205430124523, 506.68086993567, 500.22411830208, 530.302178215341, 527.780512399792, 535.696665387636, 523.384992885832, 530.06688098865, 520.111394375451, 535.917235324879, 559.852393358062, 516.964249132302, 541.983772256304, 534.29213515004, 496.191904690555, 513.64017939638, 527.77420604376, 525.2448663433, 528.875492730511, 532.629357828716, 516.313011926166, 508.391795619295, 540.568272356474, 517.465809150733, 524.274477598291, 528.231453630367, 531.802996193224, 524.220110184892, 539.055558844536, 505.897752406461, 546.616372029503, 530.348053408405, 523.251633767647, 540.554987855004, 541.991877667802, 515.591832735453, 528.71411417275, 522.101440395159, 554.417660194194, 536.504430533745, 552.20902468912, 527.881167750745, 509.741113566776, 510.528780711295, 525.566577167415, 521.880474598452, 538.215485611077, 535.561033645376, 527.242555148524, 501.800984663717, 496.82168170323, 520.41544619376, 540.37139748009, 537.880772717257, 554.217391568484, 519.085935145683, 509.643326128954, 520.730460690514, 527.600284943089, 532.337625202573, 511.828589843326, 523.648925064938, 540.302635750492, 525.991877407801, 515.45061716363, 512.238270653064, 497.008869492843, 507.773326835595, 498.638493271813, 522.294186397403, 512.666819238704, 523.058260379755, 490.684265980119, 524.175900902235, 532.574758269041, 521.554184978788, 547.142959390539, 528.977003827985, 534.697757683259, 531.533035213967, 517.349256518688, 500.34934940854, 510.337420478247, 496.678337893318, 531.241859947094, 524.877550496327, 505.972513046292, 528.279709056223, 491.851113680622, 520.725031799667, 541.524962676838, 511.577700489466, 538.389921297041, 508.21432289701, 494.621825718853, 506.149909263129, 530.183950885702, 543.911484188657, 537.193177371947, 512.973576750891, 523.015615993905, 523.741486595876, 520.725471569074, 555.512413672502, 506.644589822671, 521.812275809232, 539.087120273179, 496.790021738055, 530.716396547583, 503.566794621529, 537.107924436778, 491.160964387224, 490.14946279692, 510.280940638176, 522.495774157151, 532.223896739815, 513.694268676856, 527.353504338175, 510.655677083672, 471.60368988236, 512.927108937839, 558.066229481809, 553.739373639486, 518.460425860647, 511.728477659194, 508.542013005385, 530.679064175835, 523.006282533345, 479.443861803606, 534.629197553906, 506.568125572126, 517.036856314062, 537.348727009096, 544.379512807704, 524.295171130227, 514.978381003728, 521.405899646172, 519.99089775867, 497.725110210742, 539.248051846162, 519.493085746791, 514.866692160031, 526.08298235265, 511.834796645359, 530.488585924603, 489.979968507054, 554.051299719921, 505.927787195865, 512.346091675606, 519.168439057108, 503.519967505427, 504.752914946707, 528.128205552309, 553.289029678587, 506.160664378098, 511.984702163804, 504.314411725666, 523.852150438045, 533.856152870911, 519.299790087422, 551.983865903087, 528.08423352618, 543.020704925682, 537.292547763332, 526.263964847141, 530.269102836798, 548.684907136796, 555.023896570381, 558.956378842773, 513.305920969063, 499.637940681223, 531.385803111574, 542.19212273815, 560.205469995885, 528.77530758389, 516.459967126915, 539.820511212501, 510.837017159174, 535.172844424444, 532.739038183158, 524.550839792058, 498.604303265648, 517.258723298593, 519.124905572246, 524.993172290147, 546.126704447642, 514.636627603862, 530.454274224619, 506.993875367702, 509.487260958023, 516.5797952337, 539.148942840952, 549.4920372592, 508.713339515941, 531.25032699466, 469.920710054621, 519.748565311815, 510.623677185991, 521.959914293471, 512.16095525212, 519.588737177927, 494.447986731983, 534.134422272595, 500.616292095346, 507.324951267562, 526.958710885583, 527.68206946094, 542.269330713981, 506.112784145028, 518.939023357773, 517.22931843635, 497.878580290725, 503.945295348525, 551.218896905747, 553.841691961965, 502.817935841431, 551.949426180593, 520.625789723414, 537.737939230489, 519.733715616684, 547.010664305163, 513.077407899047, 526.651124275112, 525.74821299853, 535.875539661268, 537.195252815549, 531.872983897999, 514.23609044423, 523.916664010976, 541.952360573829, 501.097782209315, 549.844482928896, 492.716975717716, 527.382360647621, 479.377951241522, 532.295244082038, 554.200448265462, 536.7602135043, 490.955399627726, 536.549696757251, 540.619263921122, 516.357412078881, 553.996101888846, 551.913718160751, 529.234926039774, 521.158116117947, 518.78727707669, 541.118353249989, 529.711576833553, 536.489732668413, 522.282455663655, 541.730456316064, 533.124150761857, 543.139633114055, 513.741064055463, 481.705995961232, 527.174753890046, 521.676565952545, 495.982459500598, 493.644172735991, 540.107127677586, 526.230451462956, 536.092637281957, 553.942714761584, 517.91198741049, 549.240261931611, 515.527138456065, 483.915365250898, 541.530394454137, 512.746831662373, 512.520673330577, 526.618935140384, 511.747352212989, 527.469725022733, 489.153601268216, 523.252084911022, 518.174100958181, 515.723338012337, 533.353742934015, 527.016909893931, 537.387282347082, 489.174215591327, 527.717084814852, 501.837550664014, 532.950681634517, 557.141026375603, 517.892190170081, 510.281640533596, 525.238703274735, 520.207902927578, 526.869543722047, 519.200709208562, 517.442971330666, 519.910932074309, 531.505473269146, 545.263300479684, 526.880668370005, 532.938847396576, 514.451374229414, 537.930687129405, 529.627680747501, 477.482197385285, 514.517372280343, 544.191885159396, 548.408608264371, 539.197315540948, 510.678090106596, 496.804133445554, 508.682292718489, 539.833882426612, 538.945722821873, 506.257450647723, 546.758524419121, 508.002145596036, 525.642688812464, 530.696120387952, 498.791380453629, 505.893085546092, 517.553209454009, 507.726288152285, 506.984918929486, 542.77117667154, 532.680117539152, 550.926833019653, 519.518837804543, 501.017045522027, 540.452834256858, 542.722187697937, 550.474337225532, 534.73476507645, 519.35534966321, 503.846015106116, 542.499767119304, 493.757761017015, 527.202884699435, 525.153746728263, 521.628997227988, 507.230469765594, 540.343124025702, 535.220261338833, 517.603736333242, 524.413890485689, 512.047859042414, 521.604869931153, 517.38845282946, 521.273248728007, 528.738770924368, 522.142086197729, 515.742265345978, 535.641302906734, 523.29051205807, 513.762260652941, 541.455995824007, 504.889995926681, 534.329630813777, 560.064589174438, 560.794546016911, 578.846864204923, 539.520261098133, 502.348360595313, 534.961459116543, 500.694691756963, 507.73998777271, 496.654002758877, 518.767115385377, 508.173643753808, 504.256616656975, 525.131554527351, 546.213697896369, 493.570551641662, 516.506404846383, 544.401170412293, 481.035061054643, 502.863503386876, 526.212658127201, 518.53972279088, 538.721929044311, 522.618299475865, 512.266541897307, 502.859254106237, 519.843152554274, 546.221460820415, 525.227273691905, 531.059592780727, 523.207483520391, 527.716230399877, 497.679553893579, 526.953891627849, 527.26262817159, 552.589050160969, 529.122365891571, 498.398963572133, 514.885987619464, 539.416965168062, 480.432923104593, 525.49258361859, 532.338997817851, 525.193846926047, 503.927512560843, 541.715795025315, 524.164517550477, 529.975080580171, 472.667256949325, 507.483033457068, 539.183806813103, 519.020010484216, 532.031590417331, 551.483620659738, 492.884758000003, 534.962516300181, 512.492969191795, 523.997140334708, 534.394305433107, 503.619089336325, 532.574896593684, 536.653719722202, 526.006856576818, 527.046507693044, 513.849681608853, 527.838900912695, 530.109823341676, 523.889537849416, 544.184856707403, 530.511255970944, 526.549948698336, 525.091598978896, 541.681170811923, 517.484233068104, 519.082121353497, 531.262040664733, 523.183718022598, 536.264053762543, 502.682201896973, 509.894011243606, 534.595277467432, 532.622638342313, 522.970157561484, 532.694255825906, 520.530987397077, 543.379558638253, 548.530565162762, 519.924850087508, 527.362666136843, 506.977081552181, 503.272465659995, 534.793938416086, 550.115950413875, 542.662761175222, 559.597685927943, 506.73746564014, 521.534657938022, 505.62417608779, 529.261260591968, 529.490279522937, 516.112705603922, 544.897367583111, 524.923936378713, 538.120650380027, 514.44243316266, 524.124630814163, 517.822558864824, 505.977093700556, 547.180162704391, 522.048816654597, 530.021821759529, 514.671151512268, 515.639588958501, 533.853768962039, 545.336413857092, 531.329782541431, 534.853760690525, 553.906582302837, 487.432914523056, 491.456017190395, 537.86645448473, 486.503679546306, 488.882816603086, 540.396320375352, 517.495927406184, 540.296046941498, 512.64099977528, 530.006502203769, 516.343375803904, 531.230972243235, 540.560591853787, 540.784644576255, 508.446833666985, 530.977423291039, 530.060864186983, 501.936420503375, 510.126674091595, 525.562597301065, 530.939921276221, 504.882700933428, 545.499685904702, 500.379085291523, 501.241797512072, 547.017722997823, 545.465749310643, 519.310738217916, 526.923921602781, 512.030516108107, 512.292621719145, 546.487811818595, 498.720385297528, 530.486485282828, 517.299975004822, 516.580782844646, 547.445179805296, 541.548521142679, 513.877472575154, 530.926683089656, 506.791463811355, 536.226652443057, 526.645717958094, 526.888053577195, 530.021778454074, 498.786348860107, 563.483884792808, 510.86513640915, 497.118987218725, 502.070784329758, 510.331506957105, 516.772916891336, 523.99420642087, 508.820204441289, 520.18355282478, 499.808336074982, 524.613188204069, 507.199437023756, 531.182881325325, 526.611159246252, 519.53475187051, 538.857063871542, 534.634061230488, 519.580952809108, 550.470610560716, 539.524746210832, 530.459031910879, 525.948063814573, 522.745567961671, 530.397293654654, 543.347246503423, 522.013475393693, 542.062061042261, 501.539760187391, 523.106727215758, 541.785913031376, 530.418123764471, 571.207697603697, 543.664094707198, 514.33267823273, 503.820145240883, 545.248713406071, 530.253079296441, 536.959948481634, 506.467349602913, 507.57440710989, 520.817834895942, 504.11503532527, 508.404624322496, 536.250385948856, 513.868217926665, 534.332008344839, 536.025605845839, 526.621096082981, 517.384402216934, 505.376875803099, 545.755624630424, 513.863554910801, 542.479176294217, 545.330105699384, 541.249765213369, 565.313654898362, 522.284175495462, 498.141258870187, 547.354948053841, 525.250220847342, 512.101960500393, 529.961314041621, 514.095679624761, 542.678063364437, 540.529680178062, 522.671706977358, 557.627956870947, 534.586084680309, 511.850511535745, 502.623042716591, 521.227338178036, 501.09852225242, 525.372038184152, 525.612436983364, 498.668190336984, 538.344235935698, 537.614264355936, 535.029515699801, 535.191754913451, 514.858881717785, 521.601892703551, 527.739217170803, 534.078512300364, 523.648126305097, 535.746358978427, 517.86753272133, 513.349654853051, 546.531407351789, 508.088960875588, 532.618731257588, 515.932754030184, 523.376284524203, 511.41213521437, 543.238992396327, 534.895871093174, 508.3431079742, 536.992367925576, 533.22977919495, 513.877894690812, 519.401027921477, 540.231417146608, 529.769485022849, 521.559753643448, 526.863060147356, 513.043484142873, 523.193584960358, 552.133761791738, 530.427002158734, 517.754909153251, 514.579203704794, 529.703088417545, 532.957652580547, 501.848334829037, 525.602907782183, 543.841391983224, 516.000710218142, 517.93217675645, 511.969949337924, 531.231049446283, 500.83661887682, 509.623953145832, 571.335611321689, 528.340707211684, 519.175059888525, 514.372385756424, 515.517394137913, 533.68010816603, 503.462809942532, 515.47529355353, 529.172489416867, 519.568595264766, 500.013383604686, 533.285122976324, 546.756738813941, 539.430377260249, 524.942537061057, 526.694677995955, 532.648012624841, 548.931781250149, 502.589082923843, 521.018058218066, 503.586017572671, 540.203126436691, 506.394985843042, 509.804303606268, 504.517195817058, 518.031115286051, 533.482504409503, 509.665208059459, 517.876504858876, 531.381795818955, 503.339875872861, 523.219806548105, 497.27330543472, 547.555276078459, 540.486709733208, 504.348260558088, 508.203634398538, 526.75904655533, 519.448974397116, 527.814639434604, 507.705853647564, 523.688657967448, 530.277492849188, 514.741166504347, 521.268028540826, 540.517977556622, 567.11316295542, 508.414266916418, 547.750881149602, 506.074596150158, 496.378413905341, 528.327290350994, 555.046207691993, 557.720273047666, 542.34638957832, 478.234287906206, 517.218811995008, 493.847502174136, 537.489988120607, 488.374338497651, 546.079819810576, 529.416981060968, 524.575658192303, 532.651217127117, 515.612082638073, 533.175213327288, 536.612134690961, 520.984492713074, 510.930512921563, 517.901948797248, 539.424295188703, 546.758515273431, 519.781560140352, 544.981245722578, 507.190956056807, 501.19981156701, 534.628856181709, 540.961531142113, 495.622500143602, 511.041011860102, 539.558585069272, 523.989675171961, 539.741297631697, 562.398592736203, 518.420317007009, 510.652796237475, 541.347245251723, 512.34247460297, 517.937796279051, 519.056931639509, 505.70076249692, 518.65462940637, 545.263149722278, 502.242793224025, 529.343081692805, 534.782061274002, 543.745580565466, 535.843806480113, 519.485721626574, 494.167043643832, 506.158436447406, 517.489999488493, 505.519521598388, 493.622006070643, 511.51436437454, 528.978127534676, 508.05075994148, 523.726551922374, 526.897786540969, 526.894136040149, 502.783970520916, 513.332372702101, 562.837877123389, 503.505837974066, 523.070293139525, 518.512497095055, 529.454024436136, 525.161088321036, 511.366888538741, 526.956477036676, 534.313419923655, 535.425544113034, 530.314154854994, 505.210388025082, 534.080388518778, 550.09585165274, 514.369593717505, 529.227296460381, 536.949561606876, 475.327117111725, 538.419744482742, 529.80448048403, 507.026843345614, 543.159460607603, 533.024292146171, 535.846093206312, 542.224895940957, 515.760426976123, 540.857558388093, 536.589759403743, 548.639373220202, 559.408763044229, 520.257649731867, 513.936255494414, 514.622499840906, 509.701663777967, 532.51852812701, 525.20198614836, 511.999254620112, 519.967426618101, 516.37989599962, 528.781088608673, 508.915926873915, 520.30713151951, 514.888582245874, 499.223956640981, 534.498812554689, 534.247045444115, 551.776879824453, 549.804450580039, 523.97277863213, 530.438589024857, 525.375872000636, 505.46578693712, 537.625505503893, 511.751005426415, 515.61251766184, 516.75886831351, 505.090928493057, 534.879163685215, 531.652358462368, 535.429097590828, 481.176765810408, 491.413613572101, 519.450852282876, 516.574701453723, 511.69807593627, 515.255606606848, 501.512178899793, 509.975710056161, 535.691482943758, 535.013480636718, 522.988094980255, 539.873919189266, 519.355479072387, 541.205251760389, 498.801356079815, 532.123795604684, 519.072214273193, 529.690742363334, 550.440647962051, 531.791001582034, 529.179263238073, 529.561398987191, 533.378930291002, 519.97598144053, 529.106604598463, 533.621961221074, 516.224341048283, 526.85354069134, 543.858490248968, 500.26168217114, 523.314327351659, 490.060495897936, 533.201691728944, 556.529098032727, 550.094951879017, 507.557147252388, 521.451930858793, 525.141780894953, 555.211001127612, 560.197975624371, 528.990179248265, 537.193328248587, 534.986038121444, 508.76365008985, 523.907045207107, 536.942084791952, 520.109465766892, 511.815549164234, 550.848839260974, 543.126020985843, 512.631675990611, 507.080696399555, 510.977913394029, 520.415812995768, 514.167866047748, 556.937411390928, 526.919040679778, 533.725003073784, 518.699280867168, 498.528845511214, 518.869140324574, 535.950569636055, 502.935843222928, 551.701196258284, 509.466135096127, 543.108042399945, 525.207955986024, 503.809017529453, 503.196649691704, 515.044221510433, 548.214338378105, 526.221320361852, 545.940272424165, 541.704256604058, 512.322629981745, 546.696240921322, 509.512213208484, 509.257563268188, 526.814387970767, 512.579165356354, 504.337127389585, 537.084035218979, 547.558881714362, 504.350078318036, 542.424248434118, 535.121523470723, 510.710913024844, 532.781836909106, 516.112232089429, 519.440102114913, 512.427370433735, 528.640547842769, 528.821590553229, 514.817522153974, 516.992837057563, 519.038209622275, 575.929926198663, 520.109314621618, 503.900811956585, 532.164088188115, 533.23534936916, 496.42233870299, 546.369126756665, 506.899990440314, 565.989765004549, 532.098397544108, 544.385351738743, 518.264744762034, 508.799351066505, 521.834412886693, 529.357109377116, 536.83751143802, 519.711324403382, 526.847431757431, 527.292039160271, 537.563185593024, 523.239569621335, 499.255810556336, 527.059658789443, 513.453359789008, 496.636574598499, 508.024702920075, 534.654532442729, 532.796351316483, 513.343907181933, 537.303770530528, 501.362898821879, 528.792891900129, 563.678819824774, 526.831428508231, 531.30401557869, 506.083773086996, 519.984628350732, 516.232682504904, 534.469527947798, 565.520231030294, 508.505256823561, 505.555506824635, 481.482336341977, 511.568255278742, 487.915752825318, 518.085477947635, 514.511390125359, 491.171599407828, 549.608319761832, 516.587446424897, 507.258676143441, 503.194581507486, 541.121620343634, 527.608622885114, 524.046385028861, 517.629315963645, 532.249327826552, 531.685836692727, 542.133547322634, 554.921040922298, 497.834113182344, 532.931329292587, 504.45695633228, 516.846095947732, 503.000913522196, 514.049250259713, 492.687313770566, 525.90426599666, 487.141951502425, 510.010268650642, 527.936575360099, 493.327923703102, 541.751740921711, 506.01657931348, 526.597395395212, 521.96657939051, 533.01672592459, 538.396055802928, 555.716388232192, 560.869343228419, 528.850023078868, 530.550445151068, 507.456603107261, 538.356198432337, 513.554511252322, 530.735658137189, 536.924065780091, 537.673723759871, 521.068309792276, 484.121080793224, 503.787347543205, 532.88086685454, 507.591179686983, 512.081668099114, 523.402952363595, 517.824562414775, 484.06603656531, 508.774057823192, 524.373839176167, 512.460195542515, 508.697753696877, 550.94944251177, 494.347556178683, 539.690501186023, 507.224561286431, 553.486970347863, 546.450059820238, 515.766162934258, 520.883882937726, 498.144156539704, 537.632347462957, 524.769119455782, 539.06704775604, 509.96852179846, 531.555544531099, 543.733834494017, 542.573025680949, 515.811994865105, 536.768167249278, 519.132492223539, 534.967565038719, 524.592277716531, 498.144791241927, 539.669876055799, 543.840310449788, 546.398974627242, 533.891346803044, 552.76916242656, 555.633838944554, 525.484163167418, 544.357342228977, 509.690447770767, 537.493914772517, 499.023189193067, 526.243483443376, 521.849004793378, 488.367142230688, 483.558379913935, 525.211239438762, 543.142853064489, 522.651017476269, 529.694612388529, 533.308437418286, 534.992316785636, 552.254915519217, 516.931305907941, 520.252267833624, 511.87119801785, 548.342923445594, 510.486394489146, 546.481232228336, 547.24894657504, 551.335307949121, 508.173461579342, 505.422080421583, 515.10743894392, 510.436630753422, 510.92639966258, 514.796300190741, 529.921628604478, 536.900200227081, 526.678573242175, 523.900759733238, 535.378943956408, 517.808214808921, 536.836561289932, 493.952397466706, 552.975038388182, 535.778989370888, 523.233544171308, 511.800762634018, 492.046057585198, 526.312785439037, 521.452834883411, 532.610931748353, 542.579654548391, 517.82241330534, 511.414031833268, 529.308147335606, 537.898994550347, 544.981670328603, 487.505624407658, 562.491315915876, 508.00554394071, 527.341692916641, 520.719371180379, 520.811510364143, 513.851842605825, 540.181895646979, 493.227321422562, 518.407414893839, 517.156697596074, 512.843665854462, 547.135031371624, 493.591379600413, 518.196924816367, 546.80820209832, 529.14297218033, 532.460601356502, 535.638267783536, 514.257555086373, 540.26980041669, 538.904045467541, 520.952072495003, 529.82550653094, 537.869714535033, 527.056822079481, 548.753688382202, 539.103622325403, 532.141760613879, 521.321169806254, 519.39807073183, 509.351125406463, 481.435818795441, 561.924643412358, 553.536297114471, 503.63784314785, 551.230768750438, 531.298272424841, 529.990061823446, 526.857414768782, 491.417593635754, 525.208559621567, 545.271345033691, 540.931728842016, 522.883332888351, 524.397763363752, 524.556484522041, 521.57409868324, 523.872323162741, 553.251630080805, 527.935230659609, 513.940758558905, 538.581571231124, 530.480458953091, 525.162976696328, 536.904631858911, 507.891063347261, 522.965760864011, 521.02422828282, 509.424562649484, 545.789407933321, 559.314592983834, 534.303977565773, 532.242956872289, 503.400429850057, 516.464951756081, 511.939012954904, 492.453507248373, 501.374738757161, 519.353911996391, 532.712356126029, 500.614867343557, 523.564385230011, 503.9053577799, 508.35457477679, 532.165647962135, 537.578178683765, 538.927280597595, 538.60648667017, 509.100965368631, 508.565346806728, 541.218866517292, 527.828602244012, 534.503653383362, 519.397254073986, 525.673481855709, 509.269843211143, 525.047014102955, 521.63108750744, 535.394961181996, 522.177093712122, 518.291088746349, 491.764768238122, 507.884947143377, 521.997982381022, 564.211287987983, 541.959508327617, 517.398852072553, 484.404102127519, 528.469062082555, 537.25227056147, 513.115564905848, 519.046628625433, 520.503040018941, 516.017485885372, 530.046529161792, 559.043481402875, 540.52758015626, 541.990137960616, 524.801641132408, 531.992717030089, 500.753747936045, 545.191528427921, 524.842432743759, 505.961383978668, 508.004093879629, 516.861663599407, 562.860220802787, 534.615547835835],[346.291058184055, 342.650917557815, 341.831457241898, 336.540936908296, 348.13674069063, 345.98895561961, 346.686596664203, 340.106544783442, 340.893470273972, 343.502426463839, 340.893676352984, 338.957605409429, 344.062007991904, 339.64986845769, 341.491069605272, 346.438935582829, 347.490472900305, 348.01775953084, 348.734023794707, 348.791718859833, 340.952895929663, 341.751211747154, 344.185659625038, 338.140368354079, 338.965244179075, 343.163809655123, 340.685584821141, 346.41843212647, 342.352787940893, 342.608541176069, 342.794037214523, 341.223173072564, 338.352448140271, 343.141672358396, 347.080090052061, 339.700559780911, 342.62740016362, 346.001279618853, 341.743482108334, 349.341073063707, 348.920497967173, 339.553321613809, 346.925634944926, 343.621869585302, 342.335856788402, 345.356449254379, 343.959423712401, 346.129328904062, 339.461078038249, 341.690217901367, 343.694104765154, 342.69769631369, 347.517013267201, 342.980771757073, 339.314498448733, 342.213380116462, 342.533336022431, 347.755448332571, 340.128086625051, 341.719635528644, 337.401953302748, 337.870465981102, 343.355393573181, 345.258400721347, 346.639732996887, 345.589433318711, 344.795499481092, 342.255440661051, 342.561026424232, 344.524085980214, 346.915911710461, 341.965257121655, 346.846113917636, 342.122247797878, 345.773069034654, 342.760825876617, 344.495428042011, 341.508263205052, 345.654979976038, 348.207484849908, 340.257325710399, 341.594607044162, 343.088333524935, 344.061351547726, 343.537330077726, 347.918811858512, 338.955565782911, 341.159131309672, 344.587333729641, 346.936436419649, 346.186410943905, 345.206603973248, 345.296726451731, 342.893719678569, 341.249321926615, 340.139273239139, 346.003611548342, 344.171315394586, 340.67279015218, 343.279109566129, 346.519172025701, 345.878852192439, 343.991794107735, 350.008397845307, 339.137277613417, 338.830347704635, 342.994388217036, 344.710006418368, 344.718606416578, 343.03324387912, 343.088467480375, 341.190013598897, 343.693710462448, 338.445138145071, 343.267006672064, 342.914508050366, 343.089180947406, 347.728593749743, 342.655470089552, 342.642043354785, 341.218303489161, 345.80709902606, 343.700546011968, 343.627091570726, 349.601221726016, 348.998988498623, 347.285398478055, 342.323194596099, 342.842568619448, 338.008902309778, 346.456122245927, 344.873591547789, 347.484439469705, 346.61544263957, 343.317277186478, 346.337450121346, 346.898773705174, 346.44974066721, 342.534613976955, 342.455818341987, 346.761683426723, 345.569893463943, 338.699411264143, 341.82056769793, 342.424901157096, 339.074422922666, 343.953789708655, 336.681146891645, 348.689045593902, 342.830521950448, 344.281712243819, 349.075761620194, 342.280183214302, 345.375522654055, 346.536968129837, 350.310698899079, 342.361560267796, 346.289164346692, 345.167888499119, 342.397909690426, 342.979775241451, 344.238170454682, 342.015383045809, 341.782232219032, 347.775464030954, 343.769793610009, 344.85036800361, 345.27061671902, 346.630941541636, 346.301527820095, 345.360844196859, 343.541279888174, 345.644683325757, 346.321079752791, 345.389720709281, 343.647098932299, 347.398099833643, 342.73124590422, 346.888007659818, 343.348402626625, 348.110865578558, 348.080702650052, 345.307376478323, 343.952195181924, 343.901765414281, 340.398044574399, 342.05131353958, 340.210694475803, 342.349560472015, 346.052569890665, 342.766027140922, 345.593206402867, 344.457602460345, 343.141364200999, 349.014690399266, 349.494809562105, 349.447104957207, 343.012290613431, 346.277531924341, 342.346460056626, 341.218981099407, 346.851080222008, 347.177654317109, 343.499646174963, 342.452250235013, 347.372726912283, 343.425709765606, 344.242966680928, 342.590472684286, 345.53777321229, 347.769511920051, 342.419267970068, 343.335544082978, 346.320390083946, 345.15270946873, 341.390072846539, 347.294251353122, 343.711557474278, 345.253972278308, 348.772128489196, 340.232921405035, 343.444046558414, 346.711592764886, 345.488015432662, 347.094501905919, 344.150182744048, 345.81242560829, 338.952619629126, 346.804166688059, 343.363202615707, 346.190135004084, 343.157463736154, 343.059035610895, 344.508438320504, 342.883541125529, 344.388295791499, 341.588036281314, 337.968267508921, 344.591127451555, 347.346392653435, 343.356382683713, 346.216423888028, 343.279958486756, 340.765591354755, 344.085355714475, 338.169352202844, 344.684927330083, 341.397252985867, 341.111366180876, 342.18934260135, 347.38401091463, 341.014604017876, 341.845915684035, 345.095497544285, 346.384205702265, 346.313197514365, 345.097725584919, 343.846128764708, 335.982101837768, 343.308147472596, 343.831119504543, 344.270784298229, 343.108553806847, 345.245255186396, 343.650118316492, 346.518249155163, 343.690677361081, 343.59487900922, 343.971071264596, 347.688890820065, 344.31044650086, 347.713638557211, 344.346767986202, 342.951937374429, 344.548477935428, 347.514956464024, 341.29181435245, 348.548742294833, 342.089706729741, 343.616906322235, 345.047588034674, 341.860722299194, 345.408117651894, 341.489444785661, 339.840837936335, 346.843558581969, 340.377266272393, 342.180364101325, 346.905067890305, 343.929371004254, 342.307917625378, 342.210040571647, 346.657614896472, 342.271721436846, 344.638848604719, 345.755812843372, 346.376778370976, 345.545556053523, 345.823508771569, 343.683382755079, 340.309102112257, 340.289822362002, 343.132822803356, 346.095794049167, 345.24923317981, 347.537088448331, 341.41240157793, 343.761479351265, 344.743062516534, 341.702313041374, 338.69461516702, 342.019787841634, 347.038054685696, 342.893853188809, 345.481011880604, 341.864672421716, 339.080152846219, 347.06919897262, 348.778315386504, 344.936449748941, 343.296834064774, 337.934380312102, 347.627598377383, 347.564018540529, 343.72451254091, 343.478501594875, 347.071385172206, 346.700930693305, 346.036879483055, 345.842708550215, 348.307031096286, 345.418557708122, 341.960360849419, 344.473579672624, 345.148902579456, 340.320318854378, 342.009281037217, 345.313286228667, 349.10182299369, 342.326481656787, 345.461921093887, 347.947912278795, 342.444630822479, 342.964210403127, 343.196406728395, 344.283732887482, 337.345069501083, 341.90907034668, 344.461619699318, 354.037255591476, 337.296099996828, 341.169688306546, 345.551482746576, 344.714680546573, 344.366262102009, 343.86029876096, 343.184384982473, 347.763338017519, 340.760763660698, 345.423949804976, 343.41641402643, 346.982397509341, 342.358111417224, 344.130745737788, 341.918124017295, 345.428363041487, 337.375834888921, 341.965941469012, 341.238395493585, 343.135269432509, 346.20896710243, 342.704986628961, 343.623965306035, 348.93246301719, 346.94171141946, 338.122095051389, 348.708631001021, 345.404457096904, 344.78022176596, 343.10347639243, 346.570661988485, 345.268948009931, 344.065654799717, 340.667022886855, 346.188539830926, 343.663408541762, 343.408519323351, 347.050850189893, 351.529009356456, 351.622043873131, 344.2594154559, 345.650012411856, 340.013385104859, 344.717310861526, 345.840548695114, 345.646001010583, 348.185985535057, 347.183004480965, 345.880575994788, 346.838934155131, 344.896510917823, 342.429092689997, 347.733522007374, 346.284887455167, 344.301633287355, 343.806874605871, 344.909576343047, 340.719542677461, 342.403747363451, 341.032704623198, 341.867903066224, 344.338191425822, 343.667444836591, 343.165081706375, 339.660386211932, 350.373211194726, 343.426807686326, 348.942486203864, 344.4128617082, 338.720610601312, 345.185574358899, 341.961858444473, 340.70257011493, 340.408075562348, 344.489239696762, 342.222816178375, 344.091554136946, 340.774283827817, 343.732482898909, 335.867729783703, 345.319286814209, 349.328260563471, 346.672917907307, 349.322179609312, 345.955287953083, 348.825147130343, 344.914983105826, 345.965632490583, 336.196024076112, 343.583703947485, 341.929995893964, 346.051498053063, 345.559922482244, 347.287085733258, 346.518955489321, 343.814798264199, 345.813050127864, 348.182042955615, 346.074513526163, 347.248547663752, 343.461969271579, 344.686637763289, 340.108495649504, 339.098235198641, 342.344550377033, 343.886278805939, 345.023566162069, 347.448247527387, 343.725288124904, 345.515091185734, 342.467566961898, 342.28366470702, 344.400193453384, 340.717282677174, 349.632482353735, 341.320364811363, 340.525366351813, 345.668821496548, 344.978179921838, 340.487871266867, 347.246279718841, 340.918527659221, 344.039555766875, 340.998796332484, 338.356528886457, 341.969432087781, 344.431673005545, 345.241637390343, 347.749368760612, 341.840353323326, 338.875913763528, 347.011771751607, 346.051574236224, 343.629921366312, 344.442542062203, 345.291722868558, 342.775504666174, 343.259070482712, 341.034844987974, 343.567574499817, 343.431194592663, 341.692449030006, 340.024107725378, 344.739462431616, 349.823650821653, 346.231103617619, 341.304956065512, 345.187416967045, 347.98459548197, 342.718525387823, 344.325977230885, 345.726465734029, 345.557569511735, 343.939955615627, 340.772032929485, 343.034778203833, 349.688596599904, 340.823479489832, 343.906483350669, 344.526807782395, 341.99155856427, 341.349397069911, 345.701543724465, 343.257997319021, 345.497393058851, 341.596603777349, 346.430405793523, 341.290214260305, 347.480891774218, 341.349814499713, 347.651799833725, 344.869971673132, 344.211713573302, 340.50302905393, 343.321937633646, 351.101378027747, 347.449160837333, 341.990044166163, 347.119304211032, 346.459321533407, 342.137300639619, 345.033771132273, 345.448164700314, 349.608040529666, 344.575009160307, 342.576696998678, 345.074592575708, 350.045812044487, 343.416599202602, 346.77937792168, 342.634225977289, 346.065366059716, 345.575328280114, 339.618465675006, 339.439488758956, 346.621389304161, 344.806587741825, 347.774431030098, 343.731180212897, 339.753657750788, 343.092745355172, 343.457746771537, 344.893854752007, 341.841354719353, 342.816555538534, 344.501359961092, 347.537035882822, 345.427855667687, 342.781057150155, 337.493981685345, 350.900668844638, 343.191969759087, 343.482890065582, 339.300620070795, 343.58670722147, 341.703379349213, 344.713241106044, 350.51227280863, 348.269553028069, 342.109450517464, 345.469008364604, 345.349193053967, 344.196931189492, 347.757400170287, 332.586664196276, 343.927839594547, 345.578268779316, 344.126884337843, 342.279954064915, 346.168681504483, 344.916842581587, 343.344347559062, 348.006833192151, 345.542830585357, 345.966096280558, 345.1271669472, 344.924765944637, 346.411845245155, 340.33424382902, 345.208315768077, 341.942059359693, 341.779435549184, 345.113856845063, 347.498171152223, 339.378255374115, 344.70364407754, 345.288630493502, 350.104317646414, 346.315100428631, 338.891589707262, 339.741205886332, 340.105193850024, 345.382160071383, 346.427909837339, 342.192710720575, 341.223304768417, 343.756112583437, 342.321340548817, 339.547873434438, 339.101516476454, 346.900216024472, 348.945903519577, 346.344235533787, 344.693903427902, 347.419227768963, 344.169243194479, 340.745703473245, 343.250931066941, 347.184924322253, 338.207158338732, 348.956910426542, 344.650006892719, 343.066588347362, 343.018025654639, 339.783312140852, 348.130541521592, 347.728949567427, 346.115976140291, 341.422248055861, 341.544420834531, 337.850955058969, 346.818534345814, 338.506916141629, 346.345757676026, 344.265819052345, 338.846573432531, 345.029249457086, 342.33240952298, 345.977569251961, 342.546370522259, 340.896238482429, 344.948076049698, 342.392595167721, 342.493769866903, 342.881928322983, 347.61000405466, 342.111109725419, 342.7050290945, 341.001620204416, 346.631631094784, 340.564257902643, 346.793739620445, 340.694179481671, 345.296604380068, 336.935736476281, 349.898417370985, 341.780986380976, 347.189368542165, 341.882881003434, 341.354978448246, 342.147823905107, 341.582017287613, 342.537899291695, 342.184121895166, 342.707408688364, 342.735363797146, 345.762515323319, 346.306449688479, 345.23583971975, 348.034316228957, 342.10650457504, 344.094239170736, 346.161810908408, 346.927839301501, 349.359978652672, 339.841067878417, 341.884625886613, 344.310378675861, 343.609709655328, 344.073204259425, 342.297719586279, 344.087359725988, 345.449518081882, 346.003054390759, 347.914047713842, 345.327502605939, 343.535657274108, 339.522887516104, 347.261483617221, 345.745402212068, 343.551295178201, 346.55065392945, 349.287166917352, 344.998567486363, 345.65478856661, 345.91149385095, 343.970247828606, 341.081653854198, 345.574690777543, 346.050088582712, 346.334288446478, 345.139151199554, 343.654572839772, 345.518372968605, 344.431292102045, 339.786667385489, 342.592724772057, 341.917777976232, 342.680308070769, 348.70088179867, 339.870307323808, 350.500699947039, 349.639848242218, 342.310623787562, 339.117020418016, 346.914626261296, 342.880931912855, 341.93000380006, 338.685200373265, 347.830167080526, 342.062314773079, 345.063653215939, 344.987204382068, 344.697561142225, 346.759527029039, 337.511820320771, 343.283202872488, 343.25117557094, 344.484024741913, 347.340778779114, 341.371718817778, 340.470123260375, 346.05336366114, 344.435315567923, 348.041635748007, 341.553213386649, 341.459616798551, 333.83475269014, 340.420036849841, 345.465366255999, 342.902372393927, 345.451948749723, 344.551493523181, 346.486122459912, 342.004933567625, 342.18810488119, 343.835115794213, 346.691884144021, 340.638834641088, 344.896084543643, 341.122085468984, 345.367554223838, 341.146060492506, 341.977919330504, 337.807848124488, 344.014969355689, 340.62662956989, 349.280066410795, 343.886023793025, 342.706546208535, 339.818081900382, 344.936969090332, 346.22664863233, 342.182965573116, 346.667572028798, 346.896195777617, 345.405840851773, 343.149312930383, 345.82053581917, 339.288421401377, 345.982729793409, 344.32226889766, 345.537085774825, 345.701227604191, 343.490176073893, 340.064263496737, 340.315660153306, 345.473181218592, 347.243329565906, 343.797467096146, 342.468741385711, 343.372269672649, 343.435076121805, 342.387515448954, 343.630016333801, 338.589369123758, 343.048403079786, 341.361128759549, 346.691363942444, 344.144292842779, 345.690551669075, 344.806700451053, 344.587586849461, 345.991151879138, 342.977055917994, 345.05269076063, 339.33151836145, 346.099793352071, 344.161673459738, 347.881025814157, 341.194556679383, 341.016412861894, 340.663474574002, 346.356988688553, 348.484685457375, 344.140925007889, 347.006870631087, 342.564792605389, 346.155591956732, 345.89103229043, 340.452576839243, 339.793289645217, 342.602029085851, 343.056970662118, 339.054285803173, 345.392544236438, 349.854488803502, 347.119446577493, 345.127716294899, 346.342357742778, 340.015634550298, 344.421762354736, 341.629543234371, 341.800201158065, 350.138039295581, 346.511178951831, 346.834508640918, 346.834748249562, 340.840393741996, 341.250989488394, 337.991532448406, 342.006176712209, 344.030072686406, 346.12317445785, 344.311039222451, 345.733051010064, 347.919746228565, 340.280006221262, 346.61397813719, 345.97392347099, 341.823525610461, 349.678180224645, 346.197006366791, 347.175736679683, 346.191032833364, 345.995665408776, 343.351078695472, 342.891598277018, 339.8893905294, 341.773581112238, 349.585617993409, 348.799515000925, 343.937028194428, 339.40824478085, 347.236672899142, 344.675097544001, 345.307614729348, 343.263276700549, 345.824792152308, 344.270109860265, 345.552502886498, 343.531152394438, 344.296645038575, 342.796431804629, 342.195536976818, 342.582566770337, 341.931639928429, 341.587719283134, 346.204434131709, 339.13568635594, 341.440801816076, 348.193760316351, 342.053083938734, 345.039704295716, 343.030694492731, 343.42609602444, 339.582854108237, 342.274486778927, 348.61231852946, 347.853217519387, 347.12649817128, 347.603662575798, 345.920217610637, 344.768820329979, 340.18200064437, 343.41301655233, 343.514603745544, 347.889224867711, 346.794885067646, 346.925424606393, 340.216991537426, 334.132373409901, 343.770894297417, 345.124925590751, 341.133530668904, 340.811678048539, 342.426824607875, 345.145979561286, 347.218082197956, 344.980565677814, 345.34774514061, 345.592500190264, 346.922276529248, 347.862873302978, 344.270624881019, 342.982734703291, 347.07130718516, 343.138648859753, 342.982358340281, 344.294200794625, 344.181128937643, 347.209811141445, 345.989133218202, 332.60289224359, 345.252006318697, 341.037955395142, 342.49107932832, 341.80246605837, 338.425159948089, 342.759302416343, 345.633545961954, 347.845123292733, 343.318093431106, 344.812271162548, 346.81938909298, 345.623468187526, 344.454428964879, 342.420724901629, 344.173480159925, 340.611324425781, 342.813024654062, 344.884600417348, 343.609186006691, 344.430297702636, 343.058877477217, 341.432915368766, 345.677512710043, 347.399797169569, 345.625758016593, 341.343551953236, 344.996814032833, 342.414701171131, 338.078221872839, 344.629794228202, 344.483440219266, 341.134071905153, 348.744819496159, 344.05930097204, 343.929793797343, 342.53494608148, 338.779528254113, 345.852563603456, 349.244404102249, 345.147304898863, 342.275931170559, 341.715740094383, 343.604446137363, 342.062589110568, 343.08962426879, 345.061195078126, 339.88321727076, 346.452612171952, 343.768800995212, 344.774600441624, 337.434723121439, 342.25378562902, 343.892254623815, 339.421301767017, 348.105015210185, 342.123397495465, 343.238990113164, 344.995192434755, 340.230130535557, 344.434802387041, 340.841894822963, 342.013296212489, 340.957143682799, 338.569954301266, 346.190425734898, 347.273190464222, 340.42830142015, 350.698972782634, 340.931535416759, 341.312419170744, 341.58370340913, 349.028778348336, 342.435803056409, 349.245391846882, 344.43718788768, 347.242406473443, 340.980196830629, 339.409092627971, 342.934593480257, 341.150366058674, 345.908246996136, 344.171889284783, 339.680363312285, 343.439268222618, 344.492188310699, 344.723197980014, 342.909829800548, 343.004346015883, 341.952998419368, 344.967737364431, 345.151618927788, 341.695445151401, 347.989567173232, 342.830761630931, 348.169829957269, 342.61678845422, 344.757743391674, 348.082625744569, 341.237410167105, 343.528851627761, 342.182055334688, 343.490418712586, 341.316154237698, 343.784549210391, 346.860120743056, 347.30230777553, 348.496675430725, 336.429600855698, 344.269630155736, 346.346970610686, 340.982185079334, 347.113464622642, 340.447988492616, 342.268172329544, 337.519810206518, 344.055478652871, 341.937088172232, 341.029975002698, 345.5227670979, 346.330448735673, 342.306633447224, 347.814690151377, 346.010254830866, 338.980316283455, 346.722972685171, 345.31733830981, 344.769836929011, 343.403334194578, 336.664124450449, 343.503300864402, 347.318164352124, 343.204554485483, 344.628979602359, 343.755720453353, 347.952512373158, 341.52856235825, 344.75324641959, 347.763025655565, 343.393474662426, 346.987758777552, 343.572083921967, 344.881075154737, 342.856525981994, 343.586125216011, 341.686665707258, 343.524226458713, 341.678021086136, 346.817579448655, 341.772265666535, 345.4907000151, 346.180975958163, 344.790035340617, 346.10668441745, 346.4780044154, 349.291518969813, 346.066903715523, 343.624586615952, 344.970583276535, 343.107012112718, 346.153828173143, 350.791484788624, 340.406193019616, 341.483881615618, 346.897063773937, 339.281862681067, 349.383308644429, 342.142322415744, 349.026091493781, 344.586277003593, 344.175994586109, 342.886555274369, 342.395291046585, 342.444290135679, 346.412091606953, 346.145626360278, 342.705971002451, 342.480892874526, 338.924044520249, 344.544934943845, 343.902223323889, 341.268247767181, 344.15844389521, 338.218139808341, 341.743449752951, 347.665050245696, 348.783732618558, 343.331885722496, 340.712167914463, 346.410853868482, 342.159083179123, 340.363239269209, 344.868177394272, 344.223936799598, 343.20219514154, 345.136109762768, 346.671120773806, 343.347316213287, 342.984820973653, 342.601497174434, 339.788557476989, 342.627680850688, 345.467991060606, 343.731034132679, 342.547311263279, 348.003972891234, 345.818316707579, 344.658289313262, 337.426781697758, 345.602922517106, 340.875745551889, 337.001692071675, 344.55683321726, 345.275889345362, 343.456834677056, 337.877762038506, 341.17961507713, 343.557522255052, 343.200284833074, 343.487465362908, 343.281448596258, 342.083339133277, 339.549225162328, 342.021513257013, 342.752685910831, 344.830694495351, 342.75481452217, 343.989091524995, 340.244276391857, 345.246321716367, 344.937305337593, 347.285100148837, 345.210057466884, 345.270213447865, 339.729698071735, 345.760223283325, 344.137482524678, 345.37880713977, 342.876381680324, 346.141889122328, 344.447276325143, 346.498105706866, 343.875148641743, 345.366069114873, 342.9781548307, 346.555930286598, 343.932451126715, 337.482825066049, 351.36283415773, 344.185915082147, 350.793121672026, 341.282642772251, 347.180612207996, 348.337083301983, 342.602951781812, 344.836112742853, 340.829114152512, 338.402962982836, 342.672205820703, 345.277695794294, 346.807904558272, 343.180610818072, 341.270816375006, 342.439100387854, 340.128785798082, 341.639748189736, 341.022573546215, 344.455203794242, 346.384283781342, 344.799701155545, 342.718761714965, 338.038885494656, 346.982245608709, 342.009220469322, 341.068078024291, 336.760647209473, 346.957431471046, 342.47297724908, 346.049010321588, 348.44481490767, 345.224210913988, 345.139484180619, 346.848072034856, 336.081378058934, 341.218890125927, 347.341915516134, 340.968321579331, 344.230816707528, 345.912761353119, 344.073860496356, 342.044240727117, 340.265300515978, 345.967975226503, 342.749795467684, 337.164862610157, 342.696720766829, 344.688231967081, 341.974092270203, 340.543682555512, 340.264217626097, 343.564726441884, 346.098518325221, 346.960843028703, 343.032884116162, 341.85882300544, 347.544276466015, 342.017168201267, 341.623076075463, 346.291335696084, 342.358218372353, 339.230092400878, 344.548351501914, 341.40080131457, 340.837196087493, 341.147806015926, 348.635680237459, 343.787395693147, 346.767625107008, 349.754695476963, 347.921061891682, 344.837265404515, 347.538694044523, 345.221628275459, 347.715078052786, 340.678659431663, 345.29488237538, 339.326536230943, 339.704083909163, 344.258639508836, 344.698009782507, 338.110467568822, 346.749358511097, 346.487090419589, 346.703863943279, 347.271942929111, 344.304115893204, 346.735258106622, 347.291971274808, 343.112185820752, 339.024209171535, 347.497938848521, 345.498151473626, 346.549335542884, 343.885153468591, 342.501595471305, 345.089224425573, 344.118662566995, 345.33530531641, 340.682755053796, 340.457322108084, 340.806591731622, 342.37826611755, 343.801122175793, 344.423636377636, 346.863218142747, 342.340839214586, 338.755439556178, 347.327153358255, 343.495688204946, 340.109601989792, 344.43957394911, 336.006173177709, 342.860399194366, 346.023493441075, 340.822941668113, 343.450981696393, 339.063325485148, 342.637771961107, 341.560687301963, 342.954993490266, 346.526719232738, 341.923425887304, 348.612871361667, 341.271650121403, 342.044661094623, 342.141599642747, 344.443656673634, 343.127914186168, 346.042537971617, 346.471404219419, 346.114421920395, 345.650463739723, 341.550513370764, 343.374116157914, 341.765527526608, 344.561105649516, 341.769796778925, 343.821667881347, 344.290786278447, 346.550584563699, 343.841831531851, 344.219413937506, 344.265158286787, 344.551888073296, 346.542248483508, 347.297526129678, 338.671338368199, 339.103420256616, 342.466038362695, 343.379748470272, 341.434743732577, 341.772320845525, 342.280820050503, 343.989344430118, 338.980463979479, 344.137880780165, 344.67081258652, 345.187674145418, 339.570753236861, 349.67206044489, 342.99704941752, 346.154459685413, 338.636901263799, 347.283122228768, 337.840248731047, 340.803795151383, 344.175842239493, 345.232521920088, 339.207644987033, 342.969095877844, 343.816512809337, 346.498644648187, 346.264441893537, 347.53608663158, 348.790418836306, 346.522473534936, 344.53289667932, 347.907330964663, 341.676703582069, 339.901184060884, 343.200002345541, 345.782633256126, 342.080781461364, 342.675058373758, 344.193912373255, 346.40437345058, 345.019618676541, 338.979950155986, 341.986340686883, 343.364179715566, 344.472818767348, 346.287086204146, 345.237763690354, 340.404492655749, 346.505862438014, 345.674263116907, 345.346362766305, 341.237027058466, 342.436972113407, 342.080334868447, 339.660958628039, 342.171065570372, 339.566858824385, 344.839759928531, 345.742215363033, 343.095665213171, 345.625259180947, 337.699300103235, 342.226559846903, 342.670064143535, 342.688174704653, 348.854329002538, 345.427826301271, 340.558858467026, 342.109494027756, 343.950461696466, 343.058661151888, 345.049412858135, 342.096195788369, 349.617415293953, 341.867383188028, 347.421204708854, 345.248122780029, 347.592065312178, 341.659326836102, 343.429576947488, 347.787761329767, 343.909525527429, 339.935656357759, 346.534920289198, 339.70016244828, 348.724952949226, 340.854734642696, 345.233677075552, 343.437917646149, 342.417721652888, 344.84338913351, 347.004568944891, 343.188733024073, 340.868282550118, 336.855774245011, 345.675217011244, 342.755136509423, 346.761980271689, 343.562357087204, 341.490449914283, 345.452043648252, 344.395858396013, 344.029548808782, 341.768398142921, 346.158342653136, 339.263065190888, 344.24820456322, 341.076009349881, 338.132917575346, 345.533206304605, 341.912619875884, 344.834907607261, 344.281984744208, 340.659912158322, 340.062538356676, 342.738074176692, 349.516758452721, 343.920570537334, 344.677726119251, 349.310777916435, 347.180504121443, 344.35812492786, 345.107516496211, 346.153014321946, 343.782844122052, 342.327271768788, 342.853100638914, 342.875859036752, 347.781719937426, 349.322828969325, 346.70751077028, 342.756523893361, 352.165693947964, 344.574550337764, 344.921516371586, 341.25438539864, 344.975671698819, 346.047682564805, 346.619000581935, 352.071136654297, 346.385813797938, 350.20955632651, 340.981865897269, 350.090666390339, 347.044894214166, 346.188057405875, 341.528683934996, 341.149658464542, 342.237114167773, 342.849322273659, 346.592409629932, 348.582415526286, 342.091952717077, 339.772340418416, 345.746295751539, 340.599534656322, 340.151681660281, 341.334456588644, 349.69892883661, 344.351693985153, 346.788041920052, 344.792658762669, 345.267477894201, 345.097297540945, 346.261066404722, 343.115850597022, 345.524283914338, 345.432409512697, 342.004579953259, 343.278963749627, 344.219158505909, 340.261867191815, 342.758951426513, 345.263685084911, 343.364310511141, 343.527363458135, 345.238552097717, 344.257199532546, 347.790145163129, 342.045237029926, 339.818832348031, 343.82098663659, 346.639319191189, 340.103441970183, 342.1172297101, 347.107916300055, 341.883569848383, 350.010642545751, 344.23645332031, 342.816839874058, 345.755677554264, 345.300287721294, 345.068690285887, 341.959104104102, 340.523978729529, 344.034387875435, 344.095863961229, 344.762164086268, 347.17268832097, 344.350998211763, 343.248334526995, 348.510238937494, 347.584929023815, 344.046271580911, 341.151551633116, 348.000762399212, 342.585545283628, 344.038498050055, 341.929482963635, 344.143174005128, 340.161028896152, 343.606298611475, 347.48507397716, 340.624545733857, 338.720340670174, 345.093471254272, 342.070565576078, 345.066426239894, 339.859009446717, 345.540692594083, 342.793541126722, 347.840588386473, 347.093357455312, 341.564381731781, 350.745681678086, 345.467124536876, 348.347846037243, 338.877538577809, 346.018728989218, 351.008103549371, 344.852779727837, 343.922022267124, 343.819210998192, 342.451927968107, 341.269869883788, 341.997912577827, 343.537088208159, 345.357860378667, 345.776045004546, 345.32790130544, 351.110576948708, 344.630504193106, 345.79471700486, 340.610922558781, 344.913205105553, 345.428357073674, 345.600756160349, 346.035659128327, 339.818739110451, 346.054464394979, 347.0607798933, 344.461396231789, 344.422495745317, 345.188494518487, 343.862673082278, 349.381638608976, 342.050323915935, 338.263467972815, 346.752812603727, 343.51953182368, 337.74956127663, 345.280224849093, 344.576387524037, 342.429838513186, 344.36080246769, 345.329349948038, 344.556486215983, 345.781529208125, 342.754634204927, 348.572229381391, 341.656857834855, 341.610944944561, 338.681861428987, 344.545361171085, 347.505264831748, 342.275130441352, 341.001879542878, 343.954557941008, 339.437688362479, 339.114309729525, 343.35921006306, 343.242837831532, 343.731238940343, 342.548230520611, 342.594039975806, 341.129999439524, 341.835415334857, 343.883405006789, 341.237685449561, 347.015338875694, 339.240786368958, 349.229454339001, 342.684781582712, 345.10812568522, 339.373041540198, 343.112146939116, 338.293350179859, 343.987719144918, 341.705780602373, 350.435012499389, 343.609530715481, 341.161905771853, 351.462420144747, 342.743970309183, 339.510639905001, 342.581518108521, 344.472275616672, 346.289083074381, 342.457586747269, 338.462240699516, 343.397520836993, 345.035809300142, 343.605236786091, 343.275295205282, 342.486768595748, 345.203540891998, 346.295253168389, 343.589595575173, 343.133929671521, 342.391028452438, 344.779199341565, 344.080016214447, 344.351547764205, 346.021642657284, 340.839041052362, 344.139471074784, 339.069789957992, 338.771436157372, 338.082157231261, 341.654282789946, 345.764546574289, 340.326014624165, 340.216918105527, 341.129963548878, 344.768621115315, 344.59092097759, 345.337788738774, 342.026871455505, 347.827038034496, 342.205971432891, 347.491820768838, 342.418796958014, 343.728851513744, 343.493009567201, 344.721219451074, 345.422481575395, 346.697258782145, 345.412448419669, 340.543775492322, 343.392184325481, 348.135994508951, 339.142009852796, 342.879862379908, 338.193136189159, 339.261925312014, 343.94450980052, 343.595010787558, 343.319428130858, 345.595629708243, 340.138813717616, 344.719834812296, 343.845277177332, 346.719303337599, 339.387851718389, 345.652155773157, 343.498040595912, 343.668195712158, 340.024381509268, 347.490959457061, 345.254100906844, 346.490384397288, 342.288227919561, 341.108042907104, 340.587367818236, 343.570018218992, 339.02871873636, 340.15326138509, 342.571061436814, 348.840427499779, 348.692203560012, 344.006873021089, 348.491647306843, 344.421516386104, 345.141793854526, 342.902214780666, 345.673489126629, 342.731628949032, 342.46865999259, 342.996369910673, 346.026201801774, 347.248348319147, 343.369659812298, 343.265286128535, 346.489683579076, 337.012699213988, 344.811238158427, 341.759630372745, 342.787909616509, 342.864006970518, 341.04101361564, 349.116278674144, 346.593838076739, 349.536224794911, 348.901265483432, 338.873992059854, 341.247453120441, 344.625105159659, 344.527662022765, 347.803980861195, 347.094993549558, 346.38233513668, 341.276200071715, 348.424524986634, 342.08332718395, 342.58591312961, 346.403477719319, 344.494658105994, 343.380148332513, 346.863388338571, 341.621684643889, 340.760248382171, 347.062064155099, 341.98885313437, 344.851059163007, 340.399926903248, 348.012518027022, 344.764611226595, 345.18857563555, 341.93980509351, 347.042817035749, 338.845190560222, 341.719213736666, 349.155292252328, 343.004117000768, 348.141064520109, 343.381387954927, 346.463296962778, 338.981379075088, 338.861748641433, 342.655865268463, 339.896263499759, 343.126001621738, 344.999172981053, 346.402748764666, 340.66702211542, 340.061774259496, 343.603010527289, 348.142635806982, 343.026068818561, 346.360840058077, 340.305569202739, 345.678427512397, 342.785944953442, 342.893651657876, 343.869224657493, 341.597121262915, 347.945786494169, 340.016449533385, 347.095173129629, 343.798810083882, 346.735643095254, 338.127354769217, 341.441823027745, 344.547948806185, 344.571773553206, 344.067439841122, 339.566838988443, 346.900521356111, 343.825860393326, 346.261969427341, 343.118239489649, 348.449506337784, 344.385805374266, 346.950998413595, 348.662109541422, 342.315462482051, 342.345007912003, 347.366028123638, 345.614158940022, 346.437890415454, 343.768676472379, 344.722653406972, 340.77635970331, 343.845904410359, 343.892515018647, 339.691835518566, 339.851765316474, 344.198545499755, 338.983831882843, 344.720501861893, 338.40740755355, 344.405939850965, 341.613492359945, 349.490774042083, 344.632290410372, 344.214791582568, 344.284768340955, 349.549522741434, 341.294567393512, 345.856164177252, 341.866373389454, 345.660878733372, 344.005459829839, 347.695527490162, 340.540998029273, 349.356023752898, 344.942083849736, 346.518094756719, 347.585271447879, 342.853745801929, 346.069705956931, 336.948989618346, 346.558928323932, 344.993591057798, 340.644237363113, 345.527058807394, 340.666195489973, 346.933261493689, 345.473916193668, 344.088978140902, 340.475306862848, 345.943836752844, 343.13630028378, 345.835280832787, 343.439351284998, 337.598318586419, 344.161532476759, 339.426290044653, 347.075436619483, 340.71106216953, 344.597513327546, 344.882468045912, 352.811183025173, 344.470965248003, 347.913879045272, 342.919434977809, 345.920589237019, 342.830297564911, 344.899733461347, 347.905721859206, 343.696161627338, 349.117311683989, 345.443466269402, 340.425112164398, 342.089775258219, 343.861335951299, 345.279738400757, 343.559446169733, 346.761240259098, 343.025700921149, 345.481830849956, 343.711703860374, 346.402598063953, 343.852045353444, 347.29532728699, 339.86263192267, 345.102640288739, 350.026327920914, 345.196190857587, 342.357698525705, 342.274807181831, 343.495559129452, 344.634469842189, 348.778760876548, 345.996095748754, 343.191967905715, 345.551415709884, 345.084341991693, 345.675799345746, 345.29294232975, 346.890439854808, 341.100065303422, 343.408123441073, 340.427240286152, 339.66048006999, 344.756211609525, 340.607984055076, 344.414338909252, 343.358281830146, 345.727028978343, 348.189840450554, 346.183113800668, 342.246093955626, 346.151071581501, 342.970539016879, 349.982332938889, 342.495538886799, 347.18240142743, 345.593019319781, 343.968067543188, 341.000564185817, 345.924616986953, 341.495661971144, 344.03287500292, 340.624056401509, 343.301639806837, 345.99396170776, 347.887030294621, 337.643623684062, 344.877429300212, 340.848944995672, 345.60155022232, 347.677014144208, 344.484188816666, 344.379342197755, 344.915084679839, 346.706497800824, 343.412492700381, 347.584082447316, 344.270584509974, 334.800159702307, 341.800061516494, 346.584843826842, 348.37680291018, 344.480639606956, 344.629739041162, 338.087469072991, 347.877723644902, 344.487891995767, 345.825009865235, 349.691392803126, 345.931221462444, 344.865342197785, 336.911699050417, 345.73538793031, 343.710569071655, 343.756799041468, 343.448507171077, 348.00703285061, 341.208497065562, 345.710722966632, 346.368330953583, 341.584991306028, 339.370062187615, 344.382001742509, 349.275761374749, 345.527397282569, 347.582505188804, 342.862665721091, 342.49230477978, 342.55047846853, 346.461745726475, 344.54244172109, 341.632820862981, 340.340929607014, 344.142306943388, 341.971535374678, 341.895304678247, 339.002338312776, 342.26146364497, 349.542941385328, 342.142408305887, 345.214070824551, 343.641598720198, 346.731200727911, 343.414576946469, 346.219422388198, 340.816868322285, 347.260546902355, 342.382351132146, 344.734127370798, 342.059367270718, 342.843417409667, 343.065789435879, 347.723965262181, 344.913496288003, 341.236878157908, 340.414194487494, 346.003741705628, 347.042661861009, 343.735789296052, 345.478002800938, 343.531153401439, 342.700572282214, 341.537051475226, 342.893949264369, 347.447217591787, 341.291400164687, 347.474441900355, 347.102879195428, 342.303533484068, 347.372685582514, 339.47721626692, 344.910511018823, 340.803876566839, 343.445168146635, 343.884067535873, 349.755153740068, 344.084385919609, 340.001353612844, 345.332759744665, 342.497047125823, 340.159512390964, 344.913309378208, 341.274003220178, 347.145829228891, 346.123885910069, 340.90013749661, 343.808035028408, 344.945138315828, 344.745543329906, 345.01489134786, 343.844265835344, 344.693305363186, 343.195890696564, 343.17892124134, 343.565366359445, 341.58910904186, 340.766934793852, 341.60369877648, 338.463108699186, 346.110569072296, 343.327271106206, 346.329449059165, 345.191211078977, 342.107456175725, 347.48099054238, 341.97953943115, 340.252457708406, 343.10938051866, 341.463464649043, 344.388776657914, 342.08360790585, 345.301486069855, 343.262201004858, 341.674244212901, 348.940795911148, 342.008323284543, 341.153845535435, 341.271184813159, 342.592722062524, 342.503747773826, 344.142479418834, 339.285494177242, 344.0683778415, 338.141697519498, 337.439308958286, 346.492099138719, 339.873376369823, 344.342580786966, 339.457167169934, 342.277745209883, 344.645606332579, 347.168219936025, 343.671890708836, 346.361965398435, 347.623390364428, 341.274602146624, 347.211227105705, 350.11447698684, 343.405482846507, 339.333315347139, 347.110411139996, 345.000670811457, 338.660453888944, 345.651766268411, 340.002888507648, 342.463315918593, 344.284207585272, 342.864796754634, 346.363555510827, 345.926984531327, 340.056968464609, 348.267722447043, 340.155578459289, 344.163098911032, 345.869689620067, 346.398026266117, 339.664698033098, 345.411779514175, 340.694383611847, 347.470646836928, 346.445304995587, 340.731174746772, 346.054362884494, 341.688754553106, 344.219040034182, 342.483386253168, 350.791762740792, 345.034751690391, 345.349436685448, 337.840969646033, 336.563694135053, 341.044298909635, 342.261977280026, 340.880285570781, 346.489937382833, 347.379409619638, 348.8313135366, 343.528047902282, 344.619492570006, 345.365128243818, 345.971631777557, 340.808024736288, 340.203445760448, 337.138060067369, 343.806280386834, 347.041735219016, 344.174840269707, 338.62864472029, 340.133202708732, 343.374113367489, 344.634020443977, 346.5312470674, 343.022821840263, 343.084287293677, 347.934869864365, 347.090944497144, 345.797473442298, 347.022754198685, 343.13117601967, 343.904667411419, 340.377163370885, 343.616148111942, 344.503498245175, 345.103761274407, 347.962213514339, 351.47967640238, 343.919857803892, 341.972252204711, 345.01346056307, 344.339424885517, 343.766714185858, 347.411919633223, 341.311394253624, 342.974202362113, 343.449598072904, 343.19493965338, 342.290059769913, 345.589071221851, 343.195507649106, 339.490964766552, 341.855255658484, 341.314552262985, 350.529122581412, 345.495015534785, 343.649682767242, 347.245227039034, 344.104606283252, 346.387474148781, 346.248477161518, 341.560062609493, 342.467448353173, 335.723780066059, 345.169883663074, 345.289436284542, 346.127197605192, 337.831132974184, 342.695073519283, 349.492910110913, 340.665532551919, 344.304555514173, 340.657983397239, 343.652411889848, 338.734451133427, 340.14151614675, 340.5855404915, 345.57131671721, 345.927574040166, 344.581745108434, 341.993395741987, 344.838562685156, 344.364948165622, 344.400689231104, 340.557510395641, 344.772497183919, 342.799476939101, 343.201599098843, 343.171001273437, 345.200393703435, 348.38354145529, 347.968077938876, 344.602079374178, 339.320224553709, 343.877964445135, 351.070183781748, 340.627725101465, 343.946952587605, 346.3741695549, 345.899636518378, 340.717993828162, 340.478433908972, 341.080496008343, 344.178304981172, 344.009145422841, 340.719601542149, 346.261964379278, 342.1839389694, 348.855803827929, 345.972143233469, 339.893771899617, 346.342082683068, 342.468785876414, 347.769062395403, 346.258269289259, 346.29547685319, 343.698184417036, 352.502621809461, 346.640965051881, 342.796537686359, 340.252651908622, 344.944451763126, 347.021737436976, 341.227611906421, 346.506616001969, 343.272441265524, 338.432188476293, 341.644238228524, 338.869528453616, 345.277011990224, 347.090718902736, 343.524048304768, 345.382961911719, 343.565109090266, 339.724146865488, 341.619731332654, 339.819920646947, 346.360431730444, 344.666902093073, 342.119856431645, 342.416956258859, 348.667114265923, 345.541206896673, 343.494138222384, 340.947244865778, 343.065664286764, 343.920824215449, 341.996415004148, 341.022328603071, 340.518213788594, 345.045383644197, 342.007060909174, 341.089154478705, 344.489936711996, 343.500592145998, 345.68218371595, 342.167146262773, 349.438780339164, 342.950012072299, 343.32778673222, 341.925281290597, 347.261404857829, 339.651857496644, 343.644560091312, 346.945097970329, 347.407852737896, 343.851659902459, 343.450942634484, 342.507056151396, 348.648182920988, 348.515617074498, 343.821889535931, 343.289445139539, 343.275302060552, 341.916569734472, 340.545914137924, 340.151612855208, 344.810020750756, 340.846625445803, 338.018693680802, 342.718097229407, 349.669844651898, 341.249161633113, 338.009237408138, 344.240206872968, 338.944163226905, 352.258996648697, 347.066327036043, 348.343021588927, 342.316925264527, 345.068670196177, 346.697027046661, 346.645705617615, 342.256860275065, 347.280095821911, 342.895923202346, 347.974483634139, 340.160993502935, 345.344498003072, 348.073453335012, 343.84772087701, 342.345126691071, 341.952332824945, 340.921257604749, 341.72741791995, 345.103585058775, 343.565169178594, 345.893671518456, 340.680280413002, 342.042077596004, 346.47333038528, 340.767224121157, 348.360112760777, 338.031390296555, 344.667964881054, 345.143659254324, 340.961877600502, 343.82500189438, 338.900302248426, 343.847451549963, 343.49186962741, 342.162111510478, 344.661414740212, 339.786111403967, 340.396632346337, 339.614353791449, 344.768395079121, 343.668603452704, 345.122445430352, 348.869631832734, 342.53148893893, 350.667989393131, 341.16633921074, 341.693103466045, 342.222916487262, 344.310263467591, 342.528906417291, 339.017647027348, 346.938114121864, 340.73778125535, 344.488169563826, 344.386438103976, 339.150627725046, 342.790080858118, 338.422594430578, 346.161069496577, 346.912509820733, 342.967032205877, 346.713715220321, 345.610597149146, 344.336699892325, 340.264228090672, 341.962257779304, 341.691577486088, 343.772362507591, 345.268017227652, 348.748729461438, 342.692283193159, 345.181509841041, 343.043830328344, 345.214581597114, 342.580588527317, 343.959513179139, 344.198218081845, 349.199146448294, 344.818105443124, 353.531656006724, 340.046918021798, 344.798465594227, 341.479132557905, 339.411078949324, 342.181179289816, 346.983402646185, 338.247098386808, 340.989367706301, 349.531005026869, 344.730442364509, 337.442592003122, 343.663492453777, 342.517932436673, 341.786152189406, 343.411242993255, 342.785207424163, 341.721994141673, 343.794515612061, 346.523573099974, 343.907486008269, 344.100528458241, 343.404548429015, 346.729360753728, 341.388933463141, 349.332130447795, 343.724802945793, 346.202596561149, 345.125468606064, 340.574598228836, 346.060551885835, 338.890737272901, 345.548064287965, 342.843338399037, 350.288147386076, 339.963014997869, 346.768310504656, 340.384359564331, 352.635765103228, 343.71293685007, 341.781387606632, 341.511187659809, 340.433867252383, 346.560736796852, 343.164202651269, 341.3476639815, 345.454172859787, 346.602563992617, 342.267100701669, 345.089861080723, 340.469378424249, 342.327423962807, 345.5506861795, 339.998812128974, 339.856692699281, 340.824605800446, 342.19491456394, 341.542215656917, 342.854938773568, 345.9207710094, 343.525515935673, 346.40854419207, 346.196790562773, 342.791874642501, 348.020391931057, 347.637253842202, 350.019184613255, 342.05091851896, 345.144898146527, 351.044990160172, 344.200896663605, 341.174978015204, 344.296608059081, 346.447313059474, 342.466178538232, 337.619343084917, 346.736552266779, 346.963753227446, 344.448510599984, 342.337969605753, 343.07474705631, 345.660951164219, 347.229917466448, 348.255205046678, 345.726379826395, 341.760492415054, 345.662628646952, 343.987615742216, 345.05133261442, 341.109824790096, 344.014264099114, 346.196239948204, 337.090036980609, 336.416345436988, 345.901825702471, 342.58434889955, 348.139821262588, 341.145917141098, 340.851560097849, 342.089920783561, 346.103421452543, 346.536549009428, 342.096322755721, 339.116289029299, 345.984477494625, 341.570661347502, 345.807231031697, 343.938671991765, 338.762955990295, 341.026783509846, 341.961617864985, 341.471412481401, 344.157901663344, 342.222935386202, 344.726811552618, 345.802309037616, 340.779339395687, 347.953843169962, 341.855287502749, 345.840215891512, 345.523183433588, 343.068087029375, 345.270312811504, 346.881289287802, 347.472246332163, 342.238969585568, 343.786816427266, 344.613558937648, 344.598832804033, 336.555048835262, 345.772111466713, 345.533402308739, 342.870791809718, 345.2809446013, 342.75076514164, 342.507560585798, 347.836129062648, 350.391244876346, 350.70624679832, 341.995880199568, 344.093873962711, 343.405084660664, 340.704881496693, 340.232367399617, 340.415812014169, 350.947782314571, 342.934427069956, 340.714536961233, 342.357837804164, 341.902518183004, 342.096672837454, 343.336155988573, 350.354614332751, 344.242031482143, 341.69163531565, 348.179687764818, 344.89164808723, 346.667082346037, 339.88118926447, 342.792000024027, 346.597819412969, 340.353187137151, 340.548937931763, 345.907777828866, 346.475959698589, 346.549832164999, 345.801750038675, 346.509996564938, 348.344418194124, 348.858508919365, 348.015874697765, 338.510574156677, 345.281509522734, 342.996500369776, 341.636546662842, 343.67689043187, 341.010304790209, 342.620091351012, 341.627722459245, 343.14897377493, 343.594589645801, 340.576301663084, 347.078437758128, 348.294683506084, 342.844482186781, 344.786428422329, 339.028008129296, 344.324494696738, 344.294011273485, 345.724096824581, 348.407486982574, 342.483920940315, 349.055947167766, 345.667992347614, 342.536254438953, 342.155949781226, 337.819298225396, 351.083818567864, 342.991850672548, 345.996476189474, 342.21790286954, 343.790682896454, 343.816452339969, 343.13933428468, 341.148358009853, 344.511406328208, 344.556024959658, 347.55932803788, 344.208961385668, 347.284807705652, 344.577331390586, 347.114527584105, 340.884211260716, 344.058328442137, 338.356551238027, 348.609656104332, 343.882624062011, 345.611571592461, 348.455662790337, 347.88392170877, 343.840064194644, 345.877021574932, 348.428128755927, 342.484687902789, 346.047324494979, 343.138719443266, 345.970673811109, 344.323287421706, 342.002035687214, 347.499461711947, 348.698172606559, 345.661239878916, 342.497085846441, 337.622359379337, 346.703454626791, 342.226789657557, 341.415744184598, 344.135934804169, 343.327159474489, 349.024378839838, 343.904301776022, 345.062915743183, 348.941472998545, 341.987715979834, 343.770116621694, 339.689471756016, 345.675780422908, 346.415615985223, 341.735189761554, 346.288323975195, 345.592617755855, 345.507310359286, 345.616679979366, 345.191715088514, 343.120324854179, 343.297267761321, 342.699179153065, 344.779030990527, 340.728614403843, 341.507737116294, 347.622647771334, 342.985935067993, 340.012957323685, 344.425376486187, 348.018546932773, 341.642357854146, 344.009343343225, 344.3506395664, 341.654680743142, 338.687081382335, 340.327227680003, 343.442582033954, 336.00500858103, 340.899703056414, 341.895997380046, 339.067949652615, 345.664377596548, 351.832295069043, 344.800758571833, 341.098644553023, 343.477783334369, 343.142165306227, 348.607798156834, 348.692060844128, 341.896768848675, 345.469460554941, 343.232194934365, 340.862710978318, 343.96144972165, 343.695766683553, 344.497260263962, 338.776303312826, 340.723745427402, 343.278747641228, 339.182975686182, 344.27184574523, 348.674756780544, 341.976363444935, 346.160595255836, 343.827129424029, 344.360380416354, 342.578043654837, 348.78748448648, 337.11040598276, 342.566779036285, 348.612616791705, 348.92746620626, 342.400868532349, 344.218498871007, 340.394788119051, 344.841455865287, 341.005170324697, 351.354275025314, 344.042976383364, 345.241722264818, 342.626097946645, 341.056675758823, 342.020237450228, 346.503300084823, 340.574493961029, 347.375817250366, 341.065386829145, 338.826577389183, 344.345640418028, 340.92635619043, 346.141913654258, 342.352952760948, 340.765820095906, 339.166049983328, 343.844908255738, 341.004625626815, 344.66407721165, 345.319503116764, 343.62614344544, 344.861102088293, 346.791848556278, 340.984077015367, 340.909295383056, 341.723069390639, 343.933961593956, 344.251936878608, 342.413598803528, 344.577134264779, 346.094440392453, 342.888236142739, 343.119577729295, 341.337238358548, 339.236075012503, 343.869480309929, 339.895310002639, 346.78151819226, 339.120714006489, 340.735362882477, 345.74537932622, 346.258526905108, 339.54251874459, 344.093668020941, 344.978096975036, 345.491505865696, 347.164858311286, 346.488209867458, 343.735718038577, 339.908486650079, 343.37684695774, 348.976651203079, 336.156591515058, 344.490220170947, 339.408678257236, 342.423524825752, 339.097338668906, 345.476346368024, 348.80961317203, 344.252423488682, 342.310158141954, 342.721545257849, 344.462523951437, 341.54964605574, 348.261989258314, 344.681124202718, 342.541250371433, 343.174647754025, 345.447470354506, 342.464525896303, 339.43552369561, 347.730951724445, 345.132543539067, 349.579465855143, 345.563482846214, 342.485573975035, 340.230538936973, 341.161193161219, 345.921587045327, 347.019629310377, 342.736958173917, 344.175452207332, 341.798343104734, 347.062001723257, 345.93384026181, 344.764060537812, 341.681943504243, 342.445257364781, 344.512609247666, 340.864490143006, 341.589319847502, 345.239794526205, 343.504157171589, 346.032278799582, 346.84813171756, 340.773920306081, 340.047566865896, 344.304562553124, 344.959191395437, 345.150730912468, 343.330887626801, 344.446983453276, 349.220271656258, 340.994558283714, 345.278506327966, 340.980893701613, 340.772397017594, 344.320572604363, 347.450416915555, 343.600376224024, 341.40527379098, 345.107106675871, 345.872878021272, 346.35862822205, 347.27058363738, 348.052446565469, 345.406663656595, 341.900136640371, 344.564445928747, 345.169122320309, 346.644946436706, 342.629120144399, 342.282208507137, 344.793875622559, 343.739105748696, 335.734708339696, 343.198909119311, 342.76468307864, 346.805716268366, 337.643583313083, 344.81058382687, 346.018666503204, 347.127335193195, 344.550957990821, 347.998094339622, 344.087854349465, 348.232926547547, 343.593537042504, 340.134074488357, 342.925627693896, 342.291371942707, 343.731144370229, 341.318541499379, 345.761788931151, 347.979613717107, 346.887929134329, 345.68725486297, 342.653669272392, 343.513252442485, 341.058905602012, 344.889940773083, 343.355503346542, 341.868587748155, 345.317266913665, 339.913039474675, 340.76520582263, 339.166656014094, 338.684695501395, 349.05488355401, 343.962528906663, 343.105737675438, 345.606136443151, 342.77247664778, 343.212393362775, 343.373869556787, 341.49244069191, 344.179722171174, 348.336866746697, 341.789735107186, 347.531094339688, 342.044793971016, 347.288476277226, 348.395309797635, 346.003502659085, 348.020718940692, 345.207581021577, 344.977689234325, 344.403943856027, 345.402259473753, 346.572060666726, 347.458129815877, 348.510992267453, 348.812538204509, 345.126173212316, 343.646302122429, 344.689187651781, 345.33808721767, 335.426393601133, 339.451636230077, 348.608850486825, 348.684945816211, 343.141656493993, 343.957027093742, 343.679573573065, 345.163250316263, 340.561522415716, 342.518794739836, 338.643791865712, 343.312765288054, 341.087969305612, 341.232272249053, 343.516336589871, 344.637560953812, 349.797104304496, 338.656276514178, 342.466711479117, 350.445088389746, 342.14665135916, 344.874834873378, 346.076498481066, 345.941221829396, 344.597003458205, 345.049678236974, 345.380390440371, 342.70094242326, 342.411741739878, 342.461703371747, 340.652249463233, 339.772429256824, 342.240244848798, 345.313627918024, 348.036631824622, 352.336307502392, 342.329560392884, 344.2695548866, 343.798929579467, 344.840215511077, 343.282770073005, 347.242797654424, 347.255110653448, 341.111158620047, 342.039745180067, 341.75395081708, 341.160811692177, 341.45767276224, 342.886378003633, 347.716640716984, 343.19840209035, 347.267249464271, 345.355221461482, 341.131114987598, 339.088057032345, 345.328453633844, 344.895571562732, 347.320915617111, 337.313327657305, 344.573428771996, 341.150772626706, 346.831553254475, 346.483341423158, 338.122954589117, 343.293653767967, 339.215079584906, 342.853890819529, 347.012965660437, 342.037486051567, 344.884515763704, 338.49101513316, 345.406129217345, 342.282737622654, 350.044142288558, 348.357998043224, 343.741389900448, 347.574203603738, 345.66429900092, 341.856557215117, 349.029983807468, 347.122872499442, 347.954438109808, 339.711284559539, 343.799135365033, 339.070756299615, 340.509430162824, 347.63401206385, 346.554851164513, 343.253711943776, 340.014462478487, 345.984367990769, 343.279919024194, 345.124541417025, 339.685019612006, 349.466624228592, 347.763905832339, 341.223115403419, 349.003135963652, 340.406704991558, 338.983658943468, 342.143456030282, 343.539577509039, 344.320166159938, 345.585837134853, 345.902964777051, 344.730515392953, 343.892281816934, 344.472586228049, 343.742213559389, 344.606910560488, 341.63507104531, 342.815046666765, 349.838808646056, 340.475908938497, 344.36374169337, 340.511066735403, 343.602644006995, 348.321583290943, 342.988482963807, 349.208805080954, 345.791330051207, 343.168333896469, 343.700443809235, 346.489261834417, 346.229947427673, 344.488302330349, 345.467375497318, 346.858236170935, 340.66020756369, 343.972814817027, 344.552742479049, 344.648282676485, 349.384103815426, 344.70594912731, 343.244125433697, 339.87350495887, 345.485365065601, 341.573749613074, 343.366826682301, 337.274677729291, 342.482426854324, 346.573823322106, 346.270656948047, 341.151876371526, 345.149006757676, 344.519316047135, 345.413001307639, 346.021732423933, 343.272179774984, 349.677620116217, 343.908062086473, 339.372726504126, 344.645694372303, 346.553763351946, 340.053816082698, 343.706649208356, 342.595536860083, 345.0749741669, 340.645699432457, 343.465740148599, 345.554384346225, 342.60676226792, 346.260029609002, 346.97264088828, 347.880941796471, 338.119936842135, 344.955282120448, 341.60226637503, 343.540336865106, 338.985744988582, 351.659805065361, 346.9946823735, 344.116370799731, 341.232340396336, 343.225457465892, 347.780770308624, 348.420203968166, 340.494099896042, 344.991317722512, 349.254463770141, 346.730625983654, 342.497573884457, 347.14150699419, 342.513910559205, 344.862208121119, 338.860587718415, 345.930170234466, 343.901034963826, 343.137129509627, 351.490281357657, 344.782440162888, 342.659476148487, 341.284099145473, 343.347807313031, 344.010327900094, 345.14671780866, 346.490978695104, 348.037841720009, 339.316138095866, 343.056153348695, 347.161104348443, 344.852069093115, 348.785419321513, 343.977694885844, 341.464661203833, 339.417014100781, 345.930644505475, 341.987622507135, 344.783555601512, 345.219886072468, 339.345250888081, 340.74968769343, 346.020061729852, 343.466874369943, 344.936518555517, 340.957708241695, 341.865846781086, 344.757251643522, 347.882817940066, 339.797033587686, 343.008564137809, 342.078872710102, 347.067275149788, 344.42057721876, 341.638481210214, 343.403798736222, 345.575600352553, 342.526634592047, 341.057471815988, 343.781635005318, 346.449941320166, 344.544542805012, 342.410857504318, 340.769958913715, 344.82167289046, 346.457089773187, 345.683542412251, 345.886834074346, 347.257078158626, 342.281561696975, 340.848882974574, 347.17598238151, 340.955651327553, 344.404945002215, 344.434805957376, 340.611465201376, 345.115813281119, 341.141461760214, 340.815169171986, 343.71188116316, 342.491717786991, 345.813728200832, 347.089781831192, 341.767456866951, 343.600153468995, 343.310358570736, 345.008472828218, 351.67930317364, 346.823018010317, 345.192216686036, 347.602464084489, 345.391784050754, 344.148925296893, 342.977798066609, 345.789615147301, 342.633564015497, 342.883596039313, 341.717122177972, 345.111389570702, 343.25795818631, 342.222083039795, 343.070317727166, 344.545534962541, 340.140585826438, 338.766853799024, 346.518851978544, 347.206134534578, 348.370527757912, 344.536093121051, 339.958805030421, 339.972733847424, 341.579266405301, 343.169920051616, 342.443968685445, 349.177031288321, 346.443387620497, 342.74521715618, 343.541187936917, 349.06370647671, 341.058539337464, 339.895809169233, 344.325784106536, 341.227258561327, 341.376494314391, 347.886909790136, 344.503796245856, 341.912445190123, 343.44693411803, 340.599598991491, 340.182715676658, 347.792743910732, 349.899356427761, 349.26852328621, 347.854807277796, 341.422605374354, 344.707368251088, 334.527113044905, 349.718076276116, 346.08824503164, 349.117379800408, 342.467770625707, 348.229743633896, 343.830912753894, 340.845311084191, 343.215563487842, 343.489650296099, 334.940407742935, 341.875291989472, 345.781903377919, 347.706547792523, 344.491518040904, 350.237145873579, 344.149366607074, 344.490404749757, 344.638564210872, 340.169349332524, 347.916060323504, 344.301459022636, 342.523708670028, 343.184129030551, 342.487235998358, 339.331118739227, 339.990524584701, 340.430608852433, 343.610765208425, 347.707992596994, 343.841752726135, 347.456472249067, 345.528871958457, 345.335090355846, 342.026371014834, 346.640861563817, 341.894363915707, 346.786634666768, 345.361533253763, 343.498739182366, 349.944197818479, 344.21547296823, 346.270129356575, 342.965692793635, 343.136864910018, 344.194220780112, 342.011376841163, 344.723183190044, 341.866696875546, 342.59807301644, 345.370697575293, 342.357979423102, 339.91185974444, 345.492128022125, 343.287233243923, 347.260184266683, 348.98057094262, 343.837391622057, 342.734920404987, 343.287912173769, 349.613730954208, 343.612347147322, 349.758751399286, 339.919020375725, 350.988263659785, 339.314520169969, 344.002372091372, 347.172151584131, 344.19325448367, 342.84061145054, 344.166057694, 348.139330495414, 345.205918345998, 342.983416332971, 342.045691749167, 342.471887989233, 339.917244325389, 341.343674451586, 343.72310538626, 346.328889881633, 346.647850166845, 348.442775605726, 346.444345694773, 338.10289427507, 346.385472605398, 347.047900270629, 343.551123354977, 342.004807173094, 345.15808148157, 344.809014754011, 348.662791740269, 346.197945096456, 349.759696303015, 342.317716098111, 341.329555784247, 346.558511665219, 343.423962440233, 344.746360316244, 346.468474912534, 343.541820387972, 344.384022159605, 341.304691903079, 343.808243088719, 342.611699200556, 343.99260515086, 336.669272625656, 337.862036485015, 344.467244645501, 342.235015788739, 347.980915149361, 343.665509418412, 340.833736941131, 347.549266122707, 342.844787812852, 345.202474427912, 347.956515231996, 352.849365298614, 337.873745557995, 340.60982403545, 344.121336427072, 348.047919693826, 348.482150415236, 341.364291310114, 343.485791232735, 349.754956810508, 343.226192775436, 335.5425718318, 343.000040776763, 345.619423021858, 346.200554079295, 344.849726251329, 338.05695296536, 348.233119705552, 343.236140668554, 347.869896249505, 338.825483464749, 345.567557280383, 344.945093089905, 346.030173933701, 345.715048459511, 345.233892989682, 348.185188791342, 343.969737950201, 341.880209880435, 339.975040060224, 343.879464055788, 346.921326410421, 343.730373812299, 348.455917664651, 340.969948004639, 343.836420300818, 344.667652791979, 342.490329953504, 344.104722958943, 344.190635659849, 339.914069593659, 341.83119333897, 348.32538524149, 344.518420842189, 344.968475324212, 343.275472304479, 345.982247675884, 344.633731844323, 342.236586432998, 339.8006024639, 343.812302162385, 342.771648885447, 347.377508953941, 349.047501761509, 343.693988759857, 344.714488761031, 340.757337103899, 346.135329463666, 345.517043916198, 343.974427075871, 342.648418356977, 349.413285346431, 348.580254910149, 344.630355214498, 345.468435004781, 348.369410271732, 340.534121317738, 346.02256627249, 345.579074168266, 341.277515500895, 342.734859187866, 345.56778541413, 343.08241787948, 349.901926515281, 347.602406443401, 347.404005022056, 341.730346630681, 343.394019052511, 343.91175799942, 345.793692581858, 344.948390912602, 348.967942463965, 348.798951339712, 344.241656017978, 342.689049575634, 346.512295949784, 343.744459928752, 342.342815123451, 347.082411222842, 343.748176777976, 345.384493829509, 345.704045704969, 339.044445727814, 346.807593143482, 339.7110720243, 341.987729306, 339.469528419106, 337.712727586475, 340.526102082206, 341.994383435496, 340.762516599825, 344.0404279737, 343.074730748124, 345.377027506054, 346.769937632, 345.513989295255, 348.174121974577, 352.169099273198, 340.37164246096, 341.601523515975, 349.785313297888, 344.766266957315, 348.896279952298, 342.663629125946, 341.175825905394, 341.093805441218, 344.567616728225, 345.548898644258, 345.663242311331, 343.417199982802, 347.018080812031, 344.387949029885, 339.795758030489, 344.8417396245, 348.739180631957, 344.604863414308, 350.761660505124, 343.121423228615, 344.26955307985, 345.315644986178, 342.757757033702, 345.1689722114, 339.169111547, 346.750116307791, 346.210787287724, 340.421108507355, 343.255656966361, 349.530551859904, 347.924683348362, 341.984282009084, 344.270753951348, 344.17240620295, 341.596175976986, 342.350463188545, 343.577631529804, 343.106842754798, 337.399847285635, 343.402448272748, 346.598859401258, 340.563735744017, 343.868141690215, 343.858866104374, 342.251061662529, 339.801692850801, 343.657575486056, 349.550247525324, 344.747314596237, 346.378720948067, 346.236567459276, 342.767107119364, 348.002276217883, 353.819952253364, 343.666494802054, 344.195174422306, 339.889741523577, 346.449238357586, 344.542975175654, 346.678010936444, 343.386106124909, 341.94342150343, 347.107198892595, 339.65018448458, 342.983672614101, 338.68930689822, 346.340121271358, 343.19392726501, 344.405660424889, 349.14821974649, 344.277864902902, 342.290018444233, 343.728825593256, 341.399651934414, 342.810555804729, 343.471672873329, 341.376807564529, 343.371788102446, 350.087171839391, 342.533658604329, 347.203973741957, 346.795689259258, 342.077830540837, 347.256960242384, 341.879118540074, 344.084638438219, 339.298272315565, 343.235583267734, 342.355274792659, 336.732848405537, 340.713030476845, 342.960474479434, 350.237629161444, 346.049982127253, 340.232831830023, 346.668693660848, 348.074522011515, 345.380434371954, 344.415002184717, 345.193819718719, 341.77126696372, 343.027337574068, 346.932646176544, 342.425562825147, 346.896616685431, 343.915966524236, 346.435233933581, 340.259059680082, 341.746059412844, 346.181276390418, 345.472506402155, 348.956011624272, 341.945739427223, 344.975932306492, 348.448804677771, 342.620429451877, 345.431202456485, 340.39773572767, 345.891817505813, 343.899645377112, 341.491550287627, 346.137331115288, 344.464957603187, 341.703815443082, 345.653472054998, 340.496417135911, 347.80633254562, 346.736878631012, 339.467802152982, 343.091510872112, 347.138943378269, 341.667756805912, 341.970874067516, 344.349623664582, 345.05313720582, 340.609565699422, 345.128676105686, 343.549708447556, 343.527830555913, 343.234006863948, 347.574615331627, 344.360577886359, 345.999451345015, 340.800229855424, 341.769596026566, 342.593779438499, 342.971617033853, 343.094328484877, 346.463179599878, 343.167256900156, 344.933817273258, 348.225957244622, 342.648242554055, 341.067753946658, 336.279780838491, 339.791261172746, 347.511714679868, 349.10369497086, 341.451169037931, 351.228233146721, 343.98495298409, 343.801848331963, 344.585388089673, 341.839680256862, 342.490059460318, 345.109438613431, 346.353824857138, 345.973447044659, 349.788544030245, 344.860753066907, 344.075251182038, 346.157211118599, 349.696552296607, 342.184807926097, 343.483397419746, 344.585964304865, 341.89408811032, 342.008293885714, 343.816423080883, 342.393401288653, 343.177761873095, 339.629266030525, 341.650235876131, 342.614031242111, 342.411755370522, 343.909275801221, 341.983935292264, 341.138050354075, 338.887300386975, 338.157173190344, 342.739627600536, 347.053854505025, 342.71499436185, 342.783868096497, 339.661076601472, 343.742927839072, 345.351597398705, 343.986586019855, 345.037077485135, 345.425095129529, 346.127832656082, 343.283897356212, 342.169546637244, 344.470250504061, 344.563686319909, 345.596970417702, 350.631361360655, 346.29522257644, 345.167631139416, 344.354937369447, 345.182329387343, 345.363746609795, 343.507958723322, 342.708730786741, 338.30285237616, 346.031136430698, 346.649652437317, 343.35935086077, 341.120841875716, 344.83554189644, 342.111975905215, 345.071601916177, 344.983137095581, 343.262582876161, 345.80678295722, 342.595858472946, 348.366738043493, 342.949645759945, 341.912060267788, 347.414518765532, 342.972599581705, 345.797107360004, 346.724395419356, 340.511897766914, 346.91280386697, 344.687515035217, 343.696683212954, 350.615842625996, 342.023372386691, 347.930464012784, 342.926256690206, 340.592338488793, 340.965856747603, 342.152349101928, 346.600882893077, 345.013708740858, 343.217456445228, 342.357892640866, 342.586933929868, 346.255475728394, 344.80495597864, 346.650791099637, 345.781109765017, 345.424300108742, 348.384636073269, 351.704278953358, 349.950115879029, 342.900438466762, 342.538487194909, 350.619581858372, 341.80963305119, 343.724055918628, 341.705299358073, 343.015778555396, 340.57420255235, 343.14846871665, 346.431937857456, 340.384775756895, 340.67114282093, 341.811804699746, 348.245916597701, 344.248389616699, 344.393796001882, 345.931160989686, 345.508760988706, 344.514977857233, 344.488317697349, 348.741110060385, 345.270273434344, 343.971642977914, 341.454965268207, 342.047860185621, 339.157572887203, 341.666409777714, 343.698815133216, 344.763583003407, 344.190392597249, 342.911946429754, 343.625083090596, 337.202630156896, 344.51639219077, 345.864700005261, 345.64391523381, 344.708937124279, 349.186493889153, 345.434315152802, 343.027256181277, 344.52656792414, 337.901247556716, 348.72999710003, 336.337612841424, 343.097898428021, 339.495913301418, 342.221524342351, 343.499415690293, 342.991772639439, 342.160440599269, 344.732086678056, 346.433736537323, 341.663635633568, 348.773913238045, 344.571715614829, 344.186137355288, 343.105742247345, 346.942195260045, 343.966186140867, 347.397694505409, 344.079905582524, 346.579027541638, 345.035356819904, 343.955041700378, 345.591652577693, 345.502812389938, 343.034949089028, 338.958049911607, 346.009149987662, 344.093738338402, 346.211908703771, 345.68138489128, 343.746103160877, 343.19072058863, 343.217863233031, 343.275699864779, 340.584242876606, 346.079007021439, 348.979813759139, 346.808292615501, 343.038770249642, 344.196378294898, 338.332397339865, 345.577412043674, 341.470883454165, 342.671183373806, 341.86222805035, 347.409151102339, 349.758594895176, 343.467786392653, 339.055346218695, 346.840307267022, 344.189182065627, 344.766016891238, 339.222274784152, 345.763217441475, 343.896706016122, 342.6778353397, 345.678849157686, 334.850898679826, 345.826568067328, 344.01317501229, 343.065118175698, 347.957612924614, 345.398095501748, 346.49106536809, 343.371896509131, 340.630458847351, 344.508375382886, 345.50254459378, 344.186041282009, 345.84584597995, 342.185165587904, 340.957861530674, 341.208486467803, 347.200067622985, 346.878592873325, 344.129398304634, 339.135908667906, 346.873640972665, 345.141977171863, 341.551508665898, 345.117968866395, 344.841202814542, 342.651306638664, 347.744709910544, 338.575830061964, 344.134678879757, 341.597760143372, 343.410119835699, 345.586112616858, 345.860331353845, 346.863808394628, 340.766189044119, 344.674878455433, 347.002661829952, 343.026819701919, 342.921619142599, 344.169270546234, 343.410892965004, 347.681072917305, 347.332131292856, 346.721633929928, 345.333665525511, 341.832805053067, 341.562583756243, 339.787735326763, 345.29221397783, 344.656717402832, 342.046459372059, 349.754172770377, 345.22635786783, 346.611881790169, 343.586260352918, 344.657144654014, 345.570733145754, 342.172793871299, 347.558242081711, 341.221447850468, 345.287498933319, 343.116499726514, 345.936013486068, 340.534138426292, 343.10722739093, 347.377256097597, 347.263212376607, 334.810146723487, 345.42675664692, 349.498580688144, 346.267734972798, 344.364029783322, 340.782409822831, 340.484100866026, 341.062624834237, 344.318738122221, 341.229074553031, 346.713084823403, 344.950994006652, 342.015486960057, 338.659451006657, 343.214678119612, 342.364923013318, 346.335124771234, 348.461698757281, 344.796192215546, 348.045874910056, 340.828446270455, 345.901828302054, 342.670825902573, 341.834388967572, 348.869418304475, 348.398654852578, 338.022279357229, 345.23507978543, 344.871175696976, 346.767319300396, 344.826564022799, 339.364549824429, 346.074143654966, 342.522062573905, 343.934219726783, 345.237124935302, 342.801663437906, 344.981490614409, 341.931685322541, 346.964173243438, 343.835333401868, 343.891294111861, 347.400965559459, 342.502675078475, 345.382417410246, 339.680094241535, 341.556839782803, 343.49980836342, 340.778890929455, 339.83762433491, 348.598005901983, 343.39500765285, 345.577675536511, 349.48175874364, 346.350530553637, 339.958671344321, 349.964682274244, 346.741064983621, 349.22962494076, 341.440785868694, 350.480534860611, 345.834491834316, 347.739612017815, 338.137837653573, 345.043949359794, 342.790101332573, 339.678104618801, 345.122137563708, 346.258277820196, 343.138496502606, 346.725245027607, 344.262779161822, 345.226742146978, 342.285338363443, 345.514702377062, 346.126670515969, 350.515216215246, 349.253751729273, 343.864133105583, 342.364119688339, 345.326678117787, 345.349118231835, 339.920187016213, 341.64032632252, 343.839829960995, 344.634584348401, 342.945623473913, 341.091166552377, 343.792186104965, 343.479799097038, 344.33562258791, 339.845408599599, 341.165855093039, 341.402295318199, 347.274225794875, 340.477415701642, 346.469482961031, 343.050939423928, 347.839699405494, 339.180928876752, 344.546193070715, 344.470305834728, 346.105253708407, 346.037488063517, 349.026998063552, 342.185694592548, 334.403597647964, 351.200966750285, 339.946159692398, 348.321529505476, 347.747278334311, 344.058958253569, 344.79381829831, 343.95416718262, 343.488280785124, 342.747367532316, 339.820148061274, 342.806061722519, 345.834302947036, 343.600432561056, 342.878598136601, 343.748773264787, 347.25937805457, 344.544218377881, 346.219272441806, 343.310444370981, 347.303731574395, 343.320387730127, 336.865819732671, 343.716919096577, 349.789039737398, 340.938670651723, 349.341427739443, 341.489674493714, 352.138815507445, 347.525722365488, 343.113822091503, 343.965336411758, 348.440858795775, 346.758670901844, 341.75284542422, 342.037920444548, 341.296093044167, 344.033759720039, 343.058914457269, 345.456186661011, 346.569906162924, 345.113531220815, 341.937262417297, 343.914207785882, 341.043184068984, 348.697218354039, 347.349296881457, 341.710367084543, 339.696076580648, 341.39361213943, 340.995430976363, 347.711070630459, 339.030225397132, 342.030802139752, 344.002708341387, 343.539723212138, 344.606240373933, 342.311824644305, 346.104277213483, 342.27025211604, 345.573359395861, 345.402024636076, 343.814547783729, 346.080170423465, 344.813921573635, 345.144201394031, 343.796301576406, 347.355438281639, 344.856336213909, 341.180482368854, 349.446580135032, 345.040308071177, 339.214573943337, 348.400365801568, 347.105636419581, 344.980075023291, 343.742499689283, 340.946674166891, 348.434480647385, 346.504168153252, 344.482725281074, 351.342227089209, 343.799435074659, 343.633299861723, 341.156186584937, 349.403577358131, 344.431939825919, 344.823801070681, 343.547121702055, 340.856333196235, 342.012172059991, 345.83947456473, 348.121229648823, 341.778859855572, 340.023514015384, 346.876034614421, 345.271923730816, 346.239155255036, 342.413513179105, 348.511519928624, 344.492178196577, 344.473937600817, 342.026599787499, 342.178994027386, 343.916168896481, 349.148678021665, 344.475863201376, 346.820027275063, 345.25120342027, 344.109650910563, 338.409488767914, 342.867228962667, 349.689580103557, 339.98225315797, 343.928143422935, 344.828595505116, 340.114164144857, 341.523967885024, 347.243837742136, 346.764855916626, 349.19203185464, 341.858216079968, 344.835320381612, 339.846842663379, 342.782659797619, 340.606315230229, 345.939033572157, 343.732386437618, 348.714136043164, 341.776253803244, 338.217118496995, 346.410732106992, 341.130712613757, 345.408734534564, 338.583661333747, 340.986208603287, 337.732399269557, 341.795548933269, 347.052277898837, 343.219100921682, 346.8947027006, 344.163990529133, 346.124259976608, 345.202213916729, 343.426934455824, 346.040948817084, 346.956939246819, 347.01046137473, 343.29546389448, 342.123654668989, 346.065715248282, 341.655283544237, 348.82627067205, 342.712169076322, 345.67011271075, 344.404534968428, 349.490464987656, 348.523568934312, 345.581675665403, 344.204610695614, 345.053922103687, 342.322886193761, 345.481188471709, 337.634738545373, 345.025822475709, 343.789065852274, 341.770896596558, 340.486386416439, 343.827380492486, 345.872382552813, 341.038838919736, 342.776779553088, 347.978406284546, 345.299471551984, 343.24113533662, 348.940037045887, 341.065967900676, 348.61057376411, 345.215927243028, 347.752445839536, 343.194629060029, 347.105459604854, 340.327319670582, 340.859617480554, 350.614969461412, 346.879034566985, 345.279258172421, 346.20251331042, 344.243698999268, 345.585706424346, 341.987588928386, 342.304561254065, 347.042301209413, 348.806273149078, 348.015896296305, 340.457434418145, 341.829495508555, 343.909967654779, 346.825230129651, 347.659402423768, 342.892072928539, 345.326234027454, 341.518855588729, 344.161889344658, 346.562905318472, 342.583607693492, 339.484815763197, 336.229891615895, 339.749444887657, 345.123364059841, 350.642859361236, 342.430383061232, 342.134866453742, 344.893739249297, 344.196125650833, 344.776941996485, 348.399241227477, 340.968699840248, 345.931357984055, 344.439072668672, 342.02485218723, 341.391157904627, 344.9509335567, 347.468122687825, 343.68123679916, 347.26529770999, 343.823711612495, 346.237597156795, 344.816533625725, 339.637263283899, 339.184277799285, 347.99990815295, 337.450531253109, 345.916280353033, 342.849360276937, 347.535098931919, 340.682793641214, 343.101445712282, 344.491972759598, 344.751315564824, 344.410654509088, 343.927542468422, 345.332116574038, 342.27976255061, 343.673767561783, 346.686010505636, 343.691295349452, 344.009987558052, 343.307709526489, 346.129744835748, 345.77228724976, 345.829016143559, 335.937959808329, 340.142123058136, 349.297944733539, 344.501922489403, 345.998231791107, 342.157236078995, 346.000114210377, 348.535798155662, 346.216223286743, 339.938355091289, 349.498031709174, 346.120376115009, 346.275168631165, 343.276340166644, 347.574878074544, 341.265307912479, 343.275284095272, 340.640855201189, 340.118950704008, 340.691761193665, 341.752632522081, 340.256823271127, 343.785723652117, 347.35677599036, 345.848397540903, 341.279904109713, 339.862420645351, 348.297758932712, 341.300899221728, 342.559276355251, 346.694783825963, 345.697608479098, 341.318871586021, 344.775239624041, 344.697345582998, 345.130469489541, 345.216294430204, 343.964551553479, 344.131443657001, 346.25061980991, 347.340569444656, 346.076988942264, 339.315817826523, 340.227752179942, 348.484388603157, 344.079732407913, 343.020918861953, 344.475992102736, 346.397315951039, 344.384680211148, 339.71136500532, 337.601873437707, 340.894126255195, 344.229169620127, 344.066668800461, 340.272851952699, 344.335901886328, 346.523177262511, 341.767859868157, 342.605440201561, 344.919704374203, 345.941865142886, 347.531959255256, 341.668449093771, 343.270458666202, 342.694738095871, 344.770486083145, 339.06473999976, 343.888143664867, 346.423258722971, 344.03905743161, 347.248204465137, 343.304159245149, 346.728158092254, 343.166109618989, 350.154939016908, 345.659268276137, 338.401482035124, 346.702372001667, 347.199108306438, 346.265232141979, 346.781762978755, 347.466116708749, 341.857395519669, 342.609126257337, 346.901897743522, 339.648389921234, 347.833573135542, 345.453356420091, 341.793500902988, 344.709608912295, 345.354607907786, 342.768368928736, 343.691203923655, 343.478231540605, 345.052360720383, 345.361240320344, 342.854496374084, 346.346624064821, 350.531493294536, 344.666617636428, 342.562386587766, 346.815779066737, 337.805315229922, 344.04251860875, 339.729255431772, 348.768169903709, 347.537573794758, 341.358177161513, 345.465086110281, 340.449823372609, 343.650909426191, 346.040628566135, 344.64116443908, 339.464259830139, 344.276722483252, 345.034257795921, 346.993070543567, 340.469759823458, 347.728622992713, 349.142118039205, 345.656498194631, 345.200386275715, 346.192916971807, 341.560599217001, 345.275061594767, 346.637851741387, 342.53752492314, 340.604927164947, 343.5512424851, 343.814141699856, 343.654580087916, 346.467076734487, 344.206544578574, 345.428744528748, 347.007825197193, 341.605579544817, 340.854327325838, 346.245728498223, 346.165479049468, 341.982924209639, 349.77814211181, 345.883887934468, 344.088254259344, 348.954621442756, 343.518489450559, 345.740227862278, 338.81191269633, 343.701064164885, 344.187378183656, 343.25663183067, 344.810863290249, 345.034574654695, 342.085748264063, 340.631268251432, 344.240091641914, 343.810466105052, 343.351647677347, 341.571313289508, 337.205402257497, 347.588697677474, 346.39844135243, 345.332645082749, 346.236429245247, 346.337892785192, 349.878588764643, 344.337512844649, 346.052940881467, 350.098030903684, 343.129077229612, 345.985117145251, 340.838084245649, 342.520246548454, 343.663642294196, 345.129890672905, 347.573083734859, 342.969027436777, 340.589730696594, 345.601634576516, 341.64638520849, 346.596738080705, 347.803864646577, 343.988834982802, 346.020649580573, 344.028547270275, 344.795331211142, 340.0354972667, 341.952108711111, 342.147639207886, 336.356461521808, 342.475724280823, 348.815506979148, 347.021993103664, 345.810024596668, 341.952950793075, 343.444309308218, 342.86861827722, 348.080075840612, 349.105351667195, 342.496567512164, 342.997042457034, 344.092151462463, 348.072657597329, 341.955026640266, 349.157724048668, 345.089294865209, 341.095591091592, 343.088885488388, 348.898024480287, 338.252743696302, 345.35016514854, 342.933723232841, 341.227380737852, 343.816434011199, 341.593908849008, 341.21325001259, 336.725915689301, 337.199673387096, 340.076436269765, 344.091278049457, 346.307177098278, 338.97267885733, 343.601757054851, 349.283095088625, 344.911695388831, 345.086914451141, 344.085396892265, 345.852940995694, 340.820733362563, 337.261118167686, 345.178899804019, 340.138356906202, 338.445652710733, 342.937477928152, 350.232294619085, 339.317066933297, 347.169226108828, 347.221894861768, 344.565627758769, 343.814166938084, 342.320492450685, 339.773680603466, 344.301598935675, 338.994719098042, 347.151612438651, 343.834737926258, 343.274272522249, 346.261953785852, 340.725875962115, 345.623607774004, 344.613680410549, 344.989039123847, 346.536452481427, 347.6506654989, 343.083293086908, 345.95546573769, 341.660240123707, 344.895120729251, 341.101010191731, 340.454255248899, 345.125616657232, 341.849235457389, 339.436096571385, 342.130187913894, 343.820190265847, 351.127202631305, 345.476219869329, 345.820049552636, 343.541763426234, 344.504425322987, 341.46056481758, 346.408940371299, 343.759150855434, 340.191138461345, 341.195801913139, 349.650227822581, 337.187779034591, 343.006451004492, 341.490556259441, 346.858391258047, 348.767828128838, 347.336991024109, 341.180001349141, 350.441665745203, 348.873471820867, 340.924477008133, 346.598362058522, 339.42695684541, 342.403561803167, 349.445453064961, 340.600732883665, 346.085197496011, 345.680970785796, 342.769541454945, 349.818309023083, 350.489151519991, 343.395831259964, 346.997195677949, 344.55324893233, 342.223484154144, 341.865094112744, 341.630284096611, 341.161695638245, 338.504774129346, 339.500266032888, 341.307376355969, 345.044994045487, 340.395191394788, 347.455696234666, 347.418269593153, 344.927696289273, 343.970904358072, 343.873554413908, 345.680774558241, 343.203687926721, 341.903345168585, 342.122033172321, 346.770005543293, 344.537567347394, 339.934227376448, 347.721448874121, 343.737359102459, 346.299026590561, 347.06662996979, 344.252388297297, 346.145913496731, 344.680587327982, 343.119562879475, 343.384115808105, 341.991475926255, 341.205795326277, 345.340815475869, 347.143673658279, 345.085104003316, 341.539712754955, 342.594093253929, 341.473640179757, 339.396692047328, 344.540372103462, 353.622035765641, 342.750724902731, 344.618602817806, 340.870868541605, 347.260756373927, 341.589980793943, 347.372317153805, 348.279943910487, 338.1460893263, 341.349119063934, 343.908398388543, 342.851152120589, 341.13601341767, 342.658610374479, 348.637224374229, 346.41791420087, 344.120826098775, 342.804709963625, 343.109576092984, 342.813691757476, 343.271989988181, 345.99120286264, 348.233238905235, 343.601341537972, 343.031305300316, 341.100781127294, 345.446941209485, 340.423835166805, 341.761914745141, 347.811284974299, 341.632214916762, 342.575294262503, 343.714809348466, 339.19647053344, 349.413262864377, 342.842802028293, 346.893969880873, 344.894467339421, 343.082168433049, 343.695272111126, 338.539361368016, 346.334319004908, 343.271968347304, 349.862290666143, 342.681887376698, 341.859823220561, 341.43029702404, 344.44988242509, 347.027754444678, 345.907707686761, 341.822140068601, 344.818955454077, 349.185922465284, 338.88481895576, 343.512913506721, 346.759028873918, 344.808254721522, 345.135228989944, 344.545836166012, 343.103179930312, 345.139170203349, 347.173138301732, 345.480044277287, 349.576123388982, 347.261920412459, 347.061364261459, 340.108364692641, 341.477899804269, 344.565025296323, 342.85240467473, 342.33327401441, 348.364843861247, 349.281294042057, 343.54105462019, 341.592300392853, 341.513186074266, 347.905623576038, 345.961541795539, 340.862150737696, 339.167192295706, 342.818390426869, 343.989278183613, 342.537469764164, 342.537164244841, 336.732317418318, 347.280830507538, 343.812477888322, 339.296390125246, 342.146058079814, 348.675426012194, 343.345744022702, 339.869366747085, 341.470627922905, 340.679668572412, 341.808570061861, 344.006677392735, 345.480448362383, 338.465011452284, 343.575776789667, 345.66485635997, 339.507029672864, 345.412098567723, 349.567551830554, 336.460985116441, 337.743711991036, 340.981959299065, 347.780287209307, 341.214615305539, 330.466511610147, 348.087909728721, 349.06098789202, 342.217167471577, 343.504590807879, 339.979154538956, 341.480179041884, 338.815887485885, 338.823281051596, 344.66849757737, 340.796992313359, 348.770067533659, 346.282651389829, 343.151420696643, 343.5178601997, 343.826066941251, 343.669070909627, 344.037617771477, 345.399021149984, 343.623400241179, 344.129463488019, 343.204607753596, 343.04189451516, 347.430548734287, 342.243292558663, 339.642949990771, 341.590495605829, 341.095003664281, 348.903724765278, 340.370389659972, 343.257608414109, 345.26355357096, 341.125465772636, 344.135656317587, 343.609802690862, 344.064317582078, 343.140203737483, 348.869401094277, 347.856189377996, 345.379136203493, 345.658461273878, 347.106205855492, 340.865419511439, 346.466396079643, 351.536971455287, 338.567985497365, 342.166881779654, 344.543509381371, 343.579534286678, 340.902279735573, 343.505521881844, 341.927716257766, 345.207121036685, 343.193673240887, 340.306492446907, 348.90482942292, 342.840578342553, 343.707123113809, 345.906918393879, 342.103380222749, 344.330701998381, 343.579535811372, 346.170273972308, 347.365267829409, 346.958357234484, 347.471886489214, 350.392793508466, 347.440122845801, 349.506352572841, 343.762995893454, 344.591445142036, 339.818150013419, 339.602538355025, 340.916521155712, 345.427049321592, 347.566954551004, 344.005999346022, 347.681209771358, 346.899097158397, 344.951612273733, 343.881752785993, 348.725748878144, 341.021788260595, 345.131585020374, 345.435784323533, 344.222739905003, 343.856520032877, 344.458832367952, 337.651723347912, 341.104864322146, 342.936692216714, 343.093983531126, 345.339783570453, 344.912926815294, 341.70490747913, 345.750643161988, 339.003640034698, 344.152292597835, 345.277182038801, 338.328778592889, 342.818180100906, 344.576839309755, 339.625484823154, 343.923070888635, 346.219271282333, 347.771601636406, 341.506554761646, 344.183845319372, 342.584731758417, 348.210206546216, 337.517325146797, 341.142770247468, 345.355602634901, 343.541605069133, 347.896503610566, 345.996705571088, 342.895651556725, 351.356497659261, 345.385792045693, 338.909640661577, 343.697243381222, 345.861665891833, 345.640179611999, 346.718863321494, 339.653202923699, 343.763351214896, 342.904459534217, 336.456458235025, 342.75542087109, 339.610936325858, 347.525119268466, 339.563034871477, 347.803248458482, 346.494775371607, 343.63451627805, 341.417334569715, 345.563182771669, 346.982350746489, 345.458930794778, 340.279747047687, 343.956780142276, 339.406480928327, 341.05846636272, 346.648495086197, 344.448972357013, 340.656864529462, 344.935854571495, 343.941850731708, 343.4397913166, 341.421860104883, 343.208590618842, 343.910748513722, 343.626203984626, 347.540656269719, 343.533704456962, 341.110240408475, 342.971683761695, 346.23324607286, 340.325505304302, 342.657094670269, 344.990851595795, 339.385137925763, 345.361456227259, 341.225459833882, 342.799156545563, 341.774038843946, 339.605603908346, 345.911195169372, 339.723980785503, 347.588766918487, 344.506446848122, 347.979715730533, 346.122665858966, 345.50125583896, 346.294759154545, 347.217339638248, 349.065956552722, 343.734790411403, 347.558170587593, 344.34274379141, 348.532758908398, 343.822052047311, 343.506412924868, 343.92976518907, 339.944126106924, 350.433033518456, 345.604252909544, 344.530519126919, 339.836503906866, 340.309613068058, 338.945100923826, 337.904162905986, 339.629243668048, 337.241941912201, 342.012670808705, 350.234045494958, 345.753239389178, 350.902165263518, 344.879199149244, 339.915458857825, 340.041042326705, 342.910727672941, 345.915304573678, 347.373675329155, 345.729364316124, 341.351479827458, 339.636601738747, 344.481569884922, 347.410519187364, 344.376586439118, 344.298274032042, 344.689936471181, 339.473105518219, 347.995488416368, 346.743423088894, 336.901346730243, 341.646032302253, 340.383508522503, 340.059639865611, 341.638311511051, 346.845895415907, 344.030630235853, 344.48779270926, 345.696461442051, 345.053692922444, 339.356396817983, 341.435415771775, 348.416056852472, 341.562644588246, 345.081506117956, 342.043426802728, 339.902299972538, 349.322075292737, 343.350453126471, 344.332794340075, 346.039849494038, 342.91642321871, 341.896741234346, 343.556007366697, 346.06262674639, 346.342650414833, 340.625883291616, 345.704063674526, 345.948359784396, 341.746297298446, 341.591414712684, 342.484704430765, 340.986807972165, 345.652454992058, 348.760141997885, 348.311772827929, 347.413291320332, 350.651100667761, 346.45357420733, 340.532566547996, 335.642161251018, 340.502665504166, 342.679054519516, 337.254847155524, 343.009218604228, 341.841676764742, 348.65317607818, 340.035791799343, 340.74677921581, 344.525825643631, 342.706458966365, 345.128019472474, 346.813455139888, 343.70571242395, 344.534616807781, 345.571195897007, 340.450519711111, 348.329903775689, 351.180405419935, 344.027485863293, 340.579197465467, 345.432881415001, 345.990290629854, 350.110913356822, 343.131956996109, 341.742945835431, 348.225872933687, 343.425332370982, 340.882507887977, 351.013778030304, 343.236607314177, 338.716495685025, 340.210323410351, 341.707315253492, 345.374926520637, 345.39446098438, 350.945269629618, 349.155469784721, 342.434917482064, 342.1612106332, 341.500562383863, 347.30910070483, 343.769594971102, 341.521829382025, 341.022273369582, 346.619295311021, 346.00813620122, 347.834168472571, 343.635176626445, 339.827589491755, 340.513992356995, 340.886936092966, 339.842209226742, 339.6753184721, 342.279680778836, 348.535232397415, 345.840517626397, 347.51780800636, 344.469654230674, 348.843037908026, 345.424791085695, 342.005972789297, 343.497078407528, 341.508583838537, 345.336396804881, 340.956599492174, 346.238919513557, 350.381138609045, 344.371930319759, 343.307924642932, 343.648238384946, 346.517827363017, 346.411046570571, 343.334407286819, 351.849841240933, 343.358796423631, 345.923672242539, 345.400565561648, 338.996889360553, 340.590811933518, 344.459716150606, 344.06608539068, 346.071568881112, 345.108991152476, 345.607084641973, 344.154083855907, 344.453996896908, 343.890598790958, 346.796728303828, 344.513753193461, 349.738550960652, 344.571516118327, 346.123630743421, 339.916902054709, 343.698217496059, 341.526684812831, 346.800646694861, 342.574403096674, 338.050026638913, 342.940760128693, 349.324011281556, 345.764910439242, 342.727368431232, 342.562153540136, 344.024151851439, 338.545410740125, 347.766536068192, 342.238821386132, 350.13347569122, 340.220844142894, 338.131006075842, 338.750480020765, 341.544976023825, 343.927561354201, 337.799432319813, 342.530297518502, 345.028275871201, 347.653693019628, 345.161520026886, 347.683693067911, 341.707284577422, 349.106377718041, 344.963197992976, 341.481464524044, 340.562881241864, 345.158861488823, 345.456039639545, 344.690500910801, 342.412385187289, 346.867093231881, 348.751491931607, 348.662389204638, 341.188041530451],[134.840420516574, 127.593714708676, 132.39800007301, 124.940607777747, 138.425173883872, 126.892089367159, 133.041016419822, 128.696240472675, 134.541860258933, 126.392121294227, 135.788579060783, 132.543763204907, 129.359822930453, 134.750780674646, 129.79562493089, 126.638085571032, 130.725828037819, 129.062371701054, 131.725503511869, 132.977624168388, 134.072525300394, 131.018083723407, 134.031113967709, 132.598961016717, 128.532781246885, 133.249821473991, 126.147001283401, 131.255332213951, 134.415201968871, 132.341364270111, 130.179163895796, 135.78406399919, 134.143898355462, 132.378542171422, 133.453446405339, 133.936212211185, 132.593008197751, 131.495867458046, 133.166874214363, 127.024530399337, 129.018841244671, 131.323420953818, 125.383982922909, 124.775904941454, 131.959385489542, 133.075880354293, 134.11037943519, 130.410031736699, 134.715443337895, 132.837277330072, 130.109598789536, 130.523830184679, 131.172642444194, 135.419769524197, 131.845378464147, 130.050841706124, 132.837663033702, 130.098369544451, 132.442800086634, 128.584719322754, 128.148338530671, 130.536483294713, 129.237280778431, 132.946308756349, 131.992481623182, 132.766652702238, 128.497304682748, 133.615325824114, 130.583074831574, 128.985580441424, 136.248496015224, 133.0196945371, 131.604308628435, 129.795763364596, 127.152453321719, 125.536439195515, 130.955818146671, 132.841197663219, 130.596787631496, 127.883574564509, 128.202646235161, 133.108068337955, 126.420781157554, 127.106074159164, 131.507487181147, 132.118063185357, 129.839335411349, 128.461661259348, 132.907632067409, 132.688606169907, 129.209457715199, 132.521488080534, 125.903839423294, 128.322847362243, 131.593295302505, 135.819491757635, 129.000407451518, 134.35087887082, 132.643217821341, 125.970610630283, 129.034531524199, 125.757850415659, 127.348122870585, 127.142248048816, 133.946524214291, 130.729191171719, 130.966394682823, 135.591273171812, 127.762001983358, 135.758546290299, 133.053718337478, 130.664642412493, 126.8677410831, 131.19986177967, 132.461454697723, 129.188048128153, 123.122446631399, 132.211321316949, 130.26203094451, 132.910157313669, 131.323987694825, 130.928794070638, 132.160199596147, 131.937698961785, 129.299093633428, 128.989198783137, 129.928462307569, 131.125487296445, 129.690300575992, 129.054334317059, 129.54606347535, 126.530008537256, 133.310858851216, 135.841610713579, 132.803622626863, 132.253809470264, 130.291755538653, 132.597675754732, 131.334644875512, 131.878618355153, 133.526123395551, 132.711472681189, 135.673182376715, 136.124333426015, 135.089994835423, 132.113153664975, 127.792124060888, 136.485372544924, 128.116175951893, 128.858851124709, 129.904293711852, 132.793458726776, 131.532752243231, 127.942337878842, 125.98706056644, 129.752385368668, 132.341118501392, 130.401370784835, 127.700826197673, 130.019290789976, 125.157368941792, 131.971180543925, 130.19215781369, 130.009907663482, 128.466785808349, 129.609086182896, 129.265176884837, 136.485755079977, 129.176307505213, 126.462538446675, 125.675720024779, 127.962420569036, 128.894233281278, 135.675659019336, 130.194798470288, 130.473572407572, 129.21368405836, 130.172722071526, 133.018952176898, 127.674349040738, 128.687813222399, 129.420588563652, 131.401043712418, 132.480172406842, 133.855252894809, 130.063294860105, 128.731887439173, 131.988284075825, 128.165605174425, 132.530630574436, 130.884278483226, 132.2148820417, 133.648200436687, 130.993623733667, 134.273487206179, 130.945271982783, 131.457937321146, 133.562029400679, 128.17681587267, 136.428291431914, 131.31829685132, 127.847392303971, 129.19300185725, 131.582035282005, 136.080527686481, 127.754931406437, 132.058358722205, 132.020234255778, 129.733979357506, 133.006579152996, 130.276614273141, 135.975114048899, 135.735928660552, 129.937032837509, 137.163919610398, 132.972560878358, 129.770238116916, 128.694033574549, 131.205179079023, 130.995130110103, 132.805144687926, 127.555648051193, 126.100009558205, 130.973373674235, 128.226007381201, 128.60690916939, 135.499475136407, 133.763978334134, 131.50388540965, 129.483133271191, 129.490859791348, 129.779317325748, 134.016142524463, 132.269606971738, 128.597848055316, 139.032055254845, 131.815502585872, 133.256985411315, 125.719353785873, 128.653481498848, 126.693986839328, 134.998831141979, 129.055612904286, 131.782572116686, 132.697451499296, 126.95485752167, 128.689512289034, 126.627148525373, 127.383852119159, 126.788074743176, 128.840546154969, 126.232854645589, 132.451784016281, 130.274295137192, 128.249856867362, 130.266419185143, 135.373526715916, 137.061837887499, 129.277182858141, 128.044109215859, 133.536872870364, 125.80711835183, 132.666857541721, 132.683564114591, 132.695695702657, 134.113823695186, 136.71128292916, 130.421527369656, 131.327011305845, 132.740089769914, 130.275333089188, 129.508477239234, 130.458688514311, 136.114932086902, 128.129818751536, 130.192214500668, 131.001357332811, 128.252091903837, 132.593736039958, 130.855893904792, 127.702469913611, 130.649814685997, 130.542229723393, 128.375848781348, 134.248750432091, 127.77055079215, 128.186607785704, 127.769286041236, 132.25914701764, 124.787449043392, 130.31093631367, 129.363908759848, 128.050187020384, 131.180671862172, 134.328729184308, 137.467893680788, 131.667211105182, 132.207417361633, 133.737065947341, 128.110766412597, 129.456357487215, 129.334869437759, 128.408551619407, 133.288182964608, 131.601222194014, 130.184308232012, 131.35250818651, 131.473138785544, 128.735179395742, 129.620552174526, 133.76439500487, 127.568829910345, 126.678042426107, 127.26996809248, 124.906409089304, 133.6919694755, 130.156214311339, 126.570417181416, 133.809828843444, 132.965950179958, 129.450913415668, 135.505268407191, 122.569899002646, 131.566105417313, 131.234110800889, 130.317567553045, 132.099829008431, 131.736423919869, 133.459252868785, 126.859480563771, 131.629192274609, 134.860012612191, 131.382104844227, 128.251490401184, 128.808824877086, 129.282627390009, 129.084796271294, 130.507100003071, 132.027080572971, 137.241973712028, 130.87208933338, 135.582126131574, 129.845457926251, 130.345315083425, 131.93871393029, 130.891782219994, 140.888681364843, 128.556299754556, 131.643063932932, 135.953914604594, 134.071540924613, 125.255906370408, 126.740456285324, 124.115655788389, 129.092518978057, 128.435022128567, 129.425893711147, 132.119721249539, 134.407838326095, 128.684758987403, 136.779438108989, 129.932893813822, 130.779330735197, 130.655501896253, 135.912664026515, 130.79960420861, 127.902745081679, 127.449433086246, 130.295630164477, 132.346851825942, 128.939542582711, 134.401588476766, 128.48980556131, 131.606663141798, 133.205153586963, 134.217924426593, 129.189777515, 128.504809346069, 126.700695970225, 129.790702247916, 128.832474660158, 135.213478770106, 132.297051716005, 129.286791010541, 134.786972906109, 127.675189921866, 127.499951562082, 130.494101396524, 131.205966833726, 129.957956625867, 128.040366102812, 134.443921770508, 130.97367855143, 127.148483927083, 130.845793732939, 131.823115189769, 131.102464577818, 135.732193151354, 127.547559796913, 134.588863100228, 128.90910736007, 127.787874446692, 130.020772035144, 133.609886842585, 128.321308889574, 129.106985880417, 131.167460589079, 132.256655483523, 132.437787006237, 129.136996658639, 132.297863679382, 131.473408522579, 129.980257632511, 133.216929748688, 130.218053601582, 127.33222333754, 128.301666877757, 132.908749577511, 133.678604758658, 130.505238971698, 135.485169145642, 132.053587764202, 134.281587702031, 128.793159763693, 127.957759801016, 128.17628926555, 130.934543891113, 135.33480941118, 130.737085241242, 132.112631948797, 129.330543159301, 125.959398849602, 131.504376716262, 132.542836915681, 130.539143626551, 133.113700970723, 132.111218675703, 129.339944159527, 133.990234070481, 132.9903875014, 133.300872082637, 131.616808074904, 132.696168148843, 129.985542469048, 133.242409461237, 137.430938654572, 129.847928913179, 129.039813794207, 128.900094480914, 133.28105784467, 131.732774303199, 132.632140382739, 129.742310389055, 126.266283901014, 128.288084786379, 131.342674305526, 132.981471939427, 133.241715161653, 128.135733661323, 128.199226765293, 132.711449861016, 128.817118666642, 132.314241120095, 128.220549893088, 141.016087881424, 133.981167694267, 132.702725628443, 129.059077414977, 134.576222911032, 127.136757296718, 128.360648637946, 135.137429142317, 129.617146504632, 136.427330584923, 130.210415547111, 131.464063406416, 130.741512654141, 129.63581114785, 125.031660657026, 129.95719292677, 129.362500770914, 133.149781120612, 132.340812264142, 132.608048259537, 130.578808646909, 133.256203018275, 125.919033948131, 128.444780567655, 132.012126819712, 125.520997327137, 132.750551751965, 135.04087802501, 128.862548365371, 131.407445239955, 133.030705986637, 125.0343556338, 132.506798601895, 134.333707033329, 135.150436828249, 133.114929775689, 126.775852146587, 135.207944361128, 128.423374465946, 126.091482149467, 132.632839292067, 131.302634552308, 129.726055719688, 135.447171089326, 130.449610144642, 126.908912658371, 135.804424548345, 128.100507202215, 129.837305860755, 132.23236626219, 125.203967920857, 130.225913820664, 136.282008871117, 128.677705992208, 136.197836571144, 128.946551692238, 135.54372714697, 131.346706507639, 128.184628184947, 132.549175806956, 125.490581858776, 135.516017625767, 126.87299552182, 139.579934013948, 130.540185338316, 133.938765979019, 127.947120472144, 133.152978554366, 126.818096772428, 130.824234314276, 131.530959642377, 131.010460501384, 130.719484625526, 125.563979542386, 128.781181930107, 132.273008760021, 130.092210510636, 130.138285284864, 130.616588351826, 130.881691824159, 132.819319900596, 132.730272157693, 133.626876952721, 133.012736745105, 132.213206135504, 124.443227861739, 129.671562480811, 129.043564637715, 129.623563188803, 131.292883887082, 132.896816004975, 132.481333562129, 126.405466249949, 132.620966725411, 126.530033692274, 130.454966350616, 132.11355307397, 132.361666224177, 129.091137667735, 133.59640337331, 131.382703863205, 124.63152515674, 130.836501693062, 136.601791073298, 125.030985278479, 123.904789134174, 131.646361509665, 131.089442200398, 128.577040668815, 126.882287971838, 126.988709840266, 125.631232608554, 131.582666975025, 127.342974717866, 125.420150228941, 133.935938081692, 133.063821865434, 133.484454095486, 130.615442214775, 130.513937706805, 128.033245223238, 128.453918057059, 133.537304349182, 131.151194937495, 132.067361868078, 129.57612934504, 132.122265357812, 132.667052834035, 126.161789195172, 127.557574543488, 129.544263690342, 126.310715102852, 133.691646725697, 130.935287669862, 134.781636911614, 132.050345665134, 126.697741852877, 125.849779168102, 128.898808108676, 136.578381974177, 128.565730881744, 130.224676495157, 133.19541142177, 136.256630074323, 127.650450045551, 131.742285378985, 132.743833833616, 130.993773310325, 129.376402343927, 123.819048970958, 124.137122947576, 128.950215469735, 132.37758437886, 133.346769736439, 134.012519373272, 131.975578181136, 136.373263914427, 125.37187085554, 134.667985620228, 127.820090252518, 132.244753401706, 131.058004654061, 125.82083385229, 126.717273827737, 133.802013878554, 136.207581734032, 130.669270308504, 131.072003115235, 128.108207649664, 129.444337400691, 127.539011396293, 132.853274689022, 132.24389731283, 132.7399535142, 126.85784720542, 133.087164420891, 132.400268229936, 128.113110461673, 129.884467869042, 131.673101023372, 135.701739221513, 132.529376697225, 131.283865120045, 128.655095115706, 132.039333968839, 135.936775587456, 126.916224120531, 132.768619291843, 129.732179545612, 132.471513577864, 126.30030573452, 127.860907344496, 131.165088686273, 134.995330374302, 130.799367030889, 130.274479289668, 136.438014057018, 130.94587829851, 130.52849428386, 125.987183119986, 127.622514027174, 124.307965882275, 135.30994688566, 133.230949661318, 132.079028487062, 137.211646373596, 130.552566783611, 130.345702669794, 129.799517965544, 133.375185214531, 131.774721683586, 132.48866661874, 131.156355922766, 134.091701102825, 130.362386410617, 131.666210376842, 131.607553238021, 128.659321056084, 134.284035079821, 129.2217852543, 133.931558284529, 126.848673680924, 130.203869208434, 133.49410499327, 134.693357418081, 128.648943413198, 131.685742371836, 129.028205466112, 132.036907841022, 131.640727960523, 133.716019205912, 131.019621010279, 132.128550762385, 128.93269653898, 130.424129706114, 131.541463929963, 128.957210107497, 129.998068652872, 127.720144225306, 128.281340595582, 133.586191510622, 132.799980755741, 133.494400718011, 129.388053896641, 127.484149304805, 124.566532789157, 127.268830634812, 133.324965883246, 132.736674034139, 132.889238698182, 126.948838643633, 135.907740467821, 133.898753063207, 129.264361288602, 134.476352998826, 131.008349708281, 128.582758882346, 132.921179215477, 130.876681383545, 128.384811276522, 131.902575656297, 124.740769818052, 130.42530987194, 130.353228075863, 129.616085795879, 128.761682312132, 130.355544877571, 131.957824278095, 131.674849233085, 133.745930909003, 130.285523983611, 132.250024097921, 132.259224690319, 132.316366706332, 129.828806075693, 132.239013996276, 134.714932965688, 129.934087474759, 131.567217376036, 135.102256294188, 126.372157236046, 130.572631506737, 125.570122270241, 134.678636462096, 124.493520927421, 133.645783000068, 128.119642784566, 129.506850982065, 131.85836880337, 124.601949888039, 131.963922393671, 131.806029582482, 125.356110889897, 128.013639164409, 133.36397863361, 134.881886433331, 133.668987034789, 134.126271774568, 129.59780285927, 133.346257281112, 133.609827442731, 130.593404178331, 129.998854014324, 131.524002087909, 130.96513651067, 135.437030013793, 132.327369466073, 129.720470654237, 129.834039877156, 128.077172707507, 135.3685895754, 130.955680287746, 127.245544283358, 125.838959539836, 132.738345885296, 128.463697089183, 136.226426086184, 130.90060700839, 127.050247980871, 132.446774111932, 127.714687389285, 131.207788283623, 128.179419076485, 129.125697190844, 130.29359601001, 132.167927052862, 133.415734743644, 130.333385945618, 126.050754048849, 125.767913790639, 130.510369036261, 129.730773755935, 129.80998707676, 138.970037829992, 130.057680412917, 140.119752270322, 132.560025821739, 128.042368692394, 127.14849902335, 130.320467786831, 129.70427381871, 130.968265945405, 127.143203479184, 129.810905993032, 133.942793530784, 130.411240828097, 137.126124342194, 136.358984998564, 130.186577113918, 128.290610667905, 133.938518216957, 132.376382601227, 132.476722381701, 128.124987495091, 128.106846695832, 129.869004594915, 133.012444576809, 131.033302588517, 131.660818762933, 127.54484571505, 129.890736653898, 130.097327941667, 131.882752747502, 127.058957583462, 132.940093583665, 134.316955308516, 128.018524225971, 139.400433918145, 134.235432666662, 131.908888517167, 133.196433989392, 129.937329344685, 132.590705052549, 132.985738736552, 129.461653337662, 127.867938277746, 133.939594314939, 126.608507619311, 132.931899399602, 131.718630241994, 133.885804602797, 128.772062015755, 131.496520391687, 132.570717945307, 122.5525913236, 130.579254845815, 131.172945973715, 130.193753077235, 131.750026365183, 136.989390235199, 131.972579107599, 135.618726945672, 133.822158066479, 131.339195997982, 134.127059780624, 135.093489091214, 129.61729574504, 126.494822566778, 130.983732639368, 130.050104442409, 131.229954341465, 123.827862067303, 124.536819473749, 130.661110841837, 130.507992648665, 129.300841403109, 128.880482280361, 127.283403275264, 133.174127061354, 130.092178014961, 127.536412227097, 131.401897329457, 131.107513638297, 131.140458621579, 131.741478461318, 134.359920953228, 124.976260798096, 130.891434148564, 129.222356672853, 132.477881179906, 129.789939670687, 134.025355116442, 128.870697982541, 130.450786666762, 139.292746158335, 130.215557288559, 131.089422076709, 130.908067737705, 130.124727009376, 129.160267990234, 130.727786388694, 130.61885772476, 130.361467835327, 130.362476107188, 128.332591029758, 128.225235706606, 133.66140582269, 129.920648568492, 132.441620356174, 128.719712648522, 130.029893509173, 129.007902419152, 132.487505419316, 129.758587189942, 137.098697266659, 128.335339145879, 129.113743894182, 133.448340605815, 132.752794435079, 133.633869862032, 132.020656857316, 129.159523225298, 129.256336191065, 129.831520141323, 128.523867333361, 130.507264652202, 126.964151626045, 131.594242734784, 132.816369266695, 131.865829666829, 135.602111088077, 132.793437954144, 132.252436621194, 132.208825320237, 131.23829429271, 131.25380957626, 128.795784931242, 135.515005504935, 135.055882887058, 130.076776476563, 133.965199145722, 125.719917815885, 129.728204153276, 133.266566459467, 134.34623839713, 131.714927138303, 128.4977428702, 128.98777955742, 129.050885272394, 127.002486188604, 133.237274764416, 128.291045518988, 129.855233790221, 130.206247505017, 129.687723101927, 128.325908234082, 130.499147665582, 128.284459320416, 136.312836695472, 133.81007836344, 124.870576111526, 132.108105406367, 130.611754278101, 128.785219202249, 131.283140676119, 128.239109003805, 129.979363410528, 130.096540136142, 129.484625201704, 131.858621609254, 131.448675922778, 130.785751879341, 129.673855319729, 127.633497337345, 128.178836885166, 134.102311642798, 133.863459430545, 127.927419755443, 132.207751524424, 129.725498172737, 128.605214274307, 132.927840922412, 127.995039783233, 134.189503355755, 132.276714132722, 133.596510436761, 123.999066223085, 128.332341997689, 134.253448572978, 129.566313599579, 132.170630266579, 126.104718303945, 130.278350089285, 133.554886544138, 128.561631311901, 130.381762726973, 128.911676732915, 133.72742715374, 132.391130230109, 130.263623055515, 130.132101765189, 136.562923209134, 134.797412806149, 129.19595907303, 134.527447305281, 130.534565204755, 126.73166911024, 122.472939109562, 128.592809471043, 129.916497089337, 130.004552458484, 126.360536424638, 134.12134979671, 130.160627866712, 130.465598557284, 127.410261963471, 126.043588369634, 127.052365144985, 127.894196441603, 135.889095805637, 133.360519807639, 133.142231430529, 123.456383882455, 129.534477700854, 128.118608930404, 129.776773839655, 135.451294523176, 129.935522390151, 130.707989343202, 128.367857248457, 127.387835957582, 132.352270672174, 134.384791466805, 130.484247966742, 130.925179476235, 133.271554632505, 132.161301206603, 130.444846080554, 128.313305348185, 133.070413115506, 134.831232842532, 130.022016466386, 130.819707327071, 131.913642065032, 133.043587025925, 136.259251916678, 132.403117563173, 130.868117841325, 129.977903677696, 131.956838853336, 126.667462975955, 129.136224869994, 126.874547967517, 130.716216224983, 128.201588826827, 135.846896466607, 130.489040066989, 130.890760724617, 129.369722842281, 129.843226776931, 128.548954222781, 130.554447802913, 126.47631935611, 132.74391007996, 131.57056586448, 123.888293558029, 136.074562017508, 130.069433801687, 132.157193284581, 129.422330127124, 133.310362610245, 130.91656580209, 132.687950544152, 129.434824041815, 133.733392142379, 127.96441468656, 132.891246916082, 131.492323971446, 131.509691462908, 134.627083158942, 120.878193543889, 136.116180831219, 130.56133146841, 125.946675245148, 129.161808110114, 126.750288335338, 129.663200835055, 129.708726489128, 129.120809250428, 134.788164233566, 133.332256021881, 127.835781757381, 128.819891045807, 125.062611878933, 131.774513939668, 133.059402018156, 131.261296153633, 132.926393246257, 129.629328789447, 129.767010102676, 128.541116854235, 127.647795919831, 135.457155687367, 135.563154904589, 131.957782342403, 127.042820280752, 131.267029781209, 132.552467174978, 131.706756424365, 130.493989413885, 129.852247977915, 130.028772760221, 126.202938330897, 129.494653876908, 131.006036867904, 133.737265129068, 126.492534511248, 131.71070527457, 129.140280811139, 131.152417330795, 130.940541599119, 134.366905440803, 131.050605267629, 130.569566133634, 125.758478141383, 129.604339658462, 135.745948561379, 132.525380854016, 135.53210413844, 133.259620957213, 129.792653903912, 133.105056202688, 131.143572954589, 133.570308876317, 130.226920347751, 126.04824744163, 138.417075680815, 128.910396942103, 132.113825354168, 129.928027380584, 127.41321229141, 129.559456287541, 130.747693369247, 129.649113442453, 131.949910742833, 138.49947598607, 126.255325723321, 132.78322920832, 133.607327817558, 131.038464542571, 128.76381322007, 130.163522601698, 133.794712488386, 127.289476663654, 132.708442860752, 133.615427344033, 132.232590021727, 132.825066914585, 125.150518468848, 129.028493934491, 133.217001689694, 130.17203535698, 133.554172489365, 133.061748577301, 129.953232799123, 130.352037238924, 127.246856150848, 128.993981968026, 134.653420698997, 127.902084435183, 130.923587300837, 133.115331456318, 129.889724506866, 130.418858645298, 134.97237287154, 134.987842989536, 129.397125027984, 134.087963287907, 135.797010842319, 129.284008796107, 128.431080229409, 128.76950663477, 131.745351260698, 129.554469230024, 132.01565364722, 129.225913692884, 132.358193021211, 129.109720199124, 129.266988917067, 126.769934566187, 130.976226841924, 127.807950583035, 128.320891935725, 131.450265495444, 136.618539405103, 134.482643191746, 130.265117698073, 130.939633139142, 133.368656635487, 129.918458879428, 129.304579057899, 130.807309229501, 129.30997520549, 127.717090271038, 131.707887151891, 129.17852797369, 131.506880459949, 131.465308694978, 127.141160738531, 129.405072639855, 130.364632704358, 124.622354793234, 130.919493883148, 138.876054372608, 132.45408706347, 129.191867057724, 130.173172807237, 129.126264058951, 133.466977044649, 132.38961244074, 127.827452439437, 128.248007867304, 127.240556204632, 130.371886922816, 128.914425555634, 134.309864255634, 127.419228813688, 129.40705267278, 131.951459095904, 133.880863167284, 131.79133205404, 129.416366514514, 128.732872519129, 130.747876515258, 132.476417393113, 135.106221848434, 133.407602214973, 134.84808447546, 131.117845572116, 127.882003671031, 133.932015938578, 129.772887495466, 124.496794678614, 131.221742384283, 128.949701661609, 129.882587746388, 128.457586583244, 131.436153935685, 126.159644436869, 129.124694302434, 132.729467894187, 128.139318503604, 132.338342569129, 127.289123129625, 130.420730467493, 134.586522415245, 134.373527486189, 134.840067471559, 130.999583112417, 132.979233267313, 139.707889666288, 129.768287715784, 131.47578156531, 136.911934811608, 128.374389164743, 129.698728279167, 131.420141467366, 128.941306859666, 132.474511083434, 130.992876894414, 133.102890322514, 127.641267096103, 126.02377311134, 130.513316376917, 131.64920380005, 127.965080896855, 137.297393297611, 134.808620330298, 130.549775047732, 134.584353011491, 133.517095830259, 130.135385629941, 131.094470568457, 127.029394007874, 135.415242381659, 134.747224092294, 127.850972980074, 129.852414683843, 124.763047452775, 132.199382499735, 129.190120595669, 126.262572252059, 129.486670391829, 132.131066787136, 132.158431060105, 130.463935649671, 128.619091103426, 135.102109642561, 136.514294117441, 130.539833347949, 126.932878558742, 133.875036155262, 132.717328837912, 133.857939630591, 128.375528814309, 132.387869884276, 131.233502068966, 133.412825236901, 129.587224013849, 133.614583772103, 133.098008177671, 125.798598034633, 132.22518771701, 122.655603431541, 134.505293159972, 130.209939214688, 132.318950038067, 132.723117310173, 130.418461842044, 131.584113019404, 128.201581433961, 132.413105103504, 128.132845415929, 133.292270916151, 135.396226566621, 122.221436671404, 134.734625202053, 129.729097078282, 136.04921817508, 129.228299331217, 134.938218336638, 130.942944725872, 131.483490747253, 129.398525091006, 134.497083226035, 130.668050188628, 128.934385040879, 126.233937576128, 133.195738379322, 130.077754309339, 130.856532697993, 128.180245840665, 130.713650658676, 134.674470664929, 128.991837733414, 126.885952995823, 128.366546540437, 135.21833376694, 131.615517305413, 132.815792435346, 127.950367804389, 129.298639476767, 130.982681305333, 130.436095454063, 125.795293782552, 130.483432314502, 129.911211773122, 134.043181134727, 127.67436397399, 127.175960933714, 130.297919052719, 131.138989453306, 135.307027107518, 135.71768875835, 130.447108844864, 130.998583469493, 132.682489694006, 129.363491916033, 127.561241341142, 128.57472525248, 128.332393683914, 123.915201719601, 129.799525523028, 130.211536960202, 126.991056853114, 130.497814515554, 131.175447225577, 125.619097893749, 129.301316699867, 128.110208678191, 134.841835109455, 127.539994120042, 131.002120094753, 133.056733051297, 128.5646185283, 132.257255975198, 127.657267524469, 132.265236668828, 137.95361565328, 130.175063878938, 133.217472280239, 132.961980400618, 132.797726556035, 132.872397710105, 137.74095629383, 135.617092521601, 130.149317642516, 129.949003027858, 132.966243978514, 136.013692457934, 135.171679282969, 133.396271331739, 123.80095820177, 133.071963486426, 130.186303739114, 134.809648454164, 130.640280415969, 131.043715364278, 131.225629071199, 136.444037209817, 130.24182504062, 133.242423746611, 131.65265465749, 129.911996100584, 131.660451216174, 132.232696349895, 127.317183266283, 128.120666695633, 131.860000408069, 128.420670864732, 129.919483416588, 137.545008507239, 127.534245298227, 133.626689602665, 134.109867480299, 137.319208183946, 130.853197239021, 133.345558355439, 133.201819428765, 131.504611581822, 131.045977040529, 127.275610025226, 133.594175507081, 128.035126376481, 130.213856016585, 132.413094564736, 138.871017998453, 131.571274286133, 127.876522044243, 134.988517765536, 127.26093639282, 133.469867204769, 129.370003013491, 139.976342129876, 130.261739324692, 127.05232743029, 130.537008253569, 134.924816765555, 137.304698968103, 131.437097801305, 130.350053110672, 127.540714905722, 134.311733121079, 129.735412931112, 127.732238701348, 130.636435219593, 138.170013973571, 137.795304275818, 132.819439488407, 134.53726485368, 134.725982462283, 134.661181007412, 126.820079374997, 127.246969532953, 130.322997288881, 132.26723491975, 128.810317826308, 132.927989113441, 132.900659866896, 130.363893076929, 135.808455691351, 128.191763264901, 128.829785571882, 127.921317841359, 130.153499984396, 130.081601345819, 131.360457710769, 132.652764766091, 131.832540241563, 125.603610112284, 135.406863406637, 133.258998330036, 132.842679331018, 130.612196307891, 132.899236064829, 131.333027188765, 132.892381800269, 129.908390253155, 130.532041303899, 138.235672687578, 129.589319296633, 132.484845099837, 128.888285156959, 128.949064296393, 130.466328081174, 125.037472209781, 131.862209029498, 130.846186712298, 133.028267234706, 131.459807606474, 130.199687665828, 127.423864232529, 131.3644510258, 130.983015601992, 129.638854638266, 131.482386353194, 135.690252346722, 133.291728258845, 128.178005173117, 132.591292750949, 127.805345488417, 130.926254695533, 132.856745263429, 130.488691799513, 131.866542995763, 135.589378182654, 130.556991104011, 129.658761568216, 131.855954405387, 132.597952209488, 129.601340681616, 130.803808449869, 131.685968948033, 132.994441657641, 134.818982878663, 127.345366156174, 133.650693935095, 127.38950108621, 134.235673609302, 131.847236233561, 134.911420224479, 132.096082598113, 129.015958587432, 124.673371479648, 129.416052139438, 136.858456132674, 130.667588830994, 129.422952519678, 134.874428665924, 128.510081930166, 131.291401020649, 131.809060079932, 130.262706653517, 129.442198648162, 134.892445033413, 124.787137781091, 131.924014976336, 127.408358687638, 136.343334767757, 133.123878415719, 135.75813268829, 121.646572313116, 123.49537896091, 124.874402429417, 130.039818494268, 129.646906308991, 129.342185449252, 134.129136127393, 130.322430302523, 133.559759297849, 131.001996216363, 132.292118970195, 132.512612955141, 126.779993774296, 130.500197579267, 134.023175547963, 130.879834798007, 129.956960859126, 135.376106216403, 135.89720421441, 137.793998342864, 135.076142074844, 133.362386525197, 125.693252257921, 128.617000084585, 131.078880363661, 133.263592048805, 131.486574796181, 131.404170657, 130.933818168898, 128.287710952432, 129.071676635164, 128.856234583704, 127.674723743795, 137.882644930005, 131.695580603076, 129.996733492734, 132.440060044817, 132.1041424135, 127.664128023578, 135.533863151879, 129.293738681676, 127.122582616631, 127.416860102838, 130.790465094361, 127.88637290823, 136.033131712959, 134.617647917565, 129.332624730813, 134.563214959308, 134.127172175161, 134.242787841982, 129.278682210894, 135.729116250111, 126.064087827696, 134.702541758305, 132.282979711215, 128.059733024618, 131.855255190513, 128.831583970108, 133.832676644337, 135.511380459287, 128.399560826982, 130.578083641218, 132.644085735794, 132.453294966185, 127.333303839337, 128.948953824489, 132.58979495638, 136.279462143552, 128.631573262918, 130.542264895164, 130.727571104203, 130.447195128161, 132.696932440272, 129.268374335308, 131.2175389529, 133.220266945645, 127.497335274179, 129.488447229133, 142.725534714371, 132.90536644358, 129.383527925309, 137.177824563896, 128.841391173194, 133.983219950008, 124.880594040026, 127.113846742517, 130.52903009146, 131.539779446896, 132.666666675343, 129.447528864258, 135.15592659516, 135.078612009359, 130.668758519015, 131.769956786925, 132.754466687771, 129.970403737797, 135.046271975007, 126.303873576252, 131.375464028577, 132.064449882464, 127.520368501092, 130.057890003079, 129.945558460949, 128.79020664824, 134.929893207098, 129.474364691455, 133.221621597171, 131.773236059923, 132.095528817298, 126.804144790867, 129.350472603792, 131.629315162074, 132.907303617492, 134.533924976657, 131.203617252668, 132.495705558949, 130.495705616059, 127.440113480852, 132.585064518502, 131.887936923896, 132.143135076941, 130.524077497747, 125.152411890131, 135.340532410936, 135.140982052241, 135.311452230381, 129.928258941749, 131.235397418237, 131.55053097894, 132.332848558777, 128.010761417144, 131.773513897422, 130.138820906585, 133.97625965109, 131.400863009249, 126.85354745785, 130.373910807717, 133.634793595887, 130.432065600291, 128.340960509051, 127.025066924152, 131.502075533572, 129.085995043791, 132.004994875977, 126.277257227273, 137.272134693543, 128.98549627425, 128.629172466812, 131.600087796346, 135.033961836555, 136.437519925774, 128.261293624686, 129.026580964976, 131.610020920195, 126.307497578372, 128.005037682988, 128.750828506978, 131.72627357654, 127.862011992903, 132.136320318536, 132.26028326882, 133.805426669939, 124.654963798781, 128.154749586586, 127.523993087531, 135.128971106334, 135.941209071343, 129.986045282289, 130.71696851768, 134.272669696956, 127.074828267584, 134.766917709614, 133.146449415147, 136.766809996941, 124.976642800124, 134.223219049002, 132.445048987013, 132.255084820403, 128.116549700223, 138.132984726356, 129.702408950456, 129.010141658868, 129.161807272146, 131.429181890278, 131.942314993099, 127.811077514714, 128.249701210962, 131.190231160448, 130.810510292416, 134.716297975946, 129.777441722831, 133.622996589334, 127.625605220568, 124.812144648585, 131.92601177374, 135.701576643838, 139.85332370526, 138.983771605178, 141.347419102927, 123.490017731247, 133.857583774086, 133.220489053387, 132.808886226144, 131.720054678563, 128.482847894622, 133.759185089906, 128.970042802555, 128.38236568912, 132.606290036619, 128.207389969546, 129.705195040779, 131.966583302656, 128.354751690398, 131.377668115539, 133.712181184748, 129.81318512451, 128.731854177384, 129.411400654459, 125.09664373154, 131.766439799543, 129.674536525022, 134.457130303493, 127.623050011325, 134.878007547479, 134.789888114829, 128.953261152273, 131.970280039521, 130.874565869594, 137.054071957111, 129.30110226189, 133.045164538192, 132.430129424512, 129.66465846933, 129.963876320927, 135.421121270371, 129.964102953637, 129.542518979144, 129.969594421496, 135.29003406387, 128.927116030934, 129.241831853337, 134.662281278268, 128.419380909795, 131.927038128507, 134.172514783509, 130.884289710203, 124.861070264891, 129.087469773717, 130.217108986361, 131.179200462794, 129.078362789542, 130.758570839262, 134.804480880545, 136.171008646794, 133.397528600778, 131.559850742856, 129.529568783322, 127.7212012598, 128.204091156905, 127.941027731198, 131.624343696956, 127.990727996705, 129.703450550747, 127.86404443368, 132.181299650624, 130.053073033843, 132.716345040815, 136.521534055932, 137.389072821991, 127.915179837153, 133.216727306727, 131.359393679523, 130.59541477144, 135.036024692215, 128.927718786838, 131.677934903551, 131.603248414105, 129.84847488592, 132.788475086558, 127.924688173717, 131.454647953662, 131.968230932201, 128.142273730769, 135.29639309051, 129.672869113875, 128.12886968971, 129.47631265665, 132.028003553613, 135.023889700526, 126.27053442522, 125.274332066318, 134.181048774202, 131.158908682226, 130.891509331705, 133.983587119858, 130.549135766274, 133.302217127934, 129.545171220005, 129.169227389335, 129.72484749534, 130.549059686486, 135.057400558662, 133.544531844203, 130.384293038571, 134.245222309469, 133.254191806624, 130.522596930843, 130.488015005771, 130.06185989595, 131.55715243426, 130.021635755611, 136.167988575758, 132.196676292217, 132.97671814098, 130.595151756019, 131.00111057541, 127.50824323666, 129.701419399175, 129.65399210518, 130.380353080546, 125.322440293435, 131.364423327643, 132.168211425703, 135.861991298171, 131.239955938009, 128.031618389693, 128.906518938497, 129.324947820988, 134.277541663327, 127.404040688408, 132.101381953661, 130.002112430821, 132.953125151824, 132.200522215353, 133.062133529827, 133.662446851032, 132.462579449518, 128.497804369801, 130.288806362216, 133.3387624795, 129.384519384089, 131.43739948069, 133.850335521926, 128.935042414483, 128.271289185647, 128.526397901698, 128.63788253898, 130.163957372374, 126.1340770772, 136.064073650539, 136.544310447128, 129.813308934183, 132.51003835321, 131.871485267094, 130.424018676358, 130.200070610631, 133.170700062601, 133.955500099692, 129.071260519033, 128.475667695177, 133.931713549693, 131.452989084979, 131.986197171188, 134.385583118919, 134.503390000561, 134.598256468896, 130.033141509117, 134.22405147307, 132.141517634961, 134.156864334582, 131.462726687976, 131.615995575716, 132.643388767358, 129.958536290629, 124.371196694533, 130.061485539112, 130.488538922259, 129.300678264533, 129.81939855868, 131.880629983395, 133.51852626704, 137.034009075021, 126.751082955996, 135.415908974, 126.207941542501, 129.611928287895, 133.005287869703, 132.549765559965, 131.062539151409, 129.303105071066, 128.342646455857, 130.942968216338, 130.785690322759, 126.451740354576, 130.147621893663, 135.853154271126, 129.125807137186, 132.212895775117, 133.834296640884, 127.04968885597, 130.189497572633, 135.441836447327, 137.324274399065, 129.445044596459, 134.993145335291, 133.079103215479, 130.091300981664, 129.476903683789, 132.925903645644, 132.171102574724, 131.449127921381, 131.69004645425, 130.129884740173, 129.080340964233, 127.488470346348, 136.09912713627, 132.237941250063, 135.157369452811, 125.55596161513, 130.824102052896, 135.578920965134, 135.231237131049, 136.06278608404, 134.228630651444, 132.411479833167, 129.526916850357, 131.111394444129, 127.486507589557, 133.139453587365, 131.486901173785, 133.943868342015, 135.568299087757, 133.724878094666, 128.548512379676, 136.145264356993, 130.624188532834, 131.092494427748, 131.50462658577, 131.819002514521, 128.388068577868, 130.257095692282, 129.404870082857, 133.100967297564, 132.827134697384, 126.552890046121, 129.478840933359, 134.81214712355, 136.757437416681, 128.02733994348, 130.341179045832, 135.092346275644, 128.134791953914, 130.183173440651, 129.245178600766, 127.556722814509, 129.308542877806, 124.536566415713, 127.621679450054, 131.670647224054, 134.407220765683, 132.912290411327, 130.20737458858, 126.02574652204, 132.408688385721, 130.697083183842, 127.659931990723, 135.30072251165, 130.192794460592, 135.404403634391, 133.990829266198, 129.607541363745, 130.794354776452, 128.054819338581, 133.313285945474, 127.92245304704, 131.031296808615, 132.551042340222, 138.067052206262, 135.680582715778, 133.653537566964, 134.266854357861, 130.630603170801, 133.32962137516, 127.016957116904, 133.46370255609, 130.812118495137, 137.13364118302, 131.09827992545, 133.468819399822, 137.857443865385, 132.903782405973, 134.566317700695, 126.406116671997, 135.791833311485, 133.409824619819, 133.845691291617, 125.631696879076, 134.17288528303, 129.923056716648, 136.669565820814, 129.417503258974, 129.363235205214, 132.171094630063, 127.345565783766, 133.714445815071, 127.818898925341, 122.625495082047, 134.844423834542, 133.222898822675, 131.505260665635, 126.014886128324, 132.042049589976, 128.156880221484, 131.635410378617, 133.084796917017, 130.568907496186, 128.601989181124, 130.210261808582, 132.171173911686, 127.217402868323, 133.524888414992, 125.942995905386, 135.581905373217, 128.126538803353, 130.860932149929, 130.518945176433, 132.957755558424, 124.811804191195, 135.178244354481, 132.687556998683, 127.675163149802, 127.956221536462, 126.838098772112, 127.070041324668, 131.542508481325, 132.400345240238, 129.558755060503, 132.995491150893, 124.675797891582, 129.035549409673, 136.497540259731, 131.007151275499, 126.158547883006, 130.239447511831, 133.49824546792, 134.299341846578, 127.708010753965, 131.670104180911, 124.714004807923, 130.984013893514, 133.304682148799, 130.501069688078, 130.978155322413, 130.897310275038, 132.151895168111, 135.892814157428, 127.333860022729, 136.216078725998, 128.997315707658, 128.552971143406, 132.645364148916, 138.252070819128, 132.21255023695, 130.186906625841, 130.718076371899, 128.017213823682, 128.05813450991, 131.435383587761, 130.813374726153, 132.013472918876, 130.149976474609, 137.918933996567, 135.365220358093, 129.496102879693, 131.276875418181, 131.728467342943, 131.874224844054, 128.693972881169, 137.222216013963, 131.935962539833, 127.662320477295, 126.460785534379, 133.463394050661, 126.163556342689, 122.629248732777, 131.32096415573, 129.233206753304, 132.99583884577, 137.275593512302, 130.331189164311, 129.164012441718, 134.722442396016, 127.88930436945, 129.017411152062, 128.92199941389, 130.992581111849, 127.77863403843, 133.150634434397, 130.697067579217, 128.550796613781, 127.47360411421, 132.321529603651, 131.663951575964, 125.439522330719, 132.695160364677, 124.389228254315, 130.42628066251, 131.034383465117, 130.722138804797, 129.435068841022, 129.872568922981, 133.046629161296, 131.633257528927, 136.152672635788, 128.338406802263, 131.003442379352, 126.651996699443, 133.487724664208, 128.817323988832, 129.222929676881, 129.281544403443, 131.656212598007, 130.192970398841, 132.126623619568, 131.892757562884, 134.744516048281, 134.640770823349, 130.268174825608, 128.630890698407, 131.106789488266, 130.913703885431, 131.276559037864, 127.858522422483, 126.418356309703, 132.208179907036, 131.883549280773, 133.315071338348, 131.321798852008, 131.833013495155, 127.523466540028, 127.95175641446, 130.648697746065, 128.179810245419, 132.740622035752, 128.014707542205, 132.132381955013, 130.188269629018, 131.877013997118, 131.491520291992, 125.80954070781, 126.126979413342, 134.008859596098, 133.279277728187, 126.725155446748, 138.316463487995, 132.57084829517, 129.167740881758, 126.262763375007, 132.0965629101, 126.993190934531, 127.270623363954, 136.359784194012, 131.390859417886, 130.114802901542, 129.99004859456, 129.096231053118, 134.308912118808, 136.572194149774, 131.648842653492, 132.206665374995, 126.636570664403, 130.760291326732, 130.747142531307, 129.919390306088, 132.30296749444, 136.103855385119, 128.046255948706, 131.979708026785, 131.094357954288, 135.64204421857, 131.913029004021, 128.781101443212, 130.311760594134, 131.442174962434, 127.272888008179, 124.180391743872, 130.296618751397, 127.525462165044, 130.055726050134, 133.58840415464, 130.053002133277, 129.4535098314, 132.209426717362, 135.286288042921, 133.684222239086, 128.217770139524, 128.935067364647, 130.499756427803, 132.65069328815, 133.040159801257, 124.768369638625, 131.883167994885, 132.713052341113, 132.151632110212, 135.588268882171, 134.436993601507, 129.202658558913, 124.855701217583, 125.647019544311, 130.570184137294, 133.87231715622, 131.823302953925, 130.471676527954, 135.639458419732, 130.501463301923, 132.578513944962, 134.347857289959, 136.698870312958, 130.459049120346, 127.572273899936, 133.159807013644, 130.978338955319, 133.122883152856, 135.432618672235, 129.053030950518, 138.558976797269, 129.626725699512, 130.661913231685, 132.552075957685, 138.537642084316, 133.231386885548, 131.550198595387, 127.272279616076, 136.268293399228, 133.47044997252, 135.052801283435, 131.908836555335, 130.789891678107, 130.514577685565, 127.056386891613, 135.953675446285, 129.353274639664, 137.622592425736, 129.103608125623, 135.762145667674, 133.02268230724, 129.767217392227, 129.290918833197, 132.673571599871, 131.12111215376, 136.566998160834, 133.771102613615, 130.63872497769, 129.841234808242, 131.238320182543, 137.527218922471, 128.734169437097, 127.559289918128, 133.714318981656, 138.009495201845, 125.01109475436, 131.652547585175, 133.210090935592, 133.616663058205, 129.763271977712, 134.824378629766, 130.580594922983, 134.589337676634, 132.21328638128, 131.244074693222, 137.233795515707, 128.789669772537, 130.392781513734, 128.989387463826, 128.139982074467, 134.133211656257, 130.640948370153, 130.228204426365, 135.8377214612, 131.881603549862, 127.90134875978, 133.476765800536, 135.021844749598, 137.088181511391, 132.071639560838, 126.507927769263, 130.320821058985, 130.244932061763, 133.002484972489, 130.885939301931, 128.057571440442, 130.327537508416, 138.174420897471, 131.067534514173, 133.527288129706, 129.727384853928, 127.958112157734, 126.317479093491, 135.214580200632, 131.410538543929, 131.295799149402, 125.707947450496, 131.194776462724, 129.495413626558, 136.25849032023, 132.15120329378, 130.433551302624, 132.260981161504, 135.409932448271, 132.426424348859, 131.635329981436, 126.092380091234, 133.280830794411, 128.226216734091, 132.587708068855, 135.881193306036, 133.068823846749, 129.34474811579, 133.652125911798, 134.553900786462, 127.322975732011, 135.639797113539, 128.197753637278, 129.663237356407, 133.928128492786, 134.879712758447, 129.637380712737, 133.849369295044, 134.747339316298, 132.532778667155, 127.504709014396, 128.432825271522, 135.118256783228, 137.532975626224, 128.922734359765, 131.474703184875, 134.315579658117, 133.153699257292, 128.556414936618, 132.296628760904, 133.783838741874, 133.801878884085, 130.701721761227, 131.903907534844, 129.605192336149, 132.457937744966, 131.034167336004, 133.605651314483, 126.772921115443, 131.13326189379, 123.627440133077, 123.322353849938, 129.901492657453, 132.33238551781, 126.750068103171, 132.424207890332, 130.44189321867, 130.481257366718, 127.44196466023, 125.793926790063, 134.381062407595, 125.284744426147, 131.943430606469, 132.245206839683, 138.298794559779, 130.557388629661, 138.761357284807, 126.569255387474, 129.086554547336, 130.592090112634, 125.014263521132, 132.077306491475, 127.858095794278, 128.007595092307, 130.543254445725, 125.031680811518, 128.317974464864, 125.264931314274, 134.187767098012, 130.842219404044, 127.13953244439, 134.195819246574, 133.533966342318, 135.55005330126, 130.213287450098, 129.968684347871, 136.334178069658, 122.055939437257, 131.310644405314, 129.843579416535, 128.443358513775, 132.479442772405, 131.43596064067, 128.808121902142, 126.728461134619, 129.200203449927, 124.303693964292, 131.852311446771, 129.350465366806, 129.533659113043, 125.582580592822, 134.771595980865, 134.159675993894, 127.06896738161, 131.258686113392, 129.153831466667, 129.204984729809, 132.333281796445, 129.297651604653, 131.702618378225, 138.419938364148, 134.380263990952, 130.469492379479, 132.170168869243, 130.020027391325, 136.343391718993, 136.065398238198, 130.529916292773, 133.468206164485, 131.341674202321, 126.122317151362, 131.334783602133, 126.964837460074, 130.310854306194, 130.576469637281, 127.811765491354, 130.874855727058, 133.550186050296, 129.582254472669, 131.230262992198, 129.048025105218, 133.14779130782, 129.84595990219, 129.929535449978, 128.36043764201, 126.696281325908, 137.266222675263, 127.453237727755, 129.731785475874, 132.465378221546, 129.027439865065, 132.672737057979, 128.591315667493, 127.17463274341, 137.728013327008, 135.793015164029, 136.118402413085, 128.709942500371, 129.136737018107, 131.421449744261, 130.711401864297, 127.792897973755, 130.285583921193, 137.453948738087, 129.445827097833, 129.883131771992, 129.126121531708, 130.748174126702, 132.652721694964, 127.749266921846, 127.344173084265, 129.020609942074, 132.208316954131, 131.349519231933, 136.95818761139, 127.977966483925, 129.135381045564, 129.995683976762, 127.619342946356, 135.793299671882, 130.687535098468, 133.651298693722, 133.27986034476, 129.602117657146, 129.702383005498, 135.264527085636, 127.810128178224, 132.850189430603, 136.603906949813, 127.255478603766, 136.00556785549, 131.174507402396, 135.612034926545, 130.095171922421, 130.75059342228, 132.971541095845, 130.066043860189, 129.497587627928, 137.904874988596, 131.43968094017, 128.331487678214, 128.032718535055, 134.081909422084, 130.636068935825, 126.42956748487, 131.489643602848, 125.868313530784, 133.851450591922, 132.664555826754, 130.930255741663, 130.222785561074, 140.564793263235, 128.377949326922, 131.854764114251, 129.861410520589, 127.8499599933, 130.923581207861, 129.711875482931, 133.214807243076, 132.603366769812, 133.210433820553, 132.778233687463, 130.162116549907, 128.735765019905, 129.144580582048, 134.02035334519, 126.101984936341, 132.208304869062, 128.723511733782, 130.972677464664, 128.532193287086, 132.382821661994, 131.890730849028, 134.909721814596, 131.565845484708, 127.68956581627, 133.760692061723, 138.242074812897, 127.649785563409, 130.773006532885, 137.384891822557, 134.72726371935, 133.316544526472, 134.025722326997, 137.271721978521, 130.055798660155, 129.760446517342, 128.842197885544, 129.965228543851, 127.3121142886, 133.602255709094, 128.695235862699, 128.37320389801, 130.94766502081, 131.855940137093, 132.00017231705, 128.86257087222, 128.635141281444, 133.859029978933, 134.126822676186, 136.998487549621, 130.523584685042, 130.467093465971, 134.468088409364, 135.599388888681, 127.808482661493, 127.086182314699, 137.817685134053, 133.762975208274, 131.012993781329, 128.198479131173, 130.05137676219, 133.875681628538, 130.559178145329, 130.567950826282, 131.316228930732, 130.175109565906, 132.767200169327, 126.469093662068, 131.286325251171, 127.904361894437, 130.425156438416, 129.830821877222, 126.731800952931, 131.080429817478, 130.430055363448, 128.566992459825, 133.809937933533, 134.009875926199, 132.774209138336, 130.580630037002, 128.713474339432, 132.411410825112, 129.071183816295, 131.954660592791, 133.335367129048, 131.1726194114, 132.881257712862, 130.264954767359, 129.95197637418, 126.092286921201, 131.765399305195, 130.749389199863, 127.574513844975, 133.319121973601, 127.056869871344, 127.675378719997, 128.922799410118, 134.724471322253, 133.492268201465, 128.169003374618, 126.973615576015, 124.710346761462, 127.57386272317, 128.012620519868, 125.784710262466, 137.322672110593, 127.532566592805, 130.633593124499, 131.470629877427, 131.337784912331, 133.887058047864, 129.98294031511, 133.084456444001, 131.001788591099, 131.826998312418, 128.879355682529, 138.405595953738, 134.819034240029, 128.953719036762, 127.470703435544, 129.389955507587, 132.787669724634, 125.467064929773, 128.775297132863, 132.060878487676, 130.515321047665, 126.550808745938, 127.126201339616, 140.249127234264, 124.245286656764, 134.849149703806, 129.676960353846, 130.410323361964, 126.566567776408, 127.689053732623, 128.458958064251, 132.45576024156, 129.797711620587, 126.675738828874, 128.210037809942, 134.670780608419, 135.145370128741, 129.512536898593, 131.397152098467, 133.76257468878, 131.559588940314, 126.038464488598, 131.197255627321, 130.251582697186, 127.316462069881, 135.14842732369, 129.431559628542, 127.3817848535, 132.673385022503, 132.915727327037, 134.20207177456, 132.539666756464, 129.494507377084, 128.107704410949, 129.845862947639, 124.575960330045, 130.381246444505, 129.175454795739, 131.304664319915, 130.386883504716, 131.002482018974, 130.262870679571, 132.037979333884, 134.091981771204, 132.166434872479, 125.942268533604, 128.465099848961, 126.643735687122, 132.174851586169, 125.33839704274, 130.947313947788, 130.973256056676, 132.262426139079, 127.914616227966, 130.307974797231, 130.285990513574, 132.130714932438, 128.829530330451, 128.707593430114, 125.667290327923, 131.014404503505, 129.797009182694, 131.794858652561, 134.646253786819, 128.606214610095, 133.725514757569, 127.054383777163, 133.592518437695, 129.084607688532, 123.087066805526, 132.867595038823, 135.49349316252, 136.19250916845, 127.75318654997, 131.744330668381, 131.156794620763, 125.3679063304, 131.596382290504, 132.926844204874, 137.641780710389, 132.636490275797, 129.029344249566, 130.247633200131, 133.502663364692, 132.34483791375, 129.825636211196, 133.522997059137, 132.18201136231, 131.231872101167, 129.789428089634, 129.585832989531, 132.340992191038, 131.885072562057, 130.82228683622, 133.009505234089, 126.412346094623, 133.912454962087, 132.197698944568, 131.077456401999, 133.80056872739, 131.628656081707, 129.325403042069, 129.16334123404, 136.990468503844, 129.803810061621, 130.767745979722, 132.280061225338, 132.719797421112, 128.677287472579, 126.172545345937, 130.951247554818, 128.773381152291, 139.495591339004, 129.848859932931, 135.444919955699, 132.979477657722, 125.52729344899, 128.657771652909, 134.910487040421, 136.722642694325, 137.253911030792, 128.120919460627, 131.280333521864, 125.215328941953, 129.87187220317, 131.42897994738, 131.984399355889, 127.701758287884, 136.342785455777, 130.432660014955, 136.654871631167, 135.327075319779, 130.432935452522, 131.004879841363, 125.309213732833, 128.853819120128, 129.166338546815, 128.504092383081, 128.320207945289, 124.738673943931, 135.770120908256, 129.646014074327, 128.470604115533, 134.043382520414, 134.762143028972, 132.057037456827, 133.352187360396, 128.709407251244, 129.541723395635, 135.599987392308, 131.610988548749, 127.689089730339, 130.136082007924, 128.064186947831, 132.707702119307, 127.443551757603, 132.488219280938, 123.749962222422, 129.503263594749, 133.89853613901, 131.128795608184, 135.832674544206, 135.649575138624, 128.52461695142, 132.557592910009, 129.967562484772, 129.687123462796, 132.465718694911, 133.966688338659, 136.521969274328, 128.326288374245, 128.296358978919, 128.694921097798, 128.139774227581, 132.94952721454, 136.479588184892, 132.008538711544, 135.279401192256, 130.44465207179, 130.281436320329, 131.977940516316, 129.157576451517, 131.015023821002, 127.142233978437, 129.227265338833, 128.672874941394, 132.388964116958, 132.493023800603, 126.100514403882, 137.123203333753, 133.412837566717, 127.799158392981, 125.689825342032, 130.086515433478, 127.496342163841, 133.398680507993, 129.501209728643, 131.338366081053, 130.571742674149, 130.386701570659, 125.971675678801, 130.398998985136, 129.253371851222, 121.920132112322, 127.967191365406, 129.409724984952, 121.746754285766, 130.022534095651, 132.516343424883, 135.319160791514, 132.987800344294, 127.295330091988, 131.511890359422, 131.212790434748, 134.226785923272, 130.142745187667, 131.671966598664, 133.743061537959, 132.214242003047, 131.622382210479, 134.386201542657, 130.353121379906, 129.094207048211, 128.974338280935, 120.950958629959, 130.761710116961, 129.764647785572, 133.917168799684, 135.343700539374, 129.016902245022, 132.961366745274, 132.083185118578, 138.460853906055, 134.135537525023, 129.1934911789, 133.325596188869, 133.718887669308, 127.973741526173, 134.476469767767, 127.516973658102, 125.55003143022, 133.743220174289, 135.251431395078, 131.203340203973, 128.00476238128, 133.020572795476, 133.296931174964, 132.600610723886, 124.682149328154, 131.800834453048, 130.900116836085, 127.814239274577, 134.919462096714, 133.321919988126, 135.321559193959, 130.544616650539, 132.375580289993, 128.008708506012, 134.131980481701, 129.72679104535, 131.496224675198, 128.190339745688, 130.134589128519, 130.724166306719, 134.898731203784, 131.230393604033, 128.655115430151, 131.238770322885, 133.944020297909, 127.08419981635, 131.65742576524, 130.537186033635, 132.227406932967, 125.894032348348, 133.080623294212, 128.49918012931, 130.135625667428, 130.924078648899, 135.918957510026, 131.043158615908, 134.897940739646, 127.866917425531, 126.306974344974, 130.692307965004, 132.666726525496, 132.265285838136, 133.557810973022, 129.778351635343, 131.349884394965, 129.301834300928, 131.333571800839, 135.705093503373, 127.382187390192, 131.247987105699, 132.138811187018, 133.888016601168, 128.997322766604, 129.903086959658, 131.238750444307, 128.83689962727, 126.999287710346, 131.681118108894, 134.979401189791, 130.076801203762, 132.722789371478, 129.93624408166, 132.790657737109, 133.769466042563, 130.484089736538, 126.69827321455, 130.175174277368, 133.29540642956, 129.763157486655, 131.680599605845, 132.834632796561, 134.164489581693, 131.160890601564, 132.637043633931, 126.747433456697, 128.10818644386, 132.204202645056, 130.896036215903, 135.813029105842, 132.601178551383, 133.041324001285, 130.006518807339, 126.409352876194, 127.969103607358, 131.035090508698, 131.182056865567, 128.350202490913, 133.187467665592, 131.494818713538, 131.628104554046, 132.251791302119, 130.400301886544, 133.315576531937, 137.876392307015, 133.326290363241, 128.690362160758, 130.050708843535, 132.67960523543, 129.419002670624, 129.407158849577, 132.967841654413, 135.110400013483, 129.668070505222, 126.4050076318, 130.608517126218, 133.086838325297, 133.647773262742, 124.815640043893, 128.259871371326, 133.657301565592, 130.937609073353, 127.708854226406, 130.146180786394, 126.017771721225, 136.28307263594, 135.45679751206, 131.953269276858, 133.687743704296, 131.439960975305, 133.025835301361, 127.401700714811, 134.140531691388, 127.649921142364, 127.96431858551, 138.025566277928, 130.049654143417, 130.06865232552, 136.767891192171, 133.751768512347, 133.993481187136, 132.758059350261, 130.986418724988, 136.942547774034, 129.927420305277, 132.570823419391, 128.783414280928, 128.167503158481, 131.691281469131, 127.639428553112, 141.344215896685, 130.160267724605, 133.789745398518, 134.467397074075, 131.959712920538, 131.109457507138, 130.619743355318, 130.390137328266, 134.647944911925, 129.510144122305, 131.933313257189, 131.836749555154, 132.28445120214, 128.936194019066, 129.249602770006, 131.576410308708, 131.008027527357, 126.47018778742, 129.779048928427, 129.323386507915, 126.406613490254, 129.467209993349, 137.274786384877, 130.519349582099, 135.743697804533, 129.159061350597, 128.171652464333, 132.913163822304, 130.469086188771, 129.202778389859, 126.152618450159, 132.35589099115, 125.146302293468, 138.234263447465, 129.22012344798, 130.81033138443, 133.218540102499, 125.053573032494, 131.856133123256, 135.329457083401, 129.135292961621, 133.222184629448, 130.731318012109, 134.220896177811, 132.171965370023, 126.610951286972, 129.111401160441, 130.231420523481, 126.875310961875, 128.740350445453, 127.875231846822, 130.656216153271, 132.917633950504, 132.049491085855, 132.875140441157, 132.375717598058, 135.023955916599, 127.073661306082, 129.758596380699, 129.677312651015, 132.772521325557, 128.503555924905, 128.732614215886, 129.266385638803, 131.417979538255, 127.716630955269, 134.082735769458, 128.363349492559, 132.162447552449, 132.265447577946, 135.109756388161, 130.365259906287, 131.548752929255, 130.867211837008, 129.173044254383, 129.311800437559, 132.76026997171, 130.015350959226, 128.831863755828, 130.338789573154, 132.493270017455, 128.024215365509, 134.391676298104, 130.627949875199, 125.817444981027, 130.912055405738, 138.720144598706, 132.301424550042, 131.510183066022, 127.974674423803, 127.907349293889, 129.125652618976, 132.10292582944, 134.128281056501, 132.653632250821, 126.422670574018, 127.831089370843, 122.449450418427, 130.03431915545, 136.118264193714, 126.418973000939, 131.417798974194, 125.259420292754, 132.221673782798, 133.80144950799, 134.682486394232, 130.83494283947, 130.502024646046, 131.342781787793, 130.021158837038, 129.868802566748, 128.016853450313, 132.589047170286, 133.800894369836, 130.299240459778, 134.876254329938, 132.930716047684, 127.557471133907, 128.93348378396, 129.38012235129, 132.717165712962, 125.279893192457, 131.517672357953, 129.665219006719, 129.561269772504, 132.839960303241, 135.149192441648, 129.115151523301, 133.239926058568, 133.170991518719, 131.330603509914, 129.688116673188, 134.66045459002, 132.483929474133, 131.302598664307, 137.1914332212, 133.350701929562, 129.343583007891, 136.563275809189, 128.634198654558, 132.526956733202, 130.308644707804, 134.689092397294, 124.021570847054, 127.253884219775, 131.491187334477, 131.019520700785, 127.973556398988, 137.490268345865, 130.640650244681, 124.459320091887, 134.172044865934, 135.464795569708, 132.097346740894, 134.414484864739, 129.148317372323, 128.291326604053, 137.847247192144, 130.025297494632, 132.189773595947, 127.865188129804, 134.275697550459, 131.507006134981, 127.008032800777, 121.058561200552, 132.751500819125, 131.140465965476, 129.459092222263, 127.614312171888, 129.001539972957, 131.88035924172, 130.522757433684, 130.413602819764, 129.384580027752, 134.758369217574, 132.745204337011, 132.918121938885, 132.457213361369, 126.583320210841, 132.350533550373, 131.368739328735, 128.836556795545, 129.98438372911, 126.527805820017, 130.441657711572, 133.10485589166, 133.37906466944, 125.781803838861, 128.782963168955, 133.744302998389, 133.510808889431, 129.117192708104, 127.570160337408, 129.925935982522, 126.446992895998, 127.133033595597, 129.775995618537, 127.875629367056, 132.189259780176, 132.035346531277, 130.975510708967, 131.334182652753, 128.076885312741, 135.100304152907, 134.893227519953, 126.28819634908, 131.351791549152, 126.435037304984, 131.157982857065, 132.436435331398, 131.350358416601, 134.581101585258, 130.709667743911, 130.643641976361, 132.489936539543, 129.414080354172, 130.258682675013, 133.767121535627, 134.181949995771, 128.418934686026, 131.897367732142, 131.8093451626, 130.525759229296, 129.541430287284, 131.457146896993, 127.326464599293, 134.221774414118, 131.635719742286, 128.461723150471, 131.725164225118, 131.376799316515, 127.315740450562, 128.712721299738, 128.820556784943, 133.642164050075, 134.08626930495, 130.855170169622, 131.94157677187, 130.920439759216, 133.989196645256, 129.535580049511, 130.918307582762, 124.434042207124, 133.016357108079, 131.787290276582, 132.531216816372, 131.135679247168, 129.558751102783, 132.80910907192, 131.254896360653, 132.825144063489, 129.81443940444, 129.184465741219, 131.165193112236, 132.702759854086, 133.075972757913, 129.986077510622, 134.122300674399, 130.449857323275, 135.68998047964, 132.448155506186, 131.396851428156, 139.114865546332, 127.055979514572, 128.803867801476, 129.069030294152, 129.043307910491, 131.61826769844, 126.859894366909, 126.028439605617, 135.979815775516, 127.144423776376, 128.926180984734, 128.403466205117, 133.741320757494, 132.566584485431, 126.67825996879, 131.305969185921, 132.77671750841, 136.697594743926, 132.733191990964, 138.533847212815, 130.589388874052, 129.661598393316, 130.628419598338, 125.523121777462, 134.112870765997, 130.123777261032, 130.776036483738, 127.402031859328, 136.11533861614, 134.643218935515, 131.215726631618, 134.469864765355, 129.686416586946, 130.448585482536, 131.388004016024, 130.929833599831, 131.062998230871, 130.880304557203, 129.46164484192, 128.779043908811, 134.196029098882, 129.813108197941, 133.550346060323, 127.266098673515, 126.275003446559, 131.249771161367, 129.402897571015, 129.347123259186, 135.022871790707, 132.261644901747, 128.09952931603, 132.247149288218, 135.539329805724, 133.552440358985, 133.18029720877, 128.754274249152, 132.72498952335, 128.546508548288, 129.562035717661, 133.46183896493, 130.488056364801, 131.932904520861, 132.388820735259, 130.104890280157, 128.194822692956, 128.43234191774, 128.506109551211, 132.576032534343, 133.460489026522, 124.483878278381, 127.72174591104, 130.66993281746, 129.548531548052, 131.730756743133, 131.958156051935, 127.947111020729, 129.108501880664, 130.837681917168, 125.483697591567, 130.621143693418, 127.485072375827, 129.7152304845, 130.015755807782, 131.295491118071, 131.414714740226, 134.908955012937, 133.362746872493, 132.403403624759, 130.943029923837, 134.870299649521, 133.496088557473, 135.072145415588, 128.816216383322, 130.614058989276, 133.941567951212, 131.365628012314, 132.534685873195, 132.654222152164, 133.561694367352, 131.85079792629, 132.919095180088, 128.846771434722, 136.235401712538, 131.046887261859, 126.819224638849, 133.680120856629, 127.742126336152, 134.357280971775, 131.258995167746, 131.49274808831, 132.984201178075, 127.622165032552, 129.698187474239, 124.738450269357, 128.607429806648, 130.332091966137, 127.484567693363, 130.506830396516, 134.462566725037, 127.722909512562, 140.770781467041, 128.794737195816, 127.798139571451, 132.712085232629, 127.849149578441, 130.022528950834, 132.120653599365, 131.190402941637, 134.72029235843, 134.509353110573, 134.923448308792, 138.773333243554, 127.840608057761, 134.747091174787, 136.662582414774, 131.937665254257, 127.708991365173, 125.848749105496, 129.912813555174, 129.352590235538, 136.242741589861, 133.191332055824, 127.560052656224, 129.823737033888, 132.945167357312, 131.419279475954, 133.896158587087, 130.481367250786, 128.402880553658, 131.339823801923, 128.10916054198, 129.759849574396, 131.613246113699, 131.145587845015, 131.416830718492, 129.830401721894, 129.325835011227, 129.669095052785, 127.914177643614, 129.363771904603, 132.416894027662, 130.315145306514, 131.235696772493, 128.063589640676, 133.473029252205, 130.908039783444, 132.913373447359, 126.896725933047, 129.210135816006, 127.58538381364, 133.486807485887, 130.472880812359, 131.529135844342, 133.203587728358, 130.821834688343, 130.40600655693, 127.276194090756, 126.303445334937, 137.827859193583, 128.112103373404, 130.147682314425, 132.049736249998, 132.126983654231, 131.461619144775, 131.914976728951, 128.204711937708, 128.812130945686, 131.203221726485, 134.330364315833, 133.020186364001, 124.6071978735, 131.541904781288, 131.216456115858, 132.545362112127, 126.05350549789, 129.430150592129, 132.692165249847, 127.339388055792, 128.688195550836, 131.341021857153, 132.737517700674, 125.882638346946, 127.602990810709, 132.734892700945, 128.425440165175, 132.995163156343, 130.868847154709, 132.854658453349, 131.82796118947, 129.392465891876, 124.693912333179, 126.898698413165, 136.951949682717, 124.925426854011, 130.279274022852, 131.569997288407, 131.4876291197, 132.37480036434, 130.19326736136, 127.141587824629, 131.515419400207, 130.368542710614, 131.804112458198, 128.788016207594, 133.08044878149, 131.182856889218, 131.984650862224, 131.294732822528, 134.755229111517, 134.914067285375, 129.359256590018, 126.684968051139, 133.481967903322, 131.979861861425, 130.616674311364, 132.038294599841, 127.334378968448, 132.228440637727, 126.16808717552, 135.152897054074, 131.500584668163, 134.766822431606, 131.840190974908, 128.531829686468, 140.59933597561, 132.14043916076, 131.034329030867, 129.509650460188, 127.945870958433, 131.223092265847, 136.483627114835, 133.608004334614, 126.555993354107, 129.827982593524, 132.339571604665, 128.305289823513, 131.310475649787, 126.378210478488, 132.461496469051, 130.685596339918, 135.781617127012, 133.622089456763, 120.986129720071, 131.549270604037, 133.749516423074, 133.247448133934, 133.369370999863, 132.20198116749, 132.82022049232, 132.32718218425, 131.962351109047, 134.742428562628, 130.668593378484, 131.863378360279, 132.917291643685, 128.550796367746, 127.476365908964, 130.550184909609, 132.28043548403, 136.143513871427, 134.522087556609, 136.403187781744, 128.220703967686, 129.149389615646, 130.582288887209, 129.066078014113, 128.237593820434, 132.978413344646, 130.350856875865, 129.932278549544, 131.87678309393, 130.005851463351, 131.469528750649, 130.227451653798, 131.693667185471, 130.935354563958, 130.842137250857, 132.224018030292, 129.844987372595, 131.507045451436, 134.039474028569, 128.214800473026, 129.130823016406, 129.601235065198, 137.993617250497, 128.980823546798, 128.033964377925, 125.852862543153, 137.123645639271, 138.038739118174, 128.319295355515, 127.768306614958, 130.403881883178, 130.865688897471, 126.910773537288, 137.686762766205, 132.749499978155, 128.086114449769, 131.22959812586, 136.329565177815, 134.459625636313, 133.928947206905, 127.847981537873, 131.879428975316, 135.082342601453, 129.793435170721, 130.296861329231, 134.254921074337, 131.361909085495, 129.579690356035, 129.444618699941, 128.689087210638, 128.092245355092, 131.754550676777, 134.381246757905, 132.619465429871, 130.610438390811, 132.241752697956, 130.913854587143, 129.57645115979, 133.831860893273, 130.774716524359, 136.075180277395, 129.966759904981, 128.145509980307, 138.919537514172, 134.856934936179, 131.190726770892, 129.629367471187, 134.011845139715, 130.878354135765, 125.109093937743, 122.385506522218, 134.355970638668, 128.646355901991, 128.523582907405, 132.119364908854, 133.060299644312, 127.05451824872, 131.379136804847, 128.007790188581, 131.923654585764, 126.394028095059, 130.911783440483, 134.515938240406, 127.981869525841, 129.402976753989, 128.28117007066, 135.145410995529, 134.5992741406, 131.048243184312, 132.390417800701, 134.846595328463, 127.195233291232, 130.068173228472, 129.517919322021, 127.791494756995, 131.416678694953, 133.273972987456, 133.540890597104, 124.711252853802, 132.901117071974, 130.924510606711, 130.783977717494, 130.886856517848, 133.864464370772, 131.472096121897, 132.093576301762, 131.847381823692, 129.697207306066, 126.383434028074, 129.245099376427, 132.244147709091, 130.743660340224, 126.690138985573, 130.694495555374, 131.530616507551, 128.230549834372, 130.218757596524, 133.343777934158, 132.519823461376, 125.144262589312, 130.27140689566, 126.228142021981, 133.442023280586, 128.402682684788, 127.113927086193, 128.686267816873, 129.067662226157, 128.61539452602, 129.847634647835, 129.265368525936, 131.159825002973, 132.399696734145, 131.589482440989, 126.04914388512, 128.928345335351, 129.457717720745, 130.436660810085, 131.387132593145, 133.747668373171, 130.06244114641, 132.762160012196, 127.889700659501, 132.117156456876, 125.908750654415, 126.290417350031, 130.542925097802, 126.248304025501, 128.641410525169, 127.907216518097, 132.767955184557, 130.134894813374, 128.578289082633, 132.205718914505, 126.996793296702, 131.864923318262, 128.137959636808, 133.891351163428, 133.268999304952, 128.723616924184, 133.393085985833, 132.80000922175, 130.796414744416, 127.434883045901, 132.442255218981, 128.952501497582, 129.580045117093, 129.781692862564, 131.953826126958, 136.085369623644, 131.230614666877, 127.567593797607, 127.552712784479, 129.666761243289, 131.700078850552, 126.572140488568, 129.669383597108, 126.702470634516, 130.608682126751, 135.478561205258, 137.865950814412, 131.632835773096, 133.082560076584, 128.128854372834, 128.505247272997, 126.643507682592, 130.826955713139, 128.733292023053, 127.14765222128, 131.829564641443, 131.07354790375, 130.938594946762, 128.75045982532, 131.959706548299, 131.090703528574, 131.195951957852, 126.86493228616, 124.81446333854, 137.789978065243, 133.378876358751, 127.577925590918, 132.780989030034, 132.459601012923, 129.318890603328, 128.541489922824, 129.334196161036, 129.905654671313, 130.797401656268, 130.766371814484, 130.176889912189, 127.651644249629, 130.228888779632, 124.264148403809, 135.291694004692, 131.917283666882, 137.863082751596, 132.674973310688, 128.993719622799, 132.141012750119, 130.170155554569, 129.881998922384, 132.759608711157, 132.084173597092, 131.918116324781, 131.029156349418, 130.217550285704, 121.682442755077, 130.22902072344, 136.007612709896, 131.630948202547, 131.493898074142, 129.841602900593, 127.016300254296, 132.691648493734, 131.463499791259, 129.067350397157, 133.02528663281, 134.427299005952, 133.985152036153, 127.790109263437, 126.444652707184, 130.993387225314, 125.164112268404, 125.882851559242, 132.812883981987, 129.562523096022, 134.331781139447, 124.439323540285, 132.320193361144, 137.734622458175, 138.538906114685, 129.763180819013, 132.662082247227, 125.631239539486, 125.211869003695, 128.822680297095, 129.347304485276, 131.534553444076, 128.580872430958, 132.717342719702, 128.185639164495, 135.410093574425, 131.426077377998, 128.240016707214, 137.262413031846, 131.989427924781, 129.730880651943, 129.515226187491, 131.013067453971, 133.451559897349, 135.797317829925, 132.493637893134, 132.682794400592, 128.131360049508, 135.285365073022, 133.282051197992, 133.674297384621, 130.308873870381, 128.882174176145, 139.051090070908, 133.90460764262, 135.685409090495, 129.336258949472, 129.205318567312, 132.839835663535, 126.461625810211, 125.421659165763, 129.081468463688, 131.566113343299, 137.560803136096, 129.529494957398, 134.725701306999, 133.022568272444, 131.140094794769, 131.799046959177, 131.52061770232, 134.951544763243, 130.623196870831, 131.987575700961, 132.665623040595, 129.887363596724, 136.425847217606, 135.817154556368, 126.035045552327, 129.5834420761, 126.760500522132, 131.064486414378, 132.713441308636, 128.634550389926, 129.672875078277, 131.584709195698, 128.616485309096, 133.804995092673, 131.933412135969, 134.570286333837, 129.973216374687, 130.9720103169, 133.424480571136, 133.920746359499, 132.925916572507, 130.606786762118, 132.284847780622, 128.285754448901, 129.808274018561, 135.522458726253, 132.537249769865, 131.902246725338, 131.434833682163, 131.554508351113, 134.789502524571, 130.262804867015, 133.860110930361, 132.753585900473, 134.337664161461, 131.354300730446, 127.227395630208, 125.485328474971, 129.337550387499, 129.839815118521, 133.843500368016, 130.409356133805, 133.483535956112, 130.452762432453, 127.798584847893, 128.208454964574, 129.950184154969, 129.552466765083, 135.042091454724, 129.90450257741, 136.183118575663, 135.904605160875, 125.551748864136, 131.795846041866, 126.836867928184, 128.585179160435, 135.419075809926, 129.937516831947, 132.010693677354, 132.203209780235, 132.095499001342, 133.981662780721, 127.384639784547, 127.848939423041, 134.30346687415, 133.257292334019, 133.037227517931, 127.733011973008, 126.708335178384, 135.04456279969, 136.034726439247, 131.646328996838, 131.593541403339, 130.99766091562, 131.901274526935, 127.383819070374, 131.653385619973, 133.389361982524, 129.632963114238, 129.121238810419, 133.761790435476, 129.619520480482, 126.566090926503, 131.898780927371, 134.30815244815, 126.629949036057, 132.87041071619, 131.018398485956, 130.053371553967, 128.018569558488, 129.454462245277, 137.38274736099, 134.42634195, 132.494984048361, 128.894459626906, 130.092518901881, 131.666024707217, 134.918145853566, 127.481194682321, 129.551029659006, 125.847660593215, 134.417822776261, 127.610402520713, 130.248876171092, 127.814311877183, 127.757554885301, 130.444551436782, 131.393790720767, 128.259646588823, 133.224969181778, 135.617505125006, 132.750216187991, 134.607263530963, 132.846506958524, 128.466632048099, 139.651194947656, 127.750937820782, 133.606551036206, 127.38071679741, 133.913934792803, 126.686776049512, 133.619508795574, 129.852730448578, 128.728658601876, 131.173811873994, 124.258571547875, 131.689582755186, 130.160437921448, 129.664510765554, 132.849817362272, 128.815161081974, 126.070935400327, 132.242698500359, 131.904843844715, 131.934999782601, 133.053934650145, 128.054022858775, 126.999848670552, 129.46906626909, 132.884704148272, 132.755840687941, 131.762925245776, 135.069896492358, 127.465954851009, 130.404194697229, 130.617441108163, 132.367312985786, 137.391123542233, 127.001250355317, 136.983972311585, 129.433633184987, 126.350193859466, 132.04399760014, 132.2797521482, 131.668038793582, 126.728773483795, 131.013033349002, 134.398975141295, 133.217379099537, 130.457926427209, 131.253635986709, 129.789199033585, 132.871074199123, 132.128830022624, 129.62668151401, 134.542485062747, 134.018884795697, 128.683071305241, 135.008722652805, 127.954562263961, 129.217214418885, 131.09305512273, 130.555766253925, 133.639501235785, 136.596798785403, 133.681001549974, 128.651437463908, 134.52161506869, 129.75532607414, 132.501900869289, 128.99783414563, 124.825657170186, 127.939180018557, 129.879611338469, 131.106769391351, 129.503337691752, 132.526031843727, 128.565045425493, 126.604718201151, 131.416931438021, 131.549350185467, 131.577737950465, 130.598320830351, 130.190066177294, 128.668179678243, 133.841329196608, 132.364554450131, 130.831987995825, 133.641636289256, 133.83403812586, 126.573822722353, 130.794146237375, 131.66231046244, 130.49495758925, 132.688311989056, 128.907983221885, 130.857713521682, 134.846373334384, 134.842130104527, 132.350653758337, 130.479809927248, 129.353603668968, 135.271485174633, 127.697068720175, 136.777137634384, 126.348369572747, 127.085082904329, 132.910911047961, 127.713152003837, 134.751608320735, 131.644659658409, 133.951026506839, 135.323156812918, 128.869288033842, 130.213849038581, 134.533903076566, 132.525060967371, 131.279342845287, 128.955596620129, 133.388998073192, 128.281837374308, 132.694139617163, 128.884271473442, 131.565496156966, 127.771063804718, 139.249699215868, 132.913065589309, 126.750573858072, 132.95939237041, 131.845272949482, 133.471871509952, 126.098526692632, 135.728084633851, 128.516480036178, 131.003316711766, 126.07936503146, 131.768093106547, 126.639549493583, 137.35859576588, 134.943242799049, 126.957701851598, 133.491175522522, 132.331998960648, 134.958889444592, 132.320084894937, 133.814022635177, 130.468462119486, 131.686359574314, 130.827199847713, 131.206700264712, 128.994333807868, 130.788500285843, 132.331596830206, 132.241484412104, 137.022870118726, 131.090807166016, 129.46043520225, 135.432501949167, 134.208982558976, 133.071769748161, 131.854691509195, 133.290628819255, 131.368451187975, 133.226837714238, 133.149097044592, 130.374592488661, 133.428795714151, 124.466295523845, 131.515428004547, 123.992405928314, 129.868351295382, 125.890233626022, 129.15477086645, 129.144180756123, 130.582463949837, 128.778316047337, 129.065826056609, 130.836534397352, 135.32574323899, 129.082828921068, 128.972800520462, 131.343017368383, 133.223051821059, 129.452686128757, 133.676127342439, 133.707256212204, 132.941365791068, 134.038418775691, 134.192905636849, 129.350766934585, 134.321296712712, 129.238843071673, 127.150201295472, 135.417153954034, 128.746663517314, 127.131363131244, 131.090153586185, 126.837257973282, 133.641818465298, 130.570823237353, 131.218635025113, 130.988730143995, 130.618904813747, 127.48223737631, 130.371786046154, 129.013126293052, 132.791149803642, 135.906627715832, 132.85643376716, 133.393045915922, 129.53291676459, 134.088814571895, 127.059095433569, 133.935100233976, 129.966488379155, 130.058616313518, 132.793123530903, 127.351868543908, 125.164533473478, 129.804133632815, 138.821959657104, 131.871599121665, 133.607425969142, 134.714715634443, 130.233253174243, 129.384953748463, 128.85461237172, 126.913175525869, 132.96474635046, 130.16976384469, 130.738311508819, 129.155582590594, 134.81117340378, 128.210681810838, 124.280097952524, 133.839733785594, 131.811703034777, 129.471354544416, 131.90686510703, 125.128315841336, 127.394400950361, 129.680110816646, 131.320552351092, 125.960125123631, 129.222361439686, 124.728691799056, 130.726333461922, 132.792320904768, 135.488445369916, 133.745250226133, 129.660304177168, 128.17415996503, 123.252746668148, 133.027584100317, 134.003521628594, 132.167215697232, 130.978172792977, 130.328263119891, 129.175053529981, 132.389238775661, 133.057072371111, 126.932667421737, 132.151389672348, 129.46695314109, 129.283634466575, 133.306813210367, 126.098493786122, 125.460214706701, 129.02720391544, 130.5632547888, 129.898927197557, 129.928524688454, 134.054410962434, 131.68339558812, 131.564199861819, 133.915441531369, 132.510425095214, 126.377622523137, 131.238494183216, 131.732719511141, 133.740668581454, 129.429462074871, 133.699033385066, 132.73583171928, 129.865182473596, 133.943870842752, 126.402907414695, 128.601857834398, 131.403244153168, 129.565011769019, 129.246265934639, 125.918854768825, 130.088501053969, 125.279690108913, 132.149339539742, 132.792521959559, 135.145457486663, 130.414749810944, 127.926952615863, 127.20043527304, 129.940592703722, 126.12974437904, 132.255111135841, 127.489424641846, 140.154013788447, 135.2472002938, 132.223603368403, 133.934711846373, 128.924712112412, 130.611333184169, 133.226641567099, 130.460266801114, 133.362681247475, 134.150729915969, 129.942877342819, 134.084743484388, 131.251980491327, 136.083670995099, 131.185512548263, 130.701775514763, 134.685531786701, 132.442485048055, 130.784530838327, 131.62388551418, 131.697263741863, 136.272094869767, 131.800453430548, 122.868903778215, 134.449626032322, 127.309999499021, 130.063319087506, 130.269366246951, 129.56435149986, 134.227855440625, 135.934363312679, 132.280981400563, 128.359150373889, 133.080894773245, 130.527079819207, 130.702301427448, 127.511169228212, 125.4432129571, 124.135191080174, 127.635852650764, 123.450211897819, 130.964776087867, 128.870387400029, 130.577479517511, 126.489758434856, 131.957282059514, 134.959328439015, 125.094795061929, 131.987243644668, 132.249336385734, 130.326656392774, 129.679991415551, 125.193687441258, 129.377774534949, 132.16003002771, 129.210338049511, 130.74420400572, 135.491560908144, 130.381615528726, 126.200327632508, 139.259439946453, 128.395002670965, 132.712644428444, 131.500402467734, 131.596680725811, 133.631548102983, 127.521048944022, 130.342197091002, 135.676238814574, 126.202862772457, 127.592486589377, 135.084022252909, 132.852671740237, 132.650518620653, 129.219488401827, 136.673651145987, 128.820386041018, 127.065008588396, 134.498488549484, 133.252270860964, 127.552747936989, 134.78907869852, 131.688707910039, 128.458219875981, 135.653707973287, 136.409618447691, 133.733998334085, 129.020241504009, 129.168635093849, 131.845772534214, 130.261355405173, 130.360296895402, 133.683123691913, 129.63533864829, 130.517251004712, 124.201903324015, 128.921230648533, 126.025256383754, 128.282435057196, 128.532065870191, 133.388118312152, 132.522367339029, 127.831952387632, 129.664943236492, 131.294295185533, 131.270485344245, 131.645297093966, 134.286006687208, 129.834587863756, 137.850148067154, 137.243604290391, 134.13858043515, 131.363153177188, 131.753829869016, 132.863072192805, 130.535464584651, 130.079850658552, 127.741488710339, 131.808190724317, 131.004439299043, 128.397713233858, 128.289039664417, 128.165662862081, 131.058693983185, 131.844134797946, 131.13160232916, 129.893096161739, 131.731964134023, 128.881120630617, 133.362775721222, 129.126097921257, 132.622433130006, 131.198413606993, 135.884911895202, 134.323241550307, 130.68359660749, 126.038699947107, 131.474869578359, 128.254012179451, 131.957753548068, 122.724373608185, 134.374116395962, 132.057206994037, 132.485454278733, 132.296528130909, 132.850064314338, 132.466934422124, 129.867780040043, 132.030427259734, 131.538138976986, 135.439304271908, 126.072303106357, 136.967238215246, 131.702793758262, 129.378140770678, 132.690643104608, 130.098530800546, 130.15904115872, 130.732608312297, 130.695386112141, 126.877387348774, 132.813114263578, 133.559554777372, 131.725548615168, 124.699171714164, 131.972496061223, 128.213641590251, 129.002707718991, 132.242848986998, 134.264154793871, 129.908140252949, 130.952113115951, 128.106071708154, 129.479274290162, 132.632851383117, 130.319275598855, 128.790247260754, 129.142618314492, 130.258164540791, 132.090806451812, 128.812270429743, 127.731942874941, 133.373170190027, 130.498422355127, 136.845169342668, 134.03518889096, 134.468390702234, 131.380605449839, 128.333849444572, 129.680869235235, 127.366812651144, 131.275911194007, 129.613169625038, 127.315741437266, 130.194842873017, 122.347672047578, 132.741973314213, 133.979919737448, 127.931777494503, 130.54306878527, 129.897728294963, 129.780084753816, 128.434276864001, 129.97243362274, 132.201176731526, 134.281204545818, 133.0839930413, 127.841764297427, 126.124229215431, 132.979533751026, 124.986618055212, 130.713905012709, 130.661646882669, 131.459777589447, 129.759551400672, 124.800505777303, 128.655814313684, 133.213846082512, 133.720108231616, 132.994006768703, 124.397984691155, 129.531421157919, 137.437466870743, 128.870020183176, 132.92561068647, 133.083461322405, 132.308984863628, 132.148261579221, 131.270019559978, 127.490399874857, 128.879203584351, 129.354100901991, 126.363610163259, 130.561893353119, 135.488635195769, 129.9164771854, 132.822716978818, 128.999915215441, 126.490987000539, 133.328401991917, 130.768273666531, 133.881038641433, 128.781902630615, 130.644349197318, 132.312242830356, 128.020968330927, 132.865442807274, 134.311083315294, 134.323873412029, 129.28177854433, 130.796665522185, 123.88602586256, 130.843111232977, 128.094293612087, 127.911022716334, 130.929553019275, 126.652855864555, 132.995641193668, 127.55782073944, 133.099213551959, 129.214054398282, 132.484425795709, 134.312045231382, 128.772414780848, 131.99288550548, 129.512868093828, 135.395578951649, 128.132914424774, 132.721424503368, 132.465548554726, 130.655441606246, 132.501618422791, 130.930474305175, 133.226898471345, 129.07727492099, 134.804798458635, 129.630756032143, 130.413258842632, 133.038870988212, 130.865216890419, 135.496567578269, 130.677770613564, 133.128933699787, 128.039863322605, 126.660250333451, 130.714494912918, 127.157232049584, 129.803223001235, 135.60429679591, 132.86754390886, 132.518905373213, 127.541241567756, 130.02651577365, 129.622808705428, 130.919700021107, 133.240822700935, 131.190676809704, 132.427016759226, 127.591889875446, 132.803037661036, 128.20434025396, 126.399160874563, 127.644274679763, 130.50696696738, 135.30000431648, 135.16840277606, 126.90887522877, 132.025681554408, 131.000094053056, 130.356344653539, 127.014093743787, 129.66776831458, 133.109316663195, 130.567745100316, 126.80887004274, 131.7440451275, 129.489889059401, 129.415026562284, 133.44559463369, 129.291746352365, 131.622602956284, 132.062341514336, 135.724679572128, 128.971850070239, 129.549626070495, 127.849391798435, 129.990366621458, 130.563018872446, 132.092460280414, 135.612050273313, 134.114844034185, 129.602100868443, 132.765576384101, 130.574481977698, 134.906930721611, 130.646394266778, 126.644527313339, 132.428609856692, 126.550772907925, 136.19981267735, 135.892332637116, 134.965909510329, 130.564347636957, 132.305431198958, 129.770916352393, 133.281212444073, 132.466805423052, 125.182213004887, 130.942227404281, 132.504811006301, 132.150419029747, 133.245674341558, 131.474429392839, 129.11042646683, 134.466495371543, 129.627658739169, 132.118647883694, 125.132625617004, 128.056751230919, 131.501069994947, 131.498209546065, 135.724858819097, 131.274815049769, 136.663442920732, 128.543481177828, 136.000148865333, 128.693755931443, 129.044909306419, 126.247974279496, 132.9134059717, 128.159793447615, 131.259287091909, 129.150754832818, 127.483230163072, 134.039097060672, 135.116933470127, 134.236649186286, 129.676294235815, 131.163607346285, 133.581638902708, 133.192181980707, 124.152543598565, 129.258519614994, 126.531379735438, 136.525162493567, 129.850097944293, 129.165683383482, 133.475152438361, 132.959387367201, 126.688145392163, 130.210383298295, 132.100099166588, 131.996561206876, 134.463015282509, 133.2891145251, 130.595164783141, 129.586758654622, 128.22924501159, 129.759208530102, 132.347362550825, 127.368731032372, 129.555578610193, 126.177952979684, 134.070716163578, 123.718625354846, 125.646555701049, 127.244841078259, 124.496392501701, 136.055441761316, 131.797550084032, 131.059112471535, 132.794976239722, 133.297486788965, 127.967667101263, 125.952124432792, 132.668743862338, 124.810704561843, 125.675630296582, 132.061639676953, 131.575213351611, 127.458694229908, 133.336664218905, 130.074575270051, 129.564191695501, 128.335573467958, 129.183404900245, 132.196957633428, 137.493616365626, 129.891114179569, 132.638296552808, 131.370228605579, 133.491264611845, 132.353664999984, 128.669125868064, 130.319678872985, 130.867845787817, 131.013302816039, 131.376924322538, 131.622548935037, 132.138982539446, 133.919370078007, 131.467832448478, 127.805840495538, 131.611394857148, 131.105807558447, 129.269256787951, 128.130483247515, 129.775623800766, 132.235886443604, 129.310678504188, 131.958988326443, 128.600091797428, 126.849390927063, 132.005732854287, 130.562707093557, 130.853567302567, 124.592632448281, 130.681359901298, 128.332886356068, 127.982238110907, 127.920715994878, 133.246221629825, 133.276680188345, 129.051251101171, 131.39225731985, 131.243815492231, 132.393584034775, 131.902289517565, 133.536056258641, 125.569476113375, 127.352630776242, 132.853889283717, 132.089550818654, 137.159031581445, 130.339524283855, 130.558612852199, 131.472428212385, 128.242048107407, 127.219205466772, 129.892391000757, 132.476315552657, 129.961508678102, 131.225957435801, 129.501970832821, 124.858720325099, 132.673381108806, 135.835626194216, 131.804243914753, 133.223046480711, 128.783255820992, 130.318418492072, 129.226633805543, 127.965486537565, 128.803894687338, 129.517039629478, 137.565594898596, 127.624593625741, 133.560698396222, 133.692546539526, 133.627521563719, 130.303150165159, 133.188516190051, 131.47570713896, 131.998211772026, 125.061140026782, 130.307318667962, 126.762854500842, 129.851671963178, 131.886126255992, 130.219635548282, 134.297065224212, 134.656631174464, 130.249103167454, 125.012142788938, 128.305691421069, 134.903254127925, 134.440813119852, 130.627813510628, 130.95022172843, 127.089352034888, 135.97375650196, 134.762864837464, 134.74945097317, 131.689478916949, 123.851106033795, 126.782319329073, 124.314454489156, 129.552522583298, 131.88870843212, 128.989163575427, 130.339228813463, 133.44473638426, 128.64356193818, 133.153693747098, 130.714954409771, 135.648159396543, 133.078597469465, 128.86250225238, 131.353795745825, 130.934811912835, 137.4784729413, 132.855639917465, 129.963833767183, 128.182321161654, 130.785875645163, 133.778647775929, 131.071120768352, 132.848133926961, 126.268014192722, 135.27893393395, 128.099392822995, 129.898595000238, 127.694898641615, 129.408465457233, 127.163622381832, 128.662871552394, 128.537584725035, 129.299931511907, 132.320567207146, 131.508249114406, 126.323502264529, 129.853790539279, 131.5908628528, 128.215304477777, 129.23248944506, 128.417001800217, 130.615207017918, 134.399413772397, 127.349364483603, 130.816787291747, 140.293604288495, 129.726863996085, 129.491940790211, 126.180116221968, 133.796536572741, 133.557760570814, 128.438134745702, 133.466125329241, 127.565410044178, 130.412832150534, 131.881095018606, 131.146017052894, 128.512311650615, 128.424407238142, 132.540810881055, 134.104505587215, 125.180474356661, 130.948342215741, 125.92474625305, 132.935159394722, 131.99474121086, 125.864508594452, 129.628801986527, 127.332592981443, 136.20009566749, 126.988836819512, 129.192920609141, 133.697598172238, 127.696399570271, 130.891239084538, 129.364699833563, 129.372145870907, 135.099132380847, 136.451402732162, 135.435872409545, 132.264661024662, 130.774124528369, 134.477148044153, 133.230275262369, 129.575624267591, 134.20096083333, 128.871704106169, 135.501890837289, 128.786001230682, 136.460304266283, 133.892374243693, 131.464511604505, 132.102965235865, 135.652640784755, 128.878367695796, 135.511967613148, 124.217884966809, 135.218709584256, 130.629303944403, 135.250209926615, 134.500988548748, 128.951385512806, 134.320839640532, 131.970542801479, 126.700659650736, 127.995336257182, 126.329567811403, 127.456516934582, 135.829831540883, 134.749860423949, 132.888799188795, 134.627134654815, 127.186343953146, 131.901922433218, 134.084184271076, 129.725661380976, 131.131570953518, 125.16730730547, 131.177172634816, 129.787605265448, 130.6320818622, 133.147761568816, 131.037783899979, 133.032584034775, 133.070755539534, 136.020922312685, 131.654605247713, 134.776472657455, 128.581823482346, 133.640902887044, 132.561019863971, 128.851356116344, 127.135283699181, 130.116936014554, 132.435867986093, 130.986375624723, 127.544185386008, 132.522257527948, 135.556084827292, 125.892949429367, 132.031632084668, 131.714159532797, 131.576321706765, 127.313788628617, 129.436277127729, 126.829468964612, 131.705220654134, 133.32922520026, 127.90037178688, 132.715007237641, 130.66830547922, 127.759391159953, 141.653906365259, 132.672254000947, 128.944926334841, 129.322945459626, 128.804298537937, 130.292681160289, 135.296440550601, 130.241437564442, 126.554448499003, 128.96877379699, 126.4385667731, 136.002870308281]];
