# Supplementary material for: Hypothetical Outcome Plots Outperform Error Bars and Violin Plots for Inferences about Reliability of Variable Ordering
Source: PLoS One. 2015 Nov 16;10(11):e0142444. doi: 10.1371/journal.pone.0142444 (PMC4646698; doi:10.1371/journal.pone.0142444)
Supplement: S4 File — All experiment interface and visualization stimuli code is available as a zipped file. (ZIP) [file pone.0142444.s004.zip › experiment_code/data/one/85.csv]

	sample_num	task1	task2	task3	task4
1	1	667.222378225117	526.070883332368	345.495439488184	133.710269025834
2	2	657.960513006541	504.168695692599	344.319062212771	130.016928599141
3	3	678.045028215364	529.416409039019	341.736851815877	130.757584308489
4	4	665.54943869984	542.621327811671	345.197830415618	135.121821872497
5	5	670.207579154102	508.461107607849	344.2311003147	125.95568800917
6	6	690.016093059154	544.29995753772	344.043914759017	130.431530640164
7	7	665.215228044692	520.345678882386	348.718146151209	134.208788206668
8	8	649.939175124491	528.482901195142	344.772345841997	123.481325888121
9	9	637.072179172478	521.821387600241	342.246543350849	129.481427949678
10	10	666.503122395294	556.527667417497	346.730046042759	129.520470628238
11	11	671.676918135888	486.48790180131	341.262841888123	130.266532766326
12	12	684.901108746805	539.761657211834	341.613344569722	122.600037247003
13	13	701.163096428439	517.738126449316	349.990897416421	127.730834327023
14	14	639.867759655347	525.464027494618	340.591533232882	129.97711388098
15	15	701.725683853593	493.407860456237	342.996017929722	132.678143418201
16	16	658.108951672183	517.419892128453	344.678893344825	129.399076487987
17	17	659.316211030139	539.713338745263	346.143730190009	127.638052053401
18	18	650.711646268487	490.107758863085	343.2000110606	131.139372538866
19	19	680.705855289343	513.814014435942	347.916025326268	128.482335537946
20	20	657.906207759314	525.268487095544	337.943015634655	133.06534889185
21	21	688.366135651733	528.809414383204	343.411624796443	132.841464993526
22	22	687.931854071991	513.272167091391	346.165484207977	132.273800319867
23	23	706.788248707052	549.418798195388	349.960416844892	132.829847766302
24	24	684.794645827472	507.013623883509	344.997693101989	135.889906929146
25	25	677.378209812634	538.795693719416	340.376760447099	126.753173278325
26	26	685.070197169873	523.857047456785	341.557466369758	126.824430401652
27	27	662.880376981652	526.785457939512	344.244500082768	130.526910123726
28	28	669.260530250431	533.965529047674	346.872662199792	135.720243742583
29	29	670.182604909902	513.853238413589	345.665927231791	135.71968955777
30	30	675.086667462216	500.385406201741	348.160032567791	131.154099403953
31	31	679.274594146826	530.016454156857	342.194505556925	133.086733485435
32	32	661.82958626177	522.903403191319	344.155058139317	128.001954160786
33	33	659.737639643696	522.154388211332	347.815424822233	130.548921137508
34	34	658.139392965668	535.873773423435	344.7911846266	127.055012627938
35	35	652.598156062414	516.870506307607	346.297170418764	129.431464893444
36	36	641.002036278714	528.59655633854	345.910013597897	131.957500789234
37	37	707.200146459332	565.516424831599	350.081586455372	132.514034861825
38	38	677.106982864807	561.117815450023	337.828215934081	136.586595464804
39	39	624.359276010803	547.218603404061	349.358631403326	135.288978622107
40	40	694.904178643378	506.425438630071	336.976559164203	130.076658775641
41	41	717.963078486791	484.044042859814	346.224126649673	132.665960774634
42	42	657.842178560497	527.24985455978	337.350975999819	126.848240914951
43	43	658.534962049785	540.721119035229	343.646542597979	132.52933046776
44	44	634.964853392216	549.651974732456	348.104123151601	137.190408689506
45	45	664.502565376284	559.759041500582	343.651424834459	131.230916976571
46	46	695.531151997088	540.004974409565	342.180354732497	131.052514334413
47	47	679.949160564666	534.051671942853	340.826460860445	129.363146014102
48	48	680.986854259336	527.2529129642	341.949386678994	129.709417718165
49	49	689.353712320416	542.743003011036	345.729242185443	137.305538115832
50	50	675.929320314946	525.807605590584	342.831877692501	132.044489844719
51	51	655.629776514136	502.065320312095	340.0576262292	130.53425488179
52	52	652.467001349441	502.853013291816	345.310167505618	134.439479308221
53	53	668.983252397346	520.382600456769	340.547966550959	136.928832899628
54	54	696.726083312901	539.414522075981	345.376581097773	131.412582984826
55	55	638.451530069565	543.187997926588	343.382805721119	131.104543754884
56	56	675.871576159087	524.447990048182	346.101117280505	131.055766544253
57	57	687.786038798564	538.9876856187	345.795358938126	133.808359734928
58	58	679.553800033796	529.99534303663	346.159958780057	131.499298112622
59	59	681.40782694657	503.539700640992	343.123127426467	128.641795817225
60	60	676.932412104134	536.533865856397	343.280511118889	136.649633356943
61	61	659.19341905571	512.896838594219	345.161407481381	134.180826577368
62	62	656.782030974691	527.260189112759	345.800214967976	130.124963093419
63	63	657.4124669363	517.436207409186	344.086521379403	130.07816576598
64	64	668.079448488679	547.618445367637	341.594642097293	135.26532371879
65	65	653.286491933902	533.433763463985	345.50032534322	131.80715219773
66	66	687.375858280953	549.353879212534	340.902374150463	130.165551377526
67	67	666.919053687543	541.151495626573	346.28103736446	126.974331778099
68	68	687.424342714268	518.231126907819	345.457200801249	132.132235661585
69	69	654.444401284802	520.537679679943	345.403184192321	131.062349180379
70	70	685.427532294595	539.217419551647	345.438605154148	128.974713775926
71	71	699.057154222707	524.50207015806	343.568680642678	128.091795231467
72	72	675.045993026596	510.498052771769	339.440274724585	124.539682628358
73	73	680.682129293581	495.095329552222	346.058843038766	129.143563841732
74	74	666.897334113968	548.37020923141	346.190492008272	135.808888663607
75	75	669.719485578345	503.145163956902	340.737360080774	137.064383818582
76	76	674.742421447006	532.65630041108	341.354200487375	129.320247519317
77	77	681.61240183814	496.043793742261	346.685568913845	136.218310351184
78	78	671.429983115994	489.976471235061	342.040243682472	129.675831534497
79	79	678.169414534945	526.624558811992	340.478587207853	131.476150046503
80	80	703.041478461881	514.692297579925	342.603530299389	130.602620400378
81	81	682.455469315165	509.700883636691	343.477741305622	131.5105204637
82	82	677.614515731731	546.93272911518	346.989264456655	128.45040632109
83	83	686.911807758088	509.222958023941	338.637465345542	130.740322807688
84	84	643.470451842953	509.695731031592	342.962852556543	136.114858473363
85	85	652.829346985344	501.547518427288	345.085863725799	136.336907973272
86	86	671.501722584648	543.056294073438	347.230348582462	132.540585391463
87	87	654.665077941582	516.943638892263	343.821964935974	134.8122873122
88	88	667.562471680945	503.519960357956	343.605133950192	131.327414909507
89	89	664.573869047962	540.462006001962	347.342273564646	129.107686293798
90	90	657.843398256853	495.681035720962	344.669208224517	130.330933348625
91	91	673.632251723393	528.879873515766	347.985461094866	130.24917651815
92	92	661.717730585467	522.315271633132	343.046425714077	139.529013629967
93	93	673.634366893918	485.106301905307	341.906069912324	125.970714687489
94	94	627.354277377612	532.187035016459	339.808328906713	134.361930454295
95	95	686.068749805557	518.696103433607	345.803101368881	128.44689760059
96	96	679.635844374765	530.237222823997	340.073998184952	133.262605858802
97	97	667.789234429489	547.017532261721	343.938206780458	133.252738608578
98	98	712.108773048813	522.331260496115	349.569557859655	131.490607956835
99	99	690.994920439224	519.324492521767	346.499564555381	131.759243836009
100	100	684.426440216864	558.81946050314	343.672999346043	130.337525768739
101	101	696.917457981315	519.501008105482	347.754405810074	128.011696342091
102	102	666.22791550967	532.222564161142	346.195487406739	135.631075227114
103	103	675.454171640446	522.703688940146	343.441121047208	128.366426869909
104	104	674.980781687152	513.291671088994	345.70677575007	127.02500788711
105	105	673.656979972849	498.827002302992	348.392587600161	130.768212603367
106	106	674.879321608018	526.432383715442	346.841058441212	125.670517884063
107	107	685.275258677525	534.343789411676	337.124735705981	137.213952779968
108	108	674.452118495941	531.141771848096	344.689556259614	132.290426219246
109	109	655.16882254328	475.722245571925	346.57528279719	129.657119008676
110	110	652.286946487937	523.145618761989	341.918763097281	127.800732545884
111	111	700.626267622939	502.468567043588	339.984942046044	131.836060878033
112	112	663.378994890396	525.292019291361	342.394029754284	137.264014558132
113	113	680.565080456534	514.228653817716	343.621094070581	131.403385188663
114	114	698.200412067858	519.61011403283	346.460679728735	123.759409536596
115	115	687.036622411043	528.786248777855	346.174416624731	131.130640792492
116	116	671.786802330195	520.774871435009	339.693623929572	131.373904459644
117	117	666.997761238675	524.035773740703	345.12202651455	129.974801059936
118	118	669.327699889973	507.586449674732	345.434488033268	129.478708011489
119	119	698.33659708214	499.888772780177	346.405975882535	129.628297186941
120	120	665.906215010487	527.763266749719	343.99146274694	132.066550782623
121	121	678.668127402186	539.464684019449	341.164408639941	129.211675984671
122	122	660.485669250526	546.774191199652	349.739796743985	128.941415140054
123	123	676.461562376866	541.640301387769	343.832837606855	132.350331610532
124	124	671.385729066526	522.589471370308	339.173547237845	127.795207136532
125	125	689.676621422574	493.059637432897	347.216097804258	129.236664835149
126	126	680.168564852343	518.691880154277	342.509603313809	129.978969952592
127	127	667.757576745643	532.844317971748	345.369479337275	130.608516617933
128	128	656.384005352168	522.351078787679	341.333468899145	131.510214963284
129	129	666.775930182734	548.219088462525	344.417417630065	131.334481749624
130	130	638.138522980976	526.048747279568	343.100470225277	132.699105220423
131	131	682.4266403608	499.132072969435	341.312325654069	128.120757855847
132	132	670.003429297368	493.693448987014	342.690031832586	135.313304937384
133	133	667.645830483149	536.248559818473	343.34410899451	132.293485716627
134	134	656.315787495692	515.18379905834	348.726711728532	128.954059192136
135	135	671.457804233644	500.737181371186	339.304096483341	134.414133569759
136	136	649.845237690821	531.015109676967	343.698048348248	133.214160271713
137	137	680.007133500443	489.156446583873	342.54348393991	130.550579496252
138	138	670.248937658371	521.928671118268	346.557825691568	124.943889920945
139	139	681.087141042031	551.801684769666	344.34504093945	128.882667836779
140	140	619.074631232519	507.789578254793	344.44458391549	132.673563113813
141	141	635.499915891788	539.543439119698	342.164344066836	131.872976244529
142	142	684.521383024374	511.296911041456	348.904221810089	134.748031540327
143	143	700.648568988383	518.408885176675	343.317599985066	130.556658698895
144	144	691.927997539377	518.282588486953	344.012920918828	132.145210459767
145	145	665.670085657087	547.194813741159	338.671554119164	132.758792213127
146	146	667.311291406168	537.439037201488	343.346757456658	132.253798698305
147	147	692.050795562732	544.055197253226	343.325373921958	131.027148029399
148	148	636.766196998156	526.153874952955	342.961349384873	130.255251407717
149	149	672.415357441924	521.972845888395	345.77808782797	134.125693436155
150	150	688.194207966126	526.091026926146	338.834815008664	122.650528455233
151	151	690.839034388896	535.839652189007	339.493089263727	132.782959532331
152	152	666.310521249882	528.171350764702	342.239895503485	135.815346840921
153	153	654.972454277573	537.11834222205	340.230237737007	129.253156039861
154	154	669.50120628375	514.271091491354	337.715620593404	130.680755651653
155	155	719.050441338531	524.722139513965	344.436127438802	132.098305830002
156	156	663.777649663167	495.404562722461	349.083527956244	131.456362347272
157	157	670.119905539777	530.090822022803	350.944553377918	131.71532669367
158	158	645.80722758004	499.4740446684	342.743334109902	134.214607653559
159	159	676.61169152169	522.510597602292	344.725235859421	129.369513040705
160	160	653.869115257861	508.12221761162	348.475282282622	135.914749773492
161	161	640.202546564434	517.701661987125	341.82306383544	128.660448820084
162	162	662.650669068216	488.153392321418	346.187896862292	131.153211662753
163	163	642.522532352298	522.188497403013	346.75177449614	131.702137397141
164	164	683.418836078965	537.468681343967	341.972092797149	126.381894981473
165	165	662.885189074434	526.822652926889	343.660545620764	127.52188282933
166	166	671.816117360709	549.358565087889	342.641190864975	131.357174804607
167	167	659.608310810545	504.077730151667	341.797329492837	132.345579190125
168	168	684.196967157019	517.021283810111	341.250524038443	128.757313498226
169	169	656.154121227853	513.190133390256	341.247458332465	130.454145765059
170	170	658.279533185203	513.344110026935	348.279486461331	127.223643256831
171	171	657.980026034625	521.771965181591	344.938386144152	127.21191283404
172	172	689.398581697102	506.715433538524	351.160894936232	130.547168275937
173	173	651.01675358416	511.264025368587	346.028124015772	129.658686056857
174	174	716.052869725665	523.474155505661	344.828240374911	132.493621091301
175	175	707.386215946987	535.647953632162	340.389172084338	139.580723285972
176	176	688.044974317696	527.9447209161	342.942470588323	138.086595874571
177	177	690.064183133582	533.449857121019	345.652031559376	130.145484318495
178	178	674.960309699816	531.335074624581	343.470623821728	131.233950205494
179	179	647.878932911081	505.023272285127	347.223238784772	134.001038433887
180	180	668.264312614367	508.847734048884	342.259096554421	134.864594978582
181	181	671.239909334326	511.173901970757	343.516333115078	134.951678801406
182	182	675.165457115015	530.433960881681	344.637062650177	132.06031926858
183	183	640.3756951954	514.297072245937	346.801971453455	133.973152403952
184	184	653.700727364287	503.297572164776	345.189603520885	131.935191411352
185	185	689.872319095718	515.170272714415	349.69388490471	129.508892253893
186	186	671.7469674512	503.085074431198	347.723448359024	133.134000494224
187	187	674.334106456502	514.191604942409	344.76435489418	138.596060489332
188	188	652.178957873777	529.480211324814	348.474009202871	129.804367821935
189	189	681.509914652061	477.07006373662	345.599326782399	128.956299282999
190	190	679.793961452669	520.712430791813	341.695650287283	132.067677249282
191	191	674.707443068106	500.459253550147	341.504442227879	134.240368633122
192	192	662.915869554292	525.909499943224	340.279685980448	133.427468126866
193	193	676.847929871467	518.841684605544	339.548454995863	129.196144947606
194	194	673.840519801975	525.392790669167	342.445146725313	130.973933672209
195	195	659.768522435509	548.934635041933	343.061193858464	127.573908146598
196	196	672.82106904277	527.991421197628	346.840398478021	128.794607402108
197	197	656.142206714163	495.798962889287	340.6410317886	130.895404491318
198	198	661.777583934254	500.033849580092	346.99603087277	133.739315968949
199	199	659.898176097979	511.747478373295	346.711573691792	134.04797363181
200	200	640.178559323468	517.30798749398	343.928706037958	129.064573187691
201	201	670.491612872789	525.96513736562	347.160961615849	135.829194106345
202	202	679.355337838413	523.374027120806	342.301231711936	133.439533918325
203	203	694.28895641684	518.340849447882	342.752284478602	134.432234155971
204	204	683.220315493902	515.371907136581	346.36434198448	131.016487715055
205	205	677.569885386673	533.893640561398	344.105329192954	128.607946063759
206	206	695.044827277996	563.404536119918	341.524551325289	137.849068819019
207	207	664.022844730981	556.321797589928	341.566326999973	131.216663023189
208	208	664.319789270253	520.659912407499	343.628592016417	139.060858542919
209	209	659.997428275974	541.004700817904	348.843043886301	136.390676536378
210	210	688.093696887219	548.688047525125	345.445812551063	135.636730482388
211	211	656.434116581623	511.615998825718	344.958724625878	125.993643570774
212	212	662.730335548505	522.725538645257	347.684360805085	131.057820880557
213	213	665.210507123101	519.527094764303	345.370129413364	131.964571740146
214	214	684.187123177689	537.404335388169	344.180593496991	131.527472353165
215	215	656.148865716966	537.842707710162	343.891750185244	128.720011982991
216	216	658.801360323431	515.655940349466	340.367123515748	128.646282063837
217	217	697.637986039225	511.536965914334	343.221699586187	133.469152075372
218	218	665.267372344136	530.437857864186	343.875410038033	130.366668782931
219	219	699.710838304579	537.630596129038	341.90530414797	138.103132999462
220	220	687.310363958779	500.720907094191	341.334332786064	128.324570372781
221	221	663.580867542654	522.003475707959	350.830313419043	133.640223258531
222	222	659.49825945696	514.308652395212	342.030885903102	131.56568831819
223	223	678.371499751771	522.467508487905	345.248699603126	128.664480140863
224	224	691.460973078301	506.782513304147	345.985544300909	127.111483175777
225	225	654.695101876714	508.961750789707	342.059726977243	134.634993114684
226	226	684.871918041792	531.286505727646	344.554364725412	129.123977333948
227	227	659.891952112248	532.140401542859	345.883323268929	130.769194219983
228	228	671.053838225608	536.16711676339	346.032520931397	132.772004246795
229	229	655.27019841213	560.572081438241	340.619601808394	137.023623819457
230	230	705.522052000337	503.630673150917	345.777843640196	130.255954067664
231	231	664.797498078585	508.9195376174	345.651824981656	134.79342883437
232	232	686.191003787682	520.562988081653	351.32389321066	130.429760983769
233	233	667.337482271213	527.403713082125	348.621869808329	130.641400134585
234	234	695.655182652789	533.539898098383	346.091855884051	128.122602594394
235	235	664.068079752489	538.896081687045	345.258160488358	129.58345084894
236	236	665.881344326313	525.035177830124	331.892984613693	134.965940794249
237	237	669.503692661241	511.118873359359	339.344767203566	133.719050198131
238	238	668.030046998297	493.984394729617	341.676909026942	127.471370277601
239	239	678.432708286527	551.882476712348	345.1964251191	128.365599717759
240	240	655.726062792146	542.387051620104	342.31220486311	134.856061969455
241	241	680.759665534618	541.806580484839	346.692449301762	131.166727949446
242	242	689.048865882934	508.09399960905	348.719721932711	128.433311054648
243	243	694.006154416197	508.702360494476	345.855854957236	134.884570306111
244	244	660.326611739725	468.466206790279	340.843567496661	127.157731585026
245	245	674.601112624158	505.263280744911	346.853707759919	131.279584192605
246	246	674.948101391811	537.187798679555	345.904393379567	133.65563669034
247	247	686.014841276676	512.715073845712	344.009696130034	128.717542201556
248	248	632.160734070081	506.514327359005	342.598841652859	127.649864895729
249	249	653.18159603473	526.057379090778	336.603046408175	128.331873222726
250	250	690.183356453427	539.211528899602	341.603875649552	130.073780316805
251	251	686.135890443348	499.992751359417	347.133482434	130.172854366825
252	252	651.834009071449	517.294640625922	346.461633359867	130.208466805125
253	253	666.133502219179	470.968033118394	342.22574882167	133.294168052536
254	254	679.446641304681	502.026142858451	343.662352920012	127.929958145836
255	255	669.608462246814	555.016800311804	341.585212209165	133.451987410375
256	256	670.653638347378	515.249256268498	341.87772500959	134.096889215503
257	257	658.465884250485	534.34498836991	343.631720469718	134.278383803178
258	258	663.09776283986	552.140988590831	346.434888609707	127.84952045443
259	259	702.418469213432	528.319257572593	339.695585997698	130.271629724014
260	260	662.133087774566	532.839984347698	348.575849736443	132.579175093895
261	261	678.558604667062	540.597557104103	341.044059369711	136.486139600855
262	262	688.739777228332	510.526474231752	342.467808314137	131.323236952651
263	263	667.359481457787	545.64826296825	343.326391085879	132.599310931649
264	264	653.816789193824	543.661054509267	344.885218701792	127.835253932222
265	265	682.490146020927	532.521330847929	340.938014950779	140.260471121878
266	266	687.530413232314	538.883435267444	344.310291842632	131.739459848153
267	267	663.01147320056	498.245217039955	346.7905108054	133.593575410857
268	268	669.289553616306	530.527874155924	346.29725374943	131.743486224753
269	269	645.273508092905	532.159549770984	345.417651866182	135.841486626779
270	270	672.229310722659	509.954685870703	343.109297677625	125.457569370131
271	271	677.489235191573	536.471964044847	347.873150958335	130.204752139522
272	272	673.382754818284	539.587967347862	351.940466401843	127.958281460086
273	273	671.118184200536	509.656284624232	347.405856979755	134.662041925757
274	274	687.47658208334	485.216152156307	346.100052527693	130.263358531686
275	275	646.084173209265	491.109579871138	339.453057543243	133.932076609658
276	276	632.761600513361	539.312713623812	342.879661194568	134.906707854715
277	277	640.199804278837	528.827092417223	345.144871000327	124.184523245357
278	278	661.654938176867	519.554987493575	347.814558042667	133.953327198196
279	279	639.186682000087	518.953910592711	339.535356059529	127.897937426581
280	280	664.639718870646	512.264147662829	346.765168916729	132.596170240805
281	281	689.669704447985	537.252767322798	340.894410179953	128.065731321204
282	282	673.035515591717	511.499674045236	343.59509895925	134.345125152457
283	283	679.614414677819	533.146071854669	342.152406574821	123.679696191432
284	284	644.744896075352	485.159871454279	344.40871167631	133.510229460336
285	285	655.430301440965	522.59891659336	344.557227194887	130.66299703082
286	286	676.411318393252	527.831461873537	344.090989408149	132.289530097641
287	287	658.522469189229	538.519220547035	347.9171993964	134.638850892364
288	288	669.739023698739	548.937179278013	339.802936669215	129.307594356709
289	289	714.552599629209	524.557913166805	336.370933927009	137.761304368719
290	290	667.52004161533	549.330438772655	348.058089605259	131.006000437637
291	291	658.149525552129	515.235775966976	341.705065892175	126.421012566666
292	292	681.939238765287	533.410245206822	345.562749533699	124.990386431632
293	293	695.080932817793	542.221209792125	337.486563977494	130.725716633209
294	294	676.949816450655	521.68910615001	342.69908449782	133.219176161828
295	295	677.68985769315	544.955752782424	343.110617338142	137.505287380793
296	296	674.541291978839	535.705290905152	351.848964416162	131.512989017405
297	297	676.14069267945	524.652250695929	344.08870684193	132.311452911315
298	298	681.079526202906	510.120016470694	349.004191649684	130.589200713383
299	299	677.526883762881	499.956949429104	346.826488610907	130.18068547177
300	300	653.907849202239	530.839686175604	339.616664048359	135.455747945694
301	301	693.030975694816	484.818416180208	344.190105040266	126.086416202256
302	302	651.331543062099	520.483610915239	347.303531041886	133.111672935748
303	303	680.074229184119	516.988952110285	346.202515984259	130.149727433576
304	304	656.367221539634	525.625797551829	345.165196837626	129.125680738546
305	305	686.597872499369	521.795103995155	343.410973880547	137.558256865356
306	306	694.80140911875	518.246989276941	343.617888651892	137.215041674516
307	307	669.618308844698	520.845134406932	343.800204590863	135.595187584024
308	308	668.449925554002	517.901119406365	343.644675472485	123.892336974678
309	309	684.616481714732	518.790211716673	346.139711810276	126.432598083471
310	310	651.386944367091	499.089226355092	346.299036979874	134.252163795924
311	311	652.383582923845	538.407847691994	343.730832479706	130.7494602846
312	312	702.214306522127	528.3270189134	340.620947920992	131.099890685043
313	313	681.56544189639	519.205952240771	342.902955747709	132.214112507977
314	314	681.74966381303	520.541943738376	344.506347047652	135.189167157293
315	315	675.012596575629	504.205588150744	347.101790417436	128.63783466732
316	316	656.887071252118	542.076816787194	346.139036257835	131.764069032739
317	317	679.590672635219	519.663734463424	343.108894831324	127.361254621176
318	318	664.381773057924	515.66597993499	344.6851920918	131.803638083647
319	319	687.256975204836	529.002632186322	338.567412044332	132.589217458069
320	320	698.611117421437	492.196434853163	342.682758465068	132.602577167729
321	321	664.380448197952	518.410302210562	338.582305911974	133.875373002814
322	322	679.06941071171	546.465495385792	342.207889678352	128.643630031553
323	323	668.06969616431	523.389019893879	342.542682042907	129.717578181737
324	324	649.292233412408	507.167366120465	347.348146352685	127.38871173331
325	325	664.96511488149	537.890319736729	339.113676391325	132.530449845503
326	326	669.143764565332	526.256054012804	346.286563614849	128.535011653472
327	327	679.779396745124	520.074229129482	347.592008126178	132.170965460341
328	328	658.423685051637	522.89346457309	345.144871455399	129.56561747828
329	329	664.732767230235	515.809546690202	345.146170310873	131.245227606008
330	330	678.878570463636	527.014631239887	345.097958007691	128.128983852069
331	331	649.478369253677	501.682285434814	337.210058235867	128.985718365014
332	332	663.180039951538	519.579908350022	346.820187496519	131.855641314597
333	333	673.180377799795	535.591591382698	335.976310697483	134.747103325199
334	334	699.518794842268	516.973818228734	341.443268486338	133.733422092378
335	335	676.601885793288	518.405740122248	341.3830723723	130.175145436744
336	336	662.977393113236	502.840468054995	340.018128524057	128.880797430929
337	337	685.886913239646	526.251409399567	343.00059600236	125.507348342036
338	338	663.874375350209	516.53916715601	339.895330363885	129.759206844968
339	339	672.757852179343	541.720860540314	346.907451783901	131.129155532786
340	340	688.349445630835	524.104459279741	342.193756578586	133.5285682422
341	341	673.858776510597	544.226429220253	346.73082785171	136.491121387034
342	342	650.38893150824	517.596471735727	351.015151216747	128.984398513903
343	343	666.880169007656	535.341322929146	342.925816343275	131.161110369162
344	344	651.481808266292	519.613802113249	340.781129431359	133.907198699475
345	345	667.841748200999	539.98653135813	343.596250269736	125.914404570509
346	346	693.879702450345	512.611324577658	347.29024273567	135.535945865016
347	347	631.132349220727	529.372309126094	342.674217358071	131.200328765436
348	348	678.032645476887	498.972149445122	345.867139749494	127.299447736918
349	349	672.684728404708	516.102190049885	346.205136474314	129.194968300165
350	350	631.527662997381	513.322135099819	346.008406836756	129.60813105112
351	351	663.133346703266	550.66556986902	345.027109770672	127.189809219684
352	352	671.130821232287	524.626609221168	340.631534957084	132.013743071376
353	353	683.338925754047	556.626749008675	340.632406921072	130.050063284847
354	354	676.288083765638	539.799094886596	341.580209782074	131.573873860029
355	355	657.107806967489	514.772074230671	345.066556714898	137.755479404853
356	356	621.059294548963	525.702303939461	338.897413533384	131.793699178335
357	357	653.273214204234	556.550114518432	339.916488970287	123.410582004465
358	358	667.791979055229	526.665086694609	342.829057257768	130.081108899858
359	359	666.840913523976	516.996439851701	345.856440752966	128.184358835557
360	360	678.753078084047	508.414497716991	342.366812510648	124.925338702411
361	361	659.584951022931	530.156616004341	343.755709552963	131.477422422566
362	362	706.962634901126	502.026295791567	346.901435351145	133.837273781526
363	363	662.770192760359	536.122133387077	350.293745727486	129.887163191889
364	364	656.5695215554	537.149591703998	346.639296329268	135.409667773061
365	365	681.568579600065	539.140761316028	346.187736967949	128.190940503018
366	366	674.834705114431	529.423177826753	345.656339409243	127.88169001373
367	367	687.852122485044	497.884487255571	343.91026412236	129.785877201219
368	368	681.140325351157	524.042048626217	345.474020490926	132.384102526673
369	369	699.02625020994	543.624518860125	348.877966478602	134.192590168418
370	370	685.361935237778	517.332368153658	339.341103532238	131.591273085466
371	371	655.606367377519	545.368620528367	345.997141161797	126.216498519884
372	372	684.81654229246	526.358943177787	339.731724090534	129.379167515439
373	373	679.450453664304	506.434207822611	339.957924755799	134.364899927378
374	374	648.603753398469	514.544588537693	346.493816956552	126.413801783079
375	375	695.202962828121	540.856903281286	345.211366624629	127.436987131748
376	376	677.984040439209	554.040731995162	343.906071512958	132.903950645171
377	377	672.145022405065	540.801635176098	346.988157483094	129.727733901786
378	378	636.448728577026	525.665064243963	344.560750310253	130.629220494937
379	379	631.348814614139	511.101960014549	348.243122217703	131.763956007604
380	380	665.483051887498	504.931974784648	348.735775217604	130.048381673335
381	381	689.95418036789	544.21114662024	342.759578334351	132.932467501329
382	382	673.781715176555	537.34625598851	344.314238559852	130.621216301681
383	383	678.350661400909	528.128260695511	344.549737550825	128.994262289474
384	384	677.700315433369	505.24531690539	340.575596197171	130.960003754234
385	385	703.972788916786	541.192342520399	343.440396442788	132.727389447298
386	386	668.336126151206	523.136374357119	349.866859350722	129.034246717866
387	387	678.733421298999	512.769631995043	344.311739046942	130.337246021256
388	388	681.510274621198	526.399497953423	344.676350471405	129.391839736006
389	389	672.275833127971	514.49779629384	336.453892435811	133.278712433573
390	390	643.717336669495	471.057047297986	343.773915246471	132.285143743831
391	391	684.261101064618	547.170307210856	339.429847887294	129.722860487641
392	392	687.68083387656	507.742894145227	347.185897923482	131.680717339296
393	393	678.015949144169	506.384670604744	339.739629863361	128.944762577776
394	394	670.586731528181	546.716532351918	336.068412376069	132.611046382262
395	395	680.83058254999	512.26258261956	344.468255057714	133.821483667049
396	396	670.70188663803	543.199226007426	342.39739838275	135.962278411805
397	397	679.76044716747	505.33157827132	346.022667200066	128.378594697457
398	398	697.337422669137	539.097245153424	343.627032884536	127.097320853606
399	399	682.384853828186	542.878502895025	340.068563201712	130.500403411239
400	400	677.875689808434	499.394115766115	340.401589406826	132.598293008283
401	401	673.893273276826	470.949877205273	343.677883830381	135.07775554747
402	402	639.873313909693	514.209877817388	341.016880371883	125.211125517958
403	403	671.417115839158	555.056118138855	346.582743809584	128.80222075484
404	404	665.554317729277	543.538611092728	345.260518106845	131.744689410261
405	405	668.468319224317	507.533596901411	342.455538243429	134.360897567708
406	406	673.472314150493	555.383269019655	347.596776670962	128.281774237358
407	407	659.164293008634	514.09654606037	348.454290091621	129.208784714198
408	408	686.553616388043	498.367386695975	340.205240441008	132.388632506003
409	409	701.707819619951	510.697088712668	344.755472683853	126.641721766164
410	410	670.46645648949	545.917678161728	346.074555344143	131.029623169116
411	411	698.093967426545	507.91461537244	347.409350812609	132.978263991298
412	412	650.787723815293	526.731258345272	343.792728618259	133.041458519026
413	413	662.811595419352	542.769667556691	341.083320906253	124.522126558041
414	414	676.861589221359	550.275432952941	346.188052725058	131.206062209302
415	415	674.780622603485	500.389803815917	345.276147986892	127.369079273216
416	416	692.879881526565	523.401561350155	342.871211045625	125.865053362538
417	417	662.76275290139	536.563783536039	343.590226774472	128.996117075202
418	418	662.07155078501	535.624256968856	344.976084767353	128.211933716581
419	419	664.449174018234	548.42775133724	342.597506820727	133.272409589634
420	420	666.460637353481	545.213994999191	339.808689260179	131.346306172296
421	421	659.316829374244	543.609709235341	346.236270905683	133.689275903405
422	422	672.265852567473	519.803667656449	346.082286123117	131.124893643397
423	423	662.443872370375	546.228422062859	343.342361931674	130.626114066364
424	424	677.064220524421	517.307848117928	341.837319113236	127.521717659812
425	425	667.606578552851	525.025242538614	343.088083002366	137.420551074415
426	426	672.270635896454	512.922888559064	341.751769970515	131.980953414098
427	427	665.918432019327	548.924770522807	337.301341411557	135.692472650324
428	428	665.918975816062	502.986762238027	343.366386780046	125.77651226808
429	429	671.000435102219	524.105444680336	342.212594162003	129.447904237896
430	430	677.680834075626	514.241185640082	343.431167481611	132.914655113755
431	431	683.396128009367	545.716493774351	335.64668052986	131.233152197945
432	432	641.974961200872	510.233478286674	341.963597909433	129.772343961398
433	433	663.216080831194	512.802859598603	347.888550487941	134.447001963616
434	434	670.910096957926	549.30345705683	345.794885347363	130.851501259052
435	435	690.965032619544	507.082438396697	348.069919995163	133.132733474606
436	436	664.420136780619	494.976703365396	348.725229288669	131.527016008017
437	437	658.137064324625	541.18921129918	348.888487650602	129.18207184337
438	438	694.17607984972	511.420137616955	346.191381258883	127.350147150377
439	439	686.412089724852	521.308774384687	339.2740677746	133.444991335897
440	440	669.335894765702	506.45922867715	345.562113332164	128.762603249475
441	441	660.154563667166	502.528888144349	340.026578112009	126.998294982485
442	442	642.68201936615	513.580425008118	341.716823860974	127.531638897944
443	443	657.840123030399	516.680820775753	340.597208454408	126.930494141592
444	444	689.484338791089	543.217676682991	340.11622940299	132.149434665327
445	445	691.149768522956	520.165742959306	347.879484474643	138.740339320659
446	446	697.834401195304	500.752586051478	336.905226135582	131.315474674892
447	447	705.545846122749	497.796680579007	340.96756802708	124.922435823334
448	448	679.735941736448	509.24722242561	341.272817504542	131.648570105827
449	449	685.421375723218	514.312370713129	343.304123444876	128.608040158582
450	450	681.135407922382	509.563426942664	342.872343005841	131.60883757487
451	451	692.025285212642	507.802300619864	343.926045338843	133.027315405758
452	452	687.579069591091	512.803106479874	346.772491616565	132.833642690731
453	453	710.599426652538	524.117332633637	343.776674088049	131.874939468633
454	454	688.03419076132	522.611053586345	339.545524202652	129.361622126913
455	455	688.614610086412	518.528726161981	344.588270923662	125.994664324978
456	456	678.450549549346	522.476884622713	346.409573389112	132.396489944306
457	457	667.286617633069	510.132590664431	341.402914069072	127.96378222351
458	458	694.517336165345	501.661195316666	344.085097414902	134.117425847307
459	459	676.620537469453	544.716735614782	345.238699890821	130.506953905194
460	460	701.163754179369	516.562649458811	345.76848895109	132.20110754373
461	461	656.7617156982	516.393236152655	346.175073280233	126.252829881424
462	462	682.190890190499	544.392799101629	341.758589350475	129.711470735695
463	463	687.354955027449	540.652651886411	343.573403485504	134.252288622061
464	464	659.462579518122	511.568276414475	347.021777430711	130.202633105909
465	465	643.859371754007	500.412444035702	347.679437388298	126.68691206631
466	466	701.617401676261	502.05234324317	344.772689715315	134.510155019223
467	467	663.749807087162	538.045966821865	347.662370534877	132.431948914177
468	468	685.758038581906	524.053431283931	345.269021047843	127.894477575487
469	469	691.742707631796	515.426153785653	343.623953869976	133.226562482415
470	470	679.35144909945	522.502759833691	349.560735913727	135.638820549689
471	471	653.036364534081	497.029204168052	342.655058308017	128.603736056197
472	472	679.365032961659	520.407838080456	346.216041622931	128.592164390785
473	473	699.439595908347	537.386589185404	345.96107728629	131.904572187823
474	474	674.768621243928	507.541138871127	343.011872990434	138.57908037657
475	475	653.210143990947	541.721114589946	344.625611503118	127.801696398705
476	476	681.33717479366	475.365066531383	343.63038210661	128.551179246097
477	477	669.073103448711	547.197165120544	343.201207792982	132.094082099525
478	478	675.066430985755	506.610216209744	341.28906388759	133.508114812387
479	479	674.830839050189	510.308240224884	345.95404500036	132.192143713289
480	480	654.495902510146	543.544385188873	340.880871797651	127.736037530598
481	481	679.908767021732	530.586479124331	343.046854919341	126.564647111892
482	482	667.429516262676	511.453753574524	344.624265925565	131.34573907601
483	483	663.762984726131	543.384220088822	347.816061937788	133.196206851485
484	484	661.100169990834	537.952921347794	345.678403568616	135.363254321957
485	485	676.143193159515	538.325575593193	346.266451636162	127.929510997064
486	486	682.694758978777	521.774950751632	340.612268156305	128.794946396779
487	487	665.789751502469	510.928960668687	340.515066502649	129.32244130888
488	488	687.576895690022	500.110474328564	344.2409934603	136.530429249267
489	489	677.125758839402	513.722250406096	344.41405538857	136.036387264198
490	490	659.949553433444	516.28232255014	345.935982892253	129.333744068115
491	491	654.630055251244	532.886852136657	345.279711095607	128.97717290253
492	492	667.526704835867	517.473508214541	338.831095673685	133.06122766805
493	493	672.158094074629	513.661230080847	342.187741802456	129.492860548485
494	494	672.370296449881	510.205942014331	337.86884999223	133.033811740694
495	495	689.522562067586	492.320496057512	342.231167086484	127.101316920744
496	496	665.408460232083	492.788763059657	350.794099470199	129.406357395348
497	497	673.313737926213	543.784862719904	343.77564457938	128.681224661993
498	498	650.618125099604	502.935063574172	345.737591301573	128.474222218715
499	499	670.840608179633	539.284718234794	340.187927105324	133.727797829561
500	500	662.0550386122	498.593148883321	344.226006660072	132.031010445557
501	501	684.595123011661	572.112577732224	352.181282108869	132.928069835985
502	502	647.445827951419	518.961947004197	342.194910711558	125.912916570399
503	503	664.160418768187	544.02776599009	341.958029993258	131.157356695819
504	504	678.82470681321	484.335907463597	344.200232757116	134.39918132413
505	505	686.027961034947	491.729022263585	344.696342043581	129.634712082301
506	506	640.383064078404	527.641227214427	343.315885841674	134.674275953301
507	507	656.925729901355	526.746073736567	344.628597816542	132.302367574931
508	508	653.557919908434	531.990309237484	343.338004418238	129.445149985909
509	509	681.669746605181	511.752940867871	343.337604285439	126.827870088619
510	510	677.809202072381	509.765934937513	347.281321166564	134.947332081538
511	511	712.689443244733	511.59490697051	344.116294941596	124.352443958262
512	512	624.217637869039	506.734899441214	342.396851624658	131.694998672552
513	513	681.763572782879	525.783730383201	345.489503190917	129.841384125425
514	514	662.601065940884	540.068856956276	339.937970478944	136.464328335035
515	515	682.417001926268	513.232180487264	345.000553656649	132.526487357778
516	516	668.991880352473	510.482269968992	344.438393073564	121.323311617035
517	517	687.471883560667	546.287572761484	338.121101972299	131.937361313496
518	518	657.959723274762	517.894277830425	342.774049071444	130.813997170401
519	519	666.23221714346	514.44749875511	342.919110648152	130.987664617785
520	520	690.737926232667	535.114380744543	344.860878254482	132.104668769018
521	521	657.173335932866	523.564632165422	344.567604554123	128.946170411317
522	522	649.761283531176	545.314537548816	348.603189910812	134.626029835436
523	523	680.792641714475	498.383184033969	346.519989687406	132.449018071619
524	524	691.268817076535	518.420349178259	342.870522248284	134.29250744059
525	525	670.122698280907	514.051369599364	342.119159494835	133.527456213801
526	526	688.391856951985	538.955470326012	348.725849675721	127.134868208016
527	527	643.636213600845	521.558026885438	343.169365792513	131.18218902436
528	528	673.690747112354	517.23290419188	345.794010967628	128.431585423469
529	529	663.491788476147	542.1869312999	344.16192674185	123.236186339295
530	530	664.830119231549	504.725270094756	347.140390740478	128.698776829144
531	531	667.204389277829	542.970838617454	345.001959166722	131.350233548474
532	532	667.427183577212	515.271195672263	345.442069262832	127.617877224191
533	533	661.191680853743	531.539381888735	343.774854274742	129.330907401952
534	534	681.534455023515	506.852039604613	342.865770872886	124.820340829094
535	535	679.466624370367	577.883931254371	342.111569832503	134.411720638091
536	536	668.325185213286	510.870021573924	346.728621967576	132.351717514111
537	537	675.386975426091	518.923642455605	343.253992606297	132.465690300229
538	538	691.962885494645	498.585584667441	344.601275609813	135.760961586153
539	539	665.077271427141	513.65277134522	339.221033558719	129.897647392217
540	540	688.031114257442	528.866877279429	352.296443343159	127.15994245869
541	541	685.746332929459	493.992461737362	341.803954372802	130.039689441871
542	542	646.089103885579	547.550441217621	336.663833617521	130.055143671111
543	543	695.521115124765	494.771479325454	339.027805272722	133.952419223087
544	544	663.821479256152	514.42607109096	344.229133314224	132.758929006738
545	545	670.513754000258	540.115295819962	346.82847980559	129.109759081095
546	546	693.649244688023	503.117934439337	341.03512643036	132.423077283215
547	547	687.044702052665	496.173171873314	341.441964776429	132.653276662064
548	548	690.093301400509	505.37034228466	344.71503719456	134.811775257213
549	549	666.384575247297	507.67471186488	342.112087086895	124.714091905164
550	550	657.684233832843	532.862593949906	347.26711437643	133.392127512993
551	551	635.742912885466	514.92382375766	351.038145605881	133.031158010883
552	552	690.550429737013	534.101575997855	339.834707634126	131.968446847414
553	553	667.845474406353	517.849042344075	347.062282302154	130.908518554633
554	554	662.633195392798	500.852711816156	343.516535111458	124.722076879559
555	555	673.414152415194	513.743789511293	342.254432986552	132.59322939957
556	556	709.97883788379	503.508600882232	344.036724828832	125.438025548948
557	557	686.213901700681	513.080778277481	340.379732847304	132.805281413372
558	558	657.918842068813	506.825312071798	349.350630599793	132.965962334996
559	559	658.010553579267	534.753575004991	338.940781490803	130.314942596387
560	560	703.126074517429	517.842520063223	348.448508726	129.762325803972
561	561	677.170846535582	511.788602837631	341.778515594392	129.409358425483
562	562	713.562093355905	537.460497217675	340.062485529189	127.688701857328
563	563	653.703516318112	501.441620820402	344.981770427134	134.565693041581
564	564	674.006260093171	546.284481592619	346.288670812589	131.31232426259
565	565	664.598738063777	508.025586270192	340.23623714872	132.298114341972
566	566	688.76852814607	524.263348125466	346.204637191184	128.256285142358
567	567	664.790974323639	517.925395445251	346.495258986053	137.305680750899
568	568	677.343062167398	518.383457988752	344.382624423621	131.297236465021
569	569	662.048320495499	511.155325102596	343.00426357322	129.134367527275
570	570	690.69140172131	525.530054550578	343.455479771303	129.366077772373
571	571	661.597783722284	551.896081043543	344.422555952894	129.195291976722
572	572	672.292398772834	551.459957408982	343.295316624483	133.86194054354
573	573	663.683265292085	525.408160594755	345.929735435446	127.375104544006
574	574	689.132306137698	561.25440571087	346.857834626655	134.059751988722
575	575	650.597313104212	535.579478698277	345.829767434232	131.482253494407
576	576	679.918484137349	515.956670670457	340.69919951061	133.281938043436
577	577	674.963005919983	469.861220281492	344.453112032045	130.758060153937
578	578	684.800691974417	482.328517330155	343.372592661658	133.152173042178
579	579	661.731981313367	517.239480421517	341.378743279958	128.853354701929
580	580	662.73301783474	515.988226430576	345.167480770724	134.11813627684
581	581	662.241383400497	509.747127543346	338.496937206434	134.816145448488
582	582	686.462027704631	538.389185486794	350.441561795579	130.066304344079
583	583	668.479854989158	512.181335736057	348.304454036431	131.958002924097
584	584	656.160839084148	518.495460064568	345.761915275288	131.543854295274
585	585	666.485122072501	538.330716938564	342.276134395373	127.472189908393
586	586	656.555609698364	531.290715252889	344.676393722493	129.170590081651
587	587	650.553047164363	521.22311005974	342.670232549673	136.904605658714
588	588	678.019345930007	551.304880407416	344.327755778096	133.370796720742
589	589	678.335759953364	541.692023552991	348.627678612744	132.481589868375
590	590	653.193075649849	541.360003846848	342.21569782542	130.154259318112
591	591	692.582894595901	524.370802557719	343.354808459598	132.355463283801
592	592	671.569965633758	517.208911704175	344.667657351635	127.863875436305
593	593	669.303878096736	486.442661740502	344.103589895493	135.851150624741
594	594	691.207361783999	533.523953640068	344.483597495597	128.819770134181
595	595	664.909562484382	536.099028041168	341.313175054593	127.051820575896
596	596	651.087554582205	532.333376140051	343.963068397257	130.272293296927
597	597	691.120531469915	521.719877096062	349.099852246415	132.444086048367
598	598	691.094279797633	518.476773868633	342.399199814167	131.386370772231
599	599	647.635906705117	528.621452932151	344.046553954843	127.767383324901
600	600	692.929862630152	538.909331855399	349.336653544119	127.576206558783
601	601	651.361998473065	525.885916284989	345.443043562379	131.87010547132
602	602	654.806196206554	516.504619734675	341.120756950929	132.074230511939
603	603	652.709171466448	528.997117117318	345.182994202494	130.096089077721
604	604	684.998505718803	500.149229573926	341.638139597124	131.264553777125
605	605	674.546789086085	540.086346468806	343.544700067015	130.221145938957
606	606	624.287053918036	530.921573186007	343.761998132147	131.051140238512
607	607	665.351344976715	562.756794648663	339.503563565492	129.468357895409
608	608	672.320584525041	529.368093652492	337.271609243075	134.834052796561
609	609	673.212221465948	521.305559191319	342.734799839807	130.954918859655
610	610	700.402580276867	501.101590331976	349.434540779568	129.55351783965
611	611	682.063950947211	532.200421439602	344.826711621797	126.360411666851
612	612	652.940381692109	520.045776863855	342.500970677787	125.837139562753
613	613	681.823888310452	490.678232403471	342.742668272992	124.638970264969
614	614	659.115546604539	510.163253673816	344.70981750387	128.333430780566
615	615	693.24365304746	514.280779940732	340.139457183362	127.88777160428
616	616	671.505899397858	499.657039451284	346.749314122671	131.276767585042
617	617	674.562011969975	524.105992906358	343.547776741353	131.236410557765
618	618	688.198046086581	504.033820063778	339.237574858087	132.454114121741
619	619	681.186510566397	532.319255218871	347.805963133057	133.94256553688
620	620	685.990231453039	510.972113650722	343.635875933441	130.871818891704
621	621	669.209398982468	518.749434093762	343.695993677718	130.801904014598
622	622	645.281679840314	547.782928267051	338.901735642966	133.022320805572
623	623	674.451958302363	541.683880233578	338.830374389457	133.42673200661
624	624	664.733599741733	519.245944919673	343.440187290202	128.34519356413
625	625	687.549074274452	506.588238806945	346.34590227841	126.324406861706
626	626	653.898025790028	550.85635715094	345.304105098955	131.657490980736
627	627	665.840779908948	519.662923986803	344.450951739493	128.350000485509
628	628	656.140841970217	524.485381735612	348.386822712039	133.126905150747
629	629	670.522179135787	522.048689790881	341.243374922385	127.262097461221
630	630	632.954155887163	497.387753726804	341.220051404643	129.462784677075
631	631	700.038602530851	517.531067971719	348.225286810233	129.386380535871
632	632	666.306783200772	551.287890893106	344.970861845094	127.697798718795
633	633	659.156748366649	537.301334451969	347.031022926098	125.940823637178
634	634	689.449132391805	561.494956524121	340.322491509186	127.708352721931
635	635	660.930495749578	528.699709960756	345.794598666028	131.130601485085
636	636	671.719227791232	511.920016386109	344.815561910065	134.192524711971
637	637	643.73121438351	549.465448901077	340.559705957595	134.295993889129
638	638	673.13723910241	525.845930577471	345.879110729023	129.146180954271
639	639	671.103400576744	519.993700460501	345.993771431068	129.496964579591
640	640	633.968268736071	533.480671169879	341.336377585237	133.964885085577
641	641	668.835189565018	498.951483320801	343.170239338369	129.415855323602
642	642	675.644727506052	525.926029691194	348.679472656202	130.342980968062
643	643	666.991450645868	529.265903659606	340.770294421987	131.978393238117
644	644	665.492543290723	519.713774476145	349.033183119197	133.770381066625
645	645	659.962961641788	501.68311987616	352.393451848224	133.358693347996
646	646	656.727855641665	524.042960575843	345.054067649009	132.674813936526
647	647	668.210309736093	514.753695344107	348.683506160996	135.180854755253
648	648	648.846068459657	500.361906968811	342.8394094358	129.06818367311
649	649	665.8558259029	487.53650358322	348.361844412858	130.493004873985
650	650	680.973022083132	538.058693880339	340.364628116413	132.80004352282
651	651	657.272068572837	507.064223925966	339.841497077114	129.486840300043
652	652	675.383321845754	540.392536412846	340.395873133844	127.132336108644
653	653	654.738994700659	476.950323024602	348.862413693839	130.516472669024
654	654	680.103996326681	513.505533178327	342.490849972319	133.251527536679
655	655	663.096862389753	505.826291337685	337.209099835535	128.649159400585
656	656	687.288109946482	520.575646190546	348.551926830389	133.257036392568
657	657	678.336784854816	530.789338394163	343.492155040561	127.342191576647
658	658	672.168279254308	525.840532596156	342.001198162102	127.640254450178
659	659	672.351880158353	522.856815340401	344.675478325432	127.809159544181
660	660	666.517702325906	517.84684122604	347.187340601862	131.181354352242
661	661	685.584463997146	545.564300665678	344.608675615606	133.543998246009
662	662	678.03081340734	511.924474354306	343.112018014401	134.438282542419
663	663	644.803374975027	523.283097622102	346.240055214224	134.054328880519
664	664	652.101880742047	536.642113720023	345.69114728068	127.195880667428
665	665	667.726236328921	540.624743986329	343.260964937077	134.188789035871
666	666	695.02131065342	506.121332364044	341.697728675366	135.856453668075
667	667	683.941524025237	520.749287437759	344.51818023045	129.020997044165
668	668	685.36657935436	531.864501196246	347.089942767352	132.401809979837
669	669	690.039852912062	549.347404280432	342.806531926441	126.77951832926
670	670	651.734860190588	534.35980689029	340.26144974867	133.813789253946
671	671	646.879879718984	518.412309401584	343.527453693618	133.457684449218
672	672	696.272089291636	502.512663596985	346.195542615591	129.603460605757
673	673	696.638598284769	560.563026568698	344.901011594576	131.728410189788
674	674	682.041794071082	542.357489387746	347.402853030672	131.737887443319
675	675	661.188895430676	547.345453203492	344.151763161831	132.575564111075
676	676	674.237487318636	545.349230863344	343.196746873784	133.803980400993
677	677	700.70279508617	504.640566507309	347.354998446355	127.084851841902
678	678	660.471738619802	503.07227235189	339.971500705377	127.279670917988
679	679	663.316644821548	497.553310586523	344.36632987055	128.929359715521
680	680	690.666125681493	507.675305418941	346.164016525383	133.999821005724
681	681	696.58197797758	537.882506499309	341.788796220949	131.65854625046
682	682	683.598704963599	554.222216697607	337.666838976203	132.923326190165
683	683	678.871906454986	544.062738470481	341.130582484181	130.176090590299
684	684	677.183713268422	513.040009434022	342.481946902175	126.860987381868
685	685	671.226773526888	533.910505394182	343.116471527684	136.092210285137
686	686	658.899434516591	511.280925455984	344.841910132117	134.755996559502
687	687	677.974947127381	497.293879801953	346.342269999124	127.742871145223
688	688	675.901138213252	549.783884570461	349.097799401209	131.150445390993
689	689	646.640182450583	501.940731588718	347.138552255403	130.78185311785
690	690	656.903476048716	531.043641132688	345.837229117209	135.702804228005
691	691	670.50864543796	500.392424272723	342.335528487084	129.476703915113
692	692	671.125556543106	514.483425878291	341.029311032816	127.865585367926
693	693	657.393461440255	508.484504331216	344.202889709497	126.389952273413
694	694	650.629787018698	537.020243043045	338.941230576299	132.486507013849
695	695	665.378476954755	518.388823691436	343.113397051392	129.987470566711
696	696	656.824736224105	528.208217345615	343.131471939069	130.5053480903
697	697	663.800489061891	523.840357444187	344.587046714358	129.476731645704
698	698	669.75527748113	519.246326167167	342.377749177047	134.407705127595
699	699	686.474464662455	525.166123537043	344.648175646004	131.386394413637
700	700	727.596658265178	512.481004402609	345.585960781888	131.440249450836
701	701	650.274129629893	532.094376035599	344.499374799839	134.44403734013
702	702	679.915825701779	518.870053064883	344.689921901752	132.072577814457
703	703	696.295887462557	543.258764040146	344.82940487127	131.461469263076
704	704	711.003273196461	512.04889196568	341.965848092326	127.796617926688
705	705	677.043830589984	540.267877459142	347.0639153354	135.375700282162
706	706	681.983314782409	531.042072270853	344.848291886689	138.663706867063
707	707	673.353224158875	512.713396717523	345.435246239184	129.691593241177
708	708	645.886144827962	520.475220698443	339.687091979109	133.763336072283
709	709	657.230101341859	519.247349004793	345.154426962196	134.982033639401
710	710	657.284462166058	504.821328434883	346.204632424106	127.619524688761
711	711	692.828320914583	539.383353355059	344.823531553881	133.853981799136
712	712	688.211406074882	512.242996724851	344.569575115619	131.122086094637
713	713	670.214175410019	504.369373169128	341.684124103711	132.031452231609
714	714	703.395263000967	498.265983908967	343.205748409911	133.077528523199
715	715	667.72145613374	516.614207139867	337.980369709437	137.371151840993
716	716	656.090060273656	541.558125032903	344.38269324774	127.602290393421
717	717	667.777977774157	514.974595409809	346.252847756077	130.849575745064
718	718	681.827822652377	541.775663704183	346.09053509395	133.415951515556
719	719	685.381890617285	517.389133529707	347.270010035768	132.730500488408
720	720	654.807945900627	555.443704684166	342.237801744744	136.467275809852
721	721	659.547394698142	501.129474375666	347.803831353028	130.206289753477
722	722	686.241893434089	522.335071693097	341.980805267548	131.475285822887
723	723	666.155453235735	513.854034360646	341.671383953656	132.974252315465
724	724	676.005643369547	493.28303995516	342.33623714	129.907086312345
725	725	674.323045524542	553.242141963382	342.768503145807	133.624492013821
726	726	684.394219450819	552.501220522228	345.633465780063	130.402657148984
727	727	665.043787420409	531.541246068774	343.637850212987	134.524714924555
728	728	680.481692014626	516.069977924818	344.202948124204	134.435196841334
729	729	631.006470095263	516.969316635609	346.753072480491	134.170596459187
730	730	654.311215086752	507.37614029589	340.89216358828	131.389927922281
731	731	681.708138429527	498.537942374052	345.131903619049	128.967542158516
732	732	664.082968962241	571.151360850256	346.390120965023	131.207656459623
733	733	666.562854385783	516.859111651727	344.307781491603	135.258162371195
734	734	676.166470308549	524.338310879803	346.508759312432	125.485819417526
735	735	669.446091193959	537.624834005609	341.497766930137	130.237537913576
736	736	650.355842862618	524.146439549752	350.745170027042	132.226169743214
737	737	687.424670874466	532.633294661301	342.911902637681	131.15874367664
738	738	677.797178763842	506.320616809238	340.22575610569	132.097551551783
739	739	636.531826885114	505.081812776773	349.012716706434	135.801365148901
740	740	681.344812499207	515.916700992466	339.603849871459	127.706329937736
741	741	677.283971173249	539.481821668157	344.565998139676	134.397392284812
742	742	667.462678292586	521.345555141452	343.805776230931	129.347313492495
743	743	679.920914752106	496.501059118365	341.79355743539	132.462832434029
744	744	649.823117276164	525.512453664233	340.47134022836	133.421271240855
745	745	679.542397375656	546.99455154935	345.115594525852	126.072952188642
746	746	679.346313089018	537.699803775456	342.454973302545	133.7825762467
747	747	679.951464519701	518.294183874053	347.170544877072	128.349195440647
748	748	665.408361863496	546.704221038843	344.12015745136	126.897706083026
749	749	683.546499769254	528.82658929105	342.390869971756	125.850028979266
750	750	663.58263316563	523.805378401304	340.244968327061	126.302175350878
751	751	684.992179458074	565.832656996727	341.655432149756	132.34937684141
752	752	630.645100390385	547.179995961702	342.961197338725	136.510308865737
753	753	656.69949752242	526.490133343825	341.289541774673	128.826392775073
754	754	680.940443760466	534.310504848429	340.904073052054	136.757438607813
755	755	658.530497031246	554.088335216078	339.767923275771	128.307754990566
756	756	668.418264640066	543.221124591726	342.630220973777	132.708409560345
757	757	687.799596249612	527.071485299508	345.320099573691	137.723862308775
758	758	683.257999868537	516.381903407683	347.850771495034	134.508168473583
759	759	671.524048176992	537.562572386589	339.570940451724	130.99378976011
760	760	677.468829576659	517.189505640685	345.614763969812	128.937034452244
761	761	646.637214037462	503.606676394805	353.920097084573	135.664022554715
762	762	686.453472436432	533.197483530683	345.381897650121	134.191200074851
763	763	661.562345798295	534.444126429587	344.920114185174	131.679426694644
764	764	652.832628260235	528.590970286765	342.289680675248	130.790283590953
765	765	663.3158021211	510.598774424093	342.10138365589	128.339941922706
766	766	652.676745773481	541.87870462429	346.862806856393	131.290380308976
767	767	671.947213749268	527.339140402079	343.568318962022	129.237319479086
768	768	673.906340152629	502.978666117319	341.918454754447	129.777246248794
769	769	653.242465751414	528.305809752973	344.829096973112	138.941083947648
770	770	653.557729829105	513.638948886478	341.402974185535	129.83556946264
771	771	701.911652223369	523.987498110176	339.994068166186	134.241046712314
772	772	676.861217810126	511.22454283715	349.907396234611	133.444217445024
773	773	644.221566304072	522.711547575388	347.052946584757	129.233990870579
774	774	668.073270137029	551.619935120773	346.202452996989	132.82588778517
775	775	672.526988841771	531.085964139127	338.970984263947	136.543817511646
776	776	633.643520892992	517.238674932055	343.275546397557	129.637648099194
777	777	696.577954904368	536.967458784153	344.005730617949	133.948567857855
778	778	653.311133530065	543.513253216042	342.705923721105	130.437040964008
779	779	667.053313535234	483.685868950505	344.721951343093	136.533375661746
780	780	666.965417084157	511.298008392941	350.180667325876	130.011090464161
781	781	684.515371929056	515.192797284031	348.830888682954	129.108377383069
782	782	696.736890447496	523.529913871049	344.848275235662	132.333856198985
783	783	677.40418885942	528.51272058562	342.235965378277	131.181582784739
784	784	680.374741677116	531.143113011121	342.861011558827	128.376442444276
785	785	643.035093485164	536.471665327717	343.726810727778	132.017159063786
786	786	697.109865920698	518.868740787375	342.558982663963	134.073596804192
787	787	627.211251103696	528.583227045124	348.522362873293	131.118520195921
788	788	673.930019005278	527.594394174175	346.947250294909	133.278997764563
789	789	660.391390275053	546.785076580546	345.621480752892	131.973252605352
790	790	665.667147476441	513.120763782006	348.845575438706	133.965181125343
791	791	655.283235074222	523.054659553406	345.495874889061	131.405629396479
792	792	664.563388760387	516.203419894922	343.615409873602	134.105204623711
793	793	642.851356397057	521.759265432011	344.526560822773	134.594888853858
794	794	686.25567348019	546.376680876517	343.071712982866	133.412884437874
795	795	659.840465113816	527.991916917045	344.683696275036	131.327835760411
796	796	659.191273198488	532.08442391535	345.593285709081	125.133886854098
797	797	688.356675726118	542.208300438113	348.355069735711	131.19193714302
798	798	676.222862169727	551.486911216609	346.179582834429	133.227278369686
799	799	670.256730619656	514.457198597418	340.94552865914	129.773978327294
800	800	648.47068729964	524.025052794249	348.323978720527	127.459473425807
801	801	679.347020130901	510.6338373949	342.793246516597	129.15507007373
802	802	661.706949650712	547.082535262073	346.371478533582	129.561023469397
803	803	672.550148259831	523.799719861461	346.832155962233	130.132024806843
804	804	690.094473304857	500.092481611231	344.638930558988	133.921663383648
805	805	683.322481392217	525.966956867962	347.409459017485	129.608406699428
806	806	678.185810034685	543.941649080418	343.213690057222	130.137620779304
807	807	669.612673890326	506.301811998784	340.215253075092	129.873590604822
808	808	691.562428979159	525.437339866907	341.685394639906	135.75005620203
809	809	659.356882343636	504.82436695523	345.436536671449	134.710758821187
810	810	652.792380532268	491.645848812149	339.860747135544	130.044649900102
811	811	664.298748397021	522.13199670829	341.429445173277	125.955107531954
812	812	707.633985645224	518.698562688305	344.521852849281	132.30124540093
813	813	707.063991821949	508.655295048868	340.28641768684	132.010981220366
814	814	661.572383885665	533.444978736288	345.97432830797	127.504896799884
815	815	655.954466207844	545.865605416372	348.849975044073	134.016591580007
816	816	668.721305332259	506.781470705943	348.26142931723	133.534996013994
817	817	668.409030993208	555.680017850584	350.519542508733	128.371795048627
818	818	680.498589901421	522.209151719411	338.008509248848	136.613299254777
819	819	692.384387145069	513.109615068609	344.525414602203	127.694782222064
820	820	709.318375291042	549.863966319415	347.397794182774	133.002999738181
821	821	663.534577876399	503.716820789474	344.40845734646	135.729310851469
822	822	665.402237310502	522.977233461462	348.995074941605	127.84557308793
823	823	663.356577268766	565.233244018897	340.523207828465	134.822516133979
824	824	663.145306643228	520.647875710128	339.035277570495	128.691220191946
825	825	701.791712770882	530.131334101136	348.171432032752	129.465039935696
826	826	711.143419241456	523.409009225464	343.989441131498	132.650341834083
827	827	682.106194831955	509.497458192317	349.297329588052	131.658390766107
828	828	688.972543391658	511.740718417161	343.199983964337	134.990146658711
829	829	655.744218301805	543.0209872947	339.646494320957	131.647264623358
830	830	638.900521203007	533.228683470839	344.279955133439	133.373091427668
831	831	682.902951255542	505.941995681154	346.035487336682	127.949966912883
832	832	685.321217397307	525.595486169766	346.211799011803	128.880869198506
833	833	669.72921591997	534.523108487725	343.33523973586	129.73428393353
834	834	667.002497613672	533.377860438138	346.53974638668	133.571711689379
835	835	689.000600098699	532.522967187883	347.166478803072	130.937792346655
836	836	668.223869522021	524.854397930506	346.556305612361	130.779991692598
837	837	701.903100954907	517.431678781252	346.599425677155	133.697533056563
838	838	641.999183013363	545.287355570358	344.366410044336	131.7420856308
839	839	691.063886701747	529.549682555536	339.277052879474	123.61934512472
840	840	677.351691352106	537.2507112596	341.133561232147	129.168772930253
841	841	656.367965923264	523.990354587023	346.722733674532	130.573649213963
842	842	643.695073894973	506.495789506071	348.121539824154	125.964972907534
843	843	673.668246433022	520.339616925191	342.17629447419	125.781003245698
844	844	664.458100270093	502.367273722063	342.015832053931	130.002671537344
845	845	692.426886856009	545.759482243745	345.1810201256	131.5004001186
846	846	681.171791823891	530.411283874085	343.053185743368	131.102623170304
847	847	685.122553373546	517.953206018831	343.763210448545	129.768379109409
848	848	644.060614132784	546.68496437567	343.870292025935	128.824072659952
849	849	700.420482573884	532.303215476202	344.716499280605	128.878080777556
850	850	663.810160795618	531.992946183075	349.17791170623	133.668729934694
851	851	686.686435883134	523.240457171845	343.319580604763	130.780298259734
852	852	708.388130496807	500.984290507024	344.2257831499	130.517972286432
853	853	682.104925688786	554.698230628212	342.628322614612	132.183655589636
854	854	683.779658880538	530.232125330999	342.686680550931	131.242658251049
855	855	647.237081018712	524.49824141921	341.280617921791	130.260679714929
856	856	682.498704394164	513.766368490713	341.635474783771	131.527100226379
857	857	651.025482377211	500.862145392767	341.838443743264	132.076096526019
858	858	651.921022533105	528.531950784227	352.374014865908	129.705423250877
859	859	687.198902602899	521.540977669751	337.359692157557	130.333287030747
860	860	683.337374565834	536.309105291232	340.837029888729	130.781684155791
861	861	686.30759838668	518.416866128428	344.343629582564	135.562169341212
862	862	679.299443934541	531.930119426596	343.351426486045	129.649142945689
863	863	687.960953143681	546.823085908479	346.405336575953	139.693553625441
864	864	672.031401768808	524.405777065558	338.835069545849	129.234234811051
865	865	710.528631595373	524.697043844978	346.90650213673	128.363046475463
866	866	659.98157407563	550.850040378952	342.23534449572	123.892374274825
867	867	656.992042394245	533.385829219847	345.817583773194	132.776387677318
868	868	672.791413763227	549.784513383048	340.738309668154	131.082337248645
869	869	677.669341641809	548.953547410614	339.878707430744	125.871803286789
870	870	689.991259980523	533.795128323539	340.253283268694	130.706635171513
871	871	650.249650113661	536.962310295443	339.60396090839	129.945341257845
872	872	682.539329215466	532.027453844106	347.605510144642	131.496359074917
873	873	697.658802479515	536.61665675451	346.577623097764	127.635819194923
874	874	676.039322902648	519.990681374114	346.624691639733	131.66141008161
875	875	650.772195856971	545.54700928293	343.925066070842	131.043482295309
876	876	671.296234217324	521.856968726699	341.168466695532	130.928885731426
877	877	677.520472995203	518.790571921188	338.331120269729	131.569197337117
878	878	671.475130742245	539.322575064875	344.056499146029	131.04471275917
879	879	666.557733147439	514.802344398123	345.039168659234	127.448711184655
880	880	682.477332841483	491.763690627745	345.397818964886	127.986059002326
881	881	703.660516492547	533.658111313051	340.621653958229	128.289293169399
882	882	685.37261764003	507.528997561436	342.356498249042	126.306514652256
883	883	643.925152652325	555.626616013956	342.964241084228	121.9785785329
884	884	654.76738160518	534.919162755103	343.684444044155	139.802319490408
885	885	670.361744353705	539.142028339423	346.520651873775	132.93570218049
886	886	631.08016750151	548.661096550367	340.508017646628	135.361049305889
887	887	694.5822112902	504.598530605404	349.797099094761	127.46311886551
888	888	659.170923152583	512.539873270971	348.386522787915	124.110805445537
889	889	673.675189935875	545.219953590915	346.335142568594	131.159831066183
890	890	660.121331416563	525.775472651776	341.167959390041	133.25235980832
891	891	670.559251240596	530.096168674933	345.657151663039	131.262999434297
892	892	679.298092143594	523.35314470145	349.258242668164	134.870970742423
893	893	673.836975828093	497.533171059607	343.930025480438	135.6359567081
894	894	666.74861292556	508.68863435417	342.147918581887	130.951607145149
895	895	666.176808364866	517.897649458817	346.289275177939	127.496142842468
896	896	672.667581011651	528.306840773181	345.548822607343	132.219091147968
897	897	667.093994362226	507.11609406836	339.098264176655	127.143074335436
898	898	665.463100850119	538.040394189758	344.362878158039	131.606194974374
899	899	653.345543704483	518.112870868442	339.187741643801	135.21091409109
900	900	674.690997538134	510.320377654621	348.128923698428	127.256132564009
901	901	693.086228946504	515.115148808467	343.53645564942	131.618004038682
902	902	681.484808711985	523.926193189385	344.863021663314	130.111790548221
903	903	698.75680412461	539.623331859761	347.965858919563	133.605224616817
904	904	669.483226108779	491.389038513921	341.111311117568	129.61240347298
905	905	682.356381673797	492.883302631403	347.238527271523	130.978661445454
906	906	661.417603469414	535.30303148531	344.336737718543	128.657192581977
907	907	681.565300794602	536.692019817355	346.067322236996	128.878168876431
908	908	642.592284929489	519.976123543902	341.635703291075	132.754312175876
909	909	664.628115786897	538.967626745648	343.753307459265	126.688610721604
910	910	665.443893772024	495.766255312265	341.138106547365	134.574299444577
911	911	649.932895457428	526.88230017353	347.230722346359	131.219821898224
912	912	669.467377408022	531.674766259034	344.010623408985	132.064442945478
913	913	665.274614867247	513.168781671666	339.331396409421	132.222485474183
914	914	668.379129664881	508.523093659736	342.904487636116	127.028653161746
915	915	649.453709814102	545.514023203302	344.260736039954	130.25391948878
916	916	694.473096832054	551.52471336506	344.149929672288	136.77179152059
917	917	679.268813648534	535.854989773256	347.44857158363	126.709646815065
918	918	686.84197863472	510.805112851267	345.013330835044	129.567918944849
919	919	661.643801237138	535.717298876017	344.087686827682	134.947313700137
920	920	687.766620612525	514.822914183625	344.927800033563	130.736738618942
921	921	679.760432703299	492.451689356219	343.808965353377	128.747256571546
922	922	696.220180756007	526.19164621464	348.013536352756	137.248417092729
923	923	621.005863679672	516.739095332496	345.676266353106	131.666352534024
924	924	662.040771569782	507.25120268959	349.479478872604	121.958015364981
925	925	656.093946603964	531.505746557685	343.464641064327	132.627767298462
926	926	656.786120377732	548.850199020882	337.938308810174	134.416113781875
927	927	672.470516215529	497.287586263924	346.969861417679	127.328275694298
928	928	659.13797374986	524.627680993543	342.885863704652	128.520135435547
929	929	673.34407019221	532.949386389114	347.89896682152	125.994390069363
930	930	679.533078101978	494.082440691784	342.848276945588	128.489775731885
931	931	652.841447768404	527.154040053797	346.067898773467	133.104788069242
932	932	676.868971982312	544.949540952263	347.277830470415	129.777836301706
933	933	675.592711839503	517.717796391362	343.877092954028	130.650294298429
934	934	652.928873483795	512.838895409947	342.175033922084	132.43559576533
935	935	693.225452844379	525.204766978758	343.383511986709	125.777175395137
936	936	663.620568798075	503.609974508151	343.835298330709	129.112922174263
937	937	658.155199418351	503.781769186405	351.522746571236	130.368897542442
938	938	678.439183725155	542.219324145152	338.957565871441	129.152640058157
939	939	682.766532681295	521.013771101137	344.547430740064	134.427310846103
940	940	690.85694439853	542.345998848248	344.254486872569	135.484506443998
941	941	671.007997155921	516.712468759539	342.338649745688	127.882880507215
942	942	683.107133746877	521.419104022742	338.185079779467	128.282177109593
943	943	670.495336883716	528.786385781931	342.973542146049	130.262833709422
944	944	663.502463875211	533.880126827726	337.932467493693	130.530145634322
945	945	676.683179657313	514.500234212084	346.412762733244	131.725736674529
946	946	653.275076129646	551.218138411961	341.094263063005	124.513301397325
947	947	659.669951075471	526.395433669917	345.513777134854	133.437446272429
948	948	693.405557518682	510.174470867126	345.387433232672	131.231044386642
949	949	693.887735947392	529.561241742839	341.150413224931	126.127272074754
950	950	641.251998149957	517.664146084432	342.352958658565	127.626716195951
951	951	687.083670982473	512.464152420623	341.520124264757	128.572479687243
952	952	668.14519132587	520.465717385933	342.871534282087	130.510529548544
953	953	669.504350538047	500.558017827736	343.873625694202	130.336440044418
954	954	695.960379703096	543.590467639915	343.65289719322	129.232971483785
955	955	689.872465204611	520.546498934444	346.164120481338	135.438072136208
956	956	679.785708812437	515.585474467757	343.820876990655	132.086112817454
957	957	670.014455878553	518.108565530829	348.047460680884	127.473278482876
958	958	662.945030143483	538.519342892388	338.575492761178	131.056252692004
959	959	675.795660195363	513.625595436772	345.029006640019	132.411615288909
960	960	693.080062907499	557.2718783481	341.052004010783	132.862129764782
961	961	696.692005226711	539.14755852805	345.933758223682	134.12771594971
962	962	697.248220016755	530.824608553337	338.249141489979	129.727282143938
963	963	660.899092654602	553.087836492881	345.423487041939	129.576271294955
964	964	673.682176695964	492.584927427053	340.462330810228	134.648036200789
965	965	682.157780141566	520.944335040236	343.310120613804	125.376801698975
966	966	673.475926210347	494.947860331048	346.386482141664	128.359550579231
967	967	685.652506233388	523.177419420226	343.225975108799	135.611733157974
968	968	676.232971133715	525.466011553826	339.860711080309	131.719574473221
969	969	671.260700950502	507.007400413153	344.090718776287	136.097553089895
970	970	671.816172940055	549.775239390163	339.794890468467	132.279780303321
971	971	687.292605124053	479.973887948492	342.934663449397	125.533454349507
972	972	689.034018598999	530.32037050591	348.991633953109	128.367847441868
973	973	679.410552073142	555.750122138198	343.194097409293	132.51956120941
974	974	652.525061931008	516.266387615752	342.884036638833	129.518267045921
975	975	675.902350551075	519.326542811925	344.229589096955	132.912398103212
976	976	672.683971077795	522.972057349846	339.861571265723	127.219138171412
977	977	663.03690487578	535.587781061358	338.409711584886	131.834222156997
978	978	662.735470380014	530.422212700382	339.336661126101	126.726798998344
979	979	656.788104233834	522.756605326255	344.48845930531	128.790517119777
980	980	667.148185216855	528.325121351078	345.683980107799	129.109178949927
981	981	686.018790670276	492.161912391312	343.775462252347	131.500490901737
982	982	694.099289618106	513.549784292965	342.794849984198	130.019530652626
983	983	672.04503529308	539.678155521937	344.609841915092	134.503810818012
984	984	684.729249858108	542.287380772211	349.642211460217	136.067899403322
985	985	669.867270553009	526.826533900375	347.58963187232	128.697335174162
986	986	654.782592031698	517.248662411496	344.848991225245	131.768870287969
987	987	655.65313771747	502.321448139141	342.733831079474	126.6254838151
988	988	671.66417295674	541.117748462736	344.642862483921	132.231060080649
989	989	648.809883080154	541.129044724874	345.112380834062	129.557613246012
990	990	667.797755207496	484.677287284673	344.073044332115	128.840449997585
991	991	651.071802700324	530.045842122581	346.084305009989	132.279847888555
992	992	666.61512146793	523.806243342327	346.027575833306	134.533843058051
993	993	678.453572942338	516.494874013964	343.84749468973	129.162312147159
994	994	678.190940895255	506.261656555733	339.846655736471	135.795716181227
995	995	663.013261878912	541.834600597962	344.150307375167	131.549119361272
996	996	679.089494415991	526.409545446886	347.72278720471	137.283896752956
997	997	705.236878337617	540.623494870419	351.605268050005	134.546539263769
998	998	684.18888534903	511.499997061556	343.799243041094	131.623172048938
999	999	692.651084901433	531.6222881681	345.473674095079	136.317146652047
1000	1000	677.393134303943	510.63341271315	347.652854184946	130.669041743275
1001	1001	652.400410586452	498.998163559409	340.003195368548	130.004803663086
1002	1002	644.310972520585	568.042407725631	347.792918643458	130.752828255326
1003	1003	698.182980654632	495.843423484283	341.597511243787	132.866394243607
1004	1004	666.303914395387	518.901919337335	345.393416151363	129.918282076166
1005	1005	661.154701527875	519.228250359164	342.591704496283	129.687989959915
1006	1006	673.9542469061	503.353001424598	342.333787059745	130.425797339211
1007	1007	699.144566489328	540.796371327053	342.208866114645	124.114681407717
1008	1008	691.4474918902	530.461704137017	346.425380795877	132.246894183258
1009	1009	656.623026259786	521.021215159169	340.81163816254	128.704249557541
1010	1010	724.234813626789	526.88294710413	347.293485263645	126.945089134187
1011	1011	642.612210189095	534.788744783926	344.416573961241	133.196776091554
1012	1012	681.605444627483	530.787951589678	345.892133037098	129.526888780044
1013	1013	703.476228113623	518.565941149582	343.237897980226	134.56273508597
1014	1014	694.928692067109	508.971459644277	345.942013316062	131.198661890982
1015	1015	650.530225778972	501.817234444429	347.177703579887	131.317357491462
1016	1016	680.747717823268	523.089270128344	345.880663700732	128.14427893103
1017	1017	620.98212843112	497.524496738625	346.155674302492	127.27132924308
1018	1018	684.924368183565	514.709332175273	350.088049800029	132.46398752843
1019	1019	685.669175063043	527.039844920867	345.723818809772	132.634552663189
1020	1020	648.888581055589	520.750583968755	344.498002557001	129.910029818909
1021	1021	667.075313567666	490.400420615076	347.187424813356	130.926142373396
1022	1022	644.939901053217	524.572788426487	347.825682546168	129.037629946942
1023	1023	683.952221328097	525.324896237016	342.718174766647	132.51353033236
1024	1024	652.207359567584	525.427719375966	347.437580778332	133.962523783966
1025	1025	648.251428878573	538.318474591268	346.677067854054	126.36817161305
1026	1026	656.647253016968	546.416539898296	343.91102106225	131.911493951229
1027	1027	672.131723316381	490.829626074287	340.402766745806	129.04187462206
1028	1028	655.330846106839	495.89508602784	337.953195010402	134.780493190358
1029	1029	640.094224479532	540.221698248472	347.50270213105	123.961838651179
1030	1030	722.645081433665	522.70158720938	343.103684493248	130.338928829145
1031	1031	666.006292546562	546.003747371821	342.761140241696	138.094420658634
1032	1032	685.481597126922	525.12637745639	347.757169458939	127.660489632358
1033	1033	673.430537111764	511.590238754335	342.096667580928	133.232549215209
1034	1034	661.934799199141	530.613106782503	343.900904121002	134.659426032883
1035	1035	668.627007190172	497.793369795575	338.498623580181	125.594364449027
1036	1036	662.627695854485	522.932842780955	344.449817572941	129.187891250382
1037	1037	648.644289025504	511.987160974182	346.331282754637	128.666622043924
1038	1038	682.661627109877	511.552210923229	342.291436910213	136.645895964218
1039	1039	654.305456995082	507.665247209015	341.709109562269	128.938999353211
1040	1040	681.197141125985	522.511059996682	347.425349260451	128.82085542838
1041	1041	704.972639978427	523.017474852851	345.289783305773	125.885030860198
1042	1042	666.004689852283	509.331232111913	346.205737706747	132.060147388649
1043	1043	682.053663995784	531.981075822864	343.247051024364	132.67254888489
1044	1044	670.392844457974	524.492918540199	346.107535720996	131.232468101808
1045	1045	663.858413139068	531.688689349041	345.997007504104	129.713049996348
1046	1046	653.328062034294	516.32233662162	345.914503502764	133.205741899676
1047	1047	665.575365795819	540.837713773281	345.779694801669	131.812909027561
1048	1048	628.744092485404	544.35579517918	344.112089532098	132.565035022065
1049	1049	672.21635048872	522.598311940441	343.529844286421	127.22629808607
1050	1050	720.881537587175	514.461059224679	341.322408863863	132.84511558173
1051	1051	667.652323475356	543.18860137561	349.12516880011	129.619016907243
1052	1052	682.882599757237	544.831253470408	344.178009116075	133.570036660563
1053	1053	683.0157081248	530.158592450259	343.385694744677	129.24962254041
1054	1054	650.283203883789	492.278767833132	346.477432585566	127.335885676796
1055	1055	657.054728900735	526.998863305173	341.693439681581	130.612283569038
1056	1056	657.548518748801	514.563439456777	346.309400288224	133.97365549893
1057	1057	683.323763455677	515.281168216407	339.605418492968	132.154637514888
1058	1058	672.412283791049	519.111948419363	347.078248977956	131.937583251306
1059	1059	683.086385759373	542.876285305115	343.918969247939	127.507598290383
1060	1060	646.753626143382	536.652663818928	347.949605955543	130.167221202791
1061	1061	690.444960824874	570.826199558568	345.476801611986	133.491866750913
1062	1062	665.741321362855	550.175141374437	339.42701689495	129.952730990797
1063	1063	668.042395154204	537.638135779865	344.115446439943	131.452565211866
1064	1064	651.387455109835	553.015600542623	340.213096299655	128.715395977481
1065	1065	678.539153175107	526.410436742656	347.465246387347	131.967151391034
1066	1066	666.929470322864	497.450848827275	343.661964300443	127.26762913999
1067	1067	673.793258374329	537.382054012197	341.051318215205	132.261647502231
1068	1068	657.639545555429	507.790525914784	342.522331484645	133.41101669028
1069	1069	701.042303029784	502.737360041204	345.028042590104	131.613796098952
1070	1070	681.891542056107	492.047764906963	343.763654504367	127.085606411615
1071	1071	678.492795983108	503.579693820754	342.819983710571	129.651943589932
1072	1072	672.914396581113	492.985109167035	343.924882621521	137.696635529684
1073	1073	680.658436170734	518.352767147446	348.078152519405	130.353316803284
1074	1074	672.447453764933	511.697752895742	343.125931702373	131.522332320578
1075	1075	625.588891061103	513.735555326971	346.934573468731	132.599974393703
1076	1076	684.661136356283	538.227080518849	348.665480263886	130.99252956447
1077	1077	654.378827765892	527.496765606272	342.545479817837	132.638510319731
1078	1078	666.63856333279	514.378719845415	346.376456375672	129.213041983316
1079	1079	668.61437108323	519.551453377824	347.787247676115	134.225350038314
1080	1080	676.397935393326	504.869620477202	342.138068337241	123.917502205713
1081	1081	670.890276467023	539.191188191685	343.796607351918	132.328264329615
1082	1082	674.988370716666	535.714059291076	342.08311256575	134.489100527066
1083	1083	679.624921749361	534.750329080363	344.923934439602	128.845089590668
1084	1084	661.942636496527	530.344612092589	341.651957453089	130.846763796567
1085	1085	643.422937268127	536.04596952743	343.233772686142	131.685838458477
1086	1086	687.001738887682	517.735473819078	339.961195505592	134.938177174601
1087	1087	678.804362780978	537.436830608608	350.331004262377	132.817482231756
1088	1088	655.709044207463	500.002877746139	347.256685139779	132.664684793946
1089	1089	671.117734196989	531.548278570923	342.445187658491	128.251724976386
1090	1090	657.875001574593	515.247246148051	341.863576678811	129.132560996052
1091	1091	672.288202446425	533.822260720615	347.317926216203	130.241798381603
1092	1092	697.808732791452	513.86655333805	345.723899601044	130.088900279971
1093	1093	654.347746561118	513.964663594562	339.087425018453	129.017319394637
1094	1094	687.517100126321	488.60353386849	344.658683444445	125.08742074169
1095	1095	669.271065750207	524.486595775604	339.464552028935	126.418897273937
1096	1096	699.478687641288	508.668265791461	347.039955209523	137.029693497706
1097	1097	674.033055779615	521.073219643711	348.122198537446	137.046535088359
1098	1098	650.555509277365	548.923904281551	339.255605775007	129.791745923159
1099	1099	681.128487174433	534.249041165298	340.811083099983	138.706805223087
1100	1100	684.231096503729	508.518995129258	342.953307261811	127.008201110168
1101	1101	657.185161796171	514.075391453097	343.167898570781	134.891059049021
1102	1102	675.465673608202	544.357398957246	341.959842158926	133.168867590419
1103	1103	680.435291552924	511.905745850287	343.50285194997	134.404785722325
1104	1104	651.17519552859	507.471030946334	346.316968642423	130.972494266371
1105	1105	657.481377675446	500.14867069007	344.40044161092	127.353157077058
1106	1106	649.568269878145	485.291894521278	348.788296536021	129.367224406765
1107	1107	660.688383485885	518.892578897894	349.159487942824	130.538232267382
1108	1108	672.745014794893	524.432073362631	342.095029413226	131.904569820256
1109	1109	648.014342610607	508.742550286609	346.524710292537	126.741736693511
1110	1110	676.289716157463	521.308010384552	341.869999861934	130.886867582995
1111	1111	662.252979300721	529.416137072338	348.171926195097	133.28443174047
1112	1112	670.103177590954	511.588264178775	347.190634988734	130.619143015521
1113	1113	642.080152750632	530.786837601155	345.030196593369	128.358919301079
1114	1114	685.233991124995	545.95245422437	347.555623419964	131.953459767327
1115	1115	659.046630834418	562.999307975606	341.956352688756	129.282151491667
1116	1116	672.515469417318	497.772616101831	344.239933113878	135.315613365695
1117	1117	672.928477250756	530.532489911768	344.331291680146	131.19976576444
1118	1118	618.358416366569	535.826610623211	348.311354487511	136.508210320264
1119	1119	660.249003517266	531.756078488302	343.816665702898	125.894771801644
1120	1120	653.34346537043	535.123596294558	345.640618734242	135.52923257193
1121	1121	663.752118898459	568.043572126813	342.428576685867	125.818815841046
1122	1122	688.411028658767	521.915909832492	341.536977963235	132.17144120298
1123	1123	690.115836998068	573.46871143612	346.263442232422	134.084513217597
1124	1124	678.03449330519	522.00652195734	339.429609285109	128.947024168013
1125	1125	660.327749185836	490.283623143834	338.759176172587	130.268662211252
1126	1126	703.779131833611	535.60507974591	343.102373719265	129.511147802062
1127	1127	639.64440044375	482.788670384466	345.524148745408	132.906990055203
1128	1128	650.666114343101	493.705180954563	342.588750774643	131.180659212815
1129	1129	658.753613425304	516.60474430159	342.63425483644	133.69622538834
1130	1130	648.197588390677	523.83127512668	352.488179107708	132.336476920405
1131	1131	672.427288706202	504.2021223617	344.072615076502	133.847793248783
1132	1132	705.37569554017	518.553587294351	341.559681455428	127.720156543494
1133	1133	651.924295169403	527.382610134481	347.802320842538	136.813091316998
1134	1134	665.80335105715	533.528163696581	343.206727701246	131.452405994843
1135	1135	659.833701043392	512.411802598038	346.081749348569	131.401183858613
1136	1136	679.392178525735	528.219493359694	344.927817337717	128.362220802132
1137	1137	690.190266343737	519.543128020872	338.435351219309	131.019007468725
1138	1138	681.874353813004	544.388182089371	347.595608015972	128.877466612808
1139	1139	665.263425030822	505.127257664236	341.899021807437	132.612080820997
1140	1140	646.157085603577	508.727125690086	344.999062779533	134.257336341631
1141	1141	657.92140266354	518.3484209779	340.685224858103	136.242526018512
1142	1142	654.561366773448	565.995889084001	338.675219269264	128.89570373641
1143	1143	690.363628073925	524.455238369157	344.576296761331	127.965378336923
1144	1144	666.662177109858	515.472056352754	343.973279648531	135.720437933861
1145	1145	666.192580005702	515.816783341583	341.914434065091	126.090321725779
1146	1146	670.904495114609	514.17814905284	343.749084305624	133.582945397364
1147	1147	644.484094061913	503.743033448404	340.480982873606	135.495310749967
1148	1148	664.939580908936	530.049164392496	340.639414826258	128.393604863942
1149	1149	669.948466385661	549.647985002003	338.421896715296	128.493039788236
1150	1150	655.913154152511	524.50914407555	340.338244292413	129.585968844868
1151	1151	647.559860220249	517.422192852113	346.398439266724	129.322898287564
1152	1152	690.503393154195	547.084956425485	348.704755168514	130.710578973433
1153	1153	680.506985437615	512.499325813745	345.990938935785	124.153635518666
1154	1154	672.444178551922	533.667922934248	346.014835420287	130.657702310673
1155	1155	704.234748183674	508.148622728171	343.84892918624	129.772193696255
1156	1156	679.488636337675	554.102432586047	345.931643243894	136.401615643525
1157	1157	662.888077032293	482.089773905693	344.544499923908	131.224539858564
1158	1158	649.109226593108	534.985522155877	341.516528110755	136.535367093735
1159	1159	692.028897141625	523.277902575423	342.918930514133	134.998629822785
1160	1160	668.093096236027	507.178027244277	343.289400627974	125.814500890798
1161	1161	680.818260800863	506.396227536504	348.313679513807	133.920289541335
1162	1162	693.238601218005	531.475972382571	343.242208509741	132.77118894752
1163	1163	687.130190486884	509.790281135866	343.983532577935	128.011570417812
1164	1164	687.207035564025	557.543138331317	335.293381422852	138.779519546188
1165	1165	639.882346760646	545.829622437326	345.368009907451	125.582815371441
1166	1166	686.030996070946	518.998095512643	345.286236049302	132.366488281644
1167	1167	662.677575303218	504.195225179822	345.603877963507	130.312314081763
1168	1168	667.739272207083	543.828021595264	345.488833002703	130.429029038758
1169	1169	689.9792452153	521.804018806429	346.684308250496	131.449967741166
1170	1170	657.844805007833	490.462912621633	342.787519380563	123.305479618679
1171	1171	682.017834460618	536.273653296851	343.509362612124	136.669256466576
1172	1172	652.088296830176	506.215882960103	339.101463672711	132.638485883674
1173	1173	656.775631385854	532.583950984641	342.656821705264	116.40245764118
1174	1174	693.830527259427	529.943872861344	346.743258195148	132.946131226752
1175	1175	658.239237735846	553.174754636224	346.76767229061	129.883979793276
1176	1176	687.267028020884	497.471564936198	343.597476719424	132.602407895685
1177	1177	657.270702362596	529.365026816866	346.384746889168	130.889380877447
1178	1178	694.372241129621	548.405562675986	341.164528333586	131.468832401219
1179	1179	694.895652580296	543.006551755699	340.787774927128	128.247225618984
1180	1180	668.426607266848	546.587389590716	337.821715231834	127.766882308971
1181	1181	695.467601604165	538.084595460905	347.296254228825	132.385029476723
1182	1182	682.353742384328	515.670168407039	348.050563805971	127.200078037434
1183	1183	655.356921146029	524.869490111706	344.078942653093	137.41712186693
1184	1184	660.625448170843	497.284025001462	344.812681651727	134.276241494195
1185	1185	675.92129867229	486.614939562362	345.098753180505	131.198216657892
1186	1186	669.601929385335	513.594765794518	339.636997411342	128.712009581169
1187	1187	667.019052801133	522.392541580428	346.180322429749	135.935316265926
1188	1188	683.113923501063	517.981282563419	342.062034009676	124.13945440681
1189	1189	686.631999434429	497.859017756519	343.092346247158	130.614796686257
1190	1190	688.469512150451	493.923816474051	351.182080600096	130.409598888306
1191	1191	672.481844425712	527.28327649442	342.098514403356	127.248340796032
1192	1192	685.559345589923	515.544970488344	341.315725401887	135.516697773084
1193	1193	670.911817553656	513.164335258335	352.210509026056	128.000689780619
1194	1194	670.705433260778	513.294610967724	343.378862231768	134.725907127039
1195	1195	674.257367510011	514.904943647447	349.576709890154	125.682544856705
1196	1196	645.447423017345	541.409381816163	347.13270136765	127.785380962087
1197	1197	662.532775364487	520.371495406237	342.205231611597	125.61170383523
1198	1198	658.428291815934	524.184978678053	339.107746681978	135.327068684077
1199	1199	687.790370198031	480.094596499249	346.146424412139	131.338266837137
1200	1200	685.722823992729	533.340440777248	340.165128257623	135.3867943929
1201	1201	666.451468260266	496.267695506062	344.98191215143	129.133314130069
1202	1202	694.470855331516	538.397030001637	340.887612662381	132.413394327163
1203	1203	662.150594959384	532.984680247305	345.26602607969	134.332688498475
1204	1204	652.833417521832	534.571431314224	342.133777088867	130.067985584402
1205	1205	663.766151091502	547.863409645867	339.925403333897	124.136189427822
1206	1206	664.538271944162	542.011518640213	345.380165445971	131.868347237115
1207	1207	657.977701600172	513.726277607196	344.789969098485	132.163130215333
1208	1208	691.610886500684	517.04320746524	345.13544780156	133.365627725418
1209	1209	685.50461957935	520.498631995983	340.058791220503	130.408130821786
1210	1210	667.023915739951	505.160342648534	345.361665186743	133.152811819558
1211	1211	648.873612965926	533.333924438625	341.830506921739	126.840557466649
1212	1212	704.771263666149	521.212914820364	344.794064887982	126.217202526172
1213	1213	690.79246276423	511.803430784033	347.678186490864	130.016527252217
1214	1214	661.962635182293	524.5453584674	343.319102256636	130.230309841681
1215	1215	692.155998647138	471.391899500305	342.212892530992	128.210379958855
1216	1216	660.108668771629	502.027890518804	344.540504582905	125.393647195093
1217	1217	641.724437247248	532.270743309171	338.917330118207	132.600042802631
1218	1218	688.397614553589	518.311808853932	344.792946628824	133.369576887725
1219	1219	682.333872642099	497.902193629567	349.413477327653	134.222227476556
1220	1220	660.37711043302	524.114053652006	340.053523249576	128.228693276831
1221	1221	672.459599007399	482.587728204043	343.639482207124	126.371345402174
1222	1222	686.900558977498	514.913021374279	347.758018561755	125.925349596167
1223	1223	687.912252338081	528.762133707144	343.067011358432	127.92630101189
1224	1224	667.100739257946	526.635497205508	343.888466734677	131.377917785319
1225	1225	679.714199113572	547.431683402916	345.814012955236	126.334351892628
1226	1226	703.924745948213	532.572012126733	339.294197847444	130.928950898244
1227	1227	654.449907633182	505.548840134783	343.273066323779	137.276135298644
1228	1228	655.736962754432	489.340631152756	339.631844004253	131.986612428834
1229	1229	717.084459862187	523.308351402771	350.928540976407	125.343017359292
1230	1230	666.621165193679	523.995365031969	344.701912707916	130.942768366831
1231	1231	670.579214011953	545.167909671615	344.666285645907	135.570291415134
1232	1232	681.101153521817	502.129052807758	347.740836948241	137.415003644246
1233	1233	691.093144603123	517.870510185047	339.83479279301	130.680931358034
1234	1234	681.998197731082	507.558026952488	343.15866149992	133.419030423915
1235	1235	674.453900248504	516.289761468245	346.909973866726	131.8494964407
1236	1236	700.930025877472	540.728232523198	346.978993793418	133.455370769473
1237	1237	702.660486751692	532.453249186556	343.853113667673	128.914726987182
1238	1238	678.071661278383	514.680517421393	336.095254034231	129.911211229952
1239	1239	685.688397862185	517.576425347393	350.67319677031	131.879989758636
1240	1240	686.561155135651	529.591477135733	343.433105014121	132.99884736303
1241	1241	665.190341170165	553.443542866488	343.469481503166	129.932444393398
1242	1242	666.686321813184	518.55197830694	343.199786719865	125.537640255651
1243	1243	669.1609953946	514.226438384649	342.067692780055	127.571277829896
1244	1244	661.536224226297	496.867782887191	345.723735624182	131.161758659952
1245	1245	650.681906302779	532.798861179256	344.900143976796	131.641596053807
1246	1246	686.679730823513	505.068155168652	342.230336054619	135.983925540292
1247	1247	667.627936809501	523.617112991902	347.543074803551	130.723824103229
1248	1248	657.45592761936	544.213990406159	343.249133637487	132.953131481481
1249	1249	672.050428612421	486.80702474416	347.229651694016	135.607805339515
1250	1250	687.496912458887	511.799404219791	347.64423149004	131.825828016099
1251	1251	672.713469632917	539.816994062493	345.100106515253	129.51315763157
1252	1252	651.374748965397	538.275734330087	343.641117836529	130.607342670034
1253	1253	655.542891179424	534.916157024919	343.368223879072	131.830599468881
1254	1254	671.425352628305	531.216933729713	349.709587422111	133.194474232307
1255	1255	693.452253342595	488.576766296466	342.892010977358	130.813191540393
1256	1256	658.851744245685	532.856244121544	346.071751139182	136.876535859347
1257	1257	679.48001968365	535.660559410491	340.028559431271	133.79695034887
1258	1258	685.765256913152	484.915247131069	342.206179477261	126.90248034224
1259	1259	648.216953449724	515.371697368556	346.908462303048	128.242207725228
1260	1260	636.613424049294	513.500012063394	338.836127052682	124.069188300399
1261	1261	667.346236645265	514.080417201975	346.981779993368	133.203759452693
1262	1262	671.362726722406	526.385848654532	342.766374708732	133.472361209415
1263	1263	697.836023394148	507.670651938782	336.161279112461	132.205348540081
1264	1264	678.504647686448	513.750129589782	345.635913794817	130.79396358822
1265	1265	667.692764673296	535.743505098766	350.640418410412	126.69130718826
1266	1266	688.858466710331	531.057453877554	336.911624847388	131.255390741869
1267	1267	672.480183629895	514.850312522542	342.335063922352	131.892906332217
1268	1268	676.220854747857	499.095471701197	343.410190247135	130.135432846891
1269	1269	672.907712867407	526.140500460987	350.41778177647	134.311032291457
1270	1270	667.869418544952	490.253936869546	349.943222910104	127.891087972096
1271	1271	668.226522011576	498.267802575587	342.847421700727	131.835763338457
1272	1272	666.742537897493	515.762685590155	341.152906494291	127.965666976546
1273	1273	678.899583191216	500.998065654938	345.19797516456	128.05229424837
1274	1274	677.34061389648	504.517187404395	340.461480753102	128.176176806031
1275	1275	668.747840157822	508.665729754376	341.994809544529	126.430358530242
1276	1276	690.368881437012	531.814959689831	341.861602098843	133.741159489879
1277	1277	676.55446190085	510.196115173385	348.26781928019	132.878229634468
1278	1278	652.530706781088	545.505886610805	340.988182614538	135.858721026046
1279	1279	688.779883707497	523.989491051111	343.345858897439	131.832072619156
1280	1280	679.229345787506	528.551894539002	346.844724442105	138.24399557086
1281	1281	713.98093944123	539.148257231002	342.311171423288	132.353800518879
1282	1282	677.685335788086	526.031151441024	343.523712335583	130.511336457767
1283	1283	675.241734175836	534.16556311991	337.190220570138	134.5974321021
1284	1284	669.748001291951	518.515981944758	346.627102731425	135.749765681965
1285	1285	705.161794885209	524.050233942834	341.599191517815	131.269314551274
1286	1286	682.398922289681	516.106745556179	341.996078429937	134.455244147497
1287	1287	670.074459098954	548.937869399471	344.234542104024	127.593263208365
1288	1288	650.530218426395	525.021462944696	343.888488631414	130.162523346533
1289	1289	631.957463330914	529.937618171267	343.107755258976	127.275914849484
1290	1290	660.786337300077	514.189390914934	353.137502642196	130.232300881568
1291	1291	667.567783948446	530.266447335143	341.192937270351	130.710926439121
1292	1292	692.854000380967	529.303645440685	344.314258123383	131.466158701305
1293	1293	686.784708473759	499.496723086856	346.797427859666	129.364949179506
1294	1294	675.028624976489	511.627951437111	342.162087244195	130.302837799356
1295	1295	646.958485447685	546.634468841551	348.880170024735	130.502492278156
1296	1296	684.60810279108	526.348383328693	343.924328856423	128.816675296552
1297	1297	634.918915883467	505.572210333173	343.185043952366	129.965145633247
1298	1298	668.9516153989	534.541406783022	343.298523616825	129.997495505426
1299	1299	654.711653979763	529.614380419787	346.201887018633	130.963248431481
1300	1300	643.316700622455	549.674197742365	345.233528763523	128.579251651263
1301	1301	653.163844695566	511.322216404574	341.868276911566	137.711578008111
1302	1302	690.677783970871	520.753690762675	343.624619292941	136.952081289945
1303	1303	680.773458180792	523.064984999885	351.976348096497	134.379180234727
1304	1304	709.605942562528	489.237490440183	346.300042603723	129.808054150513
1305	1305	648.095579423911	504.594176949279	354.193451076517	134.134151099567
1306	1306	694.590473372262	503.143622929143	343.053958661007	130.722756770117
1307	1307	660.012515791916	536.882799320346	341.17243252133	132.115172246302
1308	1308	679.759446759999	533.971774763061	337.094949410628	134.60786014206
1309	1309	675.692949015372	510.23790700674	343.163156971997	133.949845226446
1310	1310	675.367926966418	555.686598386608	343.40435596826	134.1010759888
1311	1311	673.976590132004	502.077806999985	343.749941682225	133.292764750025
1312	1312	673.456405307264	532.497684393256	344.076424589861	127.920045773696
1313	1313	661.232174307074	531.782987068015	344.922989649461	129.856910671914
1314	1314	674.794315380622	531.667771283049	346.34058566286	130.391548776766
1315	1315	680.935451127544	491.767435753407	344.712130824344	134.491720339551
1316	1316	639.818233850396	515.515094178494	345.136647889884	132.694097500272
1317	1317	665.909997327031	534.241981816069	349.476288001317	133.087395376815
1318	1318	684.529224299704	552.606279891091	345.932917306149	130.077158081447
1319	1319	689.786406448092	536.258434601586	345.289420494218	132.785205561384
1320	1320	688.660778839862	520.444254631078	346.496622361627	127.938494088533
1321	1321	690.045316621323	532.521838047896	340.944886122101	131.57521225519
1322	1322	666.128498842768	520.50515838784	337.802277590918	130.760835247324
1323	1323	702.628508854028	525.590528161188	350.393787665364	132.38506316738
1324	1324	689.065051721505	549.587641998968	344.976148069095	125.573504377908
1325	1325	689.938325266087	506.356327335864	339.24312440994	128.540827756071
1326	1326	648.458300650207	536.158437035638	339.144030605361	129.930619831402
1327	1327	688.527926588804	515.684323182771	347.999436828011	128.91073232765
1328	1328	651.285610093309	538.657591040517	345.104540755507	130.270504803012
1329	1329	655.005186726908	524.646150826561	347.020918420908	130.342791633897
1330	1330	701.669309474161	507.058232631682	342.662665725363	132.623712316084
1331	1331	671.283953258225	502.238551354021	343.875996780703	136.666963146797
1332	1332	680.118481903781	518.488395828726	341.944378485727	132.377914860636
1333	1333	677.136383682338	535.99441594792	343.634918608047	131.008746867117
1334	1334	653.51125583551	522.788368213946	342.902028714025	130.712005087289
1335	1335	671.19209146966	534.813082164422	346.198757754806	129.326702524148
1336	1336	674.239873075852	502.357601588095	345.082238826488	131.349037931181
1337	1337	646.652502605537	508.211077887591	349.853999552719	130.637645697845
1338	1338	685.166349345463	515.190078476455	343.725100395178	130.449686496175
1339	1339	654.836231852209	512.558758521715	345.855536625523	125.828101820299
1340	1340	644.236987297044	524.236605368232	339.471502367101	130.083590240264
1341	1341	680.304820983171	530.651472081134	350.894555187182	133.52976703242
1342	1342	670.655245014941	525.228588178516	338.064742617074	135.625063547487
1343	1343	688.501595609708	528.95614136328	343.32641158737	129.571569711728
1344	1344	695.98280617426	522.270004032379	344.540244268514	132.862247573107
1345	1345	661.629155835748	506.37454824432	343.479308386391	131.87325524289
1346	1346	666.062105901313	525.636850313687	342.360261760257	134.832990597976
1347	1347	670.079868887442	506.711250359242	342.235028470094	129.005861258654
1348	1348	684.721655290638	498.113749134607	346.67908300044	128.962872935372
1349	1349	669.995162814692	510.085005711372	340.8975859988	128.594503115454
1350	1350	649.046840905502	493.932270245086	345.91701427758	128.013065804186
1351	1351	667.661433279792	516.772945721588	341.219012757507	127.005331187807
1352	1352	663.575896947654	527.163080820549	351.106481525774	137.336577840647
1353	1353	704.579749771317	493.338296708579	341.387142353269	131.325960162382
1354	1354	653.075311711238	528.125861011249	347.083144034552	129.82827752793
1355	1355	700.275509480482	518.030550167007	344.285195700273	132.855444691581
1356	1356	663.859368400506	548.58742742134	341.725875676213	132.73796319111
1357	1357	684.787693768611	484.921064803349	342.753091316345	130.567837947789
1358	1358	665.081154963905	539.033863136814	337.546228908974	129.243973636249
1359	1359	659.668747518103	545.472337623569	351.241330065439	127.052146772517
1360	1360	655.548612583115	526.649720729955	342.693473415525	139.698388483903
1361	1361	656.082387324528	499.730537360289	339.551243071807	134.383612679788
1362	1362	683.865261120756	509.9147346148	337.615718644343	128.014642481741
1363	1363	677.211529512554	527.480069492094	341.524256799359	128.464184101339
1364	1364	680.050843444643	536.728541399474	342.244223157952	135.562021884434
1365	1365	669.772996046434	526.290596354198	346.017869920748	126.246169588499
1366	1366	662.701347658945	511.950989439533	343.740576860354	129.847547478588
1367	1367	652.055241064166	539.825959894577	342.710978715814	130.987262868788
1368	1368	674.325111435951	528.453600961121	340.840573485078	137.664831151894
1369	1369	677.094499770795	505.440589540873	346.70526401986	131.11926640279
1370	1370	665.196306279587	537.159912750045	340.54206115388	132.862404663738
1371	1371	675.405836592138	524.872904274895	344.286515932452	127.666213152106
1372	1372	709.805674861368	538.043887497125	344.525787046234	129.298995244898
1373	1373	684.946265328701	511.011175138223	343.033116152987	130.986353049663
1374	1374	692.985776801237	539.117853738476	341.549485494435	133.493789131484
1375	1375	701.404621154078	511.098923644897	343.311132004399	129.102857151066
1376	1376	642.503177346244	514.071764400211	341.047625951384	131.953981708943
1377	1377	657.406451466437	535.710840361237	343.720056757027	135.529203576619
1378	1378	702.112721838917	532.105404694119	341.919083807922	127.856021702994
1379	1379	698.988803815147	513.160319712224	345.011216413819	132.012509494704
1380	1380	655.995406991426	529.650032484318	337.897488718078	131.966417180332
1381	1381	673.987470898129	526.550105078937	342.980515480693	136.930913793939
1382	1382	646.182090463396	518.054956602839	347.27063267776	126.247852616391
1383	1383	664.651705751767	509.984591923867	349.348876661824	127.122266455284
1384	1384	676.249364331158	530.416556338908	343.956683094872	126.364656497554
1385	1385	677.835974773717	524.249990332816	346.480696410786	129.769466290889
1386	1386	649.138300078199	516.137219106355	340.60571019351	129.982546316603
1387	1387	671.091381399684	510.99444706109	344.336237542227	134.6638599035
1388	1388	638.912076349234	513.980776317906	344.170256496875	134.889291242158
1389	1389	654.326618833591	498.563131091749	343.192190119821	128.667032506199
1390	1390	665.384771936086	493.638629971127	344.30292098674	128.463591389029
1391	1391	680.814986857915	504.165409606708	343.194200235479	135.179387561934
1392	1392	665.371422633135	533.301779311835	343.963909743476	134.408956795712
1393	1393	705.73537896233	518.936495861409	345.339376401503	132.471109227219
1394	1394	664.442320267737	525.628224146486	340.007758769838	126.576314710787
1395	1395	660.670529059022	538.572830550936	346.620302749702	132.389064975774
1396	1396	672.898811013466	539.249961227272	355.132422261895	123.813265858409
1397	1397	669.110729866387	517.530001858463	344.649482023648	133.222156163108
1398	1398	670.54754746598	499.610851286873	342.287585352308	132.130021690504
1399	1399	710.856515568092	511.410972877422	345.870761027796	130.635650403061
1400	1400	677.884060340691	537.078187999216	342.507882498432	124.514609078501
1401	1401	669.010129268302	514.942347301798	350.299050548848	127.572033696407
1402	1402	646.675083180291	547.553975517772	347.683155954112	130.238730784498
1403	1403	659.916308620346	517.669415101952	347.184300715324	129.040260383723
1404	1404	698.044816015071	522.342685494617	347.084341432969	133.146909237826
1405	1405	686.603850101695	503.220944192273	346.295061039037	135.372214255006
1406	1406	687.463643010088	514.435951790414	342.579453095386	124.86673434979
1407	1407	680.78130321644	508.09061580032	338.292539945259	132.269744574853
1408	1408	687.847110840984	515.486655793061	343.849454229395	130.588953045272
1409	1409	680.144479138932	498.285655988148	344.282694303452	134.476219836356
1410	1410	672.388130084179	501.277105627253	342.090285566309	133.912156083199
1411	1411	677.585530072295	525.103106102033	344.147134802909	130.929558742909
1412	1412	680.67355087041	515.248450520531	344.685940936143	134.606040101669
1413	1413	705.061730825348	506.948497656496	341.855064124789	127.644992278504
1414	1414	668.004686564053	526.04118975128	342.994227689024	131.720339071391
1415	1415	661.118750387574	566.888192660199	339.334827091074	133.501922667025
1416	1416	679.762080298543	532.88477866316	346.518284190825	129.0755846539
1417	1417	643.408790052656	457.629486651409	336.868811150287	136.22833313809
1418	1418	675.835944672415	506.203760911459	344.417629423042	131.574869236257
1419	1419	650.238339343967	519.329697176282	347.727211619622	129.245769318652
1420	1420	672.854454075359	489.481373947837	342.102912978684	134.601357678852
1421	1421	675.847658218466	529.914945431026	346.30819552402	128.672641206415
1422	1422	685.958783015622	526.543552028328	348.010552873255	131.719429074811
1423	1423	648.710515257333	523.179606918783	348.358579419346	127.985193555597
1424	1424	689.437444646142	508.674626139417	344.469584620251	129.928280381445
1425	1425	689.607464693713	514.446111241162	340.972132803367	133.147480288771
1426	1426	654.94953767289	511.579760247877	345.196097399316	132.384305681573
1427	1427	683.534050491533	517.250317678231	341.243333975019	132.554625683744
1428	1428	672.683690982315	539.231805680928	350.23367512101	127.373612893924
1429	1429	659.076255301478	528.471840077695	348.162004167629	133.711205960642
1430	1430	685.652333967972	554.279606917972	340.379759142449	133.735689198405
1431	1431	661.002070974568	529.396367430121	348.928959384095	130.177430598797
1432	1432	690.745489581972	538.483876556863	342.524421293976	129.957489156727
1433	1433	654.525432178908	520.272446598744	341.827288100595	128.713777820302
1434	1434	690.38204395695	522.85377174012	346.693902900383	134.060193837709
1435	1435	656.174011241061	521.854190360784	344.908762524994	138.550543019123
1436	1436	702.842985725463	507.734573477604	348.089352316784	131.421185164858
1437	1437	687.712408864267	517.969021400718	344.177629014493	130.803294023924
1438	1438	644.453043234651	546.339142818227	345.865341385809	122.703931113871
1439	1439	657.428778664621	500.813591694876	344.673589970495	130.278359088652
1440	1440	645.816274130043	524.668757322896	340.973106983381	131.646321634594
1441	1441	646.094180825226	531.710463426081	347.587990461392	130.930103039888
1442	1442	690.417270257479	531.998462931641	347.693595329327	131.046301558419
1443	1443	669.462695594354	516.703142881059	340.661653739438	124.599876571111
1444	1444	679.012417909285	538.194538577346	349.147992666333	131.19630968087
1445	1445	649.82451891027	546.067634219459	343.419555799091	130.56543026822
1446	1446	662.999214978096	491.184983089137	347.600235598991	134.000929829889
1447	1447	676.127595290408	533.436769201364	341.729186983644	126.94810253835
1448	1448	645.035371537895	534.039126050508	346.482912902647	130.733299527013
1449	1449	683.174128503352	524.482059404217	339.573048818458	131.457663921003
1450	1450	680.58097749792	502.822701574039	345.382515067871	134.347998876286
1451	1451	676.4863086416	534.333726526197	342.858117329889	127.925840235828
1452	1452	694.632340207328	493.815087438701	340.558623357791	131.76445816562
1453	1453	649.609420665733	502.850267487635	347.731115398426	134.302687454621
1454	1454	669.424658082806	497.951970737068	342.599201511854	129.447293465164
1455	1455	680.858086566587	506.482973405848	349.230505720021	129.498977448983
1456	1456	650.418756176535	522.003969298497	341.511614778012	132.389818186565
1457	1457	659.184048033795	528.440773108193	346.717974705816	127.777433345635
1458	1458	672.677515087941	501.099353861799	346.826357766393	130.578072630797
1459	1459	685.234037188948	529.125559771434	344.955799761942	131.84929541105
1460	1460	672.250476463698	510.758214968444	346.147409250038	131.492094186616
1461	1461	634.388758016274	503.974558435922	343.986195415804	133.228479690243
1462	1462	698.178321049851	529.931167918973	344.450477026025	133.974893059105
1463	1463	662.416290420056	515.089232561657	341.896743333885	129.296907406602
1464	1464	666.383600427297	541.139069804163	338.633841671411	124.637063083589
1465	1465	687.479210380196	545.480377564725	343.725438568957	134.591433593624
1466	1466	680.9868470375	552.752739748831	347.360315595221	127.570028996209
1467	1467	653.502460444983	532.781680956274	343.40805724858	132.516336630608
1468	1468	683.096482137581	533.416154298681	338.92563671774	132.950905078526
1469	1469	676.741359157478	505.70078314743	347.508733276037	126.501569579806
1470	1470	690.029242262289	525.588783635052	344.184770994055	133.42355645366
1471	1471	665.17934178655	517.745345929241	337.75100905569	131.829943923339
1472	1472	655.121962355006	525.775591648555	342.883235147661	130.013139407092
1473	1473	668.984281059652	538.337282369559	345.745289937006	135.116713679403
1474	1474	678.41481312292	524.073624107468	345.712607663184	128.276773183432
1475	1475	644.21539453858	498.30138748026	343.120751382627	127.912006867687
1476	1476	682.855402554364	550.180816795207	340.468160549182	136.48190212769
1477	1477	692.188900576299	519.334405395294	343.187749197957	131.321309560671
1478	1478	664.20636487124	521.26096435148	342.484721740054	128.801890862772
1479	1479	674.081680332166	516.385385327023	340.312366717228	127.821757055457
1480	1480	648.979156827568	540.236184510731	346.098155403785	134.887921475308
1481	1481	646.949574283621	539.502409685574	343.810364064553	125.431228990885
1482	1482	681.650872117023	523.712206651027	340.298777117026	128.247891796002
1483	1483	668.011207023914	517.484101799512	344.781435230491	131.875436224279
1484	1484	657.37443215971	506.428309527948	340.214631073424	130.665152564414
1485	1485	700.818793129114	527.97537266186	344.890772973687	131.122065244165
1486	1486	680.915312206893	534.928031350601	338.474441061205	136.023180772261
1487	1487	649.417826996975	508.485082566203	340.250445907533	135.07017796177
1488	1488	668.912612570201	530.590459388711	340.253099678287	128.257341598789
1489	1489	682.281078536412	494.593351904283	344.078173688952	130.927320033677
1490	1490	700.839996740367	542.968797481777	339.390065934111	132.640482294415
1491	1491	682.441411648984	553.467217176297	339.784253765293	128.89551963628
1492	1492	674.489330789865	493.137576961135	346.880176831346	134.254857099226
1493	1493	699.568712883828	507.033739826352	349.177315105293	129.917706285438
1494	1494	680.367235343753	530.414427358306	343.830428038698	130.426233501958
1495	1495	677.355657710238	533.846143821877	341.938909000929	128.358108601636
1496	1496	687.332039082023	517.921160421282	341.039660148785	127.017782228832
1497	1497	652.846887609278	510.441358853595	345.276471204145	132.610188428473
1498	1498	678.337204338634	524.800685373351	343.784031704852	127.547285290205
1499	1499	681.065399430782	543.985476782734	345.435313834395	132.738452606803
1500	1500	676.229279355101	514.657837653204	347.259208053586	130.005257867753
1501	1501	671.876427367096	521.774815436608	341.26634356499	133.247903967727
1502	1502	657.910985575868	529.95121293928	339.966559958886	125.865814985703
1503	1503	621.799079209446	526.78107168937	337.823858163081	131.439536412419
1504	1504	672.877402571647	558.031714117828	343.453198650064	126.928396499883
1505	1505	651.780375712403	530.980737882416	339.540414469569	132.827614887913
1506	1506	684.008711220149	501.175113869825	344.707180813386	125.809557383906
1507	1507	665.318567109584	506.338449919533	344.220552742543	134.112508656203
1508	1508	692.178071736328	507.610429442243	344.511203524901	129.630190096021
1509	1509	659.67162568322	525.500043957314	343.421956474725	134.036522921811
1510	1510	678.963186956372	522.887291570685	347.337665335243	129.975452551905
1511	1511	653.377201037795	539.343245968764	348.22839655297	129.643084217027
1512	1512	669.877372973502	532.668376745986	341.893487315974	130.401983208396
1513	1513	689.835549933008	550.282565695823	349.405126085301	128.955121547967
1514	1514	661.711939260246	515.287464440403	345.314690817073	132.71681630727
1515	1515	689.172574169348	501.205626556115	348.908729117604	132.568288957488
1516	1516	671.354848711098	525.882611350155	340.96604381115	130.753544735178
1517	1517	656.691762507492	540.156333023335	343.13047331788	129.618502865836
1518	1518	644.149899081886	529.839636026495	347.49667117894	127.729450980849
1519	1519	683.641553756897	541.19870501156	343.981019240215	136.412533691386
1520	1520	659.351074165424	494.137427596747	341.320966082467	126.056609564336
1521	1521	670.22449751997	526.04758529734	339.153772205125	131.664374831364
1522	1522	706.305212997732	521.861102309132	343.715010251801	128.277366152432
1523	1523	666.26349687178	542.649575959014	346.611458802606	127.587204667539
1524	1524	677.406139591065	513.280763782896	347.172739262389	131.389999895174
1525	1525	680.884047790821	528.336516008235	337.612139545774	130.450555545914
1526	1526	675.457558958422	528.662375629813	338.654881976593	126.594002748125
1527	1527	685.830538765143	505.583933461991	346.488004705862	133.115493178843
1528	1528	699.418558182134	499.014024421034	345.630107641466	130.797223761467
1529	1529	670.001255336814	521.84707822602	343.429503095121	133.960495047425
1530	1530	645.841035756206	497.332647109706	344.502510463008	135.746312116944
1531	1531	697.753259621721	521.181761714659	344.060839595594	126.250792302425
1532	1532	702.755259214398	535.473902030399	342.819740567876	129.051740936519
1533	1533	665.082571651712	494.67408061976	347.04683322154	124.424789525026
1534	1534	660.356561353944	537.227344807835	341.15625853285	128.008166929914
1535	1535	649.863846066104	534.311990260289	349.401995995202	133.172639690905
1536	1536	670.363356055115	521.082792224514	345.972948506579	133.600553917203
1537	1537	673.47137768138	534.46649232289	345.395364624954	127.651976597019
1538	1538	673.997882295319	528.143616626043	344.770280536027	127.482904545841
1539	1539	698.675376733282	509.408420331807	346.129936721157	135.538613366918
1540	1540	692.812237484252	515.870500332702	343.924553389139	133.211367379513
1541	1541	670.946713747208	535.173875004139	350.305371759949	126.850132228594
1542	1542	669.959435697102	486.184332947745	346.351312846864	122.41985202281
1543	1543	678.763019006559	517.800784622701	346.383513685536	134.835864241319
1544	1544	687.250039061711	538.348178811326	345.439271677369	129.176549805946
1545	1545	679.671127028328	518.634738113358	344.260190962352	126.778451398228
1546	1546	674.619834039212	524.48950072426	346.313636122225	133.843012268314
1547	1547	664.254488407577	521.635405717049	345.543910790513	127.494995235269
1548	1548	673.85961622183	535.782147745133	347.325212393812	128.077006208843
1549	1549	668.55381721852	531.298295704775	343.312146876874	126.822064637162
1550	1550	660.165663530064	510.530246214705	344.32800879567	131.567580256624
1551	1551	640.436991708286	516.542221311496	342.078053239757	137.489968243528
1552	1552	631.639294482951	518.719069405587	340.567685678382	133.108810495344
1553	1553	672.844508121074	501.563489479975	342.323281161704	128.306058726423
1554	1554	693.429014069996	511.19536951428	345.960421439921	131.87715254902
1555	1555	675.538522442009	522.73236532352	345.104140013882	128.337542513876
1556	1556	678.314045600669	537.182756148508	343.374878027363	133.199555566252
1557	1557	681.695469617028	493.945190146622	341.642914629784	133.13150667332
1558	1558	650.369139909514	522.690323109858	341.997042502336	127.409519428351
1559	1559	681.88683606984	534.37840903456	343.650719495612	127.671195290513
1560	1560	670.887220701282	482.803427964249	345.395515090111	128.476700284867
1561	1561	663.009871526486	569.575917640772	344.656064393709	132.490628690944
1562	1562	648.525346004025	486.51810630415	342.197067594199	135.41549515359
1563	1563	652.941278875829	527.142475166037	342.386460046795	129.904362461006
1564	1564	651.053431159449	533.600430487665	341.082502196061	135.572980487171
1565	1565	691.344597696831	520.052635992498	346.226915437217	135.465661250681
1566	1566	648.883511225002	485.140445317775	345.445348731853	128.53240834278
1567	1567	633.603147501476	524.186032637485	340.547494383971	132.202228626072
1568	1568	661.386502888921	539.978953763186	340.690418208709	128.644133951702
1569	1569	674.897252674721	529.116164590497	346.074278546572	129.155488867256
1570	1570	679.024409599445	526.959197020748	340.77538623302	126.525933737416
1571	1571	633.128729631944	482.195498243871	343.296381700053	130.586251001197
1572	1572	681.489797110236	517.258817981776	343.734903543923	132.277986927421
1573	1573	680.378579819291	528.297008591548	340.540280284663	128.838528673454
1574	1574	668.871435596761	511.011322105229	343.224179970603	128.511940082768
1575	1575	682.537427163247	503.234186716111	341.024099036284	126.29632927854
1576	1576	681.310705314459	540.252000074123	341.19612580845	129.608518063029
1577	1577	648.553627500174	504.684315811676	347.384048732261	133.770341755085
1578	1578	683.030114723274	526.33911239108	342.818487983027	129.412732723269
1579	1579	687.844909976463	507.017122303676	340.644229814591	132.132224427828
1580	1580	671.999201971239	489.041916209093	345.043090938167	130.347645163814
1581	1581	686.539442574575	513.568681441048	345.734232748287	130.69263546865
1582	1582	647.028729363459	522.592877038734	338.60874555818	130.869433662207
1583	1583	699.737700095471	530.18576506022	346.06591696122	134.232158011951
1584	1584	650.694169152895	516.656183946051	339.828560145806	127.849024812456
1585	1585	695.956020341238	528.873295697809	349.625537591538	131.60608078257
1586	1586	671.107963936343	525.123759438847	351.07794292478	130.032075904892
1587	1587	674.387937966834	511.882775538261	348.334271510939	129.957735759775
1588	1588	664.237565212791	530.090380869888	342.422265935855	133.837676856084
1589	1589	651.03302587256	521.98352201997	342.652842382325	129.233048122433
1590	1590	672.214652591149	517.162074358605	343.18566161768	130.324908366075
1591	1591	675.716163116466	544.979613024624	344.981227492331	132.237385328161
1592	1592	677.561339116541	502.831158726401	344.007986029784	128.669191055375
1593	1593	662.558371047888	528.919050241027	348.926585337532	138.26234092829
1594	1594	645.233618506606	513.384460390919	340.633128723995	130.732249837855
1595	1595	669.118626423377	519.264018080337	344.351405169736	131.015588960848
1596	1596	670.972830029025	522.000506769914	344.688243723317	127.98355947738
1597	1597	702.025157043089	532.297227617211	344.414243175433	133.861196570728
1598	1598	668.255802075763	526.91484774561	345.899396959258	129.811511793184
1599	1599	683.534771584459	522.981367524661	345.788647571946	129.852922313826
1600	1600	670.281403333325	545.407384075985	341.766312789881	131.182873908554
1601	1601	701.632568547112	524.978970755044	347.226172432406	133.7873266821
1602	1602	664.361826954235	526.690551848106	340.624951971963	129.339291618754
1603	1603	674.94209659906	532.486688457664	343.860643731116	129.687136191119
1604	1604	657.018569529733	535.539391668025	343.240262391006	130.433415356196
1605	1605	675.415340601795	520.577474778838	343.493198696433	132.325004873669
1606	1606	687.701755841671	513.772136859963	341.623070947228	134.01266790663
1607	1607	671.202517859905	491.309494579921	344.303965942076	129.535477907539
1608	1608	647.964243689692	515.136719835564	342.430898051455	133.192147237458
1609	1609	678.304618504046	547.757483084436	341.112890827325	128.305623783281
1610	1610	666.311878525994	531.452677806675	341.755623756791	128.743130337676
1611	1611	669.212284478111	509.730656815038	347.508342671501	133.363834266451
1612	1612	669.149513737315	553.463285705929	346.861602899623	136.293287183762
1613	1613	674.084815469303	533.352222514034	340.315961104633	125.878072218631
1614	1614	681.84234854184	524.709864582101	349.036230959892	132.60930216669
1615	1615	683.17011192004	562.180159838513	342.157795769318	128.58026145848
1616	1616	687.940690784917	515.490389984854	345.725060883372	129.836729581695
1617	1617	699.291706475359	541.123642762592	341.218598290542	130.645002149277
1618	1618	675.437668010509	510.372909899215	342.988492061666	132.434990326522
1619	1619	687.718149240757	510.003874837286	340.655203964767	130.768435983061
1620	1620	677.630513254089	519.182999107665	343.540277627067	137.267875532923
1621	1621	663.948595082906	510.79883479289	343.042313873723	132.950513243065
1622	1622	706.476309487493	521.125983584152	345.021950661108	130.984902504116
1623	1623	704.394911647529	531.095215689002	341.144023311677	127.649729466328
1624	1624	652.196292123132	497.000716317579	342.561624333321	131.976841347789
1625	1625	683.996602846301	547.377376474148	343.48117638825	130.152228662303
1626	1626	665.318288148052	518.537359048667	344.999528773508	132.685406814743
1627	1627	689.080292004609	541.326972894689	345.632565741543	131.471627582347
1628	1628	652.001175624391	523.176479838316	351.416565272988	132.589609410727
1629	1629	699.731582214195	552.987338570551	338.984540442398	128.863403102179
1630	1630	685.235917373561	534.011185551065	342.483535789566	129.936728672841
1631	1631	670.199463230945	529.505905445023	340.94833685666	126.32671418135
1632	1632	692.880383334167	521.773403920492	348.11128553825	133.134770860307
1633	1633	679.521483608062	507.734756238532	346.464206092342	130.413882013342
1634	1634	685.580147913035	540.449960995075	348.492906804181	129.989182008608
1635	1635	651.67433679674	502.281377559774	341.825335281172	131.456305746448
1636	1636	692.00027751562	520.960815127058	347.822243317703	129.807468213975
1637	1637	677.924035380263	499.853090554821	350.383052469695	126.516624635313
1638	1638	663.961848708778	517.288554909257	345.200274412715	129.347253271372
1639	1639	672.970066784684	507.590757209681	345.41401604154	132.843286618174
1640	1640	678.5077812533	526.97966914341	342.602316262544	130.568459567383
1641	1641	670.213226297043	510.570897384593	340.131348720949	132.273346985424
1642	1642	709.775382869092	528.421356877488	343.705014740936	126.435432701633
1643	1643	664.91224697866	522.73616299139	341.809441462541	132.528671446699
1644	1644	685.286658556072	513.708166325472	342.066535971474	136.874976762992
1645	1645	666.729022360452	520.195839664989	342.886835333276	137.816821776977
1646	1646	635.942755873561	524.876375112211	337.697429723824	132.122946711122
1647	1647	655.261681924592	518.311892062457	342.708058699738	133.329504486696
1648	1648	669.629272369693	499.556205336873	341.407134309802	136.388388957883
1649	1649	704.058379203405	526.473387260391	340.480591901656	131.534640200549
1650	1650	675.618755420907	524.507927285295	346.985106366489	128.700582853055
1651	1651	670.636563278748	523.324201204846	347.274513346455	129.539074135413
1652	1652	699.035440154469	523.905320586678	345.644400675461	131.287796404492
1653	1653	644.441823008361	531.975292168025	349.102438574045	128.310443572865
1654	1654	699.204968688824	513.770399616839	342.406375887736	131.758492940498
1655	1655	666.24070907686	494.232816057575	339.460134085778	132.725531101657
1656	1656	672.795304266494	524.376248300972	345.387146587723	133.195054799826
1657	1657	669.6250960745	560.682024104261	342.026643304408	129.311339876132
1658	1658	673.018282426978	519.617854728606	342.713651113811	135.783777784714
1659	1659	688.92136157921	523.962359001731	345.362559958525	136.739514584373
1660	1660	692.219667319545	529.959731978441	341.671986618599	136.504334561268
1661	1661	677.736331125512	509.587672151482	342.893012510595	131.438621050345
1662	1662	680.302490731723	514.22033760165	341.967650819042	132.997873924808
1663	1663	654.729457065954	518.436094671609	348.028481058712	125.713345106114
1664	1664	681.795096051759	521.329954926987	345.506260017307	132.595484819883
1665	1665	674.33735886566	503.02259816088	347.169331524481	130.04855518329
1666	1666	663.68924583155	537.734152648869	346.68429487664	127.624695163225
1667	1667	717.645493796194	533.42215718599	348.926915982856	130.44759958857
1668	1668	650.613171281446	511.51879391524	342.60086494547	127.473903374303
1669	1669	668.338840834446	562.861830924582	343.317928273887	128.692895991617
1670	1670	677.921531013387	531.130645580183	341.07356464958	130.401470801899
1671	1671	666.694872455665	530.06055642887	343.08968574719	128.584840978871
1672	1672	690.459169749728	508.363241565237	342.854535479782	133.188970472627
1673	1673	682.055117113119	529.115202547177	337.923170993089	133.244160099406
1674	1674	678.991220785661	533.195787671341	344.395044257346	128.309469865575
1675	1675	649.143085796566	517.666557990303	348.42283480422	130.023300485718
1676	1676	694.972125563325	528.058293330605	341.964034636939	133.049821775338
1677	1677	677.760934469733	514.266062854134	342.158640197798	130.085483673353
1678	1678	652.021109329361	524.582377580471	345.465849022746	132.542882983212
1679	1679	680.96499589769	520.890842318864	350.836012608858	131.551650128579
1680	1680	676.734139329281	516.691577062816	345.551720120736	136.148417993904
1681	1681	680.917083822515	538.66733697217	345.255015260562	134.129855163919
1682	1682	661.832124131383	526.976044676561	334.825511406246	133.357667475304
1683	1683	670.01207948944	535.746340693997	340.10536103953	125.099961046641
1684	1684	656.629392852461	526.348148052567	346.051032856386	133.037028150914
1685	1685	637.699166591425	521.743306168649	345.429210546117	126.905320651101
1686	1686	688.672172192845	513.776348377024	345.37843883635	128.348938588432
1687	1687	661.179222751728	528.981808492174	344.091692789977	123.870909411208
1688	1688	665.013404097738	513.318707265964	344.107939970972	134.910337155462
1689	1689	676.534585853721	518.572194322014	346.271064328811	129.165050443095
1690	1690	688.434878220122	487.458082154424	346.492283367815	132.344314052107
1691	1691	672.3294485037	533.834525733128	344.981520942678	127.893535773152
1692	1692	643.651610379838	519.591561890124	343.450333417268	135.293240631332
1693	1693	670.381822326677	500.664988400942	344.595102661819	129.133343591509
1694	1694	686.850914009114	505.515166718546	344.682908789021	135.627045484892
1695	1695	653.016186120942	534.688915211483	345.993034943816	130.984946123389
1696	1696	661.653104652711	494.365028572444	341.229489809149	132.338881690439
1697	1697	658.67591771404	519.900602278383	345.083021873946	128.367700333414
1698	1698	661.692771276433	567.522358793794	347.887623774123	129.491912537592
1699	1699	703.629534170187	547.45879286349	343.737761206107	126.223219261879
1700	1700	669.450415930046	536.616529745529	345.610478638876	127.989152299122
1701	1701	694.384097398444	492.349494674861	341.996730473899	129.931343012985
1702	1702	644.424668281496	501.022380675764	343.159656308914	134.582197023706
1703	1703	645.725563891665	538.211964833416	343.504181035241	131.583235745547
1704	1704	678.385462010189	537.243682127081	342.146414862221	132.606518804719
1705	1705	679.651577939227	503.869766595182	342.585566881269	136.367264074747
1706	1706	676.278847662733	516.850889278599	347.751838917217	131.623862267029
1707	1707	669.057280392246	515.744370549518	340.366003294	137.900315773475
1708	1708	675.329074781455	512.958683121419	345.5382703551	134.152249809116
1709	1709	690.569821511406	515.816207165835	345.797106934435	131.679701689599
1710	1710	703.564241584835	546.240461424181	345.860429794962	128.937690555239
1711	1711	672.716685140838	526.824484219979	341.753013473191	132.775424025255
1712	1712	697.8018027831	501.366945853207	340.007851154526	131.266460728529
1713	1713	645.893501643146	485.171091522213	345.217734944431	133.769539267066
1714	1714	634.526918812305	547.317041685978	347.816614440134	136.233334888447
1715	1715	634.602731485444	517.368228141051	341.789768424886	129.287207559684
1716	1716	660.304275506907	514.30895726431	336.258220704395	130.514265276534
1717	1717	660.566773980595	501.107190346767	345.494309840409	136.273912412514
1718	1718	689.995744358662	542.686342848716	346.820448432049	130.362167251323
1719	1719	663.642518069762	554.664627486054	347.268635308287	125.189718532884
1720	1720	658.674751946042	514.580109271755	339.923416912538	126.639247663063
1721	1721	688.175667162024	540.935873680676	344.839903281379	128.617532568074
1722	1722	675.676713710546	512.552286688824	348.367581059965	125.862417851844
1723	1723	670.300463574742	518.765889018517	349.604995645474	130.009283990779
1724	1724	661.922126910221	509.572105990054	346.326388303982	131.189638530545
1725	1725	671.897287533865	512.138782121072	351.003154240821	130.481787971738
1726	1726	699.840448436823	515.842138986318	345.03808283311	131.796588756989
1727	1727	680.699058593576	516.794148859631	342.183446514747	124.677818839623
1728	1728	676.302766202823	523.679043460952	345.864879323674	132.869221147573
1729	1729	679.10774069158	529.916019343133	344.535020677887	129.358175625591
1730	1730	668.709987273096	510.927476660358	344.742182842278	135.032811409595
1731	1731	669.089936330747	493.319157172441	341.087630367505	133.34573369536
1732	1732	686.049255324848	533.621501777761	345.686725203273	130.617571317212
1733	1733	692.854993325068	508.485609372927	340.023369908793	130.208027993882
1734	1734	670.937630206599	498.988448055599	350.813197105167	133.497715592391
1735	1735	660.144790400003	539.448116934444	346.195525982132	132.860356410297
1736	1736	666.871037707123	515.639463485505	344.421446573302	131.314520782685
1737	1737	679.175077039508	535.115204247496	349.610100566298	129.675591222529
1738	1738	646.265827317906	513.062484209684	341.029202824896	128.936134963424
1739	1739	636.989589348547	518.511069525677	342.431036369903	128.723830982073
1740	1740	669.419706644346	528.796076141115	348.881883569325	131.696475195646
1741	1741	701.470425739237	507.649698582918	343.816960159247	132.997040466504
1742	1742	707.215444083758	505.607041107988	343.966110273342	128.540247943448
1743	1743	660.392607517267	546.989957814296	341.608419649331	131.218041347198
1744	1744	667.48064189318	519.371575317511	341.221609892953	132.106143618807
1745	1745	695.358546855914	543.837491079157	343.957380841869	127.691848605586
1746	1746	677.670854265531	516.998547176907	341.975850571998	127.723821471699
1747	1747	696.590599039557	537.188734877485	342.028294888112	129.07595823752
1748	1748	649.444534402373	540.991204467089	342.820115498841	127.387796298469
1749	1749	649.056564838948	523.179942447331	344.679502763849	135.493157876081
1750	1750	694.918340919063	526.634751134584	344.160882261357	132.932281466678
1751	1751	686.38427359754	516.798380131776	347.071204882333	132.270199812836
1752	1752	681.842745250306	511.738916016454	342.864409675627	127.942765586613
1753	1753	657.442042203108	558.245207221213	344.479323102029	132.13069669382
1754	1754	670.392406138766	492.515538109351	342.995290818979	134.353581255318
1755	1755	687.146160098183	530.549719665558	345.04807212115	128.240697325526
1756	1756	669.752289422925	532.07160994086	345.002358936092	127.815050468044
1757	1757	669.475427218919	539.444043167593	348.179070135798	136.099248587118
1758	1758	654.097388990955	558.298037617473	344.541981795372	135.569421975883
1759	1759	655.671932692525	526.881917656057	340.551258487559	130.101058027231
1760	1760	651.98616699543	523.676433269031	342.188252503784	133.294753495616
1761	1761	654.307867321458	526.916771469234	348.41953839807	129.741377812028
1762	1762	659.763862915827	547.134145284867	342.158926503381	133.204673996742
1763	1763	666.270596972338	534.288350243855	342.110770143272	134.582433401364
1764	1764	652.128571619074	505.398105396248	347.417948616149	134.053014638705
1765	1765	683.061168755965	535.570344111461	336.324184825737	134.118328922546
1766	1766	675.77218335117	537.026339163798	343.161370837464	131.44289524346
1767	1767	686.286293062988	522.664139727918	345.74009954233	133.25586020392
1768	1768	676.945871541913	544.120973626609	344.548491545337	129.578773680296
1769	1769	696.644658982799	523.905492793877	345.76670195683	127.170419992623
1770	1770	675.004089917029	537.077275037794	342.773405106504	129.739415151895
1771	1771	672.06868100737	538.009456984347	344.225277396275	136.445874210584
1772	1772	668.547316582288	526.936842135857	344.651820484532	133.903046321278
1773	1773	664.600795594004	524.218377998531	347.15062289298	134.940355576701
1774	1774	669.650958998574	518.608759446632	344.706626076914	131.868171260066
1775	1775	675.661853402681	500.643670607452	342.920464510939	132.083594171884
1776	1776	713.591978923903	506.571967502536	347.302896685982	133.476674179028
1777	1777	675.324999618875	505.386769620833	344.111150106662	129.633163938703
1778	1778	679.434803142612	492.030855589526	345.139020309865	127.526345890368
1779	1779	685.634536582851	552.611318892171	346.601626383097	129.115005538423
1780	1780	698.687249508974	514.319004060433	344.332805022525	127.792729194137
1781	1781	653.033823025383	531.077616554997	343.479520409227	123.230717981163
1782	1782	681.188907556269	527.46262053023	341.651496196848	130.301018269351
1783	1783	704.224417936031	547.913131902091	346.219280397643	133.506161998633
1784	1784	638.85663870783	525.387237953666	342.383441835604	133.496317261254
1785	1785	677.752539255484	527.016499123053	339.080395659576	128.075028315608
1786	1786	662.472892572089	519.502272633821	349.26704703865	130.49703395126
1787	1787	692.525200103102	492.974967356781	344.122052711148	131.026333408239
1788	1788	672.534707453066	538.836052659849	348.557625752105	135.16958778816
1789	1789	676.886276973444	524.430022016715	350.021076761312	131.302650669052
1790	1790	689.215281988786	544.891028722929	344.545434268419	133.61642093679
1791	1791	677.537292419931	534.329383369357	345.761295286989	134.830669712662
1792	1792	684.245760629618	535.378599566232	335.149577173801	126.337710947403
1793	1793	692.556174987878	533.706814305128	343.893377823595	132.834859526681
1794	1794	671.942290385549	533.726645182396	347.944971036245	132.186937249201
1795	1795	701.875915014453	526.278752989365	342.726575573655	130.168457195518
1796	1796	653.434146206236	537.495072293474	345.008564156778	128.702862814344
1797	1797	668.478122478375	532.771608592715	348.628633099586	131.194175912238
1798	1798	665.474150926375	541.080886949257	341.56769874355	132.676664087434
1799	1799	676.181119073153	550.423114817596	344.828542104245	128.18999720978
1800	1800	666.050835256727	524.218620631729	341.244135155321	130.851185331805
1801	1801	663.09405374132	499.678362845298	346.868660537039	127.343552165931
1802	1802	658.139478642234	515.705909230679	342.943606636582	132.290983838022
1803	1803	641.755898548549	528.883172238953	346.856912939875	134.117023753705
1804	1804	685.564498489288	520.644628106285	348.314715123915	138.17508790934
1805	1805	659.867338401201	539.972234268106	346.19455410923	135.498782634242
1806	1806	644.744129374456	489.911273094943	344.284457325783	129.213825112693
1807	1807	696.616302100593	518.837522001749	345.038843886408	132.370324382542
1808	1808	682.978303038069	504.132457611591	341.903855810505	131.475688554471
1809	1809	649.594533663951	526.261924904255	341.751565024065	136.690220878514
1810	1810	682.363248232253	528.470864584487	336.885366621194	130.402038313728
1811	1811	652.574478439665	483.102987218169	335.351157246806	127.142253621582
1812	1812	663.668975633503	512.623294612439	340.673893602478	135.644126923932
1813	1813	666.922095169128	538.783318302766	343.102977468736	131.24352700465
1814	1814	664.905732185253	522.747278033757	342.457379392013	131.78183990578
1815	1815	670.647576041998	512.167688852093	342.458718368232	129.745838703773
1816	1816	654.299977604013	517.975387248555	342.514644588883	130.357578855159
1817	1817	691.006262501418	519.029167333432	349.4490356747	124.638235159635
1818	1818	668.966328627877	540.72386424658	346.368019657338	128.135205314116
1819	1819	671.463447678355	546.040000651783	342.91111605162	130.153351894159
1820	1820	688.069761668834	515.205688414264	341.802393151754	131.788760774045
1821	1821	667.77767204428	515.905971102179	347.863428467778	126.943536407546
1822	1822	687.928296847787	501.803693419798	343.99392319597	132.846156470249
1823	1823	701.411152259776	543.987094169737	345.211677179557	133.778262381395
1824	1824	702.122955657848	521.77716862768	339.348865919869	130.993326099593
1825	1825	671.702651143154	523.514713838708	347.068623086466	128.87414877391
1826	1826	678.408254379481	522.332183414546	347.106952052516	131.591243887201
1827	1827	661.738586073102	539.620328650023	346.636870852199	130.14098527311
1828	1828	680.264051859243	525.023112800451	342.075376072605	132.23910883917
1829	1829	696.003955565696	548.960328149838	342.583427924467	127.42396552291
1830	1830	674.162506570049	505.798379177799	346.497154145157	133.175703101751
1831	1831	712.095852015018	540.768672528861	343.802724471743	133.017038181772
1832	1832	662.976495626435	544.646485196683	344.203464457512	133.66328087562
1833	1833	684.484604222077	527.915118179283	342.281044321696	132.217369210363
1834	1834	659.567054917115	519.009136888169	351.129570884684	128.367168831606
1835	1835	664.613662103915	530.984421856327	343.066798035922	130.200718796545
1836	1836	653.323236493229	526.18106866324	341.870947801758	132.542772399479
1837	1837	648.179078032109	500.113461056242	339.697094794681	126.672806424873
1838	1838	686.423017098026	524.965987854927	345.013564770946	129.716656130299
1839	1839	677.352328449046	504.120133636808	345.169546271011	134.28940489195
1840	1840	668.918984397655	526.932610240405	347.628576666239	128.294860091096
1841	1841	663.892975392575	530.058453944994	347.751428912979	133.217521860903
1842	1842	660.57995304441	566.571710607606	340.52978333155	131.887485120492
1843	1843	655.515648346636	505.954164196723	342.843528690478	128.374268054264
1844	1844	691.289663287128	506.733293575834	346.989146392737	135.318413376132
1845	1845	670.314368468149	501.665810178873	345.700787486447	127.89418042995
1846	1846	659.153922071703	521.702757131293	343.957551272954	128.178479911675
1847	1847	677.577832124623	509.629768282617	349.36485685605	136.994864436045
1848	1848	692.975655697486	509.118095664095	343.361755818784	128.108855391535
1849	1849	659.726391708621	499.171355298126	342.365668768064	129.134440758287
1850	1850	666.45487252433	516.76853549133	348.340941816043	130.738558817299
1851	1851	679.781372521543	517.270400495733	344.612806848458	134.361117234197
1852	1852	650.280148845081	530.349706157757	343.396632779481	131.528821615185
1853	1853	627.42304174347	518.169925796957	343.569698467022	124.539595770119
1854	1854	674.619687451541	553.074400133855	343.002494340634	133.781901539121
1855	1855	692.224931836158	517.159576401726	339.38527703768	133.721021676297
1856	1856	688.614004274586	533.719839127329	337.649713452838	128.49165170841
1857	1857	685.618740529995	536.355506194237	340.622942810404	130.791606004227
1858	1858	666.408914259191	518.818008151858	348.430538018273	129.829005662272
1859	1859	650.887841476376	540.45461685571	343.135315148378	133.322025471628
1860	1860	670.132273923199	524.637140849044	342.526396552526	128.674057417935
1861	1861	687.979095883517	541.219007552719	341.47266476094	130.841936958888
1862	1862	665.217598472662	511.280810342723	352.305859157842	127.64709581844
1863	1863	672.094567156421	506.139650461746	345.11630783414	129.107948702161
1864	1864	665.514059764266	552.464552709366	347.551019725908	129.372208779598
1865	1865	688.729475861662	548.24451305892	344.254677957956	136.061618049768
1866	1866	648.236015275457	528.222279682482	344.9076889513	130.374680375805
1867	1867	669.999611989144	534.420251428886	341.613044911118	130.502907668957
1868	1868	653.422203434306	520.36641658855	339.470953126761	127.859121618701
1869	1869	694.334871587899	535.448010706365	340.93100774189	127.266432605065
1870	1870	667.841675377783	512.146122420347	342.420834691407	131.314517001814
1871	1871	694.787744276063	491.165571525117	346.422298534273	127.751383912726
1872	1872	705.398110486136	534.576156737653	339.616348228582	136.66391907578
1873	1873	647.432906381447	525.480071609857	345.935841714886	128.34168281151
1874	1874	668.300850998701	529.998114853384	344.659976215497	128.068767204176
1875	1875	679.146578461761	522.614178689862	347.407228714106	130.19883830513
1876	1876	683.40725189335	489.053056738493	339.608300008139	136.216851205715
1877	1877	669.602762670254	521.069634818863	342.76956321178	129.301652050273
1878	1878	640.965860774206	548.120046453189	335.462963332409	129.267704313073
1879	1879	674.034161451703	545.300337963313	343.486481745766	130.358825572469
1880	1880	670.059418552224	522.666014230042	343.821249775439	130.672584408615
1881	1881	657.179930624063	508.458802970561	344.943739010304	135.244852439876
1882	1882	657.367986593602	511.953529723868	346.175765653203	131.649773375912
1883	1883	682.968376087272	535.938512460837	342.832520385099	128.996049997792
1884	1884	677.736100167651	506.759843604104	343.769481002263	128.90242584639
1885	1885	665.38623684697	488.926742195358	339.568909460553	127.693060231475
1886	1886	654.858771277598	526.488883989688	345.156353720953	132.856607030866
1887	1887	677.157895092316	518.514467704687	340.363966427678	133.276472378604
1888	1888	688.269341009864	540.412827949868	346.236850576278	130.93790227428
1889	1889	645.288955859391	552.206268147373	345.397322579516	132.165630035458
1890	1890	675.461428592319	494.482748786826	346.83351328853	131.048400030582
1891	1891	712.08284022029	536.047282743523	347.748688525828	132.281846549539
1892	1892	680.316309934245	524.640658936211	341.083970600613	130.968856148905
1893	1893	701.371394159008	542.181021257168	343.722783121106	133.468826525237
1894	1894	644.036361781621	522.334499121253	343.474954364047	132.692362133818
1895	1895	669.981402519509	535.630583370036	345.017064305413	126.198544935812
1896	1896	691.180533791734	546.976339460886	342.991091103847	132.349550693403
1897	1897	684.145309366333	545.836973459701	345.889265338128	132.801418144739
1898	1898	699.210882208773	525.611718484677	343.73398662342	127.515669877104
1899	1899	679.51323088679	550.395272333309	343.194614705291	134.14114761953
1900	1900	659.109314577062	497.659302893997	337.301577904082	134.977656486196
1901	1901	682.170362559446	516.607351774115	346.60555547261	132.653782045009
1902	1902	701.794284166627	529.97967541524	343.314496714857	130.064330942072
1903	1903	671.761078527	548.908515553103	339.532796198912	129.132223750238
1904	1904	665.936435077909	532.260599598739	340.416519211438	132.187787920894
1905	1905	642.471806252308	511.832102528902	342.281128574695	128.490310235124
1906	1906	639.159789642185	540.826293725982	341.468858484689	130.722520003784
1907	1907	676.682031157669	516.482567355052	347.531488182404	138.62429186943
1908	1908	690.051444525409	531.700528251039	344.812714279344	129.066589003599
1909	1909	656.962291359766	547.795658837309	340.197472355861	130.586120719829
1910	1910	668.767286621623	507.748807172875	343.594951539041	131.940720847521
1911	1911	699.625223464691	518.164606708762	344.696523682587	131.786800463762
1912	1912	684.064969787074	512.199240507036	343.176368498523	126.528196867224
1913	1913	666.112341333279	543.052594206736	340.913014556097	137.038026195537
1914	1914	652.128385302343	498.668751928706	343.992063606463	125.829709366459
1915	1915	655.34392812672	557.272588878678	340.014277272011	134.66292995621
1916	1916	685.321658175846	529.469678242073	345.382893852256	125.317049362732
1917	1917	668.007220790069	530.151747679492	344.287050538791	132.725624277223
1918	1918	699.181691594369	522.798966391926	350.787018463808	132.587847067727
1919	1919	686.710566581872	529.648603433679	341.995640171617	126.916574912774
1920	1920	658.462352512057	538.846369606589	341.508216264647	129.998193639435
1921	1921	677.277760036864	527.27687539679	346.331666385375	132.298446337193
1922	1922	680.867753755931	517.925395197274	339.339891767485	129.25645224565
1923	1923	670.198246361814	507.322609737893	342.376869955372	136.314431338683
1924	1924	664.944286591183	520.2668654251	348.564775839001	132.360847074017
1925	1925	663.572178751372	521.121346796719	343.971240571767	135.995824242591
1926	1926	686.320479451652	523.936456895493	349.380412531204	132.559154250109
1927	1927	669.065657434146	525.391432749614	349.47151997221	135.682555310111
1928	1928	673.176978905075	538.808563970829	346.395250892184	131.296490864154
1929	1929	678.505073661064	524.476812302876	347.626255899001	134.921112846074
1930	1930	676.970335971548	502.395451502102	341.407895397423	135.705011020884
1931	1931	650.352667441074	552.119036159521	343.559823828616	131.676224979167
1932	1932	676.632890301973	522.138730013841	346.616817697741	133.539191958708
1933	1933	666.878317634941	522.751947609951	341.73723273041	132.705166981494
1934	1934	672.643348885736	544.626784050537	350.532676705661	132.368416340014
1935	1935	648.1541734135	554.93263427253	341.71440191829	130.545543933766
1936	1936	693.554246250312	520.070738708971	343.258195352828	128.658945788096
1937	1937	676.798510598651	543.347175739082	348.15198230212	134.537299947577
1938	1938	654.464788129963	487.815827950403	350.012429127024	131.605866829784
1939	1939	655.266598639544	537.121103097874	345.44046242119	131.531550370737
1940	1940	657.196859900706	547.210595730982	340.53672252825	130.836194314698
1941	1941	697.166604443105	547.866571667166	343.680740219747	133.496277891422
1942	1942	664.25435215218	532.944504658698	343.600181684189	127.530151216163
1943	1943	690.635928976946	504.340226001572	346.906113619259	129.449997177385
1944	1944	667.223670653436	519.80110270547	347.39369776831	135.462532912105
1945	1945	679.706056826409	538.708479866438	344.387393693132	130.730528453667
1946	1946	656.834348478597	546.174953096578	343.663312573211	130.564979632674
1947	1947	662.305133760989	528.414998883704	341.60339248023	132.158460290333
1948	1948	675.376019841977	527.937507261611	344.756607702804	128.28061127314
1949	1949	678.086569681556	519.228128237589	349.770167273769	135.203786548903
1950	1950	649.722544434961	531.702967825398	340.919003490433	129.721601993092
1951	1951	677.824999668574	520.73711495651	343.890250525888	129.086055631167
1952	1952	623.569755324742	510.352897267931	348.940465793383	132.595633766433
1953	1953	676.724833400793	530.380091296104	346.126772507726	134.435209726609
1954	1954	688.100480785646	509.806623137306	342.192723146201	128.187077686166
1955	1955	638.878793422832	489.38805977432	340.117436527712	126.861501460028
1956	1956	689.835344658086	543.341059570325	343.384638217318	130.51812191685
1957	1957	665.163657847781	533.558355662505	348.634915711453	130.510494746971
1958	1958	665.699858176836	547.32155319206	344.21495853897	131.273864121783
1959	1959	642.025213949181	508.571057777368	341.564845380391	130.481709662354
1960	1960	675.451089891184	520.872297916188	346.467938908338	125.923464442896
1961	1961	678.041090293754	509.054490361598	341.6563567874	131.117627671537
1962	1962	652.149982873243	519.59139767252	343.045461716288	129.126227872843
1963	1963	701.398768754338	511.357418503252	348.390259516153	135.840273277701
1964	1964	635.53289766418	532.23748414336	346.408727132212	129.885576604829
1965	1965	655.483663726112	520.415896306491	348.069612462948	131.148001524767
1966	1966	655.759836040716	511.390723225468	342.840157232253	129.743280601319
1967	1967	644.558089382545	504.74836612748	339.6725141196	125.167149819219
1968	1968	695.521909133489	510.128403713164	344.66320172155	129.496332006123
1969	1969	661.964769969821	497.24136671204	345.966431486583	130.894728158244
1970	1970	660.50771399711	554.365526214536	343.949442982605	131.407014932039
1971	1971	711.994716706296	506.507501275897	342.373829880946	132.984535830772
1972	1972	659.363642884686	516.790967680844	346.674658389636	124.016489583892
1973	1973	708.508160359882	529.975870674929	345.39387755557	128.17943313112
1974	1974	694.911498323209	555.841470781296	338.97710149161	132.09449518085
1975	1975	677.814303297447	486.087033487897	346.973632804371	133.536051086861
1976	1976	683.878949805012	519.097966117609	340.856647471731	130.277083838014
1977	1977	656.932452664771	515.922201722141	353.296815674686	130.942841775456
1978	1978	671.542506429202	558.610264383688	345.959234650504	130.383676536681
1979	1979	639.448291371975	520.30361805492	344.703300847861	133.099107864285
1980	1980	679.722648423337	538.556660189392	344.317431721046	129.470950847248
1981	1981	673.824009429271	515.21116971909	345.46875338953	129.634702794328
1982	1982	682.929858772874	531.117410849464	346.048382716994	133.317448082652
1983	1983	662.410325253098	484.497298320751	345.941888877941	130.735245159402
1984	1984	650.642642134295	534.233949406165	345.240660953356	129.924791760308
1985	1985	663.445884450239	526.970231971858	342.96745587472	131.181550658802
1986	1986	695.595492393008	534.879468887679	340.819021012149	134.356799112336
1987	1987	661.972326839051	511.583482574883	350.528293786429	136.088336890622
1988	1988	640.471934585484	532.500271305355	348.091222736634	129.539613635136
1989	1989	690.92244696032	523.211502374599	343.872204065657	132.39473594974
1990	1990	654.208682674297	508.223598313409	339.590125630155	132.439163049932
1991	1991	681.112688016971	509.633158758989	334.124707531034	132.118802970194
1992	1992	669.294005459523	522.795117894593	341.313695424841	132.848459173267
1993	1993	673.402147671133	559.325622520488	342.925269383315	132.314345019237
1994	1994	669.354328450988	535.140472692525	338.7147710481	132.818091021385
1995	1995	687.146294229813	514.984944654349	338.319137675696	135.648745301329
1996	1996	671.257452973803	510.50225546133	345.534475837871	130.005768329881
1997	1997	667.913754450823	521.70769029363	341.278466928248	126.61878841048
1998	1998	681.226744177226	540.381047196566	345.898201424126	129.088664390771
1999	1999	663.387791624787	487.676796447595	341.578500157532	134.957650811479
[truncated: 3,001 more rows]
