# Supplementary material for: Hypothetical Outcome Plots Outperform Error Bars and Violin Plots for Inferences about Reliability of Variable Ordering
Source: PLoS One. 2015 Nov 16;10(11):e0142444. doi: 10.1371/journal.pone.0142444 (PMC4646698; doi:10.1371/journal.pone.0142444)
Supplement: S4 File — All experiment interface and visualization stimuli code is available as a zipped file. (ZIP) [file pone.0142444.s004.zip › experiment_code/data/one/85.js]

var results = [[667.222378225117, 657.960513006541, 678.045028215364, 665.54943869984, 670.207579154102, 690.016093059154, 665.215228044692, 649.939175124491, 637.072179172478, 666.503122395294, 671.676918135888, 684.901108746805, 701.163096428439, 639.867759655347, 701.725683853593, 658.108951672183, 659.316211030139, 650.711646268487, 680.705855289343, 657.906207759314, 688.366135651733, 687.931854071991, 706.788248707052, 684.794645827472, 677.378209812634, 685.070197169873, 662.880376981652, 669.260530250431, 670.182604909902, 675.086667462216, 679.274594146826, 661.82958626177, 659.737639643696, 658.139392965668, 652.598156062414, 641.002036278714, 707.200146459332, 677.106982864807, 624.359276010803, 694.904178643378, 717.963078486791, 657.842178560497, 658.534962049785, 634.964853392216, 664.502565376284, 695.531151997088, 679.949160564666, 680.986854259336, 689.353712320416, 675.929320314946, 655.629776514136, 652.467001349441, 668.983252397346, 696.726083312901, 638.451530069565, 675.871576159087, 687.786038798564, 679.553800033796, 681.40782694657, 676.932412104134, 659.19341905571, 656.782030974691, 657.4124669363, 668.079448488679, 653.286491933902, 687.375858280953, 666.919053687543, 687.424342714268, 654.444401284802, 685.427532294595, 699.057154222707, 675.045993026596, 680.682129293581, 666.897334113968, 669.719485578345, 674.742421447006, 681.61240183814, 671.429983115994, 678.169414534945, 703.041478461881, 682.455469315165, 677.614515731731, 686.911807758088, 643.470451842953, 652.829346985344, 671.501722584648, 654.665077941582, 667.562471680945, 664.573869047962, 657.843398256853, 673.632251723393, 661.717730585467, 673.634366893918, 627.354277377612, 686.068749805557, 679.635844374765, 667.789234429489, 712.108773048813, 690.994920439224, 684.426440216864, 696.917457981315, 666.22791550967, 675.454171640446, 674.980781687152, 673.656979972849, 674.879321608018, 685.275258677525, 674.452118495941, 655.16882254328, 652.286946487937, 700.626267622939, 663.378994890396, 680.565080456534, 698.200412067858, 687.036622411043, 671.786802330195, 666.997761238675, 669.327699889973, 698.33659708214, 665.906215010487, 678.668127402186, 660.485669250526, 676.461562376866, 671.385729066526, 689.676621422574, 680.168564852343, 667.757576745643, 656.384005352168, 666.775930182734, 638.138522980976, 682.4266403608, 670.003429297368, 667.645830483149, 656.315787495692, 671.457804233644, 649.845237690821, 680.007133500443, 670.248937658371, 681.087141042031, 619.074631232519, 635.499915891788, 684.521383024374, 700.648568988383, 691.927997539377, 665.670085657087, 667.311291406168, 692.050795562732, 636.766196998156, 672.415357441924, 688.194207966126, 690.839034388896, 666.310521249882, 654.972454277573, 669.50120628375, 719.050441338531, 663.777649663167, 670.119905539777, 645.80722758004, 676.61169152169, 653.869115257861, 640.202546564434, 662.650669068216, 642.522532352298, 683.418836078965, 662.885189074434, 671.816117360709, 659.608310810545, 684.196967157019, 656.154121227853, 658.279533185203, 657.980026034625, 689.398581697102, 651.01675358416, 716.052869725665, 707.386215946987, 688.044974317696, 690.064183133582, 674.960309699816, 647.878932911081, 668.264312614367, 671.239909334326, 675.165457115015, 640.3756951954, 653.700727364287, 689.872319095718, 671.7469674512, 674.334106456502, 652.178957873777, 681.509914652061, 679.793961452669, 674.707443068106, 662.915869554292, 676.847929871467, 673.840519801975, 659.768522435509, 672.82106904277, 656.142206714163, 661.777583934254, 659.898176097979, 640.178559323468, 670.491612872789, 679.355337838413, 694.28895641684, 683.220315493902, 677.569885386673, 695.044827277996, 664.022844730981, 664.319789270253, 659.997428275974, 688.093696887219, 656.434116581623, 662.730335548505, 665.210507123101, 684.187123177689, 656.148865716966, 658.801360323431, 697.637986039225, 665.267372344136, 699.710838304579, 687.310363958779, 663.580867542654, 659.49825945696, 678.371499751771, 691.460973078301, 654.695101876714, 684.871918041792, 659.891952112248, 671.053838225608, 655.27019841213, 705.522052000337, 664.797498078585, 686.191003787682, 667.337482271213, 695.655182652789, 664.068079752489, 665.881344326313, 669.503692661241, 668.030046998297, 678.432708286527, 655.726062792146, 680.759665534618, 689.048865882934, 694.006154416197, 660.326611739725, 674.601112624158, 674.948101391811, 686.014841276676, 632.160734070081, 653.18159603473, 690.183356453427, 686.135890443348, 651.834009071449, 666.133502219179, 679.446641304681, 669.608462246814, 670.653638347378, 658.465884250485, 663.09776283986, 702.418469213432, 662.133087774566, 678.558604667062, 688.739777228332, 667.359481457787, 653.816789193824, 682.490146020927, 687.530413232314, 663.01147320056, 669.289553616306, 645.273508092905, 672.229310722659, 677.489235191573, 673.382754818284, 671.118184200536, 687.47658208334, 646.084173209265, 632.761600513361, 640.199804278837, 661.654938176867, 639.186682000087, 664.639718870646, 689.669704447985, 673.035515591717, 679.614414677819, 644.744896075352, 655.430301440965, 676.411318393252, 658.522469189229, 669.739023698739, 714.552599629209, 667.52004161533, 658.149525552129, 681.939238765287, 695.080932817793, 676.949816450655, 677.68985769315, 674.541291978839, 676.14069267945, 681.079526202906, 677.526883762881, 653.907849202239, 693.030975694816, 651.331543062099, 680.074229184119, 656.367221539634, 686.597872499369, 694.80140911875, 669.618308844698, 668.449925554002, 684.616481714732, 651.386944367091, 652.383582923845, 702.214306522127, 681.56544189639, 681.74966381303, 675.012596575629, 656.887071252118, 679.590672635219, 664.381773057924, 687.256975204836, 698.611117421437, 664.380448197952, 679.06941071171, 668.06969616431, 649.292233412408, 664.96511488149, 669.143764565332, 679.779396745124, 658.423685051637, 664.732767230235, 678.878570463636, 649.478369253677, 663.180039951538, 673.180377799795, 699.518794842268, 676.601885793288, 662.977393113236, 685.886913239646, 663.874375350209, 672.757852179343, 688.349445630835, 673.858776510597, 650.38893150824, 666.880169007656, 651.481808266292, 667.841748200999, 693.879702450345, 631.132349220727, 678.032645476887, 672.684728404708, 631.527662997381, 663.133346703266, 671.130821232287, 683.338925754047, 676.288083765638, 657.107806967489, 621.059294548963, 653.273214204234, 667.791979055229, 666.840913523976, 678.753078084047, 659.584951022931, 706.962634901126, 662.770192760359, 656.5695215554, 681.568579600065, 674.834705114431, 687.852122485044, 681.140325351157, 699.02625020994, 685.361935237778, 655.606367377519, 684.81654229246, 679.450453664304, 648.603753398469, 695.202962828121, 677.984040439209, 672.145022405065, 636.448728577026, 631.348814614139, 665.483051887498, 689.95418036789, 673.781715176555, 678.350661400909, 677.700315433369, 703.972788916786, 668.336126151206, 678.733421298999, 681.510274621198, 672.275833127971, 643.717336669495, 684.261101064618, 687.68083387656, 678.015949144169, 670.586731528181, 680.83058254999, 670.70188663803, 679.76044716747, 697.337422669137, 682.384853828186, 677.875689808434, 673.893273276826, 639.873313909693, 671.417115839158, 665.554317729277, 668.468319224317, 673.472314150493, 659.164293008634, 686.553616388043, 701.707819619951, 670.46645648949, 698.093967426545, 650.787723815293, 662.811595419352, 676.861589221359, 674.780622603485, 692.879881526565, 662.76275290139, 662.07155078501, 664.449174018234, 666.460637353481, 659.316829374244, 672.265852567473, 662.443872370375, 677.064220524421, 667.606578552851, 672.270635896454, 665.918432019327, 665.918975816062, 671.000435102219, 677.680834075626, 683.396128009367, 641.974961200872, 663.216080831194, 670.910096957926, 690.965032619544, 664.420136780619, 658.137064324625, 694.17607984972, 686.412089724852, 669.335894765702, 660.154563667166, 642.68201936615, 657.840123030399, 689.484338791089, 691.149768522956, 697.834401195304, 705.545846122749, 679.735941736448, 685.421375723218, 681.135407922382, 692.025285212642, 687.579069591091, 710.599426652538, 688.03419076132, 688.614610086412, 678.450549549346, 667.286617633069, 694.517336165345, 676.620537469453, 701.163754179369, 656.7617156982, 682.190890190499, 687.354955027449, 659.462579518122, 643.859371754007, 701.617401676261, 663.749807087162, 685.758038581906, 691.742707631796, 679.35144909945, 653.036364534081, 679.365032961659, 699.439595908347, 674.768621243928, 653.210143990947, 681.33717479366, 669.073103448711, 675.066430985755, 674.830839050189, 654.495902510146, 679.908767021732, 667.429516262676, 663.762984726131, 661.100169990834, 676.143193159515, 682.694758978777, 665.789751502469, 687.576895690022, 677.125758839402, 659.949553433444, 654.630055251244, 667.526704835867, 672.158094074629, 672.370296449881, 689.522562067586, 665.408460232083, 673.313737926213, 650.618125099604, 670.840608179633, 662.0550386122, 684.595123011661, 647.445827951419, 664.160418768187, 678.82470681321, 686.027961034947, 640.383064078404, 656.925729901355, 653.557919908434, 681.669746605181, 677.809202072381, 712.689443244733, 624.217637869039, 681.763572782879, 662.601065940884, 682.417001926268, 668.991880352473, 687.471883560667, 657.959723274762, 666.23221714346, 690.737926232667, 657.173335932866, 649.761283531176, 680.792641714475, 691.268817076535, 670.122698280907, 688.391856951985, 643.636213600845, 673.690747112354, 663.491788476147, 664.830119231549, 667.204389277829, 667.427183577212, 661.191680853743, 681.534455023515, 679.466624370367, 668.325185213286, 675.386975426091, 691.962885494645, 665.077271427141, 688.031114257442, 685.746332929459, 646.089103885579, 695.521115124765, 663.821479256152, 670.513754000258, 693.649244688023, 687.044702052665, 690.093301400509, 666.384575247297, 657.684233832843, 635.742912885466, 690.550429737013, 667.845474406353, 662.633195392798, 673.414152415194, 709.97883788379, 686.213901700681, 657.918842068813, 658.010553579267, 703.126074517429, 677.170846535582, 713.562093355905, 653.703516318112, 674.006260093171, 664.598738063777, 688.76852814607, 664.790974323639, 677.343062167398, 662.048320495499, 690.69140172131, 661.597783722284, 672.292398772834, 663.683265292085, 689.132306137698, 650.597313104212, 679.918484137349, 674.963005919983, 684.800691974417, 661.731981313367, 662.73301783474, 662.241383400497, 686.462027704631, 668.479854989158, 656.160839084148, 666.485122072501, 656.555609698364, 650.553047164363, 678.019345930007, 678.335759953364, 653.193075649849, 692.582894595901, 671.569965633758, 669.303878096736, 691.207361783999, 664.909562484382, 651.087554582205, 691.120531469915, 691.094279797633, 647.635906705117, 692.929862630152, 651.361998473065, 654.806196206554, 652.709171466448, 684.998505718803, 674.546789086085, 624.287053918036, 665.351344976715, 672.320584525041, 673.212221465948, 700.402580276867, 682.063950947211, 652.940381692109, 681.823888310452, 659.115546604539, 693.24365304746, 671.505899397858, 674.562011969975, 688.198046086581, 681.186510566397, 685.990231453039, 669.209398982468, 645.281679840314, 674.451958302363, 664.733599741733, 687.549074274452, 653.898025790028, 665.840779908948, 656.140841970217, 670.522179135787, 632.954155887163, 700.038602530851, 666.306783200772, 659.156748366649, 689.449132391805, 660.930495749578, 671.719227791232, 643.73121438351, 673.13723910241, 671.103400576744, 633.968268736071, 668.835189565018, 675.644727506052, 666.991450645868, 665.492543290723, 659.962961641788, 656.727855641665, 668.210309736093, 648.846068459657, 665.8558259029, 680.973022083132, 657.272068572837, 675.383321845754, 654.738994700659, 680.103996326681, 663.096862389753, 687.288109946482, 678.336784854816, 672.168279254308, 672.351880158353, 666.517702325906, 685.584463997146, 678.03081340734, 644.803374975027, 652.101880742047, 667.726236328921, 695.02131065342, 683.941524025237, 685.36657935436, 690.039852912062, 651.734860190588, 646.879879718984, 696.272089291636, 696.638598284769, 682.041794071082, 661.188895430676, 674.237487318636, 700.70279508617, 660.471738619802, 663.316644821548, 690.666125681493, 696.58197797758, 683.598704963599, 678.871906454986, 677.183713268422, 671.226773526888, 658.899434516591, 677.974947127381, 675.901138213252, 646.640182450583, 656.903476048716, 670.50864543796, 671.125556543106, 657.393461440255, 650.629787018698, 665.378476954755, 656.824736224105, 663.800489061891, 669.75527748113, 686.474464662455, 727.596658265178, 650.274129629893, 679.915825701779, 696.295887462557, 711.003273196461, 677.043830589984, 681.983314782409, 673.353224158875, 645.886144827962, 657.230101341859, 657.284462166058, 692.828320914583, 688.211406074882, 670.214175410019, 703.395263000967, 667.72145613374, 656.090060273656, 667.777977774157, 681.827822652377, 685.381890617285, 654.807945900627, 659.547394698142, 686.241893434089, 666.155453235735, 676.005643369547, 674.323045524542, 684.394219450819, 665.043787420409, 680.481692014626, 631.006470095263, 654.311215086752, 681.708138429527, 664.082968962241, 666.562854385783, 676.166470308549, 669.446091193959, 650.355842862618, 687.424670874466, 677.797178763842, 636.531826885114, 681.344812499207, 677.283971173249, 667.462678292586, 679.920914752106, 649.823117276164, 679.542397375656, 679.346313089018, 679.951464519701, 665.408361863496, 683.546499769254, 663.58263316563, 684.992179458074, 630.645100390385, 656.69949752242, 680.940443760466, 658.530497031246, 668.418264640066, 687.799596249612, 683.257999868537, 671.524048176992, 677.468829576659, 646.637214037462, 686.453472436432, 661.562345798295, 652.832628260235, 663.3158021211, 652.676745773481, 671.947213749268, 673.906340152629, 653.242465751414, 653.557729829105, 701.911652223369, 676.861217810126, 644.221566304072, 668.073270137029, 672.526988841771, 633.643520892992, 696.577954904368, 653.311133530065, 667.053313535234, 666.965417084157, 684.515371929056, 696.736890447496, 677.40418885942, 680.374741677116, 643.035093485164, 697.109865920698, 627.211251103696, 673.930019005278, 660.391390275053, 665.667147476441, 655.283235074222, 664.563388760387, 642.851356397057, 686.25567348019, 659.840465113816, 659.191273198488, 688.356675726118, 676.222862169727, 670.256730619656, 648.47068729964, 679.347020130901, 661.706949650712, 672.550148259831, 690.094473304857, 683.322481392217, 678.185810034685, 669.612673890326, 691.562428979159, 659.356882343636, 652.792380532268, 664.298748397021, 707.633985645224, 707.063991821949, 661.572383885665, 655.954466207844, 668.721305332259, 668.409030993208, 680.498589901421, 692.384387145069, 709.318375291042, 663.534577876399, 665.402237310502, 663.356577268766, 663.145306643228, 701.791712770882, 711.143419241456, 682.106194831955, 688.972543391658, 655.744218301805, 638.900521203007, 682.902951255542, 685.321217397307, 669.72921591997, 667.002497613672, 689.000600098699, 668.223869522021, 701.903100954907, 641.999183013363, 691.063886701747, 677.351691352106, 656.367965923264, 643.695073894973, 673.668246433022, 664.458100270093, 692.426886856009, 681.171791823891, 685.122553373546, 644.060614132784, 700.420482573884, 663.810160795618, 686.686435883134, 708.388130496807, 682.104925688786, 683.779658880538, 647.237081018712, 682.498704394164, 651.025482377211, 651.921022533105, 687.198902602899, 683.337374565834, 686.30759838668, 679.299443934541, 687.960953143681, 672.031401768808, 710.528631595373, 659.98157407563, 656.992042394245, 672.791413763227, 677.669341641809, 689.991259980523, 650.249650113661, 682.539329215466, 697.658802479515, 676.039322902648, 650.772195856971, 671.296234217324, 677.520472995203, 671.475130742245, 666.557733147439, 682.477332841483, 703.660516492547, 685.37261764003, 643.925152652325, 654.76738160518, 670.361744353705, 631.08016750151, 694.5822112902, 659.170923152583, 673.675189935875, 660.121331416563, 670.559251240596, 679.298092143594, 673.836975828093, 666.74861292556, 666.176808364866, 672.667581011651, 667.093994362226, 665.463100850119, 653.345543704483, 674.690997538134, 693.086228946504, 681.484808711985, 698.75680412461, 669.483226108779, 682.356381673797, 661.417603469414, 681.565300794602, 642.592284929489, 664.628115786897, 665.443893772024, 649.932895457428, 669.467377408022, 665.274614867247, 668.379129664881, 649.453709814102, 694.473096832054, 679.268813648534, 686.84197863472, 661.643801237138, 687.766620612525, 679.760432703299, 696.220180756007, 621.005863679672, 662.040771569782, 656.093946603964, 656.786120377732, 672.470516215529, 659.13797374986, 673.34407019221, 679.533078101978, 652.841447768404, 676.868971982312, 675.592711839503, 652.928873483795, 693.225452844379, 663.620568798075, 658.155199418351, 678.439183725155, 682.766532681295, 690.85694439853, 671.007997155921, 683.107133746877, 670.495336883716, 663.502463875211, 676.683179657313, 653.275076129646, 659.669951075471, 693.405557518682, 693.887735947392, 641.251998149957, 687.083670982473, 668.14519132587, 669.504350538047, 695.960379703096, 689.872465204611, 679.785708812437, 670.014455878553, 662.945030143483, 675.795660195363, 693.080062907499, 696.692005226711, 697.248220016755, 660.899092654602, 673.682176695964, 682.157780141566, 673.475926210347, 685.652506233388, 676.232971133715, 671.260700950502, 671.816172940055, 687.292605124053, 689.034018598999, 679.410552073142, 652.525061931008, 675.902350551075, 672.683971077795, 663.03690487578, 662.735470380014, 656.788104233834, 667.148185216855, 686.018790670276, 694.099289618106, 672.04503529308, 684.729249858108, 669.867270553009, 654.782592031698, 655.65313771747, 671.66417295674, 648.809883080154, 667.797755207496, 651.071802700324, 666.61512146793, 678.453572942338, 678.190940895255, 663.013261878912, 679.089494415991, 705.236878337617, 684.18888534903, 692.651084901433, 677.393134303943, 652.400410586452, 644.310972520585, 698.182980654632, 666.303914395387, 661.154701527875, 673.9542469061, 699.144566489328, 691.4474918902, 656.623026259786, 724.234813626789, 642.612210189095, 681.605444627483, 703.476228113623, 694.928692067109, 650.530225778972, 680.747717823268, 620.98212843112, 684.924368183565, 685.669175063043, 648.888581055589, 667.075313567666, 644.939901053217, 683.952221328097, 652.207359567584, 648.251428878573, 656.647253016968, 672.131723316381, 655.330846106839, 640.094224479532, 722.645081433665, 666.006292546562, 685.481597126922, 673.430537111764, 661.934799199141, 668.627007190172, 662.627695854485, 648.644289025504, 682.661627109877, 654.305456995082, 681.197141125985, 704.972639978427, 666.004689852283, 682.053663995784, 670.392844457974, 663.858413139068, 653.328062034294, 665.575365795819, 628.744092485404, 672.21635048872, 720.881537587175, 667.652323475356, 682.882599757237, 683.0157081248, 650.283203883789, 657.054728900735, 657.548518748801, 683.323763455677, 672.412283791049, 683.086385759373, 646.753626143382, 690.444960824874, 665.741321362855, 668.042395154204, 651.387455109835, 678.539153175107, 666.929470322864, 673.793258374329, 657.639545555429, 701.042303029784, 681.891542056107, 678.492795983108, 672.914396581113, 680.658436170734, 672.447453764933, 625.588891061103, 684.661136356283, 654.378827765892, 666.63856333279, 668.61437108323, 676.397935393326, 670.890276467023, 674.988370716666, 679.624921749361, 661.942636496527, 643.422937268127, 687.001738887682, 678.804362780978, 655.709044207463, 671.117734196989, 657.875001574593, 672.288202446425, 697.808732791452, 654.347746561118, 687.517100126321, 669.271065750207, 699.478687641288, 674.033055779615, 650.555509277365, 681.128487174433, 684.231096503729, 657.185161796171, 675.465673608202, 680.435291552924, 651.17519552859, 657.481377675446, 649.568269878145, 660.688383485885, 672.745014794893, 648.014342610607, 676.289716157463, 662.252979300721, 670.103177590954, 642.080152750632, 685.233991124995, 659.046630834418, 672.515469417318, 672.928477250756, 618.358416366569, 660.249003517266, 653.34346537043, 663.752118898459, 688.411028658767, 690.115836998068, 678.03449330519, 660.327749185836, 703.779131833611, 639.64440044375, 650.666114343101, 658.753613425304, 648.197588390677, 672.427288706202, 705.37569554017, 651.924295169403, 665.80335105715, 659.833701043392, 679.392178525735, 690.190266343737, 681.874353813004, 665.263425030822, 646.157085603577, 657.92140266354, 654.561366773448, 690.363628073925, 666.662177109858, 666.192580005702, 670.904495114609, 644.484094061913, 664.939580908936, 669.948466385661, 655.913154152511, 647.559860220249, 690.503393154195, 680.506985437615, 672.444178551922, 704.234748183674, 679.488636337675, 662.888077032293, 649.109226593108, 692.028897141625, 668.093096236027, 680.818260800863, 693.238601218005, 687.130190486884, 687.207035564025, 639.882346760646, 686.030996070946, 662.677575303218, 667.739272207083, 689.9792452153, 657.844805007833, 682.017834460618, 652.088296830176, 656.775631385854, 693.830527259427, 658.239237735846, 687.267028020884, 657.270702362596, 694.372241129621, 694.895652580296, 668.426607266848, 695.467601604165, 682.353742384328, 655.356921146029, 660.625448170843, 675.92129867229, 669.601929385335, 667.019052801133, 683.113923501063, 686.631999434429, 688.469512150451, 672.481844425712, 685.559345589923, 670.911817553656, 670.705433260778, 674.257367510011, 645.447423017345, 662.532775364487, 658.428291815934, 687.790370198031, 685.722823992729, 666.451468260266, 694.470855331516, 662.150594959384, 652.833417521832, 663.766151091502, 664.538271944162, 657.977701600172, 691.610886500684, 685.50461957935, 667.023915739951, 648.873612965926, 704.771263666149, 690.79246276423, 661.962635182293, 692.155998647138, 660.108668771629, 641.724437247248, 688.397614553589, 682.333872642099, 660.37711043302, 672.459599007399, 686.900558977498, 687.912252338081, 667.100739257946, 679.714199113572, 703.924745948213, 654.449907633182, 655.736962754432, 717.084459862187, 666.621165193679, 670.579214011953, 681.101153521817, 691.093144603123, 681.998197731082, 674.453900248504, 700.930025877472, 702.660486751692, 678.071661278383, 685.688397862185, 686.561155135651, 665.190341170165, 666.686321813184, 669.1609953946, 661.536224226297, 650.681906302779, 686.679730823513, 667.627936809501, 657.45592761936, 672.050428612421, 687.496912458887, 672.713469632917, 651.374748965397, 655.542891179424, 671.425352628305, 693.452253342595, 658.851744245685, 679.48001968365, 685.765256913152, 648.216953449724, 636.613424049294, 667.346236645265, 671.362726722406, 697.836023394148, 678.504647686448, 667.692764673296, 688.858466710331, 672.480183629895, 676.220854747857, 672.907712867407, 667.869418544952, 668.226522011576, 666.742537897493, 678.899583191216, 677.34061389648, 668.747840157822, 690.368881437012, 676.55446190085, 652.530706781088, 688.779883707497, 679.229345787506, 713.98093944123, 677.685335788086, 675.241734175836, 669.748001291951, 705.161794885209, 682.398922289681, 670.074459098954, 650.530218426395, 631.957463330914, 660.786337300077, 667.567783948446, 692.854000380967, 686.784708473759, 675.028624976489, 646.958485447685, 684.60810279108, 634.918915883467, 668.9516153989, 654.711653979763, 643.316700622455, 653.163844695566, 690.677783970871, 680.773458180792, 709.605942562528, 648.095579423911, 694.590473372262, 660.012515791916, 679.759446759999, 675.692949015372, 675.367926966418, 673.976590132004, 673.456405307264, 661.232174307074, 674.794315380622, 680.935451127544, 639.818233850396, 665.909997327031, 684.529224299704, 689.786406448092, 688.660778839862, 690.045316621323, 666.128498842768, 702.628508854028, 689.065051721505, 689.938325266087, 648.458300650207, 688.527926588804, 651.285610093309, 655.005186726908, 701.669309474161, 671.283953258225, 680.118481903781, 677.136383682338, 653.51125583551, 671.19209146966, 674.239873075852, 646.652502605537, 685.166349345463, 654.836231852209, 644.236987297044, 680.304820983171, 670.655245014941, 688.501595609708, 695.98280617426, 661.629155835748, 666.062105901313, 670.079868887442, 684.721655290638, 669.995162814692, 649.046840905502, 667.661433279792, 663.575896947654, 704.579749771317, 653.075311711238, 700.275509480482, 663.859368400506, 684.787693768611, 665.081154963905, 659.668747518103, 655.548612583115, 656.082387324528, 683.865261120756, 677.211529512554, 680.050843444643, 669.772996046434, 662.701347658945, 652.055241064166, 674.325111435951, 677.094499770795, 665.196306279587, 675.405836592138, 709.805674861368, 684.946265328701, 692.985776801237, 701.404621154078, 642.503177346244, 657.406451466437, 702.112721838917, 698.988803815147, 655.995406991426, 673.987470898129, 646.182090463396, 664.651705751767, 676.249364331158, 677.835974773717, 649.138300078199, 671.091381399684, 638.912076349234, 654.326618833591, 665.384771936086, 680.814986857915, 665.371422633135, 705.73537896233, 664.442320267737, 660.670529059022, 672.898811013466, 669.110729866387, 670.54754746598, 710.856515568092, 677.884060340691, 669.010129268302, 646.675083180291, 659.916308620346, 698.044816015071, 686.603850101695, 687.463643010088, 680.78130321644, 687.847110840984, 680.144479138932, 672.388130084179, 677.585530072295, 680.67355087041, 705.061730825348, 668.004686564053, 661.118750387574, 679.762080298543, 643.408790052656, 675.835944672415, 650.238339343967, 672.854454075359, 675.847658218466, 685.958783015622, 648.710515257333, 689.437444646142, 689.607464693713, 654.94953767289, 683.534050491533, 672.683690982315, 659.076255301478, 685.652333967972, 661.002070974568, 690.745489581972, 654.525432178908, 690.38204395695, 656.174011241061, 702.842985725463, 687.712408864267, 644.453043234651, 657.428778664621, 645.816274130043, 646.094180825226, 690.417270257479, 669.462695594354, 679.012417909285, 649.82451891027, 662.999214978096, 676.127595290408, 645.035371537895, 683.174128503352, 680.58097749792, 676.4863086416, 694.632340207328, 649.609420665733, 669.424658082806, 680.858086566587, 650.418756176535, 659.184048033795, 672.677515087941, 685.234037188948, 672.250476463698, 634.388758016274, 698.178321049851, 662.416290420056, 666.383600427297, 687.479210380196, 680.9868470375, 653.502460444983, 683.096482137581, 676.741359157478, 690.029242262289, 665.17934178655, 655.121962355006, 668.984281059652, 678.41481312292, 644.21539453858, 682.855402554364, 692.188900576299, 664.20636487124, 674.081680332166, 648.979156827568, 646.949574283621, 681.650872117023, 668.011207023914, 657.37443215971, 700.818793129114, 680.915312206893, 649.417826996975, 668.912612570201, 682.281078536412, 700.839996740367, 682.441411648984, 674.489330789865, 699.568712883828, 680.367235343753, 677.355657710238, 687.332039082023, 652.846887609278, 678.337204338634, 681.065399430782, 676.229279355101, 671.876427367096, 657.910985575868, 621.799079209446, 672.877402571647, 651.780375712403, 684.008711220149, 665.318567109584, 692.178071736328, 659.67162568322, 678.963186956372, 653.377201037795, 669.877372973502, 689.835549933008, 661.711939260246, 689.172574169348, 671.354848711098, 656.691762507492, 644.149899081886, 683.641553756897, 659.351074165424, 670.22449751997, 706.305212997732, 666.26349687178, 677.406139591065, 680.884047790821, 675.457558958422, 685.830538765143, 699.418558182134, 670.001255336814, 645.841035756206, 697.753259621721, 702.755259214398, 665.082571651712, 660.356561353944, 649.863846066104, 670.363356055115, 673.47137768138, 673.997882295319, 698.675376733282, 692.812237484252, 670.946713747208, 669.959435697102, 678.763019006559, 687.250039061711, 679.671127028328, 674.619834039212, 664.254488407577, 673.85961622183, 668.55381721852, 660.165663530064, 640.436991708286, 631.639294482951, 672.844508121074, 693.429014069996, 675.538522442009, 678.314045600669, 681.695469617028, 650.369139909514, 681.88683606984, 670.887220701282, 663.009871526486, 648.525346004025, 652.941278875829, 651.053431159449, 691.344597696831, 648.883511225002, 633.603147501476, 661.386502888921, 674.897252674721, 679.024409599445, 633.128729631944, 681.489797110236, 680.378579819291, 668.871435596761, 682.537427163247, 681.310705314459, 648.553627500174, 683.030114723274, 687.844909976463, 671.999201971239, 686.539442574575, 647.028729363459, 699.737700095471, 650.694169152895, 695.956020341238, 671.107963936343, 674.387937966834, 664.237565212791, 651.03302587256, 672.214652591149, 675.716163116466, 677.561339116541, 662.558371047888, 645.233618506606, 669.118626423377, 670.972830029025, 702.025157043089, 668.255802075763, 683.534771584459, 670.281403333325, 701.632568547112, 664.361826954235, 674.94209659906, 657.018569529733, 675.415340601795, 687.701755841671, 671.202517859905, 647.964243689692, 678.304618504046, 666.311878525994, 669.212284478111, 669.149513737315, 674.084815469303, 681.84234854184, 683.17011192004, 687.940690784917, 699.291706475359, 675.437668010509, 687.718149240757, 677.630513254089, 663.948595082906, 706.476309487493, 704.394911647529, 652.196292123132, 683.996602846301, 665.318288148052, 689.080292004609, 652.001175624391, 699.731582214195, 685.235917373561, 670.199463230945, 692.880383334167, 679.521483608062, 685.580147913035, 651.67433679674, 692.00027751562, 677.924035380263, 663.961848708778, 672.970066784684, 678.5077812533, 670.213226297043, 709.775382869092, 664.91224697866, 685.286658556072, 666.729022360452, 635.942755873561, 655.261681924592, 669.629272369693, 704.058379203405, 675.618755420907, 670.636563278748, 699.035440154469, 644.441823008361, 699.204968688824, 666.24070907686, 672.795304266494, 669.6250960745, 673.018282426978, 688.92136157921, 692.219667319545, 677.736331125512, 680.302490731723, 654.729457065954, 681.795096051759, 674.33735886566, 663.68924583155, 717.645493796194, 650.613171281446, 668.338840834446, 677.921531013387, 666.694872455665, 690.459169749728, 682.055117113119, 678.991220785661, 649.143085796566, 694.972125563325, 677.760934469733, 652.021109329361, 680.96499589769, 676.734139329281, 680.917083822515, 661.832124131383, 670.01207948944, 656.629392852461, 637.699166591425, 688.672172192845, 661.179222751728, 665.013404097738, 676.534585853721, 688.434878220122, 672.3294485037, 643.651610379838, 670.381822326677, 686.850914009114, 653.016186120942, 661.653104652711, 658.67591771404, 661.692771276433, 703.629534170187, 669.450415930046, 694.384097398444, 644.424668281496, 645.725563891665, 678.385462010189, 679.651577939227, 676.278847662733, 669.057280392246, 675.329074781455, 690.569821511406, 703.564241584835, 672.716685140838, 697.8018027831, 645.893501643146, 634.526918812305, 634.602731485444, 660.304275506907, 660.566773980595, 689.995744358662, 663.642518069762, 658.674751946042, 688.175667162024, 675.676713710546, 670.300463574742, 661.922126910221, 671.897287533865, 699.840448436823, 680.699058593576, 676.302766202823, 679.10774069158, 668.709987273096, 669.089936330747, 686.049255324848, 692.854993325068, 670.937630206599, 660.144790400003, 666.871037707123, 679.175077039508, 646.265827317906, 636.989589348547, 669.419706644346, 701.470425739237, 707.215444083758, 660.392607517267, 667.48064189318, 695.358546855914, 677.670854265531, 696.590599039557, 649.444534402373, 649.056564838948, 694.918340919063, 686.38427359754, 681.842745250306, 657.442042203108, 670.392406138766, 687.146160098183, 669.752289422925, 669.475427218919, 654.097388990955, 655.671932692525, 651.98616699543, 654.307867321458, 659.763862915827, 666.270596972338, 652.128571619074, 683.061168755965, 675.77218335117, 686.286293062988, 676.945871541913, 696.644658982799, 675.004089917029, 672.06868100737, 668.547316582288, 664.600795594004, 669.650958998574, 675.661853402681, 713.591978923903, 675.324999618875, 679.434803142612, 685.634536582851, 698.687249508974, 653.033823025383, 681.188907556269, 704.224417936031, 638.85663870783, 677.752539255484, 662.472892572089, 692.525200103102, 672.534707453066, 676.886276973444, 689.215281988786, 677.537292419931, 684.245760629618, 692.556174987878, 671.942290385549, 701.875915014453, 653.434146206236, 668.478122478375, 665.474150926375, 676.181119073153, 666.050835256727, 663.09405374132, 658.139478642234, 641.755898548549, 685.564498489288, 659.867338401201, 644.744129374456, 696.616302100593, 682.978303038069, 649.594533663951, 682.363248232253, 652.574478439665, 663.668975633503, 666.922095169128, 664.905732185253, 670.647576041998, 654.299977604013, 691.006262501418, 668.966328627877, 671.463447678355, 688.069761668834, 667.77767204428, 687.928296847787, 701.411152259776, 702.122955657848, 671.702651143154, 678.408254379481, 661.738586073102, 680.264051859243, 696.003955565696, 674.162506570049, 712.095852015018, 662.976495626435, 684.484604222077, 659.567054917115, 664.613662103915, 653.323236493229, 648.179078032109, 686.423017098026, 677.352328449046, 668.918984397655, 663.892975392575, 660.57995304441, 655.515648346636, 691.289663287128, 670.314368468149, 659.153922071703, 677.577832124623, 692.975655697486, 659.726391708621, 666.45487252433, 679.781372521543, 650.280148845081, 627.42304174347, 674.619687451541, 692.224931836158, 688.614004274586, 685.618740529995, 666.408914259191, 650.887841476376, 670.132273923199, 687.979095883517, 665.217598472662, 672.094567156421, 665.514059764266, 688.729475861662, 648.236015275457, 669.999611989144, 653.422203434306, 694.334871587899, 667.841675377783, 694.787744276063, 705.398110486136, 647.432906381447, 668.300850998701, 679.146578461761, 683.40725189335, 669.602762670254, 640.965860774206, 674.034161451703, 670.059418552224, 657.179930624063, 657.367986593602, 682.968376087272, 677.736100167651, 665.38623684697, 654.858771277598, 677.157895092316, 688.269341009864, 645.288955859391, 675.461428592319, 712.08284022029, 680.316309934245, 701.371394159008, 644.036361781621, 669.981402519509, 691.180533791734, 684.145309366333, 699.210882208773, 679.51323088679, 659.109314577062, 682.170362559446, 701.794284166627, 671.761078527, 665.936435077909, 642.471806252308, 639.159789642185, 676.682031157669, 690.051444525409, 656.962291359766, 668.767286621623, 699.625223464691, 684.064969787074, 666.112341333279, 652.128385302343, 655.34392812672, 685.321658175846, 668.007220790069, 699.181691594369, 686.710566581872, 658.462352512057, 677.277760036864, 680.867753755931, 670.198246361814, 664.944286591183, 663.572178751372, 686.320479451652, 669.065657434146, 673.176978905075, 678.505073661064, 676.970335971548, 650.352667441074, 676.632890301973, 666.878317634941, 672.643348885736, 648.1541734135, 693.554246250312, 676.798510598651, 654.464788129963, 655.266598639544, 657.196859900706, 697.166604443105, 664.25435215218, 690.635928976946, 667.223670653436, 679.706056826409, 656.834348478597, 662.305133760989, 675.376019841977, 678.086569681556, 649.722544434961, 677.824999668574, 623.569755324742, 676.724833400793, 688.100480785646, 638.878793422832, 689.835344658086, 665.163657847781, 665.699858176836, 642.025213949181, 675.451089891184, 678.041090293754, 652.149982873243, 701.398768754338, 635.53289766418, 655.483663726112, 655.759836040716, 644.558089382545, 695.521909133489, 661.964769969821, 660.50771399711, 711.994716706296, 659.363642884686, 708.508160359882, 694.911498323209, 677.814303297447, 683.878949805012, 656.932452664771, 671.542506429202, 639.448291371975, 679.722648423337, 673.824009429271, 682.929858772874, 662.410325253098, 650.642642134295, 663.445884450239, 695.595492393008, 661.972326839051, 640.471934585484, 690.92244696032, 654.208682674297, 681.112688016971, 669.294005459523, 673.402147671133, 669.354328450988, 687.146294229813, 671.257452973803, 667.913754450823, 681.226744177226, 663.387791624787, 679.252918894282, 679.387749930275, 699.767474282858, 707.604652965694, 673.243134245922, 672.366186691409, 689.321648319551, 692.899511268141, 658.122905190085, 690.88101704631, 671.321301616284, 675.861972320929, 653.453747410493, 687.397092737985, 675.095150066644, 707.832023964102, 664.104798248023, 677.337693455329, 690.804929346849, 695.1715911337, 677.060914992824, 636.236672487925, 680.567588085693, 708.234511451307, 681.739115892422, 690.462529761434, 630.321598007689, 658.015181454572, 690.227473241421, 671.360276822669, 652.312962941198, 678.857018924028, 671.257539071194, 674.444588260208, 669.972997283095, 687.469784990218, 652.394662567255, 675.493919431363, 641.294574138955, 669.519932230313, 671.571967407786, 680.615357364965, 635.407020027165, 656.036751969633, 688.756894436463, 672.272053073325, 665.687570325782, 684.590048899756, 673.472568581257, 681.583681586395, 674.144270168864, 650.376803019601, 692.033708828186, 679.387126614665, 651.034427385793, 674.151971795182, 684.811774758976, 644.840466147544, 695.754930787325, 662.164012526581, 675.076723211332, 686.503620909901, 685.701880019841, 701.197801300166, 669.194910235391, 682.630054592501, 683.60611803432, 687.357324459261, 712.522916197417, 634.716985869081, 661.623311992314, 701.24562087769, 644.660312282868, 656.901127281672, 692.528705064259, 651.422975444112, 674.399267660655, 670.175568309006, 632.978296855735, 674.811508326098, 654.999265543878, 671.982615248221, 685.929808200522, 658.431219629549, 685.120790102184, 680.064450616638, 677.359085246518, 668.305505186381, 647.916558572012, 699.3771590671, 651.898205428055, 655.647080419141, 690.052364704704, 650.624667603048, 664.231795382734, 668.336723848694, 682.314455450691, 663.874954376873, 641.745195200407, 687.813747626568, 639.851985771103, 684.485983300589, 648.15057509439, 677.880141334513, 670.523805228722, 691.711688883091, 679.252915324121, 666.154696725987, 690.983760496172, 693.467797300024, 668.130654227733, 659.207092958926, 685.048821449873, 634.618870150836, 634.294056519763, 706.039579291179, 649.573618651296, 695.619801873963, 644.947387990513, 650.124642926621, 688.204549542019, 701.13397291468, 652.557243286924, 666.934646186287, 659.042887663417, 668.727660796749, 654.096234794281, 676.166812521771, 662.819208094686, 662.756577168694, 670.766226179899, 658.515071928961, 671.554814384521, 651.763774961462, 691.770672746313, 656.398032888161, 680.068179004774, 662.558132908969, 679.466828130918, 688.305777601739, 656.97300966587, 686.728555300332, 662.185913385358, 677.424287830663, 663.89688966945, 686.552947298203, 645.490483180874, 687.680550317482, 654.034349778289, 683.185048498377, 693.534967700513, 676.031756024038, 680.900322472906, 666.613886620549, 684.971959632792, 674.05935551691, 658.150178273885, 657.581280600184, 671.850050033775, 674.685178464393, 677.719816055238, 654.188415090196, 668.342417981634, 684.890867271591, 667.14203022257, 668.300468846141, 655.914978757385, 676.224497124173, 657.120506650091, 693.011939544979, 682.650469867956, 685.789592059468, 690.615805317645, 673.083508283321, 661.926888455949, 690.60349997915, 656.562634082625, 687.485577556961, 682.575633843255, 668.952708915921, 677.166864591887, 679.633696536255, 697.284758573702, 684.91653723393, 690.982327762223, 642.256223364931, 652.291393645662, 669.471002039543, 699.94791988937, 651.823696783517, 640.56207166999, 663.03378654418, 687.566191088701, 645.240074188256, 669.737575698593, 679.118911226627, 687.28806885506, 661.365371097233, 656.485219716535, 674.908933560555, 687.420293782927, 624.031888054469, 665.982547431698, 663.743160010412, 666.000627023648, 635.571403488207, 655.769153880286, 674.145178843946, 678.392716133476, 699.771748524489, 682.550104604641, 666.299830240169, 660.365349627815, 690.303813061357, 669.990701868174, 670.997895860795, 688.228806045761, 672.437920288315, 699.706507187421, 651.422028351556, 651.598687766324, 695.549553386027, 677.153498361321, 662.511755327648, 675.130809302506, 668.807921089389, 685.742488204278, 685.11558907757, 706.441046372495, 684.73728282255, 679.430004624075, 632.824889100202, 686.71148954706, 656.227854076354, 653.692545472462, 684.713405751733, 669.711256549379, 666.91908753014, 647.42156384503, 686.101868203218, 669.680868725815, 667.401593304379, 673.487851988336, 654.660098387114, 704.551171690802, 652.864805883182, 663.099718895203, 692.824723068911, 651.045767027027, 680.248506622569, 680.054366495847, 654.913273260757, 662.483158059717, 672.344777952539, 684.518716850764, 673.040265134631, 693.683770338807, 662.631909553381, 658.295929219314, 662.294111858311, 667.286987061891, 675.491422610763, 654.421456601874, 697.559209523056, 708.788191034357, 667.594528109016, 696.78103852985, 663.51234480876, 670.888619424767, 676.847744923467, 653.388271936806, 691.820130606566, 667.917577247654, 674.154669869565, 673.635311698035, 665.774629123057, 673.971428884806, 672.956091530745, 643.964566037148, 692.554365825841, 683.864376042576, 680.931450701314, 656.077250173382, 651.018816420938, 678.337227501922, 700.226554516371, 663.518954587547, 663.550131393684, 677.668579723218, 690.600238940752, 639.591884972432, 667.138298268037, 647.155757189496, 705.238403887401, 695.051517597926, 686.363930405411, 680.49768062339, 662.510185034941, 675.138143996406, 669.043674107414, 670.60468112648, 687.807189571406, 667.317329142158, 669.458738297716, 681.326727759414, 681.12138696442, 687.583398692181, 676.21362308255, 706.641783329953, 691.337011953024, 687.223255738266, 662.468921130313, 684.595906812767, 683.082902375428, 705.325244919989, 682.462688457255, 669.509651659563, 661.565608600969, 635.636640269107, 678.994807786744, 659.500209002658, 681.33797897679, 669.325407941908, 686.847002819386, 677.172979021749, 691.636992084537, 651.602385010746, 682.169237124266, 653.017895496061, 666.911416120749, 660.916792580818, 656.284254683444, 703.16840351003, 661.002457154544, 649.315604738875, 659.417523481325, 676.954351614711, 653.427950754487, 678.7285589561, 668.919148764201, 668.184561150098, 678.41493760586, 659.13572721771, 697.464410763841, 678.831783554544, 674.513469390882, 647.662273878327, 666.913617368036, 669.866448990396, 679.8657798498, 640.580945987253, 662.08832983272, 666.282758925574, 657.432801684778, 669.085671828611, 669.695456354392, 691.282002061375, 686.997134190425, 639.748723843197, 665.723924512815, 698.539514965269, 681.6317317873, 644.791623293124, 694.248814782728, 652.410622034155, 669.102693902365, 676.665680640449, 645.360124239334, 668.602429262449, 686.894931952894, 661.426955391542, 666.06394166758, 623.291319799372, 672.011618325385, 701.858401072988, 679.449200196419, 667.988315256344, 685.588619031704, 664.705361460833, 673.367612537701, 678.182721478869, 658.097963444355, 679.658879339255, 666.472747749924, 712.684712108757, 637.745572073776, 708.847816750996, 683.983364309761, 702.05924229626, 665.489297486671, 672.847081641764, 665.844373210502, 645.325064427423, 657.252679985601, 664.116748762644, 669.750818343162, 694.322699555927, 675.615903919965, 673.113286787968, 681.644553037374, 690.646162913553, 673.415336414855, 647.732078005641, 689.842201412475, 683.68733496655, 687.012980272121, 678.01735780934, 676.38824965374, 660.732801527477, 666.116012221165, 704.782383826647, 630.411974387742, 668.020242090409, 659.175603325845, 678.669063804907, 678.859452646689, 674.770326800557, 656.042487741887, 669.296384917408, 671.166665510926, 690.79115383944, 709.341338378238, 652.835753394578, 689.925339653098, 655.068356145082, 683.893894171803, 672.003656693318, 688.214441467126, 664.937443275619, 675.487250867286, 661.903206914064, 673.523031860691, 642.724760181657, 686.725158841695, 660.013095075515, 692.04901839993, 684.944554392556, 708.8377541373, 655.662815916866, 659.006401348927, 682.987877269892, 637.612728537874, 664.833344258194, 645.362160571145, 683.728664466788, 688.764214852652, 646.547202790906, 666.667852571848, 659.86929655424, 708.211708977889, 697.152452448175, 690.835310634381, 670.376348293073, 660.255979303687, 637.063204231948, 683.186374384939, 643.815978100181, 668.194613980337, 668.611921709841, 678.00188248824, 684.910273159308, 678.131576031683, 649.540588355212, 676.317297375956, 674.349487556598, 690.32432479502, 682.131787133352, 668.096667335847, 688.674034211695, 674.39953473296, 685.972930332515, 671.833224773962, 674.782371025406, 664.812119984617, 669.466739999781, 653.38407013686, 698.821932827884, 683.802549889241, 673.258667586325, 666.473703204625, 690.327103793094, 668.364005676596, 659.765889584492, 649.086027674716, 679.84255758913, 683.572081842934, 665.559635406847, 702.896676633195, 684.555944484456, 695.001083669088, 630.661439340177, 677.8483412721, 658.724027777152, 677.47356323375, 636.957689761063, 673.822370132683, 695.216517399916, 656.64707988419, 660.97073660424, 675.244855180909, 677.126874077798, 669.054093225427, 663.852948426041, 683.588948784771, 682.311075851414, 704.343295724374, 659.234761452973, 691.169234554692, 682.310395547282, 635.826983211438, 662.672672249674, 683.032262037606, 682.881304083816, 656.848166040235, 662.755072881142, 676.290874396263, 665.113631757794, 656.172014226238, 698.194299322649, 677.366701606398, 663.034915217935, 638.046356159437, 686.73660142137, 662.654336232368, 723.116131817296, 646.472158788056, 700.635502021337, 669.608162967978, 665.535009062619, 657.909306328409, 677.423502298406, 649.075123576303, 681.520228843033, 698.974386423623, 714.800779909107, 646.22710551495, 713.376463088512, 657.986759889507, 664.496487409147, 663.478444451914, 667.760006195956, 677.805687164967, 640.448927371335, 677.344695220847, 651.218938911919, 674.513600337271, 682.243924450335, 671.37638034297, 697.339894282858, 663.795350791443, 663.66701327243, 650.775703725089, 654.708959168176, 658.347939486929, 660.228353901418, 686.19091240425, 662.619359525377, 690.896334939677, 661.541666239573, 694.018844965366, 688.239356775858, 705.210306363026, 684.159626154263, 669.06145710763, 647.164708914848, 676.262357315534, 685.554127232483, 654.460511608565, 685.493765878543, 668.738999310712, 677.927098670356, 670.165083798958, 695.758435606273, 690.035637870847, 675.877078803003, 683.514961549121, 651.51656668992, 672.665803461029, 673.95638337354, 678.930035282804, 652.951652152418, 656.952261648046, 681.498559798881, 665.856970359601, 662.66068068803, 658.607600542908, 694.844128750236, 628.959791516752, 674.033233797666, 682.414878153786, 650.464805210042, 690.486113358133, 638.058568493332, 666.052486134856, 652.670374425958, 668.911090901137, 648.589618931289, 652.932505669544, 666.681292420661, 657.565938900566, 638.52175232257, 669.805409010023, 698.721502222753, 654.083499414261, 671.449101926311, 683.52302324395, 649.413987052632, 672.763173230393, 674.126408534116, 710.168542133288, 653.153576486869, 678.017282715249, 697.760235038424, 685.965257109782, 670.443522206394, 691.486940870585, 692.535146892472, 688.728652638675, 673.963918135725, 669.647008223614, 686.383740886544, 675.426949781042, 683.888869869291, 659.934985320146, 645.033548756483, 658.307331167473, 651.391588784573, 686.19445021021, 660.649567912616, 663.742211335119, 689.517315770938, 677.983622311491, 668.342094792076, 686.868853432627, 677.834808894048, 672.778871057819, 699.149346508483, 687.46407068292, 681.685458041787, 655.041454876505, 637.544319768468, 659.049709968014, 679.898553378694, 634.699093162123, 711.093437909403, 711.769238014649, 686.873890182524, 647.009679319795, 689.921410625591, 670.537828346832, 652.928036451234, 640.225244804634, 670.814968373837, 691.027375786306, 667.005730587029, 676.029488246379, 699.159041000525, 695.101762443776, 676.246964807728, 686.782784792071, 642.195681034054, 685.516100159649, 679.46292957917, 652.183713398547, 669.004308242985, 642.333558610437, 648.946507994532, 654.99379785194, 659.06986875074, 697.313605587852, 695.739117078809, 665.547908154698, 643.270015275851, 651.31460276408, 676.557067422759, 671.52168688255, 680.027557476649, 666.695128609367, 653.469330204508, 685.843175028672, 645.795463426539, 669.174973962641, 678.610205116172, 691.549682333242, 626.999621828098, 689.464482846009, 634.342757674627, 659.518562355165, 658.229300035118, 669.599127986371, 679.118399263522, 658.568693002455, 653.752794071471, 681.654020322679, 714.337077573702, 629.364784464969, 660.301989878517, 652.445193253177, 668.829898329186, 660.901228346191, 639.99047081247, 695.285869652649, 699.698639649252, 661.259054951278, 668.517796850405, 673.411426447124, 670.992304703728, 668.417157644585, 660.462417253629, 657.578798268727, 679.87878352085, 674.205244810599, 658.706386108561, 678.640223187733, 665.688509021839, 653.556867611423, 661.542673106015, 666.117273795204, 689.573450449178, 672.657828407502, 640.049133672099, 665.652335027613, 697.825337585367, 668.859733029419, 682.468607686791, 634.221399539395, 688.355338541974, 650.228077968595, 651.082816120158, 661.69502063353, 673.381624095275, 690.570064951346, 689.742295577715, 660.17112302854, 649.690898843198, 691.891592299376, 660.983260506418, 654.945576412278, 654.853219691594, 660.071066061676, 677.737311214177, 679.539761553208, 659.95450055903, 674.137027879187, 675.125848296533, 673.937095796584, 686.038817238402, 670.461142491553, 682.008353053537, 661.250076932244, 654.502415765194, 658.625593866852, 666.677287899737, 692.147042725153, 689.69862714093, 691.671192925547, 668.806752190079, 675.519565179238, 660.59837542589, 665.7575876674, 717.424421718633, 685.081794323969, 684.06863504247, 665.230297789484, 691.868950206971, 681.402594114245, 679.046112731584, 687.373004378113, 668.76223153004, 691.559931688171, 656.477204431334, 667.923921766591, 670.788216717563, 636.225741633251, 644.266535348276, 664.171464697073, 655.644365944083, 700.677103518231, 670.259016036887, 688.864409427926, 678.267290487956, 670.102890410171, 698.776009394679, 664.739773706231, 667.347216846536, 674.657513429102, 685.558520732779, 682.724054534689, 680.35755662908, 695.185141947803, 671.357370143025, 674.189191224868, 657.96135275086, 659.089489840365, 647.911612802797, 688.290000228147, 671.3355361745, 673.917336837491, 655.107900519373, 696.578947866065, 649.33354543314, 650.591825997309, 657.737279789514, 649.822055516096, 645.851278312635, 675.405161317882, 682.749774111241, 686.044177930811, 673.251752261856, 685.954023483656, 687.873618451888, 681.794715107987, 674.995689776121, 677.839724360801, 693.542359990288, 664.031533413413, 680.813217149909, 680.721579803236, 681.444230456792, 665.530916370376, 642.594930073762, 669.007812212085, 634.375499040489, 675.965639537442, 684.058456594466, 653.315090332131, 646.605557668404, 686.057331579559, 689.781083203215, 656.943364216803, 693.898270069005, 690.368299591802, 643.028978546456, 636.29157230928, 671.48452338545, 670.986814173771, 635.642836850244, 680.110147004603, 655.778881724253, 675.750309627754, 700.010863026316, 638.866796921056, 677.296193275354, 680.461524419425, 693.069918900814, 671.110912950015, 662.177775739414, 662.199587386344, 664.071438874261, 662.853697425084, 657.662960901432, 684.372737973573, 696.533727438207, 683.876333464577, 661.389639174809, 663.095411403655, 667.226814679889, 669.246255704324, 637.242268398255, 659.225759065175, 683.862513332858, 695.064540803689, 673.344161416763, 657.879064542529, 657.702820042252, 692.882537826699, 651.085764839683, 670.566514774107, 697.126259681681, 692.989577640865, 679.360122893625, 686.094310176035, 656.256261665813, 661.490560667215, 653.354251193198, 654.569071346129, 669.632470862326, 654.196481785858, 674.724681890159, 699.38569383744, 666.381870804994, 675.179016293318, 667.791981542534, 665.374540162384, 683.413165604634, 650.804671613379, 664.433791678462, 673.771349416502, 672.881278074781, 687.43686051028, 665.515891356106, 672.844861057853, 669.557572973762, 692.807663130006, 680.656798725596, 656.829872320816, 686.102702335058, 664.120453194037, 665.32933149749, 697.258663661572, 697.377935309366, 684.385772704586, 663.23477450106, 673.681699573886, 654.640996162506, 648.392555097819, 663.522909909754, 645.762281463484, 641.876021216482, 651.182600678918, 660.346562697159, 698.345027799405, 674.128515829025, 689.715868016205, 712.148210979017, 659.906727665124, 681.726219599756, 653.126852268708, 673.329110613474, 687.652964486617, 707.590750177611, 682.610806457107, 684.527633910599, 683.076704435549, 690.199904549274, 648.275027943526, 657.059996388266, 676.961551453003, 703.345746117231, 658.472412025423, 670.258693391429, 707.631318507633, 660.849388775536, 673.455919434704, 688.324272043994, 684.829327296554, 634.982839490153, 672.241570088456, 666.474931679415, 631.342910618289, 652.185327297583, 650.006923847387, 676.331533992657, 665.159413137545, 677.4754400951, 660.467102521323, 673.946443405172, 666.647019896154, 660.432904604578, 677.502088935991, 686.426163056625, 663.02223972278, 677.512778587342, 680.581897599364, 666.590370465073, 643.078906359411, 679.149334623726, 673.670543047432, 667.78542738121, 675.680486363419, 678.94042932178, 639.564526847393, 665.160903392517, 651.836674147235, 686.460504550446, 673.900503858971, 667.818230384788, 643.395692331502, 674.124538326442, 705.823361212823, 670.316520983639, 669.7381034168, 684.28207152598, 689.217338526731, 687.596156582391, 678.925835983803, 671.803701847571, 687.812586169567, 687.787864552802, 655.793641987378, 664.30197450127, 674.905743686045, 676.576390451065, 671.725400594205, 673.456239758711, 678.104225674438, 673.164756555639, 684.121371344342, 654.276455598737, 659.608174222423, 685.047373528329, 661.735139821676, 697.315797443327, 696.529993627086, 676.19883126347, 677.788237009537, 675.819785261561, 678.475043838609, 700.768032173059, 674.110026291938, 672.443040746322, 672.973433333828, 679.027477142131, 643.329518372594, 685.949962538675, 699.992934193993, 674.91502778368, 698.570092513107, 666.116939576226, 706.52277538285, 666.137745189098, 664.843223968872, 656.709118695679, 676.391116702448, 707.637204328997, 639.257831240418, 669.08440501658, 695.245724525187, 651.148471828656, 662.850018122671, 668.335807381644, 663.811393339778, 661.215817441112, 662.497600257717, 681.069092783606, 657.213541937743, 674.472580240492, 678.955511219109, 683.349193319568, 675.515755336337, 674.827168697397, 677.840698819636, 681.49811983389, 663.934587713057, 686.729613332965, 684.636680277824, 664.460316184502, 665.364940527892, 658.661366394649, 706.497033917761, 662.991167895088, 680.504665618135, 699.171060042782, 675.255103466877, 681.429507061331, 661.667111682305, 657.121917869616, 657.574629941827, 645.682923553666, 697.617816037243, 691.867519087246, 676.014860074403, 677.018095294265, 688.69996550255, 673.512296240824, 663.030860761989, 683.807509721277, 671.747284682178, 669.027345068423, 678.114845497102, 651.512404178466, 650.726310288057, 688.769766709342, 675.688578776123, 652.243838051464, 666.562517871041, 692.759619590061, 658.907750101403, 678.722307579556, 653.704768493503, 679.713828368112, 652.70288442452, 664.918591745711, 674.471695570048, 647.56167272997, 681.067796405935, 680.961690128811, 658.808467913939, 690.818611245883, 669.572614298732, 679.287937504056, 653.326305022853, 658.999933416077, 675.320263347515, 692.435418556724, 643.692474691148, 636.136527234329, 694.585626261531, 680.503702967108, 669.429581686297, 662.217627041337, 660.045412252548, 684.164201799563, 642.145804257537, 687.541416713316, 672.352464073902, 666.14671173212, 652.50616427384, 664.181346735647, 679.075464283166, 657.385716108466, 649.548823893532, 692.549392411217, 658.808582008698, 668.138804424553, 680.398837364873, 681.026641634169, 675.030390548217, 667.573027232824, 658.590112938744, 657.23848569605, 664.941443093549, 686.240312939667, 694.961975187063, 676.83376081695, 655.97810759064, 668.882738623967, 707.065655125047, 660.096364701845, 683.668207943629, 651.509812122698, 669.360256500274, 657.102147357285, 658.134754511704, 668.586692082813, 675.794028529308, 670.965948569089, 659.678982985677, 646.786315135237, 666.732536756682, 687.01213850634, 664.120670746663, 660.887945004503, 664.57929532001, 667.121383319218, 692.87575266192, 685.395091941493, 692.51523926357, 649.542413584105, 661.504258980981, 685.351531100288, 660.023480709865, 669.283661025502, 688.729630052591, 686.640750519584, 691.835488380658, 701.420882631728, 671.50309405631, 681.612171756149, 665.849462865717, 693.576077144833, 664.938893156599, 655.725450239849, 644.401050867078, 662.278876581874, 682.400622414981, 690.211523434883, 652.593271912097, 696.590557844404, 669.849111231725, 663.323488280579, 670.268563261928, 662.747880528922, 662.865464426104, 689.697052725874, 655.723128755116, 663.612432072005, 704.504375093264, 642.663856849504, 654.912544694038, 690.993939705893, 716.326103429663, 676.898253606722, 647.658791115191, 669.31459236118, 650.912963766304, 664.533379242126, 665.272511394094, 678.375674605117, 660.470791914842, 673.520987996584, 709.461509618341, 694.845916136163, 653.983289674321, 686.914250295584, 657.869128150895, 661.865585373071, 682.862950802665, 688.180301285343, 668.248724079965, 672.375321372013, 688.2350468775, 674.626124613835, 680.821978448493, 660.896479353244, 678.45061881465, 667.470940794941, 672.375088884635, 656.45187960524, 701.834899335415, 664.473199525166, 691.113155595833, 700.53884827538, 680.971472952859, 676.838485301551, 649.756073496838, 688.297465275907, 656.784471406843, 669.109298379621, 649.507470135287, 642.581101345119, 638.374692746705, 683.291351400646, 644.427641148671, 697.519449921444, 660.021104447406, 640.719765653784, 705.197080468415, 692.632006148202, 645.729107909336, 633.589489131068, 653.93679659774, 688.306880516401, 690.600572154344, 663.618977184719, 679.664007773238, 648.570413508815, 679.050078196929, 647.008936093659, 679.505632253071, 712.6925778902, 658.163463735465, 675.33653090634, 678.770064104599, 654.831784894515, 679.624044649936, 677.602981547155, 667.462816962832, 651.157615105232, 691.731342408214, 672.480871194691, 683.181580820889, 673.199718550527, 681.241865500301, 693.294005035931, 670.520267583512, 695.727882927136, 684.394340048439, 649.618171463492, 664.850825171838, 651.54412770483, 691.570769449297, 692.896589278824, 646.098509785322, 693.559940869576, 666.792278419261, 667.058396876199, 631.151176208582, 685.339411305509, 665.385835683237, 670.853184357399, 671.786899450237, 659.678121923124, 709.215592708491, 695.743260926272, 656.644649383358, 673.315709353642, 644.546320409763, 687.862249053758, 665.73619729631, 634.553346162361, 653.937042806966, 678.866696255366, 660.570716606935, 688.745811829792, 660.576601943038, 670.431454421724, 702.261656647834, 692.404670577362, 689.635645042364, 683.622475252788, 656.308090060853, 659.964971457585, 658.895020875875, 645.850392386095, 691.994760239302, 678.473531360406, 646.696901811075, 700.088821681658, 675.843325394828, 645.620958587164, 677.668644238817, 721.018001046677, 704.908664422089, 700.245200210231, 712.787406482039, 682.31785651225, 681.949237959082, 688.381157756145, 695.093373113907, 655.06910477167, 681.067270750974, 676.961886591742, 617.964746831754, 640.534763136105, 662.242598457563, 658.741546615683, 693.509309798784, 670.778784955945, 698.912929842769, 691.568414917686, 662.478235717157, 664.710956279254, 648.680459538625, 668.170498824189, 655.117016953357, 665.427224045905, 661.06501588181, 658.250075189413, 647.779241840347, 647.880113584786, 658.642177655002, 702.311674081541, 673.689268498111, 668.279334386309, 673.157461944911, 668.758632084775, 666.994664716672, 675.910968021662, 661.841403565892, 682.087241725717, 702.280356217608, 703.883006846352, 683.644046891492, 702.510137379661, 645.279041349162, 662.114531333704, 662.493194046824, 696.064070817206, 686.004776359551, 654.886138008174, 675.433010273092, 685.18943840263, 677.630869134095, 663.398849273578, 721.909172560083, 707.913691949052, 671.571638423529, 679.554540030896, 668.522473017891, 692.886479464458, 679.544390041341, 691.403380700835, 680.399807540232, 658.93462950825, 690.457009792186, 649.787981805323, 673.519173307244, 678.071174397532, 647.008490523569, 691.413205691949, 688.837773732908, 623.831007959898, 630.400356580023, 644.349320598931, 674.294222672263, 700.624326205943, 676.23109135355, 693.647580694213, 686.332467564598, 672.04035011709, 654.115709381563, 705.083991383177, 674.620043449272, 681.559884191365, 705.556335088444, 667.709345174919, 688.48490343336, 664.726746643098, 710.882006669147, 662.852605016774, 683.484835944833, 666.498310882935, 680.735158640672, 676.526852047005, 676.854088217714, 708.870989066308, 691.178061038423, 677.279599870294, 665.126182163653, 701.15867002975, 684.6424160094, 678.241657311698, 689.926469113648, 673.898547382937, 635.220838669075, 666.3439274218, 682.563650913334, 668.093157621956, 656.955305789933, 663.137415690439, 658.527970812655, 686.000117574916, 625.646437078229, 666.387121660179, 681.525486485867, 660.771837090673, 656.929210924113, 661.282222987121, 642.978437184973, 690.255693376368, 653.595003006628, 661.645324220358, 650.914518375865, 687.878205438014, 693.093456367166, 686.914018861148, 639.38509792826, 695.116985859168, 654.820389884924, 658.79625021111, 689.68832990366, 658.008947689342, 673.75912624847, 670.384147882717, 673.456129335113, 643.766738699191, 678.912171965487, 655.59590292412, 662.533785323338, 686.395447785701, 668.742009677055, 683.211912937071, 670.146941296965, 703.414003072017, 658.06706541119, 685.375435697619, 648.768635360912, 655.637552170616, 663.022548546487, 654.173180958444, 687.086369682507, 705.429553819917, 669.526006146089, 685.715469915502, 670.77560726193, 687.419083157119, 664.092138414123, 667.410150752448, 677.863766849997, 692.610087204925, 671.042235880108, 666.811298157109, 683.104239348653, 670.245704237741, 671.530171721153, 668.458504056193, 671.336179759392, 693.64888564278, 690.713201297237, 678.705270870922, 673.499835024042, 667.55008184797, 695.122619453585, 673.777713468278, 671.812822745713, 652.946349689262, 698.039867519548, 643.725982190682, 650.555071742982, 659.973470398628, 678.762532765844, 688.553174227079, 653.796524778907, 694.658438075409, 672.356225009896, 663.547837065289, 680.030488198376, 647.562017286221, 689.859729691871, 668.36558282558, 681.862269105534, 698.386360269342, 675.810130912744, 679.657664197803, 685.615025176886, 674.031506697285, 671.695261733148, 672.413613359429, 688.634323961952, 663.227600047406, 684.771316650968, 671.469840365017, 652.336127209847, 666.006092456891, 667.499251519872, 674.329195670619, 683.485407007688, 684.324835634074, 674.222695671788, 654.368602622283, 665.347102801558, 674.420160128575, 663.556113408784, 705.934484003103, 669.287724189738, 681.765086224177, 690.692932978859, 676.977946859836, 681.672130406009, 675.666900912774, 667.09077336742, 674.904140984149, 685.890183073536, 707.275990385001, 675.576033010267, 665.212665117655, 674.427588576598, 659.641380522982, 660.981762978468, 695.918323459124, 683.815125874896, 659.454688642004, 626.377859271788, 674.529042726488, 663.923800752428, 673.547331614135, 717.266513068678, 675.683848779956, 647.483139325132, 675.818582349674, 663.687991942824, 671.041527495727, 689.040578983244, 668.96866120071, 687.794296744175, 681.760465045619, 682.443531589124, 648.582509038475, 689.714781246307, 689.353433972525, 666.619273051537, 673.058669161121, 687.139352602963, 695.272283856728, 653.93267300525, 661.492308598935, 656.704776519765, 660.589406858864, 655.295366407208, 661.3500986253, 654.535740023309, 644.150567378485, 659.945022179015, 671.18577583786, 636.615250591348, 681.054930217426, 637.97370932435, 671.826228601158, 687.30684667541, 676.470415394637, 682.50181515273, 647.088150329131, 676.569235387295, 651.646216423225, 691.915023337513, 687.291417743873, 665.130860835923, 672.711662520493, 662.095048626545, 692.39543991358, 656.826251205289, 676.406712638227, 713.782067108941, 681.692899735846, 667.652939175603, 694.218865678311, 650.396440738358, 650.551363472296, 668.668107292884, 695.775712596511, 644.017739318226, 652.018545042958, 699.434786158051, 669.882030824234, 664.224316340771, 674.429287603775, 664.501152007421, 693.921210181911, 679.496880532931, 695.037626970384, 686.998671212044, 688.812856495374, 665.560647702513, 674.370395496861, 698.370528843745, 683.059049608958, 665.394307648594, 652.882672570188, 691.191628868198, 675.725180599491, 701.961679858034, 678.639240635168, 658.9705433642, 672.07641107513, 693.163560235891, 681.244542235906, 668.004239303891, 658.464729404205, 672.996617414841, 671.677751747761, 719.806250908186, 640.865638645318, 677.673400191618, 676.110133016577, 686.132515060779, 708.920164816715, 651.998729370666, 669.504308671905, 697.270095491031, 653.241567594713, 648.905968412185, 677.440203638474, 666.708531277212, 683.840482661542, 664.101730896105, 685.59096045602, 691.376746127049, 669.512390814735, 659.022408217419, 676.802234844205, 657.006446346819, 666.636066076338, 654.200429170794, 646.955790537313, 665.368389366158, 654.27824700261, 663.659571669998, 663.528741411835, 658.862692425086, 657.777052615705, 658.41252168445, 675.41978658972, 661.074846503717, 674.565969421828, 667.912883804501, 717.340006924202, 688.358371333512, 659.418486598165, 679.14506616249, 657.711618050243, 673.038299331026, 684.489453465136, 710.613200058384, 669.110186464067, 675.498137456955, 672.416571926824, 686.422336269022, 649.537128617242, 644.581502822236, 686.494061387934, 661.127981537803, 658.538844727741, 683.393270832372, 654.551346415887, 645.97406634275, 662.064670909642, 654.403761169869, 658.120418934997, 646.88374860956, 678.50463722363, 675.009256903645, 650.586293383454, 665.013921313799, 680.76115779393, 691.934674201048, 683.949922822125, 679.791910673422, 700.681928204532, 702.815242113868, 669.689168048784, 678.616138719868, 699.246388913622, 657.545214274299, 684.45023649886, 674.269604362656, 662.879555402173, 660.986517175981, 699.936279121066, 666.636615864815, 670.507472358561, 664.142679753164, 683.350569752385, 704.342140598387, 681.72683949226, 646.406573173169, 687.53927476244, 677.240288562336, 662.318664846037, 664.457978728053, 670.595460965843, 729.906494274072, 672.228603769356, 715.441450629952, 671.015443086012, 675.748760564891, 676.194337656587, 673.732408502705, 662.590725192186, 692.564764776914, 653.875801778737, 656.359464530452, 653.896441034479, 679.092158365292, 711.249042508831, 677.517439536946, 684.053966952492, 691.241386288308, 649.420356399105, 680.907029463185, 661.667771167566, 647.027601206433, 648.376339661539, 706.652422337349, 664.702450573214, 657.040235315811, 668.88314198441, 698.083632499371, 667.239160461239, 663.919615090915, 675.787991435841, 654.582856197135, 679.396658927072, 664.50319407329, 664.596449530101, 643.987399493628, 689.825927762881, 649.380489828561, 667.164961213431, 694.601373792472, 662.606730207168, 699.772058722468, 689.786140303529, 671.010288323974, 693.412822507707, 651.68939000273, 697.177293467164, 688.082848844867, 681.807519219159, 657.552127073219, 656.143804727918, 652.160161600926, 664.228663739403, 659.50154794459, 649.077382089569, 688.348361455339, 674.548623289757, 662.36954548195, 646.484918049379, 665.200049573212, 646.294620404887, 678.297766753102, 696.339778083706, 650.277786368162, 709.031802365898, 681.282854047103, 675.467822009225, 668.056188516737, 680.386040666836, 681.757198384636, 638.512479656828, 654.879378021513, 693.991591930168, 684.713954932654, 676.33621107892, 650.838590937473, 662.803021949286, 713.511782752367, 677.413803898146, 676.630069654761, 683.06240998934, 679.14361906234, 642.830406769805, 671.284356118568, 670.495099386154, 686.140426585241, 653.153877480449, 622.437382451978, 667.06276610596, 668.58276591529, 671.88326143, 674.95514595241, 673.996895944812, 654.640944990967, 674.602927314389, 667.608918072413, 683.797428023073, 691.091011999847, 646.871907373058, 683.489807739894, 671.727091718099, 664.344153393807, 653.78302227348, 658.52568460741, 649.952192386236, 698.667076803025, 664.011508369325, 693.966995669307, 690.416402669917, 660.640879447178, 667.978955393794, 696.840390464989, 676.221012435658, 691.91679752436, 679.669696432585, 647.150904326034, 640.472465228567, 671.817014235053, 675.802586266811, 704.372402132671, 673.622094867034, 721.466953151873, 657.781357543907, 645.516844620341, 663.323800003445, 689.459666457324, 658.573021958298, 701.939366830379, 700.164739512578, 678.777569120011, 690.200992559062, 664.85341827179, 680.39890616548, 678.623856712188, 640.243713809989, 702.226578866471, 655.075895932743, 663.50336249143, 670.408049489154, 655.801541717749, 662.727484114616, 668.886493133845, 660.6780798262, 684.30878497924, 682.788776572082, 656.904756172563, 657.197531479794, 654.589711233438, 668.679457769335, 660.829284525238, 645.928253409758, 647.505683457557, 658.531950646618, 706.462199446788, 692.15283762915, 679.429291172113, 682.273726569811, 647.889675856612, 687.117339448938, 674.219462519924, 695.016743862496, 681.706416912013, 677.037993273985, 659.65320238671, 678.96241531277, 671.695769759865, 663.016725767395, 684.769890232561, 677.120789004672, 662.93798350825, 674.173109768156, 680.792038404514, 659.010897974086, 652.72171313439, 670.658235147917, 675.439517032432, 674.124137367347, 666.821022065259, 676.244288774895, 640.688775552164, 668.037954515682, 671.887608666308, 714.504544027111, 678.716404113268, 665.075246533012, 632.073898275853, 661.810158929406, 662.986075547083, 674.778378941348, 659.443788990033, 661.828753955894, 659.995513788033, 690.406153056857, 712.547406380513, 676.501042597219, 679.98253246938, 685.976663713487, 685.419329486189, 681.63789446027, 660.680482345347, 679.094630549552, 670.427601907651, 643.676721085106, 669.373029093506, 662.150984610973, 659.285988953024, 667.838800784056, 647.381828066858, 661.225775161369, 668.292715527757, 638.905572426134, 673.394447546034, 684.594704115724, 689.225648117682, 643.765835936623, 659.848513192283, 674.813214568179, 666.042827931138, 657.696199913895, 669.30999476919, 667.9662394135, 666.852455289475, 671.523477759519, 688.196367549749, 662.383807962485, 702.800691155248, 642.217355986726, 686.30979068405, 677.139987788499, 667.300921794808, 669.76904506399, 681.791740012636, 688.831176983105, 650.653396459418, 691.006515343318, 664.94562853512, 682.210397323061, 668.611345667669, 679.717776836566, 662.619770052753, 668.680640087379, 681.789967891709, 672.18520596037, 696.782412622245, 686.028359648811, 699.16671792691, 687.655762991729, 668.295789402704, 680.118398929035, 665.403486526996, 691.190695188451, 660.792118062568, 685.137687295576, 674.810385259824, 695.092198799602, 670.449828735836, 662.867794178344, 645.758869054263, 698.140895156923, 663.76268278126, 656.698364680171, 685.051142178516, 658.241332714536, 708.705236895698, 686.246469110901, 681.596807748868, 659.411202211017, 664.573716430689, 689.563107269678, 667.848175219155, 620.281082335356, 717.566242907634, 710.849165591182, 657.771356780858, 696.965290997092, 667.352256178378, 688.835522978312, 669.190089182532, 664.69994936395, 668.836518196537, 669.824094324737, 658.559542732374, 662.652882074708, 671.339520739918, 690.600312666776, 644.791612770103, 663.566291690116, 627.896035497073, 681.670638018541, 660.320409989251, 678.586120766116, 680.8664189825, 660.218997228782, 680.729103310471, 673.664274439598, 671.046954861472, 691.029368586772, 666.320796794531, 660.564528524799, 662.461480887104, 666.90817128628, 681.951487176794, 666.009744863666, 684.195175615365, 686.97056901108, 689.405749347347, 673.838560105251, 681.231633317003, 663.776384726817, 661.182215687897, 674.378981817683, 631.632862910053, 666.270068901148, 672.455078215111, 655.843400416961, 690.329948903807, 673.976928792269, 694.809908717836, 669.58123505767, 672.982424550745, 666.093654061325, 669.484096946111, 647.986952693786, 652.372553037981, 690.918333725363, 674.946605571544, 655.777856531809, 644.703702237436, 664.239575848656, 697.329030128234, 651.11137318454, 691.174428947793, 674.951575622381, 709.135501681489, 663.093722580232, 667.711161604109, 671.15813183801, 664.489536057978, 679.254849720079, 661.434508648074, 655.71765581918, 692.093372477439, 653.180249774178, 675.911293717639, 652.128862599565, 709.361840779596, 672.258562151514, 662.07728739092, 667.382537192584, 637.520006618643, 684.822297267858, 648.778782662771, 645.966143843277, 646.630221250986, 690.276535233777, 656.206047381164, 673.737904814627, 690.297569927762, 653.149902898392, 703.172046411096, 650.717626007376, 681.043116790782, 682.175748338919, 687.939852481297, 708.669507575774, 662.06480830883, 646.991045872075, 663.925443813899, 697.081504624843, 692.593426669707, 669.143742113545, 690.668862661483, 657.304829544117, 659.824295514031, 705.641266265843, 671.452232961225, 660.730298263331, 697.638541733892, 660.094308188459, 683.777534105407, 676.325951849132, 654.853852707193, 654.550348627145, 674.055766152648, 695.711730279845, 692.719139225748, 651.221970424942, 671.356970389482, 653.444853141032, 682.247249639892, 655.656270901125, 674.641814883805, 656.297466940746, 669.163640522923, 659.76238641863, 665.635009066405, 662.203542554749, 670.486213617489, 653.470321632824, 657.76891868175, 682.459685406494, 679.003212586618, 658.466328878968, 678.409947570554, 658.239005678463, 649.698340526165, 677.674517767907, 672.965498454178, 659.70148323649, 668.251114820359, 702.277368228809, 706.688188486803, 682.3394339688, 672.110500241279, 665.280131905834, 656.692381256105, 689.09950977945, 647.605072791161, 678.700456028515, 669.591937988303, 664.900350332261, 668.008706283603, 683.391667543563, 642.529163818691, 686.053731212013, 652.908005096682, 668.352716252827, 682.308842979013, 687.124492724632, 638.774664471483, 671.831417060479, 666.063308196823, 659.868761192392, 670.691894647143, 661.425907387453, 710.053835713661, 666.035299481188, 689.944349678431, 664.185104854722, 650.219705960648, 707.050483681955, 653.577347958466, 657.060145369821, 683.432637745173, 680.488954215075, 651.613595873573, 676.70453986983, 674.131113401782, 684.948218715348, 664.202835047653, 689.281873798464, 680.515213860877, 660.624682854554, 655.393419151158, 669.222560068655, 682.717748706565, 673.452831070956, 676.005994772945, 655.49181295825, 642.154790407581, 617.034816458688, 685.654754937481, 658.057441559872, 676.476106131706, 676.77679727126, 649.790192179095, 691.946356563258, 683.499140754288, 658.00712440255, 662.915521602527, 657.84481581983, 662.783496828743, 718.942623894364, 687.648589189844, 684.733087257325, 690.164727982434, 674.137836637782, 673.162216970741, 625.910763278937, 641.606355798984, 689.105827961702, 688.068434646543, 687.101307566565, 694.003562143975, 663.206158913279, 659.685684905861, 682.03552101427, 653.877975921805, 686.675701316509, 671.681810845838, 680.245450719731, 695.130438768535, 666.473893607675, 673.974215490163, 686.756340620534, 705.258910039342, 660.386728919993, 696.115654932817, 673.296249878309, 667.625820590355, 703.988075690547, 682.558142184637, 684.125730723909, 687.413619240703, 670.70050213091, 693.034065013118, 664.973298683994, 668.921532165079, 690.945942270092, 660.036579636962, 644.204105769556, 686.328971121038, 662.414562604717, 688.883413044033, 667.06008006491, 662.860529545754, 648.73661878964, 665.484845149209, 674.76334412674, 675.699553838977, 660.627791581919, 695.880581092056, 700.63001965656, 682.870961788457, 670.175889831968, 649.990005198682, 686.368423227778, 676.537049320966, 667.690201393605, 647.838862264972, 667.813628117628, 659.735064570474, 684.462497329672, 702.919956481142, 664.138427530463, 680.152503008794, 691.902940590659, 691.186687630613, 692.769949918431, 686.536380900552, 684.207876519328, 662.366380887078, 689.614658155809, 676.357613389961, 679.75744111401, 682.93411800269, 694.58050832858, 677.752975444078, 695.666841348134, 688.285990977297, 660.094982390638, 666.970375846019, 637.751778715792, 670.70930022625, 685.140993938944, 676.526216395781, 676.992807680899, 680.487786680342, 659.196964854489, 684.250356094927, 662.741726977894, 657.684095690315, 675.408857035995, 665.548968011962, 666.773357380993, 664.248253173332, 643.055854394205, 708.672931459661, 684.277105460799, 653.284936549539, 663.697687548554, 673.84636602528, 663.657702473836, 662.840368335467, 710.341173546426, 657.755033817487, 679.239148018777, 664.817716882409, 671.370831064245, 660.683890908572, 691.792661591941, 650.018295428543, 683.536024876625, 656.487498078119, 688.514390105764, 671.597260076279, 656.386365524456, 667.972229499103, 666.571731494754, 674.532997168512, 675.982741540817, 664.16266901794, 663.022976526004, 674.927578218967, 671.664042482617, 692.267248876024, 704.452994435925, 646.839778914288, 655.464674281109, 662.699958786583, 666.958389256046, 664.249755153972, 693.209415843882, 675.036715992224, 699.772351905197, 654.736112889021, 673.063030496589, 668.112439520437, 674.804430371669, 665.368639033033, 679.441392852264, 696.864273638305, 662.011686004076, 706.742304911621, 697.828868352602, 673.726174293819, 645.707822827322, 601.10592593341, 690.885989738866, 667.102800813053, 682.87349048508, 647.46082795268, 665.970104732265, 690.434946849867, 659.8027528705, 636.428106025688, 667.515606008085, 654.839943410755, 648.174413231894, 660.048967202792, 704.180390150064, 666.335305410641, 686.883114488324, 657.620208157255, 660.604950932669, 730.773749503699, 696.737730980031, 655.283839869996, 686.898241695923, 689.471820181439, 645.349993397066, 692.579946712327, 659.764408399958, 665.976032247267, 645.669941039483, 677.398073869029, 685.870912604489, 692.561568544007, 673.981314314321, 696.305272724083, 657.130214390377, 670.946758805984, 684.223773984867, 655.617259754953, 663.941168952923, 645.816844974012, 676.364318304768, 671.826095880065, 684.749717846642, 678.264217993609, 652.04063363082, 644.759603491923, 684.113584987964, 683.728575838545, 701.16355093735, 675.188785251175, 695.175855639729, 679.415292305142, 713.836832638369, 671.802550606768, 678.920336343204, 703.779816469233, 690.55994310994, 688.773963333922, 654.831727052749, 668.514144519227, 699.155694229799, 648.970040826615, 683.006340112371, 652.93419535401, 687.874156207536, 666.95375821744, 700.779762618536, 664.741719159141, 677.747844144364, 692.263904378925, 684.661005770565, 659.959581312521, 681.563256243494, 659.188367098973, 659.990321724541, 674.63239388789, 651.189629883325, 672.103950808788, 688.315521740396, 667.428024880941, 686.989400015655, 677.155491015919, 700.424893006293, 678.609810430615, 674.813205395014, 671.515113013112, 700.109027375683, 681.554252184687, 673.448576094929, 689.463774469578, 678.835025921359, 692.371438072957, 661.387024004512, 693.779691376345, 660.274181200743, 670.274603026482, 679.609066600149, 660.946464648017, 644.059629283185, 682.996110790942, 647.073461714931, 709.364987250276, 649.928732143087, 649.589673785002, 699.76517018196, 678.048437160827, 675.922203350944, 684.62672392093, 674.005122043734, 692.889884682866, 669.721009901585, 688.625478739748, 657.92949112302, 700.06699211316, 662.366955220699, 655.267452932628, 646.35632825627, 659.099848257226, 653.527949890042, 672.838335159925, 677.043690207758, 678.043166612396, 682.402895577536, 652.895739887381, 658.442501877521, 696.229706311223, 683.172176728747, 678.994073091123, 685.503990303211, 669.038378500435, 653.284686408907, 662.599670809065, 656.514649272672, 640.903766189636, 668.550573331828, 683.057977111843, 670.090333365954, 702.53821757207, 672.449410433242, 692.634824994504, 654.131415313816, 687.954682373806, 673.880967938767, 676.578026934316, 690.527972151144, 657.541399422412, 668.605704719366, 672.058285867293, 679.454128562411, 681.643816809266, 681.208179207596, 672.403058161533, 674.592944469291, 653.959009740739, 688.231384547043, 663.258660502121, 672.331571829004, 670.885795057726, 678.015374576748, 707.180960992288, 686.468846163739, 680.951022671703, 686.706107929868, 709.606125699667, 653.061880419332, 689.465289201635, 687.809308989304, 681.233379326105, 660.285302856026, 695.085214153998, 664.990002603606, 681.146873810124, 694.283605720481, 655.450320887837, 700.369714365228, 650.692232875002, 692.59775486478, 636.258418745805, 659.516230059304, 684.32950757921, 671.091615259172, 650.842325582997, 661.639898363321, 678.943387999495, 661.489952086057, 690.252503070894, 691.918532325401, 651.356348895091, 683.307357442457, 662.627040404809, 657.684367596387, 672.886171456932, 657.108290658844, 660.73479228092, 668.164617672713, 695.40771158243, 678.046335502282, 689.50996629985, 673.188186947759, 672.665233454637, 671.954450130393, 725.93066053971, 651.192896712691, 677.666089970585, 690.373663715648, 687.325628536656, 668.266462200913, 656.952877160958, 684.012570041456, 638.814268458279, 685.525145487866, 677.328426261503, 670.1823919418, 651.646861002967, 680.431912498675, 676.848543574138, 688.959036350762, 658.378154275302, 649.364017871442, 697.476354175853, 646.743550033995, 658.324878530462, 680.083402357385, 675.655792402967, 674.031644272238, 669.811957273554, 654.833444125239, 672.428585526912, 701.25114913896, 693.649442136802, 683.565226984875, 659.846462567093, 680.425128076102, 645.463286685493, 695.734610253506, 692.006103665262, 655.217159585487, 669.217372347351, 688.978436637661, 687.026181915574, 673.538754311164, 669.59866581431, 686.412870169552, 661.323326708966, 687.061639281615, 664.507579464421, 667.493775486191, 665.799881477638, 634.973617862553, 674.612631649301, 659.146776323359, 669.854923168896, 663.280452871214, 681.043735056291, 669.461490852472, 642.791473349826, 654.65054233456, 668.767567934024, 690.878810642183, 654.407191753328, 679.9775999218, 650.220246017673, 673.971164549904, 681.209271182464, 669.291719159042, 696.200138402643, 702.099119822098, 670.565879677024, 665.376610221102, 699.303730672687, 663.273185724551, 672.39534842723, 674.472374663469, 652.826601446114, 635.960115243114, 694.387648978667, 677.435161219754, 661.420106229866, 652.73685532012, 654.579091923394, 672.225162193192, 665.886377832771, 666.127226849384, 690.320154705225, 666.042588596614, 696.635178892698, 680.372686095853, 687.286922850642, 691.816530996151, 662.939796614088, 718.142636425154, 682.941200741466, 669.633594481592, 669.355933529728, 686.822298825569, 658.02459881773, 677.959668170122, 656.185031057413, 673.956421678576, 688.710426707607, 693.342437270162, 686.909410069846, 659.434145218848, 714.42167633704, 696.830235344053, 668.488284459793, 669.122318793471, 683.996211122196, 663.761913814839, 673.368716959833, 683.93176907548, 672.306180290115, 659.399044332505, 679.337243381206, 673.962040404604, 640.225052412953, 664.221593969964, 661.168127722273, 683.854858681221, 683.731686281915, 677.861273722657, 677.11060728159, 654.278507282244, 669.772006581025, 674.290786467185, 659.584473734917, 665.538339172064, 677.428414962851, 690.15504061292, 667.374216352143, 641.555775951801, 682.612437474094, 684.690040806319, 655.227830429249, 657.950813586574, 691.659007432692, 677.505035318808, 640.323368235798, 658.323450047958, 693.249256635103, 690.532199772714, 705.064526865739, 711.703058865377, 685.414382622867, 654.346884070093, 641.630929710317, 684.168164004164, 679.485327585519, 675.411112526769, 680.928007245379, 665.120489523054, 665.079267226742, 685.069531086512, 631.03431901668, 676.178283010413, 677.588734959557, 638.166306045218, 663.595979939447, 684.419460162992, 690.777140790316, 681.17218531692, 669.271184870092, 659.871768772149, 668.390996754822, 667.771772598986, 676.797779685925, 670.124941601822, 645.920089709456, 679.289255151242, 666.783551801362, 681.710911510055, 692.334191786643, 673.325126313943, 638.137501516152, 702.218332175115, 687.713451740614, 683.46490102297, 680.157540912308, 664.736941489514, 672.441103640632, 676.195126973333, 661.723836252711, 710.898862480689, 658.019368762908, 682.859965987971, 664.311093864146, 650.759231041684, 668.174718897953, 689.055763572744, 671.357564613176, 644.736295263201, 689.687739724551, 683.899359225265, 669.873372971749, 653.835092604404, 672.989880506123, 681.610489198955, 664.974727441781, 700.764854301165, 687.743079274703, 674.523322444846, 666.959714487039, 692.241271202265, 645.455931939651, 679.452478200015, 686.574183131416, 690.747009936609, 686.731113996316, 690.683150233492, 615.720563019895, 666.622693169913, 665.837214970924, 676.96778224364, 683.634921646421, 674.710114084698, 681.614963682623, 661.16577979516, 676.60114191633, 673.128066900814, 655.418637769848, 681.348277624511, 676.186719572297, 669.436238528608, 686.628770134265, 678.168810814267, 618.428600478053, 686.983610903655, 663.748391353837, 682.210146462079, 654.530866174974, 691.772404648407, 673.387210673225, 684.756934286638, 649.660370274478, 674.155408059108, 660.858400948868, 664.809385538348, 671.33457445442, 670.216019502061, 685.366431319574, 666.020727750343, 669.982050903367, 661.747161275607, 640.212897836448, 682.65954237396, 657.502634126436, 691.47115250676, 675.038265101289, 681.272578350683, 691.194290443268, 674.658541833401, 678.060039407324, 653.841736028915, 701.94137919296, 679.137847865225, 654.444513522126, 657.328619404873, 676.78573832875, 655.475594358383, 658.134633308714, 662.373860965099, 712.290092710038, 710.709546294316, 677.06875708971, 650.895383407321, 644.801626560866, 663.012746183375, 666.268144759242, 659.339732191892, 665.751664521152, 653.136667358402, 646.546241584066, 681.197846776101, 645.114953507761, 669.363421389871, 701.435638623777, 659.003833749449, 665.979466660816, 673.684246626946, 683.532918084322, 660.307905159681, 688.260182348217, 684.24347873416, 708.923815678018, 637.636908119053, 690.279926047537, 685.293594263124, 657.676084959462, 659.681551417009, 658.900591236265, 683.273854803779, 659.30943861951, 678.227339846325, 646.329782603971, 674.346177236701, 651.352546134464, 650.506970037084, 679.725363860302, 659.546557340922, 652.009140011984, 671.279209759591, 675.533199778004, 656.06307567919, 672.355910986102, 650.397931767488, 688.911098682156, 673.618521109898, 660.796227873254, 654.632804826957, 646.047106847221, 688.509781151984, 646.594473808924, 665.400879977882, 649.85916362763, 677.039790151349, 653.00746220482, 676.328146007621, 669.2267975898, 654.81214450684, 660.432139485808, 654.766362619189, 703.959042632524, 696.93669179381, 645.803658956138, 666.559571036444, 682.886802730661, 683.798065389067, 676.461865464793, 689.8400203302, 677.959817472277, 685.762283539973, 686.347986193852, 658.480474933793, 683.963686934461, 651.118820373557, 676.63842027355, 671.456839561169, 686.529940317586, 695.651209775887, 695.152600410698, 669.777846322447, 700.901562450049, 620.498242713752, 665.960363793962, 659.200404301759, 683.276326595651, 693.636369585603, 679.537498110655, 673.410498281019, 652.462570491813, 646.214658396726, 694.000675342331, 648.897900658036, 655.457038184768, 672.270524840214, 658.020613697828, 657.947875355366, 675.606590507033, 698.121679076318, 666.131356104984, 684.384475115848, 648.583609549665, 687.064607663368, 659.294140661762, 649.833242276647, 659.25140809383, 652.552834452095, 669.378246093729, 654.43210903313, 678.789704143184, 676.012107026528, 685.073254080701, 656.953946641265, 646.538224689577, 653.42570276706, 673.503160134896, 729.408907923073, 639.853236926889, 676.133767320149, 641.000279179455, 644.982302399979, 650.925267813894, 660.338523822181, 699.083662876714, 677.416337380798, 665.677358583064, 668.188271616558, 696.816970527999, 655.083723651414, 670.681264317407, 692.20640952619, 668.165774584137, 642.266059499181, 686.72296380671, 685.160993758951, 642.402080578149, 696.043860712158, 683.345660046913, 679.570575292543, 671.793746139837, 659.323392363431, 680.954521574405, 667.768916527543, 674.275129514806, 694.785737077533, 676.640530627863, 665.87367176243, 661.01883536703, 679.705076890981, 707.979241785882, 664.26742005055, 657.985341246783, 662.443957298477, 661.076606171354, 656.424988035473, 691.279394722886, 678.314333037498, 708.974834566225, 683.030450827724, 685.476888493955, 693.95853685522, 655.742251295185, 664.630607855713, 655.836658850624, 694.521127251285, 656.963497284853, 651.962960928488, 668.631685945262, 668.281717273394, 669.851141539931, 721.115298708886, 660.664894088104, 651.198486035366, 686.470772104238, 671.523435808166, 683.862013532331, 679.354788535109, 657.835823042351, 670.077910513285, 657.303666534504, 632.881059061016, 661.848550054813, 660.771290666059, 698.885129170779, 662.903371701516, 682.962576668887, 659.171197728398, 661.446439952349, 678.644644158931, 650.521623609605, 687.420116813286, 679.795357953354, 667.851911973989, 685.496887435032, 660.274960717906, 677.19474041044, 673.421376631713, 653.677981545487, 685.483394414516, 689.258816412405, 643.722470844255, 689.029350708738, 665.589023637181, 643.639482496926, 670.685722986748, 688.272994574973, 710.284610732566, 693.955999872794, 689.470567832183, 657.987529622416, 669.011576359291, 655.814986016905, 670.186775132235, 689.635851394869, 675.603528397157, 672.092451683684, 673.502795951115, 671.832361772827, 664.061137449272, 685.042585871251, 667.969575961486, 679.973148158651, 662.342109357081, 665.658660175067, 678.93438486195],[526.070883332368, 504.168695692599, 529.416409039019, 542.621327811671, 508.461107607849, 544.29995753772, 520.345678882386, 528.482901195142, 521.821387600241, 556.527667417497, 486.48790180131, 539.761657211834, 517.738126449316, 525.464027494618, 493.407860456237, 517.419892128453, 539.713338745263, 490.107758863085, 513.814014435942, 525.268487095544, 528.809414383204, 513.272167091391, 549.418798195388, 507.013623883509, 538.795693719416, 523.857047456785, 526.785457939512, 533.965529047674, 513.853238413589, 500.385406201741, 530.016454156857, 522.903403191319, 522.154388211332, 535.873773423435, 516.870506307607, 528.59655633854, 565.516424831599, 561.117815450023, 547.218603404061, 506.425438630071, 484.044042859814, 527.24985455978, 540.721119035229, 549.651974732456, 559.759041500582, 540.004974409565, 534.051671942853, 527.2529129642, 542.743003011036, 525.807605590584, 502.065320312095, 502.853013291816, 520.382600456769, 539.414522075981, 543.187997926588, 524.447990048182, 538.9876856187, 529.99534303663, 503.539700640992, 536.533865856397, 512.896838594219, 527.260189112759, 517.436207409186, 547.618445367637, 533.433763463985, 549.353879212534, 541.151495626573, 518.231126907819, 520.537679679943, 539.217419551647, 524.50207015806, 510.498052771769, 495.095329552222, 548.37020923141, 503.145163956902, 532.65630041108, 496.043793742261, 489.976471235061, 526.624558811992, 514.692297579925, 509.700883636691, 546.93272911518, 509.222958023941, 509.695731031592, 501.547518427288, 543.056294073438, 516.943638892263, 503.519960357956, 540.462006001962, 495.681035720962, 528.879873515766, 522.315271633132, 485.106301905307, 532.187035016459, 518.696103433607, 530.237222823997, 547.017532261721, 522.331260496115, 519.324492521767, 558.81946050314, 519.501008105482, 532.222564161142, 522.703688940146, 513.291671088994, 498.827002302992, 526.432383715442, 534.343789411676, 531.141771848096, 475.722245571925, 523.145618761989, 502.468567043588, 525.292019291361, 514.228653817716, 519.61011403283, 528.786248777855, 520.774871435009, 524.035773740703, 507.586449674732, 499.888772780177, 527.763266749719, 539.464684019449, 546.774191199652, 541.640301387769, 522.589471370308, 493.059637432897, 518.691880154277, 532.844317971748, 522.351078787679, 548.219088462525, 526.048747279568, 499.132072969435, 493.693448987014, 536.248559818473, 515.18379905834, 500.737181371186, 531.015109676967, 489.156446583873, 521.928671118268, 551.801684769666, 507.789578254793, 539.543439119698, 511.296911041456, 518.408885176675, 518.282588486953, 547.194813741159, 537.439037201488, 544.055197253226, 526.153874952955, 521.972845888395, 526.091026926146, 535.839652189007, 528.171350764702, 537.11834222205, 514.271091491354, 524.722139513965, 495.404562722461, 530.090822022803, 499.4740446684, 522.510597602292, 508.12221761162, 517.701661987125, 488.153392321418, 522.188497403013, 537.468681343967, 526.822652926889, 549.358565087889, 504.077730151667, 517.021283810111, 513.190133390256, 513.344110026935, 521.771965181591, 506.715433538524, 511.264025368587, 523.474155505661, 535.647953632162, 527.9447209161, 533.449857121019, 531.335074624581, 505.023272285127, 508.847734048884, 511.173901970757, 530.433960881681, 514.297072245937, 503.297572164776, 515.170272714415, 503.085074431198, 514.191604942409, 529.480211324814, 477.07006373662, 520.712430791813, 500.459253550147, 525.909499943224, 518.841684605544, 525.392790669167, 548.934635041933, 527.991421197628, 495.798962889287, 500.033849580092, 511.747478373295, 517.30798749398, 525.96513736562, 523.374027120806, 518.340849447882, 515.371907136581, 533.893640561398, 563.404536119918, 556.321797589928, 520.659912407499, 541.004700817904, 548.688047525125, 511.615998825718, 522.725538645257, 519.527094764303, 537.404335388169, 537.842707710162, 515.655940349466, 511.536965914334, 530.437857864186, 537.630596129038, 500.720907094191, 522.003475707959, 514.308652395212, 522.467508487905, 506.782513304147, 508.961750789707, 531.286505727646, 532.140401542859, 536.16711676339, 560.572081438241, 503.630673150917, 508.9195376174, 520.562988081653, 527.403713082125, 533.539898098383, 538.896081687045, 525.035177830124, 511.118873359359, 493.984394729617, 551.882476712348, 542.387051620104, 541.806580484839, 508.09399960905, 508.702360494476, 468.466206790279, 505.263280744911, 537.187798679555, 512.715073845712, 506.514327359005, 526.057379090778, 539.211528899602, 499.992751359417, 517.294640625922, 470.968033118394, 502.026142858451, 555.016800311804, 515.249256268498, 534.34498836991, 552.140988590831, 528.319257572593, 532.839984347698, 540.597557104103, 510.526474231752, 545.64826296825, 543.661054509267, 532.521330847929, 538.883435267444, 498.245217039955, 530.527874155924, 532.159549770984, 509.954685870703, 536.471964044847, 539.587967347862, 509.656284624232, 485.216152156307, 491.109579871138, 539.312713623812, 528.827092417223, 519.554987493575, 518.953910592711, 512.264147662829, 537.252767322798, 511.499674045236, 533.146071854669, 485.159871454279, 522.59891659336, 527.831461873537, 538.519220547035, 548.937179278013, 524.557913166805, 549.330438772655, 515.235775966976, 533.410245206822, 542.221209792125, 521.68910615001, 544.955752782424, 535.705290905152, 524.652250695929, 510.120016470694, 499.956949429104, 530.839686175604, 484.818416180208, 520.483610915239, 516.988952110285, 525.625797551829, 521.795103995155, 518.246989276941, 520.845134406932, 517.901119406365, 518.790211716673, 499.089226355092, 538.407847691994, 528.3270189134, 519.205952240771, 520.541943738376, 504.205588150744, 542.076816787194, 519.663734463424, 515.66597993499, 529.002632186322, 492.196434853163, 518.410302210562, 546.465495385792, 523.389019893879, 507.167366120465, 537.890319736729, 526.256054012804, 520.074229129482, 522.89346457309, 515.809546690202, 527.014631239887, 501.682285434814, 519.579908350022, 535.591591382698, 516.973818228734, 518.405740122248, 502.840468054995, 526.251409399567, 516.53916715601, 541.720860540314, 524.104459279741, 544.226429220253, 517.596471735727, 535.341322929146, 519.613802113249, 539.98653135813, 512.611324577658, 529.372309126094, 498.972149445122, 516.102190049885, 513.322135099819, 550.66556986902, 524.626609221168, 556.626749008675, 539.799094886596, 514.772074230671, 525.702303939461, 556.550114518432, 526.665086694609, 516.996439851701, 508.414497716991, 530.156616004341, 502.026295791567, 536.122133387077, 537.149591703998, 539.140761316028, 529.423177826753, 497.884487255571, 524.042048626217, 543.624518860125, 517.332368153658, 545.368620528367, 526.358943177787, 506.434207822611, 514.544588537693, 540.856903281286, 554.040731995162, 540.801635176098, 525.665064243963, 511.101960014549, 504.931974784648, 544.21114662024, 537.34625598851, 528.128260695511, 505.24531690539, 541.192342520399, 523.136374357119, 512.769631995043, 526.399497953423, 514.49779629384, 471.057047297986, 547.170307210856, 507.742894145227, 506.384670604744, 546.716532351918, 512.26258261956, 543.199226007426, 505.33157827132, 539.097245153424, 542.878502895025, 499.394115766115, 470.949877205273, 514.209877817388, 555.056118138855, 543.538611092728, 507.533596901411, 555.383269019655, 514.09654606037, 498.367386695975, 510.697088712668, 545.917678161728, 507.91461537244, 526.731258345272, 542.769667556691, 550.275432952941, 500.389803815917, 523.401561350155, 536.563783536039, 535.624256968856, 548.42775133724, 545.213994999191, 543.609709235341, 519.803667656449, 546.228422062859, 517.307848117928, 525.025242538614, 512.922888559064, 548.924770522807, 502.986762238027, 524.105444680336, 514.241185640082, 545.716493774351, 510.233478286674, 512.802859598603, 549.30345705683, 507.082438396697, 494.976703365396, 541.18921129918, 511.420137616955, 521.308774384687, 506.45922867715, 502.528888144349, 513.580425008118, 516.680820775753, 543.217676682991, 520.165742959306, 500.752586051478, 497.796680579007, 509.24722242561, 514.312370713129, 509.563426942664, 507.802300619864, 512.803106479874, 524.117332633637, 522.611053586345, 518.528726161981, 522.476884622713, 510.132590664431, 501.661195316666, 544.716735614782, 516.562649458811, 516.393236152655, 544.392799101629, 540.652651886411, 511.568276414475, 500.412444035702, 502.05234324317, 538.045966821865, 524.053431283931, 515.426153785653, 522.502759833691, 497.029204168052, 520.407838080456, 537.386589185404, 507.541138871127, 541.721114589946, 475.365066531383, 547.197165120544, 506.610216209744, 510.308240224884, 543.544385188873, 530.586479124331, 511.453753574524, 543.384220088822, 537.952921347794, 538.325575593193, 521.774950751632, 510.928960668687, 500.110474328564, 513.722250406096, 516.28232255014, 532.886852136657, 517.473508214541, 513.661230080847, 510.205942014331, 492.320496057512, 492.788763059657, 543.784862719904, 502.935063574172, 539.284718234794, 498.593148883321, 572.112577732224, 518.961947004197, 544.02776599009, 484.335907463597, 491.729022263585, 527.641227214427, 526.746073736567, 531.990309237484, 511.752940867871, 509.765934937513, 511.59490697051, 506.734899441214, 525.783730383201, 540.068856956276, 513.232180487264, 510.482269968992, 546.287572761484, 517.894277830425, 514.44749875511, 535.114380744543, 523.564632165422, 545.314537548816, 498.383184033969, 518.420349178259, 514.051369599364, 538.955470326012, 521.558026885438, 517.23290419188, 542.1869312999, 504.725270094756, 542.970838617454, 515.271195672263, 531.539381888735, 506.852039604613, 577.883931254371, 510.870021573924, 518.923642455605, 498.585584667441, 513.65277134522, 528.866877279429, 493.992461737362, 547.550441217621, 494.771479325454, 514.42607109096, 540.115295819962, 503.117934439337, 496.173171873314, 505.37034228466, 507.67471186488, 532.862593949906, 514.92382375766, 534.101575997855, 517.849042344075, 500.852711816156, 513.743789511293, 503.508600882232, 513.080778277481, 506.825312071798, 534.753575004991, 517.842520063223, 511.788602837631, 537.460497217675, 501.441620820402, 546.284481592619, 508.025586270192, 524.263348125466, 517.925395445251, 518.383457988752, 511.155325102596, 525.530054550578, 551.896081043543, 551.459957408982, 525.408160594755, 561.25440571087, 535.579478698277, 515.956670670457, 469.861220281492, 482.328517330155, 517.239480421517, 515.988226430576, 509.747127543346, 538.389185486794, 512.181335736057, 518.495460064568, 538.330716938564, 531.290715252889, 521.22311005974, 551.304880407416, 541.692023552991, 541.360003846848, 524.370802557719, 517.208911704175, 486.442661740502, 533.523953640068, 536.099028041168, 532.333376140051, 521.719877096062, 518.476773868633, 528.621452932151, 538.909331855399, 525.885916284989, 516.504619734675, 528.997117117318, 500.149229573926, 540.086346468806, 530.921573186007, 562.756794648663, 529.368093652492, 521.305559191319, 501.101590331976, 532.200421439602, 520.045776863855, 490.678232403471, 510.163253673816, 514.280779940732, 499.657039451284, 524.105992906358, 504.033820063778, 532.319255218871, 510.972113650722, 518.749434093762, 547.782928267051, 541.683880233578, 519.245944919673, 506.588238806945, 550.85635715094, 519.662923986803, 524.485381735612, 522.048689790881, 497.387753726804, 517.531067971719, 551.287890893106, 537.301334451969, 561.494956524121, 528.699709960756, 511.920016386109, 549.465448901077, 525.845930577471, 519.993700460501, 533.480671169879, 498.951483320801, 525.926029691194, 529.265903659606, 519.713774476145, 501.68311987616, 524.042960575843, 514.753695344107, 500.361906968811, 487.53650358322, 538.058693880339, 507.064223925966, 540.392536412846, 476.950323024602, 513.505533178327, 505.826291337685, 520.575646190546, 530.789338394163, 525.840532596156, 522.856815340401, 517.84684122604, 545.564300665678, 511.924474354306, 523.283097622102, 536.642113720023, 540.624743986329, 506.121332364044, 520.749287437759, 531.864501196246, 549.347404280432, 534.35980689029, 518.412309401584, 502.512663596985, 560.563026568698, 542.357489387746, 547.345453203492, 545.349230863344, 504.640566507309, 503.07227235189, 497.553310586523, 507.675305418941, 537.882506499309, 554.222216697607, 544.062738470481, 513.040009434022, 533.910505394182, 511.280925455984, 497.293879801953, 549.783884570461, 501.940731588718, 531.043641132688, 500.392424272723, 514.483425878291, 508.484504331216, 537.020243043045, 518.388823691436, 528.208217345615, 523.840357444187, 519.246326167167, 525.166123537043, 512.481004402609, 532.094376035599, 518.870053064883, 543.258764040146, 512.04889196568, 540.267877459142, 531.042072270853, 512.713396717523, 520.475220698443, 519.247349004793, 504.821328434883, 539.383353355059, 512.242996724851, 504.369373169128, 498.265983908967, 516.614207139867, 541.558125032903, 514.974595409809, 541.775663704183, 517.389133529707, 555.443704684166, 501.129474375666, 522.335071693097, 513.854034360646, 493.28303995516, 553.242141963382, 552.501220522228, 531.541246068774, 516.069977924818, 516.969316635609, 507.37614029589, 498.537942374052, 571.151360850256, 516.859111651727, 524.338310879803, 537.624834005609, 524.146439549752, 532.633294661301, 506.320616809238, 505.081812776773, 515.916700992466, 539.481821668157, 521.345555141452, 496.501059118365, 525.512453664233, 546.99455154935, 537.699803775456, 518.294183874053, 546.704221038843, 528.82658929105, 523.805378401304, 565.832656996727, 547.179995961702, 526.490133343825, 534.310504848429, 554.088335216078, 543.221124591726, 527.071485299508, 516.381903407683, 537.562572386589, 517.189505640685, 503.606676394805, 533.197483530683, 534.444126429587, 528.590970286765, 510.598774424093, 541.87870462429, 527.339140402079, 502.978666117319, 528.305809752973, 513.638948886478, 523.987498110176, 511.22454283715, 522.711547575388, 551.619935120773, 531.085964139127, 517.238674932055, 536.967458784153, 543.513253216042, 483.685868950505, 511.298008392941, 515.192797284031, 523.529913871049, 528.51272058562, 531.143113011121, 536.471665327717, 518.868740787375, 528.583227045124, 527.594394174175, 546.785076580546, 513.120763782006, 523.054659553406, 516.203419894922, 521.759265432011, 546.376680876517, 527.991916917045, 532.08442391535, 542.208300438113, 551.486911216609, 514.457198597418, 524.025052794249, 510.6338373949, 547.082535262073, 523.799719861461, 500.092481611231, 525.966956867962, 543.941649080418, 506.301811998784, 525.437339866907, 504.82436695523, 491.645848812149, 522.13199670829, 518.698562688305, 508.655295048868, 533.444978736288, 545.865605416372, 506.781470705943, 555.680017850584, 522.209151719411, 513.109615068609, 549.863966319415, 503.716820789474, 522.977233461462, 565.233244018897, 520.647875710128, 530.131334101136, 523.409009225464, 509.497458192317, 511.740718417161, 543.0209872947, 533.228683470839, 505.941995681154, 525.595486169766, 534.523108487725, 533.377860438138, 532.522967187883, 524.854397930506, 517.431678781252, 545.287355570358, 529.549682555536, 537.2507112596, 523.990354587023, 506.495789506071, 520.339616925191, 502.367273722063, 545.759482243745, 530.411283874085, 517.953206018831, 546.68496437567, 532.303215476202, 531.992946183075, 523.240457171845, 500.984290507024, 554.698230628212, 530.232125330999, 524.49824141921, 513.766368490713, 500.862145392767, 528.531950784227, 521.540977669751, 536.309105291232, 518.416866128428, 531.930119426596, 546.823085908479, 524.405777065558, 524.697043844978, 550.850040378952, 533.385829219847, 549.784513383048, 548.953547410614, 533.795128323539, 536.962310295443, 532.027453844106, 536.61665675451, 519.990681374114, 545.54700928293, 521.856968726699, 518.790571921188, 539.322575064875, 514.802344398123, 491.763690627745, 533.658111313051, 507.528997561436, 555.626616013956, 534.919162755103, 539.142028339423, 548.661096550367, 504.598530605404, 512.539873270971, 545.219953590915, 525.775472651776, 530.096168674933, 523.35314470145, 497.533171059607, 508.68863435417, 517.897649458817, 528.306840773181, 507.11609406836, 538.040394189758, 518.112870868442, 510.320377654621, 515.115148808467, 523.926193189385, 539.623331859761, 491.389038513921, 492.883302631403, 535.30303148531, 536.692019817355, 519.976123543902, 538.967626745648, 495.766255312265, 526.88230017353, 531.674766259034, 513.168781671666, 508.523093659736, 545.514023203302, 551.52471336506, 535.854989773256, 510.805112851267, 535.717298876017, 514.822914183625, 492.451689356219, 526.19164621464, 516.739095332496, 507.25120268959, 531.505746557685, 548.850199020882, 497.287586263924, 524.627680993543, 532.949386389114, 494.082440691784, 527.154040053797, 544.949540952263, 517.717796391362, 512.838895409947, 525.204766978758, 503.609974508151, 503.781769186405, 542.219324145152, 521.013771101137, 542.345998848248, 516.712468759539, 521.419104022742, 528.786385781931, 533.880126827726, 514.500234212084, 551.218138411961, 526.395433669917, 510.174470867126, 529.561241742839, 517.664146084432, 512.464152420623, 520.465717385933, 500.558017827736, 543.590467639915, 520.546498934444, 515.585474467757, 518.108565530829, 538.519342892388, 513.625595436772, 557.2718783481, 539.14755852805, 530.824608553337, 553.087836492881, 492.584927427053, 520.944335040236, 494.947860331048, 523.177419420226, 525.466011553826, 507.007400413153, 549.775239390163, 479.973887948492, 530.32037050591, 555.750122138198, 516.266387615752, 519.326542811925, 522.972057349846, 535.587781061358, 530.422212700382, 522.756605326255, 528.325121351078, 492.161912391312, 513.549784292965, 539.678155521937, 542.287380772211, 526.826533900375, 517.248662411496, 502.321448139141, 541.117748462736, 541.129044724874, 484.677287284673, 530.045842122581, 523.806243342327, 516.494874013964, 506.261656555733, 541.834600597962, 526.409545446886, 540.623494870419, 511.499997061556, 531.6222881681, 510.63341271315, 498.998163559409, 568.042407725631, 495.843423484283, 518.901919337335, 519.228250359164, 503.353001424598, 540.796371327053, 530.461704137017, 521.021215159169, 526.88294710413, 534.788744783926, 530.787951589678, 518.565941149582, 508.971459644277, 501.817234444429, 523.089270128344, 497.524496738625, 514.709332175273, 527.039844920867, 520.750583968755, 490.400420615076, 524.572788426487, 525.324896237016, 525.427719375966, 538.318474591268, 546.416539898296, 490.829626074287, 495.89508602784, 540.221698248472, 522.70158720938, 546.003747371821, 525.12637745639, 511.590238754335, 530.613106782503, 497.793369795575, 522.932842780955, 511.987160974182, 511.552210923229, 507.665247209015, 522.511059996682, 523.017474852851, 509.331232111913, 531.981075822864, 524.492918540199, 531.688689349041, 516.32233662162, 540.837713773281, 544.35579517918, 522.598311940441, 514.461059224679, 543.18860137561, 544.831253470408, 530.158592450259, 492.278767833132, 526.998863305173, 514.563439456777, 515.281168216407, 519.111948419363, 542.876285305115, 536.652663818928, 570.826199558568, 550.175141374437, 537.638135779865, 553.015600542623, 526.410436742656, 497.450848827275, 537.382054012197, 507.790525914784, 502.737360041204, 492.047764906963, 503.579693820754, 492.985109167035, 518.352767147446, 511.697752895742, 513.735555326971, 538.227080518849, 527.496765606272, 514.378719845415, 519.551453377824, 504.869620477202, 539.191188191685, 535.714059291076, 534.750329080363, 530.344612092589, 536.04596952743, 517.735473819078, 537.436830608608, 500.002877746139, 531.548278570923, 515.247246148051, 533.822260720615, 513.86655333805, 513.964663594562, 488.60353386849, 524.486595775604, 508.668265791461, 521.073219643711, 548.923904281551, 534.249041165298, 508.518995129258, 514.075391453097, 544.357398957246, 511.905745850287, 507.471030946334, 500.14867069007, 485.291894521278, 518.892578897894, 524.432073362631, 508.742550286609, 521.308010384552, 529.416137072338, 511.588264178775, 530.786837601155, 545.95245422437, 562.999307975606, 497.772616101831, 530.532489911768, 535.826610623211, 531.756078488302, 535.123596294558, 568.043572126813, 521.915909832492, 573.46871143612, 522.00652195734, 490.283623143834, 535.60507974591, 482.788670384466, 493.705180954563, 516.60474430159, 523.83127512668, 504.2021223617, 518.553587294351, 527.382610134481, 533.528163696581, 512.411802598038, 528.219493359694, 519.543128020872, 544.388182089371, 505.127257664236, 508.727125690086, 518.3484209779, 565.995889084001, 524.455238369157, 515.472056352754, 515.816783341583, 514.17814905284, 503.743033448404, 530.049164392496, 549.647985002003, 524.50914407555, 517.422192852113, 547.084956425485, 512.499325813745, 533.667922934248, 508.148622728171, 554.102432586047, 482.089773905693, 534.985522155877, 523.277902575423, 507.178027244277, 506.396227536504, 531.475972382571, 509.790281135866, 557.543138331317, 545.829622437326, 518.998095512643, 504.195225179822, 543.828021595264, 521.804018806429, 490.462912621633, 536.273653296851, 506.215882960103, 532.583950984641, 529.943872861344, 553.174754636224, 497.471564936198, 529.365026816866, 548.405562675986, 543.006551755699, 546.587389590716, 538.084595460905, 515.670168407039, 524.869490111706, 497.284025001462, 486.614939562362, 513.594765794518, 522.392541580428, 517.981282563419, 497.859017756519, 493.923816474051, 527.28327649442, 515.544970488344, 513.164335258335, 513.294610967724, 514.904943647447, 541.409381816163, 520.371495406237, 524.184978678053, 480.094596499249, 533.340440777248, 496.267695506062, 538.397030001637, 532.984680247305, 534.571431314224, 547.863409645867, 542.011518640213, 513.726277607196, 517.04320746524, 520.498631995983, 505.160342648534, 533.333924438625, 521.212914820364, 511.803430784033, 524.5453584674, 471.391899500305, 502.027890518804, 532.270743309171, 518.311808853932, 497.902193629567, 524.114053652006, 482.587728204043, 514.913021374279, 528.762133707144, 526.635497205508, 547.431683402916, 532.572012126733, 505.548840134783, 489.340631152756, 523.308351402771, 523.995365031969, 545.167909671615, 502.129052807758, 517.870510185047, 507.558026952488, 516.289761468245, 540.728232523198, 532.453249186556, 514.680517421393, 517.576425347393, 529.591477135733, 553.443542866488, 518.55197830694, 514.226438384649, 496.867782887191, 532.798861179256, 505.068155168652, 523.617112991902, 544.213990406159, 486.80702474416, 511.799404219791, 539.816994062493, 538.275734330087, 534.916157024919, 531.216933729713, 488.576766296466, 532.856244121544, 535.660559410491, 484.915247131069, 515.371697368556, 513.500012063394, 514.080417201975, 526.385848654532, 507.670651938782, 513.750129589782, 535.743505098766, 531.057453877554, 514.850312522542, 499.095471701197, 526.140500460987, 490.253936869546, 498.267802575587, 515.762685590155, 500.998065654938, 504.517187404395, 508.665729754376, 531.814959689831, 510.196115173385, 545.505886610805, 523.989491051111, 528.551894539002, 539.148257231002, 526.031151441024, 534.16556311991, 518.515981944758, 524.050233942834, 516.106745556179, 548.937869399471, 525.021462944696, 529.937618171267, 514.189390914934, 530.266447335143, 529.303645440685, 499.496723086856, 511.627951437111, 546.634468841551, 526.348383328693, 505.572210333173, 534.541406783022, 529.614380419787, 549.674197742365, 511.322216404574, 520.753690762675, 523.064984999885, 489.237490440183, 504.594176949279, 503.143622929143, 536.882799320346, 533.971774763061, 510.23790700674, 555.686598386608, 502.077806999985, 532.497684393256, 531.782987068015, 531.667771283049, 491.767435753407, 515.515094178494, 534.241981816069, 552.606279891091, 536.258434601586, 520.444254631078, 532.521838047896, 520.50515838784, 525.590528161188, 549.587641998968, 506.356327335864, 536.158437035638, 515.684323182771, 538.657591040517, 524.646150826561, 507.058232631682, 502.238551354021, 518.488395828726, 535.99441594792, 522.788368213946, 534.813082164422, 502.357601588095, 508.211077887591, 515.190078476455, 512.558758521715, 524.236605368232, 530.651472081134, 525.228588178516, 528.95614136328, 522.270004032379, 506.37454824432, 525.636850313687, 506.711250359242, 498.113749134607, 510.085005711372, 493.932270245086, 516.772945721588, 527.163080820549, 493.338296708579, 528.125861011249, 518.030550167007, 548.58742742134, 484.921064803349, 539.033863136814, 545.472337623569, 526.649720729955, 499.730537360289, 509.9147346148, 527.480069492094, 536.728541399474, 526.290596354198, 511.950989439533, 539.825959894577, 528.453600961121, 505.440589540873, 537.159912750045, 524.872904274895, 538.043887497125, 511.011175138223, 539.117853738476, 511.098923644897, 514.071764400211, 535.710840361237, 532.105404694119, 513.160319712224, 529.650032484318, 526.550105078937, 518.054956602839, 509.984591923867, 530.416556338908, 524.249990332816, 516.137219106355, 510.99444706109, 513.980776317906, 498.563131091749, 493.638629971127, 504.165409606708, 533.301779311835, 518.936495861409, 525.628224146486, 538.572830550936, 539.249961227272, 517.530001858463, 499.610851286873, 511.410972877422, 537.078187999216, 514.942347301798, 547.553975517772, 517.669415101952, 522.342685494617, 503.220944192273, 514.435951790414, 508.09061580032, 515.486655793061, 498.285655988148, 501.277105627253, 525.103106102033, 515.248450520531, 506.948497656496, 526.04118975128, 566.888192660199, 532.88477866316, 457.629486651409, 506.203760911459, 519.329697176282, 489.481373947837, 529.914945431026, 526.543552028328, 523.179606918783, 508.674626139417, 514.446111241162, 511.579760247877, 517.250317678231, 539.231805680928, 528.471840077695, 554.279606917972, 529.396367430121, 538.483876556863, 520.272446598744, 522.85377174012, 521.854190360784, 507.734573477604, 517.969021400718, 546.339142818227, 500.813591694876, 524.668757322896, 531.710463426081, 531.998462931641, 516.703142881059, 538.194538577346, 546.067634219459, 491.184983089137, 533.436769201364, 534.039126050508, 524.482059404217, 502.822701574039, 534.333726526197, 493.815087438701, 502.850267487635, 497.951970737068, 506.482973405848, 522.003969298497, 528.440773108193, 501.099353861799, 529.125559771434, 510.758214968444, 503.974558435922, 529.931167918973, 515.089232561657, 541.139069804163, 545.480377564725, 552.752739748831, 532.781680956274, 533.416154298681, 505.70078314743, 525.588783635052, 517.745345929241, 525.775591648555, 538.337282369559, 524.073624107468, 498.30138748026, 550.180816795207, 519.334405395294, 521.26096435148, 516.385385327023, 540.236184510731, 539.502409685574, 523.712206651027, 517.484101799512, 506.428309527948, 527.97537266186, 534.928031350601, 508.485082566203, 530.590459388711, 494.593351904283, 542.968797481777, 553.467217176297, 493.137576961135, 507.033739826352, 530.414427358306, 533.846143821877, 517.921160421282, 510.441358853595, 524.800685373351, 543.985476782734, 514.657837653204, 521.774815436608, 529.95121293928, 526.78107168937, 558.031714117828, 530.980737882416, 501.175113869825, 506.338449919533, 507.610429442243, 525.500043957314, 522.887291570685, 539.343245968764, 532.668376745986, 550.282565695823, 515.287464440403, 501.205626556115, 525.882611350155, 540.156333023335, 529.839636026495, 541.19870501156, 494.137427596747, 526.04758529734, 521.861102309132, 542.649575959014, 513.280763782896, 528.336516008235, 528.662375629813, 505.583933461991, 499.014024421034, 521.84707822602, 497.332647109706, 521.181761714659, 535.473902030399, 494.67408061976, 537.227344807835, 534.311990260289, 521.082792224514, 534.46649232289, 528.143616626043, 509.408420331807, 515.870500332702, 535.173875004139, 486.184332947745, 517.800784622701, 538.348178811326, 518.634738113358, 524.48950072426, 521.635405717049, 535.782147745133, 531.298295704775, 510.530246214705, 516.542221311496, 518.719069405587, 501.563489479975, 511.19536951428, 522.73236532352, 537.182756148508, 493.945190146622, 522.690323109858, 534.37840903456, 482.803427964249, 569.575917640772, 486.51810630415, 527.142475166037, 533.600430487665, 520.052635992498, 485.140445317775, 524.186032637485, 539.978953763186, 529.116164590497, 526.959197020748, 482.195498243871, 517.258817981776, 528.297008591548, 511.011322105229, 503.234186716111, 540.252000074123, 504.684315811676, 526.33911239108, 507.017122303676, 489.041916209093, 513.568681441048, 522.592877038734, 530.18576506022, 516.656183946051, 528.873295697809, 525.123759438847, 511.882775538261, 530.090380869888, 521.98352201997, 517.162074358605, 544.979613024624, 502.831158726401, 528.919050241027, 513.384460390919, 519.264018080337, 522.000506769914, 532.297227617211, 526.91484774561, 522.981367524661, 545.407384075985, 524.978970755044, 526.690551848106, 532.486688457664, 535.539391668025, 520.577474778838, 513.772136859963, 491.309494579921, 515.136719835564, 547.757483084436, 531.452677806675, 509.730656815038, 553.463285705929, 533.352222514034, 524.709864582101, 562.180159838513, 515.490389984854, 541.123642762592, 510.372909899215, 510.003874837286, 519.182999107665, 510.79883479289, 521.125983584152, 531.095215689002, 497.000716317579, 547.377376474148, 518.537359048667, 541.326972894689, 523.176479838316, 552.987338570551, 534.011185551065, 529.505905445023, 521.773403920492, 507.734756238532, 540.449960995075, 502.281377559774, 520.960815127058, 499.853090554821, 517.288554909257, 507.590757209681, 526.97966914341, 510.570897384593, 528.421356877488, 522.73616299139, 513.708166325472, 520.195839664989, 524.876375112211, 518.311892062457, 499.556205336873, 526.473387260391, 524.507927285295, 523.324201204846, 523.905320586678, 531.975292168025, 513.770399616839, 494.232816057575, 524.376248300972, 560.682024104261, 519.617854728606, 523.962359001731, 529.959731978441, 509.587672151482, 514.22033760165, 518.436094671609, 521.329954926987, 503.02259816088, 537.734152648869, 533.42215718599, 511.51879391524, 562.861830924582, 531.130645580183, 530.06055642887, 508.363241565237, 529.115202547177, 533.195787671341, 517.666557990303, 528.058293330605, 514.266062854134, 524.582377580471, 520.890842318864, 516.691577062816, 538.66733697217, 526.976044676561, 535.746340693997, 526.348148052567, 521.743306168649, 513.776348377024, 528.981808492174, 513.318707265964, 518.572194322014, 487.458082154424, 533.834525733128, 519.591561890124, 500.664988400942, 505.515166718546, 534.688915211483, 494.365028572444, 519.900602278383, 567.522358793794, 547.45879286349, 536.616529745529, 492.349494674861, 501.022380675764, 538.211964833416, 537.243682127081, 503.869766595182, 516.850889278599, 515.744370549518, 512.958683121419, 515.816207165835, 546.240461424181, 526.824484219979, 501.366945853207, 485.171091522213, 547.317041685978, 517.368228141051, 514.30895726431, 501.107190346767, 542.686342848716, 554.664627486054, 514.580109271755, 540.935873680676, 512.552286688824, 518.765889018517, 509.572105990054, 512.138782121072, 515.842138986318, 516.794148859631, 523.679043460952, 529.916019343133, 510.927476660358, 493.319157172441, 533.621501777761, 508.485609372927, 498.988448055599, 539.448116934444, 515.639463485505, 535.115204247496, 513.062484209684, 518.511069525677, 528.796076141115, 507.649698582918, 505.607041107988, 546.989957814296, 519.371575317511, 543.837491079157, 516.998547176907, 537.188734877485, 540.991204467089, 523.179942447331, 526.634751134584, 516.798380131776, 511.738916016454, 558.245207221213, 492.515538109351, 530.549719665558, 532.07160994086, 539.444043167593, 558.298037617473, 526.881917656057, 523.676433269031, 526.916771469234, 547.134145284867, 534.288350243855, 505.398105396248, 535.570344111461, 537.026339163798, 522.664139727918, 544.120973626609, 523.905492793877, 537.077275037794, 538.009456984347, 526.936842135857, 524.218377998531, 518.608759446632, 500.643670607452, 506.571967502536, 505.386769620833, 492.030855589526, 552.611318892171, 514.319004060433, 531.077616554997, 527.46262053023, 547.913131902091, 525.387237953666, 527.016499123053, 519.502272633821, 492.974967356781, 538.836052659849, 524.430022016715, 544.891028722929, 534.329383369357, 535.378599566232, 533.706814305128, 533.726645182396, 526.278752989365, 537.495072293474, 532.771608592715, 541.080886949257, 550.423114817596, 524.218620631729, 499.678362845298, 515.705909230679, 528.883172238953, 520.644628106285, 539.972234268106, 489.911273094943, 518.837522001749, 504.132457611591, 526.261924904255, 528.470864584487, 483.102987218169, 512.623294612439, 538.783318302766, 522.747278033757, 512.167688852093, 517.975387248555, 519.029167333432, 540.72386424658, 546.040000651783, 515.205688414264, 515.905971102179, 501.803693419798, 543.987094169737, 521.77716862768, 523.514713838708, 522.332183414546, 539.620328650023, 525.023112800451, 548.960328149838, 505.798379177799, 540.768672528861, 544.646485196683, 527.915118179283, 519.009136888169, 530.984421856327, 526.18106866324, 500.113461056242, 524.965987854927, 504.120133636808, 526.932610240405, 530.058453944994, 566.571710607606, 505.954164196723, 506.733293575834, 501.665810178873, 521.702757131293, 509.629768282617, 509.118095664095, 499.171355298126, 516.76853549133, 517.270400495733, 530.349706157757, 518.169925796957, 553.074400133855, 517.159576401726, 533.719839127329, 536.355506194237, 518.818008151858, 540.45461685571, 524.637140849044, 541.219007552719, 511.280810342723, 506.139650461746, 552.464552709366, 548.24451305892, 528.222279682482, 534.420251428886, 520.36641658855, 535.448010706365, 512.146122420347, 491.165571525117, 534.576156737653, 525.480071609857, 529.998114853384, 522.614178689862, 489.053056738493, 521.069634818863, 548.120046453189, 545.300337963313, 522.666014230042, 508.458802970561, 511.953529723868, 535.938512460837, 506.759843604104, 488.926742195358, 526.488883989688, 518.514467704687, 540.412827949868, 552.206268147373, 494.482748786826, 536.047282743523, 524.640658936211, 542.181021257168, 522.334499121253, 535.630583370036, 546.976339460886, 545.836973459701, 525.611718484677, 550.395272333309, 497.659302893997, 516.607351774115, 529.97967541524, 548.908515553103, 532.260599598739, 511.832102528902, 540.826293725982, 516.482567355052, 531.700528251039, 547.795658837309, 507.748807172875, 518.164606708762, 512.199240507036, 543.052594206736, 498.668751928706, 557.272588878678, 529.469678242073, 530.151747679492, 522.798966391926, 529.648603433679, 538.846369606589, 527.27687539679, 517.925395197274, 507.322609737893, 520.2668654251, 521.121346796719, 523.936456895493, 525.391432749614, 538.808563970829, 524.476812302876, 502.395451502102, 552.119036159521, 522.138730013841, 522.751947609951, 544.626784050537, 554.93263427253, 520.070738708971, 543.347175739082, 487.815827950403, 537.121103097874, 547.210595730982, 547.866571667166, 532.944504658698, 504.340226001572, 519.80110270547, 538.708479866438, 546.174953096578, 528.414998883704, 527.937507261611, 519.228128237589, 531.702967825398, 520.73711495651, 510.352897267931, 530.380091296104, 509.806623137306, 489.38805977432, 543.341059570325, 533.558355662505, 547.32155319206, 508.571057777368, 520.872297916188, 509.054490361598, 519.59139767252, 511.357418503252, 532.23748414336, 520.415896306491, 511.390723225468, 504.74836612748, 510.128403713164, 497.24136671204, 554.365526214536, 506.507501275897, 516.790967680844, 529.975870674929, 555.841470781296, 486.087033487897, 519.097966117609, 515.922201722141, 558.610264383688, 520.30361805492, 538.556660189392, 515.21116971909, 531.117410849464, 484.497298320751, 534.233949406165, 526.970231971858, 534.879468887679, 511.583482574883, 532.500271305355, 523.211502374599, 508.223598313409, 509.633158758989, 522.795117894593, 559.325622520488, 535.140472692525, 514.984944654349, 510.50225546133, 521.70769029363, 540.381047196566, 487.676796447595, 511.844460425693, 525.77874923144, 534.588897646183, 521.981784706221, 494.212535256577, 535.187596469869, 546.583298195337, 527.646457018346, 551.742692869935, 543.464670630692, 525.548610024198, 557.986092240774, 505.423652087593, 541.979439479053, 503.397309748721, 537.863142462803, 517.572004120645, 551.082741795728, 532.393330805246, 552.031123268603, 527.230622007333, 515.516474698997, 529.040713412105, 526.904558408685, 503.187755185144, 532.447936771241, 502.309206105668, 515.963511703475, 488.973766172721, 506.643481210125, 543.330479090043, 565.337110563312, 517.442752498239, 501.424150740536, 525.069243155868, 520.417856541965, 506.769759360895, 497.387923825427, 508.607051545038, 513.347490183586, 517.319519001129, 503.95272136484, 533.865897093749, 535.753501766057, 529.654081852117, 539.733949667315, 509.342700936297, 504.379529651707, 531.239095653935, 545.273874503706, 526.238836111725, 536.687572381212, 520.93624435125, 518.35545541828, 525.202762266019, 519.862346332762, 526.103338661416, 497.749850066191, 534.666881279912, 522.902900102193, 516.821118405764, 502.668928559219, 530.689025707915, 535.473001827822, 533.200721621404, 530.193592514007, 514.660158483495, 518.864146993707, 562.470506950929, 528.58339964905, 521.709834524286, 517.732316702871, 526.354957718881, 524.187705073762, 509.123320073712, 532.441004668747, 529.137342302917, 537.481309292881, 508.312539100666, 532.155018908685, 531.315116790192, 521.97580584826, 505.468603927811, 517.962955565773, 521.883698031576, 526.942586580918, 557.144842893851, 528.777172851437, 531.479142115805, 546.310080183994, 552.955408500941, 539.129547992363, 514.725342145637, 534.418886846161, 513.267534286546, 552.178037987645, 510.608619810582, 536.692956033797, 535.666225016088, 538.14134730211, 502.63226431632, 518.840301376778, 543.995228948778, 532.566267111853, 532.387393431866, 520.142636413775, 499.061992901632, 527.490113338495, 525.192715170067, 530.284793247558, 548.40786561667, 502.494882239986, 508.136724589692, 541.65165175139, 512.735393619737, 531.838157884937, 526.556873515189, 517.705547774288, 540.877389767208, 519.404050208258, 505.3683119504, 550.735952469467, 548.925793718365, 505.886042220806, 524.776385236034, 558.02511986584, 533.611635208233, 521.353128735952, 542.838144838478, 522.189922118165, 527.784644870448, 564.195881783262, 542.614028405491, 498.881322895065, 513.143919977598, 512.514984190858, 500.490307444932, 508.225773695731, 523.16393011423, 505.76035790311, 531.911968167797, 557.152463729164, 518.809393500685, 491.847880363425, 526.035085455229, 512.564108812684, 504.05345886334, 515.732942999343, 524.036980838091, 519.750666615219, 525.297458572979, 545.511751604386, 505.917501788813, 513.336122408976, 513.863046723352, 529.663323077936, 510.816228942419, 538.621455252486, 535.286732105171, 532.855007899478, 499.502969857792, 542.946219995296, 491.769698861037, 508.678010071847, 514.190989551181, 550.464014564603, 542.551610348028, 504.684061768271, 523.419571373409, 515.104376607256, 549.373527348854, 499.273828206086, 528.067693114525, 550.079980205176, 517.488246474444, 547.144751519359, 493.642697634816, 502.648285833002, 549.596407969305, 536.153912285889, 525.290734059015, 523.378654688119, 522.527762272796, 532.158925664503, 501.662850035087, 542.640166699287, 544.75587283269, 535.750070989953, 514.430520823937, 517.194963160615, 510.417535250499, 563.353377660257, 526.961375683768, 513.833779927248, 540.770705767177, 522.475148756507, 503.603082662564, 533.722723918072, 527.394023810726, 531.084733780618, 486.665999699554, 531.709852941903, 517.221943977422, 528.608062037376, 518.08821590044, 523.225022562502, 514.707923197626, 521.480087644994, 518.209216814202, 511.857810175912, 526.233176166178, 546.165898740316, 524.357208187114, 516.167336649643, 537.443203957594, 555.716114390759, 536.837320260072, 537.072887072878, 521.897037290658, 507.152148787403, 559.493809034603, 550.447151502567, 551.763965027292, 508.135354899035, 509.173096211396, 517.708412623356, 537.143245260323, 500.1688018093, 525.582592650965, 535.971472892472, 530.729687126187, 475.167567801092, 530.272680810841, 520.203362181416, 540.699102768745, 533.787285151307, 553.295694134902, 567.01061732742, 530.035237055307, 533.331147502502, 546.176342474561, 541.4028356484, 516.929008831712, 538.270493606095, 546.282962229228, 543.420519202437, 537.397181336947, 543.329185452753, 542.943314121731, 507.357469335361, 522.102136149541, 539.268579168458, 501.108118653246, 548.426329134789, 496.861454380053, 530.389993830119, 509.758270787507, 532.115711667179, 539.132200027625, 504.140222305233, 515.725007516979, 520.930195080875, 513.643801915898, 504.543554448216, 528.868415788008, 534.453439512535, 534.243691221494, 533.841711138369, 521.869920928426, 558.764926323271, 524.999176336858, 540.557547191529, 557.894525112363, 527.576560934306, 542.327102004474, 519.03951542128, 507.939989708356, 545.657048036805, 531.727868277265, 524.435402807362, 521.173419143403, 537.356606034854, 503.712724676983, 537.003048740443, 521.954178757488, 476.933302246481, 533.766987276354, 534.4292316188, 559.289216245577, 522.673269172239, 527.216923230045, 536.819841399294, 570.129582819997, 517.439192796914, 532.346020817501, 520.327182168156, 532.8851990006, 527.301879330877, 566.3121025104, 529.353920095953, 549.645506910692, 511.05647063191, 534.337137994159, 506.178734740105, 506.820836844298, 545.24915874251, 510.584954465021, 536.971722529242, 508.606207595973, 556.117127773542, 537.300678875571, 506.121698480383, 537.731985127325, 530.385457259592, 554.674551180348, 560.088820380327, 544.693806451914, 524.424652477726, 520.50414041561, 513.315699209248, 526.054926462626, 503.422439613574, 514.608892294631, 495.118861667517, 513.28885759003, 530.876987926763, 510.056044681938, 517.100858951935, 534.508518167575, 513.121460098037, 514.870140167877, 526.483084530462, 531.395884675001, 538.493036645239, 530.412758449088, 535.751799154753, 513.83484412083, 527.964331080125, 540.020506991911, 540.546796771942, 550.003730620915, 535.439199841934, 516.664544788456, 494.10533441705, 519.2555655082, 487.201524107271, 519.007001290151, 509.938919316558, 558.461681908368, 520.107389712226, 507.783909446882, 534.292916987865, 532.350315843694, 547.33962383426, 535.747908696103, 530.997136352175, 529.554985436138, 564.336421920844, 548.904345602048, 515.068881741056, 508.27969633804, 536.800411993045, 506.757377848952, 516.101927446583, 531.675723334201, 523.503540177254, 537.429999020917, 539.67922101679, 547.658803487469, 541.397537342287, 500.324505434658, 518.282104894853, 503.140087083107, 537.767073957593, 531.065665711261, 493.841512817662, 533.471692999606, 535.385699832539, 503.889261626715, 530.852267661964, 544.258170929395, 517.25030490323, 511.876244168732, 528.235391754999, 567.957191304081, 547.716548363397, 525.782923931837, 533.466396584454, 506.949771432826, 538.56251623268, 579.445810650862, 526.409247505399, 509.501844924806, 521.068483259033, 494.982593871379, 513.641342960392, 558.705308094386, 530.714245445534, 561.55391924121, 530.757670127585, 520.117830141984, 530.763630894963, 553.144998357698, 505.746416548873, 525.170422192035, 518.244320659099, 491.59973050136, 529.667449318133, 521.128243751605, 530.743993232774, 506.413737991786, 505.407018004952, 515.894850245812, 506.858571405505, 510.597816933387, 506.473859346345, 512.337767465945, 520.368068964313, 525.414515139573, 510.882832632908, 542.794179302681, 519.379299716515, 520.14246857245, 542.015689981768, 527.311738010094, 522.992730332628, 510.703267712466, 520.589877448576, 534.778479697244, 534.169431871743, 506.990158531879, 536.723682353212, 526.599033867997, 529.132663899184, 538.84305402307, 518.537207631649, 557.50644895122, 508.30761919214, 497.588740924757, 557.020304648775, 509.964565494854, 544.016762030019, 520.453529382019, 528.67729304007, 527.185972379451, 515.979322859441, 523.018038786726, 491.518618670407, 521.483802022823, 514.410759553573, 518.158070598311, 483.133866930685, 512.765171920034, 519.760953458897, 524.29045180615, 523.330483185164, 521.332596508834, 509.235746866497, 534.881374528481, 543.899754635362, 510.032796166088, 515.057495899474, 512.455625721628, 490.518324187539, 545.436912531117, 535.6661760843, 533.823882506612, 513.631717923142, 517.166633174038, 546.870853385414, 534.391686462215, 527.495071566875, 520.312673708143, 520.508589517223, 527.489658343457, 504.9978786794, 531.568842206799, 529.768393727557, 519.940420558666, 539.150234176817, 512.449830131049, 512.282772177076, 555.322799231183, 509.58249290061, 528.675631907976, 530.341037861344, 541.169111242669, 535.734011052262, 554.73524045026, 508.631465114745, 529.916745277927, 518.925677807671, 522.185072543766, 524.35946058956, 524.026239021188, 495.451597570429, 543.881401958563, 515.630387697235, 531.135879328325, 539.870034731948, 515.167665721793, 492.295693091889, 510.431166280993, 484.246359580523, 538.275661201037, 514.443671402914, 523.424992399063, 544.576600748894, 503.880698575054, 511.465809073315, 589.529231413375, 529.904088687277, 528.573101132226, 532.989669146372, 539.66535210037, 515.931922030932, 549.186782354092, 534.507519360627, 471.03110906558, 514.794921449285, 501.585966192507, 519.966991908495, 535.686572141954, 524.722903370746, 516.831920527043, 535.253725699032, 470.001662406339, 546.232524241665, 530.542509052632, 550.643860582265, 544.210737518271, 529.85632115926, 502.081681730206, 496.294136735914, 518.17067047638, 528.155203446403, 528.86330809739, 522.356407646478, 534.297800928138, 538.101716902025, 525.058810156048, 536.274981818277, 541.191318060396, 515.257800014202, 523.33214490273, 524.650842147553, 512.305025967808, 509.687567053876, 496.766310623145, 524.721900238034, 528.677699187048, 520.762247142528, 512.452976649669, 542.863693110358, 490.13149624627, 548.279419147652, 556.733435805986, 528.510474160306, 511.438912271465, 501.956122880632, 505.329494417242, 530.051661408017, 526.322609602396, 538.020738095539, 505.84770297349, 487.395008089399, 572.350153886796, 517.525546655754, 540.746065986671, 538.846285668993, 525.883924534695, 526.621135236367, 550.743656801213, 484.163691764179, 535.85314734796, 511.616720502314, 521.855592550079, 515.883146725383, 530.000635064507, 523.297861621702, 527.130688086073, 557.516332527942, 489.482229420229, 546.284939420351, 538.930241251874, 524.430641045416, 519.164016345393, 509.461725219036, 540.432368474277, 515.208901146853, 504.924307203428, 531.807610684198, 505.700361478669, 521.693621923797, 531.211751053253, 508.593699786378, 542.495987412781, 501.944366726032, 516.516877250837, 501.383850363175, 510.754312936567, 503.717043155435, 541.121795137714, 475.10652102696, 546.661973455472, 529.715396244748, 530.36237636255, 476.355998424078, 514.545908968185, 527.322980613476, 521.089485160587, 521.883888663611, 513.589202230823, 555.565608159351, 546.727917545346, 508.883751853286, 531.685949864148, 519.545223122663, 515.728513852041, 522.693084496948, 535.525633927762, 479.080636304859, 541.24214915314, 522.878465279336, 491.316811397587, 519.398560884583, 529.613467714929, 517.103227420773, 558.385105837, 550.553081665365, 516.323133869766, 555.751296760308, 509.597972701073, 514.248820271786, 512.15021768893, 506.876066600999, 545.037261700295, 525.90462229668, 517.602944487805, 517.120398968831, 516.792809804718, 490.046802251276, 513.55743391072, 492.837278397614, 553.47030772458, 551.830050097772, 517.950425950647, 548.194820473502, 498.098723048539, 526.469869738753, 570.86242635984, 522.792738036522, 535.825189247039, 521.03277406058, 536.097806270426, 515.149042346818, 485.069039048841, 521.562608216904, 508.85647004662, 548.358531418907, 515.442716966598, 502.150860293355, 533.068738000168, 502.424018682139, 500.505061515557, 532.616886075587, 524.002214368709, 488.549575300037, 498.623493791092, 539.92416434656, 501.636152609931, 512.389277575318, 535.979604692138, 509.425646131194, 529.040307216478, 518.45167230433, 539.659699740456, 507.127089680099, 542.32101654353, 533.311338266969, 542.527082091513, 527.701521758051, 531.808899588585, 543.087596687405, 534.943851738343, 524.867707922138, 511.377043158403, 519.135132156333, 498.279346826178, 533.646780928149, 528.590585757956, 499.378911429586, 537.925820953625, 539.761926842003, 542.750898623142, 492.550972027738, 525.120491994403, 525.779979852743, 521.284084134346, 533.938335805464, 537.042276261964, 519.475840854038, 515.557912577457, 536.313362732862, 539.697829393196, 538.22201143287, 518.933141770246, 547.043366300058, 545.797018513172, 524.602831697396, 495.894583341993, 514.309998201139, 495.995502048734, 526.9391218356, 536.478364682758, 536.249200039126, 501.778020118479, 522.750455977856, 533.85785796592, 527.747595954412, 493.459152267847, 517.133268103791, 530.811114891547, 539.975312649656, 509.404865316024, 490.824516493476, 528.700319344425, 528.585386811639, 492.17200973156, 513.320690013218, 527.372987260517, 527.732745391995, 542.846082310905, 538.378828168223, 528.829382660055, 520.690224365719, 517.35097709813, 537.08261677359, 527.984595054845, 525.746824426568, 530.34530646954, 516.538773984804, 530.72309916339, 507.480286326512, 518.461993679497, 511.335017151364, 515.719808653783, 520.219069870589, 533.712678888993, 510.408712984543, 519.952440994938, 543.727248071592, 490.873827055111, 522.064983904859, 528.079024123457, 493.834410294162, 532.643862348878, 528.656178746917, 525.719371616754, 527.153681729275, 522.459331239469, 496.462266156903, 514.281399266632, 521.876570263273, 506.201279147376, 510.956238048163, 544.249599172294, 542.973339342314, 512.587159989519, 484.937999897086, 541.681335099789, 501.231234386265, 537.399694705923, 513.078792891713, 525.523286636695, 536.20478634328, 521.684875350647, 515.220031014061, 540.203703978707, 518.353080800829, 528.634947556765, 518.754381351352, 503.630747473933, 540.293289287401, 556.815753142595, 539.92159241606, 514.710713679293, 514.756964815053, 524.721251858132, 526.855649138556, 543.571223195926, 531.184861417371, 480.72023154415, 535.574523974684, 514.598540996572, 479.42142635551, 519.361650273425, 492.124235573692, 511.774169041568, 498.23075008206, 528.875193506619, 520.105504783783, 510.948813975646, 548.071015032259, 533.697180916273, 527.092511843664, 533.833227930692, 510.617723435454, 514.29137284371, 526.777844479382, 515.708030698385, 534.210780090186, 532.022171588095, 496.767530263802, 539.848302345822, 539.931041129308, 526.909302775385, 522.843581505823, 534.958196685421, 524.948600449528, 549.175919107283, 536.095765798935, 532.278172571557, 528.419157522748, 539.056276223377, 528.690947625426, 541.873480587741, 515.701197352088, 492.170477310187, 549.111340591701, 528.926063630633, 525.017125907959, 527.731292796789, 524.482109856409, 533.905882554783, 505.135543402155, 515.713264032538, 509.606390561564, 540.141963201136, 517.113590802761, 528.313649590573, 515.209477627442, 516.550568582903, 521.399382456949, 537.340868531375, 548.45845435817, 529.012543140426, 536.793704549844, 524.800593902503, 567.983679849854, 530.297034608185, 481.300576479734, 502.718965840244, 529.699908917093, 534.140290729022, 549.208730790949, 512.924521846498, 524.629440700618, 539.887777587715, 543.954389309589, 476.209901108576, 530.038949881432, 527.561765699697, 532.373118809023, 513.991518702061, 520.821236482161, 533.254805426103, 505.740522678723, 519.088296847296, 541.580540976031, 543.904025032037, 506.876174468144, 511.960164556112, 503.501995704249, 497.559723001116, 533.113437219602, 512.025585839412, 514.433064679905, 535.646649444903, 534.248556994698, 514.692074696264, 520.747755724942, 507.022726596661, 542.221187299744, 520.612460485005, 531.805795296977, 536.955015487958, 568.577481460341, 495.004175091819, 521.192561494201, 514.583293218431, 512.678908569563, 515.232635823601, 511.538888002132, 547.891178077205, 529.809966048143, 493.082345380883, 537.885270813822, 484.118739832348, 489.459807944389, 490.879415784685, 511.227408334842, 529.692850085558, 524.646361808402, 552.120970403362, 538.178217867829, 496.562090228979, 525.744207435982, 520.033024980007, 534.344109040871, 535.98328984122, 571.06155763777, 507.073903525243, 552.447897201836, 517.494347335816, 521.302398839242, 528.356236246648, 547.837664135315, 505.705488904885, 509.454963676912, 496.198658648911, 501.899549495372, 512.339928493705, 523.719198935699, 538.76171793752, 513.200953230324, 518.83838067446, 505.522369872443, 529.274675545869, 509.629758967278, 526.794614589399, 465.186517813397, 531.552411109507, 521.528415746435, 567.829584977438, 529.593725183286, 541.360961875042, 486.836865933656, 556.644670068518, 524.899818391524, 535.553494378515, 543.215619817677, 526.820006155998, 502.472296411741, 503.375227685337, 518.468927657899, 525.990512051112, 521.262078880397, 541.861894194898, 539.647790716794, 497.666371580822, 528.864023719159, 518.294480614735, 557.109437461863, 550.365408613115, 528.043105172436, 524.070318847872, 522.926215442793, 510.546373925322, 521.853276067576, 522.902749152456, 530.095252490881, 545.455727812044, 521.812928387751, 543.958185662861, 519.673333195853, 542.982036580678, 552.026767551596, 520.704858709933, 488.257157486962, 518.833041799697, 519.680141325909, 511.213414334103, 511.563708664338, 513.212352993502, 523.539929378884, 536.711499402917, 521.642542216276, 544.646367504796, 505.577317658379, 488.291226029995, 522.089247995397, 550.883206777982, 515.232573318445, 518.296233123804, 516.502616355327, 520.500403184413, 518.635001082772, 487.547627381887, 541.571975775654, 524.760432551558, 540.560591877903, 530.361613624252, 520.229055080338, 510.439772378725, 543.486892338298, 531.873336145233, 512.683019422514, 516.59726652914, 541.785351152784, 544.307335589961, 536.353571938336, 539.833594339378, 524.961273681679, 510.800365934278, 505.987524404243, 558.909137104438, 514.90860434486, 529.587816726766, 522.278456388167, 497.764511817312, 505.962461774205, 496.369858434772, 463.195949805012, 525.136110122451, 513.675417622654, 488.797407638933, 504.64677273663, 523.211746446096, 549.281673238395, 495.637754119837, 522.472123678379, 516.847340667665, 521.895103127378, 525.951381998861, 510.164861412137, 506.728757539575, 529.136537525009, 521.552735109069, 513.875498773101, 506.374473686742, 521.831912899436, 530.687498247484, 511.312076373336, 530.178846324029, 533.322679204092, 496.388859982873, 527.264387283573, 503.106742813416, 509.212376777053, 542.403346678181, 531.864776017271, 506.049939002629, 537.421816413806, 497.46380104436, 529.330987391694, 516.166798018251, 526.587667669266, 545.776847442931, 526.375894478003, 511.010965852406, 500.536012556107, 538.996133797236, 510.054443482351, 522.338039551362, 537.272812163793, 548.828411115059, 501.499468390411, 547.244396174746, 539.832761853219, 512.544363954542, 528.291787124851, 513.029112465673, 525.304750695772, 518.233134631995, 502.40171455123, 552.46332109601, 491.932941201458, 520.500497629013, 521.391221438206, 519.300775695065, 492.679410273796, 512.738524918291, 527.007699334121, 539.458708143181, 512.901876942876, 517.144756684832, 525.172305645504, 501.044008939473, 530.678384323206, 531.096920684969, 532.596254421052, 527.847884633416, 533.011364700487, 530.186009373268, 540.882457035134, 544.704238306309, 506.380474535006, 529.258529669531, 498.464727439686, 531.560361084446, 520.512229842825, 535.454869929234, 527.575395805659, 525.650957568048, 493.63728892148, 518.783365797019, 526.796870770003, 532.290523895601, 505.507186168427, 517.666461586555, 529.422171679507, 504.95601279137, 550.552905443696, 540.563382266998, 519.297959119117, 546.551576004075, 506.447949242468, 510.493670610219, 558.75259315104, 515.645270404928, 515.696481381864, 525.968201681431, 526.571029027041, 509.214159742027, 484.996685676501, 552.776489475181, 495.960664758346, 525.024988573446, 522.592072297199, 537.369927056623, 559.335303480467, 517.971892293808, 526.497628198746, 499.724280519497, 563.919365594205, 514.198154008548, 506.827006218563, 505.831662961049, 531.353791529974, 485.113386503428, 521.414496688859, 545.868345051663, 511.550502108754, 548.819937795107, 541.648235609795, 522.163880114955, 520.217373741061, 534.694224635802, 530.195506017265, 536.159637690462, 526.058431055974, 520.244451495179, 520.740160079627, 524.632298316321, 504.038529455841, 513.335697341165, 546.216511832243, 522.498933939384, 498.452463796596, 510.453814534573, 521.271481622943, 473.831181575374, 503.48947359538, 534.210780052498, 526.833704562181, 549.774341260465, 530.285587872526, 551.898618897426, 544.666235953341, 519.650539631617, 528.298885301967, 504.433619699468, 515.947151389939, 509.268433507696, 545.521993935912, 527.987697491292, 515.99662132578, 506.941604376906, 529.821813218814, 514.965618950966, 538.922170350246, 503.406712338282, 518.754142146446, 517.876706890018, 530.617433960578, 505.067881081733, 529.041554209087, 499.39563800434, 530.21259773739, 511.185668007501, 528.427320971216, 502.209844765221, 561.539819981782, 496.706982220386, 551.263256526556, 567.401232162129, 525.760097139064, 518.48840110636, 509.19967271484, 526.820929907545, 537.379821577433, 503.208864961163, 525.061073529546, 530.03366286136, 522.343439143408, 533.726680204578, 491.360412095957, 525.750188996542, 551.394386628717, 521.681515416328, 507.912523125434, 487.09604438071, 507.7753983927, 518.953259463148, 517.469695438408, 531.831497434976, 516.02667053946, 510.198706683442, 520.347689914482, 538.702735885656, 506.288971664098, 530.522760330584, 490.308894948607, 516.885554279317, 548.149859161262, 529.958552769243, 517.826860740595, 533.948230794363, 534.028460144558, 528.546260354747, 537.697842248506, 522.416565869436, 514.656083829265, 514.562928034968, 518.851827990007, 522.195049464668, 526.952723325355, 529.285240644255, 525.094807874273, 519.333885603898, 519.225263958834, 520.523861764046, 538.060143577647, 522.29973493035, 559.448320792712, 543.347994633259, 523.363763539323, 502.665373633562, 542.640486404805, 543.128270018316, 519.145250324848, 507.669474071759, 503.732826159224, 542.337517796904, 502.603064128375, 523.026926689144, 520.910731649904, 528.010107884075, 516.041197839367, 521.150745112356, 500.482216603103, 507.344667586176, 495.779919020469, 490.633045326611, 504.729629999798, 544.235445182117, 523.44374967368, 547.126387673736, 546.117939164064, 530.443336051774, 535.756769493907, 575.744182639374, 521.780962492756, 517.074631078141, 536.82561631162, 516.513834324784, 546.161422082548, 534.865810591887, 500.88365759036, 505.893613172874, 504.385437776394, 545.960702608748, 513.495872031396, 493.62874867064, 511.604769257747, 511.484548147201, 515.145706753873, 512.69749785421, 528.985612812655, 509.068822249553, 538.592800155114, 541.641038424694, 533.59753550407, 511.504075345952, 514.740185846367, 526.759919099085, 526.842453354852, 529.523803268715, 563.805622183586, 515.239288430159, 503.551261120212, 517.821048876831, 512.89662599212, 502.97117252278, 532.409174976371, 522.514761068583, 518.293777316675, 524.086893905044, 533.541329318412, 535.344815493203, 519.130566626252, 535.185594865833, 518.995539679575, 495.095810825234, 503.624154238292, 527.079063476505, 505.895331634399, 530.485013715719, 507.622931001838, 549.979835807375, 525.611977771472, 537.104312438779, 502.022893864586, 514.124211433904, 544.280049883069, 506.212315250952, 539.197612916679, 534.137642060153, 532.487745877354, 560.149133537961, 502.014589074313, 518.500508244624, 501.298707179108, 522.55855232172, 524.371254064828, 543.624812180247, 529.31977283205, 534.177926678352, 533.527641740415, 524.383209483691, 548.356241175097, 523.162453532748, 531.032435122919, 494.528749739712, 511.246770442955, 504.086019163773, 531.713635354626, 564.765109937976, 527.289809760403, 525.944505213971, 529.932855396284, 522.984873419867, 544.096231309939, 521.472543692291, 512.963889500052, 513.678894224175, 539.984831169549, 505.88833068948, 535.76180253326, 527.870805133431, 547.738023194328, 512.787003721542, 537.179322940198, 521.083961230021, 530.400371096511, 545.091191783558, 507.808134074058, 533.356148684337, 531.395025805452, 527.293294002397, 529.499971346958, 497.319274743308, 529.670447844148, 555.900430455361, 504.662223177567, 535.661060102099, 526.842321311121, 533.397270776852, 510.710550065404, 511.13511587408, 513.17813863944, 524.267905024497, 492.516199412533, 539.579887149968, 531.615630441225, 502.547250243848, 504.727251276934, 510.811686403651, 496.058702446222, 541.782953516469, 516.703286778294, 521.671068266585, 559.338163518419, 530.792977323679, 503.34237118576, 521.633778466927, 529.549738485355, 503.790362025702, 537.449480331531, 486.61754287281, 498.669581079849, 521.365516394066, 535.358956811908, 513.961893202157, 511.78933252431, 500.253457858353, 531.586100778639, 510.139191909172, 493.613909985084, 523.541472321717, 550.390066295937, 516.695900439189, 540.152824137835, 535.037394892812, 532.094158468878, 523.00141858143, 508.304361906472, 525.125451091728, 522.143595022148, 536.750373498999, 552.489764886604, 512.540774254641, 510.874036903801, 544.527594655105, 560.355925003121, 510.030247244768, 516.737388078799, 522.831548280032, 503.108146430044, 548.59464724009, 494.485565579877, 486.127875085142, 540.137964100983, 523.030625274422, 521.977629286017, 517.658615219172, 526.174868364389, 542.648641408422, 504.906218551159, 524.047839297603, 551.945301154607, 508.200911657941, 539.77022002761, 532.037451424265, 513.826118307587, 526.064413940651, 512.923605581232, 508.424670282564, 517.54298796023, 546.048306042409, 487.665167800438, 524.298264844888, 521.503551153494, 564.873454527378, 548.118165853402, 496.116784727363, 531.615080485504, 528.102295805373, 515.421710387059, 498.32785892501, 551.582216934115, 483.091097625709, 505.312246495384, 522.555782580492, 516.891524357765, 521.519384893646, 525.759145550508, 495.610279222866, 533.668797882981, 491.775515745751, 526.22294748316, 494.605620421976, 515.622815825081, 515.852209610221, 517.231936334435, 528.872818017891, 525.616265512848, 525.913221586046, 530.440386706104, 523.86030598283, 495.163288583999, 519.692498335185, 510.395129018644, 540.161784545488, 529.959704106605, 510.897677881472, 506.077678029663, 542.263711241394, 551.280002931322, 471.195883754686, 480.362570789091, 524.818559265767, 527.862498343892, 534.07889268944, 522.130124025557, 513.892871986747, 531.975679070622, 533.294395169096, 519.052209002029, 540.009441824003, 517.880864606569, 536.060289779329, 490.014872727223, 516.108468435204, 545.58884588674, 485.947036267158, 543.56698946697, 529.476770662029, 548.294018449391, 514.111715103652, 514.325080300993, 533.063375372989, 520.487601939563, 542.604767748562, 508.319413576291, 537.968870812704, 530.066124286709, 491.614701840486, 506.770286900409, 530.466821868352, 520.713431022281, 505.299750112121, 530.076836898289, 515.718552592801, 515.458598699908, 523.620482796576, 510.670862601001, 512.261441984476, 509.803070664656, 512.995970379083, 517.705916605523, 505.896720272845, 509.032385218887, 540.940351980827, 506.424211184477, 517.295198674743, 516.906555548218, 510.860343133187, 523.833062300087, 532.153898007094, 527.011821964285, 543.55584255955, 524.585352660785, 523.844587558748, 553.586104472601, 492.443063100896, 516.261344184695, 538.368580537422, 515.251995480501, 524.803385656875, 505.312337888585, 547.451219376932, 550.573959691065, 514.165948857277, 489.318606641036, 512.02868458997, 524.010503390622, 504.926913754308, 531.198061943448, 515.862155540811, 513.050092208283, 507.681266173673, 517.387465770766, 524.099881274804, 557.28071300975, 511.470664019063, 533.744618904493, 538.194090578625, 544.904609641557, 569.363931595041, 508.203599560873, 512.254405088471, 515.275083288142, 523.200960644211, 523.771521508778, 509.306582757595, 507.495218921419, 494.902359517433, 517.121436069858, 539.821397254042, 497.932928685727, 538.049431499179, 527.299574131942, 505.99661998266, 508.985443005437, 546.880415771571, 505.970132787913, 530.337541358798, 505.6970708774, 499.135696226981, 520.159773465877, 538.062069105679, 535.006308385739, 534.151705606037, 520.249709624513, 525.332157885546, 519.366553907612, 528.040938129431, 509.278234523961, 510.236766961199, 521.390704534919, 526.164970745774, 521.146239604833, 517.150254230755, 544.242370705586, 514.460090307528, 501.804081517846, 556.612654194877, 495.091989818418, 520.762950892513, 512.94100445774, 501.572431056003, 518.163274038902, 504.528614101201, 529.291476435935, 532.910430383009, 521.105759527795, 509.954266369945, 538.583795356728, 531.677446804014, 551.090744392826, 521.944216772158, 505.489827905851, 542.471500153827, 536.613680231444, 537.204421567209, 527.591254322132, 552.629121396061, 520.713719859257, 513.002952932938, 515.88053240123, 523.931524043176, 524.247568389258, 526.768165186156, 509.513696030909, 525.609753861293, 521.164623451194, 537.034893544529, 503.047514249354, 529.289942249139, 516.264972257748, 530.614076988096, 526.785772277421, 538.33024519451, 495.458477333145, 548.66553659541, 516.433710959963, 548.233237868897, 553.799377479282, 527.543177829495, 519.714167785269, 534.021569428668, 540.056272421877, 501.753977901275, 507.980761514269, 530.162016210579, 560.411285754971, 513.552517090701, 532.918886472177, 506.611557856879, 538.696772103064, 510.188317878148, 515.36062112341, 537.590656960083, 528.089854168803, 507.893047864696, 548.96424681112, 512.878103204925, 504.398075900235, 532.586709437412, 528.294729696993, 537.848400927628, 497.726786396154, 540.76246788188, 522.250247380628, 530.964684777299, 528.86552426701, 516.25161148492, 513.41334489022, 528.596951545305, 534.882294981019, 546.991193820785, 485.429181591238, 536.296196671281, 519.307662840508, 516.642892671475, 548.432842112968, 541.197398441103, 520.678613347308, 510.152108314085, 510.532827079575, 528.129311687494, 520.15969281607, 478.509569293857, 542.39018997072, 537.798086843744, 523.266120569561, 517.393391469509, 500.20527857106, 530.658448226017, 519.038345836911, 522.851451633908, 518.41913252473, 536.638298551868, 508.776468801532, 518.663573410026, 528.550124263614, 515.737624108232, 528.501870942096, 533.576794446002, 522.110951732581, 532.212623515856, 530.32239850811, 527.258692825151, 531.742131638338, 528.872144495572, 520.081646282372, 497.34326851452, 523.06659713184, 487.160680042437, 524.57830770771, 519.020517024285, 532.094670097177, 518.077822903224, 513.281829578055, 530.816385032944, 539.300091960871, 495.942918978772, 493.191586625037, 513.498566479219, 534.203209683668, 536.001127881214, 540.011079131045, 527.208851545241, 514.214925959698, 522.646927770805, 505.696843279606, 534.328849381125, 499.719210062541, 509.874497605265, 512.681571055759, 525.303037361758, 544.085265659362, 544.080007901366, 548.64044707134, 519.407703169783, 526.256717687269, 534.677788288054, 540.467657558259, 495.840393482109, 516.336099582959, 502.996990154616, 469.97737549061, 513.934803867506, 510.309169854264, 507.420139204632, 528.4810998999, 523.944102515449, 534.352233505423, 531.419195160093, 509.569761903051, 521.524025996487, 508.103961846515, 544.368702375383, 494.080934343085, 547.799175886092, 524.408116609788, 512.991534392971, 534.574245799599, 542.02532850715, 534.535463399966, 542.964444929721, 547.272540325749, 526.854333488955, 531.200566125925, 529.701965664626, 554.466556422067, 536.371687913588, 545.20079060807, 529.923975944006, 535.691148072951, 510.478926691954, 530.736896272303, 536.504217021703, 524.856017858068, 518.243085606967, 515.846368209846, 536.856546654375, 523.466791372768, 524.874123181518, 545.364923816424, 538.180941624624, 519.950024420446, 511.745148426912, 525.251523256365, 525.321869487475, 511.056976848248, 501.799847169911, 503.372678137653, 532.821694823475, 523.025242225288, 523.745623499387, 520.46615648945, 505.938338837554, 548.864485664848, 513.682237618767, 520.580072327657, 519.409292592949, 488.237372861555, 522.916368909834, 516.496642268842, 542.067827536324, 537.95485817961, 519.873186501389, 526.506395938814, 538.864465092189, 523.464147826286, 505.933320387568, 524.854462295872, 526.634656727848, 527.118167683027, 503.024490089372, 514.93156380222, 534.202725910432, 510.491022618706, 532.516405422456, 524.098470468603, 498.917789025442, 525.256488413147, 520.125991333102, 509.345930678185, 524.058006906767, 520.398032700713, 516.187938577198, 505.234169664729, 533.214289202787, 536.535498072824, 539.432762179703, 513.201017408217, 520.595619968963, 521.129180626815, 520.818539266092, 550.162138838374, 497.296516840572, 531.002927852152, 543.963505651619, 523.785547785311, 501.610972811243, 493.406701450608, 520.055072660717, 549.185317819439, 510.033270396213, 523.580315713481, 498.582368283195, 539.797766337646, 536.30967714979, 514.651348933327, 550.454182600108, 524.870670091987, 545.291411809528, 530.679045276848, 526.659478849264, 513.26048503272, 548.101017551544, 500.789526940906, 536.132580660407, 526.269203034504, 516.43973765805, 550.847403335488, 512.186274685183, 515.000319274668, 516.508545564751, 533.400381078329, 516.516635523247, 519.424945908174, 501.103112240125, 522.976051423305, 532.813661629443, 540.0806175728, 539.861005293499, 502.576889226827, 504.882470316474, 507.793774414958, 552.038870734781, 548.423370955127, 530.286123176083, 479.067332690147, 562.053123236089, 516.775533254934, 523.407160362289, 505.037351989349, 519.745111973575, 542.379669986014, 504.59874474575, 535.050489545659, 519.587682755429, 525.123993795358, 515.634722227201, 526.644836846685, 508.281010014002, 508.763486770683, 499.012083621767, 515.534474336027, 524.505360533568, 519.41587115698, 517.529987376238, 527.305929498652, 504.522433618167, 538.237720553232, 540.71052401694, 511.584705351795, 509.645828372596, 543.441950154757, 514.877800039384, 481.667279848623, 504.541942133489, 551.375982378012, 539.352716366301, 520.900234515286, 521.011677348125, 517.483692972434, 524.611482741794, 512.356648141329, 546.109540553066, 519.217135015673, 528.92696483056, 512.559353494327, 523.818382902998, 559.719401597737, 469.416126248534, 522.230848735829, 502.056828580282, 541.290914835227, 542.485670838826, 525.893970609384, 516.295605081547, 545.974372619044, 526.883516911129, 489.408323118118, 511.727060786469, 537.605313844819, 508.21658788275, 521.070979060503, 532.740337932873, 543.609522856504, 512.869991635411, 500.646078915535, 529.094195185078, 546.20133140695, 494.295552842835, 519.149802699026, 546.257304640125, 510.340025267757, 521.103817188995, 503.441846805699, 521.736247439396, 521.678486523725, 523.208579957045, 536.969604168043, 515.994344181921, 489.995508245469, 512.422046590868, 513.747019839794, 505.320089785829, 473.002350461168, 519.151714249138, 522.601821078465, 520.586109355535, 534.350361345219, 525.952818111181, 508.143634887985, 516.415762984621, 512.434870362263, 550.092496291948, 531.609144917702, 504.927967741289, 511.278424459719, 507.562703205919, 547.872687443224, 549.27552010354, 532.246313054051, 522.007703227409, 518.600602355342, 532.58047554006, 513.560023572226, 532.141139788977, 511.590031584362, 515.005816120687, 529.45052998724, 527.466668527947, 500.485431806185, 500.555033317523, 499.069756963271, 534.232454101719, 538.210890731656, 542.789454156114, 531.467436698761, 519.578411518455, 506.319102470682, 527.624568154199, 521.977514678652, 494.162043676641, 511.64599401293, 514.446311118201, 542.595091288175, 531.331116875298, 541.906557557135, 527.760299694638, 493.83885733806, 511.211842533347, 521.553016116626, 520.263144976394, 537.088717650415, 524.783307293729, 523.236529977062, 519.206417440891, 527.557332224884, 510.725797237438, 520.080577304154, 534.377661547238, 527.319497439343, 522.559578190694, 521.98083487545, 532.508086930199, 508.115831806677, 493.575325035178, 530.402032138999, 497.384880722739, 528.054006172659, 540.82532130061, 513.97313174002, 544.988935268832, 538.364343860474, 528.960446557387, 524.537172143342, 478.907579238128, 538.39450465659, 498.178033288794, 500.451671243014, 534.993072611885, 541.4894378484, 474.665330966615, 553.201904172542, 554.06046245503, 496.069856207896, 529.003252456225, 514.898132143731, 529.465601298861, 517.989523981485, 542.556758726618, 545.003106092458, 525.93344661477, 507.662788081639, 503.917324726742, 486.684374566803, 503.371967630112, 529.967177000557, 513.515800021268, 498.553925912775, 516.080600291659, 497.467808990996, 529.783435973302, 516.988104027673, 536.552791336126, 547.579490023115, 527.540220682272, 539.399431608113, 523.229098245448, 521.279397299114, 542.972426547624, 539.302062081925, 499.900019855764, 506.675396994047, 494.952396797126, 521.838650722239, 500.478585682698, 503.492292383664, 503.240319839845, 546.833001125397, 547.661560556277, 508.029308853056, 508.979311022684, 519.916735706173, 527.998470160851, 528.085930102963, 539.418496658194, 510.709110482706, 528.620012611607, 530.039033759044, 513.163710635541, 517.635238904636, 530.507370104176, 527.060990868304, 510.379025065134, 512.353457511672, 510.680834401155, 525.226646238183, 519.116721017622, 550.845675232689, 526.554564640949, 524.084476668147, 509.575651645508, 529.004711898065, 489.965583868686, 527.348558830189, 515.201842043491, 518.797927924184, 522.97066107729, 523.619555021775, 520.717695998308, 551.033784506284, 560.132958472067, 507.785840285496, 549.420725187565, 520.523557129915, 528.377056695054, 534.281173315513, 538.907548319325, 501.297404568734, 473.615091174089, 538.019727988838, 509.898064097408, 486.284686163139, 508.510904518056, 519.799297482122, 531.542433084195, 523.204195529411, 529.916680723184, 526.042776724722, 525.29597452519, 506.026423797325, 520.671587732335, 533.484691880376, 516.585432349361, 569.770860166, 547.873043395478, 501.447287034754, 499.190630046972, 539.154527277029, 552.453345802285, 531.03922025081, 532.082848949704, 512.345961998917, 507.404482751098, 541.840117355672, 516.368051935164, 544.619877503969, 521.223847558124, 503.466239522903, 541.324272496358, 519.749019308397, 522.983716093702, 509.441158217412, 541.18578121007, 526.276652667625, 520.479094285995, 533.347570307389, 513.8972964748, 563.451212299915, 507.734966076598, 521.609406347591, 501.439669430919, 556.491521073667, 536.631761476824, 527.962224815695, 529.175691324388, 533.232029207134, 538.56544665408, 517.946953971348, 502.11981740146, 531.444192976235, 518.369353638507, 521.699372740668, 547.735810727819, 499.197705988828, 532.975691956278, 549.588536426254, 506.239816016132, 519.500226784966, 530.364269549407, 543.409164965379, 519.291181290064, 517.392866755787, 529.081710240429, 489.789970894301, 517.677316011237, 509.335147210075, 544.251864219025, 513.41491241054, 521.707699366279, 566.068526002395, 483.882470532125, 519.680219507721, 519.824958213322, 517.550515975147, 529.323436176211, 521.916935475631, 521.867227242182, 537.284531073571, 544.110489813168, 518.026185693138, 543.17012593227, 526.370194603369, 496.519944112216, 544.641612098909, 514.149156496523, 538.848391963203, 520.913021122578, 518.115463172495, 511.64489543665, 546.940889971745, 526.193785154753, 517.449534274634, 538.600495026302, 530.861268752728, 530.937202200466, 507.444446000036, 535.055725801228, 529.941688940837, 524.630331836768, 516.618456535565, 516.725833009085, 540.828605444961, 491.022260383897, 533.871531921272, 532.030913913759, 536.451717288931, 532.597496492942, 541.502242158582, 510.455982357377, 515.588212921501, 519.083030006926, 523.526567450434, 555.345511470202, 536.814004830819, 532.684368072904, 496.858670096497, 523.337678745374, 508.019209052643, 513.154987804676, 513.212470873148, 526.869295711344, 536.508063263786, 505.928934162113, 518.991666695185, 526.25101158148, 535.321198481638, 521.098686363924, 501.54011011558, 506.817522235984, 530.830751540514, 524.290397200164, 516.62108116981, 527.153053743824, 525.65289879158, 515.201905839321, 534.17160142222, 529.844031997218, 548.672252144208, 524.943277056318, 509.677177238035, 517.95928829635, 517.292939117877, 500.974339254611, 510.261069233221, 519.796313784738, 541.320056061235, 540.326585691574, 553.372948149244, 528.719879999658, 516.468057306608, 529.587375788438, 527.515221879692, 547.541373266186, 515.47019753236, 507.173867231052, 533.280071334778, 509.875716985883, 555.801751718029, 519.764886580215, 525.360058912496, 547.163312163106, 512.985779387017, 538.469087146316, 510.081039705431, 520.354740029786, 522.802372999083, 542.465663700604, 532.50398100807, 541.629323054138, 517.665354476124, 517.442298344438, 536.342163993539, 522.659038754137, 500.636898402895, 547.977980065315, 531.672125796557, 536.047585080905, 525.814137934635, 552.894373828348, 524.8610938945, 515.901770024977, 534.999480319675, 513.947783619062, 513.7202853445, 518.358387413171, 543.352225700437, 486.047963665783, 521.953831019363, 521.325514772604, 572.910877254668, 523.075568078518, 529.82365784029, 528.893839972694, 525.418546454651, 511.059451549936, 522.068483000095, 530.42093421083, 510.794305091957, 511.414912343003, 536.301827765721, 552.243024395132, 534.905859736331, 513.183722560205, 525.13490985262, 511.406701965433, 507.08042117201, 521.643254906725, 542.094187623581, 531.597116533397, 495.99139870981, 510.449464157682, 535.868477725586, 526.877688094817, 528.244359689051, 530.49223002467, 536.799088322321, 516.705074430066, 545.735940112457, 518.233276098945, 528.603593333634, 521.698684542336, 518.274857857796, 538.126282025471, 524.981977495805, 549.767590036049, 487.775938102579, 515.05185886921, 520.959701384661, 524.734847297161, 525.592777035664, 519.099035671746, 493.163677075111, 535.848094843225, 524.608348856386, 513.53922766606, 531.634360769089, 511.242196636682, 517.30666098806, 526.365583061683, 543.843026934917, 547.133746100797, 517.17724877177, 538.942109994125, 520.899705764903, 523.988263052004, 506.227996897219, 550.379527015447, 523.154141232383, 522.774663256661, 516.127869142994, 519.257066823253, 498.523875556868, 509.431060345949, 511.611057415424, 522.717201850937, 519.232130373483, 558.812100937009, 514.696672838295, 528.67775354916, 505.64898934242, 535.53970093203, 503.008981892863, 487.028118240415, 514.364898578168, 532.530266259344, 520.649448197815, 517.808800149825, 540.566574083186, 531.199283611921, 537.696057593545, 525.300181586984, 532.003082375538, 522.22591764703, 523.553026794464, 520.962583254151, 529.39161576831, 523.795692733204, 482.883074393143, 538.355287241968, 516.784202573606, 532.968766629549, 555.115372980695, 519.27899625199, 545.418604090771, 510.742916254279, 530.205158457522, 519.867094896488, 513.924502451952, 537.51393779437, 500.089703876676, 537.575170091588, 544.462325284819, 532.967734768096, 518.294624086821, 516.545404982778, 519.087102548463, 520.407580882314, 519.353167533997, 549.849999205879, 530.201931844201, 536.391558803872, 507.486573576722, 524.558943944648, 544.844090390006, 517.518477824426, 535.735976603697, 515.381618972433, 528.055023471711, 537.343018431935, 528.28527154211, 532.890010516735, 514.589029207792, 524.871475480291, 527.25185465802, 531.68642941943, 508.34389844141, 524.32828841256, 511.350346065437, 509.439269487303, 512.734333945779, 516.098189920025, 535.170876430874, 534.470635822319, 526.250560002138, 484.32017754894, 517.006295288992, 519.727917090744, 484.490990657158, 533.844153490833, 514.814009435558, 485.754306701807, 530.227258255753, 525.985056457208, 512.778474307088, 516.239251489192, 510.64490552252, 517.428735511694, 521.458283738288, 522.11688868138, 516.295774777854, 539.804200964289, 521.961194924949, 536.251172769277, 511.277407289839, 523.470107641794, 552.254356957064, 502.594670660926, 538.420422659267, 537.621830610185, 523.31771597533, 517.28349481599, 494.68143775412, 515.707402638881, 527.13279094282, 529.485636468655, 526.449537127855, 482.110455250727, 545.862356071435, 497.615055663588, 541.656564362084, 533.617627053065, 522.26549351607, 509.653678065378, 507.355793257588, 532.858637381347, 518.088148282077, 528.028578269463, 488.157424683223, 516.603281183664, 552.776522188699, 495.117838025731, 525.020343478377, 512.37058127303, 551.94994911973, 527.960113282398, 529.88669197023, 519.806474534444, 543.946239362599, 532.702305576272, 543.130840105387, 531.817410049999, 531.195304842773, 517.766533585534, 529.714821719197, 501.11513503331, 511.923026404283, 530.309087707314, 520.134195713364, 517.845193227519, 520.244855252412, 528.768149350423, 518.869711069682, 551.471061018697, 532.853554158775, 548.027032502062, 507.315575288855, 525.259451001384, 544.447685641751, 513.822417806763, 524.531557191873, 534.35109071246, 538.57000646573, 554.799745601147, 532.975918542605, 489.779826524841, 520.813794605614, 519.195526614639, 531.07845637286, 518.691060354121, 528.713569093027, 532.369325728357, 521.883747904315, 535.457770281911, 539.488018411196, 537.929311540453, 517.370529241744, 515.555991100172, 515.023161122998, 533.95718559854, 492.263425130155, 569.347451470483, 498.080312094874, 528.546321076849, 544.177361614856, 508.46161073369, 520.398566779298, 541.062163290161, 528.492191874068, 517.042899848568, 519.08449163156, 521.91225833881, 526.257379739653, 513.613474586211, 503.58840702233, 543.243442756293, 531.075402026611, 567.508366295822, 516.172699731483, 529.357899684255, 525.686150943315, 523.785499766829, 536.534329823725, 519.523404402796, 511.212553413602, 487.537265352726, 515.042694936364, 525.374771349544, 509.175741181836, 540.221603540138, 528.250765913507, 547.673011656168, 500.904411452588, 541.172421253126, 512.323680015232, 496.250406577964, 515.111171369025, 537.75646452945, 546.211256087287, 521.02346052886, 519.089780382536, 516.989526581138, 558.063279848491, 493.355629294021, 525.957232576068, 521.676690173147, 524.664097008901, 531.492523299302, 551.056540945441, 531.845448427615, 514.874913166049, 524.463701234585, 532.462467268309, 519.59064078183, 533.265839515155, 514.333170125188, 513.423426342417, 519.527746897582, 527.036693574965, 532.417280088737, 538.118137550381, 525.952744400646, 510.704927877459, 514.954141703972, 534.041037271678, 497.444580217264, 532.675386069863, 486.147108367482, 540.056259580149, 517.947765862786, 512.457417361753, 496.683075262392, 520.790724787132, 523.717607305408, 511.073150886441, 536.259445194118, 502.811711471682, 528.588668206222, 514.879725477227, 538.051999292861, 534.36275284759, 548.094674560436, 524.256890737454, 527.060348308368, 526.740299436246, 563.17329350444, 492.560020867891, 552.171193191572, 506.930996502691, 516.471491723704, 538.772840286107, 532.274854542632, 546.742922874009, 536.871151213375, 532.265910471351, 523.363240925708, 560.147842555509, 532.12355418572, 521.851750452671, 524.513832799997, 524.630784743731, 512.665743714092, 524.385343351618, 534.759553508567, 538.074948176168, 528.779210759018, 530.62089059543, 502.698623532598, 512.457811419411, 535.517926901148, 544.697995328152, 536.906012958572, 519.267888699165, 521.572392949091, 537.322226283097, 518.118644975397, 515.429689908211, 529.665731910322, 516.920308360911, 491.784110850551, 524.497898037904, 516.437087294712, 512.132700639444, 496.717469144504, 539.417909064505, 549.109944564496, 534.286333162946, 517.249751543727, 530.623781523683, 539.78478467054, 520.384404348581, 522.276642648624, 514.484620729417, 499.162522224006, 528.255804395835, 507.680842214707, 530.600247625633, 549.356237465242, 514.311400042894, 550.599438393402, 510.524202586797, 517.482332434916, 541.298462295316, 522.937382440765, 506.747473930368, 542.222415151468, 506.497925504311, 500.318763136136, 512.077655422207, 528.846963568464, 504.013221485278, 505.886550051972, 511.054955244648, 531.056864409165, 520.601043094546, 522.53904054992, 544.844371875811, 516.283839227218, 499.541780710457, 498.039201108858, 517.149868602405, 506.380381254756, 500.369782455928, 491.10193093593, 519.599964939499, 545.3210107656, 540.280257939474, 535.199548790376, 504.194879237697, 532.233107722555, 514.879982837274, 524.618579850192, 516.027506064063, 524.820046442039, 540.619295415485, 536.278715967212, 515.633294447761, 511.152065758537, 521.787968336107, 504.24388930912, 519.04814094331, 502.700912770932, 530.135606912456, 498.940235618814, 537.086973785489, 533.506024252839, 500.402006317247, 540.12496987167, 533.424955955351, 528.623128931581, 511.200175626438, 521.223951246935, 520.205962409114, 514.415221508222, 531.148112946604, 519.658404977786, 529.701980283384, 520.368878893765, 493.078443023002, 512.877206907891, 513.02296738506, 543.0833780541, 523.85448286633, 525.9718190991, 524.703009856835, 510.256879241783, 543.137548540885, 521.78022696418, 534.856496249702, 466.414973244518, 539.73073962372, 505.079304413087, 512.847819734919, 494.293370021562, 526.050215214267, 546.377759404817, 522.740810189167, 537.52850777856, 522.684466351714, 517.883902336493, 533.240703128564, 533.959984364083, 523.653231192712, 521.726052075691, 533.928656162374, 532.510525236707, 531.024371863037, 544.520258862397, 482.269502373886, 512.276551620146, 511.215902838875, 513.775016421293, 533.1748154074, 515.523689916231, 517.156391349898, 527.332688885149, 531.874910516306, 512.77351544942, 521.536017376537, 534.467819350602, 513.727858237056, 498.798881050561, 536.337954611071, 536.628139212383, 524.682242393842, 467.614571735645, 526.939075760088, 536.112060248366, 553.369910356268, 521.71568426639, 505.608163536791, 508.330989639657, 510.84703093075, 545.673396896999, 525.549049044727, 534.87703632169, 524.214587954618, 492.034714963216, 513.96682565851, 542.339658356822, 503.032092948705, 556.345248055963, 530.103816331395, 524.843387879573, 515.64984555494, 524.496114486644, 512.328348115268, 528.415733180114, 546.422383887871, 566.554983101308, 520.332574829226, 542.351434056881, 530.076664320268, 525.389600887281, 493.481623016009, 504.241728908527, 514.688675772663, 529.388693742027, 538.425320763982, 534.989311169383, 562.034253359373, 517.36311319756, 539.389953964317, 519.819850868464, 496.900583806497, 501.089824260574, 546.063825963345, 522.795614269186, 532.752829070602, 511.819900315539, 530.546638561698, 509.229388933841, 513.671245015135, 515.637856148748, 533.60243854897, 492.473246812626, 499.274054204392, 534.964125516613, 512.708246769202, 552.174297869046, 525.742850861648, 531.876271122499, 529.82896415682, 502.028388633513, 495.866281104066, 498.73698903392, 511.998261139128, 509.326560571477, 501.662788210771, 498.017502118216, 547.987004576243, 497.717665842953, 545.037774243186, 514.673665374373, 555.863435339423, 526.824770273986, 504.223370903615, 527.238951608147, 520.91485676346, 575.406378812611, 562.680355048585, 544.868568918051, 506.395832735246, 524.926358232141, 537.561995922899, 522.159257657963, 526.817956750896, 552.034057872913, 515.507454304034, 518.538635444223, 505.845671224867, 516.379091171685, 518.872728616444, 528.862031736318, 560.016216480335, 499.133225788695, 521.025423365094, 530.426625523301, 532.726552165724, 515.143898237147, 530.940018561094, 514.796817263465, 532.251846083647, 546.758363183408, 527.427609571693, 535.327162712009, 490.468126990424, 533.377376136386, 523.19612010939, 527.819415449031, 525.422294425777, 537.171411082796, 515.74456289958, 527.814714200894, 503.300644158259, 509.254921151364, 535.482315907586, 532.662454464584, 514.184078621579, 512.635686496893, 516.921371509999, 498.642204012554, 515.719410648462, 528.142111571022, 523.530736162129, 496.127898758872, 523.091217012634, 526.892081736476, 526.202393476882, 553.606213869394, 501.581872071147, 503.3562939866, 532.050963746493, 522.168002313573, 530.183763048915, 501.164002564122, 523.904930798383, 512.135404740585, 506.809198839092, 513.120722054419, 547.342283174775, 519.323747066638, 534.191385351992, 500.677236954934, 537.779855407808, 493.549637837678, 509.300842204775, 544.613116922281, 506.607492812659, 557.862227865271, 509.207350110271, 527.920865917793, 501.188739987818, 525.188808658054, 524.531263154307, 531.684540374902, 562.278396938926, 504.437965831302, 549.822533939573, 506.12055147775, 516.078316810489, 524.010177005276, 508.303579417231, 473.711984705045, 505.407640955317, 512.086733745223, 549.731199885935, 513.496996779988, 524.595277727768, 499.179650879929, 530.865320168713, 526.673577780911, 518.92454295086, 511.595727913751, 530.129316625332, 550.982090624258, 515.37252767286, 525.659369275025, 534.581131755546, 504.664449280793, 527.235151937006, 525.162569677431, 524.217551322135, 516.984208907954, 518.342537383943, 550.163172989503, 519.484412865045, 525.92228749313, 533.893554932892, 537.025646587724, 504.7311530908, 524.898653426497, 502.711127618813, 528.753301005271, 526.228947648897, 545.136628221152, 563.149275726116, 524.994418086268, 510.929947205572, 515.087255928481, 525.829776168968, 501.175735290278, 562.345288878052, 513.842681547017, 530.867649041225, 537.796936771938, 532.873864566735, 525.82119159226, 537.013957673611, 518.971501103219, 501.921987972092, 521.392166573689, 540.81197258878, 505.707269588925, 500.6360206142, 533.755110494275, 521.356708981674, 536.368540663575, 537.609956786425, 504.697681813725, 545.037622198161, 508.255877136234, 505.624145884246, 511.401804332109, 535.392600915083, 545.403087273461, 541.391808227345, 527.300718538887, 527.575803441815, 503.98818546553],[345.495439488184, 344.319062212771, 341.736851815877, 345.197830415618, 344.2311003147, 344.043914759017, 348.718146151209, 344.772345841997, 342.246543350849, 346.730046042759, 341.262841888123, 341.613344569722, 349.990897416421, 340.591533232882, 342.996017929722, 344.678893344825, 346.143730190009, 343.2000110606, 347.916025326268, 337.943015634655, 343.411624796443, 346.165484207977, 349.960416844892, 344.997693101989, 340.376760447099, 341.557466369758, 344.244500082768, 346.872662199792, 345.665927231791, 348.160032567791, 342.194505556925, 344.155058139317, 347.815424822233, 344.7911846266, 346.297170418764, 345.910013597897, 350.081586455372, 337.828215934081, 349.358631403326, 336.976559164203, 346.224126649673, 337.350975999819, 343.646542597979, 348.104123151601, 343.651424834459, 342.180354732497, 340.826460860445, 341.949386678994, 345.729242185443, 342.831877692501, 340.0576262292, 345.310167505618, 340.547966550959, 345.376581097773, 343.382805721119, 346.101117280505, 345.795358938126, 346.159958780057, 343.123127426467, 343.280511118889, 345.161407481381, 345.800214967976, 344.086521379403, 341.594642097293, 345.50032534322, 340.902374150463, 346.28103736446, 345.457200801249, 345.403184192321, 345.438605154148, 343.568680642678, 339.440274724585, 346.058843038766, 346.190492008272, 340.737360080774, 341.354200487375, 346.685568913845, 342.040243682472, 340.478587207853, 342.603530299389, 343.477741305622, 346.989264456655, 338.637465345542, 342.962852556543, 345.085863725799, 347.230348582462, 343.821964935974, 343.605133950192, 347.342273564646, 344.669208224517, 347.985461094866, 343.046425714077, 341.906069912324, 339.808328906713, 345.803101368881, 340.073998184952, 343.938206780458, 349.569557859655, 346.499564555381, 343.672999346043, 347.754405810074, 346.195487406739, 343.441121047208, 345.70677575007, 348.392587600161, 346.841058441212, 337.124735705981, 344.689556259614, 346.57528279719, 341.918763097281, 339.984942046044, 342.394029754284, 343.621094070581, 346.460679728735, 346.174416624731, 339.693623929572, 345.12202651455, 345.434488033268, 346.405975882535, 343.99146274694, 341.164408639941, 349.739796743985, 343.832837606855, 339.173547237845, 347.216097804258, 342.509603313809, 345.369479337275, 341.333468899145, 344.417417630065, 343.100470225277, 341.312325654069, 342.690031832586, 343.34410899451, 348.726711728532, 339.304096483341, 343.698048348248, 342.54348393991, 346.557825691568, 344.34504093945, 344.44458391549, 342.164344066836, 348.904221810089, 343.317599985066, 344.012920918828, 338.671554119164, 343.346757456658, 343.325373921958, 342.961349384873, 345.77808782797, 338.834815008664, 339.493089263727, 342.239895503485, 340.230237737007, 337.715620593404, 344.436127438802, 349.083527956244, 350.944553377918, 342.743334109902, 344.725235859421, 348.475282282622, 341.82306383544, 346.187896862292, 346.75177449614, 341.972092797149, 343.660545620764, 342.641190864975, 341.797329492837, 341.250524038443, 341.247458332465, 348.279486461331, 344.938386144152, 351.160894936232, 346.028124015772, 344.828240374911, 340.389172084338, 342.942470588323, 345.652031559376, 343.470623821728, 347.223238784772, 342.259096554421, 343.516333115078, 344.637062650177, 346.801971453455, 345.189603520885, 349.69388490471, 347.723448359024, 344.76435489418, 348.474009202871, 345.599326782399, 341.695650287283, 341.504442227879, 340.279685980448, 339.548454995863, 342.445146725313, 343.061193858464, 346.840398478021, 340.6410317886, 346.99603087277, 346.711573691792, 343.928706037958, 347.160961615849, 342.301231711936, 342.752284478602, 346.36434198448, 344.105329192954, 341.524551325289, 341.566326999973, 343.628592016417, 348.843043886301, 345.445812551063, 344.958724625878, 347.684360805085, 345.370129413364, 344.180593496991, 343.891750185244, 340.367123515748, 343.221699586187, 343.875410038033, 341.90530414797, 341.334332786064, 350.830313419043, 342.030885903102, 345.248699603126, 345.985544300909, 342.059726977243, 344.554364725412, 345.883323268929, 346.032520931397, 340.619601808394, 345.777843640196, 345.651824981656, 351.32389321066, 348.621869808329, 346.091855884051, 345.258160488358, 331.892984613693, 339.344767203566, 341.676909026942, 345.1964251191, 342.31220486311, 346.692449301762, 348.719721932711, 345.855854957236, 340.843567496661, 346.853707759919, 345.904393379567, 344.009696130034, 342.598841652859, 336.603046408175, 341.603875649552, 347.133482434, 346.461633359867, 342.22574882167, 343.662352920012, 341.585212209165, 341.87772500959, 343.631720469718, 346.434888609707, 339.695585997698, 348.575849736443, 341.044059369711, 342.467808314137, 343.326391085879, 344.885218701792, 340.938014950779, 344.310291842632, 346.7905108054, 346.29725374943, 345.417651866182, 343.109297677625, 347.873150958335, 351.940466401843, 347.405856979755, 346.100052527693, 339.453057543243, 342.879661194568, 345.144871000327, 347.814558042667, 339.535356059529, 346.765168916729, 340.894410179953, 343.59509895925, 342.152406574821, 344.40871167631, 344.557227194887, 344.090989408149, 347.9171993964, 339.802936669215, 336.370933927009, 348.058089605259, 341.705065892175, 345.562749533699, 337.486563977494, 342.69908449782, 343.110617338142, 351.848964416162, 344.08870684193, 349.004191649684, 346.826488610907, 339.616664048359, 344.190105040266, 347.303531041886, 346.202515984259, 345.165196837626, 343.410973880547, 343.617888651892, 343.800204590863, 343.644675472485, 346.139711810276, 346.299036979874, 343.730832479706, 340.620947920992, 342.902955747709, 344.506347047652, 347.101790417436, 346.139036257835, 343.108894831324, 344.6851920918, 338.567412044332, 342.682758465068, 338.582305911974, 342.207889678352, 342.542682042907, 347.348146352685, 339.113676391325, 346.286563614849, 347.592008126178, 345.144871455399, 345.146170310873, 345.097958007691, 337.210058235867, 346.820187496519, 335.976310697483, 341.443268486338, 341.3830723723, 340.018128524057, 343.00059600236, 339.895330363885, 346.907451783901, 342.193756578586, 346.73082785171, 351.015151216747, 342.925816343275, 340.781129431359, 343.596250269736, 347.29024273567, 342.674217358071, 345.867139749494, 346.205136474314, 346.008406836756, 345.027109770672, 340.631534957084, 340.632406921072, 341.580209782074, 345.066556714898, 338.897413533384, 339.916488970287, 342.829057257768, 345.856440752966, 342.366812510648, 343.755709552963, 346.901435351145, 350.293745727486, 346.639296329268, 346.187736967949, 345.656339409243, 343.91026412236, 345.474020490926, 348.877966478602, 339.341103532238, 345.997141161797, 339.731724090534, 339.957924755799, 346.493816956552, 345.211366624629, 343.906071512958, 346.988157483094, 344.560750310253, 348.243122217703, 348.735775217604, 342.759578334351, 344.314238559852, 344.549737550825, 340.575596197171, 343.440396442788, 349.866859350722, 344.311739046942, 344.676350471405, 336.453892435811, 343.773915246471, 339.429847887294, 347.185897923482, 339.739629863361, 336.068412376069, 344.468255057714, 342.39739838275, 346.022667200066, 343.627032884536, 340.068563201712, 340.401589406826, 343.677883830381, 341.016880371883, 346.582743809584, 345.260518106845, 342.455538243429, 347.596776670962, 348.454290091621, 340.205240441008, 344.755472683853, 346.074555344143, 347.409350812609, 343.792728618259, 341.083320906253, 346.188052725058, 345.276147986892, 342.871211045625, 343.590226774472, 344.976084767353, 342.597506820727, 339.808689260179, 346.236270905683, 346.082286123117, 343.342361931674, 341.837319113236, 343.088083002366, 341.751769970515, 337.301341411557, 343.366386780046, 342.212594162003, 343.431167481611, 335.64668052986, 341.963597909433, 347.888550487941, 345.794885347363, 348.069919995163, 348.725229288669, 348.888487650602, 346.191381258883, 339.2740677746, 345.562113332164, 340.026578112009, 341.716823860974, 340.597208454408, 340.11622940299, 347.879484474643, 336.905226135582, 340.96756802708, 341.272817504542, 343.304123444876, 342.872343005841, 343.926045338843, 346.772491616565, 343.776674088049, 339.545524202652, 344.588270923662, 346.409573389112, 341.402914069072, 344.085097414902, 345.238699890821, 345.76848895109, 346.175073280233, 341.758589350475, 343.573403485504, 347.021777430711, 347.679437388298, 344.772689715315, 347.662370534877, 345.269021047843, 343.623953869976, 349.560735913727, 342.655058308017, 346.216041622931, 345.96107728629, 343.011872990434, 344.625611503118, 343.63038210661, 343.201207792982, 341.28906388759, 345.95404500036, 340.880871797651, 343.046854919341, 344.624265925565, 347.816061937788, 345.678403568616, 346.266451636162, 340.612268156305, 340.515066502649, 344.2409934603, 344.41405538857, 345.935982892253, 345.279711095607, 338.831095673685, 342.187741802456, 337.86884999223, 342.231167086484, 350.794099470199, 343.77564457938, 345.737591301573, 340.187927105324, 344.226006660072, 352.181282108869, 342.194910711558, 341.958029993258, 344.200232757116, 344.696342043581, 343.315885841674, 344.628597816542, 343.338004418238, 343.337604285439, 347.281321166564, 344.116294941596, 342.396851624658, 345.489503190917, 339.937970478944, 345.000553656649, 344.438393073564, 338.121101972299, 342.774049071444, 342.919110648152, 344.860878254482, 344.567604554123, 348.603189910812, 346.519989687406, 342.870522248284, 342.119159494835, 348.725849675721, 343.169365792513, 345.794010967628, 344.16192674185, 347.140390740478, 345.001959166722, 345.442069262832, 343.774854274742, 342.865770872886, 342.111569832503, 346.728621967576, 343.253992606297, 344.601275609813, 339.221033558719, 352.296443343159, 341.803954372802, 336.663833617521, 339.027805272722, 344.229133314224, 346.82847980559, 341.03512643036, 341.441964776429, 344.71503719456, 342.112087086895, 347.26711437643, 351.038145605881, 339.834707634126, 347.062282302154, 343.516535111458, 342.254432986552, 344.036724828832, 340.379732847304, 349.350630599793, 338.940781490803, 348.448508726, 341.778515594392, 340.062485529189, 344.981770427134, 346.288670812589, 340.23623714872, 346.204637191184, 346.495258986053, 344.382624423621, 343.00426357322, 343.455479771303, 344.422555952894, 343.295316624483, 345.929735435446, 346.857834626655, 345.829767434232, 340.69919951061, 344.453112032045, 343.372592661658, 341.378743279958, 345.167480770724, 338.496937206434, 350.441561795579, 348.304454036431, 345.761915275288, 342.276134395373, 344.676393722493, 342.670232549673, 344.327755778096, 348.627678612744, 342.21569782542, 343.354808459598, 344.667657351635, 344.103589895493, 344.483597495597, 341.313175054593, 343.963068397257, 349.099852246415, 342.399199814167, 344.046553954843, 349.336653544119, 345.443043562379, 341.120756950929, 345.182994202494, 341.638139597124, 343.544700067015, 343.761998132147, 339.503563565492, 337.271609243075, 342.734799839807, 349.434540779568, 344.826711621797, 342.500970677787, 342.742668272992, 344.70981750387, 340.139457183362, 346.749314122671, 343.547776741353, 339.237574858087, 347.805963133057, 343.635875933441, 343.695993677718, 338.901735642966, 338.830374389457, 343.440187290202, 346.34590227841, 345.304105098955, 344.450951739493, 348.386822712039, 341.243374922385, 341.220051404643, 348.225286810233, 344.970861845094, 347.031022926098, 340.322491509186, 345.794598666028, 344.815561910065, 340.559705957595, 345.879110729023, 345.993771431068, 341.336377585237, 343.170239338369, 348.679472656202, 340.770294421987, 349.033183119197, 352.393451848224, 345.054067649009, 348.683506160996, 342.8394094358, 348.361844412858, 340.364628116413, 339.841497077114, 340.395873133844, 348.862413693839, 342.490849972319, 337.209099835535, 348.551926830389, 343.492155040561, 342.001198162102, 344.675478325432, 347.187340601862, 344.608675615606, 343.112018014401, 346.240055214224, 345.69114728068, 343.260964937077, 341.697728675366, 344.51818023045, 347.089942767352, 342.806531926441, 340.26144974867, 343.527453693618, 346.195542615591, 344.901011594576, 347.402853030672, 344.151763161831, 343.196746873784, 347.354998446355, 339.971500705377, 344.36632987055, 346.164016525383, 341.788796220949, 337.666838976203, 341.130582484181, 342.481946902175, 343.116471527684, 344.841910132117, 346.342269999124, 349.097799401209, 347.138552255403, 345.837229117209, 342.335528487084, 341.029311032816, 344.202889709497, 338.941230576299, 343.113397051392, 343.131471939069, 344.587046714358, 342.377749177047, 344.648175646004, 345.585960781888, 344.499374799839, 344.689921901752, 344.82940487127, 341.965848092326, 347.0639153354, 344.848291886689, 345.435246239184, 339.687091979109, 345.154426962196, 346.204632424106, 344.823531553881, 344.569575115619, 341.684124103711, 343.205748409911, 337.980369709437, 344.38269324774, 346.252847756077, 346.09053509395, 347.270010035768, 342.237801744744, 347.803831353028, 341.980805267548, 341.671383953656, 342.33623714, 342.768503145807, 345.633465780063, 343.637850212987, 344.202948124204, 346.753072480491, 340.89216358828, 345.131903619049, 346.390120965023, 344.307781491603, 346.508759312432, 341.497766930137, 350.745170027042, 342.911902637681, 340.22575610569, 349.012716706434, 339.603849871459, 344.565998139676, 343.805776230931, 341.79355743539, 340.47134022836, 345.115594525852, 342.454973302545, 347.170544877072, 344.12015745136, 342.390869971756, 340.244968327061, 341.655432149756, 342.961197338725, 341.289541774673, 340.904073052054, 339.767923275771, 342.630220973777, 345.320099573691, 347.850771495034, 339.570940451724, 345.614763969812, 353.920097084573, 345.381897650121, 344.920114185174, 342.289680675248, 342.10138365589, 346.862806856393, 343.568318962022, 341.918454754447, 344.829096973112, 341.402974185535, 339.994068166186, 349.907396234611, 347.052946584757, 346.202452996989, 338.970984263947, 343.275546397557, 344.005730617949, 342.705923721105, 344.721951343093, 350.180667325876, 348.830888682954, 344.848275235662, 342.235965378277, 342.861011558827, 343.726810727778, 342.558982663963, 348.522362873293, 346.947250294909, 345.621480752892, 348.845575438706, 345.495874889061, 343.615409873602, 344.526560822773, 343.071712982866, 344.683696275036, 345.593285709081, 348.355069735711, 346.179582834429, 340.94552865914, 348.323978720527, 342.793246516597, 346.371478533582, 346.832155962233, 344.638930558988, 347.409459017485, 343.213690057222, 340.215253075092, 341.685394639906, 345.436536671449, 339.860747135544, 341.429445173277, 344.521852849281, 340.28641768684, 345.97432830797, 348.849975044073, 348.26142931723, 350.519542508733, 338.008509248848, 344.525414602203, 347.397794182774, 344.40845734646, 348.995074941605, 340.523207828465, 339.035277570495, 348.171432032752, 343.989441131498, 349.297329588052, 343.199983964337, 339.646494320957, 344.279955133439, 346.035487336682, 346.211799011803, 343.33523973586, 346.53974638668, 347.166478803072, 346.556305612361, 346.599425677155, 344.366410044336, 339.277052879474, 341.133561232147, 346.722733674532, 348.121539824154, 342.17629447419, 342.015832053931, 345.1810201256, 343.053185743368, 343.763210448545, 343.870292025935, 344.716499280605, 349.17791170623, 343.319580604763, 344.2257831499, 342.628322614612, 342.686680550931, 341.280617921791, 341.635474783771, 341.838443743264, 352.374014865908, 337.359692157557, 340.837029888729, 344.343629582564, 343.351426486045, 346.405336575953, 338.835069545849, 346.90650213673, 342.23534449572, 345.817583773194, 340.738309668154, 339.878707430744, 340.253283268694, 339.60396090839, 347.605510144642, 346.577623097764, 346.624691639733, 343.925066070842, 341.168466695532, 338.331120269729, 344.056499146029, 345.039168659234, 345.397818964886, 340.621653958229, 342.356498249042, 342.964241084228, 343.684444044155, 346.520651873775, 340.508017646628, 349.797099094761, 348.386522787915, 346.335142568594, 341.167959390041, 345.657151663039, 349.258242668164, 343.930025480438, 342.147918581887, 346.289275177939, 345.548822607343, 339.098264176655, 344.362878158039, 339.187741643801, 348.128923698428, 343.53645564942, 344.863021663314, 347.965858919563, 341.111311117568, 347.238527271523, 344.336737718543, 346.067322236996, 341.635703291075, 343.753307459265, 341.138106547365, 347.230722346359, 344.010623408985, 339.331396409421, 342.904487636116, 344.260736039954, 344.149929672288, 347.44857158363, 345.013330835044, 344.087686827682, 344.927800033563, 343.808965353377, 348.013536352756, 345.676266353106, 349.479478872604, 343.464641064327, 337.938308810174, 346.969861417679, 342.885863704652, 347.89896682152, 342.848276945588, 346.067898773467, 347.277830470415, 343.877092954028, 342.175033922084, 343.383511986709, 343.835298330709, 351.522746571236, 338.957565871441, 344.547430740064, 344.254486872569, 342.338649745688, 338.185079779467, 342.973542146049, 337.932467493693, 346.412762733244, 341.094263063005, 345.513777134854, 345.387433232672, 341.150413224931, 342.352958658565, 341.520124264757, 342.871534282087, 343.873625694202, 343.65289719322, 346.164120481338, 343.820876990655, 348.047460680884, 338.575492761178, 345.029006640019, 341.052004010783, 345.933758223682, 338.249141489979, 345.423487041939, 340.462330810228, 343.310120613804, 346.386482141664, 343.225975108799, 339.860711080309, 344.090718776287, 339.794890468467, 342.934663449397, 348.991633953109, 343.194097409293, 342.884036638833, 344.229589096955, 339.861571265723, 338.409711584886, 339.336661126101, 344.48845930531, 345.683980107799, 343.775462252347, 342.794849984198, 344.609841915092, 349.642211460217, 347.58963187232, 344.848991225245, 342.733831079474, 344.642862483921, 345.112380834062, 344.073044332115, 346.084305009989, 346.027575833306, 343.84749468973, 339.846655736471, 344.150307375167, 347.72278720471, 351.605268050005, 343.799243041094, 345.473674095079, 347.652854184946, 340.003195368548, 347.792918643458, 341.597511243787, 345.393416151363, 342.591704496283, 342.333787059745, 342.208866114645, 346.425380795877, 340.81163816254, 347.293485263645, 344.416573961241, 345.892133037098, 343.237897980226, 345.942013316062, 347.177703579887, 345.880663700732, 346.155674302492, 350.088049800029, 345.723818809772, 344.498002557001, 347.187424813356, 347.825682546168, 342.718174766647, 347.437580778332, 346.677067854054, 343.91102106225, 340.402766745806, 337.953195010402, 347.50270213105, 343.103684493248, 342.761140241696, 347.757169458939, 342.096667580928, 343.900904121002, 338.498623580181, 344.449817572941, 346.331282754637, 342.291436910213, 341.709109562269, 347.425349260451, 345.289783305773, 346.205737706747, 343.247051024364, 346.107535720996, 345.997007504104, 345.914503502764, 345.779694801669, 344.112089532098, 343.529844286421, 341.322408863863, 349.12516880011, 344.178009116075, 343.385694744677, 346.477432585566, 341.693439681581, 346.309400288224, 339.605418492968, 347.078248977956, 343.918969247939, 347.949605955543, 345.476801611986, 339.42701689495, 344.115446439943, 340.213096299655, 347.465246387347, 343.661964300443, 341.051318215205, 342.522331484645, 345.028042590104, 343.763654504367, 342.819983710571, 343.924882621521, 348.078152519405, 343.125931702373, 346.934573468731, 348.665480263886, 342.545479817837, 346.376456375672, 347.787247676115, 342.138068337241, 343.796607351918, 342.08311256575, 344.923934439602, 341.651957453089, 343.233772686142, 339.961195505592, 350.331004262377, 347.256685139779, 342.445187658491, 341.863576678811, 347.317926216203, 345.723899601044, 339.087425018453, 344.658683444445, 339.464552028935, 347.039955209523, 348.122198537446, 339.255605775007, 340.811083099983, 342.953307261811, 343.167898570781, 341.959842158926, 343.50285194997, 346.316968642423, 344.40044161092, 348.788296536021, 349.159487942824, 342.095029413226, 346.524710292537, 341.869999861934, 348.171926195097, 347.190634988734, 345.030196593369, 347.555623419964, 341.956352688756, 344.239933113878, 344.331291680146, 348.311354487511, 343.816665702898, 345.640618734242, 342.428576685867, 341.536977963235, 346.263442232422, 339.429609285109, 338.759176172587, 343.102373719265, 345.524148745408, 342.588750774643, 342.63425483644, 352.488179107708, 344.072615076502, 341.559681455428, 347.802320842538, 343.206727701246, 346.081749348569, 344.927817337717, 338.435351219309, 347.595608015972, 341.899021807437, 344.999062779533, 340.685224858103, 338.675219269264, 344.576296761331, 343.973279648531, 341.914434065091, 343.749084305624, 340.480982873606, 340.639414826258, 338.421896715296, 340.338244292413, 346.398439266724, 348.704755168514, 345.990938935785, 346.014835420287, 343.84892918624, 345.931643243894, 344.544499923908, 341.516528110755, 342.918930514133, 343.289400627974, 348.313679513807, 343.242208509741, 343.983532577935, 335.293381422852, 345.368009907451, 345.286236049302, 345.603877963507, 345.488833002703, 346.684308250496, 342.787519380563, 343.509362612124, 339.101463672711, 342.656821705264, 346.743258195148, 346.76767229061, 343.597476719424, 346.384746889168, 341.164528333586, 340.787774927128, 337.821715231834, 347.296254228825, 348.050563805971, 344.078942653093, 344.812681651727, 345.098753180505, 339.636997411342, 346.180322429749, 342.062034009676, 343.092346247158, 351.182080600096, 342.098514403356, 341.315725401887, 352.210509026056, 343.378862231768, 349.576709890154, 347.13270136765, 342.205231611597, 339.107746681978, 346.146424412139, 340.165128257623, 344.98191215143, 340.887612662381, 345.26602607969, 342.133777088867, 339.925403333897, 345.380165445971, 344.789969098485, 345.13544780156, 340.058791220503, 345.361665186743, 341.830506921739, 344.794064887982, 347.678186490864, 343.319102256636, 342.212892530992, 344.540504582905, 338.917330118207, 344.792946628824, 349.413477327653, 340.053523249576, 343.639482207124, 347.758018561755, 343.067011358432, 343.888466734677, 345.814012955236, 339.294197847444, 343.273066323779, 339.631844004253, 350.928540976407, 344.701912707916, 344.666285645907, 347.740836948241, 339.83479279301, 343.15866149992, 346.909973866726, 346.978993793418, 343.853113667673, 336.095254034231, 350.67319677031, 343.433105014121, 343.469481503166, 343.199786719865, 342.067692780055, 345.723735624182, 344.900143976796, 342.230336054619, 347.543074803551, 343.249133637487, 347.229651694016, 347.64423149004, 345.100106515253, 343.641117836529, 343.368223879072, 349.709587422111, 342.892010977358, 346.071751139182, 340.028559431271, 342.206179477261, 346.908462303048, 338.836127052682, 346.981779993368, 342.766374708732, 336.161279112461, 345.635913794817, 350.640418410412, 336.911624847388, 342.335063922352, 343.410190247135, 350.41778177647, 349.943222910104, 342.847421700727, 341.152906494291, 345.19797516456, 340.461480753102, 341.994809544529, 341.861602098843, 348.26781928019, 340.988182614538, 343.345858897439, 346.844724442105, 342.311171423288, 343.523712335583, 337.190220570138, 346.627102731425, 341.599191517815, 341.996078429937, 344.234542104024, 343.888488631414, 343.107755258976, 353.137502642196, 341.192937270351, 344.314258123383, 346.797427859666, 342.162087244195, 348.880170024735, 343.924328856423, 343.185043952366, 343.298523616825, 346.201887018633, 345.233528763523, 341.868276911566, 343.624619292941, 351.976348096497, 346.300042603723, 354.193451076517, 343.053958661007, 341.17243252133, 337.094949410628, 343.163156971997, 343.40435596826, 343.749941682225, 344.076424589861, 344.922989649461, 346.34058566286, 344.712130824344, 345.136647889884, 349.476288001317, 345.932917306149, 345.289420494218, 346.496622361627, 340.944886122101, 337.802277590918, 350.393787665364, 344.976148069095, 339.24312440994, 339.144030605361, 347.999436828011, 345.104540755507, 347.020918420908, 342.662665725363, 343.875996780703, 341.944378485727, 343.634918608047, 342.902028714025, 346.198757754806, 345.082238826488, 349.853999552719, 343.725100395178, 345.855536625523, 339.471502367101, 350.894555187182, 338.064742617074, 343.32641158737, 344.540244268514, 343.479308386391, 342.360261760257, 342.235028470094, 346.67908300044, 340.8975859988, 345.91701427758, 341.219012757507, 351.106481525774, 341.387142353269, 347.083144034552, 344.285195700273, 341.725875676213, 342.753091316345, 337.546228908974, 351.241330065439, 342.693473415525, 339.551243071807, 337.615718644343, 341.524256799359, 342.244223157952, 346.017869920748, 343.740576860354, 342.710978715814, 340.840573485078, 346.70526401986, 340.54206115388, 344.286515932452, 344.525787046234, 343.033116152987, 341.549485494435, 343.311132004399, 341.047625951384, 343.720056757027, 341.919083807922, 345.011216413819, 337.897488718078, 342.980515480693, 347.27063267776, 349.348876661824, 343.956683094872, 346.480696410786, 340.60571019351, 344.336237542227, 344.170256496875, 343.192190119821, 344.30292098674, 343.194200235479, 343.963909743476, 345.339376401503, 340.007758769838, 346.620302749702, 355.132422261895, 344.649482023648, 342.287585352308, 345.870761027796, 342.507882498432, 350.299050548848, 347.683155954112, 347.184300715324, 347.084341432969, 346.295061039037, 342.579453095386, 338.292539945259, 343.849454229395, 344.282694303452, 342.090285566309, 344.147134802909, 344.685940936143, 341.855064124789, 342.994227689024, 339.334827091074, 346.518284190825, 336.868811150287, 344.417629423042, 347.727211619622, 342.102912978684, 346.30819552402, 348.010552873255, 348.358579419346, 344.469584620251, 340.972132803367, 345.196097399316, 341.243333975019, 350.23367512101, 348.162004167629, 340.379759142449, 348.928959384095, 342.524421293976, 341.827288100595, 346.693902900383, 344.908762524994, 348.089352316784, 344.177629014493, 345.865341385809, 344.673589970495, 340.973106983381, 347.587990461392, 347.693595329327, 340.661653739438, 349.147992666333, 343.419555799091, 347.600235598991, 341.729186983644, 346.482912902647, 339.573048818458, 345.382515067871, 342.858117329889, 340.558623357791, 347.731115398426, 342.599201511854, 349.230505720021, 341.511614778012, 346.717974705816, 346.826357766393, 344.955799761942, 346.147409250038, 343.986195415804, 344.450477026025, 341.896743333885, 338.633841671411, 343.725438568957, 347.360315595221, 343.40805724858, 338.92563671774, 347.508733276037, 344.184770994055, 337.75100905569, 342.883235147661, 345.745289937006, 345.712607663184, 343.120751382627, 340.468160549182, 343.187749197957, 342.484721740054, 340.312366717228, 346.098155403785, 343.810364064553, 340.298777117026, 344.781435230491, 340.214631073424, 344.890772973687, 338.474441061205, 340.250445907533, 340.253099678287, 344.078173688952, 339.390065934111, 339.784253765293, 346.880176831346, 349.177315105293, 343.830428038698, 341.938909000929, 341.039660148785, 345.276471204145, 343.784031704852, 345.435313834395, 347.259208053586, 341.26634356499, 339.966559958886, 337.823858163081, 343.453198650064, 339.540414469569, 344.707180813386, 344.220552742543, 344.511203524901, 343.421956474725, 347.337665335243, 348.22839655297, 341.893487315974, 349.405126085301, 345.314690817073, 348.908729117604, 340.96604381115, 343.13047331788, 347.49667117894, 343.981019240215, 341.320966082467, 339.153772205125, 343.715010251801, 346.611458802606, 347.172739262389, 337.612139545774, 338.654881976593, 346.488004705862, 345.630107641466, 343.429503095121, 344.502510463008, 344.060839595594, 342.819740567876, 347.04683322154, 341.15625853285, 349.401995995202, 345.972948506579, 345.395364624954, 344.770280536027, 346.129936721157, 343.924553389139, 350.305371759949, 346.351312846864, 346.383513685536, 345.439271677369, 344.260190962352, 346.313636122225, 345.543910790513, 347.325212393812, 343.312146876874, 344.32800879567, 342.078053239757, 340.567685678382, 342.323281161704, 345.960421439921, 345.104140013882, 343.374878027363, 341.642914629784, 341.997042502336, 343.650719495612, 345.395515090111, 344.656064393709, 342.197067594199, 342.386460046795, 341.082502196061, 346.226915437217, 345.445348731853, 340.547494383971, 340.690418208709, 346.074278546572, 340.77538623302, 343.296381700053, 343.734903543923, 340.540280284663, 343.224179970603, 341.024099036284, 341.19612580845, 347.384048732261, 342.818487983027, 340.644229814591, 345.043090938167, 345.734232748287, 338.60874555818, 346.06591696122, 339.828560145806, 349.625537591538, 351.07794292478, 348.334271510939, 342.422265935855, 342.652842382325, 343.18566161768, 344.981227492331, 344.007986029784, 348.926585337532, 340.633128723995, 344.351405169736, 344.688243723317, 344.414243175433, 345.899396959258, 345.788647571946, 341.766312789881, 347.226172432406, 340.624951971963, 343.860643731116, 343.240262391006, 343.493198696433, 341.623070947228, 344.303965942076, 342.430898051455, 341.112890827325, 341.755623756791, 347.508342671501, 346.861602899623, 340.315961104633, 349.036230959892, 342.157795769318, 345.725060883372, 341.218598290542, 342.988492061666, 340.655203964767, 343.540277627067, 343.042313873723, 345.021950661108, 341.144023311677, 342.561624333321, 343.48117638825, 344.999528773508, 345.632565741543, 351.416565272988, 338.984540442398, 342.483535789566, 340.94833685666, 348.11128553825, 346.464206092342, 348.492906804181, 341.825335281172, 347.822243317703, 350.383052469695, 345.200274412715, 345.41401604154, 342.602316262544, 340.131348720949, 343.705014740936, 341.809441462541, 342.066535971474, 342.886835333276, 337.697429723824, 342.708058699738, 341.407134309802, 340.480591901656, 346.985106366489, 347.274513346455, 345.644400675461, 349.102438574045, 342.406375887736, 339.460134085778, 345.387146587723, 342.026643304408, 342.713651113811, 345.362559958525, 341.671986618599, 342.893012510595, 341.967650819042, 348.028481058712, 345.506260017307, 347.169331524481, 346.68429487664, 348.926915982856, 342.60086494547, 343.317928273887, 341.07356464958, 343.08968574719, 342.854535479782, 337.923170993089, 344.395044257346, 348.42283480422, 341.964034636939, 342.158640197798, 345.465849022746, 350.836012608858, 345.551720120736, 345.255015260562, 334.825511406246, 340.10536103953, 346.051032856386, 345.429210546117, 345.37843883635, 344.091692789977, 344.107939970972, 346.271064328811, 346.492283367815, 344.981520942678, 343.450333417268, 344.595102661819, 344.682908789021, 345.993034943816, 341.229489809149, 345.083021873946, 347.887623774123, 343.737761206107, 345.610478638876, 341.996730473899, 343.159656308914, 343.504181035241, 342.146414862221, 342.585566881269, 347.751838917217, 340.366003294, 345.5382703551, 345.797106934435, 345.860429794962, 341.753013473191, 340.007851154526, 345.217734944431, 347.816614440134, 341.789768424886, 336.258220704395, 345.494309840409, 346.820448432049, 347.268635308287, 339.923416912538, 344.839903281379, 348.367581059965, 349.604995645474, 346.326388303982, 351.003154240821, 345.03808283311, 342.183446514747, 345.864879323674, 344.535020677887, 344.742182842278, 341.087630367505, 345.686725203273, 340.023369908793, 350.813197105167, 346.195525982132, 344.421446573302, 349.610100566298, 341.029202824896, 342.431036369903, 348.881883569325, 343.816960159247, 343.966110273342, 341.608419649331, 341.221609892953, 343.957380841869, 341.975850571998, 342.028294888112, 342.820115498841, 344.679502763849, 344.160882261357, 347.071204882333, 342.864409675627, 344.479323102029, 342.995290818979, 345.04807212115, 345.002358936092, 348.179070135798, 344.541981795372, 340.551258487559, 342.188252503784, 348.41953839807, 342.158926503381, 342.110770143272, 347.417948616149, 336.324184825737, 343.161370837464, 345.74009954233, 344.548491545337, 345.76670195683, 342.773405106504, 344.225277396275, 344.651820484532, 347.15062289298, 344.706626076914, 342.920464510939, 347.302896685982, 344.111150106662, 345.139020309865, 346.601626383097, 344.332805022525, 343.479520409227, 341.651496196848, 346.219280397643, 342.383441835604, 339.080395659576, 349.26704703865, 344.122052711148, 348.557625752105, 350.021076761312, 344.545434268419, 345.761295286989, 335.149577173801, 343.893377823595, 347.944971036245, 342.726575573655, 345.008564156778, 348.628633099586, 341.56769874355, 344.828542104245, 341.244135155321, 346.868660537039, 342.943606636582, 346.856912939875, 348.314715123915, 346.19455410923, 344.284457325783, 345.038843886408, 341.903855810505, 341.751565024065, 336.885366621194, 335.351157246806, 340.673893602478, 343.102977468736, 342.457379392013, 342.458718368232, 342.514644588883, 349.4490356747, 346.368019657338, 342.91111605162, 341.802393151754, 347.863428467778, 343.99392319597, 345.211677179557, 339.348865919869, 347.068623086466, 347.106952052516, 346.636870852199, 342.075376072605, 342.583427924467, 346.497154145157, 343.802724471743, 344.203464457512, 342.281044321696, 351.129570884684, 343.066798035922, 341.870947801758, 339.697094794681, 345.013564770946, 345.169546271011, 347.628576666239, 347.751428912979, 340.52978333155, 342.843528690478, 346.989146392737, 345.700787486447, 343.957551272954, 349.36485685605, 343.361755818784, 342.365668768064, 348.340941816043, 344.612806848458, 343.396632779481, 343.569698467022, 343.002494340634, 339.38527703768, 337.649713452838, 340.622942810404, 348.430538018273, 343.135315148378, 342.526396552526, 341.47266476094, 352.305859157842, 345.11630783414, 347.551019725908, 344.254677957956, 344.9076889513, 341.613044911118, 339.470953126761, 340.93100774189, 342.420834691407, 346.422298534273, 339.616348228582, 345.935841714886, 344.659976215497, 347.407228714106, 339.608300008139, 342.76956321178, 335.462963332409, 343.486481745766, 343.821249775439, 344.943739010304, 346.175765653203, 342.832520385099, 343.769481002263, 339.568909460553, 345.156353720953, 340.363966427678, 346.236850576278, 345.397322579516, 346.83351328853, 347.748688525828, 341.083970600613, 343.722783121106, 343.474954364047, 345.017064305413, 342.991091103847, 345.889265338128, 343.73398662342, 343.194614705291, 337.301577904082, 346.60555547261, 343.314496714857, 339.532796198912, 340.416519211438, 342.281128574695, 341.468858484689, 347.531488182404, 344.812714279344, 340.197472355861, 343.594951539041, 344.696523682587, 343.176368498523, 340.913014556097, 343.992063606463, 340.014277272011, 345.382893852256, 344.287050538791, 350.787018463808, 341.995640171617, 341.508216264647, 346.331666385375, 339.339891767485, 342.376869955372, 348.564775839001, 343.971240571767, 349.380412531204, 349.47151997221, 346.395250892184, 347.626255899001, 341.407895397423, 343.559823828616, 346.616817697741, 341.73723273041, 350.532676705661, 341.71440191829, 343.258195352828, 348.15198230212, 350.012429127024, 345.44046242119, 340.53672252825, 343.680740219747, 343.600181684189, 346.906113619259, 347.39369776831, 344.387393693132, 343.663312573211, 341.60339248023, 344.756607702804, 349.770167273769, 340.919003490433, 343.890250525888, 348.940465793383, 346.126772507726, 342.192723146201, 340.117436527712, 343.384638217318, 348.634915711453, 344.21495853897, 341.564845380391, 346.467938908338, 341.6563567874, 343.045461716288, 348.390259516153, 346.408727132212, 348.069612462948, 342.840157232253, 339.6725141196, 344.66320172155, 345.966431486583, 343.949442982605, 342.373829880946, 346.674658389636, 345.39387755557, 338.97710149161, 346.973632804371, 340.856647471731, 353.296815674686, 345.959234650504, 344.703300847861, 344.317431721046, 345.46875338953, 346.048382716994, 345.941888877941, 345.240660953356, 342.96745587472, 340.819021012149, 350.528293786429, 348.091222736634, 343.872204065657, 339.590125630155, 334.124707531034, 341.313695424841, 342.925269383315, 338.7147710481, 338.319137675696, 345.534475837871, 341.278466928248, 345.898201424126, 341.578500157532, 343.336847269989, 345.179579066603, 344.177687792579, 345.38342479295, 347.804329780818, 346.972611159384, 345.1617064523, 336.840569110065, 349.693769133226, 348.797196543831, 345.198201595472, 345.39705341413, 339.968314844103, 339.659818480407, 344.047394954973, 345.741126814576, 342.117808451483, 342.561861275646, 338.962761969233, 341.418337571861, 343.183397967352, 339.531586058975, 344.024302578006, 342.376312371543, 346.025990924341, 340.763546597371, 345.687485875126, 344.062897235955, 345.611962582438, 344.508120598408, 346.556910046111, 346.837093268437, 341.294542976607, 340.280051245856, 343.614059573167, 340.192757155907, 347.121809281552, 348.361499240567, 344.311087274352, 343.211039624416, 349.532320725765, 343.804653460297, 344.702283316417, 339.563808919245, 342.162712877907, 344.46183993807, 340.650301598082, 347.547130795066, 350.024771341968, 341.035864865201, 340.858601828554, 346.396066830038, 344.535785295859, 344.450922387258, 340.538893891399, 344.175473893259, 346.833682455241, 337.740752821649, 343.993850165266, 342.757201000259, 347.130426085486, 346.761881803636, 350.479853304896, 347.339243726916, 345.084240168242, 347.023928965022, 340.890462917192, 343.631217176863, 348.154444527081, 344.923843594939, 341.768806284258, 345.859359719323, 343.120979550122, 346.689984075079, 348.671370352871, 340.642747865742, 347.935066837049, 347.481608575878, 342.500176867716, 338.686600869983, 339.845319703242, 340.700501572275, 345.097096541217, 341.607647220331, 344.565395154697, 346.802821471482, 343.19845851189, 343.154330880982, 340.472042876154, 345.029268628277, 344.458766967955, 345.955359943871, 343.328907240602, 338.901647943395, 341.100300690478, 343.313128538171, 348.563041924413, 340.969483039897, 343.193202752327, 347.007245540347, 346.248733321852, 344.181818329099, 346.214086866337, 341.434249114632, 341.365613736695, 348.883422463867, 338.951171282591, 346.157951349144, 341.957114056552, 348.857440641509, 348.133951572822, 345.961428618673, 347.066754377641, 341.205155908964, 348.387722247987, 343.32803293654, 341.035300504813, 343.332717267634, 345.511695803651, 345.875001673718, 338.583319172663, 345.964658375089, 340.846111911654, 344.616491414842, 346.281867180823, 343.890520694464, 343.317471348619, 343.357627410001, 345.78015380297, 340.742197068922, 341.073723912897, 345.994076036201, 342.223890258266, 345.057146872774, 347.01149415672, 346.339443359889, 348.469648901028, 349.681495645114, 347.02776200106, 345.231370651023, 340.833615983883, 346.879511884496, 347.484371216223, 348.865171004634, 340.597491133445, 348.198446373193, 339.790308171885, 342.939710995459, 342.248296691833, 346.872601454787, 346.824498478984, 341.368691235728, 343.011752632129, 344.04787134698, 342.355329489709, 339.781584437331, 346.303707563977, 345.898673680921, 347.473739001812, 345.417277879281, 346.445577784959, 340.259434083387, 340.39482555599, 341.836145657535, 345.299740231578, 340.801019438549, 344.999521354692, 345.984890281361, 343.754870823925, 347.532236530681, 341.935635113089, 347.996981247855, 343.694738851033, 344.540338613838, 346.503075225179, 344.332968338305, 339.006728704008, 345.014468270032, 349.201843347694, 342.267359551876, 340.328826592363, 343.758716744928, 346.28122895236, 344.309614549779, 340.287287270335, 340.696461462871, 339.596009401823, 338.696563375698, 342.08209458386, 342.455054586011, 344.009277182635, 350.329484628986, 346.423738286675, 343.382867360506, 347.846250342721, 345.911136316198, 344.063176883847, 348.680235704718, 345.888993254087, 345.417913804997, 343.390115757015, 349.084293292894, 345.985492140374, 346.007566934583, 344.685714633116, 340.860363177586, 343.766105281889, 346.878519551345, 347.620784759263, 343.514653155524, 350.24017919112, 345.433825744195, 344.4577360211, 345.074469222582, 342.959398247429, 343.993619355779, 342.135509951273, 342.059765791384, 346.169929754403, 343.450410478071, 345.615391072938, 340.109587615788, 346.188723410602, 348.410138072278, 341.085350652951, 343.403473137164, 341.141432176007, 340.944729393756, 341.898495843281, 345.518274160905, 342.16692713495, 350.064111318116, 340.987250969448, 347.854492791857, 341.79818148324, 337.880115673141, 343.62777957191, 348.630763380874, 348.175073527184, 345.946194195519, 340.346519791879, 341.247498153653, 339.519322122786, 343.468579063185, 341.263205494801, 345.443810755303, 347.160677594708, 342.681635762792, 341.099573319568, 344.124890279891, 339.517282660525, 347.523360162509, 341.961133083679, 338.485792955774, 347.202250004187, 341.886836840179, 344.92895813613, 344.999885377697, 344.55629171801, 342.088576267428, 344.067679463451, 343.222924653054, 346.310378774803, 347.971059940234, 341.982743720852, 346.771839369713, 340.153684240902, 346.038621581041, 345.876807670597, 342.744423068701, 346.814999738546, 346.642101818106, 347.565037239479, 341.12719137288, 342.560250284316, 343.717142674896, 337.331108395191, 344.147201745165, 345.34826671412, 342.133894623499, 344.139291120875, 345.491925356056, 344.359607921689, 343.382107972501, 343.022620432874, 342.819574808867, 344.812928396044, 342.805039988136, 345.655944608754, 342.772762489511, 342.585976193548, 344.164910378033, 348.274735817538, 342.684433315306, 340.361632623368, 343.321891913169, 343.899871169931, 346.502737170807, 346.331716027149, 340.123036187484, 345.600307114364, 342.769762566728, 341.130920815034, 347.459448438164, 339.46373150046, 344.843982419293, 344.295417823328, 338.070423820256, 346.875357672637, 345.207729975134, 345.078035822759, 344.148018210334, 335.111114930033, 346.789743087632, 344.614561785013, 349.014203200876, 340.465096640653, 345.307634626545, 341.337058588617, 348.712429629465, 337.3401128519, 341.460617510777, 347.355869649788, 346.980047490806, 341.692243011653, 345.41135207215, 350.590452420941, 341.967886862846, 346.947800474495, 342.870309907434, 345.696792935335, 347.406085356751, 346.189171345607, 340.968290980632, 344.312567953853, 347.291938580351, 344.386857919015, 343.572351780909, 342.299536001622, 351.811001902029, 346.651429956163, 346.17058674863, 343.991462398878, 347.216415242418, 341.18227900932, 340.386507088471, 347.013489529096, 343.045116403244, 338.952349690861, 344.075568351676, 345.56977610129, 344.19344666322, 347.132242914327, 347.870304939181, 343.595716732855, 345.924226582386, 349.43544118371, 344.486900770363, 346.413307619266, 343.550671136119, 344.579798989292, 346.089894367363, 344.664790501074, 344.344617269999, 347.085368734889, 337.965947092134, 346.711044368584, 344.247253515038, 343.404214851057, 345.074294571818, 344.20889126269, 346.253603832977, 343.578825777126, 346.791850823781, 344.772863875072, 348.336927063864, 344.772597167815, 343.56275542037, 344.636570841437, 341.770772006115, 339.034296723179, 345.597083646518, 349.207260019512, 342.234511901525, 343.084658553346, 345.501047758839, 345.947202655202, 342.195149854267, 343.673696758997, 346.379888722865, 345.819690051804, 343.620099608175, 340.135600953482, 342.803638648087, 345.353876310124, 340.916912968061, 345.499829816711, 340.625562707673, 335.740994804013, 343.291434062682, 342.095950057139, 343.363536961721, 344.196839438396, 344.152447503875, 345.611659079749, 346.124920206062, 344.519172589367, 347.822448836777, 346.213417125107, 344.458327939677, 345.123327438743, 339.902217928526, 340.686591876193, 349.215790217986, 345.718587008328, 342.095976669842, 345.468360618632, 344.995220052654, 346.863238489914, 346.401367466121, 346.097921344711, 346.687336830409, 342.975937235959, 345.295200932316, 342.13074684883, 343.745416550845, 349.392277464444, 344.947974844719, 345.078826162767, 345.63096694399, 341.585325193063, 344.863923987339, 339.049405012178, 346.771360266924, 342.269081946102, 344.616447127077, 346.667206633655, 343.812477295629, 343.061561665296, 344.474298525224, 338.408208998923, 348.750305523843, 343.017528173388, 339.711449820939, 341.183129901003, 341.732134578828, 346.037385258678, 345.26364724754, 346.792852028018, 345.858816448179, 345.340632413003, 348.910945193536, 340.229926333616, 345.443686617983, 347.708380744783, 340.60400507257, 344.290795633577, 340.673785996842, 340.01636817565, 344.880272968938, 339.902214143042, 342.22051728359, 343.453829722393, 343.332745962697, 346.979557832191, 344.179089525743, 344.243666759437, 340.987677147563, 346.47032450456, 342.938619957376, 344.09186530921, 348.575986414511, 344.356629069729, 343.449963468261, 345.805944168352, 341.746816851408, 348.994770200534, 341.314688613414, 346.094827043614, 342.891046991974, 340.686287481317, 342.632794984373, 347.709850468687, 344.508325716926, 344.387311784282, 343.071896919005, 348.21319570369, 341.711125327683, 341.14508354331, 343.896171509317, 342.195758133384, 339.097242200463, 349.307546578758, 339.54675626446, 341.72362574449, 339.867718079242, 344.629695729136, 344.914077214374, 341.921924371221, 346.97302504995, 343.737373641757, 341.800612504598, 341.07314855838, 342.22012577388, 348.087933486594, 341.5478396355, 345.616597203873, 345.766112044587, 338.401100456272, 346.625607450503, 341.232550688141, 337.490792946555, 345.347939412621, 336.376857941673, 341.305774760571, 346.494025480016, 343.532049517736, 343.878039252921, 347.939115569072, 341.342948344699, 345.077459384538, 344.552168773816, 346.097340594212, 336.696616219228, 338.698814107979, 343.277579501471, 348.202519566398, 348.76750222759, 342.832360667608, 344.574383627074, 341.912989575699, 343.946049753676, 346.203488745425, 344.923470908468, 342.625402010722, 342.099061520482, 346.999998577938, 345.973710912281, 348.344549140487, 339.240507156505, 348.014101118424, 347.246936732449, 345.657090693796, 346.674534094879, 341.993774080227, 347.072991751425, 338.976653167275, 346.799055585624, 344.133255596345, 341.082757920724, 344.920381201557, 344.98945954913, 343.269038632657, 338.706424285661, 344.089347746497, 343.422826617541, 342.59997591795, 344.238328809862, 343.901468968082, 347.155295615142, 347.699123833474, 345.871004409038, 342.248170901893, 345.667958691565, 341.82570963726, 346.20205286809, 345.613539889406, 335.991658193242, 346.272386213051, 341.196560312765, 345.45052662144, 346.526359406634, 340.596236981404, 344.466190300157, 341.487379355833, 346.886074450535, 351.594695443098, 346.240868141869, 341.954777925845, 342.449829395244, 344.171439562988, 344.975832548935, 345.13265742265, 348.817037224149, 345.710406850078, 346.34506070325, 343.777285635333, 343.10008795785, 347.543583886617, 342.281727953876, 344.034819787942, 339.984846463872, 344.627424520121, 344.149114273128, 344.146347555876, 348.516140715717, 338.421070655259, 344.4817666837, 346.509706131389, 339.796512564208, 343.33839612671, 339.978453612399, 338.538530426882, 346.688730608803, 344.186735605818, 339.876465253365, 346.030180726294, 343.083457188384, 341.71425661708, 347.157035714638, 345.200042279623, 339.614775118401, 344.568653416668, 345.916315936086, 343.402017757121, 341.043333177228, 347.891081443087, 350.52030793414, 340.644658662145, 342.072336999217, 345.683784066344, 344.153598177046, 343.319845485499, 341.681758342317, 348.94411468286, 348.282383260376, 344.852801260745, 344.62807235444, 340.270109180282, 343.500624237741, 341.342712225572, 344.363023239915, 345.652308078944, 344.414464577993, 342.94634406147, 347.83005675875, 344.535137891239, 344.507294747906, 346.487231595391, 343.371398118032, 345.272641945641, 343.652948429823, 343.91282179424, 343.049943254153, 343.370029436299, 342.921041533761, 344.815278477011, 347.178331121039, 340.655063107994, 343.793710254543, 342.196270372517, 345.510193840164, 348.933189748367, 344.73493887731, 343.190389257203, 344.400617056701, 343.555928092379, 341.1365536911, 345.439018834856, 349.210159047348, 343.163163104514, 343.69388485881, 340.452504340823, 342.119815412322, 340.734081263695, 337.137893219917, 342.860982478513, 344.75029796449, 348.159396911157, 338.599375513439, 346.796178088853, 345.233337393307, 344.831174582109, 343.840073680992, 344.254046395224, 343.44673603646, 341.326596928055, 344.291564784496, 344.702803066781, 342.02006379896, 342.050250737052, 348.127466101493, 342.525395516572, 344.99835186295, 344.550002112059, 344.588311632908, 339.05094610263, 347.057166998187, 339.140785418226, 341.983153937626, 341.411740182329, 340.62099633211, 349.212366999616, 347.613628950806, 348.4648262445, 346.172351409301, 345.528823287717, 340.491971162922, 343.945990939408, 344.486482633304, 343.724497144785, 345.213363203469, 341.894233543302, 343.689997379312, 345.988641175284, 348.026727158195, 349.946118259349, 347.18291073417, 344.408623646678, 336.064639126759, 344.155028665296, 342.761322218844, 344.339332989078, 350.379352213939, 346.151681148184, 342.087938421428, 347.582832532727, 346.475776915232, 340.80415218135, 341.770073728602, 342.080111611644, 345.047926977804, 348.05761516219, 345.403647731358, 342.849113128075, 343.028928010584, 344.340991802071, 344.471846423939, 350.106399851205, 341.101655638156, 339.371259715045, 341.136904356575, 344.418143559171, 344.935786080301, 346.630856704175, 341.938274900067, 344.014762824849, 345.406140317406, 344.2453103326, 347.084903330146, 343.420622854182, 342.086654920567, 345.382298588651, 346.127791559887, 340.886879673777, 341.936433584706, 341.850609937377, 344.423251278078, 340.947944374252, 341.236560157986, 346.743579558434, 346.052749092716, 340.971974609811, 344.239181120058, 351.992787465465, 342.185976864422, 344.204485530073, 342.263432092009, 346.737733685614, 345.689515514558, 341.495646629643, 347.230262179216, 347.739754633466, 345.738062425945, 342.230101959885, 345.158655353478, 339.922115951928, 346.134896269612, 346.842947411423, 339.027064279239, 347.121641035236, 342.397391359373, 343.26628389858, 339.132621942299, 347.569589302858, 343.295590224317, 346.784412953181, 338.358012777431, 345.844406741538, 349.632188133156, 339.455808862521, 339.440288892683, 341.927471532385, 344.743820248059, 341.07550381285, 341.068417086337, 346.607082367167, 347.537547884483, 340.69708588866, 341.561236107257, 346.022928574698, 337.837507530319, 343.529554112864, 345.829859463562, 346.847749895204, 344.515353219899, 347.639708826148, 345.607593844547, 343.164686804098, 347.768967031341, 342.352334604736, 339.789070973858, 348.659347887757, 338.63316069046, 343.830285569726, 338.715319783188, 340.161502045196, 348.433432720947, 340.352523737196, 344.667057157463, 350.126465546536, 338.802990212587, 344.523353536977, 344.96667482329, 343.698520859511, 344.046207110089, 342.363969489486, 351.513249598174, 342.518563031512, 345.255975483013, 344.865687771728, 340.7149113551, 342.553172525098, 346.988593005182, 342.122672514413, 346.003842013837, 342.076308392997, 346.65807684799, 344.35802869894, 344.751694444607, 343.572156427301, 345.605450379873, 341.308063556106, 346.79401604684, 341.274340485672, 347.533897684795, 345.533978174881, 346.247720322579, 343.327600087543, 345.795640580333, 342.084598993556, 341.200126269972, 346.071061283608, 345.390853989744, 342.766972592772, 341.902582892163, 350.165645601392, 345.424429267251, 341.932622276034, 345.845690762519, 345.072662771308, 345.443221746571, 339.378716709198, 353.027235713735, 346.226426104546, 343.831373295592, 341.827560024499, 348.309315190521, 349.475221500072, 336.808003285392, 344.834880214381, 344.247206616233, 344.962526058081, 343.378743691522, 345.423900267863, 340.955815985424, 344.187421243427, 344.689947039723, 344.367888915094, 346.731776933266, 344.379438614593, 341.650384064476, 347.884435407855, 343.233841507594, 341.148424782672, 346.123765887481, 343.508894229522, 342.701052836937, 346.69437450544, 342.854606799044, 342.583374824036, 342.898241469688, 341.881232171735, 346.434258223586, 348.443147312108, 343.88316076663, 342.898570312952, 343.209412471165, 343.002301777316, 346.952580793275, 344.83725715858, 344.935873722401, 349.521783591741, 341.936017960585, 343.014100878956, 345.90060080864, 344.076579408976, 343.455962550345, 344.269281381508, 341.094436200584, 342.497872167643, 348.926157861246, 341.020148336894, 344.756824100516, 341.041591088331, 340.637870807886, 345.390171450217, 345.396064564829, 343.831062128999, 337.325439927245, 346.110958368063, 345.771310250241, 341.906503768294, 342.614491548261, 344.065685752823, 343.105687713579, 341.577458108187, 343.75233265417, 343.843186317126, 339.96705382776, 345.127652592692, 339.794139561472, 349.228548659472, 344.416591862745, 341.50699053794, 340.702443360263, 346.85456933714, 343.669557373283, 344.854824824995, 344.731734445444, 349.160028493883, 345.654051249496, 343.648119520608, 337.783745053412, 346.943578025152, 348.309574717716, 343.51590549032, 347.10870048106, 342.027309488026, 346.703530507821, 344.541993484372, 348.634355399749, 346.933054813024, 339.984624708545, 343.200961921312, 351.590043808505, 347.015556231751, 344.686873536061, 340.171723372533, 339.442372533301, 347.088316240953, 346.035697566618, 342.877154850564, 343.120930002977, 346.569499781086, 350.426494514485, 339.985813546203, 342.41984791234, 342.679070405857, 344.763259513542, 343.150939251252, 342.82995221746, 341.569270265121, 343.991405792062, 341.696426323095, 349.557878195085, 345.846653203098, 341.75754868883, 342.801158892343, 342.202121356438, 340.00782584462, 342.314495972518, 344.883450694556, 339.686859153254, 342.291324433482, 340.252079810498, 341.821881180323, 346.434530704794, 344.174608990232, 347.466079849845, 343.756334886409, 344.219455665914, 347.028300024494, 340.258138584683, 344.235305296495, 346.26895960568, 346.123933208141, 344.142492806954, 340.252201053241, 339.012224770937, 346.514477617723, 348.680866706516, 345.541526405841, 345.516589860231, 348.964997790026, 340.56790475313, 345.95420726561, 341.11871402189, 346.306748100108, 343.422459711878, 338.198896699948, 340.308084460555, 348.091869460962, 344.898016792211, 344.531056148995, 347.190990157537, 343.545650180033, 338.484552730544, 348.588456160868, 343.148170798639, 346.480793213215, 340.529532598244, 347.486154094669, 346.060020597611, 342.236909047699, 340.65639907561, 342.033628779892, 341.230211116862, 345.525798191065, 351.688755353262, 346.506870378474, 349.754290527782, 345.01442995545, 345.486777633372, 340.445302449338, 340.933680760233, 349.842379471625, 342.498223389486, 349.711525975179, 345.290867565253, 341.430813819342, 349.109949711104, 343.203624055261, 346.725608665898, 344.795752361525, 343.481685767146, 343.53777356641, 344.183259608616, 337.80857514993, 344.191602150445, 345.613955644358, 344.341506340589, 340.442493711202, 344.976224819194, 345.697473888037, 344.875132201169, 337.069834379481, 344.835713818594, 339.148611836514, 341.389360145101, 340.557581653584, 342.99541386503, 338.770474268229, 343.016074230113, 338.93097080978, 342.384879117323, 339.357392915007, 339.887649240121, 343.983664760112, 343.093215826998, 338.74420494032, 341.294665901055, 342.197069137095, 344.599529230923, 347.41856783164, 345.964122387016, 342.079900351021, 342.961431200494, 344.886049817718, 340.54993187969, 344.627205628395, 350.352662400614, 350.570909760821, 340.916093232469, 345.211341956047, 343.684810513437, 343.185343407541, 346.908518606494, 345.175458074307, 339.853877707962, 350.830609343224, 348.48263928271, 345.825814889436, 342.971975757264, 339.778862776241, 341.049255784629, 345.2568487147, 344.10903374564, 341.756219183302, 344.713157377378, 345.121430970449, 342.042373360984, 338.770598878708, 347.001167254447, 340.680703630039, 342.765637807081, 341.747054603265, 340.647978672732, 343.551129864322, 343.856522969597, 336.524898680743, 346.630539408967, 341.799278260895, 342.833502585712, 337.566680690272, 344.306646235976, 340.589509823715, 344.767704500203, 342.888988627332, 343.976064572989, 345.884168079853, 344.130281531622, 342.085908154282, 340.577695751591, 342.855715281673, 344.030414573967, 345.456732840523, 345.143699075559, 341.55537681359, 339.653589684524, 345.514502794989, 343.224324714005, 345.245125274033, 346.165879102386, 345.409466774814, 338.216292159378, 342.158475511394, 344.444275357992, 346.239786759856, 342.005680016321, 342.353811590151, 344.455936694972, 342.371843752945, 346.685620516139, 341.222191947105, 343.370782332549, 341.48024011139, 344.237313652947, 340.214469636816, 343.488512511131, 339.915155911442, 349.105912494507, 345.513238398178, 342.367394183823, 339.146321075883, 345.952255666641, 351.12112573646, 344.957844032114, 340.237875638603, 346.578897764877, 341.747379119771, 340.86377381587, 349.755245432995, 348.855565795239, 342.717064734624, 338.81522558048, 343.865501567952, 339.33094734931, 343.416694641159, 343.896023416867, 342.319551802178, 342.296897235845, 347.203878421354, 342.784220700006, 344.956330933952, 346.534861243215, 340.747229515542, 342.663465082548, 346.277985126684, 344.149452996308, 339.658930259987, 340.007331000979, 342.596853968247, 347.23513727918, 342.962968520619, 342.264509206696, 346.907920707027, 341.700865987429, 351.64380176097, 343.941511523722, 338.818732792504, 341.482360273499, 344.568824977173, 343.83887908232, 343.956707665074, 344.650515559683, 344.075788452402, 343.732635563883, 343.108930423732, 339.44819671542, 340.795081731505, 342.794279435123, 350.532377310153, 340.76458513244, 346.388815531935, 343.813321298181, 339.688303227766, 345.419101340144, 345.791772358575, 341.075254661052, 342.633818741482, 344.840743839118, 347.780106289488, 344.545297036652, 346.22124554176, 340.660637388948, 343.73890867929, 346.028520157973, 343.299909585163, 345.734636231009, 341.709239783955, 345.716763990086, 344.710739025115, 346.619508861473, 339.93421100798, 337.072120534747, 347.151706460136, 347.527578021346, 337.858533568548, 345.69024704218, 348.106042729587, 342.912217766166, 336.092848000858, 342.400393076374, 344.088400708242, 344.001012526505, 344.220667133613, 344.932636876067, 342.153173552618, 348.878479548566, 347.348354796038, 339.807467752895, 347.854011510651, 343.588059119085, 345.991084126222, 351.099567147838, 338.885313040677, 348.337330698037, 349.095589813647, 342.473387539622, 342.338531982341, 345.304034177454, 346.343618184469, 345.098432793523, 343.674603100993, 344.215824865931, 342.119299518082, 342.586509670218, 337.971803683579, 341.420205738911, 343.586004579444, 340.883585575722, 340.058056560215, 341.863989597234, 341.139186812386, 347.982134043725, 341.380183440711, 343.963156119297, 341.132930336795, 339.578717316649, 339.263415653973, 346.381473677601, 342.052537488599, 343.035671246832, 345.180397139856, 343.885540072988, 346.65626217221, 346.312062903898, 343.39264266394, 343.480107014384, 340.36329513241, 349.153735152306, 342.284243019639, 339.082573310394, 346.535120136894, 336.045622254991, 340.003748091047, 341.940723804771, 343.22399060966, 339.110268515886, 343.040638733461, 347.23037589004, 348.81956168018, 349.99593806293, 347.496435210255, 340.661940293156, 343.462516333866, 343.846600756078, 344.107488106158, 342.551896671258, 342.055835731642, 345.922127548428, 347.470574999096, 342.751775133951, 343.12063597644, 344.310869643385, 341.54715901488, 346.455873177552, 335.238831140385, 343.312509303487, 342.938688611389, 346.093037671918, 342.992281730911, 340.207995605739, 337.930681525037, 352.246119475613, 347.33701430817, 342.808054221603, 346.180142367794, 348.637375019772, 343.605222288432, 339.902696693452, 341.171650363639, 344.373328844608, 341.07091596402, 340.858494082714, 345.398668376751, 343.690157892368, 345.427610034328, 339.33547767532, 345.802012651414, 346.296481448614, 343.617553190932, 345.759600823063, 349.706541167733, 346.869040515028, 339.753976041922, 343.619758686758, 346.772909798687, 345.779234550103, 349.427875977084, 342.217248997994, 343.63132237741, 344.226920553184, 345.045832189683, 346.502275586763, 346.53624855942, 343.256444548716, 342.02845055694, 344.703557571418, 341.048362462341, 346.126011545611, 339.416102245046, 343.71475483025, 342.34529006759, 342.456195961102, 345.049267961828, 346.254929023915, 343.547717977844, 346.348074768701, 349.431751191435, 341.748291744815, 343.957003465377, 344.667685296766, 342.561743374387, 342.813887092179, 338.967075391696, 340.381219371806, 343.506332876646, 343.564140589553, 349.183641904106, 338.566574845005, 345.466883402551, 345.229044001106, 344.766872927247, 342.987329247612, 343.4540648792, 346.41983568894, 339.77253129984, 344.715553626583, 343.948758823263, 348.578352176112, 339.819042389132, 344.652875651556, 348.552336848925, 344.716140951266, 342.693218939936, 342.809753179014, 339.093963110331, 343.457011450737, 343.38644603309, 349.557788634036, 339.928860059166, 346.007506027704, 339.734496389749, 343.340871254036, 338.211187217248, 347.513344988225, 341.330179575466, 341.266886078401, 346.040028191625, 344.686331623686, 346.302331444783, 342.980048504339, 339.366388055981, 339.948985679472, 340.470487977806, 346.492043338864, 342.283127636536, 345.640450571442, 352.676175633165, 341.693757920827, 345.948519523757, 341.989903403189, 343.454433748596, 347.061807999385, 341.851777019529, 343.464249357134, 345.779303597039, 346.206606276144, 339.976179046948, 344.463550009908, 341.430598280126, 347.729602654878, 341.534885781387, 346.217857809662, 341.177360717045, 345.00752969698, 342.818904234392, 347.248104043187, 342.045219300871, 343.886322464554, 344.070597229267, 336.481684466622, 349.737001430651, 340.447268919892, 341.758526282269, 351.124458851876, 336.870156455967, 343.537150200824, 345.480593075186, 346.891058335129, 348.630888027028, 344.217010863083, 343.144791478392, 339.981482200362, 341.009433018124, 343.748574622198, 341.576514160815, 344.197522426364, 344.562338524827, 343.660534831093, 343.69404970363, 342.288004095013, 338.856633785749, 340.843469206245, 350.217199439319, 343.962759020057, 342.377164339456, 342.968391815505, 344.86778063052, 343.636706441837, 342.096855536511, 345.557662987721, 347.984022720563, 347.742470319214, 341.477108340743, 342.001715610225, 343.238105400283, 343.846501668352, 344.743893050025, 347.609537284117, 345.839083778494, 345.645644671348, 344.725111050743, 345.570693521753, 348.624584341327, 340.909374169583, 343.751551550241, 335.224734199916, 345.98131828895, 344.756175841269, 345.765729207892, 346.963038463048, 345.567874206107, 343.526134409778, 342.222978497435, 346.430773980529, 344.903159118273, 342.31315124784, 342.756098520644, 347.017784943544, 343.715600527124, 339.224632719936, 345.124516171733, 341.259514193563, 341.191628962501, 343.310260836964, 342.878495801015, 344.645933314643, 346.750889785497, 341.656078405018, 350.607110921665, 346.255299028746, 343.532034909638, 344.945009824972, 347.995289311029, 345.689804708813, 344.524751508414, 342.14176762878, 342.199078754738, 346.065050409772, 348.00317106538, 341.209855326667, 344.953797574597, 342.44576346497, 343.981425721998, 345.926587891792, 345.636955806312, 347.836377642572, 343.815181333286, 349.380813000368, 344.4810414584, 342.84567443784, 343.334735215628, 347.580320834179, 352.137153142243, 348.066976725715, 347.287167469384, 338.248086049767, 341.216578016644, 343.719368191575, 345.974058055417, 343.450879079945, 345.420475702566, 343.607095728058, 344.85613788844, 344.45837032611, 350.642904657469, 343.556452693833, 345.512271199614, 338.629093019966, 346.627856495353, 345.13963162305, 344.201263232406, 343.057918781801, 346.9790817054, 343.798032321063, 339.841198452681, 342.690804282833, 343.281316368171, 338.806894997611, 345.698724918027, 347.48681943179, 340.419678949066, 342.805313177719, 344.185014752915, 346.015491001066, 342.841016410495, 347.606850864506, 348.959707715266, 346.318422696185, 342.155989485139, 345.109365866399, 343.478941868692, 345.540331624434, 344.603001198872, 344.194136630605, 342.910927023858, 345.264879931931, 344.420481675946, 347.502038776869, 346.385126865058, 346.399032054813, 343.061376720406, 342.742590454426, 342.048138919285, 345.621308767895, 341.943621380185, 344.844700534147, 344.726364062781, 342.821317369266, 344.783974549212, 345.823142058577, 345.804429067308, 343.996323847574, 346.517865811499, 350.44716139833, 342.545615987336, 341.885332918299, 345.192361307658, 341.542503799902, 343.875798806198, 341.64557081238, 346.890273821174, 341.951555160911, 340.169892044645, 344.237649290293, 343.934308145762, 343.286683664608, 344.523296840302, 341.309651675081, 348.317058708733, 344.724546557947, 343.282745072444, 350.13919113961, 346.133895397267, 349.465249024644, 347.034811511701, 344.508899700912, 350.160019759788, 347.482341977111, 347.524548495593, 342.13400610947, 342.814585306647, 348.247422064494, 346.122742791314, 343.746256541486, 344.358313852327, 347.868041672312, 343.130595539052, 346.851309846569, 339.809658966721, 345.506138056497, 341.140434068687, 347.107581195286, 340.342124371266, 342.456904996036, 343.0058126093, 345.445107020893, 347.34363641851, 344.313748721434, 345.13847419692, 341.659413544251, 344.291358517774, 342.711204401854, 345.53751820718, 337.833568447061, 346.32636714798, 345.540455305632, 343.510922975971, 344.950362088398, 341.367052529368, 344.178237401037, 347.592343630898, 344.413339297563, 343.59422897448, 342.469744204325, 339.765866394597, 339.848049439424, 347.14993701164, 337.741375187186, 341.613603418519, 351.27996774098, 341.569913050801, 344.274100374677, 341.673476533852, 347.102919451277, 344.342060983291, 346.55992411432, 339.689426973565, 343.506742198767, 341.101935190231, 341.804291970182, 344.629199207979, 350.413921134375, 343.086993477888, 345.593621894027, 340.821295608092, 347.187795929617, 344.621287091538, 344.946589549679, 340.106864368048, 350.832564786861, 341.980075177187, 345.460386099998, 344.214177658628, 338.078448275903, 343.488155925912, 343.84976395035, 345.089364694445, 344.245336465432, 350.387783384478, 348.073574399801, 337.784674084142, 343.270044130206, 346.815147491922, 346.293666548626, 339.29725648721, 340.965547872182, 348.198850646943, 343.007520624433, 341.023045823548, 337.145692337852, 343.623793560978, 341.182836232038, 343.21898038707, 344.637725798087, 348.767886212022, 346.805254518665, 343.495812640376, 341.320767402719, 341.962986849916, 348.194161505359, 339.242086894815, 342.472383011819, 343.855347031132, 342.71929092868, 342.400412225738, 339.2550425669, 341.528981950165, 341.740096071547, 339.554122162107, 338.936829027646, 340.756873268026, 341.684920349568, 339.346546996055, 341.78331002105, 343.814010092051, 343.175418895725, 341.240346134538, 344.032614002752, 346.407623413044, 342.80268823287, 334.728116775821, 346.227101619914, 347.950305966738, 346.211326253303, 340.96078736061, 342.161097730469, 337.159612795674, 347.112006418527, 339.6873840301, 340.337766606222, 347.727383009555, 342.912709304374, 346.121016994125, 338.981347106332, 347.431153558237, 344.612842934647, 342.914771157961, 347.93495087755, 345.679730308178, 344.288602774519, 342.317646289027, 337.449133518725, 342.196506811507, 341.915866528296, 343.118618944962, 345.169438872622, 346.515246471732, 349.174762320109, 345.892557544678, 342.587473031471, 345.535764476049, 342.978116286683, 341.459163489485, 343.037850684117, 340.932732735907, 341.614780409344, 347.446825642899, 343.24835048803, 343.674362388953, 341.334691650806, 345.062831946662, 343.918509769777, 340.678139579522, 347.768992643115, 350.343489965147, 340.734133668128, 343.871339818678, 338.917250923705, 344.838884353557, 340.617009388402, 341.815796836325, 345.972612372785, 347.278253604484, 345.780374398961, 345.90475609336, 339.632487096804, 349.979250323785, 346.011830325783, 349.260289163406, 345.503017195421, 345.225774610502, 335.93719966022, 343.731010625148, 341.489566339816, 346.602512627043, 343.881206665198, 342.588750552397, 343.534020475962, 342.478132706745, 339.895822268565, 347.881891408114, 337.478883020585, 342.291568312072, 343.332507424518, 342.469620327562, 343.681026712855, 344.546692732943, 337.540648834995, 345.93135327106, 347.247803307506, 347.123543903349, 348.72720929634, 343.127227675745, 346.460553255562, 342.294366318919, 347.388726064293, 344.707400128487, 346.864949914656, 343.957424739511, 343.383393045158, 344.116811254892, 349.407346497864, 344.644796165826, 337.610473495349, 343.487957069809, 341.842201340816, 342.984484792739, 349.978034548782, 341.618244141568, 346.3665151623, 344.685990984375, 344.592756201195, 346.911915028884, 345.839708338437, 343.923857904384, 343.480639689861, 341.22770557742, 344.764257335133, 346.638315785585, 347.05666929226, 344.25030203968, 348.400521017137, 340.880950993373, 351.176345028647, 342.021754968997, 347.41048858782, 344.80823076797, 349.121733475282, 345.187039670652, 340.35055216407, 344.177960785336, 344.273082396474, 346.862317121306, 341.299522533788, 341.212677200815, 342.520656319514, 344.521206003369, 343.840703341273, 344.450101841871, 347.904450100642, 342.674165467206, 345.055822185825, 343.240396911794, 342.503611970306, 343.760332220592, 349.674868151575, 344.590872264321, 348.683392979782, 345.895776780354, 344.325662776981, 340.79968040141, 344.116038855489, 348.164475538543, 340.858071098559, 341.883555965413, 350.250593807124, 345.845394839244, 344.339999245828, 348.10004251218, 340.109917371457, 348.612063131865, 344.032997141846, 347.507652462588, 341.225517870701, 342.302213654738, 345.393043097179, 345.389382644603, 348.608375156934, 350.370810511845, 336.719739680868, 338.839646872559, 346.552640247778, 344.759055963883, 341.963517508388, 347.42733574265, 342.843848887818, 341.749107288876, 341.687839223834, 343.508930099579, 346.496129115889, 342.462901420586, 347.165140011761, 340.312272960963, 341.82176867755, 341.745532240642, 348.275019350498, 342.913891243555, 337.260831327385, 349.259337776218, 346.515561380024, 337.393813326621, 343.105564023872, 342.14804818004, 342.890199974476, 345.739780212727, 346.156700072303, 343.389950679551, 341.171307215991, 340.453687068962, 342.943883589365, 346.48750703381, 347.014844598702, 345.519373913971, 344.510082017717, 342.489049484431, 342.017796515127, 341.748846395305, 338.249700500952, 348.595644514292, 339.991460551711, 343.975575513188, 341.785311092076, 348.514342380058, 346.169982327291, 344.623042469578, 347.584098901464, 342.767664493735, 344.339242771523, 337.787621137682, 342.022794076021, 343.768967344089, 346.044932344554, 347.30656563248, 346.754396418222, 344.573814618767, 345.409273540681, 350.372594609862, 338.694223099153, 340.058651831308, 342.577806194013, 346.308566008687, 343.885094701403, 345.238107504792, 342.534195493765, 345.854891688282, 345.182488920449, 340.933117193077, 346.036188995226, 339.647431760328, 341.231351332127, 349.748651921154, 348.458640117363, 346.981661205831, 343.805701389807, 345.72332718573, 344.733864902361, 347.010744660154, 346.640559080536, 338.06712735169, 335.618717182209, 349.829197084785, 346.557905640064, 338.807546649341, 346.764947144317, 341.32796966933, 337.024791247166, 344.862889479921, 344.536038806845, 343.446771346801, 341.504430667261, 342.018887953791, 343.064841049154, 347.518908774647, 347.571214576564, 341.757119989204, 345.39609586209, 344.095948074367, 341.582321538651, 343.936540779464, 346.811764438287, 342.431591016227, 341.648225466269, 341.775214271857, 345.778555969159, 344.700966559549, 346.869520189572, 343.741729398427, 348.344772596685, 341.893214967702, 348.93263028914, 339.945018710074, 345.178709522329, 343.574374395734, 343.008767264036, 343.760314680281, 347.626044537068, 344.653720925922, 353.186952683182, 345.521259589126, 346.355609769435, 347.31341579448, 338.504813723865, 343.720472788033, 345.118229843988, 345.272580688044, 342.152234607938, 337.702518651644, 338.636532244593, 344.758493271008, 344.403387770316, 342.226695702317, 342.159598738801, 343.514100546935, 343.629446921415, 345.140284544883, 338.672190496338, 342.148333181487, 346.675008952954, 337.74465033654, 344.297286273601, 348.517128581649, 341.864395930372, 342.965704475603, 339.456569986942, 344.766866136441, 341.661512185017, 348.992485361388, 343.806054410887, 345.157472395929, 349.531902084244, 343.850215107232, 345.314529666149, 347.824061749786, 341.34083975456, 345.337634820498, 346.164378890346, 344.648065512441, 345.967527841383, 350.728092117553, 344.483624146965, 342.447331872903, 347.44901263567, 348.248718588364, 345.632191741686, 349.287796302708, 342.591018325479, 347.178518089487, 348.057096144363, 350.319417013297, 344.126471494273, 340.975358250011, 343.420659925523, 341.780542132277, 345.654204210826, 347.449787334608, 348.66046475095, 342.616593581009, 336.49499675554, 349.6058511642, 346.407400414239, 342.661250293412, 340.504791911627, 340.684825941667, 339.480364766258, 338.89064637467, 343.87886576403, 344.663895458971, 343.846648747558, 340.797540372357, 341.614533303423, 342.251897648207, 341.116507188717, 338.174459811866, 344.407547363185, 345.847436159261, 340.020881000524, 343.524797014372, 343.096058005143, 342.610105784367, 343.832862259181, 344.728406168534, 340.265609886266, 340.386778550793, 347.517021618802, 345.953394042337, 346.129347558604, 345.985318290631, 345.575495220481, 342.735211052773, 345.449097035166, 342.357307449003, 343.404679178677, 341.559491624634, 341.205185469543, 346.199096971043, 341.435950468044, 339.978018371439, 339.58019395063, 343.597547654401, 344.535768229894, 342.198673538037, 345.845180267164, 340.967544184372, 343.854933718963, 343.213696624908, 343.022524485253, 343.387783542264, 347.02376464786, 337.994838591527, 341.920087804033, 349.540394904756, 345.070874774685, 341.075743533428, 343.571207283531, 343.963271778501, 344.474728096669, 347.603298349853, 342.954732376645, 343.591211306359, 341.497677925864, 344.470573979063, 344.943928065785, 342.630371427357, 348.696506359476, 344.191749256081, 344.066660823895, 347.875397728123, 345.220767971181, 345.540271976078, 345.389776497331, 344.797303334119, 346.215478618372, 337.735014545033, 346.232392624333, 342.904470841371, 338.615811218946, 348.409296648642, 338.09947449669, 345.297649313894, 344.016143061788, 340.049118561726, 343.675952709272, 342.760049882865, 343.627670432192, 345.820200046852, 342.804473979104, 335.110095994242, 348.922728989888, 347.901876601625, 349.835113714986, 340.991174882779, 343.748384133734, 344.314351997399, 343.985220778024, 342.828951024696, 340.871733565719, 347.116731810558, 345.576844052702, 343.216454311745, 340.475133085303, 342.103232572234, 344.444103735788, 340.204302162363, 344.070808331865, 339.416806933951, 340.470291013973, 341.887337961795, 346.106322587814, 350.571492204103, 342.084660287552, 348.030419630766, 346.787043500325, 341.680488594841, 343.374420249712, 341.940342659814, 345.564298000707, 347.727992318919, 345.263532635168, 348.268595789559, 344.538735859171, 341.126678294925, 344.474650679657, 342.035813161812, 347.140612707381, 342.45775042047, 348.890785805001, 341.718725793299, 345.104945544179, 346.47129339948, 341.395754313004, 341.637542469295, 348.305380679096, 348.671626861201, 346.046500905244, 344.971386978013, 341.609462589998, 348.453862203164, 344.860936794828, 346.382538074197, 345.588449301405, 340.062751609425, 342.391250350055, 344.365316455602, 347.377094962257, 345.165465432992, 343.236804529372, 340.521724370065, 345.970987857009, 337.569856563323, 341.999613843655, 340.07132756607, 339.722892671489, 340.84197790555, 343.097567146367, 343.458212616769, 350.141295815203, 346.434468242883, 343.558555151132, 345.140243055089, 342.274649814673, 342.69283995603, 342.644989407387, 341.306817546964, 342.317385274482, 347.37449052633, 344.618794329674, 346.67507081642, 341.194682642465, 344.473727109853, 345.980807203926, 347.283236467189, 346.189406407255, 345.451330333962, 348.672441264662, 343.876216542354, 342.837715103451, 345.532794960104, 339.236474719752, 345.686568867085, 341.148126703477, 344.607103299343, 339.384417206252, 349.421407983334, 344.0861844653, 341.87273967831, 340.047034853295, 342.993350608013, 352.227835257678, 346.313769016885, 346.601863942359, 348.755807981381, 340.888784659192, 344.451464612117, 348.947912942907, 343.828908136457, 351.73652458502, 348.387540095451, 343.806347071, 346.591636991301, 346.941355235421, 347.472521869153, 348.139570178168, 350.491435290165, 339.443687291463, 348.789848019281, 340.870605161333, 342.656775706851, 341.618870391219, 350.491164933028, 342.570911466699, 346.07891350586, 339.511653913227, 342.701161317498, 345.506652466631, 341.393874896088, 345.442547764755, 347.569237081795, 342.228095342162, 344.493876845098, 339.792019702459, 347.654258536097, 337.711411874788, 343.352234260902, 344.39598314018, 344.442208743318, 342.199879029325, 344.481518490817, 344.016878587243, 346.137453590907, 346.626001529273, 345.602043916342, 348.971791299194, 345.270223534268, 344.155415909193, 349.105495952145, 344.270025337724, 341.898769243629, 340.697382671399, 344.145276453443, 339.725923911035, 339.179065738656, 346.184733982309, 343.053841308511, 346.456236938177, 344.097460333748, 339.588444185979, 344.585129257082, 340.343067797174, 339.816666342405, 340.107469254481, 345.062352250976, 338.749800627483, 343.683480363068, 343.271861737261, 342.354719065954, 350.324249639224, 345.762338034276, 341.368309599006, 342.069829932732, 348.223013435613, 344.963075252062, 342.736826008577, 351.985853377684, 342.734277820884, 343.027469815505, 347.076590644743, 347.178972391451, 343.217462186664, 348.553323912874, 345.712243940102, 346.74711625552, 344.840046173701, 345.041242853602, 341.337628103259, 334.257158352164, 345.492690108567, 345.781211776404, 344.356387749215, 342.511465485948, 340.4799219834, 348.774343896366, 341.198068948425, 346.421215619336, 340.718570603924, 344.671097744919, 343.006188536098, 346.797657879812, 345.45934425745, 342.00490875436, 333.788245164283, 347.558658628985, 342.022448014446, 337.695910513662, 345.128615615832, 337.873216594933, 342.433681727068, 343.488472126305, 342.965567674037, 348.650461299737, 340.817615287321, 340.603999906522, 349.1704524015, 347.187461558578, 342.274496967125, 345.310848359781, 342.013359028265, 345.871291636852, 344.000438565475, 345.757828937004, 341.852004268261, 342.343779141467, 344.243449295815, 344.947205375705, 348.382332185654, 344.262509262973, 351.054283619428, 348.700603361496, 344.062557193755, 340.438969666312, 342.96689812968, 345.364092733817, 349.022059167423, 346.556211034007, 352.023980867939, 343.331254269603, 343.269246134678, 340.528363404791, 341.122565373198, 345.59517870001, 346.651536343323, 347.930781677173, 340.499152643449, 343.202329232514, 341.291622993586, 345.366528095322, 342.369435872079, 343.440637935035, 347.161922557051, 347.234835909285, 344.884304367458, 340.344194514753, 348.383187316325, 342.43041614657, 345.310671904353, 345.693426712525, 341.45608598969, 343.941062872723, 343.312842618489, 345.601233352287, 343.531203861716, 344.303229242964, 343.76816293607, 342.722004967976, 341.103014177031, 344.638061558519, 345.547717725125, 343.655321491272, 347.961500019092, 343.103291759277, 343.457519715286, 345.21073447386, 344.235692571636, 347.162771689325, 347.27283130602, 343.206552351573, 350.107073001827, 344.655488981102, 344.599354659511, 346.840486190296, 342.076194507638, 343.795022954447, 345.148741809662, 340.718529793792, 347.742254636268, 342.327650777863, 342.017507393096, 345.814858919618, 341.702360028218, 350.306654858132, 342.345385183243, 341.336586803731, 343.134283213956, 348.266520316913, 342.555057305253, 340.636426141527, 347.399013059588, 344.985099436596, 346.642785696329, 346.889613484469, 340.051636010608, 348.003591290902, 346.359173727487, 347.262411003352, 342.43211387147, 346.506004281371, 341.45484133366, 337.838887541276, 346.174141258452, 344.946891749513, 342.759972807699, 342.698566405204, 339.957945567518, 343.450274637882, 344.568205090735, 340.231323708212, 343.598643439431, 346.932981487611, 349.973867835694, 345.090024918609, 342.566039440667, 346.436732984199, 347.239093285778, 340.599942220208, 342.705293853219, 343.429270515366, 337.880496692155, 342.535216865783, 341.803609377695, 346.135921254681, 336.908253078091, 343.451731640376, 345.864598516675, 347.237473971232, 339.379224716462, 342.764107223152, 345.630553898483, 343.054326403655, 339.842091666436, 345.282466024106, 339.850154322189, 351.12340661153, 343.149777671207, 343.053573257757, 340.848598982198, 345.214955620586, 341.014430208827, 348.544155338637, 343.041274822599, 344.931750011762, 342.530984286155, 341.164887588084, 338.298107656556, 340.508575623852, 345.757111897811, 342.629728791095, 338.685317279065, 337.688788809444, 342.297147388423, 342.446747245901, 342.455491023498, 345.582686744589, 344.386976549788, 345.548144703691, 348.399063957874, 342.276924584836, 342.486910945055, 341.877874467194, 341.218238294161, 341.574317615621, 344.498842161495, 348.960724890692, 342.806844098702, 346.669691253068, 342.643230125435, 340.810117218538, 339.004240382257, 345.087308969092, 348.157603895389, 342.961065734348, 349.190952345065, 341.700141610375, 343.604812008057, 340.463486774497, 347.095779356794, 341.818596422152, 338.913454385069, 345.092032703343, 347.675761970498, 339.901201209857, 341.61807406182, 342.920232953724, 341.918735152208, 338.553245877112, 344.925125089202, 345.341042750554, 345.97972741209, 342.827918331088, 340.71252253119, 342.487752810367, 342.530262567693, 337.545602185922, 341.231406984102, 348.281699626154, 342.514327776317, 340.259184583532, 348.039243577029, 347.651472056029, 341.604145356137, 343.827927152402, 345.551266753875, 343.961525082059, 348.362523846096, 343.399486356668, 344.453622311647, 346.538919599382, 344.23982414424, 347.673814015219, 347.578037284184, 344.541643089355, 344.037511446826, 344.106194180843, 347.71496989157, 338.84179202403, 342.835340920453, 342.452879344115, 343.959205827544, 347.429401317647, 342.680907813905, 343.044653659936, 344.14338852179, 340.877335898824, 347.36687468596, 339.267831894889, 341.762099699428, 346.564597686831, 344.379555336725, 346.62443667125, 345.487660747698, 343.629784366955, 347.28651260571, 348.692238985081, 341.443593471295, 347.642330053629, 341.167226355629, 342.651541173661, 340.778480323711, 342.445908817831, 343.00331561725, 346.857992675441, 342.875221863419, 344.629557312388, 346.761389134654, 341.913975496341, 344.629932443969, 347.075546524546, 346.593708747922, 340.947173115563, 343.854257283606, 347.446341677913, 346.47569944583, 346.333878776936, 345.86765902865, 347.987001079126, 344.062248015717, 340.072589546285, 342.588656194003, 342.667307577476, 345.568671802864, 344.851591004078, 342.847497833057, 346.247690162759, 344.993972503754, 349.514865837384, 345.53756481593, 344.435249092481, 343.976479004794, 345.513323580786, 346.958278287223, 344.839241174745, 340.786220793137, 349.950587893099, 340.115757451834, 342.111175307728, 346.882761676071, 341.614204394593, 344.142726963467, 342.207769097361, 339.297136412861, 344.797116851628, 343.045913852814, 343.260649079412, 340.111271961647, 344.361803560117, 341.66912249019, 346.731047664095, 342.081860908818, 341.240594959891, 346.115437577021, 345.925694609228, 345.618454573727, 343.80816674179, 348.658181782575, 343.095696745888, 347.491486475271, 341.740984821261, 341.595347803823, 344.308686973762, 348.200758748233, 343.951195466793, 345.219149002721, 339.845040506641, 340.93590010816, 341.126771539558, 342.588279463725, 345.091843634078, 342.379545917323, 339.984572896073, 344.138089698398, 346.169956959819, 346.231099391946, 342.413899597307, 344.668354570425, 345.694289913452, 342.44074354504, 346.780835129253, 343.393099074876, 341.740877096972, 346.107476999023, 345.321453553407, 341.355697442699, 343.568969956668, 341.567825829098, 343.436001335138, 342.485105833655, 336.826286162188, 348.524856062788, 341.764431817816, 341.047210012726, 346.153045168303, 346.055648355605, 345.724473201345, 339.270958535306, 344.486107744433, 340.442976012125, 344.333062693465, 340.885329827558, 349.587996004894, 346.28724759633, 337.016757939496, 343.120489301164, 345.384547951757, 337.740551453608, 348.645136360403, 349.341372460062, 343.979269660181, 347.490257699275, 342.127454627202, 349.314711269189, 340.453248696046, 344.190955905688, 339.73850149016, 343.759425862714, 346.400885618596, 346.509399896643, 337.203848369254, 339.224467785389, 343.739370915605, 344.266051258244, 344.429635703546, 343.548471226459, 340.280957669737, 342.365375192004, 345.476975440473, 341.480024280027, 344.429545975707, 338.25654307516, 343.99225465582, 337.236972683889, 343.749728291575, 343.266280777764, 347.795586418148, 344.300049462028, 346.574907495721, 342.634466120201, 342.574396261183, 345.147478763634, 346.320751515286, 345.329756801839, 347.612155257104, 346.494585517223, 348.010601976012, 342.145154740088, 341.235805965641, 341.004008813464, 349.497401191568, 346.370228689162, 342.818792728228, 345.648466105381, 347.234146012679, 348.374540996866, 339.572209541511, 341.839436555476, 346.470815940914, 344.687999984775, 345.31282001373, 349.200869512871, 346.871774910034, 346.242899691242, 346.731946831626, 343.056042305181, 344.304031566925, 341.752365090673, 345.556276833322, 343.521107928363, 343.115869857676, 347.923832136376, 350.400468353508, 344.961614096914, 346.685853803456, 343.985547489091, 340.20459318016, 344.786123665208, 342.019698999894, 346.509436489425, 346.484392446692, 342.450322375558, 342.376867248859, 343.584722922462, 341.078312469999, 340.387093021607, 345.462113055588, 340.049401568268, 346.633943465654, 337.065038947668, 343.20367471908, 341.967438072459, 341.631637539155, 342.636656599806, 344.004144195845, 347.037116199459, 336.730872598961, 342.555088955874, 339.792818608799, 345.06603198539, 347.914183786565, 347.31159350225, 339.474487501609, 341.541575717546, 337.19199253831, 345.950886780844, 343.066596616678, 346.658410126029, 346.280778536875, 344.421316999263, 346.573692055668, 343.754888007696, 343.045840710748, 343.691137210776, 338.570597005751, 340.406465282442, 346.646009460182, 340.846151039916, 343.339386013375, 342.906864809043, 344.346611464651, 343.150824671542, 347.143836417513, 340.988805606442, 340.087082698937, 340.44481033359, 344.053478821583, 347.27251125561, 340.744096597063, 342.473897760607, 343.014446142011, 335.779376234239, 342.579476848834, 341.88508056248, 344.645922553683, 344.181434026877, 346.312534174856, 349.518321719881, 347.397817217155, 346.663335561605, 343.4653673591, 350.824099714752, 341.751202836111, 344.563725479371, 346.447681653269, 344.341505501689, 343.12654163024, 342.241934897543, 349.109812615406, 342.289074561768, 343.773319856529, 345.857988906623, 341.344535366029, 343.016433826746, 347.83107249043, 340.986776140153, 348.016742868877, 343.82744463543, 349.128842357161, 345.262530632803, 342.820600963876, 348.762052932406, 339.209809856386, 344.807452207175, 347.086399384479, 344.832873513593, 343.76175248371, 346.95295167052, 343.343377076291, 343.220552370924, 345.057200928802, 345.737923474615, 345.298551196627, 347.084435204719, 355.249787200584, 346.467673336253, 344.192868092525, 343.454295322427, 341.965592059444, 342.428346362399, 344.61016919618, 344.736650756517, 342.530432034332, 345.212613654617, 340.15405555755, 343.539070203518, 344.878470977207, 348.477842585797, 342.263438885533, 339.869664260386, 343.908555607329, 340.413056389445, 342.89326455212, 348.025832671432, 341.357681101462, 339.225470178253, 338.059979808998, 340.394353561047, 342.015761564849, 343.01925431178, 342.513657091156, 344.979971194912, 341.859190303393, 351.627700822162, 343.318423118911, 345.848870004132, 340.105869309865, 342.320297110011, 344.267598696472, 340.517035382886, 346.347071437205, 347.125907510874, 344.651545960611, 344.341205348677, 346.424983640332, 346.98585959748, 338.882013834858, 344.790528896964, 339.724424111188, 342.118943188752, 346.058919623824, 339.421335624214, 340.05656618866, 343.898907766565, 341.962178084206, 344.173421505618, 344.770758966788, 342.746038132453, 345.245106361142, 348.179401271497, 340.346980176539, 343.322436348079, 342.658815008904, 346.702818790571, 343.391592889475, 344.54234166849, 340.754499654437, 342.49658526632, 345.65650654533, 342.179091626043, 342.743454591618, 342.794740916897, 345.767576505619, 343.285774541761, 343.072788709114, 345.070169703508, 342.431568234334, 344.813773023638, 347.630219147319, 344.814723085209, 343.901701155268, 346.411070548218, 340.011608283549, 346.05860500101, 342.968635627491, 345.731779511887, 345.424488087911, 339.945106012875, 347.420969579693, 344.008531424689, 346.708808168243, 344.02971272739, 346.939391320283, 343.98398893663, 345.07638817796, 352.02375502289, 342.481621635409, 349.467875490485, 345.015179089244, 344.361376733542, 340.609010252095, 337.484151591545, 341.195255997874, 345.956993595246, 346.27675075624, 344.324184142965, 343.868054518673, 343.682161000084, 343.047871367944, 341.37704337678, 351.396802034246, 344.9190482776, 342.061224308224, 338.91984332618, 339.604898514105, 347.832057062235, 343.630735379461, 347.729423849305, 342.826975379353, 343.781210364213, 344.609787562552, 340.11871194639, 342.725257287151, 343.802387324518, 344.566401168998, 345.685696521843, 345.094788143173, 344.760748911078, 346.437700400503, 346.991206233833, 343.224149417216, 344.06003738332, 342.568703520362, 341.623215069751, 347.111272452751, 338.652408234536, 345.747342632177, 348.551840865105, 343.86037044004, 343.040532158467, 342.310618802419, 348.391614859209, 346.249933263565],[133.710269025834, 130.016928599141, 130.757584308489, 135.121821872497, 125.95568800917, 130.431530640164, 134.208788206668, 123.481325888121, 129.481427949678, 129.520470628238, 130.266532766326, 122.600037247003, 127.730834327023, 129.97711388098, 132.678143418201, 129.399076487987, 127.638052053401, 131.139372538866, 128.482335537946, 133.06534889185, 132.841464993526, 132.273800319867, 132.829847766302, 135.889906929146, 126.753173278325, 126.824430401652, 130.526910123726, 135.720243742583, 135.71968955777, 131.154099403953, 133.086733485435, 128.001954160786, 130.548921137508, 127.055012627938, 129.431464893444, 131.957500789234, 132.514034861825, 136.586595464804, 135.288978622107, 130.076658775641, 132.665960774634, 126.848240914951, 132.52933046776, 137.190408689506, 131.230916976571, 131.052514334413, 129.363146014102, 129.709417718165, 137.305538115832, 132.044489844719, 130.53425488179, 134.439479308221, 136.928832899628, 131.412582984826, 131.104543754884, 131.055766544253, 133.808359734928, 131.499298112622, 128.641795817225, 136.649633356943, 134.180826577368, 130.124963093419, 130.07816576598, 135.26532371879, 131.80715219773, 130.165551377526, 126.974331778099, 132.132235661585, 131.062349180379, 128.974713775926, 128.091795231467, 124.539682628358, 129.143563841732, 135.808888663607, 137.064383818582, 129.320247519317, 136.218310351184, 129.675831534497, 131.476150046503, 130.602620400378, 131.5105204637, 128.45040632109, 130.740322807688, 136.114858473363, 136.336907973272, 132.540585391463, 134.8122873122, 131.327414909507, 129.107686293798, 130.330933348625, 130.24917651815, 139.529013629967, 125.970714687489, 134.361930454295, 128.44689760059, 133.262605858802, 133.252738608578, 131.490607956835, 131.759243836009, 130.337525768739, 128.011696342091, 135.631075227114, 128.366426869909, 127.02500788711, 130.768212603367, 125.670517884063, 137.213952779968, 132.290426219246, 129.657119008676, 127.800732545884, 131.836060878033, 137.264014558132, 131.403385188663, 123.759409536596, 131.130640792492, 131.373904459644, 129.974801059936, 129.478708011489, 129.628297186941, 132.066550782623, 129.211675984671, 128.941415140054, 132.350331610532, 127.795207136532, 129.236664835149, 129.978969952592, 130.608516617933, 131.510214963284, 131.334481749624, 132.699105220423, 128.120757855847, 135.313304937384, 132.293485716627, 128.954059192136, 134.414133569759, 133.214160271713, 130.550579496252, 124.943889920945, 128.882667836779, 132.673563113813, 131.872976244529, 134.748031540327, 130.556658698895, 132.145210459767, 132.758792213127, 132.253798698305, 131.027148029399, 130.255251407717, 134.125693436155, 122.650528455233, 132.782959532331, 135.815346840921, 129.253156039861, 130.680755651653, 132.098305830002, 131.456362347272, 131.71532669367, 134.214607653559, 129.369513040705, 135.914749773492, 128.660448820084, 131.153211662753, 131.702137397141, 126.381894981473, 127.52188282933, 131.357174804607, 132.345579190125, 128.757313498226, 130.454145765059, 127.223643256831, 127.21191283404, 130.547168275937, 129.658686056857, 132.493621091301, 139.580723285972, 138.086595874571, 130.145484318495, 131.233950205494, 134.001038433887, 134.864594978582, 134.951678801406, 132.06031926858, 133.973152403952, 131.935191411352, 129.508892253893, 133.134000494224, 138.596060489332, 129.804367821935, 128.956299282999, 132.067677249282, 134.240368633122, 133.427468126866, 129.196144947606, 130.973933672209, 127.573908146598, 128.794607402108, 130.895404491318, 133.739315968949, 134.04797363181, 129.064573187691, 135.829194106345, 133.439533918325, 134.432234155971, 131.016487715055, 128.607946063759, 137.849068819019, 131.216663023189, 139.060858542919, 136.390676536378, 135.636730482388, 125.993643570774, 131.057820880557, 131.964571740146, 131.527472353165, 128.720011982991, 128.646282063837, 133.469152075372, 130.366668782931, 138.103132999462, 128.324570372781, 133.640223258531, 131.56568831819, 128.664480140863, 127.111483175777, 134.634993114684, 129.123977333948, 130.769194219983, 132.772004246795, 137.023623819457, 130.255954067664, 134.79342883437, 130.429760983769, 130.641400134585, 128.122602594394, 129.58345084894, 134.965940794249, 133.719050198131, 127.471370277601, 128.365599717759, 134.856061969455, 131.166727949446, 128.433311054648, 134.884570306111, 127.157731585026, 131.279584192605, 133.65563669034, 128.717542201556, 127.649864895729, 128.331873222726, 130.073780316805, 130.172854366825, 130.208466805125, 133.294168052536, 127.929958145836, 133.451987410375, 134.096889215503, 134.278383803178, 127.84952045443, 130.271629724014, 132.579175093895, 136.486139600855, 131.323236952651, 132.599310931649, 127.835253932222, 140.260471121878, 131.739459848153, 133.593575410857, 131.743486224753, 135.841486626779, 125.457569370131, 130.204752139522, 127.958281460086, 134.662041925757, 130.263358531686, 133.932076609658, 134.906707854715, 124.184523245357, 133.953327198196, 127.897937426581, 132.596170240805, 128.065731321204, 134.345125152457, 123.679696191432, 133.510229460336, 130.66299703082, 132.289530097641, 134.638850892364, 129.307594356709, 137.761304368719, 131.006000437637, 126.421012566666, 124.990386431632, 130.725716633209, 133.219176161828, 137.505287380793, 131.512989017405, 132.311452911315, 130.589200713383, 130.18068547177, 135.455747945694, 126.086416202256, 133.111672935748, 130.149727433576, 129.125680738546, 137.558256865356, 137.215041674516, 135.595187584024, 123.892336974678, 126.432598083471, 134.252163795924, 130.7494602846, 131.099890685043, 132.214112507977, 135.189167157293, 128.63783466732, 131.764069032739, 127.361254621176, 131.803638083647, 132.589217458069, 132.602577167729, 133.875373002814, 128.643630031553, 129.717578181737, 127.38871173331, 132.530449845503, 128.535011653472, 132.170965460341, 129.56561747828, 131.245227606008, 128.128983852069, 128.985718365014, 131.855641314597, 134.747103325199, 133.733422092378, 130.175145436744, 128.880797430929, 125.507348342036, 129.759206844968, 131.129155532786, 133.5285682422, 136.491121387034, 128.984398513903, 131.161110369162, 133.907198699475, 125.914404570509, 135.535945865016, 131.200328765436, 127.299447736918, 129.194968300165, 129.60813105112, 127.189809219684, 132.013743071376, 130.050063284847, 131.573873860029, 137.755479404853, 131.793699178335, 123.410582004465, 130.081108899858, 128.184358835557, 124.925338702411, 131.477422422566, 133.837273781526, 129.887163191889, 135.409667773061, 128.190940503018, 127.88169001373, 129.785877201219, 132.384102526673, 134.192590168418, 131.591273085466, 126.216498519884, 129.379167515439, 134.364899927378, 126.413801783079, 127.436987131748, 132.903950645171, 129.727733901786, 130.629220494937, 131.763956007604, 130.048381673335, 132.932467501329, 130.621216301681, 128.994262289474, 130.960003754234, 132.727389447298, 129.034246717866, 130.337246021256, 129.391839736006, 133.278712433573, 132.285143743831, 129.722860487641, 131.680717339296, 128.944762577776, 132.611046382262, 133.821483667049, 135.962278411805, 128.378594697457, 127.097320853606, 130.500403411239, 132.598293008283, 135.07775554747, 125.211125517958, 128.80222075484, 131.744689410261, 134.360897567708, 128.281774237358, 129.208784714198, 132.388632506003, 126.641721766164, 131.029623169116, 132.978263991298, 133.041458519026, 124.522126558041, 131.206062209302, 127.369079273216, 125.865053362538, 128.996117075202, 128.211933716581, 133.272409589634, 131.346306172296, 133.689275903405, 131.124893643397, 130.626114066364, 127.521717659812, 137.420551074415, 131.980953414098, 135.692472650324, 125.77651226808, 129.447904237896, 132.914655113755, 131.233152197945, 129.772343961398, 134.447001963616, 130.851501259052, 133.132733474606, 131.527016008017, 129.18207184337, 127.350147150377, 133.444991335897, 128.762603249475, 126.998294982485, 127.531638897944, 126.930494141592, 132.149434665327, 138.740339320659, 131.315474674892, 124.922435823334, 131.648570105827, 128.608040158582, 131.60883757487, 133.027315405758, 132.833642690731, 131.874939468633, 129.361622126913, 125.994664324978, 132.396489944306, 127.96378222351, 134.117425847307, 130.506953905194, 132.20110754373, 126.252829881424, 129.711470735695, 134.252288622061, 130.202633105909, 126.68691206631, 134.510155019223, 132.431948914177, 127.894477575487, 133.226562482415, 135.638820549689, 128.603736056197, 128.592164390785, 131.904572187823, 138.57908037657, 127.801696398705, 128.551179246097, 132.094082099525, 133.508114812387, 132.192143713289, 127.736037530598, 126.564647111892, 131.34573907601, 133.196206851485, 135.363254321957, 127.929510997064, 128.794946396779, 129.32244130888, 136.530429249267, 136.036387264198, 129.333744068115, 128.97717290253, 133.06122766805, 129.492860548485, 133.033811740694, 127.101316920744, 129.406357395348, 128.681224661993, 128.474222218715, 133.727797829561, 132.031010445557, 132.928069835985, 125.912916570399, 131.157356695819, 134.39918132413, 129.634712082301, 134.674275953301, 132.302367574931, 129.445149985909, 126.827870088619, 134.947332081538, 124.352443958262, 131.694998672552, 129.841384125425, 136.464328335035, 132.526487357778, 121.323311617035, 131.937361313496, 130.813997170401, 130.987664617785, 132.104668769018, 128.946170411317, 134.626029835436, 132.449018071619, 134.29250744059, 133.527456213801, 127.134868208016, 131.18218902436, 128.431585423469, 123.236186339295, 128.698776829144, 131.350233548474, 127.617877224191, 129.330907401952, 124.820340829094, 134.411720638091, 132.351717514111, 132.465690300229, 135.760961586153, 129.897647392217, 127.15994245869, 130.039689441871, 130.055143671111, 133.952419223087, 132.758929006738, 129.109759081095, 132.423077283215, 132.653276662064, 134.811775257213, 124.714091905164, 133.392127512993, 133.031158010883, 131.968446847414, 130.908518554633, 124.722076879559, 132.59322939957, 125.438025548948, 132.805281413372, 132.965962334996, 130.314942596387, 129.762325803972, 129.409358425483, 127.688701857328, 134.565693041581, 131.31232426259, 132.298114341972, 128.256285142358, 137.305680750899, 131.297236465021, 129.134367527275, 129.366077772373, 129.195291976722, 133.86194054354, 127.375104544006, 134.059751988722, 131.482253494407, 133.281938043436, 130.758060153937, 133.152173042178, 128.853354701929, 134.11813627684, 134.816145448488, 130.066304344079, 131.958002924097, 131.543854295274, 127.472189908393, 129.170590081651, 136.904605658714, 133.370796720742, 132.481589868375, 130.154259318112, 132.355463283801, 127.863875436305, 135.851150624741, 128.819770134181, 127.051820575896, 130.272293296927, 132.444086048367, 131.386370772231, 127.767383324901, 127.576206558783, 131.87010547132, 132.074230511939, 130.096089077721, 131.264553777125, 130.221145938957, 131.051140238512, 129.468357895409, 134.834052796561, 130.954918859655, 129.55351783965, 126.360411666851, 125.837139562753, 124.638970264969, 128.333430780566, 127.88777160428, 131.276767585042, 131.236410557765, 132.454114121741, 133.94256553688, 130.871818891704, 130.801904014598, 133.022320805572, 133.42673200661, 128.34519356413, 126.324406861706, 131.657490980736, 128.350000485509, 133.126905150747, 127.262097461221, 129.462784677075, 129.386380535871, 127.697798718795, 125.940823637178, 127.708352721931, 131.130601485085, 134.192524711971, 134.295993889129, 129.146180954271, 129.496964579591, 133.964885085577, 129.415855323602, 130.342980968062, 131.978393238117, 133.770381066625, 133.358693347996, 132.674813936526, 135.180854755253, 129.06818367311, 130.493004873985, 132.80004352282, 129.486840300043, 127.132336108644, 130.516472669024, 133.251527536679, 128.649159400585, 133.257036392568, 127.342191576647, 127.640254450178, 127.809159544181, 131.181354352242, 133.543998246009, 134.438282542419, 134.054328880519, 127.195880667428, 134.188789035871, 135.856453668075, 129.020997044165, 132.401809979837, 126.77951832926, 133.813789253946, 133.457684449218, 129.603460605757, 131.728410189788, 131.737887443319, 132.575564111075, 133.803980400993, 127.084851841902, 127.279670917988, 128.929359715521, 133.999821005724, 131.65854625046, 132.923326190165, 130.176090590299, 126.860987381868, 136.092210285137, 134.755996559502, 127.742871145223, 131.150445390993, 130.78185311785, 135.702804228005, 129.476703915113, 127.865585367926, 126.389952273413, 132.486507013849, 129.987470566711, 130.5053480903, 129.476731645704, 134.407705127595, 131.386394413637, 131.440249450836, 134.44403734013, 132.072577814457, 131.461469263076, 127.796617926688, 135.375700282162, 138.663706867063, 129.691593241177, 133.763336072283, 134.982033639401, 127.619524688761, 133.853981799136, 131.122086094637, 132.031452231609, 133.077528523199, 137.371151840993, 127.602290393421, 130.849575745064, 133.415951515556, 132.730500488408, 136.467275809852, 130.206289753477, 131.475285822887, 132.974252315465, 129.907086312345, 133.624492013821, 130.402657148984, 134.524714924555, 134.435196841334, 134.170596459187, 131.389927922281, 128.967542158516, 131.207656459623, 135.258162371195, 125.485819417526, 130.237537913576, 132.226169743214, 131.15874367664, 132.097551551783, 135.801365148901, 127.706329937736, 134.397392284812, 129.347313492495, 132.462832434029, 133.421271240855, 126.072952188642, 133.7825762467, 128.349195440647, 126.897706083026, 125.850028979266, 126.302175350878, 132.34937684141, 136.510308865737, 128.826392775073, 136.757438607813, 128.307754990566, 132.708409560345, 137.723862308775, 134.508168473583, 130.99378976011, 128.937034452244, 135.664022554715, 134.191200074851, 131.679426694644, 130.790283590953, 128.339941922706, 131.290380308976, 129.237319479086, 129.777246248794, 138.941083947648, 129.83556946264, 134.241046712314, 133.444217445024, 129.233990870579, 132.82588778517, 136.543817511646, 129.637648099194, 133.948567857855, 130.437040964008, 136.533375661746, 130.011090464161, 129.108377383069, 132.333856198985, 131.181582784739, 128.376442444276, 132.017159063786, 134.073596804192, 131.118520195921, 133.278997764563, 131.973252605352, 133.965181125343, 131.405629396479, 134.105204623711, 134.594888853858, 133.412884437874, 131.327835760411, 125.133886854098, 131.19193714302, 133.227278369686, 129.773978327294, 127.459473425807, 129.15507007373, 129.561023469397, 130.132024806843, 133.921663383648, 129.608406699428, 130.137620779304, 129.873590604822, 135.75005620203, 134.710758821187, 130.044649900102, 125.955107531954, 132.30124540093, 132.010981220366, 127.504896799884, 134.016591580007, 133.534996013994, 128.371795048627, 136.613299254777, 127.694782222064, 133.002999738181, 135.729310851469, 127.84557308793, 134.822516133979, 128.691220191946, 129.465039935696, 132.650341834083, 131.658390766107, 134.990146658711, 131.647264623358, 133.373091427668, 127.949966912883, 128.880869198506, 129.73428393353, 133.571711689379, 130.937792346655, 130.779991692598, 133.697533056563, 131.7420856308, 123.61934512472, 129.168772930253, 130.573649213963, 125.964972907534, 125.781003245698, 130.002671537344, 131.5004001186, 131.102623170304, 129.768379109409, 128.824072659952, 128.878080777556, 133.668729934694, 130.780298259734, 130.517972286432, 132.183655589636, 131.242658251049, 130.260679714929, 131.527100226379, 132.076096526019, 129.705423250877, 130.333287030747, 130.781684155791, 135.562169341212, 129.649142945689, 139.693553625441, 129.234234811051, 128.363046475463, 123.892374274825, 132.776387677318, 131.082337248645, 125.871803286789, 130.706635171513, 129.945341257845, 131.496359074917, 127.635819194923, 131.66141008161, 131.043482295309, 130.928885731426, 131.569197337117, 131.04471275917, 127.448711184655, 127.986059002326, 128.289293169399, 126.306514652256, 121.9785785329, 139.802319490408, 132.93570218049, 135.361049305889, 127.46311886551, 124.110805445537, 131.159831066183, 133.25235980832, 131.262999434297, 134.870970742423, 135.6359567081, 130.951607145149, 127.496142842468, 132.219091147968, 127.143074335436, 131.606194974374, 135.21091409109, 127.256132564009, 131.618004038682, 130.111790548221, 133.605224616817, 129.61240347298, 130.978661445454, 128.657192581977, 128.878168876431, 132.754312175876, 126.688610721604, 134.574299444577, 131.219821898224, 132.064442945478, 132.222485474183, 127.028653161746, 130.25391948878, 136.77179152059, 126.709646815065, 129.567918944849, 134.947313700137, 130.736738618942, 128.747256571546, 137.248417092729, 131.666352534024, 121.958015364981, 132.627767298462, 134.416113781875, 127.328275694298, 128.520135435547, 125.994390069363, 128.489775731885, 133.104788069242, 129.777836301706, 130.650294298429, 132.43559576533, 125.777175395137, 129.112922174263, 130.368897542442, 129.152640058157, 134.427310846103, 135.484506443998, 127.882880507215, 128.282177109593, 130.262833709422, 130.530145634322, 131.725736674529, 124.513301397325, 133.437446272429, 131.231044386642, 126.127272074754, 127.626716195951, 128.572479687243, 130.510529548544, 130.336440044418, 129.232971483785, 135.438072136208, 132.086112817454, 127.473278482876, 131.056252692004, 132.411615288909, 132.862129764782, 134.12771594971, 129.727282143938, 129.576271294955, 134.648036200789, 125.376801698975, 128.359550579231, 135.611733157974, 131.719574473221, 136.097553089895, 132.279780303321, 125.533454349507, 128.367847441868, 132.51956120941, 129.518267045921, 132.912398103212, 127.219138171412, 131.834222156997, 126.726798998344, 128.790517119777, 129.109178949927, 131.500490901737, 130.019530652626, 134.503810818012, 136.067899403322, 128.697335174162, 131.768870287969, 126.6254838151, 132.231060080649, 129.557613246012, 128.840449997585, 132.279847888555, 134.533843058051, 129.162312147159, 135.795716181227, 131.549119361272, 137.283896752956, 134.546539263769, 131.623172048938, 136.317146652047, 130.669041743275, 130.004803663086, 130.752828255326, 132.866394243607, 129.918282076166, 129.687989959915, 130.425797339211, 124.114681407717, 132.246894183258, 128.704249557541, 126.945089134187, 133.196776091554, 129.526888780044, 134.56273508597, 131.198661890982, 131.317357491462, 128.14427893103, 127.27132924308, 132.46398752843, 132.634552663189, 129.910029818909, 130.926142373396, 129.037629946942, 132.51353033236, 133.962523783966, 126.36817161305, 131.911493951229, 129.04187462206, 134.780493190358, 123.961838651179, 130.338928829145, 138.094420658634, 127.660489632358, 133.232549215209, 134.659426032883, 125.594364449027, 129.187891250382, 128.666622043924, 136.645895964218, 128.938999353211, 128.82085542838, 125.885030860198, 132.060147388649, 132.67254888489, 131.232468101808, 129.713049996348, 133.205741899676, 131.812909027561, 132.565035022065, 127.22629808607, 132.84511558173, 129.619016907243, 133.570036660563, 129.24962254041, 127.335885676796, 130.612283569038, 133.97365549893, 132.154637514888, 131.937583251306, 127.507598290383, 130.167221202791, 133.491866750913, 129.952730990797, 131.452565211866, 128.715395977481, 131.967151391034, 127.26762913999, 132.261647502231, 133.41101669028, 131.613796098952, 127.085606411615, 129.651943589932, 137.696635529684, 130.353316803284, 131.522332320578, 132.599974393703, 130.99252956447, 132.638510319731, 129.213041983316, 134.225350038314, 123.917502205713, 132.328264329615, 134.489100527066, 128.845089590668, 130.846763796567, 131.685838458477, 134.938177174601, 132.817482231756, 132.664684793946, 128.251724976386, 129.132560996052, 130.241798381603, 130.088900279971, 129.017319394637, 125.08742074169, 126.418897273937, 137.029693497706, 137.046535088359, 129.791745923159, 138.706805223087, 127.008201110168, 134.891059049021, 133.168867590419, 134.404785722325, 130.972494266371, 127.353157077058, 129.367224406765, 130.538232267382, 131.904569820256, 126.741736693511, 130.886867582995, 133.28443174047, 130.619143015521, 128.358919301079, 131.953459767327, 129.282151491667, 135.315613365695, 131.19976576444, 136.508210320264, 125.894771801644, 135.52923257193, 125.818815841046, 132.17144120298, 134.084513217597, 128.947024168013, 130.268662211252, 129.511147802062, 132.906990055203, 131.180659212815, 133.69622538834, 132.336476920405, 133.847793248783, 127.720156543494, 136.813091316998, 131.452405994843, 131.401183858613, 128.362220802132, 131.019007468725, 128.877466612808, 132.612080820997, 134.257336341631, 136.242526018512, 128.89570373641, 127.965378336923, 135.720437933861, 126.090321725779, 133.582945397364, 135.495310749967, 128.393604863942, 128.493039788236, 129.585968844868, 129.322898287564, 130.710578973433, 124.153635518666, 130.657702310673, 129.772193696255, 136.401615643525, 131.224539858564, 136.535367093735, 134.998629822785, 125.814500890798, 133.920289541335, 132.77118894752, 128.011570417812, 138.779519546188, 125.582815371441, 132.366488281644, 130.312314081763, 130.429029038758, 131.449967741166, 123.305479618679, 136.669256466576, 132.638485883674, 116.40245764118, 132.946131226752, 129.883979793276, 132.602407895685, 130.889380877447, 131.468832401219, 128.247225618984, 127.766882308971, 132.385029476723, 127.200078037434, 137.41712186693, 134.276241494195, 131.198216657892, 128.712009581169, 135.935316265926, 124.13945440681, 130.614796686257, 130.409598888306, 127.248340796032, 135.516697773084, 128.000689780619, 134.725907127039, 125.682544856705, 127.785380962087, 125.61170383523, 135.327068684077, 131.338266837137, 135.3867943929, 129.133314130069, 132.413394327163, 134.332688498475, 130.067985584402, 124.136189427822, 131.868347237115, 132.163130215333, 133.365627725418, 130.408130821786, 133.152811819558, 126.840557466649, 126.217202526172, 130.016527252217, 130.230309841681, 128.210379958855, 125.393647195093, 132.600042802631, 133.369576887725, 134.222227476556, 128.228693276831, 126.371345402174, 125.925349596167, 127.92630101189, 131.377917785319, 126.334351892628, 130.928950898244, 137.276135298644, 131.986612428834, 125.343017359292, 130.942768366831, 135.570291415134, 137.415003644246, 130.680931358034, 133.419030423915, 131.8494964407, 133.455370769473, 128.914726987182, 129.911211229952, 131.879989758636, 132.99884736303, 129.932444393398, 125.537640255651, 127.571277829896, 131.161758659952, 131.641596053807, 135.983925540292, 130.723824103229, 132.953131481481, 135.607805339515, 131.825828016099, 129.51315763157, 130.607342670034, 131.830599468881, 133.194474232307, 130.813191540393, 136.876535859347, 133.79695034887, 126.90248034224, 128.242207725228, 124.069188300399, 133.203759452693, 133.472361209415, 132.205348540081, 130.79396358822, 126.69130718826, 131.255390741869, 131.892906332217, 130.135432846891, 134.311032291457, 127.891087972096, 131.835763338457, 127.965666976546, 128.05229424837, 128.176176806031, 126.430358530242, 133.741159489879, 132.878229634468, 135.858721026046, 131.832072619156, 138.24399557086, 132.353800518879, 130.511336457767, 134.5974321021, 135.749765681965, 131.269314551274, 134.455244147497, 127.593263208365, 130.162523346533, 127.275914849484, 130.232300881568, 130.710926439121, 131.466158701305, 129.364949179506, 130.302837799356, 130.502492278156, 128.816675296552, 129.965145633247, 129.997495505426, 130.963248431481, 128.579251651263, 137.711578008111, 136.952081289945, 134.379180234727, 129.808054150513, 134.134151099567, 130.722756770117, 132.115172246302, 134.60786014206, 133.949845226446, 134.1010759888, 133.292764750025, 127.920045773696, 129.856910671914, 130.391548776766, 134.491720339551, 132.694097500272, 133.087395376815, 130.077158081447, 132.785205561384, 127.938494088533, 131.57521225519, 130.760835247324, 132.38506316738, 125.573504377908, 128.540827756071, 129.930619831402, 128.91073232765, 130.270504803012, 130.342791633897, 132.623712316084, 136.666963146797, 132.377914860636, 131.008746867117, 130.712005087289, 129.326702524148, 131.349037931181, 130.637645697845, 130.449686496175, 125.828101820299, 130.083590240264, 133.52976703242, 135.625063547487, 129.571569711728, 132.862247573107, 131.87325524289, 134.832990597976, 129.005861258654, 128.962872935372, 128.594503115454, 128.013065804186, 127.005331187807, 137.336577840647, 131.325960162382, 129.82827752793, 132.855444691581, 132.73796319111, 130.567837947789, 129.243973636249, 127.052146772517, 139.698388483903, 134.383612679788, 128.014642481741, 128.464184101339, 135.562021884434, 126.246169588499, 129.847547478588, 130.987262868788, 137.664831151894, 131.11926640279, 132.862404663738, 127.666213152106, 129.298995244898, 130.986353049663, 133.493789131484, 129.102857151066, 131.953981708943, 135.529203576619, 127.856021702994, 132.012509494704, 131.966417180332, 136.930913793939, 126.247852616391, 127.122266455284, 126.364656497554, 129.769466290889, 129.982546316603, 134.6638599035, 134.889291242158, 128.667032506199, 128.463591389029, 135.179387561934, 134.408956795712, 132.471109227219, 126.576314710787, 132.389064975774, 123.813265858409, 133.222156163108, 132.130021690504, 130.635650403061, 124.514609078501, 127.572033696407, 130.238730784498, 129.040260383723, 133.146909237826, 135.372214255006, 124.86673434979, 132.269744574853, 130.588953045272, 134.476219836356, 133.912156083199, 130.929558742909, 134.606040101669, 127.644992278504, 131.720339071391, 133.501922667025, 129.0755846539, 136.22833313809, 131.574869236257, 129.245769318652, 134.601357678852, 128.672641206415, 131.719429074811, 127.985193555597, 129.928280381445, 133.147480288771, 132.384305681573, 132.554625683744, 127.373612893924, 133.711205960642, 133.735689198405, 130.177430598797, 129.957489156727, 128.713777820302, 134.060193837709, 138.550543019123, 131.421185164858, 130.803294023924, 122.703931113871, 130.278359088652, 131.646321634594, 130.930103039888, 131.046301558419, 124.599876571111, 131.19630968087, 130.56543026822, 134.000929829889, 126.94810253835, 130.733299527013, 131.457663921003, 134.347998876286, 127.925840235828, 131.76445816562, 134.302687454621, 129.447293465164, 129.498977448983, 132.389818186565, 127.777433345635, 130.578072630797, 131.84929541105, 131.492094186616, 133.228479690243, 133.974893059105, 129.296907406602, 124.637063083589, 134.591433593624, 127.570028996209, 132.516336630608, 132.950905078526, 126.501569579806, 133.42355645366, 131.829943923339, 130.013139407092, 135.116713679403, 128.276773183432, 127.912006867687, 136.48190212769, 131.321309560671, 128.801890862772, 127.821757055457, 134.887921475308, 125.431228990885, 128.247891796002, 131.875436224279, 130.665152564414, 131.122065244165, 136.023180772261, 135.07017796177, 128.257341598789, 130.927320033677, 132.640482294415, 128.89551963628, 134.254857099226, 129.917706285438, 130.426233501958, 128.358108601636, 127.017782228832, 132.610188428473, 127.547285290205, 132.738452606803, 130.005257867753, 133.247903967727, 125.865814985703, 131.439536412419, 126.928396499883, 132.827614887913, 125.809557383906, 134.112508656203, 129.630190096021, 134.036522921811, 129.975452551905, 129.643084217027, 130.401983208396, 128.955121547967, 132.71681630727, 132.568288957488, 130.753544735178, 129.618502865836, 127.729450980849, 136.412533691386, 126.056609564336, 131.664374831364, 128.277366152432, 127.587204667539, 131.389999895174, 130.450555545914, 126.594002748125, 133.115493178843, 130.797223761467, 133.960495047425, 135.746312116944, 126.250792302425, 129.051740936519, 124.424789525026, 128.008166929914, 133.172639690905, 133.600553917203, 127.651976597019, 127.482904545841, 135.538613366918, 133.211367379513, 126.850132228594, 122.41985202281, 134.835864241319, 129.176549805946, 126.778451398228, 133.843012268314, 127.494995235269, 128.077006208843, 126.822064637162, 131.567580256624, 137.489968243528, 133.108810495344, 128.306058726423, 131.87715254902, 128.337542513876, 133.199555566252, 133.13150667332, 127.409519428351, 127.671195290513, 128.476700284867, 132.490628690944, 135.41549515359, 129.904362461006, 135.572980487171, 135.465661250681, 128.53240834278, 132.202228626072, 128.644133951702, 129.155488867256, 126.525933737416, 130.586251001197, 132.277986927421, 128.838528673454, 128.511940082768, 126.29632927854, 129.608518063029, 133.770341755085, 129.412732723269, 132.132224427828, 130.347645163814, 130.69263546865, 130.869433662207, 134.232158011951, 127.849024812456, 131.60608078257, 130.032075904892, 129.957735759775, 133.837676856084, 129.233048122433, 130.324908366075, 132.237385328161, 128.669191055375, 138.26234092829, 130.732249837855, 131.015588960848, 127.98355947738, 133.861196570728, 129.811511793184, 129.852922313826, 131.182873908554, 133.7873266821, 129.339291618754, 129.687136191119, 130.433415356196, 132.325004873669, 134.01266790663, 129.535477907539, 133.192147237458, 128.305623783281, 128.743130337676, 133.363834266451, 136.293287183762, 125.878072218631, 132.60930216669, 128.58026145848, 129.836729581695, 130.645002149277, 132.434990326522, 130.768435983061, 137.267875532923, 132.950513243065, 130.984902504116, 127.649729466328, 131.976841347789, 130.152228662303, 132.685406814743, 131.471627582347, 132.589609410727, 128.863403102179, 129.936728672841, 126.32671418135, 133.134770860307, 130.413882013342, 129.989182008608, 131.456305746448, 129.807468213975, 126.516624635313, 129.347253271372, 132.843286618174, 130.568459567383, 132.273346985424, 126.435432701633, 132.528671446699, 136.874976762992, 137.816821776977, 132.122946711122, 133.329504486696, 136.388388957883, 131.534640200549, 128.700582853055, 129.539074135413, 131.287796404492, 128.310443572865, 131.758492940498, 132.725531101657, 133.195054799826, 129.311339876132, 135.783777784714, 136.739514584373, 136.504334561268, 131.438621050345, 132.997873924808, 125.713345106114, 132.595484819883, 130.04855518329, 127.624695163225, 130.44759958857, 127.473903374303, 128.692895991617, 130.401470801899, 128.584840978871, 133.188970472627, 133.244160099406, 128.309469865575, 130.023300485718, 133.049821775338, 130.085483673353, 132.542882983212, 131.551650128579, 136.148417993904, 134.129855163919, 133.357667475304, 125.099961046641, 133.037028150914, 126.905320651101, 128.348938588432, 123.870909411208, 134.910337155462, 129.165050443095, 132.344314052107, 127.893535773152, 135.293240631332, 129.133343591509, 135.627045484892, 130.984946123389, 132.338881690439, 128.367700333414, 129.491912537592, 126.223219261879, 127.989152299122, 129.931343012985, 134.582197023706, 131.583235745547, 132.606518804719, 136.367264074747, 131.623862267029, 137.900315773475, 134.152249809116, 131.679701689599, 128.937690555239, 132.775424025255, 131.266460728529, 133.769539267066, 136.233334888447, 129.287207559684, 130.514265276534, 136.273912412514, 130.362167251323, 125.189718532884, 126.639247663063, 128.617532568074, 125.862417851844, 130.009283990779, 131.189638530545, 130.481787971738, 131.796588756989, 124.677818839623, 132.869221147573, 129.358175625591, 135.032811409595, 133.34573369536, 130.617571317212, 130.208027993882, 133.497715592391, 132.860356410297, 131.314520782685, 129.675591222529, 128.936134963424, 128.723830982073, 131.696475195646, 132.997040466504, 128.540247943448, 131.218041347198, 132.106143618807, 127.691848605586, 127.723821471699, 129.07595823752, 127.387796298469, 135.493157876081, 132.932281466678, 132.270199812836, 127.942765586613, 132.13069669382, 134.353581255318, 128.240697325526, 127.815050468044, 136.099248587118, 135.569421975883, 130.101058027231, 133.294753495616, 129.741377812028, 133.204673996742, 134.582433401364, 134.053014638705, 134.118328922546, 131.44289524346, 133.25586020392, 129.578773680296, 127.170419992623, 129.739415151895, 136.445874210584, 133.903046321278, 134.940355576701, 131.868171260066, 132.083594171884, 133.476674179028, 129.633163938703, 127.526345890368, 129.115005538423, 127.792729194137, 123.230717981163, 130.301018269351, 133.506161998633, 133.496317261254, 128.075028315608, 130.49703395126, 131.026333408239, 135.16958778816, 131.302650669052, 133.61642093679, 134.830669712662, 126.337710947403, 132.834859526681, 132.186937249201, 130.168457195518, 128.702862814344, 131.194175912238, 132.676664087434, 128.18999720978, 130.851185331805, 127.343552165931, 132.290983838022, 134.117023753705, 138.17508790934, 135.498782634242, 129.213825112693, 132.370324382542, 131.475688554471, 136.690220878514, 130.402038313728, 127.142253621582, 135.644126923932, 131.24352700465, 131.78183990578, 129.745838703773, 130.357578855159, 124.638235159635, 128.135205314116, 130.153351894159, 131.788760774045, 126.943536407546, 132.846156470249, 133.778262381395, 130.993326099593, 128.87414877391, 131.591243887201, 130.14098527311, 132.23910883917, 127.42396552291, 133.175703101751, 133.017038181772, 133.66328087562, 132.217369210363, 128.367168831606, 130.200718796545, 132.542772399479, 126.672806424873, 129.716656130299, 134.28940489195, 128.294860091096, 133.217521860903, 131.887485120492, 128.374268054264, 135.318413376132, 127.89418042995, 128.178479911675, 136.994864436045, 128.108855391535, 129.134440758287, 130.738558817299, 134.361117234197, 131.528821615185, 124.539595770119, 133.781901539121, 133.721021676297, 128.49165170841, 130.791606004227, 129.829005662272, 133.322025471628, 128.674057417935, 130.841936958888, 127.64709581844, 129.107948702161, 129.372208779598, 136.061618049768, 130.374680375805, 130.502907668957, 127.859121618701, 127.266432605065, 131.314517001814, 127.751383912726, 136.66391907578, 128.34168281151, 128.068767204176, 130.19883830513, 136.216851205715, 129.301652050273, 129.267704313073, 130.358825572469, 130.672584408615, 135.244852439876, 131.649773375912, 128.996049997792, 128.90242584639, 127.693060231475, 132.856607030866, 133.276472378604, 130.93790227428, 132.165630035458, 131.048400030582, 132.281846549539, 130.968856148905, 133.468826525237, 132.692362133818, 126.198544935812, 132.349550693403, 132.801418144739, 127.515669877104, 134.14114761953, 134.977656486196, 132.653782045009, 130.064330942072, 129.132223750238, 132.187787920894, 128.490310235124, 130.722520003784, 138.62429186943, 129.066589003599, 130.586120719829, 131.940720847521, 131.786800463762, 126.528196867224, 137.038026195537, 125.829709366459, 134.66292995621, 125.317049362732, 132.725624277223, 132.587847067727, 126.916574912774, 129.998193639435, 132.298446337193, 129.25645224565, 136.314431338683, 132.360847074017, 135.995824242591, 132.559154250109, 135.682555310111, 131.296490864154, 134.921112846074, 135.705011020884, 131.676224979167, 133.539191958708, 132.705166981494, 132.368416340014, 130.545543933766, 128.658945788096, 134.537299947577, 131.605866829784, 131.531550370737, 130.836194314698, 133.496277891422, 127.530151216163, 129.449997177385, 135.462532912105, 130.730528453667, 130.564979632674, 132.158460290333, 128.28061127314, 135.203786548903, 129.721601993092, 129.086055631167, 132.595633766433, 134.435209726609, 128.187077686166, 126.861501460028, 130.51812191685, 130.510494746971, 131.273864121783, 130.481709662354, 125.923464442896, 131.117627671537, 129.126227872843, 135.840273277701, 129.885576604829, 131.148001524767, 129.743280601319, 125.167149819219, 129.496332006123, 130.894728158244, 131.407014932039, 132.984535830772, 124.016489583892, 128.17943313112, 132.09449518085, 133.536051086861, 130.277083838014, 130.942841775456, 130.383676536681, 133.099107864285, 129.470950847248, 129.634702794328, 133.317448082652, 130.735245159402, 129.924791760308, 131.181550658802, 134.356799112336, 136.088336890622, 129.539613635136, 132.39473594974, 132.439163049932, 132.118802970194, 132.848459173267, 132.314345019237, 132.818091021385, 135.648745301329, 130.005768329881, 126.61878841048, 129.088664390771, 134.957650811479, 130.502124559035, 129.867018588845, 136.876631273747, 127.103168602798, 124.150854897957, 134.661569401138, 132.765604473495, 134.259626819094, 131.138443112435, 131.215015847972, 129.455054107354, 130.394868282656, 135.65455454783, 133.390927858326, 128.659110995546, 131.661314447688, 131.311838364735, 136.695677247052, 136.079014878967, 132.503673317265, 131.821786227117, 129.070392547773, 134.957714711509, 128.629504738537, 127.847626752632, 131.79837320327, 130.425279411707, 127.024455085822, 128.346021555134, 130.534916309174, 131.528730589227, 131.087660806412, 126.044326687937, 128.049085490188, 133.319132567751, 129.098071434975, 139.94776141802, 131.458264580983, 131.215099764157, 132.859539229921, 130.900568971877, 135.957254564497, 126.385035046512, 132.703150077927, 130.026883780544, 132.285128059951, 127.403807686498, 127.851025728733, 131.219824767626, 131.642295505715, 131.728222990128, 129.944202203634, 132.009784401514, 133.704046455373, 129.509404376678, 130.775915030198, 126.722276125513, 130.262267957286, 128.720604171637, 131.644270136064, 129.784447533656, 132.152342783352, 128.421659363098, 129.224335703612, 133.532495500789, 133.095956633182, 131.438247566024, 130.664517962325, 131.560279094097, 131.496664632707, 130.104545791108, 129.060296635209, 134.410072184355, 133.821665413208, 134.421229011587, 129.817478371886, 131.049609349135, 133.293057280899, 127.99584282429, 125.718196897172, 132.747189393449, 130.68155909587, 131.247763430362, 133.04449184232, 130.316682008985, 130.749289569054, 133.94327832519, 128.093641731438, 135.491168271683, 127.887034969617, 131.968532769851, 132.524182807889, 136.824698640532, 129.666715993238, 133.856827555297, 133.942411258558, 123.835860824378, 132.502838736281, 125.191561525766, 128.480676110911, 131.777314095353, 127.886149938968, 128.568815891384, 130.696282154707, 132.493984893566, 128.838637379804, 129.18862825598, 129.098071084735, 130.525976343415, 132.176149655978, 127.39734776222, 127.220317936725, 134.659954629268, 135.803165999638, 128.967450492157, 134.842919563025, 133.770091677026, 129.814960452309, 135.572371108843, 131.651804494803, 129.858147458031, 132.799238517264, 128.276975063895, 127.768794784793, 127.80801986898, 130.420728160298, 127.763743066634, 128.029738655371, 132.250071038612, 131.964629540721, 127.572928357618, 131.663271420903, 131.772871059139, 131.361766205702, 127.790212585605, 130.153269631197, 136.41556275513, 130.691194794468, 128.838252680815, 130.17725933673, 131.931351685787, 128.701818459247, 133.859461960054, 129.426352480666, 134.869103329222, 129.603033381308, 128.710003528186, 127.288905015357, 136.355320270233, 127.289892110989, 132.169873139198, 129.946339407498, 124.641085232175, 131.243746232435, 129.115470418065, 130.194748929056, 130.399722867565, 130.3655329941, 135.498929501314, 132.871067948326, 134.668396356694, 130.890542267133, 132.729218224069, 126.705562988145, 134.529264882624, 135.206760281032, 129.066070101933, 128.542074100992, 128.910184609346, 130.857190193318, 128.947107648041, 126.850156480728, 129.595413915216, 131.012960942812, 126.29988599137, 127.239426259128, 131.99814554929, 132.555088161314, 130.483678585796, 127.918802542005, 127.212145087241, 130.23235357824, 126.206946343406, 130.904242776696, 134.336507704151, 129.726124134212, 127.068504598923, 128.946163565121, 131.332220330304, 132.619517204207, 134.249795745398, 134.827448743691, 127.483835565047, 128.36585621691, 131.209053102618, 131.476118114491, 133.702472640827, 131.583669344848, 136.830975704012, 135.599542453677, 130.334618165689, 127.117093187905, 129.273205123974, 130.683081933438, 130.786834753992, 126.924197245291, 129.475364573075, 132.923350969245, 136.425429185434, 128.114686171488, 129.826658795631, 132.024739700892, 132.399799575421, 127.562899752678, 128.327160538743, 130.318803116614, 127.918813807869, 135.701188823838, 132.90555892841, 127.378350573884, 132.462174016895, 134.254927132601, 129.306010210692, 133.491832052743, 134.695088397273, 132.933563041573, 130.88391544186, 127.873639281459, 124.041120200862, 132.391521795231, 127.316873092341, 134.255114412237, 130.597151917777, 134.486935164531, 128.104092283076, 132.384063120032, 130.338996796102, 126.495952673996, 129.721735923987, 127.642642784865, 127.833104538934, 131.051673776984, 133.056429447241, 126.981800624859, 134.725540331016, 126.391236192773, 127.516828517289, 129.714656926476, 135.250619656723, 134.560764347782, 130.142886080981, 130.379758804771, 131.876828420979, 135.435697319782, 131.303036944555, 130.456279876656, 125.62427887783, 133.846565667493, 126.510524523185, 128.415796366955, 129.683661931199, 127.911949471681, 133.439389604947, 134.238468361984, 127.613437187723, 139.490810976357, 130.510181131994, 135.544207018376, 128.190085748906, 133.32294824963, 132.761694639869, 130.104940568607, 133.028100198743, 131.122196679989, 127.042301479792, 134.53783979444, 130.159842703849, 132.114940918864, 130.46825171018, 134.138190189903, 127.403990071626, 131.322920953554, 128.576368367162, 130.64478326671, 132.222379774475, 125.122252008969, 128.662190506662, 134.716723941365, 130.17016473386, 130.928102218095, 133.503996897856, 130.474348939055, 128.27620284499, 133.59896391737, 128.767296954441, 127.201910304383, 129.75985711382, 128.60761121913, 131.819826837601, 129.728298160975, 132.562952634002, 131.07243502155, 133.59222213188, 136.343286094822, 125.979246709754, 131.68101743547, 132.92809576032, 131.087389007655, 125.090271432336, 137.423429031337, 134.530462320433, 125.895343800929, 129.635435391997, 129.685178932257, 131.934365171477, 125.259123751696, 136.579999022196, 131.142603094483, 131.411286745045, 140.458910640502, 132.433763255682, 130.429192297459, 134.360114453021, 133.570592486614, 130.485181906899, 128.72675748476, 128.096060067425, 133.071148464378, 127.281255873843, 129.349901853222, 130.82066346574, 124.806915139567, 130.808277323058, 130.131238154512, 131.689399683376, 126.507887928158, 128.896635291051, 130.654857933541, 133.953317806564, 130.839215699812, 130.238635252124, 131.32599924623, 131.163924946801, 130.360790243043, 134.888369134849, 130.425302661808, 129.612589521158, 131.630806827386, 131.213899579499, 133.659263010559, 133.066607484442, 134.240425032927, 132.376098161204, 130.784598465531, 129.559591106477, 129.506531714513, 129.178393858901, 134.598140311927, 131.962126032936, 132.372304692096, 130.390227226246, 134.389832326142, 133.426473575723, 129.930152435445, 128.091288757381, 131.484718289177, 129.744801152687, 132.425406748763, 131.206223009965, 134.686933161145, 134.711403398845, 131.570315233206, 130.129023974561, 131.823317473339, 131.048231375664, 130.547250277791, 130.224673642228, 134.254691430049, 130.271774062336, 129.941725714544, 134.107569355401, 130.550916889424, 132.719808841306, 132.600371145102, 135.298069355497, 129.076147200923, 133.348805235304, 127.83466686551, 128.99313719154, 134.298440633616, 130.898818199961, 130.834887524649, 134.259431558906, 124.942302763239, 137.383729967141, 132.432819493966, 134.31203697356, 137.282138988513, 131.129569776437, 128.311311427728, 136.145197580554, 132.711731067868, 131.922172279749, 128.081831092079, 129.179662194609, 132.183664068855, 126.144667893377, 128.339821245386, 132.283551691129, 132.404987930619, 128.752711404834, 126.900649678174, 130.742990538718, 133.785511511, 132.610586825442, 133.95714480261, 129.347167162258, 133.798255852011, 131.325162086043, 127.700979445576, 130.532706519052, 131.995823746732, 122.88248261657, 126.980518610206, 131.060745718867, 130.514298899671, 131.831442657371, 128.320021269706, 133.554014033396, 127.494780247934, 134.407700187299, 128.484504594511, 131.515116743328, 130.594569587145, 135.555314137665, 137.380319886075, 133.02736103172, 127.869332172006, 130.134718969412, 135.294182847164, 131.930796484649, 132.482382301312, 128.549928533931, 133.551334935615, 125.305831825786, 133.033034293667, 134.066433097525, 131.160417452338, 136.98353693327, 131.042738609055, 126.334963949301, 126.40349862468, 133.248944279827, 127.582059829175, 128.673150401871, 125.788677838728, 127.611252597259, 137.762762952053, 138.104940239113, 126.369288688532, 131.89274763561, 129.725234736994, 130.555026609473, 132.673739177751, 134.11478013019, 132.093206161926, 128.640668886956, 129.11667035668, 128.736635616852, 127.042620095766, 128.71343916342, 134.487967803978, 130.361371187353, 128.984934827764, 133.151987739058, 134.683604218498, 129.609234228151, 130.189311112773, 133.709258709858, 129.977088973748, 133.247761936897, 132.19826029295, 128.69429439936, 123.74026910411, 123.652480329973, 130.947227807311, 135.888820896671, 132.946307691109, 131.625070990808, 133.322510333671, 135.360547318798, 127.698895951103, 129.5186939652, 134.403375238683, 130.803961859762, 132.379266950142, 132.572052257141, 131.190745279166, 126.994460313621, 131.204433434643, 128.051592130676, 131.538715482619, 130.871216944936, 129.627436711792, 132.571756516881, 133.694933028978, 132.654683582342, 134.903648852492, 131.349884907407, 131.094534819521, 131.356698858435, 127.881414434792, 130.730421882086, 132.533143283634, 125.59433767049, 131.444994568238, 132.511900611097, 132.505750860198, 131.311268128547, 130.872333680266, 130.25581739586, 127.920854073893, 128.120863020685, 135.375666149942, 125.598061137051, 127.177724253251, 134.790031620578, 127.937732052923, 131.063797744362, 131.41955617322, 130.058246906443, 133.831837616467, 134.24926318505, 130.061457436407, 125.932380220552, 135.397509974136, 135.007191369858, 136.229175772594, 136.639572789695, 128.390475177191, 137.3945952913, 130.742729585758, 131.305211659044, 128.649048136247, 129.312861537979, 131.675367858378, 135.104595299246, 129.278810309374, 128.123085339507, 130.082010578402, 131.037451422783, 133.461651547435, 126.839538592076, 133.029501539077, 131.938954753841, 133.619734586377, 130.507619812592, 133.871893483132, 136.000954905965, 133.540255273515, 129.153836733392, 134.737217091911, 132.866739846617, 135.349720499166, 131.255997751654, 132.707370342816, 126.643150652102, 132.824739083512, 129.853150674664, 132.936673493548, 130.767159031558, 134.020903182758, 131.882347791856, 132.509071908641, 131.316985628181, 132.207353824679, 131.377481191863, 131.911185652602, 128.584700468258, 126.994218873853, 131.158765137565, 130.827086688859, 130.282623338267, 129.838133474615, 131.99126821799, 131.124234317401, 131.862001618157, 126.620473204522, 132.417564575537, 135.905382606417, 130.736372185474, 132.224156249949, 134.71733090585, 132.531289818434, 130.344447361172, 128.656257153528, 132.842651877812, 130.899408367401, 130.221016094635, 135.264510240693, 134.053492947198, 132.177143548519, 132.39471123305, 130.889015141969, 134.233201135053, 129.659798775411, 124.45157100855, 131.07422487082, 132.132495691883, 130.98187794059, 137.22698368409, 129.395715026374, 129.879352988958, 130.760968228309, 132.887922137172, 137.997669939777, 129.878362052636, 131.396114575435, 122.918752970168, 127.830078053105, 132.800244728412, 135.030960920461, 133.810655309027, 132.629288140766, 129.754826202971, 129.049189500158, 126.992148160232, 132.303783121085, 134.587545597794, 126.247254667507, 129.402097840117, 130.713906611121, 135.213401543734, 131.830828751832, 131.852584415529, 134.330537657844, 127.77251721324, 128.865179346843, 126.889304009734, 132.626379843385, 131.254134215275, 137.363966865121, 129.800607477853, 131.622102882086, 131.156544443402, 135.014954397669, 132.558532393776, 136.583124888428, 131.54286954953, 129.88005904521, 131.128014544403, 126.548288317684, 131.073707242967, 132.180422447008, 132.412303801371, 138.943803610314, 130.699862374649, 130.55037944763, 132.841855925041, 133.495718811537, 131.800271864615, 130.037654941488, 131.435878658865, 131.747823373501, 131.682724744686, 133.202244301793, 132.250509667639, 130.278972273569, 131.678727235016, 131.04174428503, 130.925668032433, 133.164934940106, 133.489563355922, 134.373647233317, 127.218635963476, 134.177160251697, 128.562638427145, 124.74999704826, 130.70896875694, 133.45749343055, 129.339072957229, 134.151819027557, 133.791863307336, 127.976426392302, 129.458210359788, 133.092765192273, 130.858827658477, 132.396337521082, 132.402133310913, 139.379589327319, 133.036861265455, 134.160098561825, 130.958926089474, 131.509447141683, 136.87079383195, 135.371678906419, 129.310715419557, 132.728752947941, 132.739605557669, 131.806704714776, 131.229755694869, 135.216435528122, 128.786329490229, 132.732790667887, 125.492735509006, 133.873547950939, 128.225601973101, 132.303519000549, 127.204588465805, 133.951981099457, 132.04605788168, 133.669007979417, 132.799217058575, 134.397126470942, 129.843879959084, 128.45450208233, 129.066167772652, 129.990961745315, 131.410532023428, 129.866405396424, 135.042749153745, 135.05832755199, 126.063643733073, 132.728776552908, 130.044203532278, 131.358368004102, 128.897069343757, 134.360422229095, 134.165270272259, 131.679299314156, 134.5788031393, 126.713481433723, 129.36216869385, 133.167856745932, 128.873450550346, 131.817440080648, 130.877448545826, 124.738728193471, 133.438244777146, 133.955626203589, 129.946890256067, 133.170816258592, 130.48227980669, 130.568632749981, 135.036388264679, 133.431383058716, 134.303997434921, 131.335308623524, 131.929649994037, 135.472297991547, 124.88864542027, 129.78710483784, 135.858776351167, 129.592120206137, 137.083802037254, 132.948910564771, 131.359993909106, 130.059635042751, 128.477447381738, 131.19103207754, 127.815482679347, 129.394286619269, 128.273212709729, 130.135567067274, 130.692727257694, 135.854348892929, 132.675702469796, 134.562347848733, 131.431033799728, 129.904771589264, 128.692368128168, 131.112621347329, 125.674398993278, 129.630573997289, 130.629372231398, 134.699528662522, 127.166103715232, 125.61750290592, 132.913658731245, 134.125049775182, 131.58664113446, 132.393629091109, 126.413187068643, 130.184672572551, 131.038880196528, 131.189301100576, 130.375148750466, 135.694898321505, 133.38981383851, 131.857176739241, 133.489552887347, 135.892408226868, 128.875441049862, 129.709440642956, 132.289293776308, 128.687940737978, 131.221381504734, 130.706030389673, 133.699285576554, 134.964310170209, 133.487444026875, 129.795682952275, 139.410526363388, 130.855418054741, 132.135992976269, 133.350478465372, 132.481530294505, 136.255649778721, 131.74539456071, 131.956165712443, 128.929130752668, 133.61789737736, 128.996318639113, 132.230172141082, 130.910175543733, 133.769739567112, 127.669850352974, 132.559828105499, 129.837292714363, 128.958629014834, 133.984799667615, 134.175820157924, 126.060238599218, 131.270091048298, 131.66697832915, 135.793672745092, 129.863330993486, 131.926142553527, 135.788488547007, 132.115754672485, 128.363915881452, 134.896310420263, 131.437354714704, 128.760803513925, 127.790738788917, 127.009292466767, 139.915764221565, 130.681381361618, 128.288739062685, 134.85051262567, 129.871307704142, 131.4805721702, 132.853947360381, 132.600360799807, 135.616297543963, 134.413400413427, 131.731952636559, 130.778988457478, 130.161889862825, 134.748680514637, 129.592140195204, 131.077673934867, 129.167801729747, 131.658482779944, 126.680509606301, 127.262492288732, 127.435941648671, 132.547872734049, 136.281320543233, 132.898065892135, 131.597594941962, 135.253946280666, 131.985933778967, 131.110194749815, 130.60596014495, 127.893632864149, 128.414106168714, 132.191108278439, 130.582247996164, 127.518008025831, 131.517759308636, 131.180772168542, 132.524217884811, 134.075221924915, 136.241831183212, 132.872743756234, 131.036567532258, 132.866005962251, 131.222688142603, 126.181520443717, 134.994508496028, 132.513916383803, 125.818525793802, 130.378348313815, 131.216518686127, 131.74810642979, 131.237508622459, 128.899885479834, 132.745217406926, 129.725466657541, 131.135236655092, 132.304173440276, 131.83401163157, 133.815523837821, 132.018104024344, 131.987124674683, 136.127258699933, 134.511927673869, 128.916986848332, 132.51605418612, 128.334538262431, 128.567353163482, 127.694126729012, 132.177145072574, 133.531714485172, 129.198349636532, 129.470239919606, 131.753991604334, 128.61798336392, 126.986209749848, 127.399034379782, 137.336025467791, 124.588503768695, 128.493777897738, 137.808294659789, 128.095346641086, 132.428097071135, 130.718277844983, 132.100795440397, 134.98040960324, 130.260853670805, 133.239010152811, 130.458274891325, 131.774349274563, 125.879739628306, 133.479302309224, 133.958513311054, 125.96279965299, 131.350931428864, 135.924566626772, 126.810892192863, 131.130366419252, 130.337195135324, 130.76479915348, 131.735603145481, 130.613790068626, 126.584102930357, 134.101637927426, 131.866268778782, 133.213423013762, 131.320085275291, 125.674911274765, 131.385883502903, 130.703780471399, 129.193220709846, 134.361908468933, 132.177086664507, 129.680586492204, 130.150516002374, 127.749392479609, 130.543231314755, 127.096633664473, 124.777819967729, 127.963831891635, 130.897505173285, 132.150864172261, 128.252209130958, 136.69809392526, 130.659897124742, 127.593902743587, 128.858719862922, 132.966445334431, 133.264096102258, 132.002177548737, 135.176575806177, 134.929167362122, 128.992259070433, 131.419955279743, 129.656046153604, 134.83679020376, 137.081562033826, 133.908361364285, 125.521641721866, 132.148683176757, 131.654427074196, 136.272649406452, 130.162473499867, 128.84165918665, 132.230520087428, 130.034749735566, 131.395538482215, 128.135147955975, 128.04307393893, 132.624569814554, 134.229739787531, 131.412341031026, 140.05170631806, 127.152155120276, 133.289832638397, 132.414584946421, 125.936024020019, 133.368176914663, 132.160102015878, 128.503757808969, 131.9014354335, 129.30604827131, 130.967320619012, 129.550136052839, 129.879813465595, 128.455419016707, 130.316110729976, 130.304107765397, 128.414814069832, 128.496999018601, 129.983328560389, 132.360441821538, 131.285945016442, 132.209197842721, 132.163052291178, 132.932119783894, 133.546823575737, 130.443251714318, 128.904196179186, 127.622523819151, 130.064893819039, 130.057984384307, 130.439588808651, 129.414295475719, 130.24734597213, 128.196184883418, 138.879117172636, 131.081058710731, 125.617003398263, 128.780503952251, 133.420625831283, 133.3293307902, 132.606113908301, 131.922177980544, 127.090661546898, 133.188002791247, 129.285477789347, 131.985544676399, 128.28725177276, 132.362605494222, 132.019313785061, 130.997300473562, 132.811449719498, 130.410388816914, 129.867644279284, 133.178581191095, 136.29165344161, 131.514314401531, 135.107083553722, 127.672215329618, 132.439071105413, 130.753230043876, 125.839389909601, 132.675224825277, 126.111364085287, 127.624258343981, 131.812511482211, 131.725143645421, 126.421819366075, 128.27701480108, 128.743637056672, 135.224035651128, 130.393753770376, 132.5211114626, 127.201545707974, 132.580892738658, 131.525652859885, 132.172630804671, 125.268178255883, 132.520872000578, 128.538129370212, 127.882988222235, 126.364017637941, 126.043730685222, 128.452532768884, 132.488280518393, 130.362037541152, 128.235685350122, 129.942239753305, 133.19045258163, 132.133329832289, 132.468472616018, 130.284241589047, 128.103552150667, 128.38277717468, 131.231007689284, 128.336980121798, 134.675707412732, 124.7566337699, 128.206010352169, 127.066319514039, 129.790338849229, 123.703234884917, 131.444017366097, 129.415526040262, 126.768828148349, 130.00890220024, 123.025164347892, 128.990183338306, 132.117991768505, 128.789915633694, 136.527324832623, 130.141095523171, 129.132695208652, 129.929240950764, 129.919801900226, 132.859836334275, 132.007157781535, 131.901763149987, 124.669487747013, 132.080538109513, 133.935851174298, 130.852055326877, 133.594694092158, 131.201764295846, 131.121359851907, 127.419082511422, 135.721660212434, 131.897548754415, 124.557606817186, 130.280535771013, 134.039882221867, 132.253039868812, 130.46032578933, 133.689267460856, 132.903931747687, 132.287227037165, 130.94751790159, 134.517847436463, 129.976131045067, 133.59562270304, 128.923502505186, 135.436117403125, 131.824152274005, 131.303988487926, 127.294290531423, 129.23311231376, 127.35501526556, 132.297352440031, 130.713601753335, 132.305247284576, 128.142999991166, 136.541457848905, 136.847696247774, 134.925701517885, 129.362572469703, 131.465614735886, 130.715289428718, 127.954995399623, 127.36614438503, 132.645547107135, 130.405109830225, 128.440261475601, 128.09699653339, 127.124016232269, 135.470178472432, 130.90113783093, 129.938190935828, 133.34891685463, 126.741886892856, 127.045558517458, 134.603342586319, 132.457590701421, 128.846339162708, 131.183489021595, 131.806765329388, 127.710489320266, 137.408950494928, 133.86784079397, 131.661390440599, 122.846680420916, 130.363534801018, 131.582511291035, 133.471515667418, 131.73269770917, 133.374470710388, 128.236387506074, 132.356500780198, 132.609459087373, 131.564980624926, 124.862955281915, 133.805005003604, 128.159263227951, 126.50531293196, 131.01562304108, 127.246972599881, 129.581261010715, 131.640413379736, 134.069087060581, 125.801534915763, 129.449888505745, 127.004180085304, 133.529609327267, 123.367811568401, 134.214314076081, 126.909850027153, 128.069319415066, 131.850128856579, 130.375742182574, 126.756546402214, 131.095352894752, 135.356845527256, 132.247314129628, 130.335000156799, 129.714038263714, 135.4439021997, 129.911114902507, 124.842478395589, 132.171525420837, 134.418592926946, 124.649836514921, 135.547085930265, 133.580096309395, 128.697980265524, 126.15680308422, 132.892459197581, 129.38060499036, 133.985601579067, 130.964778372506, 133.246038024619, 130.692357365903, 136.009380548501, 126.895826129995, 136.916452490781, 124.443332072672, 129.700994300758, 129.684920154139, 127.23329524674, 127.534303464026, 126.215834687851, 128.560045286336, 133.441610516631, 130.694953786696, 132.878873850947, 128.855289606411, 133.102853477701, 132.869724863557, 128.233022728492, 129.441107278241, 134.840998566309, 129.737784904726, 130.672413540085, 135.73379719844, 126.510701012474, 132.382813042036, 128.423390550576, 132.24541896063, 128.651948244619, 126.659422533471, 129.859217751054, 127.439018449171, 126.820444719104, 124.250239537615, 128.212955345748, 129.789570852414, 132.358217752173, 131.016482350718, 132.674467323974, 129.995098706942, 131.979463241279, 131.27143264811, 131.385090006992, 127.348058024841, 133.810682175285, 133.698149249348, 134.380840396245, 131.309588754229, 130.156075310834, 131.704175368386, 132.460367492776, 130.26597338756, 128.915309842453, 131.150752543129, 130.176360792588, 131.002583707442, 134.010884222357, 128.176399717668, 126.671489978004, 128.120969808507, 130.45845188934, 140.355239977538, 131.551861078504, 136.985738959682, 131.020679285276, 131.87295968311, 131.299705241086, 130.477659125296, 129.65895017112, 132.412805237542, 130.810448413143, 125.814917616319, 127.033336317941, 131.697404065534, 134.177908668631, 128.643173601086, 129.218207608582, 126.680400557721, 127.072614158357, 130.022362353731, 127.877430074017, 131.821512763198, 128.17677206423, 133.343965249013, 130.562684546778, 130.989942180923, 130.492306989903, 132.929268891812, 129.151114647018, 127.88123256181, 128.808128635586, 130.334694977805, 128.124248309036, 128.03048048445, 128.786651807453, 130.917503349386, 128.28067390469, 129.393983486144, 130.74329597592, 125.457928181056, 128.196815425793, 129.172937720731, 129.627306125578, 130.121485575029, 132.418911628813, 133.624994396571, 130.428391059249, 129.527819569764, 134.466906949688, 127.688814322211, 129.517029622984, 131.702630576082, 131.31599921718, 134.185673750492, 131.46433041586, 136.032963667408, 135.674429741322, 128.821263813017, 129.672914453703, 130.611243293609, 128.31824687706, 133.444532136153, 133.414544707402, 133.362889312066, 131.493090175039, 133.717784617591, 127.744339699307, 127.200977396899, 138.515577570212, 131.38275851005, 126.429150587161, 128.532409706872, 130.433337363034, 132.659672726274, 132.630509253329, 131.737978839385, 135.882755470516, 127.798676089143, 124.900729969947, 131.859699848004, 129.580262542099, 129.223902479049, 136.37482691177, 127.401443989273, 126.237134739934, 129.913848559872, 130.872653730266, 130.001465985712, 130.947018806314, 128.542820010028, 126.890043783529, 124.5045497468, 126.932809680877, 133.257216538232, 140.832541008973, 128.569241666993, 127.110472955992, 129.285932033307, 126.21520194141, 124.307961426175, 130.949044783995, 137.754796472083, 129.288348326804, 130.940362364901, 133.246532433552, 131.226329804918, 133.634162090936, 129.984043503482, 131.37904855293, 130.920407813487, 134.281786228444, 132.552521636479, 133.13139336832, 129.587907963766, 130.919343173164, 133.249586607263, 124.933948471543, 130.834622507972, 134.119827626195, 130.768416419747, 129.512419367999, 135.100763442271, 138.114475966513, 126.474490063808, 129.817734696778, 131.696810064215, 135.283645230561, 132.417302772842, 131.521242991222, 130.361082683114, 131.721225390746, 132.746494513671, 137.651664888461, 132.10722814404, 137.024650034064, 128.351477119465, 127.251747118811, 123.817992236196, 127.466831013285, 128.513993255785, 135.444914965452, 131.310213318816, 129.224491317548, 132.254824566823, 124.029159537577, 136.255847190142, 129.125944406059, 128.571558543313, 135.345870312745, 127.994334876583, 132.303977450749, 129.24743790416, 128.822137138092, 127.717318321749, 130.905125041007, 136.470374059165, 129.991396066399, 128.294713237459, 129.101145038203, 133.762820910827, 130.627412922407, 127.467368420952, 132.007351146964, 136.096399389731, 128.576833506968, 131.876322405422, 128.850002015399, 132.799766511471, 131.311538111305, 134.481741276178, 129.14947828377, 130.665051828437, 135.246000096171, 131.499916594782, 132.216488575721, 130.599000699423, 130.658877116507, 129.75672973977, 127.816600218565, 132.703982781535, 131.424108982708, 130.574202464622, 132.016579575103, 127.857517949838, 136.201257597727, 131.775143933866, 131.500299232876, 130.93386941921, 129.849928492605, 136.855681001021, 133.9383328206, 128.171745531325, 134.957480016225, 131.297015913182, 131.235196445007, 126.150265621656, 130.321080311202, 128.044616122576, 127.149942228885, 129.112280508436, 128.070855255054, 128.173374113215, 130.171891058785, 129.228826625394, 133.668361040447, 134.041327634695, 128.812776133709, 133.726531496088, 130.682973245725, 125.054590968526, 128.398452206039, 133.09952526601, 130.427243764398, 128.334429944777, 130.970175717951, 130.491911453681, 125.838612621089, 132.048742396023, 132.624657320496, 134.357153109576, 132.014439519404, 127.987966811352, 132.92270775112, 132.523981673011, 131.335445416781, 125.655349064511, 131.024411943569, 126.902925138141, 129.955584309784, 134.638193330994, 135.657403368211, 127.800200676693, 129.90094065246, 132.468033919815, 132.752121326534, 125.338374422034, 131.757261056134, 133.530820133584, 136.163186419284, 133.614353884416, 132.991080212552, 132.202338615708, 128.52914477228, 133.087718320469, 128.643111999991, 133.668459880561, 133.070326727668, 131.138657005108, 123.105215716067, 127.058549255806, 135.275933115286, 128.813494697646, 130.232395401368, 132.111963009937, 136.114376682503, 133.200893220285, 131.11738041046, 132.532391276688, 135.154162537185, 126.62666978054, 132.665123515251, 135.001585964635, 130.513001882125, 128.612464022459, 135.204263480962, 129.737106068585, 133.265629672661, 135.196687137856, 131.721389767034, 127.511076237577, 128.946124264906, 135.544233726784, 125.861264179331, 133.177580257986, 135.394136857999, 129.317707724975, 131.748626590333, 134.160669659508, 133.534960256967, 129.888427478487, 134.961264241251, 124.383623133774, 127.657542633328, 129.824969543034, 135.398640483188, 138.412912332214, 135.32151779729, 130.751902006882, 133.130844946473, 125.777093957008, 128.498232420926, 134.671162576336, 129.36864576116, 128.578360491254, 128.813273780054, 127.381084068247, 128.775359833256, 132.181279676512, 133.877338815587, 130.953381912598, 132.741545261022, 131.656644962535, 131.052074068863, 129.474916274323, 130.632279570963, 127.037114723845, 128.408471702051, 134.194976243216, 128.239235278976, 130.207589282968, 133.974439022543, 133.89387597167, 131.671727876329, 130.988045910857, 133.030698062759, 129.252139202309, 129.03955252634, 126.765776358308, 131.045218449759, 126.184427048543, 129.370445856632, 128.700237820912, 129.605999795697, 130.15645178215, 131.324348676712, 130.648432617623, 130.813422992474, 134.269707011157, 135.918132703513, 129.114516884974, 131.618950981322, 129.229983486052, 131.751882976927, 128.594905605683, 131.099410100711, 136.9259153406, 131.056121333713, 132.070968074706, 133.826250504481, 134.934697236236, 128.377339950102, 128.994656867775, 129.132759870182, 126.961269538448, 128.57702944631, 133.390192522795, 138.195895041043, 130.852990004818, 130.909369438957, 131.819403327954, 132.5245563695, 129.843605419268, 131.902204877258, 129.088359461893, 128.149307798521, 129.647088801791, 127.793505588523, 127.954745064957, 128.633089010208, 134.151611592526, 128.316777083053, 128.882100863877, 126.565581175677, 124.317182603933, 131.819171951917, 129.951609125942, 134.697188078985, 136.05231856509, 132.465951431897, 127.132388428444, 129.636951223966, 133.69279553224, 127.080240969633, 129.215894856289, 131.047784810848, 133.0585881961, 133.441027661495, 130.151106078695, 133.032123148873, 129.123988414876, 132.596874075786, 125.370536074571, 127.107898570353, 131.351534522426, 129.384154821845, 128.658890741303, 132.291941020162, 141.54215751429, 129.269686829136, 135.190808638161, 135.274886283161, 132.725095545256, 133.347854825594, 135.377997119268, 124.43013400892, 130.058705620143, 124.270338218936, 131.814475445532, 129.558100796879, 126.272316520441, 127.529381042688, 134.824324346789, 140.652327273025, 131.803097936993, 132.304992009392, 134.034565453827, 125.49317461494, 132.876127660256, 131.524138131643, 128.73466506548, 131.986433773163, 135.111718372078, 131.67190199259, 130.90786578187, 130.242678958684, 132.657302232542, 129.903528789044, 135.062973680683, 129.114809630205, 135.529653344165, 129.472330797782, 131.225511576478, 129.419640476034, 138.74962819819, 133.917417888627, 130.676747265353, 129.042555307695, 131.546309284281, 135.917799585304, 130.243616099479, 132.942591357733, 134.665174392261, 127.346919213761, 125.742031116273, 131.239178285531, 133.039656628933, 135.581467936398, 129.757795775226, 126.728928806962, 129.746116233702, 128.967870725624, 133.989391793796, 130.13467884493, 134.787476933051, 130.819624729661, 126.513669212969, 129.794210573216, 124.119456155564, 131.983359619664, 129.922823361264, 128.117684995708, 129.800923191191, 131.666511102011, 126.953621102402, 130.530687363361, 131.925175048305, 131.43230222709, 127.108903624899, 137.526221696076, 132.339915968406, 133.50593592482, 131.217940890265, 131.702236344352, 129.518193425909, 128.818778745179, 131.468524549026, 127.890552508731, 132.264692795449, 131.194109027904, 130.469843242214, 128.362154345943, 132.844497632497, 130.82795708117, 129.673695241758, 131.672414208412, 134.738906843788, 133.946603408785, 132.543479092108, 135.089331656365, 134.116039914409, 134.653351687822, 130.838386801189, 131.158426535284, 130.505417594751, 131.740667643472, 131.958132112329, 136.135388895826, 130.509560831022, 132.579683366882, 130.629785286539, 128.213933288076, 130.277543300232, 130.194445263642, 128.196981748997, 129.308686305963, 134.24226297131, 129.768548413752, 135.201651811164, 131.040010241104, 137.404916552562, 130.310777084118, 130.456151484901, 135.832619647364, 130.588264589603, 127.728894350104, 128.607074816736, 130.729395724983, 132.240401833508, 134.391625952152, 128.160784700874, 126.590148498916, 133.106435538321, 124.044720627992, 131.488552083294, 130.331487008542, 129.968334749658, 132.801753839881, 130.125511979376, 130.924162167119, 132.366182222703, 130.987238267951, 128.843296778641, 127.998637903928, 133.565972095215, 127.587901034132, 131.449635982663, 129.657784185986, 128.882024544121, 131.147565999821, 131.663480296872, 133.755945968828, 131.563213004149, 128.569827232349, 133.529808000393, 127.064374794304, 130.360150627308, 132.679721385766, 133.483468058024, 133.749817954276, 128.622184897489, 129.866214374959, 130.387715790487, 127.550417626532, 131.230781798379, 129.262197844171, 131.451064426562, 128.216339372913, 127.538932631792, 130.426598875641, 133.674585852516, 132.517671171976, 131.465807110365, 134.733782400016, 141.328046646379, 129.55206750137, 129.95269161328, 132.567912451485, 129.623698671339, 130.935703294507, 130.354231612924, 124.275332532016, 131.316121843451, 129.696751875624, 127.997490542109, 126.680224097444, 129.122920253952, 127.880311291918, 131.702905828736, 135.108689983019, 130.377646377765, 129.448040177323, 136.493190820953, 127.167042210488, 126.802227166727, 129.243565957136, 126.702301802131, 132.427964202422, 128.608982812024, 128.038502594095, 128.547969386584, 128.839677121577, 126.658213067646, 134.941421895041, 132.11705259916, 130.72749515965, 127.825350182209, 131.649007718276, 133.867905013547, 130.897204185458, 127.708643432102, 129.419843944203, 130.386098556662, 134.246754060424, 128.940779623868, 127.492014510984, 131.821625024168, 138.694126831789, 131.335860414405, 132.941748780592, 134.208887302615, 135.531221323651, 133.268703155321, 127.464462273355, 130.039017899721, 132.111550187718, 124.888299694947, 131.923053161627, 128.956297721957, 125.97120721809, 129.133834381282, 137.060005710968, 133.022374176318, 130.443506596947, 139.237355864251, 128.014408913194, 129.651747760838, 128.482991682986, 134.006583960057, 133.033250629611, 132.041596300392, 129.773881108162, 131.077787885879, 125.3953773092, 128.773818644508, 126.796339945005, 127.913313837074, 131.233859767641, 131.401904700059, 134.463303396633, 132.780930922025, 131.041420463054, 131.955882385912, 133.602989256175, 130.381518613502, 134.166623721936, 130.837026295175, 133.266841487815, 129.643373697268, 134.466936118014, 132.294304197648, 129.721507456502, 131.142823521671, 134.217959854735, 128.301305224651, 128.327690212355, 130.649794654311, 122.769899109005, 130.126287159028, 127.880997483727, 130.308754117242, 133.576637531912, 127.401063847005, 137.470942707831, 136.561781316198, 130.504966513828, 131.643270163583, 133.593133379524, 132.553879517442, 130.020307582936, 136.425373605357, 128.298963576999, 129.87081551413, 132.870806439027, 130.305934594772, 124.103267602757, 129.275327651709, 127.792233063925, 129.914231879494, 133.842999858604, 134.064236341104, 125.782084500305, 132.879973849131, 130.074598138886, 140.338503128265, 135.870446482417, 128.147044719754, 131.188371789746, 128.332702494384, 127.081398722538, 134.520109959059, 129.714221728238, 129.822606406898, 133.185037543897, 129.786698650183, 130.461191295411, 126.959271109104, 131.00274844265, 134.516735657421, 130.205582279686, 132.59612458576, 134.062880641794, 131.790075301689, 133.293962983447, 133.204507776607, 132.29315880631, 135.562589491139, 135.31189722088, 129.647760572664, 127.597897381212, 132.253790032329, 125.57968462075, 134.848536779972, 129.20353595099, 132.763125145161, 127.462895002891, 138.746502723575, 128.570357473488, 129.449269646671, 131.841300799257, 135.198510431177, 128.590856197319, 128.5845431658, 131.836717280171, 136.841591692869, 128.677288280991, 128.398003317336, 129.883126017393, 135.28777747303, 133.792332478383, 132.990695833872, 128.100145147623, 126.770549766132, 131.707301669687, 130.550648507007, 136.35140145416, 134.797615375792, 133.424072211919, 129.215386324205, 126.294583922858, 135.374456193115, 128.141087702172, 122.800324873289, 130.764844454684, 131.897786270826, 133.837336772785, 135.946047708293, 134.850487151413, 127.929129034538, 130.953927333317, 129.999509448601, 130.557440236929, 128.997812626587, 131.874368012935, 130.829720260273, 132.138114177025, 134.844033844937, 130.321761504154, 130.728693967858, 129.965271786152, 132.252171217872, 130.794003720582, 133.793924217061, 129.897294367952, 136.139154944223, 134.749829422615, 136.89321364475, 131.347371648949, 130.119351847374, 130.446163032867, 133.787608075378, 130.550355436373, 132.024232592384, 134.046071066905, 131.629683834884, 135.157106716453, 129.419479404035, 135.869215729069, 132.692293687967, 130.052837568235, 129.237444188842, 129.064766056923, 134.638008360652, 132.222033558967, 131.796798396378, 135.049459805659, 127.118479060982, 130.402319249701, 131.500814564858, 131.385550672635, 125.276995229261, 127.592984110789, 135.021016961735, 133.980093574674, 129.035197339172, 127.697764948962, 134.312037777047, 133.173777480144, 131.344328803658, 132.696222765512, 136.045771539951, 134.213852695602, 132.895907883845, 137.298563693276, 131.246697577168, 126.221936177471, 129.922374701262, 132.559904203233, 132.011933242414, 132.353257847721, 131.916961564877, 127.59563222843, 133.711726329065, 129.843323280068, 136.976520163553, 126.067931914781, 137.253162705143, 129.796726893458, 126.982018867563, 123.557751228873, 129.9008676538, 130.693479643054, 128.413056780147, 129.992367398569, 125.74171881885, 132.940829943215, 125.568825324071, 131.794215831055, 129.340151187038, 129.60368116423, 130.426297905288, 129.653272013468, 128.391223329962, 130.761450832251, 131.718960600186, 130.732808109588, 128.308502065124, 132.356120692965, 125.996112360289, 135.136787900752, 128.445946875797, 135.302602748384, 134.577062579599, 133.839858941947, 128.271864935819, 128.713865730826, 129.349941731223, 135.820061402178, 128.923031307053, 133.83333319311, 130.397776667772, 131.154186090838, 132.076535580712, 133.109795317725, 130.498653249711, 127.772064985398, 132.413623448802, 135.205146080719, 135.415469568644, 135.986323644657, 129.347068812867, 132.434125471964, 131.718769310579, 127.251396547709, 128.565223516224, 128.524417930191, 132.893579685711, 130.783527719825, 132.800494693731, 131.185497779365, 133.235434762427, 134.48016556953, 129.404552213533, 136.856110722188, 129.201064441901, 126.892437853834, 127.711502464877, 127.788463559263, 131.60981049934, 135.139596038602, 131.48425317589, 132.181008205651, 127.257961742575, 125.788431125439, 130.556379315003, 128.989134437246, 127.649125411222, 130.665314209226, 123.025427468309, 130.067717915208, 133.185692578394, 133.354062083601, 128.668506547774, 127.209171826248, 131.752322025007, 128.799863996376, 130.783664772962, 126.56221499151, 132.927827833685, 132.73021704685, 130.8762969676, 129.049583340569, 130.267211061744, 125.241839920511, 126.218450217626, 137.362221007913, 130.148113329611, 132.006705324306, 132.431118828095, 127.167995375568, 135.117984844615, 132.223964208141, 135.42633867752, 135.396565450573, 133.096975297614, 131.785949002918, 128.210431601045, 131.684607077418, 130.315424010976, 129.431917163743, 135.749487196021, 132.001654723524, 135.388248373155, 129.045816300028, 134.212845387472, 128.268194157487, 129.836108042169, 134.604068867462, 127.103979157102, 129.277880495585, 132.282307421815, 130.428943006631, 132.354904681803, 133.216200957777, 128.669047308719, 127.280087733643, 129.3839747523, 129.991842345746, 130.643963940372, 126.974354765711, 126.918431749849, 134.487345473535, 128.047176063143, 129.656389035215, 129.608563960033, 129.653053895111, 133.597722692777, 128.023668524288, 140.605137977327, 133.096934478746, 137.154296196442, 130.846311617287, 131.952977368795, 127.276255829556, 131.074960613432, 132.497003774967, 131.145732782655, 136.409083236972, 134.870097053707, 129.110744711175, 133.309965279602, 134.24340914652, 130.429614306347, 127.134069014324, 129.087531239919, 133.905061500338, 134.152857761112, 133.910065353811, 128.535579228792, 132.165735299916, 129.002841587309, 124.864586391201, 129.934597498079, 134.19364661329, 134.103136430317, 129.961245803341, 132.1470954272, 128.443223848581, 127.827570483481, 129.160129235113, 133.686789409509, 137.622899947935, 133.595059382617, 126.384726195949, 136.21562103065, 135.042496251401, 134.065124322459, 128.443761433342, 129.19670366561, 134.900100030247, 129.556133044332, 129.656319086646, 126.506273214389, 126.870629638932, 121.413007655772, 125.259694646846, 132.982747012123, 131.775990542748, 130.708339311914, 133.968861616545, 130.809759322702, 130.033492394195, 130.035495967031, 125.87256391645, 133.106622102756, 130.676242059804, 132.164193926314, 129.676935072597, 133.473579709838, 134.346085389829, 131.550194151394, 132.617719810158, 131.965390287531, 132.821355650847, 129.74558354493, 125.439767001239, 136.306205434334, 133.720284020634, 129.628270568359, 131.230851464943, 131.213771643915, 129.698203701227, 128.506673002497, 130.916150765246, 132.813382468169, 132.380526282569, 131.4161018241, 135.112527938554, 128.334441220708, 133.06481933269, 133.956751168849, 135.073710654541, 128.566369881082, 134.132893051058, 127.878948502944, 129.81900672331, 133.089584314553, 134.121323107823, 128.163751219971, 132.39157696832, 131.495719504381, 128.302226161463, 129.330266102073, 130.608645245266, 132.523134793209, 132.694747187239, 131.282108968129, 134.295689009354, 132.104819706047, 128.857944466919, 130.46474612862, 123.846747863158, 129.224987509963, 128.764889953495, 130.848778469533, 128.643324761067, 131.363828923394, 126.909454827025, 132.810828219347, 134.978079332909, 131.416040537096, 129.050975562751, 129.273193952326, 127.419560442808, 132.708940536718, 131.902327876446, 124.946832919956, 131.297796293202, 132.137204663281, 129.356704008791, 135.20174002738, 128.902053480081, 130.486770328412, 127.969749836088, 134.174707279905, 133.335931589922, 129.933916236178, 135.916557613048, 129.969618845567, 135.933061565183, 128.570052701287, 129.789229703674, 131.319769678424, 136.540916921432, 132.516311940119, 130.896419622438, 128.932643198402, 130.000901945965, 128.004668747364, 133.368437876424, 125.69195284324, 135.616996129084, 127.693836160033, 124.155710138594, 127.063864260287, 131.376873293989, 132.112611508167, 131.219102150482, 130.657431668374, 130.63419279392, 130.689642919812, 125.617477628149, 130.976698286733, 129.895293868213, 135.687180547321, 135.210615973009, 132.058036653956, 127.377340009029, 132.843317338086, 133.306900516118, 131.518584096259, 130.695265581777, 129.690956710299, 129.038198623957, 125.947615418418, 131.994114224214, 128.141390127605, 125.048336536531, 130.388218424052, 133.611141057949, 124.957536853956, 128.79296715859, 130.478459644086, 123.478198416783, 131.522929937934, 132.456699546099, 130.597937617366, 130.243227604358, 136.893751240865, 131.722300166618, 130.844956083799, 132.288167398159, 127.608850898821, 130.542532906347, 128.955532914288, 133.626357578641, 132.480312827008, 131.763697387039, 124.217690914497, 132.739139380885, 136.485101893734, 130.948369646545, 130.551501352614, 134.362550898835, 133.613765283072, 132.248022305968, 129.795578064497, 130.417922522467, 129.118137822449, 132.568739660959, 126.980038314143, 128.115454737581, 135.039859848336, 130.593038224886, 128.8288980778, 131.380669194805, 137.540624073897, 133.969878569603, 132.563168011036, 131.189159747841, 129.248613001779, 127.648492076737, 132.755019783079, 132.696328749398, 124.909862706602, 136.090465405217, 138.157984531543, 127.786687105008, 132.198881724428, 123.644030493133, 130.747656310001, 133.952975726578, 130.743777328081, 133.109029205085, 130.981055547803, 131.572357250686, 131.804831598659, 128.815860637964, 129.856766838302, 127.397439426077, 127.652389947631, 139.244856016884, 135.21517355468, 130.223870937433, 133.929566749775, 128.442262744124, 126.905775435309, 136.746920438977, 133.495235650853, 132.770657717192, 130.247953008252, 132.712680705615, 130.616289825252, 130.360000117171, 132.619736435468, 130.17614974555, 131.891040999136, 135.038764927479, 134.105574457984, 128.934611476527, 135.731090622359, 132.991061636176, 130.238811414711, 135.107966375568, 133.1207812126, 133.34653253041, 135.788874345486, 130.865013895158, 130.425215903741, 133.522581812275, 130.32283754434, 128.337379862501, 132.099901991417, 130.62016077993, 131.689108317357, 131.25430949161, 134.862189348128, 130.920039854176, 131.058809392937, 127.850342683241, 128.663834183897, 134.427745003825, 125.807326616092, 130.059695295348, 125.735577923589, 133.80803748403, 130.361109028946, 133.300282820418, 134.816057605056, 126.818200669168, 130.252791960047, 128.363696123216, 124.989470285444, 131.217076802643, 131.120168526765, 128.357272110136, 128.777622534863, 134.317585475029, 127.83761180625, 132.949483126374, 134.74289250479, 130.390956495142, 124.913780701717, 135.161556482641, 129.795872971905, 131.887275565975, 128.111632816551, 129.405827342913, 135.314542418985, 135.810957766544, 128.04802558176, 134.825074278833, 134.603347548844, 130.51055229927, 130.909149887624, 136.284111100403, 127.869284215647, 133.267223094942, 128.994030425022, 127.861517345331, 131.194867751804, 130.691626516559, 132.763037157024, 137.026141857959, 133.246864364938, 132.903394775935, 134.555702193196, 130.601343074197, 134.685690705113, 127.389273593087, 130.831827972954, 132.12334042608, 133.681036650531, 133.120769541919, 128.209490604146, 128.601283586012, 130.866709130295, 128.55789571216, 128.467168970341, 131.093934311615, 135.284274895151, 134.075704238289, 133.361282600874, 130.593318171679, 132.369298052644, 126.612655830392, 130.79461169544, 125.663031559474, 131.455142540859, 129.767347886159, 130.107884910924, 130.641385523158, 132.292828281437, 138.296871056683, 128.323519898042, 131.381900871021, 126.711425837174, 125.088684788853, 132.39566192718, 133.414415025338, 128.458757730387, 131.091803226602, 129.191335138886, 124.478975575347, 134.63619779142, 128.143039779849, 133.015498476085, 129.317798939684, 134.467125425056, 129.944499225838, 133.821961160354, 126.051491249672, 136.758202110949, 133.566376886978, 129.528518659025, 134.371796889569, 134.475061588386, 124.844247830914, 131.884402281261, 132.438667600175, 130.449391754617, 135.782661213511, 136.106960718027, 136.408140779208, 126.934229117728, 129.62372965498, 131.54135528632, 130.502073203058, 135.722472600308, 135.698927829306, 131.464505363616, 129.190948140844, 130.287780370364, 129.919937581523, 132.234581262894, 127.238042117525, 126.678269485917, 129.131832409509, 137.776310163976, 128.149284043409, 130.872521145227, 131.680488403149, 130.010950081508, 129.021996783042, 133.40046505485, 132.906137501191, 134.545574479359, 132.303588971155, 130.607825937282, 133.686539400056, 128.953220429746, 130.152502477499, 130.647283461922, 132.049130531891, 129.438672446441, 132.111769964967, 133.315126233988, 134.274094660291, 133.663965587219, 129.036256495427, 132.681159043662, 133.083487967499, 133.469278046783, 127.644211331088, 129.379853398869, 127.516932811785, 125.746948095246, 130.541980485212, 122.442402004382, 129.00656431105, 132.881596913039, 129.799875114924, 133.025608648691, 132.476676865143, 132.533189674498, 130.374235489663, 131.16777484425, 130.51520898329, 126.126896171757, 132.591699474756, 135.692066231058, 133.385134118441, 134.056772370387, 129.046549414651, 130.660546045105, 133.543313379712, 135.701259128297, 132.89911844299, 132.017671144695, 135.461111006871, 133.602729661455, 131.899267470313, 128.150837347931, 132.780141110718, 133.605753360818, 128.444133706959, 130.590917286759, 126.731045355827, 134.681153578956, 134.676546695171, 136.228024106464, 133.640181312096, 131.498169681207, 137.088576465248, 131.286327320276, 130.12536166385, 132.66440041334, 131.734827833006, 129.245167294851, 127.110364569085, 131.137512956855, 130.823193757505, 133.417656608597, 133.434071230844, 135.375537189114, 122.9975103156, 134.578138780604, 130.551814168821, 133.530364611327, 133.960534326316, 133.192187681707, 131.398525201627, 131.138773665673, 129.693526452535, 133.648490289408, 137.461268717145, 130.968676823131, 136.141887321821, 137.128342282534, 129.940989039776, 129.208038081832, 131.415865202816, 128.914923980514, 134.33309721651, 130.666330877724, 127.666903186301, 129.005501168321, 135.199623432409, 129.876220311906, 133.796185798003, 128.659226897049, 136.253715562896, 132.564502902302, 133.739785805387, 129.588504579484, 130.410417937339, 131.665669186212, 130.967373856704, 133.083220399376, 131.929316071192, 131.293725943842, 129.408895517385, 127.891215773348, 136.975775089244, 133.773554113111, 127.504361846263, 131.443941150979, 134.49334459619, 129.487667806616, 129.092591436668, 127.543357889946, 135.371095794584, 131.830567951787, 135.043554653064, 131.380473556425, 133.773572304703, 129.432624534047, 132.124196546386, 127.040700851829, 130.847351748805, 131.176166723511, 132.20110521492, 128.630758791661, 132.642174091381, 129.530513932331, 132.492632931679, 128.103529248136, 132.279882841475, 138.295386553815, 131.025848717788, 128.064061940782, 131.158726858068, 129.304128457039, 130.765478324594, 136.994296654685, 131.896223610701, 130.397734115645, 129.79799620114, 126.588614891201, 131.840990999231, 127.762353872562, 131.658379348786, 135.25190096362, 128.881942994774, 124.389579607847, 129.448134716106, 135.281842252393, 132.595809502861, 129.186644732318, 134.72418259564, 128.421411930605, 128.362128214869, 125.578324318919, 128.62140390849, 131.01620051099, 127.681687841103, 130.088766875219, 135.859859982234, 133.793850400064, 131.521090607544, 129.482514969193, 130.304603674075, 129.975080339028, 131.391626327537, 130.094152722191, 130.42200149583, 133.209616613688, 135.721027050657, 126.540870597415, 134.336815990615, 136.001389160933, 131.801287190395, 133.269736534129, 130.669987923124, 128.716904981028, 130.357053830511, 130.677475983881, 130.906991597301, 135.832716908867, 128.626653503581, 129.990270005376, 129.209331136107, 137.555506330862, 129.535282042964, 128.358060249759, 127.89550643351, 129.140040572441, 131.010128948633, 129.826565745083, 129.65947513759, 130.524542793504, 130.994107102622, 128.016704352156, 133.304300599185, 128.97421471683, 131.095719586491, 131.148870644501, 133.763400951761, 129.196603440385, 135.406853376291, 130.665392458716, 126.44208574053, 128.711373515945, 130.125563683706, 125.021705945969, 133.133094147733, 128.513319990145, 131.063288442437, 137.434298962262, 129.95609943952, 134.593881215656, 134.068005493255, 132.798124696699, 127.509719563443, 135.681565116088, 132.357306976043, 132.029426139978, 130.112939436334, 131.548800097876, 135.526181747458, 130.746799210397, 133.579771992991, 131.88792106867, 129.421705540919, 131.863248676077, 129.410976271492, 129.91997724292, 133.40911617038, 124.274658759879, 130.796833724535, 134.711138689911, 130.020611607356, 134.131790813453, 130.710886929698, 130.814406825641, 132.884815145566, 128.675410399218, 132.133544223812, 129.293822749901, 132.681392915057, 133.62952882875, 133.004628554006, 124.896173730072, 129.512667986508, 129.28036520334, 129.037260880602, 130.708214577784, 127.594693567887, 130.408337376165, 131.436355909693, 128.984827918015, 126.300961476539, 128.901003027285, 129.214482291459, 131.388022065699, 138.181895490322, 128.932266542087, 129.78340672167, 133.301061316884, 132.227770064579, 128.969291989045, 128.308148752117, 127.650364267492, 125.282647187079, 128.510870522317, 130.799129962338, 128.787928342826, 125.475330128064, 129.240712100199, 131.513640245371, 131.644142964977, 133.219858168637, 136.29763878574, 137.645451720279, 128.20935201252, 127.10894352113, 127.424483410824, 134.751614836344, 128.605745003767, 130.982922037077, 128.957720691938, 133.188145104694, 126.993271252469, 133.398375349684, 134.212628253226, 128.421415450299, 131.809401838992, 131.719075575133, 132.092233797415, 129.752748892027, 133.92446724848, 137.089469032134, 127.582486952131, 132.019561288677, 134.237866212203, 129.629741229712, 126.855424457867, 132.191749891329, 128.010291772389, 134.809666702121, 132.616150169983, 131.261671640335, 137.115400141374, 130.799690385311, 131.21889550351, 134.549427632107, 130.502296999876, 132.516447771779, 130.922342236294, 129.419439382483, 134.581833957801, 130.865379698035, 135.756996833294, 134.331658589492, 132.248264086015, 132.018544496586, 132.332897896596, 131.775838019464, 126.236268294821, 131.616137722487, 128.717944414245, 125.367074369497, 128.151336113345, 134.615397190859, 126.754844057925, 129.302200541883, 132.922898827329, 136.066347476452, 129.925633325544, 133.047465172285, 129.3740416696, 125.056150605448, 127.985111951365, 132.16304361888, 129.262304998746, 135.587765465175, 130.210744888884, 129.883315484327, 130.465441191438, 126.465380934229, 130.814036118764, 128.946624219621, 128.142233361067, 131.438784793095, 130.586907294796, 136.697755640877, 132.452495494264, 127.984830324012, 135.008489256092, 130.775953972691, 134.041930640162, 131.239738948974, 128.284370583337, 135.728357938452, 133.945238066449, 132.370129072512, 132.27958930337, 129.799183774615, 130.391613803287, 129.485869591004, 128.619007131078, 138.176802100634, 131.361364706414, 134.23256286935, 136.827742455911, 132.707228494159, 132.844413229359, 136.873745253396, 132.520031621522, 125.699860061383, 135.355100535173, 125.662189269761, 133.357589128927, 125.701987325804, 130.832412138876, 131.935057162061, 132.526189033032, 127.255454518124, 127.165628159534, 127.212210418588, 129.279072424794, 134.149747354993, 131.367680542185, 133.105950339688, 132.693693619598, 125.74985232515, 132.238484027727, 134.980108070988, 124.728345674404]];
