# Supplementary material for: Hypothetical Outcome Plots Outperform Error Bars and Violin Plots for Inferences about Reliability of Variable Ordering
Source: PLoS One. 2015 Nov 16;10(11):e0142444. doi: 10.1371/journal.pone.0142444 (PMC4646698; doi:10.1371/journal.pone.0142444)
Supplement: S4 File — All experiment interface and visualization stimuli code is available as a zipped file. (ZIP) [file pone.0142444.s004.zip › experiment_code/data/one/86.csv]

	sample_num	task1	task2	task3	task4
1	1	699.446379253847	548.011715131545	342.580162086219	123.833551012622
2	2	684.251299672107	499.165334522916	345.300980592929	132.157447372748
3	3	672.441511050373	501.500106290415	344.434646785249	131.240525195697
4	4	677.235904820742	537.899604590368	345.864576844519	125.310594832925
5	5	677.98880274706	514.558972672438	342.613459830027	130.094875281932
6	6	645.920030129018	525.851375752818	344.164693806205	131.901928660116
7	7	656.622761730247	517.23936333874	347.604970620198	126.549327537295
8	8	687.59199240057	518.797920634233	348.544773007749	130.418887973775
9	9	670.705063327459	539.155687352778	340.890915005374	127.239295959772
10	10	667.744169387388	476.945344721754	344.195657700466	133.470195807327
11	11	678.504209045985	500.881150961062	337.579484905549	126.689118139066
12	12	664.058557848204	508.777586172685	344.190686730464	131.824704616287
13	13	651.222927802876	502.108464139176	345.957748025653	129.564171476389
14	14	660.204535233588	506.288681740698	342.495728719265	131.429625691084
15	15	681.547539323447	543.294257209698	342.439537149865	125.497308013638
16	16	655.546105716456	518.693195526097	342.480760318997	133.123673141518
17	17	661.979603962143	531.801593892963	348.325423161576	138.071855338455
18	18	676.680848617153	518.689552958683	343.736561679468	131.363720792456
19	19	646.336352555743	550.211596940004	347.678704772114	129.802647910378
20	20	675.666306218191	501.526140031451	343.599890262681	130.684981312496
21	21	684.401231012645	502.273886923467	346.793651778831	130.226674896993
22	22	710.172176182177	519.464497013247	342.14383635347	129.431246486331
23	23	688.556081019602	513.932514036911	346.111246927845	132.457393089401
24	24	683.755930409689	526.728777266359	335.16729239159	133.153006094966
25	25	696.240524239471	538.192692048573	349.575662242003	130.74543717874
26	26	661.133711964055	540.318474359554	351.556587620264	125.921642177959
27	27	661.23819977472	521.712765389138	346.266332400982	129.949412911341
28	28	718.358935676516	503.988375175385	341.849752036531	130.349950235511
29	29	689.489492822157	522.404530645626	348.878288844204	133.686322789261
30	30	661.53786786039	591.998708263009	346.494945042758	132.850789026941
31	31	662.858705240323	489.294737360383	343.539133581564	128.83463142939
32	32	657.377114470742	564.154237431165	343.754703406549	132.625822299324
33	33	666.328498106501	513.987326377968	345.123990053138	129.987668808829
34	34	703.919788836891	482.905158157038	343.363025841046	131.898663610449
35	35	671.155520515606	501.000633983156	340.446105452076	130.512318609208
36	36	689.964231261017	498.817859717584	344.09039892905	126.81205589137
37	37	692.271782850422	479.473244072733	345.027575787771	132.286509664259
38	38	652.716663974563	492.301746840297	341.077093233727	128.251335447396
39	39	686.576649608665	517.842830649871	340.278513638065	133.339600935551
40	40	677.568522275076	511.589577175895	343.593725559915	129.968459817791
41	41	668.937158080321	549.996580106584	345.117348667673	128.749814872406
42	42	674.89487408872	494.468755065297	342.132065042157	134.026831752039
43	43	708.08351170256	530.760822213924	347.510299672888	127.85900006051
44	44	661.488615315037	498.527126256089	342.729953869233	125.514200059098
45	45	638.158462166681	524.010466537378	340.87289917756	124.877800399978
46	46	669.484511213918	521.448789515333	344.124293853458	133.368697612974
47	47	683.681906247024	566.618272374579	344.131634400135	129.613650597645
48	48	673.576795990877	520.137844282158	343.104027979125	133.313468979435
49	49	683.610799056327	513.252055722977	347.196230543261	133.168076098803
50	50	653.047588113959	541.811608049681	342.246782483752	132.931667106988
51	51	657.404493385078	532.044217531987	348.970317152972	134.623072344273
52	52	678.162646254567	518.895298110583	344.566294644344	129.161165352738
53	53	683.381069012058	527.097732013607	343.305075522006	134.382710343719
54	54	677.121244294866	522.587473342175	341.480483028182	127.788190716521
55	55	665.982132098564	518.97689550562	342.900438447855	134.46443893257
56	56	666.304553005928	504.570699513813	342.716207547916	134.161109932818
57	57	667.347312653661	532.802607170001	342.8170029041	130.059803794078
58	58	666.75670400696	518.562735018086	340.418214297948	131.06836409711
59	59	658.197924537169	551.468826430214	343.347320597578	128.033085350419
60	60	651.527378697943	523.031208101713	342.851378640112	136.368710191645
61	61	689.993230208826	549.923992633809	348.477300188917	130.107615438757
62	62	691.687661773657	529.305205425031	348.921714278883	132.153951697316
63	63	683.557190746189	549.780925819131	341.764258353725	132.488506741723
64	64	662.009157152368	514.442710369965	348.186574983102	131.09308236913
65	65	669.091889428574	548.185134328964	341.644289402392	131.95849170533
66	66	659.497088447226	537.667015484908	347.723133501079	133.772065286581
67	67	692.614815643036	516.811278341238	343.999757378117	130.270248155992
68	68	674.35879316699	548.991693132589	343.78369060372	132.881853004782
69	69	685.888120080956	495.439634151387	347.982984641773	132.749506103936
70	70	662.745418524701	524.673742703312	345.658515069607	132.791173826462
71	71	657.19061377942	527.653271372598	342.670082128567	129.720536900225
72	72	688.654688435406	495.478501240625	343.925402047346	130.693553869561
73	73	691.991141075337	485.18576013702	342.129912734612	132.934097692044
74	74	668.263630295968	523.699795587663	347.136483745442	128.224840514735
75	75	655.614567803566	511.697115045578	342.790805378237	135.906795207908
76	76	692.406693244107	523.827264714322	345.745909941813	136.747767243016
77	77	673.581151459526	527.547503079117	340.287319211865	130.76796011168
78	78	670.780868746544	530.738818014464	344.492086527385	137.869073715932
79	79	679.910839438808	518.933320428767	345.09354256248	127.482358639814
80	80	641.690819860339	484.273498556429	341.379818002471	124.117655147014
81	81	677.353064632677	519.613273567553	337.148855418607	131.745449556176
82	82	642.359671999	549.817205865896	343.434036320149	131.853051793821
83	83	672.802367762238	519.138878006972	346.735609159737	129.501892511692
84	84	686.183804214293	493.361919959286	342.634659178107	133.25875360516
85	85	655.8674610052	520.832322130911	345.208866464608	131.275219416693
86	86	698.02299999457	498.328211106886	340.997841172941	132.680527505492
87	87	689.123514053283	494.641844000117	346.950248827008	122.393387564414
88	88	654.532350168349	512.202684561264	343.339831119833	129.949846502736
89	89	677.046563643149	523.800767026533	341.587730321237	126.719374614094
90	90	667.575116500575	520.354547224459	344.221462328524	128.727832284274
91	91	654.780914132652	491.991273143116	342.471189752895	128.098936832634
92	92	665.271392070104	517.645508646819	345.802410846978	128.169615352078
93	93	656.157770803318	493.449775070965	343.281996659143	135.088208613459
94	94	701.230944960477	534.145434190096	350.933423749656	133.244589073345
95	95	650.446882953974	523.662912202574	340.263042682242	134.798375109905
96	96	664.663934637951	485.561113259382	342.849046318935	130.687876110589
97	97	685.191535091612	524.24817529329	341.9337937884	133.583140337739
98	98	655.168930333954	558.032843185909	343.159507749471	132.676078890143
99	99	650.792404512784	537.915163780119	342.689630002177	129.088565939206
100	100	655.383676890468	545.01375893425	342.059605181227	130.371390982858
101	101	658.552769694135	534.275621353827	343.081142144237	131.931179344487
102	102	716.773142223469	535.692192680186	342.898721776014	131.527837370213
103	103	667.839386388913	509.132726752984	339.366497393667	129.331497245973
104	104	692.136910190536	530.735966624728	347.086823351195	134.144472757715
105	105	674.834519857277	518.034187798384	346.552891068658	128.397777723841
106	106	669.206300289231	501.422426993362	347.274986948583	130.674706786621
107	107	648.962901021392	521.521344075072	346.078754434098	129.336918754738
108	108	675.131207064365	485.359678605479	345.389882511337	133.03446699183
109	109	659.732715209441	519.743898027628	343.723851741353	132.533269342025
110	110	664.750306036631	511.20583480317	347.394182702911	130.033295896963
111	111	677.318706025522	531.568103907012	345.348939332866	130.269595236467
112	112	704.402818690849	503.521071119468	348.292558541519	130.052828107564
113	113	653.636591876353	538.149564937544	345.712512444719	129.769022146287
114	114	684.066048462895	545.214438763599	345.310283641531	135.817411893327
115	115	666.416098311228	506.271259600979	343.75984715698	132.643869755106
116	116	678.172370444769	523.62446526204	340.03280721136	127.488389407866
117	117	685.472574798195	530.390440428935	344.856224347228	129.136820796668
118	118	695.841748559212	517.763858500027	346.035875182005	128.814224431634
119	119	626.852664256905	500.00031418718	345.060057121098	130.248221201216
120	120	661.34528256163	521.903461571587	341.997228600946	130.189524797231
121	121	653.22206887928	512.30807124851	343.136075722958	134.542333501101
122	122	674.823695734928	505.177730083631	341.338825175798	132.247082732365
123	123	695.078058924105	506.120438630058	341.639425384652	132.777138489603
124	124	700.726189052218	517.029159194087	345.751942022529	129.931683015013
125	125	659.846294437691	526.125054762695	345.174401738173	128.408398773742
126	126	671.235880192537	557.297011319363	343.880852316066	133.120738855565
127	127	682.39172381268	524.612934780239	340.445071049591	129.353255498341
128	128	658.057905676576	525.403020160453	339.083072452539	132.00933214954
129	129	679.81302783404	545.007069799792	345.143655709361	134.856287007028
130	130	678.638253319398	510.139701988981	344.174372287909	134.670696479309
131	131	652.565986250433	533.710480253862	344.492847297233	130.245900441608
132	132	676.153090498663	486.440541512536	346.314010806042	131.214521096589
133	133	641.95780945963	513.454813829143	347.430133439671	128.675165307962
134	134	711.216043630041	507.984567570589	347.394732410335	131.478707780738
135	135	705.959261642728	538.413967517065	346.594140479999	134.155944308837
136	136	688.811769225461	563.518518829495	345.538885855061	136.974034457152
137	137	707.284230787945	533.749303840278	343.983217260162	129.766340662619
138	138	657.948647009473	514.245926869404	341.261506505399	129.633583803809
139	139	690.909439588576	536.934461250085	348.637308197537	128.429556188659
140	140	659.409131002379	522.36272274392	350.656713594806	131.215374358726
141	141	677.833043476429	519.986200218005	345.082576556546	136.738641892606
142	142	692.939224756593	508.147187920308	341.093746280957	136.039722040061
143	143	643.942442131829	534.877483392499	349.957346260447	130.299174425407
144	144	672.795915238426	505.312362116619	341.957423201281	133.985793604039
145	145	622.284403434788	536.518369782881	342.834704895941	129.797449627545
146	146	642.284147601855	508.814753993816	340.940474425583	134.689893407043
147	147	680.32160214342	552.686942792345	351.069083105413	132.061956256868
148	148	663.531144153407	505.26906461999	342.226152013773	132.379316452103
149	149	646.925161186548	526.246857222954	345.653319035658	125.604115124153
150	150	694.034284630518	544.848331483907	345.186488409434	130.217124933003
151	151	679.383484554299	527.549153495879	344.375257328773	132.239420604594
152	152	668.163086006627	518.726893217947	343.119766921064	131.326577521094
153	153	673.659190514335	522.968178148577	345.485262134709	132.905992196361
154	154	678.033645315844	529.826595699428	345.675179239953	135.653923632681
155	155	660.952638173665	512.51761668587	346.71037390373	133.610308771531
156	156	704.839306807545	552.701968691817	344.937866050898	131.854174793021
157	157	668.799934801061	514.249473767172	345.993611821564	131.038048008141
158	158	693.066252479598	492.360824100518	344.641204397464	137.815556745192
159	159	682.3985116754	519.83710316365	342.485421104915	127.33875816714
160	160	670.82702440901	514.191255385966	334.518207050314	128.985005055512
161	161	677.137308623019	544.114979433195	344.418452888185	134.341331728815
162	162	716.556935960731	525.588396012075	343.221763768511	129.095829670409
163	163	681.073025547862	517.235778287217	341.628632811354	128.777868858516
164	164	664.766699814323	544.198022376118	341.980681718337	127.100648010304
165	165	640.497389410899	489.72816634397	346.779463920743	130.534594360415
166	166	675.029900825295	509.159262453658	345.951987967442	133.91553381474
167	167	667.954070395157	539.328278176989	342.800456504237	132.45862361659
168	168	656.357506829564	507.142482991348	343.639674333119	133.641884546504
169	169	667.429004794507	566.010903503744	340.124529300317	132.161934884431
170	170	680.82620784077	518.299976102274	345.343650028236	129.486894703871
171	171	671.309733229946	525.449441149781	347.994538075368	133.163514799805
172	172	697.643223225901	523.80996362472	344.75875838418	130.662787485982
173	173	675.595781291841	512.690482146702	348.404156166464	129.916978512416
174	174	676.221248712882	512.057401922881	342.244034047142	135.097821041145
175	175	682.340058015973	532.538533693594	341.885093809489	130.172829866417
176	176	675.833475207581	530.303340296187	346.676178579899	133.289361040446
177	177	631.419338849664	522.112023921997	347.238135726618	132.315108699641
178	178	663.358689892645	533.718681731945	342.117132970343	132.819249747707
179	179	673.215857923682	548.050508090916	345.763914065573	128.589106589394
180	180	676.217033437184	526.96423513132	346.795034443373	131.033965218209
181	181	684.13427939246	511.435240628903	344.276853278857	134.982489363908
182	182	644.24892871118	521.248671762549	344.727698196616	131.626211571994
183	183	648.747617087637	519.830019468676	342.135284849604	128.013020235674
184	184	683.913963579098	525.364548501586	341.41809278936	131.391901352992
185	185	678.270658765707	516.502872297595	343.434141233276	134.441065444745
186	186	690.818512450969	494.655587246161	348.283796633716	131.743118432187
187	187	682.343722448536	535.925783243518	345.398686182154	130.730926181322
188	188	655.515648834874	538.3725551923	341.763524740681	131.606558527891
189	189	666.901223333369	548.925007174465	341.15513604727	126.090296472725
190	190	666.536334953677	517.70581881989	342.640338428837	132.405182088309
191	191	681.290443552107	517.643845144073	342.917761804896	130.534756060868
192	192	677.515331060295	516.288269466651	340.122798221133	135.434479421396
193	193	668.067106436703	518.203806026149	345.925562230163	131.271119801694
194	194	681.144860788236	520.884824944192	340.760198510649	131.295176578127
195	195	672.811201262666	509.196093750517	347.834200401106	128.733933103674
196	196	664.151920170611	512.299133144153	337.959428730003	127.748483197889
197	197	675.464961144286	515.435647506215	340.27490104982	129.531340852425
198	198	691.477024644708	517.217072677314	344.144642766679	130.433284302848
199	199	672.680010236824	510.487134367611	345.831771791617	131.728809063571
200	200	700.586220103271	515.772243800567	344.860772084044	131.144451201887
201	201	644.694704458863	521.717214297981	345.356218399473	131.977752741087
202	202	656.705657496944	522.500125164826	339.445819806236	131.375000243889
203	203	705.035558807419	542.33894380163	344.578828217128	132.006138850809
204	204	705.97206022096	518.28454005475	342.457060032085	132.828889874487
205	205	658.292903568805	511.430554313035	343.277850791174	128.813302472088
206	206	687.728213375194	550.968576816872	340.685857340101	128.813583101017
207	207	702.172301872062	522.280718781774	343.997798742597	136.173368462402
208	208	691.190437795206	515.324973852317	339.264899491688	126.777609907982
209	209	715.688814570548	493.752147962145	345.189975968894	129.282022597649
210	210	668.717685783114	537.505375150929	350.120893834524	130.731407355455
211	211	670.25638460972	520.28085702233	342.647906151397	130.098341880341
212	212	626.178051495122	556.950115698188	346.024529368005	132.781166165017
213	213	682.834912173102	510.416836069072	341.275087251417	132.008747836676
214	214	666.899910428554	511.472595280545	340.984326846841	124.239409451673
215	215	650.356260877326	511.78308827126	344.142651118954	124.054144849217
216	216	662.127844125395	525.558315521338	344.787324679691	129.965992835321
217	217	679.218656185808	526.250499354564	342.332121960541	131.954920330972
218	218	656.221535352388	526.272474346725	341.738391102975	130.401995995077
219	219	656.074998408447	530.144364505412	348.324093511842	132.609318880514
220	220	666.598263856617	527.202085453075	341.465677830783	131.987160703431
221	221	680.112067479412	541.407891491185	346.396146426304	133.863940396326
222	222	666.747359399617	516.574786794016	341.903141041925	133.097802362437
223	223	662.826179676174	501.352941930282	342.911490369896	131.828027210835
224	224	663.610483272208	496.796364628504	343.359697871214	133.351349782811
225	225	695.677767582529	516.457761841743	346.585177330153	131.40642316506
226	226	663.770674849333	512.662288167267	342.611699968682	126.127858022018
227	227	673.216055939516	505.802918654465	347.279796143523	132.536638672076
228	228	679.056336169052	523.05838331438	346.320420886396	137.081829566642
229	229	683.291672795776	504.825649072761	344.036066411064	126.541069436308
230	230	671.155499106678	563.07112692672	340.778484883768	130.347454431958
231	231	681.694233316016	527.090266710599	348.031904049537	137.60594579253
232	232	687.840826733339	490.786414066348	343.970892873172	135.707026668387
233	233	681.817796284304	547.364990009398	345.042853630439	135.838790573506
234	234	661.579780272758	509.374400010363	341.268264169334	131.231114981365
235	235	646.942343353121	526.668687473901	346.561599350485	129.890380694967
236	236	679.386223260207	483.085956286765	342.90642119912	134.215784591814
237	237	669.00341381028	556.555085966777	346.862391769766	134.59081874167
238	238	655.653475017509	513.834403090404	343.020703139124	129.728232259873
239	239	653.73791690197	526.71264667392	344.450191755358	133.961958713585
240	240	673.731891309728	551.146273101829	343.387614749679	129.888707851706
241	241	670.752779384929	537.911939858985	339.665502914596	131.195524669047
242	242	694.76593141136	532.71635531731	344.220531020266	123.523905953699
243	243	709.526474257822	529.151776969688	344.418859900312	130.544326810947
244	244	675.217071557378	540.791016945861	343.513308940079	131.828737296984
245	245	664.256742704243	519.493367936747	345.861483406353	126.350798149039
246	246	653.0153009582	519.676256310617	344.518926930904	128.62832447847
247	247	685.920153519683	525.064789613475	348.356006851708	129.7437836045
248	248	658.593237225982	520.740102547085	343.042250252582	131.284174259363
249	249	630.136973029314	519.722624939895	340.925992639241	130.337348845875
250	250	626.724286685933	517.102340982712	343.823370035058	132.760546203283
251	251	666.34090095695	519.919318553499	339.645601662494	128.254258910499
252	252	631.334605309527	506.769374680129	346.444316826619	126.629121195623
253	253	684.791907403376	512.783192982828	344.034970361945	133.848245933382
254	254	667.864364804266	505.219128693374	344.314460519931	133.518001419886
255	255	663.87791977188	524.815016118842	344.451041002336	131.495140846917
256	256	627.232515382703	549.420454357833	345.520163852589	130.660849837897
257	257	688.137638810067	522.723629885977	345.226500386942	128.851941917744
258	258	680.520569664942	545.378631518489	342.091116349258	130.675700779251
259	259	656.94868092378	539.953331207733	344.285498857293	134.271431416155
260	260	666.053540716536	533.30833770957	344.302091344013	131.907197023667
261	261	669.86754212459	505.67918594357	344.573324317924	133.635828238191
262	262	626.041216230504	515.623625250787	347.580967277386	126.060507448314
263	263	682.985762958859	490.831487213067	343.314418409612	134.387546863581
264	264	689.185960843406	519.242343429781	336.955134235447	123.723678401869
265	265	668.326649934657	553.146659531843	347.113142693496	132.844155083666
266	266	701.899828080574	561.881029772984	345.462741570667	133.079869720814
267	267	648.171583579278	528.084028204149	351.04934011894	130.401746983281
268	268	642.026785482226	517.937934140589	344.345726274573	135.107100843504
269	269	688.989480601776	537.909705314427	343.583835083719	125.454440174053
270	270	678.784296319686	514.408045458559	342.784434780223	128.684312950565
271	271	682.000683257698	525.150752602025	340.007685080658	129.1941700322
272	272	678.059982328797	562.028489719975	338.432770948152	127.39462436601
273	273	672.816471616535	530.97314022559	345.491069285071	135.385451062575
274	274	665.99539523879	527.21072300357	345.170953881605	127.292065975474
275	275	657.765576610601	513.894190646664	340.600943341215	125.654108109877
276	276	673.399635316764	546.612211120255	346.414733477069	132.887132589615
277	277	637.68314018881	540.531338742041	348.91571960585	128.488284109268
278	278	661.944683081526	517.133074226021	343.964003275626	128.612173261068
279	279	667.141635824455	511.561191005725	341.415824498423	129.454583875107
280	280	672.578953902618	523.585339884126	340.865984278933	129.878360707263
281	281	672.319604453903	520.067111925554	347.272797476208	130.943508820893
282	282	682.363328559823	483.439421056135	338.557839296172	132.644951174952
283	283	655.999207308016	521.186232749886	343.849843940972	124.704786885527
284	284	665.640239033923	496.53531197303	340.953488598544	129.911366532189
285	285	691.274440563467	520.615851980103	347.200181411265	131.821282881718
286	286	666.237036719054	517.230009488954	342.275794779801	127.491929236838
287	287	665.764296267966	527.817101850007	342.72238931757	127.761203703553
288	288	679.168295943133	524.387954317456	341.764563845913	128.946080433832
289	289	674.584891748146	524.302970360056	341.244378702048	128.194176032593
290	290	633.684294072055	524.133614043215	347.608930612078	130.779777839838
291	291	698.550828013738	553.994852764315	345.431725235203	131.129200773816
292	292	672.106891118589	530.803675583277	340.877733773471	130.304543280373
293	293	662.305681180703	514.463413665122	344.755468366252	129.777638947121
294	294	675.563656848642	537.491052781739	344.940843188461	129.897441994059
295	295	680.264207570413	518.446440219184	347.633240772466	133.322983161799
296	296	672.297118237856	502.876372095244	346.808025197619	126.514937473597
297	297	688.378867302552	480.18470767375	344.723735254575	131.890260274062
298	298	642.819989746671	556.350296063708	341.275872422839	128.357115998741
299	299	701.493996981294	532.524207008571	345.704146803568	133.762904185664
300	300	686.538471443294	510.659584173132	346.318273045387	133.743996465092
301	301	677.070004884644	523.74515201981	340.005203463381	132.539524722633
302	302	701.697020077791	525.550467297629	349.942150032984	127.987076017765
303	303	686.024599279642	525.786668588063	344.342367821444	126.523054386792
304	304	688.774775104961	508.586744368708	342.448502263894	132.22821851964
305	305	658.868193717062	528.760744236351	344.673160706575	135.096474930562
306	306	691.55034044551	536.28988271446	341.719600755709	137.015804225519
307	307	654.06872901784	525.947161832004	343.622177978984	129.283351630429
308	308	691.208898256999	514.793381531784	346.455616442647	127.170430145434
309	309	668.550895488009	513.667151521158	344.268994623036	130.841790790199
310	310	667.172308914413	525.079958362101	338.808331210178	133.310461140397
311	311	698.218654222084	503.83269357398	344.559890856119	129.589645884484
312	312	662.942656208166	532.720986796048	345.580302883617	131.0564679862
313	313	708.111021642431	560.540164700751	345.357558792117	131.333573201755
314	314	665.748546936567	481.919259567963	350.817277188489	131.967363871854
315	315	699.08749122946	512.371880242845	347.538805149479	137.543905971416
316	316	658.572916158329	526.528105038112	350.112469304453	124.214990243319
317	317	655.740688670787	522.341713145878	348.200854647535	132.851442063794
318	318	668.507586728835	515.65291794612	343.505008625836	132.246789609864
319	319	658.800536700978	523.574113652825	349.673811685928	131.914712013786
320	320	661.922593402313	549.655706897681	342.825356140403	127.596047125424
321	321	700.946956475111	507.694810055305	350.797489014974	126.672348759956
322	322	680.015862652078	528.371647254796	346.165954961142	129.81884309304
323	323	686.259375842838	561.178184420014	343.690803638413	129.573271888207
324	324	653.999632939394	530.833436921439	349.118668379469	132.525705348803
325	325	695.937077444981	542.848217321876	346.995896591835	136.212023273742
326	326	661.891718926417	480.933289448953	342.013870531978	134.867701541919
327	327	674.505048811201	562.896731892283	339.154281090845	130.008361784624
328	328	695.982501814905	511.873378299272	345.499672892267	137.154997110559
329	329	632.885873549508	533.713590974274	345.255247514605	129.288245970142
330	330	681.014663018149	520.939130277997	342.895965652247	123.077982094905
331	331	674.665762779402	507.845878731738	344.851725735868	130.075548824151
332	332	696.270470528725	515.114367814312	345.314989752406	130.436273195144
333	333	698.607649012986	537.362323631133	342.479724186547	131.00069010074
334	334	668.227134493413	542.573574175045	341.806927017561	134.680907421605
335	335	675.790216409646	527.866552923523	340.324208691191	129.912432383704
336	336	675.226231148489	530.578157472086	345.304941565465	131.278877629026
337	337	671.429817338109	490.244774282177	344.372255150815	133.664671890913
338	338	695.941108431306	555.354042891156	337.748909205885	127.896714340692
339	339	670.770404538042	521.757615939916	344.050086115197	134.863940248895
340	340	648.545617231775	552.356442883897	341.333667486721	129.435038759555
341	341	692.120712049071	539.010003097795	344.866959087483	128.343127853923
342	342	683.630886983561	513.47406541925	341.165311024472	126.56351992206
343	343	650.204674961106	536.615249272382	340.302967527762	130.93536971634
344	344	674.843023479535	517.259441230181	346.686330323289	136.586562542662
345	345	656.231614234119	514.341065654916	344.246493714084	128.441311698543
346	346	713.607849593998	528.942020102485	347.331466487159	127.914143743844
347	347	720.353075942606	502.879426764157	342.782462587247	126.448824806062
348	348	646.957413174223	540.091040252094	349.305543240289	127.607562985694
349	349	656.717073980652	541.650817474083	344.447305749131	131.605045146057
350	350	663.987205228742	499.930493455448	337.347479388673	131.227505655682
351	351	660.861538783414	510.241265021882	347.815374739704	126.456841569878
352	352	663.744599668044	531.663539275299	343.183007400256	128.220617605437
353	353	675.515363731577	515.872975246174	343.957854543963	134.16632188748
354	354	678.202887769978	556.662967021593	341.514172796953	129.470611068265
355	355	672.940372419637	529.171620032631	347.781484144796	132.083158836469
356	356	657.422060532885	497.628484484024	346.741947673711	134.206623822269
357	357	675.79307420008	575.093573645315	347.542445925893	129.036577602999
358	358	684.411766898938	496.747661797946	343.768006889587	125.691353756217
359	359	632.071710113686	527.626495189457	343.00813566206	135.235434484683
360	360	665.979968956959	512.088915226989	339.480459015676	132.611962349472
361	361	636.963631354093	537.099554382075	347.169252688057	130.374248817597
362	362	676.090244991399	511.588244713363	347.948808691926	127.024564473117
363	363	652.900120289671	529.884245063637	345.869908554732	129.360554109938
364	364	674.553368285281	502.77755550917	349.472684174981	133.427725981452
365	365	667.595266217459	520.946204319767	345.744734843835	134.041761656028
366	366	669.986081787953	517.061703763942	348.463747710421	128.466058232754
367	367	653.956647515529	519.581079622837	344.063935763891	127.280134253418
368	368	665.734360288427	542.785772644718	345.53999858597	134.449660519212
369	369	684.64819352239	528.509458415596	347.451505682001	133.824853890656
370	370	640.508185901461	550.413579070387	344.579559022997	128.210160592678
371	371	683.188377622669	535.026457471582	343.034977479118	131.568103414045
372	372	655.492097560775	563.534218587079	343.730966909758	134.215757669762
373	373	672.808965049261	496.082231225488	349.070963517502	135.391617211943
374	374	659.80388723123	541.185814633461	342.04778761209	132.61931409089
375	375	670.744799598932	552.329662439348	344.60148264676	130.584418568515
376	376	665.531757736984	525.412035493301	342.353431944217	126.583955727769
377	377	656.580287872489	495.509953182498	338.700897694522	128.336612757474
378	378	681.02919655768	507.846841290754	347.751128670718	128.55699431904
379	379	670.558759722572	555.039247665893	336.90509372458	133.182703856913
380	380	648.616546659191	514.828548323519	343.329017352439	130.865308053054
381	381	687.796355314465	509.792010397841	343.376029362078	134.385903114795
382	382	673.844026334647	524.554550608397	344.529528526025	133.252220044395
383	383	674.242523997759	500.369736693924	345.144961057719	133.135910392116
384	384	665.331402736462	499.821336104627	343.209164115518	137.150697170442
385	385	680.650258854794	527.065523616894	340.682126283904	126.351985252577
386	386	658.67016345661	540.312828133754	341.775062982444	129.551161247266
387	387	680.579476395999	512.04390418595	347.259689941456	126.736877168031
388	388	675.401039448136	507.42511350009	344.702776392536	125.43760500248
389	389	673.627045259172	526.010409744339	342.927635176102	131.546275436259
390	390	715.611775534653	506.889142165862	340.147251142956	129.104321129668
391	391	644.454687927154	525.573149957706	345.138891612923	132.850960172998
392	392	687.458887551357	504.066109894394	344.923843702205	129.429857218169
393	393	656.769728482018	552.523563621242	344.34214292399	137.475913661235
394	394	690.837991718555	549.164088636489	345.817026968852	131.797713600655
395	395	653.599692762272	514.781355885894	345.604261490468	132.823228719942
396	396	675.67913756036	516.781172345117	341.230334971671	132.169691667043
397	397	631.603801636796	518.832310569188	340.19721432174	129.178971006032
398	398	645.339398901549	512.152556820254	342.392240610447	129.584275062173
399	399	678.65948696035	508.86113541223	345.733758865206	130.597177486748
400	400	666.768640644861	554.666845815345	342.780734653777	129.488286926877
401	401	682.616815415498	517.338783472571	341.733265228483	132.653973877625
402	402	672.552305365689	526.233509652609	344.515457118878	131.502868136955
403	403	691.253271315339	521.538719682493	349.011023389087	133.691822281681
404	404	653.012618676598	541.827897821769	346.55194912353	133.294613658711
405	405	687.85792966842	523.09295389054	343.246280441774	127.509501080397
406	406	652.451806555135	532.125273697449	344.241278859867	133.872602950038
407	407	665.36363030363	547.684143405903	341.894244305175	127.539377270852
408	408	689.884964423518	527.973589691332	340.239531477485	132.820620844786
409	409	665.430558435752	525.579077637606	349.48020968233	136.231170219815
410	410	684.304717365855	528.429026831235	342.04803758779	135.227480666664
411	411	678.664998394907	509.946592382448	341.185138957303	129.298744178045
412	412	646.128258850189	480.776410473552	346.672645840097	132.711955050539
413	413	669.816496806657	540.301056204636	350.238115212333	129.425125959041
414	414	673.852801220154	539.611106570205	343.976273156296	130.526053054436
415	415	654.908026083802	507.037098094552	350.367577570714	129.073744804412
416	416	662.744672579589	531.789459794736	346.450341963326	134.471407754457
417	417	659.614834568446	542.190715782753	339.251678021209	132.898333556082
418	418	637.108047339389	529.439809396415	344.447101866311	133.844261062337
419	419	652.052498969114	529.335580735852	342.376408362475	129.479577211303
420	420	640.846109890844	514.855423073245	345.686735443446	129.629612836437
421	421	663.93553878019	527.230213090659	347.000229233409	127.428685736659
422	422	657.125308260935	502.935715548618	338.596853548493	129.974371379608
423	423	641.589462627836	521.75322293097	343.015763623888	135.116798687572
424	424	675.270303316483	496.200546670894	346.166739579488	130.416742027224
425	425	667.955610447769	526.384688336244	342.634454069494	126.420277380381
426	426	661.03688585645	514.404204142155	344.221492728248	129.916977623732
427	427	641.574721166143	534.394398420776	343.08048120837	132.981420748244
428	428	684.273126795514	551.545645600317	339.932691952447	130.931279674802
429	429	650.77629501254	517.056701050415	344.737798956299	129.809957916971
430	430	664.555133468787	534.67474055253	345.966204248143	130.149764391639
431	431	696.591348865548	541.31070261041	338.809591101595	129.240796518818
432	432	698.086645783965	546.734855929727	343.747701300699	124.634938303155
433	433	678.961467182314	528.124344169318	342.960844857259	132.428088641601
434	434	659.956655224748	536.813000396184	346.535548416899	128.936639433606
435	435	656.549303159504	521.126260085996	344.352630147612	135.106068342755
436	436	658.727078127316	535.738266682398	340.120359949179	129.266686079042
437	437	657.954118979304	539.58202078309	344.766497668703	129.782031557173
438	438	654.82712018326	549.643000217807	341.666153441878	129.24721100918
439	439	668.902171322799	489.729455828633	346.806855610422	133.268363814273
440	440	664.272667281445	511.675125566592	347.155984518821	131.241282054092
441	441	702.80396496742	555.161070918517	343.262753133768	132.070013689777
442	442	675.589415790063	516.560646150054	338.686121557719	127.003712069347
443	443	667.15140957786	516.595422897976	349.105674854989	127.321897857809
444	444	673.978481687037	529.768561020646	340.191901392825	130.77752838236
445	445	633.890839496152	556.312908872727	343.828924023962	129.077955087708
446	446	666.303939237385	515.984223198815	347.523802470082	130.129628849977
447	447	684.62331768845	510.900353956589	345.343415056866	132.258804914169
448	448	686.917226735202	533.256721394488	342.106106695864	131.992505423662
449	449	687.308258688675	523.941272586502	335.765816142843	137.244637044314
450	450	664.683220637394	486.487961925446	344.565835557713	125.205749788657
451	451	654.371021983565	539.732049800733	345.408861863787	128.319067724709
452	452	679.21503716105	512.506692270653	341.441444536588	137.653864102091
453	453	681.603336505531	525.605251684137	343.071856809696	131.220579846201
454	454	687.567796594196	507.829386064567	339.104808409386	130.622277495258
455	455	691.627269269976	541.948740099707	346.518482666017	127.837797639614
456	456	665.977562867371	503.549167027081	348.215288771692	126.943655395813
457	457	687.411226362446	522.882275378913	345.88396980943	129.166674852335
458	458	661.703275403285	521.390007825409	339.401458243084	126.527535355769
459	459	660.291676456268	551.616927605094	339.912203095268	133.926785854991
460	460	669.1884016404	540.536124720107	345.476994616894	131.962552194348
461	461	658.837939009849	507.658535849991	341.522852782787	126.791401879139
462	462	669.912441985461	516.889974846399	346.116961219284	133.983740763745
463	463	660.706328818805	524.570747214257	344.509519613375	136.197003951537
464	464	648.699629431302	514.176615221045	343.322319803825	130.944767264347
465	465	661.085240886317	535.237178576212	348.241681350041	132.266639837366
466	466	702.647104835134	532.119074147143	345.268387749531	131.415768899769
467	467	659.032645557252	545.485158223494	343.178996596111	133.289252345491
468	468	692.318942833984	535.488401243688	346.188519897057	128.33366051275
469	469	653.763339953484	534.673979868114	343.306099465383	125.240464894771
470	470	687.457200135431	526.447465903443	343.490554554436	128.631617283574
471	471	692.472058364939	506.136169636026	351.170347056738	129.779055413168
472	472	650.876228216075	532.491061530096	346.447425377512	130.728938155835
473	473	662.99418632927	536.783299258625	346.912198352928	130.322110626784
474	474	678.332323098626	515.266039270254	340.993547441488	126.494392454524
475	475	669.823087157646	504.898488810688	342.029347101832	131.722136126726
476	476	677.581840728939	531.008791074818	341.013817024062	128.374676085337
477	477	682.100505626897	520.021108086143	343.44226827351	128.931045301193
478	478	654.126607979545	523.368685012591	344.070530292632	128.492510067909
479	479	661.389437377178	514.823696237591	342.631558656043	130.368246417379
480	480	659.075493269275	494.447461721617	346.519422853385	132.752768493035
481	481	682.146286379211	519.471168441871	345.742279399982	132.149931449769
482	482	666.364714969994	525.334520591394	348.634753695249	130.330792276279
483	483	662.930338950725	511.243449669255	347.133008739739	130.948977682831
484	484	691.853619539672	541.323394983259	340.351063220338	132.149304779494
485	485	678.227916332726	535.71460270738	345.129472087123	134.661777723233
486	486	670.855679841906	530.248777782236	346.918616555115	128.944671594618
487	487	650.240149065789	483.64427301005	342.039995354632	128.736299004688
488	488	671.820502284382	510.15528045779	345.210196248883	135.14521410329
489	489	669.455686496404	499.052125627861	342.591318792961	129.795495544837
490	490	692.527899831886	495.91870570786	339.490588136322	130.327420397654
491	491	666.177966831455	493.030226219553	349.539990386267	131.464228168529
492	492	662.058495308147	524.100441649394	339.677096401811	127.598367971947
493	493	679.691295709051	540.146552141193	348.341206940205	132.789945364354
494	494	660.640924447416	519.938012877892	345.421433314431	133.402852441047
495	495	673.376492906828	543.242378859912	342.474188279795	131.176347476707
496	496	696.970558086743	536.242570666087	346.281060763634	131.373572757147
497	497	683.469231856401	524.158747167557	344.739283847845	135.11294700715
498	498	659.909511181835	534.341546839162	344.065808620312	134.756563903551
499	499	666.21549601315	542.355041501106	345.39433169945	127.812082079531
500	500	668.331916620934	507.547206688288	346.891695553175	127.751978718788
501	501	670.894695533441	500.534059696954	349.932932545435	133.05768071159
502	502	674.587591837235	523.363263994075	343.386486124098	132.934864516041
503	503	671.234279571843	528.709697376989	348.843021579268	127.00442199853
504	504	696.592042815515	528.345401949887	344.226005162763	132.673766048117
505	505	647.343762181287	525.607557910197	342.260590051944	131.644172752715
506	506	656.391688026682	554.358398751526	344.054219892948	131.99166701565
507	507	687.554965696233	522.514760504427	345.526818830841	129.491153906328
508	508	657.330561615986	539.795701960032	342.382174634416	129.975302035697
509	509	684.638715089895	520.933773861657	345.385811317533	131.03311463836
510	510	695.200637503231	538.962006332642	335.914426191673	136.046687160557
511	511	647.34728904577	493.312559984394	343.330894626522	130.725027138363
512	512	652.163820430668	546.101894128373	351.259513544841	127.909534024117
513	513	662.463285414853	490.310362012735	339.570356924091	127.666097282455
514	514	680.124665200298	504.914701764249	345.450956186781	129.185762026126
515	515	687.660989688759	490.128431237954	345.186504231148	131.932377415128
516	516	670.886444033044	506.590812522544	345.884425964345	134.115821180889
517	517	683.778379806659	558.255226569462	342.855465147292	129.284221410695
518	518	650.239551009364	514.858031460121	347.398030393113	135.06809567115
519	519	662.566491338796	516.802221690676	347.452108599019	135.789742883686
520	520	625.549332446398	506.48980792702	344.12238547834	131.025731976199
521	521	661.812069550278	522.086788744581	350.898020015261	134.761496043359
522	522	624.009781421785	498.836264444236	345.172274061199	130.381589284742
523	523	662.046283640075	516.751532544639	347.05165359347	133.432066420498
524	524	693.038651684347	524.410488137574	344.287124075304	127.358848994966
525	525	661.068671912565	530.475826570788	346.140342759919	133.236995732963
526	526	661.039448103316	511.071742295305	344.269857498707	123.423007464347
527	527	674.453591004302	541.532584724844	340.109632999466	128.709705719424
528	528	664.761588420024	515.527483752819	343.46681238911	130.068981491957
529	529	642.767341724263	517.63481176013	348.181023021527	129.759586858681
530	530	693.229147607718	527.695990506331	346.878021920174	132.710591981792
531	531	656.119532111961	524.198996443224	344.54439128225	134.941414616691
532	532	666.465743638056	543.678815462596	347.050626275363	133.472266231779
533	533	698.894759969111	515.350257250792	345.014056647272	128.230839311627
534	534	675.74300584276	520.895205887193	345.216172956572	130.803312917639
535	535	677.685554636328	518.310257642228	343.055474914035	133.573128532048
536	536	672.057660905254	537.767531894212	338.905419055379	129.891023311411
537	537	647.251494732767	515.963436175414	344.499220157567	128.647044895647
538	538	649.611637094412	522.371161052511	346.784215884321	132.536850569484
539	539	671.897470971744	508.891023646278	347.620543704509	133.759852834919
540	540	654.575973999281	507.22487306056	346.564228543642	133.729007848052
541	541	691.071853665564	515.436967453384	347.172265324783	132.070176041499
542	542	681.034325099664	526.908192972099	344.612159608222	132.612281978306
543	543	676.044239059274	531.725868383185	343.579533213386	130.539016824944
544	544	667.804322589977	545.526931461975	339.865843036856	132.619419188546
545	545	666.377652145103	501.831211067711	339.432093715061	132.575705313067
546	546	652.1554783443	538.122741877535	343.906082809291	130.801106955708
547	547	675.103876045338	526.058737426629	344.068544292491	129.688800814997
548	548	625.215635901953	520.926712561307	343.007022335757	128.925061023985
549	549	700.191783024434	505.81258131766	343.944011072306	128.608819567327
550	550	640.70908414785	555.907739631394	344.752290380663	128.592939526698
551	551	683.380153765941	517.375443323793	344.378779392242	131.52855453902
552	552	659.330611683635	521.469899050878	346.677817062144	131.191630288051
553	553	669.894703689745	546.065000254063	342.554840450947	129.037687995375
554	554	699.02043803899	527.879479221923	344.26485714987	131.382434575729
555	555	679.20475652558	550.782807815043	345.140650387467	132.695580012346
556	556	672.429500141648	526.601116235302	343.362921083652	130.915079160479
557	557	683.406111242522	535.368616364935	344.673840477223	132.496011905928
558	558	660.300832146425	548.894595517833	347.737448070313	132.638479155805
559	559	683.550614361122	517.578626795056	344.585037604976	130.72991020928
560	560	669.077993716311	550.118454423756	343.872638600905	133.386691210552
561	561	682.811076254851	538.393807202672	345.06980529812	126.630864196725
562	562	672.835295930615	528.430352554236	342.499626090724	134.607509313495
563	563	658.467378434861	512.82639912772	343.647110654614	131.715315693489
564	564	681.317582764583	539.535006636223	340.637999104199	127.081174410265
565	565	686.419701721268	494.955001738525	338.917410887111	127.358335076034
566	566	659.992760188723	539.649006262116	342.678250107228	129.885200762992
567	567	671.097892821417	529.221677000124	338.775018054742	128.748008843549
568	568	701.023363335501	535.353025073946	345.215216493412	129.647634608023
569	569	680.669802784889	554.035531361125	347.762924859327	130.187695145544
570	570	665.060413227141	522.093148430488	346.724040622746	131.928369952788
571	571	673.509900668923	528.891147384366	344.887539052302	130.216202945878
572	572	664.037874411386	524.15871145119	347.231412460118	138.446593447597
573	573	702.698210064577	519.08529000272	340.480941601715	135.819187808957
574	574	641.056426787824	527.048569394763	347.045685828827	134.280111857043
575	575	657.430433591833	553.706013036276	343.797322381087	127.193367550559
576	576	687.023191482166	520.244484014915	346.533395917261	129.854341846716
577	577	672.736933365555	507.461119204736	341.549607962293	129.681299387877
578	578	678.606266952079	523.294793842991	338.921694491745	133.12455769021
579	579	650.691446449764	498.189544648529	342.800919587401	125.799940622238
580	580	694.995428124511	511.669282603266	343.921263546872	125.513192692171
581	581	665.472576330398	493.859623342472	338.357694759519	135.102526376617
582	582	674.491037328016	544.645844365863	350.670642923839	132.389911169251
583	583	643.234886025361	532.075916404357	349.892406534503	132.329253044386
584	584	674.442206496147	504.219053733177	337.050729037425	132.866058148023
585	585	695.99814237767	523.757191649526	342.587632959375	133.982955602126
586	586	672.278758887355	522.568284973486	344.230482686508	132.6339322003
587	587	729.54013265637	554.697389004382	341.454906316853	129.832117668361
588	588	693.036655253706	511.06004607321	343.085872547552	123.83360358375
589	589	641.91508267592	493.060803188883	342.223146010573	128.562626535694
590	590	646.61119127957	513.095766210339	341.343977863158	130.549302815315
591	591	657.616985785834	512.516464210023	342.688215335394	130.997841903139
592	592	680.659284771513	528.680282302999	340.888103228976	132.500306376517
593	593	675.72346165785	565.764199990214	342.450479835881	131.621381197934
594	594	681.892307411284	545.569138537133	339.246216060873	132.89696306961
595	595	622.738262831646	514.537769324977	341.708578091386	128.91194327626
596	596	686.331893500353	548.969399888813	341.634140479937	135.333751815955
597	597	661.228244412683	515.726865548374	343.254555147398	126.884404051882
598	598	665.184683404222	547.809536412152	341.303423536248	133.153797833243
599	599	656.417670743521	529.183100910554	342.934777798606	130.744884882144
600	600	657.912110758505	553.077874374906	342.810137978966	129.40834044453
601	601	689.510230414901	521.380695429794	345.660722780034	128.204986215165
602	602	663.052120508971	519.309357065569	339.793695681473	129.626326539518
603	603	701.885451620186	549.403595053001	349.294996857438	125.620221854141
604	604	658.049491676487	512.826689963507	346.258127871289	127.06342975191
605	605	696.875014800373	493.630333307369	340.332540336261	124.452455313674
606	606	698.34231299405	532.770094095755	347.921248025158	134.509201245336
607	607	713.024508481256	514.115582268398	345.638145395023	132.414898585008
608	608	704.212081846745	566.461329685074	348.162029406087	126.353018880684
609	609	696.131877865268	516.491501619899	344.851170711111	132.635418630883
610	610	699.992856029844	541.348541909012	348.739948187863	130.718818457689
611	611	655.017688693056	539.502845060379	353.520062154856	128.945189328321
612	612	665.915024242029	532.718184814287	348.919098662291	129.794490231211
613	613	674.417132803569	528.689610096737	347.388933268294	128.685725708406
614	614	669.650652540523	544.193720067362	342.691573836648	135.114550197562
615	615	675.826319945312	534.671997835731	344.38443957603	127.280644334539
616	616	685.943359154641	539.047762946917	339.124801738592	134.998719951181
617	617	661.449822170414	513.469531192865	345.76789174844	128.142639458741
618	618	653.428666824446	525.939317108527	343.920860934369	132.683194544536
619	619	655.756696049679	512.088582729775	339.959032432336	132.722685062783
620	620	673.754381892778	516.020773715152	341.128951080795	130.944864924382
621	621	647.12501795702	525.331948172447	347.313307145317	128.203872288149
622	622	671.91276565814	532.060554865753	348.03603429686	131.233507742062
623	623	691.474884122849	541.551249030895	348.102917299371	126.47257527699
624	624	668.771176943735	507.592682503667	337.10988914632	126.241702641268
625	625	665.28961099006	553.872863109114	346.707737510125	128.079259843529
626	626	696.729133160556	521.364102557445	340.228124859519	135.304552813605
627	627	656.352110770894	516.364407999083	345.441510670106	131.691140769997
628	628	668.741515222292	513.800920443742	346.060941074669	131.732591136444
629	629	682.576951225792	539.045037891512	342.262735010609	126.808965246947
630	630	684.373884374757	511.23032396196	347.064052978721	130.671723613684
631	631	715.149458511023	514.35868462986	341.717303480185	134.82108370598
632	632	696.974303019392	562.321272076812	340.994156273661	132.271200512181
633	633	698.704439910701	540.863604307348	342.685600758723	127.351921530948
634	634	676.230831085335	513.545429618605	341.466037938982	130.973409060975
635	635	677.47437575628	532.740232784051	346.43550219134	128.972571307813
636	636	690.011253370481	550.336081403952	343.681383756479	132.138068089312
637	637	686.137164833351	543.651979707564	341.079150658662	136.283815711788
638	638	661.875344010742	535.212171482879	343.142280215078	127.810222974292
639	639	666.436847202188	547.64611566727	342.308046674068	132.489049823747
640	640	644.777905678084	535.608655649982	347.741164089729	133.830095883282
641	641	670.604855108836	517.96304321967	344.64953591639	129.129741798752
642	642	679.754224297863	552.893488948266	340.858145825829	133.934058443291
643	643	695.032666530719	526.224130471184	341.389649478502	131.38895427037
644	644	662.847276935854	506.46887256847	346.2942001075	133.495624390897
645	645	693.207927369948	516.322692538035	340.048284494246	131.601327407045
646	646	675.61847288269	494.262032646294	350.335466648913	133.979992250274
647	647	688.618298276541	542.298293476028	344.783465662187	132.074107301764
648	648	660.487276260576	538.408439589357	344.098943780974	124.345953747704
649	649	688.123013806277	539.202317003281	348.221030472879	128.353008424591
650	650	659.775569506667	511.34973355594	344.059310165063	128.521243240102
651	651	685.887369828915	553.6421365079	344.30822029011	131.54371981183
652	652	634.095370340422	533.786856353835	343.133567791841	132.258806790151
653	653	669.873814694078	524.568619249764	344.790312842609	133.438360886544
654	654	652.219474805602	496.460090540501	346.279851503757	126.870741285299
655	655	648.055126210415	509.818628777564	341.769446682763	130.363167888269
656	656	669.261680664208	506.521123801452	346.110899985933	135.264954780828
657	657	672.017065419619	533.420014828227	343.494323872635	128.407734876538
658	658	653.613570570019	514.379229329772	340.904710552348	130.220926280748
659	659	664.158314882612	508.910147264097	345.648870370523	128.980090592555
660	660	659.897184211477	525.379447589279	338.010874212781	128.638433877243
661	661	671.435019963896	493.436114932449	344.405055235599	127.663061130459
662	662	663.369153197814	525.660800379836	339.170280547402	131.078165302054
663	663	663.94558747462	541.615824285382	343.465365551497	128.796266110974
664	664	705.956191210697	505.066162579887	346.386397533459	129.540389661857
665	665	691.664981613158	542.153469005112	345.851510985397	130.482425010126
666	666	665.611221524869	523.964097356604	346.975111242197	132.850489720359
667	667	693.090897423094	569.617540546118	342.958822284411	135.902895495249
668	668	682.715722017487	536.803071526176	350.815406490081	126.647478875174
669	669	652.216681650998	520.423787794432	341.324049243837	130.148412716943
670	670	669.42040115576	504.314933043446	342.907684362877	133.399491214992
671	671	669.209880996926	525.37579958266	340.649211072618	126.519439524252
672	672	652.212636155041	497.398278138584	345.705874598667	131.155764787622
673	673	671.600894359011	533.281118686278	342.587329705218	125.733710070159
674	674	652.673830193269	499.032910857031	342.761518655697	132.200268104752
675	675	665.236359273735	526.775189256782	337.097011192046	138.825570833181
676	676	672.99825190355	513.754545659856	344.157246322082	127.833676612618
677	677	696.886826465714	513.8701286682	347.456355242538	133.349033004917
678	678	668.953915365326	545.238848701371	340.287671497464	132.631935511071
679	679	679.8660749681	545.130628269999	348.914126537019	129.964814782026
680	680	669.71682081996	495.946226526781	344.296874713042	135.413581800781
681	681	647.323010534899	519.326114823533	346.225030448336	131.980245494552
682	682	657.358358636146	539.822959162737	339.777602031962	130.710220026564
683	683	688.017987788471	571.254731352837	349.497988250461	129.431781993641
684	684	657.99277353744	513.224358810401	341.483999368056	133.6923386711
685	685	690.466642892212	513.114965692832	343.70898399397	128.82849130581
686	686	663.911386603271	526.946863836155	348.32830361935	130.710252881213
687	687	636.508774745932	495.578879739123	340.860878466297	130.683301282662
688	688	685.148665455917	520.222175778337	343.91523659326	128.602764755831
689	689	659.098120040003	517.023093152816	347.374594595383	125.604861898722
690	690	652.031209160378	521.822287280174	344.469996260139	133.178839196526
691	691	692.292669796857	508.298011752764	341.22812194047	132.675585804
692	692	680.210350645294	546.799628871726	345.813072154102	136.741255039123
693	693	641.772966645351	504.919687177921	341.642697538709	126.650442888379
694	694	674.247565465301	499.027738327761	341.193929976368	125.024436269124
695	695	657.38315741783	543.400212142475	343.315715046564	133.417270008422
696	696	708.845867198489	523.239966803264	346.728373057416	135.997239415641
697	697	651.925723071635	552.536452020409	348.604634680716	131.23602847068
698	698	682.150865218262	500.6900587626	345.147577827966	131.749893671434
699	699	662.414914063276	527.873265304272	346.825818760136	130.850555673739
700	700	701.217930075929	539.341933661329	344.771177851672	125.130295727082
701	701	659.221502646487	521.19167332415	342.398588956018	126.956021355716
702	702	662.684010268277	528.530513835806	343.561961958627	131.368045041431
703	703	679.618276821588	526.959566773633	342.394287618973	132.177350235791
704	704	676.075742739824	530.805685659641	345.049608665132	131.084142633261
705	705	634.279773516394	489.952011592785	346.845725176968	130.222888834577
706	706	676.69589112086	529.750949663575	341.922853278003	128.668270158775
707	707	656.187000451892	477.568166327346	344.066067661535	132.609706434031
708	708	667.066434286708	529.61229981196	345.72562669485	131.804250050262
709	709	658.551640789987	538.043488540182	343.801000321432	131.326293367392
710	710	662.618399142034	528.326931859523	339.923127732034	134.142816877838
711	711	653.99909468124	518.336281469729	344.066831937391	127.434585953042
712	712	648.772814029221	480.444478630249	345.756888224619	127.511982096506
713	713	681.415440090706	505.34803937809	342.250708979304	130.007771306312
714	714	688.307542248866	515.666259568596	348.491580888502	132.492979532382
715	715	670.756216192425	523.138305987219	341.927692436798	129.187015433406
716	716	688.050032154513	510.54924072735	339.08222493295	131.317246796885
717	717	679.993912393454	529.65438889663	343.754640597327	129.933213243989
718	718	676.266577183398	527.998877295612	348.091211583222	134.927626775929
719	719	670.544518693423	568.415526601328	340.325826828023	127.457087405354
720	720	676.192360526579	542.431206335208	342.057979156548	137.197705332493
721	721	676.838014735265	564.570219268018	341.674380101216	135.61307871005
722	722	660.151764358079	498.707473523119	342.759284839308	128.569289490295
723	723	670.226698054913	516.731253827972	347.812631379221	129.657723799569
724	724	706.608777887035	529.553980848527	347.123055073287	137.896135293931
725	725	648.419706142787	535.061975011148	340.247249417849	129.11903258792
726	726	656.285042246747	522.738197520316	345.414698807914	132.800455871265
727	727	706.560037682658	506.137533972663	341.096163978818	132.641122870588
728	728	679.098979351517	512.239819684263	344.340468420541	133.245110680515
729	729	674.2968386441	524.450847487077	346.544942417409	131.453960776024
730	730	675.896711735255	574.201130311154	341.379978629683	132.647280089671
731	731	641.23250921291	534.462270671512	343.817630898008	133.6001602293
732	732	653.414600297668	527.038396882298	348.241162897175	129.044357470166
733	733	665.320777788999	530.774977028277	347.293554625623	128.303229352358
734	734	657.268826013225	522.656514579856	342.82793444986	132.642096182597
735	735	694.432940088487	533.276921681014	345.341040864629	128.288644149694
736	736	679.397820087367	511.655800224523	350.088381666347	130.540410127822
737	737	660.849785805715	525.684193031616	339.916815880391	132.875550457589
738	738	664.75028917972	532.378881648977	340.667804091105	133.120796902909
739	739	663.043874030418	458.834909067221	349.521612667249	132.922879773429
740	740	658.157160464473	512.233320645441	344.345723365402	129.960268100858
741	741	708.130630918429	554.312300969858	343.405867697294	130.397688305514
742	742	664.768648243267	550.326361512164	346.007899684192	129.34449553809
743	743	682.769755861839	551.161410628033	347.522172161767	129.885881620102
744	744	691.728108890726	502.568018408226	341.532058446158	133.507287485549
745	745	656.609581414706	525.048531226388	338.78082509134	131.613190499048
746	746	675.175065254871	546.225517105017	345.506543461999	129.51649253951
747	747	685.316666166625	501.190870283887	343.545448539017	134.670029388191
748	748	681.712902494922	511.921067377451	343.204078803059	137.43142138165
749	749	684.48334534615	557.698994850321	341.851567879605	128.956323918828
750	750	666.424017859211	518.62088360678	343.992242126153	132.514501102981
751	751	684.410915988023	544.923268608708	346.135015699939	130.954535876859
752	752	670.048886360225	500.638911213422	342.248449774043	133.675658734753
753	753	697.921511237056	525.05993654132	342.294220864873	130.414401796905
754	754	674.382307032871	482.529715709798	345.409223953371	130.476524809891
755	755	683.381815755659	534.361500551033	345.054593771951	132.638828460034
756	756	658.822951322918	533.384432449719	344.955381336648	129.855785926057
757	757	681.014867370864	530.757525718427	348.55728373597	129.679052806931
758	758	655.776904082278	517.594756324206	342.3296940246	133.410571029625
759	759	646.124728755474	510.488646492225	343.243220680784	122.589900406926
760	760	674.670958945596	501.338648743393	339.785550478525	128.185485012911
761	761	693.162439325513	587.73934527159	342.056215001297	135.456847809769
762	762	661.011032424708	512.819256477154	342.803689607563	131.796833619078
763	763	677.278563067284	516.50248427574	346.415757721111	133.444585242065
764	764	697.671721519492	537.093574856629	352.719865962383	129.263797577642
765	765	665.384281964773	497.56228982034	352.297338325176	131.085659758356
766	766	679.824842859792	499.799582253642	341.379283366653	125.66138556647
767	767	655.917596126286	511.834417836958	345.856513128196	130.442289104002
768	768	674.743938005939	543.700371525164	345.416566125357	134.489348844369
769	769	631.484681972341	496.024316622887	346.038112390219	130.151951015081
770	770	646.68611508529	489.090764172046	345.305360391579	131.988347209785
771	771	655.728573211	504.735001272237	346.025567069079	130.685021071857
772	772	671.035755098392	505.083147247627	341.551046429272	131.141084378434
773	773	665.731778713116	510.527593786094	343.407215165269	126.879716779989
774	774	681.736789442573	538.464919945934	343.089577282583	138.372645290062
775	775	659.164249429261	527.970961511173	340.262724030757	131.681443244995
776	776	675.563706986684	507.358414182303	347.383969006018	132.985829223049
777	777	671.369797031317	523.281017828749	347.273360823092	126.726436541058
778	778	674.957588064769	490.363080410947	345.431771836752	131.778663055237
779	779	660.744156804612	520.49501439445	346.136899384571	127.345673239575
780	780	683.182258781768	526.567525013153	342.834203993777	133.853390387619
781	781	655.21684858085	554.667255144831	344.670021784425	131.664626001426
782	782	694.848812413771	532.063317068653	345.053731237698	128.457527690509
783	783	676.011476827248	546.340830652318	340.539759366972	131.913401320608
784	784	638.814820614149	547.55589006991	342.311860709402	130.500827100474
785	785	662.560579583775	516.814397892941	342.350801995919	137.24787223102
786	786	700.069992447744	551.189439270257	344.006967626372	125.953089328041
787	787	661.881588165475	533.841922254456	341.888832425733	126.753284891123
788	788	644.991433485638	552.390808525846	345.007314725007	136.429784954553
789	789	708.180042727177	540.58900833782	343.657319817362	129.175612332681
790	790	655.646533087209	526.411593502554	346.465381021972	132.376931070944
791	791	667.576105844543	488.178976836947	346.112188081549	135.503154043241
792	792	654.729938813063	511.025385535621	342.680345076919	127.510772607815
793	793	674.320757016229	509.692715674567	341.779164074758	130.44708682462
794	794	663.96883442614	543.143995065453	343.472244367639	134.051872072926
795	795	686.899383413767	499.957242671317	343.596932922402	132.509620290179
796	796	663.718081889485	503.426620379306	345.103426438582	133.469286634692
797	797	678.403111021353	527.852395184946	342.519895005853	139.309582716825
798	798	669.45580191147	545.940151159667	343.201818806505	131.984466972581
799	799	678.077110957206	553.821191905347	344.626869392834	132.391861930486
800	800	687.436405696005	565.424597833633	348.322155573469	132.414754526649
801	801	632.489550928453	538.50878956085	344.399752974968	134.406922518337
802	802	680.29269739441	539.113579366597	342.70386803573	128.219588616038
803	803	691.628681064168	535.801902968345	336.085687011242	131.190624728643
804	804	676.868651493981	500.866307289761	344.454929669147	134.866862324517
805	805	669.122452625706	536.918871734214	341.431653991747	131.478058534581
806	806	668.530753022518	540.680493660085	340.032720670144	130.020775366106
807	807	651.247255260447	534.436993507282	340.88678762124	131.010219175114
808	808	704.28794977968	539.368418906955	344.50128536701	125.40220761678
809	809	664.902602942091	522.99437558501	339.319037622964	130.226941996237
810	810	699.985106326478	522.139828575546	350.374003022919	126.736231464268
811	811	638.617796458652	529.158038634134	346.031447531348	127.984716732647
812	812	667.949186464323	558.666816829698	339.971837337015	132.762913457288
813	813	684.157560391722	513.489249402611	339.62095737832	128.828856864107
814	814	671.120440591477	521.952251774001	347.00406293386	137.051627305033
815	815	683.230921038398	520.888967059223	341.056544669279	130.799363401794
816	816	695.825119443541	540.583752437993	342.843677768224	132.243775858217
817	817	688.660362026974	530.745437980256	347.222907694836	132.072260210171
818	818	683.019479979564	512.824295258584	347.291497283255	133.392601494074
819	819	646.638049252045	553.261486599263	341.050644100442	131.594098580988
820	820	667.963372470702	535.702909992671	340.855145757468	128.170393107953
821	821	666.535133097625	508.181455333955	343.190063003351	132.386945784556
822	822	693.860828687262	533.759257075511	345.956034046863	131.837360835059
823	823	664.069973424944	507.715020392608	347.285802137979	133.526451228931
824	824	691.748594677081	487.451769604835	347.137786041754	127.044090291244
825	825	697.853415719151	531.23789695478	340.453346066651	132.158281319024
826	826	660.355576489311	508.037162330022	345.576907452231	130.790189820939
827	827	664.054197323033	503.837201399127	340.92014346009	126.929809790511
828	828	693.251707440484	553.837188169207	338.802108131903	130.112410186699
829	829	637.849249195518	526.122258331426	345.105267226587	128.877799635067
830	830	669.611454694593	501.173682749982	344.506533182971	125.608477795959
831	831	661.646224339808	523.268200146654	347.049522052445	126.724600633993
832	832	680.387002430295	510.164272234404	343.20316846553	129.889481171049
833	833	637.635088706853	512.246003418915	343.724043704768	136.368715744241
834	834	667.140171428519	526.201888757914	336.977903193432	129.896598736363
835	835	672.390781024245	521.707953652631	342.201626670576	130.193893075188
836	836	672.470986528783	516.000144120363	347.838935072902	131.541359058477
837	837	690.881059948089	510.059137883651	340.492832090734	130.63076153469
838	838	680.515689892689	499.415482591455	341.155899243295	132.127216955252
839	839	666.783836060973	552.33688647674	339.519309449083	133.364907989569
840	840	686.455047229291	524.914431724031	342.148131757532	125.697650001822
841	841	658.337880987817	550.600741908336	338.281986003672	128.517191902621
842	842	677.697103867288	502.378161994	343.706799014595	134.812399093215
843	843	673.368158695132	513.072759965482	339.973427353107	130.433448379214
844	844	658.98916914118	539.33713557381	347.824120290905	137.431970460368
845	845	660.457710113476	555.990956722161	340.432162418317	131.165467826249
846	846	671.209621179502	534.093182135969	348.821815611955	127.765286570089
847	847	701.440089633345	523.368747026425	342.05228600854	136.645842400954
848	848	659.649756179266	535.754660878045	346.781710920134	130.761083958548
849	849	681.1969014957	529.318212636473	346.027488276517	127.657358103927
850	850	667.608006777746	539.368229347042	343.835215576179	132.369359339378
851	851	673.920223530247	546.651945875899	342.046501244739	133.612152695609
852	852	666.922892676916	517.758917136707	344.480280265966	132.202262040138
853	853	652.595762648251	506.84174453358	342.354777889924	130.588898566567
854	854	659.286337798902	521.283265369903	342.748636453489	128.136404921756
855	855	673.670686677222	536.098483369158	344.057437577914	132.320498062703
856	856	694.371079769152	523.390032902435	347.969045044809	133.78302878439
857	857	669.356220498277	514.161053147394	345.997140844806	128.954586242905
858	858	681.45924521603	535.248067970705	348.339201529612	135.555282737163
859	859	690.595973265254	526.485763697217	343.771180317224	132.49907495466
860	860	690.655738953333	522.760660833824	344.955503491352	131.48720575724
861	861	674.246881459351	521.997824639222	340.375163652858	126.697687605602
862	862	653.661883229899	506.015926512908	342.370358609399	136.391125283529
863	863	664.204525755953	542.26774764773	348.509562501943	128.44918749452
864	864	675.468754539048	515.986641319174	342.236043995453	128.603931634138
865	865	669.191142005232	527.291566754745	344.490060508699	132.240338543534
866	866	705.489091385201	508.22977751062	345.221355910821	131.702874079441
867	867	668.171538390024	504.524014561852	339.770916604385	128.226939406597
868	868	661.864447812188	558.828282214378	344.509215926423	129.986844713565
869	869	681.96735768467	523.512936740272	345.010478381646	129.353055670522
870	870	674.320541683994	545.848998329728	346.634349856801	132.596213263632
871	871	644.675452434448	518.46530532978	338.210051613137	131.813900294227
872	872	679.705907318831	495.780728729633	347.995183944839	131.984119263722
873	873	666.801472694639	505.01144916486	348.003196513104	133.501891385677
874	874	677.476514808543	524.364093007408	339.218650055389	136.148194910118
875	875	674.008739968689	506.464993660803	343.574761634357	130.585082956724
876	876	674.427001520388	515.595495299169	348.506133774253	130.163057903289
877	877	675.164014767872	533.420518703335	344.513622012818	128.035552739299
878	878	669.200356282145	510.583404498655	341.458552855595	134.896059313412
879	879	695.17021471115	513.889319011156	344.799571898396	130.762834083984
880	880	689.545846036728	532.685098553669	344.833815334336	130.472536101219
881	881	633.005053978286	551.526454912282	340.26512736177	134.139290945264
882	882	681.270590357778	494.405667231501	342.016133822001	128.29464540384
883	883	677.347675976043	505.129839159289	348.061649340174	131.965763805519
884	884	692.108119870804	516.287933691778	342.60962595619	131.438729418306
885	885	685.820466893686	484.804205976266	342.205787444594	130.068349359398
886	886	662.378940775772	537.298256745352	346.671602767588	126.714796006965
887	887	673.997641114586	542.321744150517	340.287545218367	132.731489936195
888	888	646.634408916125	528.433316666243	340.879741962187	131.896153058141
889	889	653.162871894443	530.311493481989	339.891276629973	129.717376710044
890	890	685.91873090061	544.652235517804	345.402633249645	136.070417113776
891	891	657.750239973449	558.678027847896	342.780727500288	133.231926994109
892	892	687.063711500808	514.695037636742	341.634581567642	133.865490037951
893	893	684.561650729045	517.23079058905	349.300544866518	131.410600271272
894	894	676.38130284409	480.356221311922	340.58398585751	134.271260753042
895	895	657.900430585266	527.977451121491	341.984824461414	134.465782843587
896	896	660.732243754978	521.48430290522	344.820684647577	130.749117415822
897	897	666.49207692272	521.437972539145	351.561856220551	133.105233341401
898	898	674.905013035292	523.002831673911	352.732574478071	131.977521972356
899	899	697.073299583609	517.731632962259	345.481258042111	129.480306291513
900	900	653.771223703503	544.777460471281	346.943291946981	132.500407541333
901	901	685.741954475944	541.751883688498	344.515100525006	133.799368131818
902	902	696.780055491968	508.606510617056	345.899641894896	132.681556925323
903	903	673.18125733555	541.725477341694	346.996501216549	136.308460106563
904	904	664.570725284578	522.372926754433	342.833649624539	128.072475303064
905	905	665.805823842448	496.019000418387	339.694294974526	130.679467061024
906	906	689.20470630999	515.493491587549	354.224901452438	129.649951095313
907	907	666.41619628492	526.149587338459	342.160403068984	130.054754827947
908	908	683.090480804055	526.553527990906	350.366828925623	132.94844552412
909	909	659.010788678127	495.34245059062	346.464411098807	130.834106844154
910	910	679.941178815047	502.747680804378	341.756211566033	127.864001169005
911	911	666.361325038795	526.847495537308	346.94920606197	126.602820075691
912	912	702.798682393864	497.778715687991	337.264324322578	137.654618661371
913	913	673.72382019699	543.545277226485	350.411116755088	128.386614697895
914	914	651.901178152686	554.123880620123	339.077241365474	131.035837880469
915	915	699.530937872152	527.310483557	346.180742035713	136.893175208033
916	916	662.777365153354	505.632919265439	348.306751816981	129.221157886489
917	917	668.533606223652	516.700377204948	350.365562968835	132.860385483148
918	918	688.335351334098	531.851484179562	345.635037275253	136.115118055509
919	919	666.612666956044	513.756471128517	343.663404559717	132.373675543407
920	920	652.472478587553	509.644691869969	342.013989031882	125.134577584439
921	921	673.661267321324	528.246082105191	339.163585381562	125.861967955558
922	922	679.458060713235	529.650386239155	343.471451901568	133.599550437131
923	923	671.230726218366	514.698638680498	344.264512094283	128.739989920123
924	924	679.019256644876	545.672279176245	348.364546699335	133.948053678236
925	925	674.802962331788	529.878507088492	341.614917427952	124.257740905277
926	926	705.198365986779	526.87895197398	345.509762009707	132.182897792734
927	927	674.830734906523	534.073203472292	347.412787242112	129.496014855454
928	928	646.262890452163	555.980648940412	343.274514226613	128.738042207505
929	929	669.368892704862	496.825027238573	347.104848619594	129.884511002873
930	930	668.386691078489	528.094678698361	348.534000024859	128.21721784764
931	931	667.514025642041	529.475913192636	342.555982771223	131.302036412209
932	932	680.240272890751	535.219096465505	343.759768370125	130.071686820226
933	933	665.879135840348	536.156995288953	340.913390144475	133.026444770417
934	934	677.482061353807	535.591844055247	340.484742985093	131.341751801996
935	935	684.843832188213	499.685849441712	348.016909546598	131.395839754909
936	936	690.516440964335	527.099808987952	347.601833725492	134.62262707396
937	937	685.06748523085	488.797848973706	351.77770112184	127.112833855835
938	938	698.797088482744	491.388800983291	344.609780449255	132.257913869314
939	939	675.140641082839	540.121842624737	344.238458390729	130.885705561139
940	940	675.38901296164	535.633502065843	346.111650476403	131.094298934347
941	941	685.080424925837	502.597461180897	342.689443787752	132.79420249458
942	942	681.239602475361	520.53298601809	349.031506931156	131.602165571673
943	943	668.678319786567	531.743869699522	345.204138652801	128.900635628188
944	944	663.633163047229	524.767630259167	346.143686244683	131.226041291625
945	945	668.230987593278	505.777454213873	344.1414247396	130.305094394984
946	946	675.440942715472	501.397158113034	349.892087246815	127.14281040652
947	947	684.377682200146	550.420046231291	344.817203408235	135.540238009218
948	948	655.403873627936	530.625487395082	339.634563292373	137.526004072207
949	949	701.348401538255	539.124098636079	341.179824888937	128.260318335766
950	950	665.168986748187	533.509547107584	344.359742427031	133.074635603375
951	951	657.266057249751	484.798821972029	342.025612886231	134.081046790864
952	952	695.707781874143	525.585238683543	344.077575393744	134.277468205658
953	953	686.219485987473	548.393008223565	347.354087686904	126.871025967752
954	954	686.915317100662	503.545901015782	341.428406908141	131.311139991072
955	955	675.048762533401	519.180224843233	341.543776489886	124.723584501771
956	956	689.107839163446	532.797565962344	343.166107361988	129.28633627913
957	957	679.39538629199	547.191844171272	339.067099672967	130.564146929351
958	958	697.68751969579	529.371204960141	346.031753426449	135.618711704725
959	959	679.729535881061	555.75703810858	343.123698577177	133.107049638156
960	960	673.805838537667	518.640898938065	339.290751403449	127.539409093216
961	961	659.085446269112	496.266923699087	344.429538628372	133.300214491018
962	962	682.153931602731	498.734518869041	343.47289290598	132.901959923121
963	963	672.821004251669	526.190633569302	342.506347329951	132.050011687389
964	964	692.51393442083	517.488640139829	341.039152607467	129.119027216394
965	965	665.503699645449	545.092786392476	343.682262194287	131.358688286448
966	966	681.798374293575	510.996882609205	342.178277055701	132.750727236049
967	967	677.797231788463	522.271257760156	345.449180223681	128.261258780263
968	968	693.494256653675	536.974397437446	342.929392165451	130.691759934239
969	969	666.530909788333	510.74041047914	344.293908551725	131.645109633039
970	970	684.520991953507	512.185897441965	342.861041974002	126.104655357398
971	971	647.493515668655	520.149552769788	341.410625411145	131.363217009297
972	972	683.820551099503	490.95037844701	340.980101127667	125.851737330691
973	973	674.689829984343	519.315684865152	342.586213340569	136.32297413948
974	974	644.280097426889	517.659100250692	343.596375831145	129.283735268717
975	975	690.670768739399	524.491435138721	337.109139744175	136.825530095966
976	976	669.710446783078	509.330558319616	343.385899923972	134.332317818738
977	977	706.80386354564	534.91657064476	341.455986546766	131.485229349735
978	978	671.972137188073	500.702575538728	348.375109673751	130.201009158809
979	979	675.916771261504	495.130061794733	342.561112074302	129.593949917911
980	980	680.283671557122	540.458411923354	348.300359023622	129.024510844608
981	981	663.623041140508	524.694730024296	344.422626484692	135.503450562876
982	982	692.276669105824	527.223041169188	344.370684728602	132.11094537886
983	983	677.946839369645	513.216950274729	347.914114857584	129.165836621688
984	984	668.462846527103	501.230939470631	347.52952249777	137.604194314667
985	985	660.889923123711	509.686136932729	346.999509904001	130.196651577898
986	986	676.483616659555	500.80733510896	341.803312547477	128.344297909364
987	987	682.132232745731	546.6165553318	347.979278615499	129.316650514104
988	988	689.614526508937	504.1829510076	340.372638694721	127.528098689148
989	989	680.965297338507	523.317898510522	344.519895620957	128.075723645779
990	990	707.682959655144	527.521102701832	343.365021963156	131.501748170645
991	991	654.237537918888	486.802574503327	343.001003863767	127.042805134125
992	992	685.359381603937	510.888326369972	341.545272707736	129.44009417896
993	993	667.463812760619	515.200501694679	348.443021838592	134.557720216313
994	994	693.847606597009	527.769335366812	345.235875508679	128.905044916376
995	995	667.995409447033	513.000524550516	345.838597068356	136.958192491936
996	996	643.188115908875	505.265394740325	347.998565325043	130.484577810621
997	997	683.623850131641	522.22078526762	343.23646013812	135.121988117631
998	998	661.573407952818	552.612617845685	345.452447170047	128.36458715255
999	999	646.216698484252	524.611551604213	349.154977307249	128.192451647274
1000	1000	677.129593438737	494.110263504657	342.689844786209	134.586089368161
1001	1001	642.705122133055	527.004484630832	341.916003451877	135.475904127217
1002	1002	678.966435351595	489.015265421764	340.029551414086	127.721898935145
1003	1003	689.73198679653	520.954541604063	340.614600764738	136.631179672996
1004	1004	673.416032719025	523.467761760585	334.831221314342	133.507527235807
1005	1005	635.443311198671	535.271492051927	347.636797886282	130.673924559283
1006	1006	687.916751520038	536.117145185822	346.832418894964	134.064179200058
1007	1007	666.900448019176	536.701930916491	342.678598621472	126.429796023483
1008	1008	701.402040339152	521.181180697049	343.212859545415	125.835446372127
1009	1009	671.90320750716	529.562109114254	341.773938703237	131.351570327121
1010	1010	682.47720288874	506.77815040246	343.622043429122	132.558099033455
1011	1011	669.567048123964	506.276252574472	343.200530408419	132.453467142375
1012	1012	663.425632655564	527.40184687047	342.327580069107	133.408502356082
1013	1013	701.593441710636	542.16304994483	345.540173761846	132.819966293302
1014	1014	674.426113603761	507.79410143759	348.213078699025	126.380314306087
1015	1015	658.959645059242	508.452296576149	339.929460887947	129.503441053057
1016	1016	658.397355338692	521.598621209361	338.062975782484	126.365857597454
1017	1017	673.627105105197	514.312541740738	342.048638516082	132.791024339028
1018	1018	673.154635447167	525.00722417893	345.327840007085	130.551907382397
1019	1019	685.214598689425	531.183521642981	343.4145663553	130.405108607896
1020	1020	664.063683986199	507.71056033861	341.329822744808	132.620766463654
1021	1021	660.688353608518	540.829679953693	345.8043357662	131.400886565611
1022	1022	696.211034931913	540.991875361434	345.362546407301	132.433624885583
1023	1023	670.947764329518	517.733523597071	343.119693951669	136.292226914169
1024	1024	693.887649571709	557.268990060375	342.791698555606	127.979585468704
1025	1025	662.514488471296	537.622386888852	339.929306307183	128.667339363393
1026	1026	682.594206839285	510.118232578472	340.930682063441	127.078005737986
1027	1027	664.659203184022	500.232589205308	342.355554880238	132.927771892354
1028	1028	667.937931793445	528.761252356339	347.60450866409	126.836284694261
1029	1029	649.968871529935	561.195666203744	341.899289047707	126.648087330489
1030	1030	681.1851398887	493.889707539903	340.333269892201	134.346463752027
1031	1031	645.686408706133	520.171372580055	344.691951194838	130.440845921967
1032	1032	679.803382903787	510.422227766602	341.102041450566	132.797424956327
1033	1033	664.629730728463	536.454024932797	347.066422202424	134.650463928717
1034	1034	656.36687172947	510.765254594682	344.05589241398	135.433132514588
1035	1035	643.437231827865	538.709843776878	341.702122019548	133.820194882097
1036	1036	711.348975896739	547.610777375758	341.322499839955	136.277149902481
1037	1037	656.965804123211	526.18910036612	348.082049494412	131.080893436098
1038	1038	693.880949743511	533.894045735464	342.910521869983	130.165601825007
1039	1039	696.027771666035	551.087891794211	343.162998377965	129.06771711729
1040	1040	701.154795868102	513.462298470331	341.888373862128	130.014709465437
1041	1041	691.807749034237	539.125934297003	343.069546930088	131.758341443016
1042	1042	669.750988814039	551.424253631013	340.786349278362	131.071941580138
1043	1043	668.549773855964	525.085783732266	344.057201777151	131.857204955056
1044	1044	687.330048678921	509.603099078152	347.305437559246	127.972524026084
1045	1045	680.824844027849	528.515969832097	341.616666563335	130.914494699217
1046	1046	649.479973877546	528.186245541936	347.627073001217	129.957544757206
1047	1047	661.627751846437	494.997298684433	341.619945265727	128.715779283359
1048	1048	688.411224068723	528.375403355328	340.050829252744	131.756707177085
1049	1049	660.601243161329	510.40364769675	346.159096180272	131.190795764464
1050	1050	669.501073950106	508.971648720174	343.995124868166	135.786530284258
1051	1051	673.793005864882	504.7417506546	345.586716709247	134.115739404377
1052	1052	662.193432571726	547.783606784191	346.332199683581	134.118319543968
1053	1053	665.261172834162	503.472323458299	339.501246059151	129.310240899037
1054	1054	676.043847875032	525.235458968658	343.173855362676	127.370725931283
1055	1055	689.401388867358	509.063072592437	341.934032104862	133.725240807209
1056	1056	686.645623631911	535.108268141438	341.139735892242	132.869459403812
1057	1057	678.241651290029	534.229323179861	345.242359305631	128.069774336442
1058	1058	668.498602658047	528.276573173231	342.14826250255	126.208967170027
1059	1059	672.745903489019	510.522191116932	346.925387483398	131.013594388442
1060	1060	671.114025426574	506.974231113013	341.816967959624	128.959549734563
1061	1061	668.350757289764	532.430500979461	340.789497950715	126.82490067113
1062	1062	666.028584658815	521.525126020269	343.918508861108	133.341943188376
1063	1063	715.424699156313	538.804459343693	343.820779490444	128.918160999935
1064	1064	691.796060159132	530.901867695361	344.115494132075	133.413974034945
1065	1065	685.543192713017	506.371697795188	340.234769185812	129.974494223569
1066	1066	662.939082620266	541.941331240926	342.163647374213	128.438388447794
1067	1067	667.831484501957	538.352377666746	346.522855311289	131.245244276843
1068	1068	685.550423857203	533.650444235037	343.956641751239	134.252571267305
1069	1069	683.538781811885	500.932668860834	342.451915790433	131.966278480481
1070	1070	693.106278643173	523.07189290221	346.37314115211	132.486974261818
1071	1071	693.741766795882	485.431245114388	345.42532015785	127.709838889626
1072	1072	666.63791708084	516.344254358418	346.04791128424	132.667878791453
1073	1073	651.069704407514	541.571615988947	346.819741199342	129.525719586576
1074	1074	682.035814761863	559.018058814826	339.580526642651	137.142791416685
1075	1075	653.595918804667	556.343732749379	343.598981180564	127.234743349992
1076	1076	656.048485510034	536.916548436562	347.235977174065	130.582134214334
1077	1077	660.341902878855	521.436371595455	342.632010755247	133.184757402105
1078	1078	670.08612091113	516.557647541667	345.730584017495	131.194604374911
1079	1079	692.046318253188	544.536459781515	344.402845418723	131.112761119376
1080	1080	697.441959592257	489.666139215312	344.51320262068	127.852729174058
1081	1081	663.3440437599	519.158448703119	345.620718767711	134.435770361702
1082	1082	685.619129962257	500.528355339088	338.087297989878	132.808506973204
1083	1083	675.194854402948	557.143583349647	342.160644515298	131.221195719031
1084	1084	673.923849149153	523.746158063317	336.778250331354	128.523669389354
1085	1085	679.323253640774	526.910181270464	339.890510812751	133.924617100865
1086	1086	656.48815570936	519.850785482146	345.196771419446	133.800632166631
1087	1087	686.73615309844	511.968749981849	343.450363243658	134.565074655258
1088	1088	677.865906501837	528.192331316535	345.62150293075	132.271588604198
1089	1089	665.160709357497	562.32643570986	345.216846761356	131.500010868617
1090	1090	686.933896123839	523.657523083762	341.332956371321	130.931061171548
1091	1091	674.439084968163	506.325763259449	342.456380389458	131.805170215224
1092	1092	661.54849315851	525.841334364778	342.649879324889	131.706154568391
1093	1093	705.615690661793	533.840867011928	343.805886140538	139.418083282293
1094	1094	643.761746876079	523.544574795109	340.521035296151	131.719030527363
1095	1095	683.101993133508	518.516687581605	348.63099142441	133.963459922727
1096	1096	653.167787668127	543.68169866076	341.966485750434	127.892012222668
1097	1097	676.347694328156	493.882014848291	346.479233369843	131.143787096878
1098	1098	673.611934875753	518.04883784027	343.71657007728	127.421706182307
1099	1099	674.719124777714	522.98832499237	343.748250440218	137.598326480363
1100	1100	665.22260339296	556.590663630182	348.147542547868	132.060020771332
1101	1101	696.377973077992	528.781285843883	338.30926541564	130.962594631425
1102	1102	661.404049795184	528.280408183854	346.191699930747	132.280321974504
1103	1103	684.761823277966	529.056592809016	342.150155722734	133.075656345836
1104	1104	683.901697189015	529.663090026615	347.984746244917	129.029417246511
1105	1105	662.151242776998	532.947964642142	343.461850305005	130.097963932552
1106	1106	675.50009905099	477.1861898461	347.081592735127	130.134531061774
1107	1107	690.861900673889	558.436390516654	341.403153018325	132.492951186
1108	1108	675.640066254106	555.475434787621	342.733822976724	134.370294121126
1109	1109	654.535537942406	540.16398029416	333.901076928574	131.183558795785
1110	1110	658.904191375466	490.997096492648	348.536230744118	130.767577464492
1111	1111	666.945221184443	535.411813047521	343.100141588407	137.785888844364
1112	1112	668.018724084346	506.832680811347	341.892831984255	130.468286592868
1113	1113	661.009150130286	517.043106494409	351.130109662796	126.490874701017
1114	1114	685.148143455598	525.799731121506	347.330547279664	130.510476632578
1115	1115	673.838650555095	510.281155265697	342.591984410995	133.660017368999
1116	1116	649.803714577219	512.567539908875	344.426940764144	126.842339774433
1117	1117	667.490126891918	530.988571524672	344.746704989969	133.921211554664
1118	1118	671.635597050991	553.489938723872	347.362231443109	132.313751199746
1119	1119	687.406641590261	517.245045000499	342.293761254853	133.262665937515
1120	1120	658.125175326708	546.267679143105	342.307511665112	136.669207565223
1121	1121	678.925382400679	535.412944165894	344.454327925979	126.455792138669
1122	1122	691.709752642863	531.434927925042	346.939836998028	133.302231033341
1123	1123	674.89544783261	530.823966512923	348.872689048541	130.618333757732
1124	1124	679.368782703722	503.485442587597	344.016203776768	123.796143177921
1125	1125	648.159517617813	498.504737800096	341.362627702524	130.969164671196
1126	1126	647.691364491785	508.410256473839	339.920301161504	132.96132880804
1127	1127	679.163671341455	501.847387511477	340.008325577692	129.076421661178
1128	1128	692.044539718178	506.472468731078	341.687343876205	131.739692861049
1129	1129	665.163488654969	539.16355172658	340.828609008462	129.518051070823
1130	1130	673.09685667858	542.959921112534	345.198544257208	129.974001184301
1131	1131	659.733878668125	501.903603898813	346.148984005163	132.746560673799
1132	1132	680.789718214292	548.405018636168	343.969034478952	129.663975238371
1133	1133	680.025929922467	483.769460243157	344.383945924687	132.222828310216
1134	1134	671.647241881645	510.879097612193	341.182517487267	131.547619449265
1135	1135	690.840993990814	493.975031642413	340.085439555489	133.354380575609
1136	1136	674.230113904701	558.666353228642	342.028898986234	130.113338359278
1137	1137	646.206528961053	546.640091249096	339.527634075285	129.999171238338
1138	1138	658.121507407464	511.871030300203	345.690154040557	126.808956323958
1139	1139	666.303467280801	514.414498164334	344.123780983715	129.019235837992
1140	1140	657.94364799201	544.875912284907	345.249389247847	129.535949685653
1141	1141	666.789408793632	531.786326859188	346.220165922412	133.655822667155
1142	1142	675.126680534618	526.224270945095	341.826327041108	131.326953431158
1143	1143	668.894384128776	536.293270121817	342.243050958509	133.562523859827
1144	1144	670.786248355282	497.068717102354	343.618640170845	132.732212357989
1145	1145	657.169451650412	516.858688428994	341.19532038195	124.267528746847
1146	1146	676.736983023968	477.32603523733	348.266241178592	132.315421041877
1147	1147	691.985502273032	536.182149521885	341.203810031869	132.883642747571
1148	1148	663.478959384454	488.648520663019	338.773578224426	129.899020911455
1149	1149	689.631374569396	541.655873075705	344.828269869508	135.160865296438
1150	1150	668.1824766191	532.23947529811	344.425921989303	133.199430702531
1151	1151	698.187442919091	497.235552446225	342.400469089203	128.980489477686
1152	1152	672.773292077973	507.865786472494	344.793108844906	128.747423143216
1153	1153	654.678526970416	513.433896877806	343.182491814284	127.238018644711
1154	1154	686.534396565439	509.64123961274	347.045962089844	132.138682156382
1155	1155	657.942205897248	524.575468325008	339.269450146491	126.399807759561
1156	1156	661.752796063253	544.274749915842	344.607359094222	135.133962146983
1157	1157	658.828473083577	513.223241102264	345.634856268313	133.09538917337
1158	1158	658.384345889541	520.294862753076	344.421626297489	131.423939320854
1159	1159	643.854981607555	507.875056586181	343.55763723626	131.998970377532
1160	1160	676.338454531202	552.660894158073	340.066261290761	138.319649948727
1161	1161	663.62698826991	525.943259839855	346.535834743522	133.591528023205
1162	1162	666.040906653599	563.74300711107	347.708184274029	128.687202996644
1163	1163	650.361645276882	525.851280037408	346.461968910477	132.440402490241
1164	1164	663.122167561687	539.03242145339	344.868982956764	129.695297135986
1165	1165	655.347625994021	528.161077232071	345.287561047745	134.856266326019
1166	1166	652.263498190928	555.502948945101	342.217241439174	133.350085655307
1167	1167	669.067646808744	505.235654540441	341.963569498776	133.621210417339
1168	1168	673.572037263725	527.759917073425	345.640321093621	132.776461900152
1169	1169	685.225621278076	519.89280704027	343.865609575765	128.633072734081
1170	1170	686.942232531641	518.719512861708	346.203078695318	136.958231223536
1171	1171	677.61877246599	520.890074296924	339.898963905654	130.201552594496
1172	1172	669.177856226812	507.081472358394	345.605757445796	130.21800652507
1173	1173	705.422118647877	537.270715326715	347.002934235289	130.807163762275
1174	1174	658.074337721364	503.95782293145	347.153264421509	132.860116462516
1175	1175	647.248412683156	522.751880319381	345.500345398203	130.932946276592
1176	1176	672.697111690762	503.66416292458	345.084933369797	126.726472573433
1177	1177	665.148749983639	556.895511233975	346.444852739675	128.694803705727
1178	1178	665.236483625732	541.542882897525	340.903604558259	125.490035341136
1179	1179	680.164088594408	539.111465770007	341.993186067433	132.786831334492
1180	1180	651.134913358151	534.386899968942	345.781777723465	131.968645613721
1181	1181	650.960089534077	506.927654981483	341.220057205939	131.549017961553
1182	1182	699.961406694489	514.609520401674	341.931809986191	128.988404370107
1183	1183	678.454296728047	532.872814518541	342.037101324853	134.142202154891
1184	1184	687.097912349463	506.296859939235	347.951276731007	129.925052275566
1185	1185	662.051854298672	546.788025834837	341.697173607742	132.154992377996
1186	1186	702.168224506012	538.553500452899	341.254536673436	135.046887191383
1187	1187	668.781993981715	542.134032168234	350.12593526097	134.922642998957
1188	1188	649.137003027636	537.553222269037	348.442179720794	127.139245729704
1189	1189	649.831465441348	532.626871825826	343.709124283206	134.093940313443
1190	1190	660.65893766941	535.561286932681	348.965670506511	133.670538281831
1191	1191	678.854313369592	530.954311449255	347.10331257029	129.75831303455
1192	1192	668.961248717408	528.001492137297	344.185179306582	130.092115550254
1193	1193	685.332068290435	512.150126499137	345.363974142634	129.035943064389
1194	1194	674.167759603729	525.728380222515	345.976295622659	129.341722307111
1195	1195	667.082913349235	543.499312710722	346.230039769611	134.808258241026
1196	1196	678.357856075934	522.117018251161	349.400894213097	135.771736260083
1197	1197	662.045107997911	507.222177247988	344.039642355018	129.500542359355
1198	1198	689.738852298269	561.263100827883	341.609280798623	130.175567325115
1199	1199	664.827141171722	556.890976229726	341.300143162402	123.100988128132
1200	1200	675.962420768531	510.326831821585	347.547721730239	126.996310492922
1201	1201	664.827920780434	506.668666055176	347.533242719757	135.079668861789
1202	1202	645.23666509542	536.469583126951	341.783019868676	131.956114261209
1203	1203	658.198572301054	524.3502747404	346.57556229763	130.111345921543
1204	1204	654.148245668118	533.484672442766	343.570970936024	132.977175328895
1205	1205	666.118725536718	512.865749049482	346.625386557586	131.730041773608
1206	1206	685.524645395536	493.917250999439	346.012232075066	134.43571658127
1207	1207	653.661360063394	522.456728641519	344.528896661918	135.206930296539
1208	1208	680.14308405285	516.49915213476	348.142330571182	133.642190855083
1209	1209	633.755662379204	532.971321732943	340.293385087489	132.810730358587
1210	1210	713.109397993663	520.286865306904	343.816360509715	134.41077512841
1211	1211	632.44031716502	510.406510722415	341.991717451045	125.809926996094
1212	1212	670.28825217925	552.920198564176	341.599009235167	136.621914354488
1213	1213	665.74566748567	506.189230972599	338.766174868707	131.958252466475
1214	1214	678.092951881271	520.996521626176	344.999252351426	137.820445735484
1215	1215	692.364874619539	532.26642527245	345.069099240373	129.761593846137
1216	1216	673.632315385563	518.515798272166	348.217816959993	129.127396277246
1217	1217	692.272435120028	527.355567892863	351.992985898954	130.241421918394
1218	1218	660.03010073151	524.745143728712	345.612394427506	126.122803427087
1219	1219	688.357915435788	530.120561181251	342.639366298182	126.703158544689
1220	1220	691.407730011545	533.798177351634	345.41088916395	134.64780301766
1221	1221	651.85416781193	508.407448728062	345.112269190418	129.588909459885
1222	1222	687.709407184727	511.212942876518	347.999628643949	134.824389544792
1223	1223	710.491383623091	522.394570052419	348.109463318757	135.523409345478
1224	1224	636.635893028841	519.341014437822	345.645606488986	126.647060102239
1225	1225	671.197835706519	554.216560808571	342.385339036852	134.831496260243
1226	1226	654.65283360905	546.112042670754	345.335810767299	127.787820736725
1227	1227	652.091077541743	509.488724286934	353.722037931037	135.930736191943
1228	1228	652.412829935135	526.923287786942	345.203977195833	125.271981982195
1229	1229	659.116570824774	516.578983350402	346.792170661999	126.926269757735
1230	1230	640.045176114985	563.766171866054	343.119449996615	135.115095974054
1231	1231	667.381282996033	532.764159598964	344.848924822586	132.93715637149
1232	1232	660.140768573929	526.565984970809	343.019019183458	136.429461932384
1233	1233	668.441394281497	540.479120558639	344.176882806765	131.552933286843
1234	1234	639.909723447091	537.104259172359	348.750730357516	128.27096126817
1235	1235	659.245915839175	524.957560802203	343.803214250251	130.953039792589
1236	1236	658.475623334525	514.095979206377	340.389316206196	125.226612454441
1237	1237	660.612735600742	536.963833637119	340.446689208554	131.864974032922
1238	1238	676.77539479678	511.097273909905	338.402798812023	132.572255855599
1239	1239	678.412263180349	513.336835084015	346.792889298124	128.685650667595
1240	1240	654.595726092351	531.607713568755	347.171622259816	138.665612853212
1241	1241	701.574224182635	497.124336989051	339.578853648492	128.086402478408
1242	1242	671.756021922564	527.44525552315	342.381859090857	129.732010930446
1243	1243	661.500837959036	527.485392024097	339.741177167634	127.364150628025
1244	1244	688.251261266089	528.793235015929	344.523398238544	132.521179929083
1245	1245	644.095993141985	517.159133452249	346.271981328198	126.60286583612
1246	1246	664.188448471165	526.378506556306	344.474597980818	131.959204827089
1247	1247	678.509968085517	525.970571915747	343.993183756796	127.14234876664
1248	1248	676.728898088167	512.117452166268	344.711413348342	128.856251295132
1249	1249	710.805655922548	533.060424658001	342.140811415754	127.277511864907
1250	1250	653.160335302828	520.062000342764	337.30790798383	133.680208548931
1251	1251	656.803531851405	524.674503983455	339.102879854998	138.171696762832
1252	1252	668.423327339542	517.589895326095	343.688618799419	130.937336760375
1253	1253	677.807287774809	536.149971257186	347.213347568711	133.535043076378
1254	1254	653.86785809449	533.341782512421	341.725156763591	131.527975326824
1255	1255	626.409696505328	542.773839328337	340.903921596751	133.787209937972
1256	1256	669.017777850797	544.100988818193	345.892288707247	130.38575192683
1257	1257	666.193088820698	519.942117572621	341.17347034485	132.289035232547
1258	1258	666.236975119865	522.063961315027	344.958915463811	130.876631018006
1259	1259	686.338134053275	513.827221952226	340.662799536415	132.511017019276
1260	1260	671.25977365793	534.581678235024	345.497944933338	130.758188937959
1261	1261	679.891262355884	525.23916622889	345.469390967913	130.830649843636
1262	1262	673.590004054764	531.752123127621	343.409307672641	129.611620289227
1263	1263	648.417174439771	524.720354683809	347.224461385619	129.85010849281
1264	1264	700.166306092079	536.717619290273	341.633843630169	134.231734402457
1265	1265	698.690642162613	512.572695817927	340.582754442808	129.829482359572
1266	1266	682.11880998329	521.172068080008	347.041767288358	130.459155702544
1267	1267	701.002580064565	511.996194981868	346.253826677469	138.350550758527
1268	1268	671.587945085811	515.223765014671	343.788345601813	129.281399619559
1269	1269	677.12248928	522.89594846204	342.214889743615	131.401472991648
1270	1270	671.793693831644	524.259628751436	348.580760216531	129.092529860573
1271	1271	659.358567759197	525.673428517463	344.030330734205	130.128376409207
1272	1272	654.010073267742	538.200749814446	344.564415422558	131.793057007317
1273	1273	651.979395679846	564.415195942747	349.25956427098	134.301141134342
1274	1274	650.087911860271	516.461060153082	346.754889150234	130.350529303457
1275	1275	682.275895522907	518.54177633811	344.594311770675	131.394279783432
1276	1276	664.13626966309	538.52419531759	341.94018622209	131.779858630333
1277	1277	665.918433962036	523.421988735235	342.895644735697	130.46530646495
1278	1278	674.578650885115	515.304677899699	343.569881171734	126.061955831296
1279	1279	684.341996180657	545.571616285174	345.084561220239	131.318470358728
1280	1280	649.224589706177	512.038025579669	338.196716835228	127.794799003951
1281	1281	693.26414190894	534.363714392485	340.502939159387	131.634910072595
1282	1282	663.403825378613	494.195093550173	346.708817009494	128.90775736577
1283	1283	698.61998286913	526.399179626933	352.583718987903	129.891178165477
1284	1284	709.561622354888	535.166317904976	345.065534031948	126.249826972459
1285	1285	648.5692502127	561.43174500937	346.339327770557	132.873547157479
1286	1286	669.290863745004	533.780896201839	341.591454318557	135.538778675951
1287	1287	652.937882702933	530.633158991326	340.8057902208	134.543714837464
1288	1288	655.610610702432	545.787744759358	338.27773323594	130.833258474268
1289	1289	674.698406907227	528.727055356249	345.849846734981	130.775976640464
1290	1290	667.462488565514	551.166878331674	341.068912785776	131.554259504259
1291	1291	676.785606475244	527.281939546717	346.963189615372	127.144852705809
1292	1292	680.699719357299	510.497369979389	345.534401862727	129.232155332254
1293	1293	666.33254833656	511.297108548796	339.985797965372	132.295563748233
1294	1294	667.237167318764	545.153691048627	347.921488371015	132.492093620927
1295	1295	669.510800512793	543.238418158816	345.631020910595	129.392233397341
1296	1296	642.89570271804	498.125399131857	348.198133734771	132.599688331408
1297	1297	681.332252830808	529.011438806215	346.439647231918	125.488327853806
1298	1298	668.960650860319	537.272397099561	340.109554630441	125.755488256948
1299	1299	657.39086781305	530.526189679251	342.862689222953	133.265486610533
1300	1300	667.625111011844	509.994737589164	343.598537323029	136.442234766363
1301	1301	663.105839258472	523.544867394539	345.77445279518	130.948396437083
1302	1302	655.730800171229	503.908207485606	341.794723764636	132.715302767376
1303	1303	677.951623764371	509.390286870523	346.774237091862	130.633187728422
1304	1304	650.21147902405	540.36640120319	346.564907998918	130.427834466454
1305	1305	687.514392880112	506.858022643132	348.141975133304	130.32509146035
1306	1306	681.520271856576	523.007570056692	345.627257706115	127.515427592962
1307	1307	665.179504376867	534.202198398452	341.021547810622	129.517051320583
1308	1308	677.429683700604	525.671108209388	340.161777464711	133.421971622701
1309	1309	646.900217031743	530.316388277519	343.539367914659	126.515914055912
1310	1310	674.472903806267	523.848787022481	345.010422636456	130.593804796274
1311	1311	662.847595780292	520.921550588316	339.518942772485	128.525635331426
1312	1312	650.759407516784	508.133760732441	346.666369578156	132.623124118903
1313	1313	668.356463049481	506.409785008067	350.346963861171	135.335137309817
1314	1314	667.65896382728	539.268724285474	344.422444192472	129.215340584049
1315	1315	658.867578472479	513.3602729424	344.305889923665	130.732167869402
1316	1316	674.300342307323	564.646864157677	346.129980872041	132.870329076603
1317	1317	655.037186336229	515.285345070984	341.730947927611	126.990779539949
1318	1318	679.482679920683	511.654608605145	349.786560023678	131.408323859122
1319	1319	640.664034676263	514.457131379743	346.098225968319	126.256547240013
1320	1320	690.428288036005	528.669529464829	346.19414722026	129.393746081485
1321	1321	658.035878481853	513.516847117078	342.670103108243	130.628648370466
1322	1322	671.954273631147	525.499599500115	345.734605469721	135.236565148713
1323	1323	663.129774757288	499.598596677124	346.744220710981	134.771738662174
1324	1324	645.788372029839	539.178705707287	347.318763967507	131.176736542634
1325	1325	678.247486859094	517.691999357382	343.559062293527	129.40746543462
1326	1326	685.46642434258	505.00335964376	337.672642322269	136.762477736728
1327	1327	695.710896874377	520.862023015153	349.043673563083	131.669473571429
1328	1328	701.027524733689	520.487281294922	347.845026915898	130.738864655429
1329	1329	670.434164348457	538.607710097081	344.573330504852	130.768104208004
1330	1330	671.627318122032	521.131325679178	343.979817983942	135.839147828083
1331	1331	676.375583215792	496.65652259531	346.696206685342	127.705406485473
1332	1332	673.373504768209	554.312795378368	342.064467063586	128.846700549497
1333	1333	665.829309437878	555.219641880893	344.331935329426	133.53522782941
1334	1334	677.365725522047	527.856917651229	345.800508642011	128.981879508588
1335	1335	663.056775560048	515.623173187395	348.525699177422	128.418551819673
1336	1336	646.791583891548	531.335309870613	343.074569785491	129.611589842983
1337	1337	654.954906212713	546.000631269691	343.880723078796	133.312383959588
1338	1338	655.303388436165	549.75722752059	342.461620342001	129.250287514336
1339	1339	656.002991910324	544.812262526469	341.145088021142	135.320141802155
1340	1340	682.097741650379	536.70895166245	343.891901895324	132.089908552083
1341	1341	689.836057300381	529.388769631827	345.328974640904	133.738597972926
1342	1342	661.595016854842	527.841628634379	342.009868593729	129.604845088449
1343	1343	661.470127363179	527.545792199821	347.145479616522	128.64276931703
1344	1344	667.228403146628	531.002439768336	339.560269911775	125.620020341355
1345	1345	670.317193290521	544.244077694616	343.0371729133	128.760885654194
1346	1346	650.70910537167	508.439877674125	345.50437647162	132.472456407903
1347	1347	671.093470228606	497.374784805812	346.07222048448	130.077122992984
1348	1348	644.067180337468	518.703432062699	343.982493275496	127.247498809059
1349	1349	672.839797856811	524.424890400559	339.489552092767	130.148081312662
1350	1350	684.035762914676	552.316943074869	344.849234716548	131.895354311096
1351	1351	675.587574584713	536.702080145788	342.562586120638	137.396367940294
1352	1352	669.094795631592	504.010006553789	341.627215489043	129.686758807829
1353	1353	668.731827761642	513.000281356664	340.206938311143	127.614676415436
1354	1354	673.404020640689	532.51744586646	342.014776478743	129.540129587942
1355	1355	651.974478716657	511.821874067711	339.348311423283	131.138446731749
1356	1356	677.736790502745	503.990987885748	341.6006926276	132.836109027714
1357	1357	665.631011480494	489.939837669949	348.698740057982	133.777263204772
1358	1358	655.174728313942	501.00287125712	340.93313381829	129.503744950288
1359	1359	654.076537869212	507.718468603502	342.4758769759	128.74721222907
1360	1360	647.279131865544	485.869941402655	341.143236081678	133.122654337056
1361	1361	669.785497045493	553.783960211447	342.297634628051	134.555824239563
1362	1362	669.665049613352	501.455582232367	339.58850303515	133.208802142886
1363	1363	686.132983052319	544.635362101253	339.996176638849	135.379788498256
1364	1364	671.569270790346	517.858590940038	343.864206088426	131.345076833221
1365	1365	652.895685473102	516.322072533733	340.350433769551	133.995194756237
1366	1366	660.647185899143	486.197278792295	345.309577392891	129.490150047642
1367	1367	668.570643035623	513.249498496762	344.807484281979	133.55446956382
1368	1368	655.346624166331	529.796583196613	346.666840525559	131.187424928796
1369	1369	675.571281742688	517.501846935645	348.763148956506	132.990746212719
1370	1370	657.443087259771	522.277181611305	348.913502817316	126.755107185642
1371	1371	690.180507029507	539.201937952668	345.777674614307	130.151655592566
1372	1372	663.378807555357	529.510071505828	342.554947434566	132.519056019824
1373	1373	673.825205883252	532.207468405587	340.851962386666	133.649631259901
1374	1374	679.722682926248	547.652514546413	346.460090441036	132.4888915707
1375	1375	635.977718745183	523.925378444911	344.006437153666	134.748575775216
1376	1376	681.078192315485	505.316711132883	342.887399860069	132.816366262227
1377	1377	660.310603363273	532.631665924576	342.759520665818	131.738960374671
1378	1378	646.706499199149	543.394808278194	342.70704753031	129.839403626114
1379	1379	669.926190831093	496.148185524309	343.467650795396	131.189122858214
1380	1380	687.978052882388	512.186220937423	343.369113415893	130.707329782388
1381	1381	664.344506377765	515.104105765817	344.33321856629	128.223278031738
1382	1382	690.986337162513	503.941919389172	340.836061628401	134.413190938515
1383	1383	665.089408671819	519.196175087476	344.547279236075	128.783885712374
1384	1384	642.284812430176	506.118312735299	343.965758522468	134.874052509665
1385	1385	654.565657115977	485.530186128028	345.503597131692	133.101958224601
1386	1386	670.964172583737	504.884155202946	340.265744378094	126.777645359187
1387	1387	691.570954236363	506.333965258027	342.657753368748	129.37828179226
1388	1388	666.278495010574	501.642422723667	349.110389992401	130.339221199572
1389	1389	631.039391789511	523.165500350021	342.696731345678	131.405933823489
1390	1390	668.607791598027	537.193200253265	344.724858823011	128.402247933987
1391	1391	672.543511890352	494.680701081098	347.645694665781	127.34850705277
1392	1392	649.481275511241	522.543393203828	344.492550605368	134.046898718149
1393	1393	678.242295438698	521.976807175423	350.578238655907	130.130430961872
1394	1394	701.255385638986	547.749814222968	344.298309741425	133.086650709615
1395	1395	671.140606905258	543.419542498372	338.514553329285	128.233107895382
1396	1396	654.55917237255	517.808780181592	336.946036082702	131.755962469351
1397	1397	664.349573148791	532.464337519776	347.78955929899	129.130184297366
1398	1398	657.850840669827	541.398231911147	348.962052661759	132.635055768179
1399	1399	663.519045186224	535.078465024528	344.103836332115	128.563446797793
1400	1400	631.225193170432	533.029956544067	344.138590013608	129.356476820798
1401	1401	661.097735993951	545.672678998636	342.805222430467	127.859841477765
1402	1402	667.314645907359	551.089196002214	343.004539729502	133.383521795679
1403	1403	696.243413156054	529.065991880538	348.362048135501	132.585393091168
1404	1404	683.720647842305	504.818488106943	343.676988012122	127.169670769712
1405	1405	686.465673557232	518.560778240933	349.232903254576	127.258631206547
1406	1406	660.949892833402	508.986486568322	342.725177884073	128.438519779249
1407	1407	672.568380620451	546.023782284573	347.602124604758	127.824503855241
1408	1408	701.542028561275	499.519169971305	343.602615517491	133.702504498614
1409	1409	690.905824052996	493.056715770485	341.873980459205	132.625550350464
1410	1410	645.366535659788	518.440645929112	338.280927833978	131.386826717607
1411	1411	665.507593982703	509.076609055692	345.419258212712	133.863932764099
1412	1412	691.458072592075	524.268944799937	347.041195547662	135.595323696139
1413	1413	676.987936395019	520.281895056328	346.835687176406	129.533829634599
1414	1414	668.837252063764	502.317485198275	346.971841636867	128.34304632639
1415	1415	702.499401108037	519.995956092921	342.930416244474	129.511674953716
1416	1416	651.818457371156	523.183025367545	348.417416367547	129.592389598471
1417	1417	681.523684157841	517.464752816384	342.131540840721	130.974706237226
1418	1418	654.741279795403	536.016425129077	340.232762448447	126.642708433781
1419	1419	694.634058529012	545.962791322714	343.875585339868	127.59408039706
1420	1420	683.856547208961	519.442194485213	339.981670005241	128.27797000349
1421	1421	666.750241679579	521.606049961441	342.916391324324	128.667693840801
1422	1422	666.119356534804	533.30977344297	343.909772938311	126.139089433298
1423	1423	688.743077062445	514.84387076399	343.65349045978	131.871085901867
1424	1424	689.557093364566	530.445381911344	343.97811081289	129.500586185146
1425	1425	671.934131741583	518.466313776447	343.764977196118	127.917851627382
1426	1426	636.477587240217	507.730264068626	344.118400545426	134.195624229371
1427	1427	659.193139115634	529.663982118772	341.572521295727	126.670113779221
1428	1428	672.284443569852	506.394291140561	341.856597557038	127.294376041733
1429	1429	701.487712612743	530.105466330056	343.243730494657	134.913932813892
1430	1430	697.314788133099	523.406209554904	340.710451161801	125.115201210192
1431	1431	681.318014618836	558.189660434801	350.715103541579	124.61536478976
1432	1432	666.184367066735	533.724394841417	344.657250779996	134.187392578424
1433	1433	676.503917981877	533.358745647711	342.522952570025	132.406711324275
1434	1434	669.33216781062	529.842500714498	344.779216632733	130.877286813936
1435	1435	665.231549493392	521.700741420943	346.217943332862	132.383876887914
1436	1436	665.986422047299	509.419969295069	347.18030405478	123.346141367461
1437	1437	671.222968971098	508.081961099529	344.764653313121	128.541435769151
1438	1438	689.417479430623	524.652577347878	344.985859724624	130.937710549476
1439	1439	670.082750845248	522.238229283986	342.234444013212	133.391251772417
1440	1440	671.902986149555	508.140278816492	342.616748470796	131.407183140726
1441	1441	676.000002237636	506.91396824414	344.917209794594	128.619122452564
1442	1442	671.631121368758	530.142249743276	343.919630774426	133.02423629074
1443	1443	706.736733461649	537.910495094625	348.114604429432	135.179237314029
1444	1444	662.856439533652	557.202671187235	346.858081479347	129.839464225842
1445	1445	658.020290988136	530.567442720617	335.393329745083	128.089623199663
1446	1446	654.028382110426	525.930968029135	342.244084374987	128.842757491852
1447	1447	693.513194273685	563.802620145436	345.127873452067	130.126903175903
1448	1448	670.796709951548	514.434224783287	340.8014126833	129.003327173273
1449	1449	687.504624319735	511.945701699355	348.387564680815	128.776335134039
1450	1450	665.034812572206	540.460074263106	344.202720327094	128.213300861027
1451	1451	666.393231157824	547.190569627368	338.518063046573	123.319607810672
1452	1452	668.911768382387	533.383095892315	341.687016061741	135.576520527531
1453	1453	657.045447228464	508.145837754621	341.312357103147	133.075894131773
1454	1454	653.976557955388	555.046715845942	342.819446522038	129.542027128349
1455	1455	668.11647208222	536.905021725547	344.73084537359	129.878263411697
1456	1456	649.616857037224	526.803553307069	337.018567894981	128.075870602814
1457	1457	691.552305275384	556.513154500572	336.649062710536	131.35268195792
1458	1458	688.953654852494	523.964337905164	340.570093547789	130.903423628513
1459	1459	696.174315419164	502.647335965134	343.75316369753	130.648919955725
1460	1460	623.809434018561	497.926986723771	340.502871549499	131.14764837042
1461	1461	670.644160250094	496.187441058212	345.958680163685	129.739632465448
1462	1462	659.687462607085	545.862318062802	343.982067495524	135.760259910518
1463	1463	678.955762590266	504.987580924061	347.175508595463	132.539765890397
1464	1464	696.953776111154	528.811250120654	347.730099765244	136.191457119339
1465	1465	683.006573392275	508.462405803282	343.174860510028	128.486251681554
1466	1466	692.571567687581	544.953925595259	343.55332041741	132.152269498445
1467	1467	707.26361569672	530.852432979397	340.349268821581	129.391169660302
1468	1468	683.745793507959	522.898585802699	344.724516487288	130.854302393301
1469	1469	682.209320673079	532.479809444309	340.432978994836	132.411933751267
1470	1470	653.57908316142	492.130909917267	344.303450249962	134.28863260624
1471	1471	672.923833454105	527.243202156161	344.962902860901	132.553495177019
1472	1472	671.034743257471	502.06266074387	341.287783490955	131.135209785391
1473	1473	681.996479419011	535.682627620249	346.596418985329	134.878565439503
1474	1474	659.269437014699	536.135328796888	341.269346155196	130.926582961054
1475	1475	655.369059029437	548.925489114588	343.582890969006	134.870700428096
1476	1476	668.639214803493	516.169270210187	342.718433944959	129.607269719081
1477	1477	654.47388837264	538.431703349935	343.896071439523	132.562171896216
1478	1478	676.144970407584	488.903956540045	344.226702381519	131.182618609955
1479	1479	654.445835126855	506.988520085197	336.431042564741	128.355396746188
1480	1480	648.633454316306	525.330222676732	343.811986449898	132.398456617652
1481	1481	660.094172430371	512.200534767729	346.469231290453	129.881277845327
1482	1482	659.535596594239	527.732114308508	350.254177108953	131.253571866369
1483	1483	684.012888461608	541.141020960578	347.520102009352	129.234162838402
1484	1484	644.881420269253	534.131996860033	343.357583538472	125.970761043153
1485	1485	698.2225225338	501.72700636926	346.914832837808	134.109751101507
1486	1486	667.971847520944	485.028966845961	340.882185387508	123.817086060059
1487	1487	655.151474482681	509.66867435697	345.381154327587	131.993544531653
1488	1488	661.99430163551	524.711298246001	347.492067992933	126.210837061668
1489	1489	676.017305833519	509.383308971357	339.6462414382	132.649529415426
1490	1490	671.551735854301	516.21660115534	339.70866599713	132.824393845041
1491	1491	657.269239723002	536.55892200228	347.240774040422	132.374918826346
1492	1492	693.83223683022	554.672497210831	341.983191347478	136.67461915546
1493	1493	670.134037875023	530.120284468404	340.682640938419	127.095488652204
1494	1494	694.933385723798	520.923066608862	347.839823970847	132.19838575012
1495	1495	660.798714356289	535.115552589667	339.948069595969	126.675308014759
1496	1496	697.174076441099	527.793955935008	345.312082472699	136.747094438609
1497	1497	682.887850099347	535.129492416395	338.130485682576	129.585297814792
1498	1498	667.555619518905	510.73927345537	347.334852346172	125.658331362275
1499	1499	703.190933230182	512.857702813631	344.968244372478	127.202529287176
1500	1500	649.826531872568	525.260032107518	349.484093443512	128.617626437594
1501	1501	673.916425117986	504.13090599152	348.259048412843	126.730444188005
1502	1502	668.469406222723	509.983333641453	341.096804439225	133.882944319567
1503	1503	680.648641115477	506.55197923262	342.08044546554	129.629297975788
1504	1504	692.141329655889	509.564969183737	342.122273551912	128.486712358605
1505	1505	656.000748095373	475.566290494122	341.900137903389	135.972412677786
1506	1506	675.810000413633	518.567392396467	339.99798404481	133.172336513936
1507	1507	661.833211776301	503.403534936653	342.694566495522	131.56914487624
1508	1508	655.112066937941	531.177845416316	347.667245370117	129.783080523981
1509	1509	703.574524707131	541.85902027174	346.092679570398	134.955936708931
1510	1510	646.61738505549	527.305680980289	344.495918611678	131.61364084836
1511	1511	644.015738431902	518.971484554917	339.946386970901	133.297137617861
1512	1512	663.008672217051	522.377373062733	347.952762403454	139.595413338914
1513	1513	676.901605247949	523.695334468131	340.224418617483	131.751230140521
1514	1514	716.10403599374	527.618216378622	346.705082722719	131.358827227395
1515	1515	661.653396944632	513.177081700603	345.281654148029	130.814636603314
1516	1516	669.418747617991	504.763174839621	338.853875059775	128.490803404716
1517	1517	668.116285618581	511.622728769985	339.622863838366	135.051793698039
1518	1518	639.407279567868	518.911088580964	340.073972810267	122.518455794517
1519	1519	694.195159118119	555.770762100218	341.742830745013	128.913205728264
1520	1520	683.458129672779	524.632244064995	344.553593840571	128.71027535443
1521	1521	677.637789814847	519.465047661468	344.130739343962	133.3811472909
1522	1522	667.049915416189	543.149981334928	350.17280527445	132.50784020689
1523	1523	655.982410953943	512.237729892986	348.465851259466	133.175089244774
1524	1524	660.581809901341	488.101366049166	337.505080379196	133.953162061896
1525	1525	648.339689671532	543.70295131726	344.850772329941	126.528849421151
1526	1526	668.123358996041	535.997702739791	344.936349007875	124.320087446331
1527	1527	690.273945101789	489.15119169131	344.746316667542	134.179963869788
1528	1528	641.598057468569	552.322157915065	347.746350902247	131.994483896421
1529	1529	661.863946121567	519.528744732917	345.640165232711	128.940880230444
1530	1530	681.98177054418	498.986131733025	344.992168220876	127.366706704396
1531	1531	659.301526087237	475.192047355038	341.377165452304	128.961360908095
1532	1532	679.74500669983	536.006359017293	345.350322043755	132.620825247718
1533	1533	699.23830571189	494.238831160384	341.988817571628	136.90077737362
1534	1534	656.722474209339	517.309524435725	343.989309525005	130.354328728634
1535	1535	659.234775859231	565.618410981409	347.318281497149	131.425773101433
1536	1536	673.86834223638	553.800464960594	340.868880714614	127.107314714088
1537	1537	654.462583691155	515.137408351249	346.649373526975	125.885032718496
1538	1538	699.677010567717	537.019764515089	340.492521443061	129.007986710662
1539	1539	632.357592818544	526.985047709946	340.606858717833	130.206738277051
1540	1540	682.235631506342	549.270450172219	345.324752643668	134.942807842773
1541	1541	696.635664656202	542.043216646679	345.063870707574	133.991192521371
1542	1542	683.227998570463	550.984893081588	340.213894532191	135.17651199224
1543	1543	650.455247333303	531.552786017338	344.417086285145	127.082075346459
1544	1544	663.152002149724	534.266418109154	349.372083716184	128.8978145914
1545	1545	660.70098509042	545.689929272042	343.649693661953	128.824073102957
1546	1546	710.351246223952	517.197814898928	339.43476009103	127.997225118749
1547	1547	685.292344067783	500.914840877859	340.045461804437	132.49143721232
1548	1548	663.213790608892	507.069230390155	345.697420058531	127.952562579237
1549	1549	648.544914816811	544.22418753852	345.960038393533	129.391144804984
1550	1550	668.721062932699	543.701860506985	341.838561203928	131.311326494932
1551	1551	680.559485726849	536.387830329552	342.391701409441	126.86011121245
1552	1552	647.751939092113	528.760170469379	344.625276831531	131.281963473043
1553	1553	655.56302111579	548.2640899881	340.550324315288	129.712274999302
1554	1554	646.751147681885	527.330186462722	340.768581376205	128.045020122366
1555	1555	684.854676746063	486.769945425514	346.776754543278	126.02787159412
1556	1556	682.143723149246	526.200470219459	343.499874561905	139.365895682924
1557	1557	685.062980593057	520.239374619083	341.580552185904	131.82928483356
1558	1558	690.422500170989	529.116567182082	346.810041083463	134.086402255904
1559	1559	679.192431842637	515.773591116824	339.04985549359	128.409481494946
1560	1560	661.790895387532	510.401705840781	347.600486142658	130.560006928426
1561	1561	648.117201749509	508.815002283269	344.076187137732	128.572776502472
1562	1562	683.242580796751	498.783513330253	350.396962515135	131.554175057787
1563	1563	677.393948789937	498.867052309744	344.148861324131	131.997040617696
1564	1564	679.604795656927	536.765343438003	341.928215300596	128.891741280404
1565	1565	691.281113063315	552.318998997871	347.982389583342	127.461253495126
1566	1566	680.508766604683	515.320922832445	338.423689994393	128.097633157723
1567	1567	680.84898293262	515.093267103988	341.719884982153	130.599047040712
1568	1568	682.027831803923	502.773534817354	352.929535108569	133.486879429302
1569	1569	660.106057964324	541.606341340344	344.276868354813	130.427350763749
1570	1570	692.16666556758	507.198593983159	346.439717243584	132.839359384323
1571	1571	686.712087477863	526.860089615863	340.923083541053	129.837325977747
1572	1572	668.204899637716	500.406571136748	345.555344137656	133.778502881438
1573	1573	664.155803625682	556.243758105363	340.121565660511	132.672843399276
1574	1574	696.607392323193	548.265602735963	347.842002057806	127.780412173401
1575	1575	676.548816427014	522.944688257595	341.702073997539	133.843808024145
1576	1576	657.329353866286	514.572446033052	349.087397824167	123.256529990263
1577	1577	680.030666734501	528.400884512364	341.338523187203	132.918966505315
1578	1578	655.98829427197	531.225821571852	342.448105044516	129.921416529779
1579	1579	665.237921949245	506.625538659467	348.175815895127	128.1820384863
1580	1580	702.107358582658	495.554269155283	344.291579111645	132.111002740909
1581	1581	675.058270971933	541.045012241818	345.2658999102	130.274016767667
1582	1582	668.722580006254	528.028176555335	347.005196576176	131.276846826347
1583	1583	706.922474481924	504.609897637524	340.939729276837	131.79369201506
1584	1584	688.148036471071	550.449326461782	342.983142018853	130.022101140045
1585	1585	679.395668479101	505.901831405098	344.449823092595	128.391449828165
1586	1586	694.096455497979	515.890871244486	338.633268649594	133.014487726458
1587	1587	670.620334068119	517.620594348122	340.696560361961	128.49290095092
1588	1588	653.261779888132	523.207066559119	341.191490427374	134.35816466409
1589	1589	679.529488744077	528.163986606875	344.745734952655	131.684084207021
1590	1590	715.876221301817	539.705850472186	345.300678972392	128.825122749982
1591	1591	710.480630881169	518.359714690653	343.571680720546	128.634437864112
1592	1592	683.046297055278	521.000301360856	343.9684252602	134.555652200542
1593	1593	688.900250750671	525.606099855041	344.133912836484	132.801662266996
1594	1594	672.905915061442	497.028632888851	342.265897191271	128.491511012792
1595	1595	661.247238327747	513.713815640959	342.357207261011	130.433204055356
1596	1596	666.833482173695	506.706887023693	345.787525589643	133.999129001085
1597	1597	692.35395717993	519.775479364048	345.547793585188	128.374257069945
1598	1598	656.432624369356	531.313480831187	344.638861619911	128.598809988957
1599	1599	647.109859572451	527.794497031314	341.940598328051	133.968949344542
1600	1600	694.062870929422	482.237525144339	339.793638864383	131.740665125594
1601	1601	680.393141382607	547.395858901795	344.313334227463	136.179171507096
1602	1602	656.011298543116	541.230659249809	341.912339689747	132.849383572446
1603	1603	660.381639030079	528.348654240724	340.282142070395	132.051219343575
1604	1604	654.579522412173	528.168715430935	343.265390348444	128.892461536804
1605	1605	642.283025627855	546.37117041881	336.563035797562	134.004508065778
1606	1606	686.702811422054	520.816468963041	344.785070078309	130.61750791541
1607	1607	672.850339440021	517.11493305397	340.757315421993	128.334250270529
1608	1608	672.063267082333	527.283944382749	339.679887179822	125.588434270014
1609	1609	666.047833319383	540.56824316201	347.102467469779	129.913313537072
1610	1610	646.722416497217	515.194919155699	342.791719771938	130.386313930661
1611	1611	684.603244929407	525.698556666683	343.011639302764	131.574843019273
1612	1612	633.893529309156	506.093534170277	343.061589752132	135.562262054054
1613	1613	693.740115740915	499.137792919962	342.308119535415	131.10446979272
1614	1614	657.965202092972	540.869681961994	344.228454553953	131.40430741976
1615	1615	665.108363754825	530.771426101337	338.755924257812	132.264429128335
1616	1616	670.039319345884	540.642825996616	340.845777199496	132.043169411911
1617	1617	672.358285054205	525.5042316256	344.815329307059	131.971402774259
1618	1618	708.885501084626	509.419254394928	345.78728248509	131.933807187852
1619	1619	668.787006599653	494.998558385633	341.095652240063	134.431462162429
1620	1620	693.26769420359	504.607477825964	348.055821576262	130.682544369595
1621	1621	675.540857317606	545.370929292912	343.441938148288	131.95493097664
1622	1622	689.332522824204	490.057337701079	343.351551295924	132.637257004076
1623	1623	657.560868328875	542.188082687414	345.698865333074	132.773829659011
1624	1624	685.704579650274	537.952692326818	340.580264749043	132.109074018617
1625	1625	688.626624922225	525.275723844013	342.569817461845	125.062633577045
1626	1626	669.38932602181	532.969973806127	339.387042369351	136.713685488768
1627	1627	669.224890859872	523.518606371366	343.29674298322	131.66433170662
1628	1628	643.694146565635	510.034783196749	342.355931986046	128.799316540115
1629	1629	699.119823401373	529.949585858175	341.355080433971	132.65578543181
1630	1630	682.337726875966	517.178177340929	345.338507588084	127.532292616348
1631	1631	674.478289827085	533.913147519923	344.094916438244	135.898670901397
1632	1632	665.591391385074	520.847779254867	343.735877776117	134.155413626884
1633	1633	663.668033309479	531.571568132672	346.320028110919	132.046065869974
1634	1634	667.666457959655	513.197951814357	343.729575323184	121.204292629521
1635	1635	657.694686255737	516.378400341481	337.906297648829	133.271570485471
1636	1636	648.808069470091	537.068719010737	345.467672562212	134.607684818712
1637	1637	665.297336152338	551.5526469117	340.750458480209	123.303775431141
1638	1638	678.512146505007	526.380259078745	344.748302304404	131.484096982594
1639	1639	679.209211134702	540.068958367051	346.946179081368	132.666740770117
1640	1640	674.983156376148	548.212157997197	347.628422898734	133.288074023649
1641	1641	684.158097684468	517.503648909795	350.027813169272	138.816149718089
1642	1642	681.054357710252	516.205163917629	338.108610448444	127.609891462702
1643	1643	677.908659477227	498.218963426627	342.889089778641	131.112851123917
1644	1644	681.013684524195	524.3012894401	344.032157629697	130.864421387695
1645	1645	669.822048293209	514.998753242491	344.48105694201	128.612739412818
1646	1646	686.537032752307	500.439073228111	341.099518830533	129.978988601095
1647	1647	676.980382962464	524.64018694558	344.416726063458	133.735919481619
1648	1648	682.175187441173	519.111670615128	342.892159129951	127.000926214538
1649	1649	681.111260100012	506.648233672349	345.475732258467	126.282614692938
1650	1650	664.078783047388	526.364384551798	344.007312255742	132.62895626524
1651	1651	666.076670292872	489.885187350873	345.164217602893	134.446603901438
1652	1652	682.88798810462	511.565678245644	341.404188371844	129.1257772962
1653	1653	669.298058260979	522.580867264486	344.249105563024	134.418823226557
1654	1654	662.48211284695	535.72001577324	344.062661138404	131.147084421079
1655	1655	687.125922768511	532.018150352185	340.206157866916	136.482786040897
1656	1656	664.740104541984	506.603099855861	343.329663596829	131.339532093126
1657	1657	667.415725562714	485.958168846546	342.72269465955	132.532281303356
1658	1658	650.942411090364	524.642387586757	342.738231010054	125.861824958398
1659	1659	682.694560731776	519.109891254172	350.068107110916	130.815032921749
1660	1660	632.867003913914	531.949526318815	348.474591159006	134.813139617378
1661	1661	684.260341272824	512.610175924993	342.686606893678	138.131420441289
1662	1662	660.931903700269	547.299324441965	348.45675605051	130.28266080917
1663	1663	670.102100100525	533.656166583462	344.287420730576	132.606755840854
1664	1664	695.39083552663	500.500212938123	340.394790831563	133.690239070219
1665	1665	643.327791117545	544.544763690474	343.58042486237	125.541499289232
1666	1666	685.984019046537	503.5476054835	341.828023309876	134.069304441118
1667	1667	663.106077475505	544.805489239881	345.986717834898	129.434831286729
1668	1668	671.194904683885	515.34450435354	340.691984507224	137.039853238516
1669	1669	660.038234304944	525.531466472742	346.232724929137	128.319845197456
1670	1670	701.293733838676	512.429804492483	349.795404398608	135.032167151813
1671	1671	668.491706673642	517.962215426834	342.078610508887	123.779527925222
1672	1672	664.334404796995	526.253470053793	348.229440277653	126.422553766297
1673	1673	684.97354253083	534.159255229528	342.148697736359	129.100553746993
1674	1674	676.861925613007	547.719123075799	347.749303119072	125.316227184672
1675	1675	681.224677549405	505.65608381481	344.35214878014	132.25220350546
1676	1676	683.395509990409	533.511094355047	337.015350343094	129.999695894638
1677	1677	668.264689477086	534.241795740207	339.122115566421	133.370767380797
1678	1678	683.723619758951	542.477314609495	341.771831230996	131.062373572078
1679	1679	679.854491874473	523.005022676345	343.607219538876	133.698750367858
1680	1680	664.651218464435	521.155655223796	346.31093752348	129.771583670037
1681	1681	686.704435354442	557.309151240601	343.692477050397	125.192073571193
1682	1682	681.0774311203	545.559468608393	347.807416712567	131.54204097592
1683	1683	673.727350292967	511.637582858421	343.853634891996	136.523063922232
1684	1684	674.067488903544	510.021247037522	347.325381588742	137.798382332192
1685	1685	684.907731389469	504.569753005054	335.381808731345	128.281190491913
1686	1686	671.748140839193	510.627000076182	344.470280439722	132.007571997352
1687	1687	679.558720423388	510.836338110665	340.5922345152	126.896363288121
1688	1688	673.57055620964	495.787184484725	340.195105481533	130.652666781638
1689	1689	697.570450429217	502.660841166166	343.169471777033	136.359453340651
1690	1690	661.96399760777	523.795976090312	347.805968249578	131.093760475474
1691	1691	669.575251165376	494.304374689297	340.912061221541	126.480277948743
1692	1692	655.245174298532	545.430242623645	344.49526917845	127.806639078826
1693	1693	679.347532061815	537.715820462227	345.611906624213	133.528912861827
1694	1694	672.375193265292	559.475374097728	344.299999942796	133.405136085569
1695	1695	659.67996661996	523.286235999997	348.997352290262	127.11957100348
1696	1696	674.332919968172	522.077708145102	343.394038299381	125.543370271155
1697	1697	691.400424833215	496.827750281999	342.742823584709	132.491293818791
1698	1698	640.08929858695	505.947600644025	341.75819887381	130.428129392229
1699	1699	672.412973511687	515.221634226622	347.746500503725	129.154576280624
1700	1700	683.119413581993	523.411532609849	341.336449679087	126.581807031746
1701	1701	673.203124107485	516.328615426296	342.828574791149	130.764043526481
1702	1702	691.670620423235	542.476527467791	342.11699078793	130.515317720588
1703	1703	662.915074177055	519.212734100798	343.801474721802	134.223891315955
1704	1704	684.556660080141	546.087689588891	342.298070742312	135.735751380291
1705	1705	684.147759572789	503.707562900077	344.907586403255	129.193407826274
1706	1706	651.308098307241	512.193976924394	347.792439209139	130.793049015489
1707	1707	691.978764371347	487.605146497326	341.67859769644	132.058884662068
1708	1708	665.242546806918	537.397471282139	343.959280472193	127.116867288049
1709	1709	688.052621752608	529.113379631648	347.488636856303	135.004354606536
1710	1710	677.565099606688	494.290411167151	345.589062717798	128.289584830644
1711	1711	659.867171163577	535.780771998926	342.023873844501	128.411296586656
1712	1712	691.272860713252	478.772362645448	345.128259235603	129.620469420473
1713	1713	660.360606073856	511.074013589447	343.430110039944	127.653584315393
1714	1714	670.942633007077	548.894790627	342.556702970741	129.328818793041
1715	1715	666.359032033444	496.462232158814	343.078752766981	137.133940115453
1716	1716	683.341402542774	513.775632738689	341.6450945441	128.094426140968
1717	1717	662.02183161458	512.269374923547	345.132212692056	128.05252517863
1718	1718	666.991065391786	506.683079476877	347.271379851319	134.813483412916
1719	1719	671.19026442449	517.468071152387	346.79880285471	132.08468370761
1720	1720	637.543799918357	514.939441975479	341.488123992375	135.956807745494
1721	1721	682.7038863896	532.136809280673	346.199501901113	128.067494714562
1722	1722	666.73989810335	531.84025631788	343.765690947798	129.417105987608
1723	1723	661.92222323491	513.75808303725	347.22930742612	132.623177514326
1724	1724	661.971676980587	487.837872948365	349.211253861358	132.483231453868
1725	1725	630.462465571937	502.14918368961	345.799557868444	129.251772041569
1726	1726	685.546948879452	514.665500919278	341.430553306441	126.2967174571
1727	1727	665.604630016672	547.311385013781	350.457050987482	133.19329983969
1728	1728	681.7827602388	523.88872622549	346.973623776553	130.329871207232
1729	1729	667.954155332348	490.227098374967	338.994232995768	128.692511179222
1730	1730	719.762450497664	526.521831699874	346.951861328144	131.623396118881
1731	1731	670.894803360459	481.215672511071	346.898523825426	131.605601201183
1732	1732	675.770507941849	509.884561710959	342.816878203005	130.351419553989
1733	1733	660.417897655237	486.860677458275	343.554187177154	126.025292823645
1734	1734	679.546416657479	541.306287277146	341.132521294312	132.275640336015
1735	1735	658.940545953106	493.498552959391	341.690625460392	125.055629632401
1736	1736	665.781871526879	513.674682832283	342.532439059509	130.809993601327
1737	1737	654.78248241154	522.89150917731	342.457169452701	125.54658120151
1738	1738	677.473185973197	529.421774899298	343.322645785016	135.185735232099
1739	1739	656.866772143186	548.074117814399	349.729401249424	132.313205384155
1740	1740	692.008678906663	501.65311635384	344.857098714041	129.513959699973
1741	1741	693.746480554648	504.495721118539	342.400659816398	131.93554640503
1742	1742	686.158028064501	482.434950831409	346.067255018063	131.025847582806
1743	1743	676.011037647982	534.542352928842	345.906776369539	132.939357560409
1744	1744	680.896726212941	540.910110662878	347.628449317662	129.109278791146
1745	1745	655.936736237814	511.298588749253	348.268462667707	130.327073764677
1746	1746	664.452348432654	539.250033086895	342.405710060705	134.769788858339
1747	1747	689.814964433791	562.898709485995	345.570588568583	132.474029511342
1748	1748	672.050436353939	538.414009259701	343.280914258163	132.651484889469
1749	1749	645.890883113945	513.280883951359	345.71123552676	135.006339902098
1750	1750	685.994805465143	522.268332890079	342.999108992636	131.869720357628
1751	1751	701.500555338169	513.30517313077	343.245779204358	134.350252422259
1752	1752	671.232831210482	526.953400149813	345.040501868607	123.771424039993
1753	1753	708.282181965472	555.772575642351	343.876904936936	135.05386723262
1754	1754	682.370970468893	516.155761964477	348.45769371752	128.921010717679
1755	1755	626.809569552573	505.574691213585	343.963645943632	132.298977035574
1756	1756	689.17686451095	531.587489027338	342.005865851694	132.608762141695
1757	1757	660.488040676423	507.312012806654	342.137889044604	128.3764406036
1758	1758	660.914536296913	517.318805070751	341.524538473928	131.63780253876
1759	1759	685.067492147999	524.034979999244	344.238533328088	134.218643314922
1760	1760	672.94378051081	554.691586602801	349.635569320648	129.787132106101
1761	1761	682.168070435479	532.141116605748	345.713184111373	129.922876490997
1762	1762	657.945757107253	507.130824412088	344.878680117745	131.245516284131
1763	1763	700.829384791728	532.273473191628	337.96031618301	130.465186576126
1764	1764	707.531246775466	517.039742312629	344.018503898989	136.386009883866
1765	1765	668.406836080866	527.435493522111	345.533030054314	128.623615580037
1766	1766	673.142316742659	532.949597885281	343.128733312213	130.778632923623
1767	1767	677.178275307417	541.217263887399	340.806976874507	129.669751213262
1768	1768	677.528275088565	501.223403641627	344.844267947364	127.971138752135
1769	1769	666.657203758322	528.896756362584	338.718674570686	129.750987439602
1770	1770	674.200309247788	502.268336760241	345.788846455382	124.068070140145
1771	1771	635.901532445196	538.29152955097	339.342446748363	128.569462800352
1772	1772	675.73827995913	540.484579391772	338.110415001455	130.898891864716
1773	1773	692.956950806372	515.14366099961	338.950159432911	131.807511394861
1774	1774	693.233337109728	522.354737667101	347.177282923664	134.095478706114
1775	1775	664.827446292836	494.326239157959	345.679786245865	131.45734619918
1776	1776	710.149362506423	536.439810157167	343.837730331698	135.183976270616
1777	1777	667.752141742554	541.509013524621	344.867230602966	129.459839402415
1778	1778	681.933310765875	529.372902397775	344.706657866387	128.65860409254
1779	1779	662.387713584197	555.264640679539	340.333534080408	126.172020176095
1780	1780	690.773054697901	505.83408479015	341.788097882965	124.764509073823
1781	1781	647.749028531523	494.794850091212	346.24726434712	133.313831042134
1782	1782	681.032758118133	537.954096480944	339.616713464154	130.876319432745
1783	1783	674.369128645014	508.801055694046	347.63176048807	129.845429302758
1784	1784	709.1931335478	523.986501124825	348.050168236031	130.323629957836
1785	1785	694.271117870212	538.157904825278	345.387449049294	133.228176443496
1786	1786	662.855859275967	527.441344607663	344.500543658174	132.304337043771
1787	1787	690.914585690026	549.854084603315	347.737935467736	131.150485507498
1788	1788	688.809788502817	534.591122652123	343.91484312755	134.008175375765
1789	1789	651.404611879524	527.616196812448	348.034915332854	128.430397184211
1790	1790	676.596006886572	541.074092472046	345.985676344854	134.66336068814
1791	1791	672.381276804002	503.887591283745	339.881788658103	126.813339153435
1792	1792	643.84622387591	512.728579168301	347.385340017606	126.683656639808
1793	1793	709.40954720585	510.224342498384	344.854609427525	129.603693428677
1794	1794	635.007373512007	530.762082980096	341.910795516471	130.839670387616
1795	1795	678.16892281739	517.842699234608	344.062458909394	127.111268630812
1796	1796	706.603540401252	514.981277167564	339.242704924063	132.790138683888
1797	1797	671.262000772532	532.820851535286	344.510383113796	133.700581325391
1798	1798	702.990269554534	493.62011203964	344.818285141642	131.591305223032
1799	1799	675.45398329122	523.970007239323	346.709358637781	132.546512568109
1800	1800	683.772488783344	495.770010671367	345.745561320919	129.619501245044
1801	1801	677.908107574614	553.740345102126	342.49518002755	129.615407047781
1802	1802	688.227130419214	530.938175274567	343.465043945375	129.170848650481
1803	1803	678.645941688849	529.072236664841	339.216751668627	130.147410288028
1804	1804	684.181603821402	536.280185855261	342.913035397934	130.101508426534
1805	1805	671.648312833886	529.032109728025	344.848266393179	136.727253936025
1806	1806	651.52181625178	519.172886294474	342.885690630055	133.460509616264
1807	1807	654.075744135428	535.393064433461	339.297415483451	133.467605376407
1808	1808	686.056276892673	526.344444567218	343.166924932725	128.847363300987
1809	1809	663.716529080586	538.542348530065	342.949367494598	133.424381330558
1810	1810	672.528500847735	548.080891575029	345.840210656065	134.411425591699
1811	1811	699.51928706528	530.655077621528	339.74892791109	130.009338730815
1812	1812	687.459831966402	509.747972678225	343.087899282945	135.74786382492
1813	1813	679.82401610027	531.406673910777	344.855424346271	134.579762504985
1814	1814	691.501739761055	515.508134575778	344.01251252331	131.480797602989
1815	1815	654.305735786718	510.25841957565	342.575891911849	129.509845313523
1816	1816	690.182254244181	520.674599883475	347.502239124822	131.898217607647
1817	1817	665.425428498163	518.824796723784	339.873203054718	133.16962813087
1818	1818	686.518101528346	514.882489738216	338.322191904569	132.805564557329
1819	1819	664.749196082838	533.905566382577	348.507388620512	129.521593937065
1820	1820	676.668216689902	524.633154377507	342.010863348869	132.101496192708
1821	1821	683.558847115322	531.926218243337	341.95980961964	136.142039091699
1822	1822	664.516476156809	522.483809489641	344.209212302117	130.614561291304
1823	1823	680.765221448544	526.899410459431	347.265498694662	135.346444206002
1824	1824	692.352610082664	541.809559028304	346.207943835051	130.688718424235
1825	1825	666.147612739819	507.625457420414	345.155997771373	129.645214392827
1826	1826	671.575763143822	528.630620531245	352.504842613241	138.475955980549
1827	1827	694.485887267718	534.655438648979	347.230684876626	131.891728481642
1828	1828	674.304233610197	535.915135051515	346.710673506499	123.860392011774
1829	1829	679.385466246421	532.55274866327	344.09313136504	129.637382616626
1830	1830	660.452989386797	533.545074666512	345.769303955714	127.534104742479
1831	1831	676.34653271987	502.434883555713	339.750865383869	131.286004105166
1832	1832	640.485948434556	544.679789167739	342.644952322832	133.778721277247
1833	1833	680.34842626752	541.924954521119	342.258344322785	129.945623618621
1834	1834	663.44286502828	535.580459214753	342.832282750321	132.756509542727
1835	1835	670.642753956446	533.249663729814	343.884076431836	126.971965052994
1836	1836	632.969701013728	514.430918015059	343.603179338995	136.34014647684
1837	1837	695.385514904897	499.899615291257	340.51991407001	136.670558566551
1838	1838	680.550438504686	524.361187275165	341.768897652606	132.119634582332
1839	1839	646.048809373991	534.910514550543	344.022137935151	133.649564109507
1840	1840	670.711843195974	490.212266906518	346.719696115066	132.924819627334
1841	1841	702.802161346344	551.01479319131	342.768617043169	124.073380827948
1842	1842	675.960191973315	541.709130076591	346.087989135223	131.083910161965
1843	1843	674.903322811648	528.275353431967	345.776693991144	131.537651247209
1844	1844	663.609013113034	554.622441065635	343.750837794109	132.183104928544
1845	1845	666.814902223785	512.061266506753	343.114672307291	131.499715520998
1846	1846	678.28456583713	547.341590454365	343.853129541047	130.677070264064
1847	1847	679.1703260616	513.711412857282	342.12274383305	134.028363318475
1848	1848	670.233017867293	523.557206814291	344.607891561826	129.331831568834
1849	1849	675.65955136314	495.291736138961	340.282141366738	134.008315035361
1850	1850	670.086901933036	530.348750094486	341.475703812462	129.339629351495
1851	1851	669.9035721547	504.463375886649	338.611581229125	131.200173685118
1852	1852	658.800715426925	513.574940261167	343.659991149182	132.244434896146
1853	1853	676.496765531888	524.388613916041	344.421851021687	129.102635838709
1854	1854	647.555471548307	519.301870516344	348.78669530002	137.196792030837
1855	1855	684.539861363787	504.891218489412	345.089227349139	130.259278014587
1856	1856	696.90638777638	535.213563218087	340.02021938239	130.408021497901
1857	1857	663.887931879467	510.374433559008	344.627741064757	132.294965571957
1858	1858	695.623059657093	525.185923455205	343.688048870635	132.296649989507
1859	1859	666.559551903583	534.720992461895	342.414709075077	135.348547958312
1860	1860	661.068597052891	517.510909789569	341.882552256492	129.523440631024
1861	1861	681.325305747711	525.729269817369	347.458179425683	128.980321837185
1862	1862	666.271873467643	553.259490755308	341.053499742231	125.056350781513
1863	1863	674.848367815914	521.502627485746	344.955803615771	129.044545686003
1864	1864	662.804940393574	519.884112129293	343.475039223693	129.779066926903
1865	1865	684.195795972618	522.849612127123	346.6640780217	134.979981757861
1866	1866	686.694897291425	523.9662982246	348.352123589699	132.942044447475
1867	1867	664.517231694093	505.333147752613	342.189838812071	130.036157191645
1868	1868	692.099452258362	516.81119760313	341.434534265218	128.135876628981
1869	1869	689.932222480184	503.936074478147	346.730692966989	131.748690528246
1870	1870	639.79361824003	519.833775886134	341.886382564553	130.438627111901
1871	1871	670.266691585945	517.009414638727	342.409269983421	131.130237437911
1872	1872	699.391112955348	563.191461001173	347.920571191771	128.45690304577
1873	1873	689.037249310936	491.859011835911	346.056232775308	136.267143415378
1874	1874	666.281835402754	498.318166051742	341.879832713274	130.943209029556
1875	1875	679.036904561647	528.846319857901	344.327280523128	131.337304887808
1876	1876	673.682620675528	509.04471189576	343.647384253464	126.913622447882
1877	1877	662.92350196831	519.747395826105	349.757700419305	135.081017175748
1878	1878	661.913215830591	527.266403233152	342.598689294679	133.810144812572
1879	1879	676.490220765586	525.813881030896	350.860639250483	129.781433763289
1880	1880	669.478412110053	519.400812031903	340.209683840298	135.914504660882
1881	1881	686.661892300094	510.464638149686	342.286174248768	130.296260768641
1882	1882	667.799684136073	521.285737149887	343.24658203734	132.326718832389
1883	1883	677.848054234861	514.565298349619	341.256257954567	134.708733360588
1884	1884	703.299147941672	528.573599098764	344.62108447813	133.637710678023
1885	1885	713.410609366119	491.577694955239	342.901588524325	129.907349988514
1886	1886	669.340260532182	524.720115642791	346.156526807779	131.158366123167
1887	1887	663.521784574506	547.605746724604	343.215323708944	129.952965672334
1888	1888	677.689504396252	525.119763965904	346.827636567723	128.855455893931
1889	1889	662.02565330397	532.885658772387	346.302394022607	132.659576282345
1890	1890	663.610273784833	513.019153786405	342.057556956705	127.83516032091
1891	1891	679.491933763792	532.748915751614	337.409760243623	128.415000473937
1892	1892	673.792217141595	529.180872917354	345.588136172947	130.146322294582
1893	1893	693.095054431686	494.800546571639	347.691501838117	132.125793591609
1894	1894	683.048635117762	505.877287099461	342.180689234947	132.0387047117
1895	1895	666.745198075634	537.430212787734	346.932927542129	132.487293439602
1896	1896	649.790835581188	533.383696252483	342.521666528713	129.386673327366
1897	1897	675.084684059807	525.75339443383	345.26355217492	133.340600624283
1898	1898	677.691383800962	528.054088161583	343.932794508846	130.665376418732
1899	1899	652.342450086642	547.040104602892	339.326639810046	130.819019920146
1900	1900	638.643033131925	539.355657114064	341.867103702079	128.143521710236
1901	1901	659.72583750189	505.307290422795	345.313321934947	130.839416955763
1902	1902	701.531498942353	522.716889228673	349.007664063252	128.690619950755
1903	1903	653.412813077801	534.464497445008	346.954278589886	130.135846209463
1904	1904	675.051596778511	535.006324736311	347.383705568964	131.796541077774
1905	1905	674.639365504574	539.822233965737	350.746037340319	124.540707627112
1906	1906	673.98097637509	524.80770961745	345.875908601738	126.761941123131
1907	1907	653.011989912239	553.146678004209	341.935067453214	131.157313999694
1908	1908	682.214822478825	511.427691161176	346.042430374291	127.0838254393
1909	1909	674.639863983585	552.319577041267	345.164499109471	131.074736553175
1910	1910	665.348161795978	526.334837344483	345.559040948436	129.898423786904
1911	1911	677.997349896954	511.610688996877	346.418988986827	134.3970516485
1912	1912	659.637337672777	513.323486228043	344.029065988843	128.486939862528
1913	1913	674.637535186541	514.0575294765	344.205353355205	128.243004162299
1914	1914	697.852557488817	541.714146188906	344.812384256592	135.769012713319
1915	1915	685.506371129222	502.571156633502	342.900939758621	133.302383968479
1916	1916	685.77898218033	532.958139553398	343.92465762766	129.857787033832
1917	1917	643.798986153253	517.879224094186	341.939025984565	128.843820702198
1918	1918	696.260463851333	531.416279555842	336.96196469925	137.876405677225
1919	1919	701.466032704112	511.222139854001	345.929351330205	131.993016228422
1920	1920	669.541660985158	519.006037474929	346.341265485522	129.561885982823
1921	1921	656.455913237831	515.586587511366	337.8533369456	129.350142688335
1922	1922	663.062447187407	530.266288371605	343.589582204666	132.200322472023
1923	1923	658.89342601211	500.075100449446	344.037089140262	129.755765972826
1924	1924	691.636664761041	525.48019222469	346.677151025227	131.579239459508
1925	1925	684.627669648052	483.995339286949	342.084700596517	129.282833082325
1926	1926	652.766665263225	537.016653274244	339.070442786397	130.571536409137
1927	1927	657.918822507842	501.03397187752	344.577669101046	128.250580787269
1928	1928	647.757921280935	501.012247180329	347.966084426001	134.091024816403
1929	1929	666.444832327071	513.74959629789	347.92086448604	136.779190051216
1930	1930	694.916149278702	512.053309240128	345.528520167598	132.908242180519
1931	1931	688.666407076668	525.571451724546	339.906950987775	126.714623325996
1932	1932	670.431821274675	539.804933301873	346.882190854286	125.637273339078
1933	1933	656.749127895344	538.731933290019	340.756620409868	132.689718154763
1934	1934	678.109345199529	514.8956728024	344.569642358799	132.37167088175
1935	1935	676.459643018442	511.473434059951	349.496776966444	131.177213678889
1936	1936	676.153262322179	548.337736926636	349.263304617337	131.16141311954
1937	1937	682.431233356307	529.181996308906	341.226799082544	129.822772067536
1938	1938	687.991324453581	526.026676213971	345.740833526074	132.461200168653
1939	1939	665.758001397424	509.615579558873	344.067400813735	131.391803303045
1940	1940	678.108032782915	520.937688186301	345.076123768423	131.075842718961
1941	1941	684.455423854784	536.264175456386	347.928587636448	129.217209638076
1942	1942	642.207959900204	535.443957572153	340.837917261886	127.305127311692
1943	1943	659.613223743686	510.154038450212	343.963514709621	131.935888679705
1944	1944	675.123850501225	515.1495538298	342.989412489903	138.505653138842
1945	1945	695.480802061404	517.257733236904	350.138959322762	131.738218899503
1946	1946	663.315081391834	510.23894636723	344.56509266197	126.242703566017
1947	1947	693.115993714001	508.223406527959	347.046325442091	126.700086430658
1948	1948	667.954978519668	530.129711273551	342.896789335885	132.178697752757
1949	1949	687.068543946415	546.020796431442	346.493778626841	129.761649909307
1950	1950	655.264684490297	552.070835136998	349.942419064575	131.048175575214
1951	1951	671.080928269678	502.179565980334	348.730716735557	132.275788863571
1952	1952	693.24047809195	518.507378259233	348.018846539215	129.997470714801
1953	1953	685.271546207988	528.517624653025	339.774628714186	134.656152061122
1954	1954	692.398270177093	517.163527624464	342.524352500557	133.483073064428
1955	1955	677.448670812602	551.929368173456	342.32339873149	135.322525834404
1956	1956	664.233568999978	526.198914361349	342.34476825267	134.239261070232
1957	1957	656.994567417207	559.176281217502	337.891202596908	135.234691698701
1958	1958	686.474048179474	518.950823133985	346.274713649787	128.110954452823
1959	1959	666.308418298635	546.244066598944	342.937081424206	127.802521560816
1960	1960	677.120894699808	503.63246225375	346.421884225288	131.248281341211
1961	1961	625.548408008863	536.579872061841	345.982921335165	128.461409466625
1962	1962	674.86140492128	511.199316869922	348.652485776127	132.734592280077
1963	1963	685.030402195791	533.952873616694	343.379746105182	133.160429100778
1964	1964	682.908175412972	537.426254605788	343.675537001729	133.801892886202
1965	1965	676.399577481953	527.23674337143	341.257839282724	130.708857323565
1966	1966	678.697660560264	528.288182320498	340.49968024844	127.899259617298
1967	1967	666.195613128749	516.786472724679	348.360066707197	126.918396637359
1968	1968	679.987252418685	515.974512213473	343.371776517035	130.356609491126
1969	1969	681.693037898775	525.114181944237	344.1725821647	131.12370413349
1970	1970	692.008791896112	517.374608878978	347.760138485788	132.581414644094
1971	1971	672.893530384455	516.798884668436	342.667514421266	134.731133361724
1972	1972	666.385676195511	538.896160125197	342.298735182665	134.843263049603
1973	1973	660.940407951383	508.407159220442	343.066165752627	130.471328483995
1974	1974	641.884759020939	537.832206062187	347.798277473323	131.12222436442
1975	1975	655.220174984622	544.141088070055	343.928040803772	139.26351834579
1976	1976	693.479637579142	536.800504991881	347.241484887618	136.296053555344
1977	1977	652.857421906355	519.063173428415	346.421108974921	127.820068652247
1978	1978	657.676099292134	504.848698353591	346.747090604394	134.378129751897
1979	1979	697.986891329033	505.401471654243	343.433742492627	129.155709842076
1980	1980	683.209220935212	531.342980593038	343.087402023333	129.598845636097
1981	1981	669.1952269763	517.927072172567	347.436593067781	130.82386664548
1982	1982	671.820116471124	496.292746981976	342.747716184926	130.247117893763
1983	1983	688.252033940058	527.623322762494	340.500572081487	130.854960200158
1984	1984	702.678015489055	511.88814882216	338.647960480364	128.27148742645
1985	1985	721.871874464698	522.933784552402	339.697839187468	134.292167276699
1986	1986	655.307915500629	522.5396591313	343.602506329347	131.402678188997
1987	1987	669.179603446393	536.148875315881	347.805409847894	127.866314246352
1988	1988	655.836156922564	551.180228398905	341.239064125803	124.652407925704
1989	1989	684.766763675807	514.664309664081	339.742440171109	136.188760973297
1990	1990	661.062721371925	495.340174223769	346.325185500131	127.028092845677
1991	1991	683.933323339833	512.633687883053	338.465730401812	134.389481552207
1992	1992	680.999386663655	492.916471854182	337.769563281689	128.034359580954
1993	1993	678.464251509834	545.846203224254	342.10303578077	130.753722322781
1994	1994	684.333655235659	531.325863260463	349.942139615829	129.191110375024
1995	1995	685.118786553465	540.445736174455	345.749206723256	131.797197842034
1996	1996	657.322610534725	512.259487155358	340.61452407481	132.297948111351
1997	1997	693.560655090208	517.91028436386	341.035737582037	127.073523857063
1998	1998	689.638429441485	527.896510446595	345.659471946134	127.096865005877
1999	1999	652.130463415037	517.879571281454	350.514541613067	134.600803617697
[truncated: 3,001 more rows]
