# Supplementary material for: Hypothetical Outcome Plots Outperform Error Bars and Violin Plots for Inferences about Reliability of Variable Ordering
Source: PLoS One. 2015 Nov 16;10(11):e0142444. doi: 10.1371/journal.pone.0142444 (PMC4646698; doi:10.1371/journal.pone.0142444)
Supplement: S4 File — All experiment interface and visualization stimuli code is available as a zipped file. (ZIP) [file pone.0142444.s004.zip › experiment_code/data/one/86.js]

var results = [[699.446379253847, 684.251299672107, 672.441511050373, 677.235904820742, 677.98880274706, 645.920030129018, 656.622761730247, 687.59199240057, 670.705063327459, 667.744169387388, 678.504209045985, 664.058557848204, 651.222927802876, 660.204535233588, 681.547539323447, 655.546105716456, 661.979603962143, 676.680848617153, 646.336352555743, 675.666306218191, 684.401231012645, 710.172176182177, 688.556081019602, 683.755930409689, 696.240524239471, 661.133711964055, 661.23819977472, 718.358935676516, 689.489492822157, 661.53786786039, 662.858705240323, 657.377114470742, 666.328498106501, 703.919788836891, 671.155520515606, 689.964231261017, 692.271782850422, 652.716663974563, 686.576649608665, 677.568522275076, 668.937158080321, 674.89487408872, 708.08351170256, 661.488615315037, 638.158462166681, 669.484511213918, 683.681906247024, 673.576795990877, 683.610799056327, 653.047588113959, 657.404493385078, 678.162646254567, 683.381069012058, 677.121244294866, 665.982132098564, 666.304553005928, 667.347312653661, 666.75670400696, 658.197924537169, 651.527378697943, 689.993230208826, 691.687661773657, 683.557190746189, 662.009157152368, 669.091889428574, 659.497088447226, 692.614815643036, 674.35879316699, 685.888120080956, 662.745418524701, 657.19061377942, 688.654688435406, 691.991141075337, 668.263630295968, 655.614567803566, 692.406693244107, 673.581151459526, 670.780868746544, 679.910839438808, 641.690819860339, 677.353064632677, 642.359671999, 672.802367762238, 686.183804214293, 655.8674610052, 698.02299999457, 689.123514053283, 654.532350168349, 677.046563643149, 667.575116500575, 654.780914132652, 665.271392070104, 656.157770803318, 701.230944960477, 650.446882953974, 664.663934637951, 685.191535091612, 655.168930333954, 650.792404512784, 655.383676890468, 658.552769694135, 716.773142223469, 667.839386388913, 692.136910190536, 674.834519857277, 669.206300289231, 648.962901021392, 675.131207064365, 659.732715209441, 664.750306036631, 677.318706025522, 704.402818690849, 653.636591876353, 684.066048462895, 666.416098311228, 678.172370444769, 685.472574798195, 695.841748559212, 626.852664256905, 661.34528256163, 653.22206887928, 674.823695734928, 695.078058924105, 700.726189052218, 659.846294437691, 671.235880192537, 682.39172381268, 658.057905676576, 679.81302783404, 678.638253319398, 652.565986250433, 676.153090498663, 641.95780945963, 711.216043630041, 705.959261642728, 688.811769225461, 707.284230787945, 657.948647009473, 690.909439588576, 659.409131002379, 677.833043476429, 692.939224756593, 643.942442131829, 672.795915238426, 622.284403434788, 642.284147601855, 680.32160214342, 663.531144153407, 646.925161186548, 694.034284630518, 679.383484554299, 668.163086006627, 673.659190514335, 678.033645315844, 660.952638173665, 704.839306807545, 668.799934801061, 693.066252479598, 682.3985116754, 670.82702440901, 677.137308623019, 716.556935960731, 681.073025547862, 664.766699814323, 640.497389410899, 675.029900825295, 667.954070395157, 656.357506829564, 667.429004794507, 680.82620784077, 671.309733229946, 697.643223225901, 675.595781291841, 676.221248712882, 682.340058015973, 675.833475207581, 631.419338849664, 663.358689892645, 673.215857923682, 676.217033437184, 684.13427939246, 644.24892871118, 648.747617087637, 683.913963579098, 678.270658765707, 690.818512450969, 682.343722448536, 655.515648834874, 666.901223333369, 666.536334953677, 681.290443552107, 677.515331060295, 668.067106436703, 681.144860788236, 672.811201262666, 664.151920170611, 675.464961144286, 691.477024644708, 672.680010236824, 700.586220103271, 644.694704458863, 656.705657496944, 705.035558807419, 705.97206022096, 658.292903568805, 687.728213375194, 702.172301872062, 691.190437795206, 715.688814570548, 668.717685783114, 670.25638460972, 626.178051495122, 682.834912173102, 666.899910428554, 650.356260877326, 662.127844125395, 679.218656185808, 656.221535352388, 656.074998408447, 666.598263856617, 680.112067479412, 666.747359399617, 662.826179676174, 663.610483272208, 695.677767582529, 663.770674849333, 673.216055939516, 679.056336169052, 683.291672795776, 671.155499106678, 681.694233316016, 687.840826733339, 681.817796284304, 661.579780272758, 646.942343353121, 679.386223260207, 669.00341381028, 655.653475017509, 653.73791690197, 673.731891309728, 670.752779384929, 694.76593141136, 709.526474257822, 675.217071557378, 664.256742704243, 653.0153009582, 685.920153519683, 658.593237225982, 630.136973029314, 626.724286685933, 666.34090095695, 631.334605309527, 684.791907403376, 667.864364804266, 663.87791977188, 627.232515382703, 688.137638810067, 680.520569664942, 656.94868092378, 666.053540716536, 669.86754212459, 626.041216230504, 682.985762958859, 689.185960843406, 668.326649934657, 701.899828080574, 648.171583579278, 642.026785482226, 688.989480601776, 678.784296319686, 682.000683257698, 678.059982328797, 672.816471616535, 665.99539523879, 657.765576610601, 673.399635316764, 637.68314018881, 661.944683081526, 667.141635824455, 672.578953902618, 672.319604453903, 682.363328559823, 655.999207308016, 665.640239033923, 691.274440563467, 666.237036719054, 665.764296267966, 679.168295943133, 674.584891748146, 633.684294072055, 698.550828013738, 672.106891118589, 662.305681180703, 675.563656848642, 680.264207570413, 672.297118237856, 688.378867302552, 642.819989746671, 701.493996981294, 686.538471443294, 677.070004884644, 701.697020077791, 686.024599279642, 688.774775104961, 658.868193717062, 691.55034044551, 654.06872901784, 691.208898256999, 668.550895488009, 667.172308914413, 698.218654222084, 662.942656208166, 708.111021642431, 665.748546936567, 699.08749122946, 658.572916158329, 655.740688670787, 668.507586728835, 658.800536700978, 661.922593402313, 700.946956475111, 680.015862652078, 686.259375842838, 653.999632939394, 695.937077444981, 661.891718926417, 674.505048811201, 695.982501814905, 632.885873549508, 681.014663018149, 674.665762779402, 696.270470528725, 698.607649012986, 668.227134493413, 675.790216409646, 675.226231148489, 671.429817338109, 695.941108431306, 670.770404538042, 648.545617231775, 692.120712049071, 683.630886983561, 650.204674961106, 674.843023479535, 656.231614234119, 713.607849593998, 720.353075942606, 646.957413174223, 656.717073980652, 663.987205228742, 660.861538783414, 663.744599668044, 675.515363731577, 678.202887769978, 672.940372419637, 657.422060532885, 675.79307420008, 684.411766898938, 632.071710113686, 665.979968956959, 636.963631354093, 676.090244991399, 652.900120289671, 674.553368285281, 667.595266217459, 669.986081787953, 653.956647515529, 665.734360288427, 684.64819352239, 640.508185901461, 683.188377622669, 655.492097560775, 672.808965049261, 659.80388723123, 670.744799598932, 665.531757736984, 656.580287872489, 681.02919655768, 670.558759722572, 648.616546659191, 687.796355314465, 673.844026334647, 674.242523997759, 665.331402736462, 680.650258854794, 658.67016345661, 680.579476395999, 675.401039448136, 673.627045259172, 715.611775534653, 644.454687927154, 687.458887551357, 656.769728482018, 690.837991718555, 653.599692762272, 675.67913756036, 631.603801636796, 645.339398901549, 678.65948696035, 666.768640644861, 682.616815415498, 672.552305365689, 691.253271315339, 653.012618676598, 687.85792966842, 652.451806555135, 665.36363030363, 689.884964423518, 665.430558435752, 684.304717365855, 678.664998394907, 646.128258850189, 669.816496806657, 673.852801220154, 654.908026083802, 662.744672579589, 659.614834568446, 637.108047339389, 652.052498969114, 640.846109890844, 663.93553878019, 657.125308260935, 641.589462627836, 675.270303316483, 667.955610447769, 661.03688585645, 641.574721166143, 684.273126795514, 650.77629501254, 664.555133468787, 696.591348865548, 698.086645783965, 678.961467182314, 659.956655224748, 656.549303159504, 658.727078127316, 657.954118979304, 654.82712018326, 668.902171322799, 664.272667281445, 702.80396496742, 675.589415790063, 667.15140957786, 673.978481687037, 633.890839496152, 666.303939237385, 684.62331768845, 686.917226735202, 687.308258688675, 664.683220637394, 654.371021983565, 679.21503716105, 681.603336505531, 687.567796594196, 691.627269269976, 665.977562867371, 687.411226362446, 661.703275403285, 660.291676456268, 669.1884016404, 658.837939009849, 669.912441985461, 660.706328818805, 648.699629431302, 661.085240886317, 702.647104835134, 659.032645557252, 692.318942833984, 653.763339953484, 687.457200135431, 692.472058364939, 650.876228216075, 662.99418632927, 678.332323098626, 669.823087157646, 677.581840728939, 682.100505626897, 654.126607979545, 661.389437377178, 659.075493269275, 682.146286379211, 666.364714969994, 662.930338950725, 691.853619539672, 678.227916332726, 670.855679841906, 650.240149065789, 671.820502284382, 669.455686496404, 692.527899831886, 666.177966831455, 662.058495308147, 679.691295709051, 660.640924447416, 673.376492906828, 696.970558086743, 683.469231856401, 659.909511181835, 666.21549601315, 668.331916620934, 670.894695533441, 674.587591837235, 671.234279571843, 696.592042815515, 647.343762181287, 656.391688026682, 687.554965696233, 657.330561615986, 684.638715089895, 695.200637503231, 647.34728904577, 652.163820430668, 662.463285414853, 680.124665200298, 687.660989688759, 670.886444033044, 683.778379806659, 650.239551009364, 662.566491338796, 625.549332446398, 661.812069550278, 624.009781421785, 662.046283640075, 693.038651684347, 661.068671912565, 661.039448103316, 674.453591004302, 664.761588420024, 642.767341724263, 693.229147607718, 656.119532111961, 666.465743638056, 698.894759969111, 675.74300584276, 677.685554636328, 672.057660905254, 647.251494732767, 649.611637094412, 671.897470971744, 654.575973999281, 691.071853665564, 681.034325099664, 676.044239059274, 667.804322589977, 666.377652145103, 652.1554783443, 675.103876045338, 625.215635901953, 700.191783024434, 640.70908414785, 683.380153765941, 659.330611683635, 669.894703689745, 699.02043803899, 679.20475652558, 672.429500141648, 683.406111242522, 660.300832146425, 683.550614361122, 669.077993716311, 682.811076254851, 672.835295930615, 658.467378434861, 681.317582764583, 686.419701721268, 659.992760188723, 671.097892821417, 701.023363335501, 680.669802784889, 665.060413227141, 673.509900668923, 664.037874411386, 702.698210064577, 641.056426787824, 657.430433591833, 687.023191482166, 672.736933365555, 678.606266952079, 650.691446449764, 694.995428124511, 665.472576330398, 674.491037328016, 643.234886025361, 674.442206496147, 695.99814237767, 672.278758887355, 729.54013265637, 693.036655253706, 641.91508267592, 646.61119127957, 657.616985785834, 680.659284771513, 675.72346165785, 681.892307411284, 622.738262831646, 686.331893500353, 661.228244412683, 665.184683404222, 656.417670743521, 657.912110758505, 689.510230414901, 663.052120508971, 701.885451620186, 658.049491676487, 696.875014800373, 698.34231299405, 713.024508481256, 704.212081846745, 696.131877865268, 699.992856029844, 655.017688693056, 665.915024242029, 674.417132803569, 669.650652540523, 675.826319945312, 685.943359154641, 661.449822170414, 653.428666824446, 655.756696049679, 673.754381892778, 647.12501795702, 671.91276565814, 691.474884122849, 668.771176943735, 665.28961099006, 696.729133160556, 656.352110770894, 668.741515222292, 682.576951225792, 684.373884374757, 715.149458511023, 696.974303019392, 698.704439910701, 676.230831085335, 677.47437575628, 690.011253370481, 686.137164833351, 661.875344010742, 666.436847202188, 644.777905678084, 670.604855108836, 679.754224297863, 695.032666530719, 662.847276935854, 693.207927369948, 675.61847288269, 688.618298276541, 660.487276260576, 688.123013806277, 659.775569506667, 685.887369828915, 634.095370340422, 669.873814694078, 652.219474805602, 648.055126210415, 669.261680664208, 672.017065419619, 653.613570570019, 664.158314882612, 659.897184211477, 671.435019963896, 663.369153197814, 663.94558747462, 705.956191210697, 691.664981613158, 665.611221524869, 693.090897423094, 682.715722017487, 652.216681650998, 669.42040115576, 669.209880996926, 652.212636155041, 671.600894359011, 652.673830193269, 665.236359273735, 672.99825190355, 696.886826465714, 668.953915365326, 679.8660749681, 669.71682081996, 647.323010534899, 657.358358636146, 688.017987788471, 657.99277353744, 690.466642892212, 663.911386603271, 636.508774745932, 685.148665455917, 659.098120040003, 652.031209160378, 692.292669796857, 680.210350645294, 641.772966645351, 674.247565465301, 657.38315741783, 708.845867198489, 651.925723071635, 682.150865218262, 662.414914063276, 701.217930075929, 659.221502646487, 662.684010268277, 679.618276821588, 676.075742739824, 634.279773516394, 676.69589112086, 656.187000451892, 667.066434286708, 658.551640789987, 662.618399142034, 653.99909468124, 648.772814029221, 681.415440090706, 688.307542248866, 670.756216192425, 688.050032154513, 679.993912393454, 676.266577183398, 670.544518693423, 676.192360526579, 676.838014735265, 660.151764358079, 670.226698054913, 706.608777887035, 648.419706142787, 656.285042246747, 706.560037682658, 679.098979351517, 674.2968386441, 675.896711735255, 641.23250921291, 653.414600297668, 665.320777788999, 657.268826013225, 694.432940088487, 679.397820087367, 660.849785805715, 664.75028917972, 663.043874030418, 658.157160464473, 708.130630918429, 664.768648243267, 682.769755861839, 691.728108890726, 656.609581414706, 675.175065254871, 685.316666166625, 681.712902494922, 684.48334534615, 666.424017859211, 684.410915988023, 670.048886360225, 697.921511237056, 674.382307032871, 683.381815755659, 658.822951322918, 681.014867370864, 655.776904082278, 646.124728755474, 674.670958945596, 693.162439325513, 661.011032424708, 677.278563067284, 697.671721519492, 665.384281964773, 679.824842859792, 655.917596126286, 674.743938005939, 631.484681972341, 646.68611508529, 655.728573211, 671.035755098392, 665.731778713116, 681.736789442573, 659.164249429261, 675.563706986684, 671.369797031317, 674.957588064769, 660.744156804612, 683.182258781768, 655.21684858085, 694.848812413771, 676.011476827248, 638.814820614149, 662.560579583775, 700.069992447744, 661.881588165475, 644.991433485638, 708.180042727177, 655.646533087209, 667.576105844543, 654.729938813063, 674.320757016229, 663.96883442614, 686.899383413767, 663.718081889485, 678.403111021353, 669.45580191147, 678.077110957206, 687.436405696005, 632.489550928453, 680.29269739441, 691.628681064168, 676.868651493981, 669.122452625706, 668.530753022518, 651.247255260447, 704.28794977968, 664.902602942091, 699.985106326478, 638.617796458652, 667.949186464323, 684.157560391722, 671.120440591477, 683.230921038398, 695.825119443541, 688.660362026974, 683.019479979564, 646.638049252045, 667.963372470702, 666.535133097625, 693.860828687262, 664.069973424944, 691.748594677081, 697.853415719151, 660.355576489311, 664.054197323033, 693.251707440484, 637.849249195518, 669.611454694593, 661.646224339808, 680.387002430295, 637.635088706853, 667.140171428519, 672.390781024245, 672.470986528783, 690.881059948089, 680.515689892689, 666.783836060973, 686.455047229291, 658.337880987817, 677.697103867288, 673.368158695132, 658.98916914118, 660.457710113476, 671.209621179502, 701.440089633345, 659.649756179266, 681.1969014957, 667.608006777746, 673.920223530247, 666.922892676916, 652.595762648251, 659.286337798902, 673.670686677222, 694.371079769152, 669.356220498277, 681.45924521603, 690.595973265254, 690.655738953333, 674.246881459351, 653.661883229899, 664.204525755953, 675.468754539048, 669.191142005232, 705.489091385201, 668.171538390024, 661.864447812188, 681.96735768467, 674.320541683994, 644.675452434448, 679.705907318831, 666.801472694639, 677.476514808543, 674.008739968689, 674.427001520388, 675.164014767872, 669.200356282145, 695.17021471115, 689.545846036728, 633.005053978286, 681.270590357778, 677.347675976043, 692.108119870804, 685.820466893686, 662.378940775772, 673.997641114586, 646.634408916125, 653.162871894443, 685.91873090061, 657.750239973449, 687.063711500808, 684.561650729045, 676.38130284409, 657.900430585266, 660.732243754978, 666.49207692272, 674.905013035292, 697.073299583609, 653.771223703503, 685.741954475944, 696.780055491968, 673.18125733555, 664.570725284578, 665.805823842448, 689.20470630999, 666.41619628492, 683.090480804055, 659.010788678127, 679.941178815047, 666.361325038795, 702.798682393864, 673.72382019699, 651.901178152686, 699.530937872152, 662.777365153354, 668.533606223652, 688.335351334098, 666.612666956044, 652.472478587553, 673.661267321324, 679.458060713235, 671.230726218366, 679.019256644876, 674.802962331788, 705.198365986779, 674.830734906523, 646.262890452163, 669.368892704862, 668.386691078489, 667.514025642041, 680.240272890751, 665.879135840348, 677.482061353807, 684.843832188213, 690.516440964335, 685.06748523085, 698.797088482744, 675.140641082839, 675.38901296164, 685.080424925837, 681.239602475361, 668.678319786567, 663.633163047229, 668.230987593278, 675.440942715472, 684.377682200146, 655.403873627936, 701.348401538255, 665.168986748187, 657.266057249751, 695.707781874143, 686.219485987473, 686.915317100662, 675.048762533401, 689.107839163446, 679.39538629199, 697.68751969579, 679.729535881061, 673.805838537667, 659.085446269112, 682.153931602731, 672.821004251669, 692.51393442083, 665.503699645449, 681.798374293575, 677.797231788463, 693.494256653675, 666.530909788333, 684.520991953507, 647.493515668655, 683.820551099503, 674.689829984343, 644.280097426889, 690.670768739399, 669.710446783078, 706.80386354564, 671.972137188073, 675.916771261504, 680.283671557122, 663.623041140508, 692.276669105824, 677.946839369645, 668.462846527103, 660.889923123711, 676.483616659555, 682.132232745731, 689.614526508937, 680.965297338507, 707.682959655144, 654.237537918888, 685.359381603937, 667.463812760619, 693.847606597009, 667.995409447033, 643.188115908875, 683.623850131641, 661.573407952818, 646.216698484252, 677.129593438737, 642.705122133055, 678.966435351595, 689.73198679653, 673.416032719025, 635.443311198671, 687.916751520038, 666.900448019176, 701.402040339152, 671.90320750716, 682.47720288874, 669.567048123964, 663.425632655564, 701.593441710636, 674.426113603761, 658.959645059242, 658.397355338692, 673.627105105197, 673.154635447167, 685.214598689425, 664.063683986199, 660.688353608518, 696.211034931913, 670.947764329518, 693.887649571709, 662.514488471296, 682.594206839285, 664.659203184022, 667.937931793445, 649.968871529935, 681.1851398887, 645.686408706133, 679.803382903787, 664.629730728463, 656.36687172947, 643.437231827865, 711.348975896739, 656.965804123211, 693.880949743511, 696.027771666035, 701.154795868102, 691.807749034237, 669.750988814039, 668.549773855964, 687.330048678921, 680.824844027849, 649.479973877546, 661.627751846437, 688.411224068723, 660.601243161329, 669.501073950106, 673.793005864882, 662.193432571726, 665.261172834162, 676.043847875032, 689.401388867358, 686.645623631911, 678.241651290029, 668.498602658047, 672.745903489019, 671.114025426574, 668.350757289764, 666.028584658815, 715.424699156313, 691.796060159132, 685.543192713017, 662.939082620266, 667.831484501957, 685.550423857203, 683.538781811885, 693.106278643173, 693.741766795882, 666.63791708084, 651.069704407514, 682.035814761863, 653.595918804667, 656.048485510034, 660.341902878855, 670.08612091113, 692.046318253188, 697.441959592257, 663.3440437599, 685.619129962257, 675.194854402948, 673.923849149153, 679.323253640774, 656.48815570936, 686.73615309844, 677.865906501837, 665.160709357497, 686.933896123839, 674.439084968163, 661.54849315851, 705.615690661793, 643.761746876079, 683.101993133508, 653.167787668127, 676.347694328156, 673.611934875753, 674.719124777714, 665.22260339296, 696.377973077992, 661.404049795184, 684.761823277966, 683.901697189015, 662.151242776998, 675.50009905099, 690.861900673889, 675.640066254106, 654.535537942406, 658.904191375466, 666.945221184443, 668.018724084346, 661.009150130286, 685.148143455598, 673.838650555095, 649.803714577219, 667.490126891918, 671.635597050991, 687.406641590261, 658.125175326708, 678.925382400679, 691.709752642863, 674.89544783261, 679.368782703722, 648.159517617813, 647.691364491785, 679.163671341455, 692.044539718178, 665.163488654969, 673.09685667858, 659.733878668125, 680.789718214292, 680.025929922467, 671.647241881645, 690.840993990814, 674.230113904701, 646.206528961053, 658.121507407464, 666.303467280801, 657.94364799201, 666.789408793632, 675.126680534618, 668.894384128776, 670.786248355282, 657.169451650412, 676.736983023968, 691.985502273032, 663.478959384454, 689.631374569396, 668.1824766191, 698.187442919091, 672.773292077973, 654.678526970416, 686.534396565439, 657.942205897248, 661.752796063253, 658.828473083577, 658.384345889541, 643.854981607555, 676.338454531202, 663.62698826991, 666.040906653599, 650.361645276882, 663.122167561687, 655.347625994021, 652.263498190928, 669.067646808744, 673.572037263725, 685.225621278076, 686.942232531641, 677.61877246599, 669.177856226812, 705.422118647877, 658.074337721364, 647.248412683156, 672.697111690762, 665.148749983639, 665.236483625732, 680.164088594408, 651.134913358151, 650.960089534077, 699.961406694489, 678.454296728047, 687.097912349463, 662.051854298672, 702.168224506012, 668.781993981715, 649.137003027636, 649.831465441348, 660.65893766941, 678.854313369592, 668.961248717408, 685.332068290435, 674.167759603729, 667.082913349235, 678.357856075934, 662.045107997911, 689.738852298269, 664.827141171722, 675.962420768531, 664.827920780434, 645.23666509542, 658.198572301054, 654.148245668118, 666.118725536718, 685.524645395536, 653.661360063394, 680.14308405285, 633.755662379204, 713.109397993663, 632.44031716502, 670.28825217925, 665.74566748567, 678.092951881271, 692.364874619539, 673.632315385563, 692.272435120028, 660.03010073151, 688.357915435788, 691.407730011545, 651.85416781193, 687.709407184727, 710.491383623091, 636.635893028841, 671.197835706519, 654.65283360905, 652.091077541743, 652.412829935135, 659.116570824774, 640.045176114985, 667.381282996033, 660.140768573929, 668.441394281497, 639.909723447091, 659.245915839175, 658.475623334525, 660.612735600742, 676.77539479678, 678.412263180349, 654.595726092351, 701.574224182635, 671.756021922564, 661.500837959036, 688.251261266089, 644.095993141985, 664.188448471165, 678.509968085517, 676.728898088167, 710.805655922548, 653.160335302828, 656.803531851405, 668.423327339542, 677.807287774809, 653.86785809449, 626.409696505328, 669.017777850797, 666.193088820698, 666.236975119865, 686.338134053275, 671.25977365793, 679.891262355884, 673.590004054764, 648.417174439771, 700.166306092079, 698.690642162613, 682.11880998329, 701.002580064565, 671.587945085811, 677.12248928, 671.793693831644, 659.358567759197, 654.010073267742, 651.979395679846, 650.087911860271, 682.275895522907, 664.13626966309, 665.918433962036, 674.578650885115, 684.341996180657, 649.224589706177, 693.26414190894, 663.403825378613, 698.61998286913, 709.561622354888, 648.5692502127, 669.290863745004, 652.937882702933, 655.610610702432, 674.698406907227, 667.462488565514, 676.785606475244, 680.699719357299, 666.33254833656, 667.237167318764, 669.510800512793, 642.89570271804, 681.332252830808, 668.960650860319, 657.39086781305, 667.625111011844, 663.105839258472, 655.730800171229, 677.951623764371, 650.21147902405, 687.514392880112, 681.520271856576, 665.179504376867, 677.429683700604, 646.900217031743, 674.472903806267, 662.847595780292, 650.759407516784, 668.356463049481, 667.65896382728, 658.867578472479, 674.300342307323, 655.037186336229, 679.482679920683, 640.664034676263, 690.428288036005, 658.035878481853, 671.954273631147, 663.129774757288, 645.788372029839, 678.247486859094, 685.46642434258, 695.710896874377, 701.027524733689, 670.434164348457, 671.627318122032, 676.375583215792, 673.373504768209, 665.829309437878, 677.365725522047, 663.056775560048, 646.791583891548, 654.954906212713, 655.303388436165, 656.002991910324, 682.097741650379, 689.836057300381, 661.595016854842, 661.470127363179, 667.228403146628, 670.317193290521, 650.70910537167, 671.093470228606, 644.067180337468, 672.839797856811, 684.035762914676, 675.587574584713, 669.094795631592, 668.731827761642, 673.404020640689, 651.974478716657, 677.736790502745, 665.631011480494, 655.174728313942, 654.076537869212, 647.279131865544, 669.785497045493, 669.665049613352, 686.132983052319, 671.569270790346, 652.895685473102, 660.647185899143, 668.570643035623, 655.346624166331, 675.571281742688, 657.443087259771, 690.180507029507, 663.378807555357, 673.825205883252, 679.722682926248, 635.977718745183, 681.078192315485, 660.310603363273, 646.706499199149, 669.926190831093, 687.978052882388, 664.344506377765, 690.986337162513, 665.089408671819, 642.284812430176, 654.565657115977, 670.964172583737, 691.570954236363, 666.278495010574, 631.039391789511, 668.607791598027, 672.543511890352, 649.481275511241, 678.242295438698, 701.255385638986, 671.140606905258, 654.55917237255, 664.349573148791, 657.850840669827, 663.519045186224, 631.225193170432, 661.097735993951, 667.314645907359, 696.243413156054, 683.720647842305, 686.465673557232, 660.949892833402, 672.568380620451, 701.542028561275, 690.905824052996, 645.366535659788, 665.507593982703, 691.458072592075, 676.987936395019, 668.837252063764, 702.499401108037, 651.818457371156, 681.523684157841, 654.741279795403, 694.634058529012, 683.856547208961, 666.750241679579, 666.119356534804, 688.743077062445, 689.557093364566, 671.934131741583, 636.477587240217, 659.193139115634, 672.284443569852, 701.487712612743, 697.314788133099, 681.318014618836, 666.184367066735, 676.503917981877, 669.33216781062, 665.231549493392, 665.986422047299, 671.222968971098, 689.417479430623, 670.082750845248, 671.902986149555, 676.000002237636, 671.631121368758, 706.736733461649, 662.856439533652, 658.020290988136, 654.028382110426, 693.513194273685, 670.796709951548, 687.504624319735, 665.034812572206, 666.393231157824, 668.911768382387, 657.045447228464, 653.976557955388, 668.11647208222, 649.616857037224, 691.552305275384, 688.953654852494, 696.174315419164, 623.809434018561, 670.644160250094, 659.687462607085, 678.955762590266, 696.953776111154, 683.006573392275, 692.571567687581, 707.26361569672, 683.745793507959, 682.209320673079, 653.57908316142, 672.923833454105, 671.034743257471, 681.996479419011, 659.269437014699, 655.369059029437, 668.639214803493, 654.47388837264, 676.144970407584, 654.445835126855, 648.633454316306, 660.094172430371, 659.535596594239, 684.012888461608, 644.881420269253, 698.2225225338, 667.971847520944, 655.151474482681, 661.99430163551, 676.017305833519, 671.551735854301, 657.269239723002, 693.83223683022, 670.134037875023, 694.933385723798, 660.798714356289, 697.174076441099, 682.887850099347, 667.555619518905, 703.190933230182, 649.826531872568, 673.916425117986, 668.469406222723, 680.648641115477, 692.141329655889, 656.000748095373, 675.810000413633, 661.833211776301, 655.112066937941, 703.574524707131, 646.61738505549, 644.015738431902, 663.008672217051, 676.901605247949, 716.10403599374, 661.653396944632, 669.418747617991, 668.116285618581, 639.407279567868, 694.195159118119, 683.458129672779, 677.637789814847, 667.049915416189, 655.982410953943, 660.581809901341, 648.339689671532, 668.123358996041, 690.273945101789, 641.598057468569, 661.863946121567, 681.98177054418, 659.301526087237, 679.74500669983, 699.23830571189, 656.722474209339, 659.234775859231, 673.86834223638, 654.462583691155, 699.677010567717, 632.357592818544, 682.235631506342, 696.635664656202, 683.227998570463, 650.455247333303, 663.152002149724, 660.70098509042, 710.351246223952, 685.292344067783, 663.213790608892, 648.544914816811, 668.721062932699, 680.559485726849, 647.751939092113, 655.56302111579, 646.751147681885, 684.854676746063, 682.143723149246, 685.062980593057, 690.422500170989, 679.192431842637, 661.790895387532, 648.117201749509, 683.242580796751, 677.393948789937, 679.604795656927, 691.281113063315, 680.508766604683, 680.84898293262, 682.027831803923, 660.106057964324, 692.16666556758, 686.712087477863, 668.204899637716, 664.155803625682, 696.607392323193, 676.548816427014, 657.329353866286, 680.030666734501, 655.98829427197, 665.237921949245, 702.107358582658, 675.058270971933, 668.722580006254, 706.922474481924, 688.148036471071, 679.395668479101, 694.096455497979, 670.620334068119, 653.261779888132, 679.529488744077, 715.876221301817, 710.480630881169, 683.046297055278, 688.900250750671, 672.905915061442, 661.247238327747, 666.833482173695, 692.35395717993, 656.432624369356, 647.109859572451, 694.062870929422, 680.393141382607, 656.011298543116, 660.381639030079, 654.579522412173, 642.283025627855, 686.702811422054, 672.850339440021, 672.063267082333, 666.047833319383, 646.722416497217, 684.603244929407, 633.893529309156, 693.740115740915, 657.965202092972, 665.108363754825, 670.039319345884, 672.358285054205, 708.885501084626, 668.787006599653, 693.26769420359, 675.540857317606, 689.332522824204, 657.560868328875, 685.704579650274, 688.626624922225, 669.38932602181, 669.224890859872, 643.694146565635, 699.119823401373, 682.337726875966, 674.478289827085, 665.591391385074, 663.668033309479, 667.666457959655, 657.694686255737, 648.808069470091, 665.297336152338, 678.512146505007, 679.209211134702, 674.983156376148, 684.158097684468, 681.054357710252, 677.908659477227, 681.013684524195, 669.822048293209, 686.537032752307, 676.980382962464, 682.175187441173, 681.111260100012, 664.078783047388, 666.076670292872, 682.88798810462, 669.298058260979, 662.48211284695, 687.125922768511, 664.740104541984, 667.415725562714, 650.942411090364, 682.694560731776, 632.867003913914, 684.260341272824, 660.931903700269, 670.102100100525, 695.39083552663, 643.327791117545, 685.984019046537, 663.106077475505, 671.194904683885, 660.038234304944, 701.293733838676, 668.491706673642, 664.334404796995, 684.97354253083, 676.861925613007, 681.224677549405, 683.395509990409, 668.264689477086, 683.723619758951, 679.854491874473, 664.651218464435, 686.704435354442, 681.0774311203, 673.727350292967, 674.067488903544, 684.907731389469, 671.748140839193, 679.558720423388, 673.57055620964, 697.570450429217, 661.96399760777, 669.575251165376, 655.245174298532, 679.347532061815, 672.375193265292, 659.67996661996, 674.332919968172, 691.400424833215, 640.08929858695, 672.412973511687, 683.119413581993, 673.203124107485, 691.670620423235, 662.915074177055, 684.556660080141, 684.147759572789, 651.308098307241, 691.978764371347, 665.242546806918, 688.052621752608, 677.565099606688, 659.867171163577, 691.272860713252, 660.360606073856, 670.942633007077, 666.359032033444, 683.341402542774, 662.02183161458, 666.991065391786, 671.19026442449, 637.543799918357, 682.7038863896, 666.73989810335, 661.92222323491, 661.971676980587, 630.462465571937, 685.546948879452, 665.604630016672, 681.7827602388, 667.954155332348, 719.762450497664, 670.894803360459, 675.770507941849, 660.417897655237, 679.546416657479, 658.940545953106, 665.781871526879, 654.78248241154, 677.473185973197, 656.866772143186, 692.008678906663, 693.746480554648, 686.158028064501, 676.011037647982, 680.896726212941, 655.936736237814, 664.452348432654, 689.814964433791, 672.050436353939, 645.890883113945, 685.994805465143, 701.500555338169, 671.232831210482, 708.282181965472, 682.370970468893, 626.809569552573, 689.17686451095, 660.488040676423, 660.914536296913, 685.067492147999, 672.94378051081, 682.168070435479, 657.945757107253, 700.829384791728, 707.531246775466, 668.406836080866, 673.142316742659, 677.178275307417, 677.528275088565, 666.657203758322, 674.200309247788, 635.901532445196, 675.73827995913, 692.956950806372, 693.233337109728, 664.827446292836, 710.149362506423, 667.752141742554, 681.933310765875, 662.387713584197, 690.773054697901, 647.749028531523, 681.032758118133, 674.369128645014, 709.1931335478, 694.271117870212, 662.855859275967, 690.914585690026, 688.809788502817, 651.404611879524, 676.596006886572, 672.381276804002, 643.84622387591, 709.40954720585, 635.007373512007, 678.16892281739, 706.603540401252, 671.262000772532, 702.990269554534, 675.45398329122, 683.772488783344, 677.908107574614, 688.227130419214, 678.645941688849, 684.181603821402, 671.648312833886, 651.52181625178, 654.075744135428, 686.056276892673, 663.716529080586, 672.528500847735, 699.51928706528, 687.459831966402, 679.82401610027, 691.501739761055, 654.305735786718, 690.182254244181, 665.425428498163, 686.518101528346, 664.749196082838, 676.668216689902, 683.558847115322, 664.516476156809, 680.765221448544, 692.352610082664, 666.147612739819, 671.575763143822, 694.485887267718, 674.304233610197, 679.385466246421, 660.452989386797, 676.34653271987, 640.485948434556, 680.34842626752, 663.44286502828, 670.642753956446, 632.969701013728, 695.385514904897, 680.550438504686, 646.048809373991, 670.711843195974, 702.802161346344, 675.960191973315, 674.903322811648, 663.609013113034, 666.814902223785, 678.28456583713, 679.1703260616, 670.233017867293, 675.65955136314, 670.086901933036, 669.9035721547, 658.800715426925, 676.496765531888, 647.555471548307, 684.539861363787, 696.90638777638, 663.887931879467, 695.623059657093, 666.559551903583, 661.068597052891, 681.325305747711, 666.271873467643, 674.848367815914, 662.804940393574, 684.195795972618, 686.694897291425, 664.517231694093, 692.099452258362, 689.932222480184, 639.79361824003, 670.266691585945, 699.391112955348, 689.037249310936, 666.281835402754, 679.036904561647, 673.682620675528, 662.92350196831, 661.913215830591, 676.490220765586, 669.478412110053, 686.661892300094, 667.799684136073, 677.848054234861, 703.299147941672, 713.410609366119, 669.340260532182, 663.521784574506, 677.689504396252, 662.02565330397, 663.610273784833, 679.491933763792, 673.792217141595, 693.095054431686, 683.048635117762, 666.745198075634, 649.790835581188, 675.084684059807, 677.691383800962, 652.342450086642, 638.643033131925, 659.72583750189, 701.531498942353, 653.412813077801, 675.051596778511, 674.639365504574, 673.98097637509, 653.011989912239, 682.214822478825, 674.639863983585, 665.348161795978, 677.997349896954, 659.637337672777, 674.637535186541, 697.852557488817, 685.506371129222, 685.77898218033, 643.798986153253, 696.260463851333, 701.466032704112, 669.541660985158, 656.455913237831, 663.062447187407, 658.89342601211, 691.636664761041, 684.627669648052, 652.766665263225, 657.918822507842, 647.757921280935, 666.444832327071, 694.916149278702, 688.666407076668, 670.431821274675, 656.749127895344, 678.109345199529, 676.459643018442, 676.153262322179, 682.431233356307, 687.991324453581, 665.758001397424, 678.108032782915, 684.455423854784, 642.207959900204, 659.613223743686, 675.123850501225, 695.480802061404, 663.315081391834, 693.115993714001, 667.954978519668, 687.068543946415, 655.264684490297, 671.080928269678, 693.24047809195, 685.271546207988, 692.398270177093, 677.448670812602, 664.233568999978, 656.994567417207, 686.474048179474, 666.308418298635, 677.120894699808, 625.548408008863, 674.86140492128, 685.030402195791, 682.908175412972, 676.399577481953, 678.697660560264, 666.195613128749, 679.987252418685, 681.693037898775, 692.008791896112, 672.893530384455, 666.385676195511, 660.940407951383, 641.884759020939, 655.220174984622, 693.479637579142, 652.857421906355, 657.676099292134, 697.986891329033, 683.209220935212, 669.1952269763, 671.820116471124, 688.252033940058, 702.678015489055, 721.871874464698, 655.307915500629, 669.179603446393, 655.836156922564, 684.766763675807, 661.062721371925, 683.933323339833, 680.999386663655, 678.464251509834, 684.333655235659, 685.118786553465, 657.322610534725, 693.560655090208, 689.638429441485, 652.130463415037, 675.110974940833, 682.684249231451, 667.141702607365, 714.655181257467, 644.570651273109, 677.234950556659, 623.471967324285, 673.184430610978, 705.698448701626, 677.704383422732, 657.111117406909, 687.081737909422, 672.878207880664, 654.570208556167, 685.760581933088, 673.90807883653, 675.224232857272, 649.935942998827, 681.841722822979, 684.540743766439, 664.616928666732, 658.282242732409, 647.221045528411, 669.716896360897, 683.024287714391, 707.882622364627, 661.888821011358, 677.851338250273, 643.40558020158, 670.002644081071, 668.414644825496, 688.307307052158, 664.60939296509, 665.578924520255, 661.68113839648, 642.219038654491, 709.909212496268, 676.986596425882, 658.495301657219, 694.229808634375, 700.961047573047, 685.665601037752, 662.989929750002, 667.342530740376, 680.589465328352, 688.508344201673, 628.562844525834, 689.370923720365, 681.479582232045, 672.748684833393, 644.203349072653, 655.628970184791, 698.164668653543, 635.775220147996, 654.646949532669, 681.873654566697, 667.894836391698, 679.644321650511, 680.602699898718, 664.682446003541, 649.201789327695, 669.820041622036, 675.273882717743, 665.929663898733, 664.927087930783, 692.942264041329, 664.479697513822, 679.277443271054, 680.077955961189, 668.413042593034, 687.817207488939, 663.942973823962, 654.650543877332, 673.408046637941, 695.987327311703, 663.290072149147, 671.057335906869, 670.754575804295, 667.976766667519, 659.884222173231, 673.576524209867, 654.389588590191, 671.489216612816, 662.415094199977, 664.675269812085, 671.87447592233, 687.635881294705, 672.214746786653, 675.5005460834, 679.755477302943, 663.340094916204, 680.22884799808, 656.694203926207, 672.189333636708, 637.908267535541, 640.300571444784, 695.556177331825, 667.954816102278, 604.415687810695, 680.771797357759, 669.677307182905, 678.629532016503, 646.222048973586, 676.629982319089, 666.320476294265, 684.771080848908, 687.329610040752, 692.829465416298, 662.56801496775, 630.356464610651, 646.719099503232, 647.697823642799, 684.136350975632, 658.174493291273, 680.541417084963, 668.719690689104, 678.557027052216, 645.589464568871, 682.491711276358, 653.967745701606, 645.373221682997, 649.230722214469, 705.967628817256, 667.687760785532, 690.960888497114, 686.564035631425, 662.662804022911, 693.552217791846, 684.631384349326, 703.283379833806, 678.603571613319, 689.198736065325, 665.10033069506, 657.763640383111, 666.634218967335, 659.022450709862, 684.06340412048, 692.829010922636, 658.521076263499, 663.452913216749, 689.305536711411, 681.146817701518, 675.068632679083, 667.690577629244, 677.129116646031, 654.438110417449, 683.458613826604, 693.841590377552, 670.03123483229, 671.809859178595, 665.433400798539, 645.163500186734, 660.214721251924, 698.389624348171, 678.893646847155, 686.830849293242, 664.72926830544, 658.297602419933, 650.235083046086, 662.153633232224, 660.333987512168, 681.375630151584, 671.851977067239, 666.625003043741, 699.492594454978, 641.847892958492, 670.065453360056, 684.210572667238, 651.695368592439, 666.791378950572, 662.386186165751, 660.244586106477, 680.812501275357, 685.412653992736, 685.555448295019, 687.340517167391, 670.780992966643, 676.131698912547, 651.783043591855, 681.664506876823, 686.086640733124, 663.3971500123, 644.785812949234, 648.518116411857, 685.417852179181, 684.335850043631, 679.000200786757, 688.325771761607, 656.932260232255, 684.377365609041, 654.561612172189, 665.363584152744, 664.41380843173, 668.10873730844, 669.568048835663, 665.691975540784, 683.129748946891, 643.877304354636, 673.605888241263, 704.718462694261, 674.454575087677, 678.145617534718, 650.696235915503, 682.479827666286, 695.870330512738, 660.814685214193, 706.907454842186, 687.600282967261, 645.524054968694, 662.824267623793, 684.411282578107, 680.919751263083, 693.959366271139, 680.771920555713, 664.783769174056, 664.225172175355, 693.751012910181, 672.835940881177, 666.881376730707, 666.389953420047, 668.162934471277, 679.559778071943, 679.471582143055, 644.360521179302, 701.253102734217, 656.731369215886, 653.981806078178, 697.459402622278, 670.703407123401, 673.821708528584, 671.453290433373, 663.852793538446, 654.916856039215, 669.503258697518, 663.65239170685, 680.963622769524, 668.694724974477, 696.04900347795, 676.432405035953, 680.244454238818, 644.807846724304, 671.314754124298, 688.323096179919, 697.95380933809, 657.981920647611, 693.720275684771, 651.367305434958, 665.271093762936, 691.787624695458, 652.212033388827, 692.31530360464, 649.55898413693, 674.873359126516, 662.912662638085, 655.675865453725, 663.122929506116, 679.999462403693, 656.776962207144, 693.661023911448, 676.484917857337, 678.352112427357, 663.333566337805, 656.199005382172, 679.423271516805, 681.617912600378, 671.066949360841, 658.510130968473, 660.997738783695, 655.002256881661, 685.66302963099, 659.667797247574, 643.988699583655, 662.785613820793, 677.673464589486, 677.102128362785, 676.183094776047, 670.917202629561, 667.895148327828, 674.021798946226, 653.119947212566, 679.23508044492, 649.996928791671, 685.964280078303, 667.227747626307, 674.196398655985, 669.373501569794, 652.153345233902, 675.575798510542, 672.267556050492, 662.729441368109, 685.662039771031, 663.547839852534, 708.753903824422, 694.972000173945, 688.297692375749, 694.256401941941, 687.754307681285, 661.408777829415, 659.404808530672, 676.39695235191, 638.87954554184, 671.659667587151, 666.161239939452, 647.27660428819, 655.937699956923, 671.869426950206, 671.18929988062, 677.302310559354, 645.946604456184, 663.697538635772, 687.13684639555, 649.582546049229, 663.052015060856, 630.722609689973, 658.840326913914, 668.607603571137, 664.511089565126, 687.958765560021, 673.396727026708, 652.608125189454, 673.451783754696, 693.708334666833, 665.925859539725, 648.078811316198, 643.415568744298, 660.175195040499, 666.882882833544, 662.030844558719, 674.360508343332, 662.794041467134, 656.458644492211, 665.767315268162, 652.916914823039, 667.372940135113, 688.144437814085, 681.758358430195, 664.625417040956, 680.993941328133, 673.102692619498, 674.63575780836, 675.06107600961, 667.45960311951, 671.164711783036, 679.464105406888, 678.824186930037, 661.072792386265, 676.795451146565, 699.363991081516, 666.08538963856, 668.778671030454, 665.641925445814, 697.378128342772, 649.938003937237, 653.521137732263, 666.167542590304, 656.514946288847, 659.021565166114, 680.854923600113, 669.292690300808, 681.459795194567, 657.241945903927, 685.169105337282, 697.507817082336, 674.138707514013, 697.175268076041, 679.351173557344, 667.28100494147, 653.295932639301, 663.676054270218, 671.383364630187, 712.953244480227, 679.586235762644, 670.138562414675, 685.905862512897, 658.809547556561, 656.628717740968, 678.979807039029, 644.616340871371, 668.503782639026, 657.854010113474, 673.239062101257, 691.992713634319, 673.344608320781, 686.296174307246, 652.164400328316, 689.191882432063, 669.540761839414, 674.652846155138, 690.46204454283, 686.314954667943, 676.77084741704, 680.020339838597, 703.283563714367, 658.691641585799, 671.665030937104, 698.43297451673, 646.519881341204, 677.17039125463, 683.092507802104, 659.659955488777, 639.797567975561, 676.50913210862, 698.06825595047, 676.362574436017, 668.812450380879, 650.286947313525, 669.737333875174, 690.88782261499, 707.634474932298, 652.469399029883, 678.800758464991, 631.765084733882, 672.721281823797, 660.78218895015, 691.809707385468, 677.666755488726, 662.959366325903, 675.800778165283, 654.227271198999, 672.206243899181, 676.009840224429, 705.305824511583, 656.447723675788, 668.546946479354, 662.170672642014, 690.929812297224, 659.968868503574, 670.249406745894, 687.169775370893, 681.036902734531, 673.08172606035, 655.762515877889, 695.406740357377, 688.189689266807, 664.439921380001, 681.154199705278, 671.834179154614, 656.214378899897, 653.988820515749, 644.651299799033, 668.097493499008, 681.680619894682, 693.948665223907, 698.662355671968, 651.071603648364, 671.112262764085, 679.033348288822, 664.623738227407, 673.887193223238, 688.316551908563, 676.367105325771, 660.653766397065, 679.947364634091, 664.294802642159, 708.575346165443, 699.456652876056, 673.638742588026, 688.033904989294, 706.8428883339, 632.662097221149, 672.49247197602, 682.812694974211, 682.101305668184, 665.756145062211, 667.481986277458, 658.993141153841, 690.363597729619, 659.848631107626, 675.632371529438, 669.560807586733, 665.985503824307, 654.779760239536, 664.271933918015, 705.160391970088, 668.269543125681, 662.371664472911, 671.629786554819, 673.168158019423, 665.559456887462, 692.420492371888, 709.868578339009, 651.902364616517, 686.460947518188, 686.023830727277, 681.337018744414, 650.523241318463, 710.5975086505, 680.547039944593, 667.265263562878, 677.538547028161, 669.261974962467, 651.124936225276, 649.031677558183, 701.375531267596, 644.682890097551, 689.631775037348, 679.483409396388, 667.63897822191, 663.487959083221, 663.523650142394, 644.962153608209, 668.747499751868, 669.934183287729, 667.508457307205, 707.131197047373, 671.447673193373, 681.841958497345, 682.298340069926, 658.667219122488, 630.40402323252, 682.601484134282, 686.314180561196, 656.787036412497, 691.181306085023, 633.858884760837, 661.871059412268, 646.822459017925, 667.473890007544, 666.431904872113, 682.609016526797, 669.931788992551, 679.234156262875, 673.268422088912, 664.212936179687, 669.224879482318, 667.378705522, 677.57011662585, 664.497558097184, 673.513101971828, 686.775380684992, 717.533255486252, 632.679568673361, 662.872990911858, 677.694756170001, 683.534281791488, 666.366930030454, 648.736381345794, 705.918708228792, 691.657767951763, 666.521144504837, 692.810642931028, 645.473145768728, 690.611620718136, 676.274686109652, 680.115485961135, 699.035270769882, 657.633129080023, 702.839490535373, 666.995489109035, 676.331560422573, 696.415918622183, 659.07133606271, 693.15515822482, 686.562950507188, 677.524621471004, 655.959529537338, 686.472874729316, 639.081392018918, 675.497457342288, 652.549734533351, 655.118938214952, 677.092102392681, 667.524138750578, 656.488454399907, 669.054066387248, 667.533895072327, 692.473130352057, 654.886496463762, 665.72420335902, 700.940806771714, 664.037575568891, 675.922715284484, 651.954047075511, 637.265422175103, 678.578973352952, 662.828906077687, 683.722868513286, 667.862091445524, 670.52386808576, 683.088277766522, 684.433058141448, 693.262475235533, 668.744387749668, 663.336339350478, 683.950980926656, 686.789557382935, 660.416472402071, 671.123179231528, 655.846696053034, 646.639066249985, 648.015483311394, 655.540985482892, 657.428137459368, 667.127672076206, 698.551405890699, 673.568260151536, 670.81402285289, 683.546259721882, 657.578634855253, 681.005459186794, 661.075954825089, 680.713089651128, 713.945588335032, 641.731386119654, 664.798546682701, 676.069809235048, 672.840386641852, 673.288897545761, 708.53404616196, 689.961594945303, 661.620806884437, 671.852082821779, 664.486964360773, 673.707728316472, 662.757971116795, 658.886096818027, 676.143410329349, 672.184112991985, 677.084331732846, 689.196661607703, 704.954558732682, 671.011535509001, 665.377623817767, 647.094269800992, 698.8167907437, 654.721442303247, 685.126789997022, 656.422764284402, 695.519763178059, 674.168420289302, 678.6991525517, 676.161790060926, 648.882053606578, 646.652329967001, 639.463716877827, 679.899083468188, 648.1336823678, 666.024686691857, 681.772438787734, 657.668235114063, 663.38670545426, 670.821371770397, 676.24628259123, 675.281797923567, 656.429623888894, 690.666361044532, 658.635663046355, 697.550373655555, 689.674903551044, 685.986999334277, 662.089127170092, 677.489276207092, 656.289151635805, 668.649319800109, 672.113213259981, 665.152896737971, 673.947361030901, 652.863323987141, 685.556236695937, 683.678533075673, 681.839517551601, 643.45342490576, 666.296985518181, 688.174639853995, 689.505670937439, 660.343701803557, 677.999185219002, 679.060029213622, 670.740158171184, 661.013080454563, 675.712960593141, 653.340250492608, 665.091803367678, 696.309708935314, 670.775602010284, 689.093725501925, 685.544842983984, 686.188853894669, 668.621855284634, 697.594416992036, 698.245579189399, 663.178183704669, 688.63776317838, 683.245283613921, 663.57785442104, 668.491506292167, 685.90482470736, 636.893704288451, 656.487622947577, 682.167048954121, 715.080700168256, 666.952066218921, 674.107677977936, 675.318887113198, 662.123047160952, 677.316721377901, 669.410417765904, 669.245414987087, 707.337862729441, 694.162779378208, 689.48628138751, 685.993441977634, 665.614302476054, 683.559840814532, 684.311418210408, 661.680951822686, 655.784155613635, 675.116561594123, 670.55631059442, 676.304213076928, 664.777052207434, 706.232887443627, 624.572168958553, 662.895989290515, 669.40046335697, 663.890784292004, 658.896915140262, 671.539287645249, 674.138452178, 673.808428840932, 663.35261700426, 681.869389545683, 693.920064016019, 664.809442051359, 705.610914151132, 663.891112783176, 665.142720871891, 691.530196167945, 665.917813404454, 691.744473896802, 684.904404593663, 692.844719518388, 684.9462912501, 670.239939313536, 670.661592279177, 678.349270456434, 675.650776904745, 702.887327233363, 656.363126178501, 703.185744315862, 645.13852705725, 662.647591187532, 678.016555645099, 668.786671149347, 678.282617125131, 681.221933852643, 693.521928262463, 687.921030129799, 651.743563312344, 676.592053152529, 685.74576625533, 681.15989054009, 688.202264695053, 660.162005494894, 652.216142534721, 672.688042985161, 671.906312244916, 653.65579588786, 690.969634077933, 680.252535206595, 660.934616368217, 703.128106681447, 665.843677054372, 656.761797481521, 650.466945963569, 684.01727103349, 674.517821827338, 679.318922342639, 676.206724689146, 642.816399947799, 673.580173199527, 673.695070540461, 670.830941409612, 679.681910988776, 693.964973462905, 665.287152371625, 653.890920161124, 676.197401289185, 692.192232658694, 662.815706498355, 671.647134346088, 694.154489570883, 682.58636271962, 663.275864539985, 679.414118958098, 657.203623405887, 633.754539739478, 690.377530282692, 672.905574126838, 660.254053225369, 683.649782617579, 656.338274544039, 672.104768652923, 660.112000099555, 673.947603099681, 662.393000666931, 676.13040501335, 668.742477612932, 664.661774839006, 664.230287576709, 673.215127982779, 688.460173221048, 690.774932306773, 679.5739186635, 686.888456898815, 657.974263237511, 683.697589653805, 670.702469370463, 681.948163563153, 655.859780872708, 649.212812512624, 699.065193501773, 662.424955541329, 652.957084551008, 673.938995997523, 666.370580579381, 677.855533699397, 649.376923424327, 670.253459958551, 662.03276359956, 684.863933085474, 683.746111541598, 684.820663710453, 651.532697392901, 642.549891473808, 696.460114567892, 660.703905415387, 672.776681510751, 648.302305160925, 668.150522363328, 685.763718245522, 643.380243142662, 651.563477727177, 673.598479808869, 677.153255237954, 667.81198138612, 683.247330125116, 698.085379672246, 669.33605966155, 689.120224194818, 648.296027749236, 706.581449780756, 681.11375815817, 683.273177763917, 675.530325517861, 700.654846192406, 708.398995072838, 685.006365133854, 657.433111784058, 654.266222115938, 682.679852485993, 659.570845892129, 680.534748882268, 676.720935923414, 676.122803499608, 665.543467544072, 666.368388776849, 673.051927722559, 661.036235428181, 670.285015866044, 664.676665928778, 670.073817430944, 671.937098564199, 662.948317251653, 681.010609019449, 650.95705139725, 645.543797102209, 671.601365362678, 677.344646501169, 673.616783126278, 649.492901053656, 684.210298076923, 679.622809376112, 684.368352413595, 693.596095522111, 687.097283830386, 668.301801007925, 667.336551660237, 654.235720620856, 666.410409325656, 691.804724074231, 688.520497833655, 691.445535273564, 663.45378096718, 707.667347078216, 643.843969309179, 665.657596353107, 639.38197524132, 655.637975685072, 675.792497163827, 636.025536751096, 675.685293054049, 645.695450832621, 687.801813254111, 705.885856270097, 638.269268512617, 684.512361023227, 659.671095058937, 706.622454491839, 671.513537705588, 670.427366152495, 675.024566437625, 673.667216891438, 655.763713090973, 662.889940279621, 641.230573214054, 675.706669180887, 649.867145361389, 657.202999221804, 663.635880299241, 653.462532686029, 692.719388861605, 672.923693225621, 623.335419126769, 677.098741941388, 694.449540614678, 653.844503571318, 679.178593537708, 675.167015095686, 678.673971457924, 643.702326929481, 668.475872960038, 668.952872787586, 661.492113956363, 683.246156061179, 692.08888448919, 666.853371309024, 677.03590024096, 648.39653396907, 645.917111657015, 671.897583653715, 650.925813242618, 646.550950168328, 668.993031945715, 695.463103835639, 643.951627624611, 670.830778613926, 674.533550572059, 671.002929674474, 670.257992882223, 651.104373111639, 636.906338572112, 672.197599057448, 674.945997545638, 658.801815666176, 683.712614639014, 707.070214479537, 685.55803488097, 677.432474730449, 666.887381042492, 677.879564902862, 669.089572673971, 663.85066188869, 663.800452084852, 697.644524628394, 681.996404098104, 655.138867617, 684.112781078379, 669.416093366743, 672.826558130913, 647.788881197584, 684.012599263411, 704.886764694929, 681.027717392451, 680.873187679531, 671.853987513508, 689.541192869976, 661.955808293518, 661.470857238828, 637.509239428742, 671.579808502717, 660.750770911101, 634.844291254807, 695.145700712647, 687.979219658331, 647.608810856033, 666.425464119383, 655.846865849937, 653.195318867872, 650.64359191704, 670.330266767176, 668.580598722294, 653.973828749297, 696.673020688895, 642.431134672546, 668.724158157907, 648.078738608999, 701.90526003866, 672.601813679264, 705.596790154341, 678.871096103124, 686.935544337163, 682.464605643315, 677.804717049477, 670.761820416459, 642.855390376561, 659.333596762865, 644.79801752418, 632.446275616171, 653.266270633203, 673.635395282315, 662.037235084166, 673.567531872827, 687.797766485664, 686.657793656185, 641.076785433869, 649.948812778248, 670.98904010097, 665.259794316555, 672.577084669732, 670.185705285201, 684.887651640864, 655.225809195572, 673.535860248791, 649.85030690477, 651.730149364243, 680.63953469251, 690.123538458029, 652.061668981666, 666.767385015068, 663.83166577146, 669.329869373601, 663.50460632726, 641.514366003905, 691.41135400966, 673.721911403573, 680.089705914965, 664.545981570135, 679.532199652728, 707.009585463441, 673.421079446927, 704.680192143444, 682.5231747777, 652.726160093152, 653.361952496866, 669.405885313775, 679.973371901776, 665.949023367405, 673.5145055861, 681.033686024735, 685.59801230164, 696.418074377048, 663.125551376665, 642.278951468435, 665.17483758311, 685.947479165685, 637.68616001632, 647.717011688709, 663.942712889796, 654.404081240071, 664.346687191486, 665.947826865838, 669.389762805926, 706.589870285567, 690.622717655459, 683.181686419114, 645.926624351731, 657.078411202913, 655.562063786462, 683.619764678992, 676.362193605418, 655.27906493983, 670.815362022204, 700.827211715959, 639.329652840361, 703.300262486818, 676.180023711292, 693.423991706859, 660.106061119778, 677.994416101985, 673.807938992889, 659.487895039675, 686.386366571771, 689.405206970125, 689.228037259807, 658.17932884094, 662.815925101248, 680.34315883588, 653.99671335919, 687.868516906733, 698.274479278448, 645.628139561436, 667.197111145802, 668.841502274899, 664.758141400954, 672.928315802387, 652.302065374384, 667.32396652315, 668.279555494128, 678.241954115458, 680.153885520601, 662.216093060733, 663.713346462146, 652.451555617551, 669.595846919766, 661.128009758719, 683.01050567064, 653.874763469848, 662.111378110711, 659.345968005805, 701.082506041709, 683.603109222343, 687.17534146949, 673.121387942024, 676.919786694552, 657.713362379081, 677.177994843421, 654.394541374046, 685.800438910027, 693.451265340618, 668.20670635628, 671.581730323688, 669.586421852393, 671.227027338529, 666.986129485329, 689.2026600024, 687.980401311601, 689.478394971937, 676.469709700575, 614.795542829262, 681.894304658441, 676.048052292076, 660.64423188149, 664.644599943313, 666.149515834077, 662.945117946876, 695.459356578659, 673.828171796453, 663.042939909539, 658.858520598738, 662.409125960893, 687.208455674199, 656.283985972787, 659.966083182643, 626.93516433433, 666.299647151794, 695.478289224865, 685.090866135075, 670.814663367528, 689.148818987244, 705.548472326052, 655.855157683961, 677.243834153402, 683.909943494141, 688.175358409886, 667.456049997402, 685.030958245967, 654.34708104271, 699.483413983063, 662.659529378435, 647.68069541882, 659.590217946913, 666.927879763515, 700.40207192862, 671.519757439709, 658.105742314475, 680.776576502809, 680.565375059835, 671.196581517869, 661.926428921168, 661.789102716899, 688.372675092193, 665.774718047355, 687.161100423074, 690.703090330887, 657.936876082068, 655.054178353972, 683.578111372007, 682.936546694289, 672.681929167678, 656.122052878339, 678.349228394966, 680.205282982694, 696.278772030929, 673.755840252499, 692.563977369726, 679.048033476234, 685.886680832932, 683.80197738701, 657.1181558174, 664.771660112992, 682.392829726767, 646.193888967435, 704.56643375182, 636.968402207166, 718.009166736129, 680.525118799076, 676.795257447227, 686.165812547842, 685.232304849347, 688.342875330615, 677.309148790732, 641.254943429265, 686.407689470061, 676.773240560558, 664.099647610608, 675.69158756671, 684.917068248696, 676.604335687928, 678.496469544289, 678.709088189388, 675.771905751128, 685.094234897081, 702.086481482703, 652.701661530304, 655.973939683316, 689.28252105611, 672.790230232422, 678.818684038632, 645.929199353885, 668.721858272286, 706.934142022539, 672.358987170334, 669.66815169866, 653.502681762891, 683.708411536472, 667.276963795038, 678.964026762566, 704.939676366136, 695.039511203334, 657.128982157697, 685.428803881349, 683.823443857956, 671.065642466046, 665.308179015215, 689.987664352485, 674.615731187526, 674.197217331328, 667.323578372919, 650.185068320212, 685.294139424371, 687.93664309282, 658.117070981878, 710.33027881322, 669.453111693646, 660.35805754011, 667.147230537692, 667.838412215617, 679.9277115139, 628.655941706754, 697.228481608964, 701.539187021158, 636.034207783738, 667.061708207813, 643.684965857335, 706.016285863138, 692.968135913065, 646.877408446536, 674.361223039621, 677.605031785384, 690.543691424656, 693.885723342742, 689.004469898369, 667.682548233447, 660.995581552864, 661.241513359398, 700.588611782214, 671.217517843089, 649.917950888389, 679.984839209855, 680.308421035373, 678.762889065051, 681.334414356455, 672.463054928461, 667.649418580595, 665.559725489652, 658.316272431182, 657.596532448543, 674.471323631906, 640.122360319165, 660.586943159696, 672.295473795294, 678.871508007532, 679.339280852628, 671.58317989401, 656.122128704466, 669.088065792102, 670.610541300533, 673.446527312318, 662.85721176358, 670.229361709979, 679.270578428583, 659.821704017169, 642.748353595754, 684.003912007331, 668.88018033282, 678.768904321182, 691.826141344253, 652.882514871184, 690.424102684176, 700.856723942083, 681.528849249744, 695.843506243717, 665.200417256647, 700.297966166714, 682.486679412657, 697.326003284264, 668.676340842632, 670.067222722667, 690.410096794653, 653.986855476388, 693.355835062321, 701.151627493495, 666.398160116311, 658.716761515983, 663.803014742295, 712.917724178395, 674.002547874132, 654.248805353213, 666.466505548053, 687.769549004814, 672.122927562298, 667.201678108697, 650.576445003853, 708.204249918799, 675.188059438173, 648.075228585336, 656.513630849215, 686.874142751051, 668.241897904201, 680.472331636892, 683.680003127871, 653.899555727211, 648.974968729501, 638.523960287243, 684.43737975928, 675.9256845439, 657.09066706572, 682.164947760948, 713.538842193287, 691.130721356488, 680.237346777302, 661.691593131199, 668.245960033702, 657.290620193214, 679.530970301983, 667.891321598277, 680.389847017228, 679.74049479192, 642.19183157435, 654.868275478879, 663.169782258134, 654.800024512456, 694.794310154764, 653.602657309447, 704.628164211454, 692.003633207182, 677.807548642498, 681.289180021275, 674.539327978486, 687.123284212631, 655.643749537025, 674.552320671798, 673.121909027965, 633.373617053596, 667.068623363563, 666.423337145782, 678.394947526886, 670.616204158162, 646.647449389609, 708.875881681583, 671.088979858087, 676.239785475975, 688.792929415491, 680.319053542403, 682.91856127093, 659.449996535758, 668.070532840317, 640.128562397078, 678.817365600874, 667.681027353938, 664.236545290565, 688.393801850081, 692.461124827989, 641.570246421422, 680.991376855252, 646.981820790085, 643.817266238148, 693.517483498186, 684.105381413231, 696.724425031483, 653.008890886148, 661.589167103135, 654.650975038115, 676.155059075336, 649.420457342827, 664.136224839751, 640.124826196057, 673.603186537572, 652.120219464318, 663.981578716185, 666.324375758545, 670.62410585556, 687.905346696427, 688.371254711927, 713.112461306731, 692.963018509125, 631.603446915077, 655.400984171505, 683.008312225772, 657.666358497525, 663.860708911695, 695.170753650338, 673.045281755696, 665.933944988634, 677.174820497898, 676.38062101981, 684.194241605422, 673.496888636276, 650.63362879003, 673.757508847249, 640.766309405667, 694.324922202043, 664.730935899803, 652.138569775874, 697.145345267773, 649.454716889448, 702.732755221024, 664.289089836947, 659.794304534851, 669.019690745497, 658.540881814824, 652.122174825018, 676.805221023896, 671.406543227302, 667.266260400905, 642.413704737711, 678.107797970288, 673.343897812502, 672.194945996002, 691.400482995501, 673.376709328327, 673.431003109751, 667.902092157606, 678.011709885631, 676.611006569887, 685.39835941499, 654.034185047682, 638.600868980017, 698.045135849508, 689.299817981419, 658.103552478458, 705.288368128458, 676.965027908984, 647.692687576775, 657.996829247909, 678.842193470285, 702.234471837378, 687.81764335376, 656.889267817094, 682.498228211544, 675.79947753154, 653.092557666434, 647.34760287457, 674.527070986668, 684.425874614169, 708.849521128157, 677.676044382004, 685.162527738994, 652.589198303038, 683.895125176538, 682.379155447727, 652.411618125546, 670.597734346832, 676.581480196584, 661.120924937804, 690.026179392582, 671.270069628031, 656.127399656576, 668.717929324038, 686.09385800741, 668.156771826287, 663.272420648237, 655.219560209007, 686.922116011396, 662.71033282353, 659.850652044953, 675.623614167944, 663.78800186517, 688.73704160452, 694.517765268335, 654.258628495124, 679.961323447035, 682.415723217656, 675.102645152309, 671.107531960486, 694.01311332743, 649.379338865188, 685.577893688997, 660.797995316174, 648.718767510672, 668.518445032218, 708.138364560875, 653.679927000614, 657.265095173547, 693.64391265833, 661.366574678781, 670.054793397565, 659.790830169047, 671.223941718956, 697.989600319731, 637.728932819717, 672.925318607211, 643.009158499574, 682.868978637214, 660.150445971043, 688.536970434013, 667.991759318058, 640.56653971805, 688.653061961344, 673.712807437179, 664.428783991752, 664.89156746382, 634.452098825422, 680.445403564592, 700.752576570385, 698.107849153056, 662.580022394092, 666.55715201508, 666.732823976794, 674.98469165529, 629.190040712717, 640.707005920025, 648.182088149077, 710.102971395651, 693.652310945102, 660.699470353134, 679.289731848029, 685.83007913549, 674.010829647549, 660.545360163007, 653.557777260824, 672.973448796658, 684.961864822488, 672.333714123905, 669.450807971761, 685.423087434445, 683.052344977813, 686.771501714743, 685.230758569424, 658.423650153635, 690.891380250298, 642.93728996008, 665.801040382678, 676.279479169645, 655.406057969485, 687.07076331936, 671.888627031364, 678.760345640523, 692.318574276441, 656.520162003711, 672.735612656951, 691.143569748699, 686.305740099287, 643.929816840429, 668.133205032422, 656.468604154201, 669.524908832364, 665.645526130205, 678.812402931585, 683.726628089639, 666.146975874467, 691.50682909286, 673.231982251604, 659.760279871795, 683.171227355078, 677.455132213602, 664.16550534758, 654.597203433889, 682.779366936503, 670.13305209411, 647.802131069026, 650.281626027779, 654.311671838834, 663.662322296079, 659.20519695416, 701.103093865192, 691.090568835954, 670.091011178613, 669.959388614916, 675.42530528509, 665.919511043285, 689.033524791233, 678.132422176647, 682.230434727194, 666.740096565619, 638.185101261092, 705.308719652949, 692.310661731716, 683.553711671141, 679.580464579827, 682.387929043501, 693.69195791519, 726.157945721627, 676.15956773304, 671.387919747966, 699.73861066788, 707.680795553596, 668.405874357368, 652.062850821249, 652.068247334283, 678.87327927321, 648.483950199804, 682.660886240272, 680.991259975429, 692.161812390501, 650.87826045396, 667.280597149711, 646.751493209201, 666.200725086655, 645.989900547443, 662.316209009557, 663.072624167065, 697.437478996087, 669.331264379684, 680.84165855894, 656.964371577133, 672.84501911328, 677.180946464699, 667.804061017572, 630.24770359939, 668.046110110285, 641.511811209521, 688.035982310911, 688.946781080081, 660.6233587447, 641.380008903769, 679.75238995523, 677.686263724559, 694.27513987486, 643.26305096364, 664.694614281193, 687.085062718997, 696.022160326724, 651.17673319727, 663.583839026836, 680.335055462796, 670.709258900292, 686.91740789527, 668.336072148279, 686.585783536842, 670.949558924883, 657.909570132569, 635.650883454655, 681.121925750434, 674.774320698048, 654.320596845251, 694.930595935177, 668.124374986222, 677.769181567164, 655.865736840905, 687.077679801756, 723.28089379525, 665.514495040803, 682.217469709268, 670.059028438185, 664.431690355776, 699.330125490626, 697.109377825009, 664.561865481272, 653.776787617505, 658.967402728537, 663.889754846038, 644.943376406586, 675.483686467695, 680.534008161182, 659.274902322367, 702.603789987084, 702.73129808117, 672.878988358301, 675.238746648913, 658.438715178599, 674.203442472066, 697.247616801177, 684.45179171312, 692.597669595364, 669.606709738188, 685.548234762736, 687.63747153545, 650.257585260935, 672.255243371877, 678.59803085215, 687.808596221205, 677.694412588933, 674.958033912312, 642.106697008948, 694.119085365908, 663.771602432248, 708.792066848431, 647.993551479381, 671.700517891638, 680.368136001159, 652.807627013428, 641.654066932921, 642.257921651197, 670.846193128798, 689.182045946552, 676.191983213582, 667.835175238644, 678.403915283713, 698.090941531644, 673.052649244157, 703.879984784152, 656.571496843578, 678.162841055096, 671.688322713707, 638.871019167491, 705.693723894302, 670.221220307174, 660.248717258093, 648.040782060096, 691.19754913908, 678.684434115104, 669.210046448827, 669.738552256448, 663.242926458967, 648.871881152522, 692.311787211194, 664.59864236917, 675.138594225298, 650.208974641771, 681.65085680886, 669.103297616089, 643.957286750132, 657.222944313841, 653.737116696925, 668.387285503536, 673.209552068136, 699.613755974366, 687.594475311894, 661.589813798186, 671.395638868498, 664.258414580766, 653.923484338139, 666.671139226334, 662.538690849431, 673.534198613085, 667.196881540997, 647.781800190099, 673.63888229003, 658.22834919476, 681.258709630206, 663.378487815535, 633.649297522843, 671.983476426789, 663.350414139309, 681.952356149484, 660.044301082889, 662.994707554521, 675.699354363038, 666.465427168411, 679.822157661328, 654.78075608198, 647.732455508129, 680.8371195814, 666.22977793253, 640.773810418275, 663.838544134859, 666.523388651029, 678.104731942668, 682.704335840046, 676.465061048561, 661.355471288699, 661.070352736601, 679.192936461799, 689.410593617767, 678.98073216428, 659.445154741222, 688.835107821089, 678.140767392173, 678.768689432758, 696.472546804652, 688.137332054354, 668.426705930193, 647.007998827129, 665.984330614453, 689.878259361208, 636.010320663595, 653.70163050337, 671.590457810179, 668.308322403038, 701.51533347085, 657.230388244921, 658.0677099666, 664.761336003737, 662.012726755533, 674.840357362576, 678.557220808414, 659.732155652436, 689.088144850595, 667.244168919983, 695.404042414391, 712.581925256417, 671.332630349905, 663.227140942999, 672.745740568333, 671.121410522887, 678.37729414498, 658.600377026002, 668.491285019927, 652.892963590292, 664.647555676086, 666.96595015001, 678.781287995515, 687.046376437081, 686.764005268253, 697.753332253214, 697.300902060505, 702.965967382337, 667.358967908853, 679.629828626856, 687.941317881855, 672.904397044951, 653.829499675028, 685.271995880395, 667.474881695213, 673.154964974576, 686.769967891946, 667.732772387184, 639.375864667457, 668.79620521274, 637.622712003693, 710.861121041346, 682.089831761645, 674.274797166336, 646.128420520352, 634.186706533284, 669.871006224407, 679.576128034908, 690.864674736568, 692.224826993348, 670.039943016879, 640.34226057009, 696.682055100199, 669.803602809092, 660.684551595975, 668.715746758972, 658.249349241357, 668.78777034329, 666.10506759017, 705.883842862056, 651.965897058336, 680.022517046289, 677.916701981608, 702.015829956998, 687.030989396372, 661.907170277537, 636.045969771062, 681.777926730501, 675.249310655323, 717.687480769228, 684.546194464551, 654.528438133657, 658.026780898217, 697.97211699728, 690.972173435739, 675.702772587521, 681.704791679139, 651.97193509478, 685.724837473641, 682.523339673143, 701.826431078723, 641.354561738461, 648.871384343116, 671.907133203596, 680.01812425828, 659.511685856742, 689.33421457268, 659.137970329824, 657.164600135408, 677.750103528084, 677.362356248327, 675.734651689996, 689.131938874506, 662.563095914127, 666.566574935202, 672.247063578695, 666.398337706493, 678.484397689478, 698.001908379956, 676.859450348369, 689.71305124554, 656.908904352451, 644.852498153555, 660.013177428032, 684.776672484259, 675.8087311143, 658.095725375411, 668.702783091886, 677.747511208345, 661.46617793577, 672.193419190697, 682.297856987064, 647.289195174534, 679.491472182783, 675.970251209683, 685.080098048275, 675.977663823298, 664.582761584083, 665.864920889614, 668.855244144617, 676.644720596935, 702.509046089179, 680.131628212528, 689.546468988005, 666.654501992911, 661.590174454366, 671.24413987641, 691.3215131103, 666.666194904946, 661.002866840315, 683.081834630308, 634.098359110059, 662.812527167658, 659.367882516603, 685.139470655228, 680.698921150656, 646.045206014804, 674.888274091799, 681.156915822792, 677.951336837189, 707.987895011068, 663.860204161257, 695.54611229611, 664.938118275377, 639.474898721191, 697.391537812871, 697.753436970848, 674.153343722649, 673.306051134102, 697.7935764741, 677.013925159365, 675.724379201694, 650.475991707607, 647.189363865603, 657.676971300141, 711.189213265717, 653.734415331945, 648.432201262353, 680.98189580153, 702.634590741008, 664.607091741226, 669.814704217863, 682.108568594636, 679.447092815388, 669.618065904454, 678.8634123039, 687.876573852285, 661.584701479787, 683.366789553373, 696.792322697142, 657.28762924666, 692.111627450356, 663.212719069424, 668.924837912417, 660.344825030628, 667.829674903585, 677.634683677901, 704.680729912864, 655.39066419628, 680.574288959553, 700.392458921065, 664.981613886358, 671.902875759628, 699.07195931859, 660.721519306737, 687.110865189827, 670.914726371744, 678.437216648647, 654.648116943515, 663.234845652126, 690.48878967162, 721.980750169626, 654.783685543026, 694.844689035375, 645.339664030892, 658.588151146461, 682.256728121871, 697.160888863915, 673.775986286194, 690.736129066144, 681.233418971242, 661.003909827192, 640.795092473442, 649.709464938969, 683.157583688309, 673.573897677354, 653.495742978134, 661.666919986416, 687.555336868385, 668.902462308407, 649.096940025935, 642.052360821512, 684.875781801446, 691.834667663386, 683.04531946988, 665.173110985174, 681.324832071758, 676.438201104598, 674.039094125275, 661.029360426496, 680.364493243477, 668.305541309583, 689.803192225663, 710.020353222965, 661.293590652549, 683.731848347831, 669.152707988536, 672.605828494423, 684.703242288302, 682.868952842657, 633.839594714083, 661.287699605973, 664.447157494293, 649.661115396454, 640.73097449786, 678.938126163759, 705.311900021235, 678.659192957192, 694.137915864475, 657.200192749724, 655.403688416231, 679.349829188365, 666.682214459756, 665.251056067787, 689.505239264301, 684.679965703496, 710.456133781192, 676.993054533058, 649.472536627983, 665.986904699882, 644.897507058823, 679.680438688194, 682.317406460695, 662.991277294062, 701.488019561596, 663.896326113969, 657.042941766886, 682.40305697864, 674.034315036404, 680.925966073666, 662.760311824906, 682.27433938722, 671.439021867732, 696.993096836098, 693.331606114613, 663.427517915354, 666.277098896311, 664.340485114419, 660.689584275997, 685.190677695378, 673.381109906206, 695.70427835346, 662.868663180301, 662.479176618593, 665.728045908938, 706.725749547872, 642.717370765778, 663.97409310634, 689.319446108128, 690.742858075483, 699.513171293833, 667.8925583991, 653.52789642049, 668.578880514651, 676.377539360805, 683.034961743101, 668.472606472527, 669.855866277697, 692.111481812468, 663.589290374773, 658.971447033343, 658.905243803047, 666.605379710799, 670.914735144255, 653.11220895469, 688.494327805414, 660.954777384486, 655.063074498577, 647.703854712894, 694.588090674671, 675.450577415846, 643.900870071106, 687.203124822181, 673.545600142625, 670.92025803218, 645.892162298709, 657.251798111261, 652.510752293296, 684.099423236554, 671.476122684916, 685.524706775743, 656.014336566085, 665.147768302325, 680.534707474065, 674.791509551032, 680.241969373432, 661.034459978603, 660.850787183177, 668.294269081096, 680.535353614182, 676.130239031009, 664.408813687199, 662.196979667399, 686.327195401564, 672.330329170275, 675.344699272429, 678.076451270633, 671.123365100387, 655.277672234758, 664.372214612682, 668.181603862246, 663.526328471022, 654.572420789476, 658.247670203495, 697.365505917714, 669.245852471209, 694.919131096495, 680.542398931916, 687.202337394132, 680.787864619046, 665.548592756421, 696.823166473639, 690.010264004327, 690.567334680155, 678.470007048855, 671.544684905382, 660.600151726631, 674.18056621039, 647.935490158698, 672.715831219386, 661.462792540007, 674.462872276199, 684.950259244116, 691.036950196569, 672.723026402205, 661.147564518794, 678.84937739443, 652.357131860068, 693.907760698846, 649.539845215084, 645.328833979282, 694.696120916359, 689.348610724387, 673.076401805657, 656.926815464669, 653.971271651261, 680.777994118876, 702.717032673784, 669.796891950426, 695.087081981355, 663.303916074335, 679.125858886097, 676.939464959433, 687.278503704281, 647.056013746156, 658.130586161214, 676.632576547936, 687.535584482954, 690.85462634195, 666.718342641053, 650.330437365926, 668.303945611878, 676.806739592717, 682.136138587598, 662.157519474743, 671.188009797497, 657.338918312872, 692.70316494952, 684.30117243744, 697.632185894606, 662.006641137354, 666.469130834927, 671.490752247811, 670.562829652987, 681.655361235898, 700.395336566776, 631.295809431878, 628.415737805949, 641.71956427122, 675.392496032051, 658.512963361842, 682.621905482781, 692.250377955888, 672.908445432652, 660.011129607508, 657.792716396342, 645.510745118465, 689.14804668093, 697.622584516214, 658.017609774641, 656.83978160163, 646.028428424501, 679.85523152713, 645.612999865991, 688.695116227617, 651.89147254994, 689.404184248556, 681.813645659711, 686.303543126134, 666.669299854747, 671.38446127761, 672.84952672719, 660.264959011946, 700.355795083172, 689.658737358901, 649.830309232725, 667.371128210614, 652.076499179534, 697.406071437193, 659.05229088441, 655.465017464598, 670.035810898631, 680.011952322847, 681.547697034769, 656.209418009308, 647.234570187458, 687.178246780246, 675.706868223818, 684.927511719341, 700.06991609199, 697.613810867656, 659.352368666476, 699.767677135663, 696.621159298913, 689.905427293724, 693.916796297893, 670.223340187613, 665.996952983265, 677.864551396564, 665.745437482742, 705.524591520761, 682.985702108632, 687.592932454765, 672.854227832127, 687.746373544064, 653.523443646592, 696.525727637233, 671.442175433561, 645.74004851972, 665.093954748856, 678.267930914715, 686.74398732586, 675.364604866048, 643.929050766298, 677.106385934152, 685.88631203345, 680.786544559775, 647.440972014553, 664.694991704428, 646.395624748193, 679.505857458268, 688.322436097077, 652.457218358729, 650.404067948334, 670.175437379751, 658.003195986314, 653.358780012517, 671.726059647584, 653.036568255362, 670.103653830218, 658.046156082274, 672.371051099139, 676.167106503111, 665.413198473676, 661.21412582988, 678.98708455417, 640.345268347018, 663.242178899769, 687.653474908402, 680.976625339204, 656.288683042939, 669.946579615228, 687.763332961439, 653.864115275197, 643.301166640045, 667.300213763548, 669.604698439118, 677.709067499966, 657.316085983662, 694.535258039804, 673.768205544738, 675.945495832193, 686.938395881843, 669.583212167689, 681.774489230207, 651.670616392312, 706.27067282167, 667.692783631528, 641.390877990655, 703.25623115118, 644.040897133024, 658.892379487098, 678.98376079681, 662.93850666559, 630.295629392909, 659.052002500764, 681.981142339099, 642.953485001279, 666.478420394275, 660.189050070187, 674.079067777152, 686.538818899547, 672.169928516932, 669.094024494306, 657.595958481717, 652.185417619006, 666.269657081165, 699.254717927352, 703.950325033805, 686.722249356304, 666.586885156814, 683.006565060336, 668.208168920556, 664.869409263409, 666.556350785844, 669.314377358705, 699.792786541646, 661.368638565771, 683.885893544369, 671.098486943657, 698.514718524345, 675.733949050463, 694.226349123756, 652.402586204338, 667.506246269271, 659.349538556182, 643.899912038025, 660.941359503781, 668.840825035914, 670.220635061548, 693.229835988311, 711.571724592911, 660.782254492858, 669.512793031275, 662.408876383275, 679.742684612262, 711.230121350427, 670.717853556422, 647.881556375771, 724.484242581251, 685.079728086621, 674.108252926293, 641.561847307161, 695.324905543555, 671.558507541057, 670.881047080824, 665.128147751255, 657.229612437977, 666.465130172325, 667.521913877613, 666.079252887332, 657.361592790705, 677.678241477241, 659.893441002409, 686.861135124839, 669.174455504877, 676.054602954266, 693.740579654167, 685.156676017414, 687.982787405653, 689.078187247312, 671.530263727495, 673.830942372556, 691.718424357208, 661.569548108831, 674.236102633282, 683.021829030292, 681.374703304998, 628.991803070592, 674.544590994811, 716.812507775051, 659.971012769764, 701.935185528853, 649.350463605852, 678.241680611827, 662.243048884789, 698.854217001494, 658.961720954096, 651.553110973439, 655.591477100734, 662.847993696812, 682.381763234144, 663.719765069339, 637.506362682037, 690.363726740189, 685.002211813006, 694.152815174068, 667.506313487805, 651.842928085729, 672.551547591116, 663.188464986455, 663.721139857627, 693.800603331473, 677.83771387606, 649.364604555101, 671.00676249056, 676.964494722846, 665.418122940748, 707.54319579567, 675.064407232006, 708.476873900852, 689.418912539856, 668.686571779161, 653.293408384449, 706.871571021314, 648.335917474219, 650.642976942937, 705.231485728749, 676.919024088323, 676.136323310841, 669.253398964113, 698.121770781758, 692.233302225721, 644.973818422369, 646.610621875297, 672.321332792976, 674.256256814412, 671.047787677728, 685.125745442478, 699.187017139033, 686.535778823509, 652.242221056297, 675.13661132164, 683.499515453012, 644.38650543268, 674.702081870027, 661.146788286852, 685.955307586973, 676.199357021915, 656.303901050641, 691.521874470451, 676.920720139098, 664.149829311924, 704.251155853775, 654.350548881108, 672.974836237007, 655.987243771243, 643.436958152818, 676.46657923016, 655.385688043004, 678.061685343864, 676.61700068861, 662.568195033669, 679.629646686764, 656.223358103901, 666.23333660566, 680.615147711222, 659.240343633545, 686.349450971451, 665.084612269622, 677.296061168494, 690.12128728926, 665.030162844668, 643.073600056757, 700.129424967396, 705.39044579086, 676.567777247678, 653.031782574827, 709.649821792836, 662.354816824905, 684.743223279367, 658.260016840335, 659.188077787413, 681.180708943294, 658.434282445036, 668.602175554459, 653.608640566358, 679.618047612427, 679.539865847697, 658.591783511053, 697.921935313516, 674.316107976115, 683.973817643719, 692.66173825201, 685.952510257503, 684.692154282864, 684.506421314925, 690.672008699825, 648.912611838981, 693.173263580463, 682.969560128032, 674.43299210591, 688.513917505165, 683.42657687832, 665.738861587297, 664.569246670545, 689.022294613589, 651.426119201938, 668.945565892507, 653.332839543637, 662.219675973891, 670.575736775336, 699.902006706842, 669.514462064277, 683.975731793395, 665.677213502606, 684.110187983453, 682.254278139133, 708.629539718424, 686.604414725463, 701.680009270672, 651.547032405571, 662.409198302192, 654.812234644536, 682.678850077374, 696.039674782257, 645.299855493594, 668.641068483752, 655.948626533077, 661.963740791042, 682.246526632272, 685.428859885749, 676.062112592742, 678.431235435593, 657.040435549008, 634.661644519445, 671.801733896303, 662.23117439329, 643.271662978681, 677.812096416657, 694.38676378919, 681.511940089442, 713.225125178636, 678.850303448022, 670.919027560023, 686.704947158194, 699.713869584303, 656.71204095215, 672.782815843761, 681.927829019251, 682.277743355834, 651.283142962244, 657.597532652772, 725.534379554463, 694.97768643125, 677.395782855201, 681.216739438145, 657.078111816022, 660.691850221563, 675.27683040197, 672.916799716065, 659.58636254162, 673.998315217219, 683.031267611263, 651.69648223067, 687.816942959525, 644.290920527112, 665.691670415322, 658.251767580578, 668.988900934081, 677.712302568861, 673.223301743132, 696.168249427698, 689.072047909378, 641.488046540174, 639.040140021879, 671.589345609613, 677.566976765727, 686.873704081633, 670.1714377709, 641.147103561399, 648.791853201265, 654.837427934471, 695.19229651165, 681.486459998535, 677.342436552705, 683.802283760565, 661.318238749197, 685.673015068789, 669.96982437713, 662.588656551309, 665.416523007759, 679.793053761049, 640.855341318762, 679.805916655944, 648.679876617461, 654.28631473872, 641.405244963309, 695.158175771435, 662.89877247647, 664.888104029916, 697.772915430521, 708.622588733655, 700.663955881619, 654.279084966946, 662.430322198019, 691.310726069835, 659.344880089112, 678.761891910143, 622.522921994496, 687.511097128351, 684.714366744894, 660.462394583615, 632.947425424752, 669.432865400011, 680.251834555785, 686.067078629217, 680.874543290153, 671.646675950323, 659.014707598684, 651.955665024832, 673.833352382451, 683.199553544001, 664.382749414885, 666.31888730484, 673.826772413539, 667.595072388934, 678.294339267573, 680.602097069007, 660.678586056825, 629.279017638962, 655.31210556656, 667.153956857532, 672.349427403063, 672.72074103488, 688.644905016443, 624.663194840408, 672.657623486376, 665.786455296549, 647.205666144772, 654.993880429881, 673.110486067656, 640.79999204143, 678.395835496785, 688.732578164471, 651.642728840454, 684.146718966067, 655.208265778996, 667.836773993398, 643.546456579044, 673.060632381668, 672.231747846408, 649.773411479894, 674.346249549971, 692.497053330813, 687.352528533474, 669.693272272753, 673.740612240323, 666.61329471446, 639.591907421406, 678.229809085124, 700.197849431583, 638.5998082592, 687.304643171795, 663.42443286635, 682.594858909344, 681.685898720535, 672.929305868674, 655.51952663703, 683.273496318614, 635.843472890926, 686.283031014441, 666.63774266467, 677.093990091225, 650.664926983754, 679.571749727037, 704.30876495415, 670.726217906, 668.568803149967, 699.625530476366, 681.326841450793, 677.799829284425, 678.732243007239, 735.782979849419, 665.008173585895, 679.419023073411, 645.19655962516, 682.773683258427, 684.496521845793, 664.005217430483, 678.194809800547, 677.726901865805, 664.999508254673, 667.895950213005, 655.753737738356, 698.566419550123, 645.880798883076, 684.4738838869, 654.504986569121, 658.60821693345, 685.412374024565, 686.869122970939, 700.822633228952, 695.887207129098, 656.724077610295, 664.266206905547, 678.944507557332, 660.54813011737, 681.952680051353, 699.566939883097, 674.311792189074, 684.996750755495, 661.164251317133, 658.767582245758, 669.418169812997, 690.064234983531, 683.19991073987, 661.143264144265, 668.684490861481, 663.214796586572, 667.472232467547, 641.99291511535, 678.397537851373, 657.866845936147, 637.411735570877, 669.973057804987, 680.171544932486, 652.552871538647, 680.341085957361, 686.104112427351, 691.468077316258, 666.228217495753, 695.20758941942, 690.543099145146, 666.057014250392, 684.106302950144, 670.809907111294, 673.41460952869, 657.949900130309, 685.54712115453, 649.277668927179, 703.500407534075, 706.100131763851, 666.250236948327, 655.274641781046, 670.776740897898, 673.688949431173, 675.525337838202, 644.408006400521, 658.84455909, 641.362038323348, 654.622479131222, 643.556683318201, 671.55429714311, 693.365594175714, 675.997282353066, 682.528357638844, 679.237670098816, 702.564857039644, 663.68236923104, 660.133791938212, 643.286917966322, 702.153815078986, 659.793353670796, 681.957158154005, 645.800266770657, 684.693481310506, 662.32023300009, 663.875414187156, 688.054970247177, 681.649119590828, 651.661286661774, 672.793401544634, 684.783703529275, 668.907577896495, 687.734856687889, 642.845153511131, 655.977600126634, 688.880285571904, 695.784961349294, 648.710648629551, 670.916038636203, 716.160351850799, 683.404802603755, 685.858106844985, 696.537668490862, 692.293814993477, 657.43256879451, 672.275652880784, 666.501866555558, 647.976169395581, 649.694524914252, 695.769748375059, 685.595682736332, 645.312905756737, 692.507938166855, 669.996398026254, 651.697188491358, 664.943708708971, 660.607538608431, 689.624006843486, 676.809535463123, 654.797335115629, 683.185201597233, 708.146057394583, 666.298887830176, 652.987144011208, 665.789701344062, 659.171543931404, 665.759638293615, 669.959669149454, 668.407044640093, 663.65187138358, 683.448348470863, 681.704285863437, 696.76203275337, 670.341962289387, 683.772359194875, 671.955313262057, 664.18099695736, 642.301958126679, 662.529888759988, 685.277780256862, 683.705462388284, 665.394904492549, 681.880979906698, 696.256932755497, 685.367822951986, 685.854554904624, 653.025791185468, 670.258115566071, 676.537114693082, 682.817951435229, 688.419189388622, 650.673416432075, 662.714444676587, 658.589387861352, 696.591382117196, 668.080837467272, 649.602171288289, 695.082918793593, 651.12466743294, 674.447541881866, 681.071753711544, 669.967874347616, 715.248653841593, 662.000091845702, 655.917583067565, 664.258272893429, 686.013816726871, 667.037340953014, 681.112889375117, 662.000588113745, 688.876962219872, 659.373825860307, 662.986213674169, 652.525825892745, 682.14669479833, 713.104653400916, 652.576249824111, 664.426478048861, 688.880723540312, 648.742629567419, 682.1716380581, 658.639616915042, 687.697695240802, 658.280056735535, 664.755895370949, 669.863024453645, 688.502573886538, 681.294855226228, 686.15501446291, 683.654671558423, 678.373430533191, 654.161467710968, 668.276541166564, 631.50491879141, 657.157646510933, 698.609729838561, 670.82180379803, 658.467874549928, 669.549028222768, 675.280299952909, 663.710072688877, 682.240636996154, 669.262129349983, 652.466257222487, 637.022732643562, 672.175823948096, 705.473883866036, 661.416906787475, 683.098672287389, 668.400705821486, 682.306334604396, 661.881687375786, 638.84894038742, 657.942714832034, 618.38574915241, 660.200209463186, 677.933978424591, 671.47706008053, 676.59324022771, 643.301967420587, 686.147094413963, 651.475888455358, 679.913870298348, 684.056713797296, 695.350972013143, 667.081657105196, 654.599072750382, 681.580484546037, 642.512865230001, 642.092892157636, 663.644825351303, 650.302899590652, 697.706548865168, 683.957395293283, 679.373852537076, 688.179279464398, 662.948746048642, 649.054210379079, 674.348285618877, 685.208310067499, 704.167359141403, 671.315801505025, 659.424811461678, 674.111353250202, 671.462141205928, 676.81809330229, 692.82265469772, 656.278420026303, 666.225844963319, 682.54071312161, 683.577056389767, 682.036278152146, 654.020033866999, 667.401394668417, 660.932911996903, 671.639172512766, 682.322785911402, 639.182814055835, 689.611302780235, 667.324092126365, 687.654853530776, 682.859678137759, 663.239246179873, 676.213158775953, 638.266990168587, 682.394828339123, 683.17994902054, 668.239248456561, 661.564213171913, 679.849491974372, 712.96698963565, 696.973535862356, 648.817086838666, 690.048106228899, 649.088075278744, 679.620495513848, 682.11904250574, 677.359396057625, 670.496033141281, 650.696227879054, 660.41412876776, 665.201812241181, 703.159917940053, 696.631918804699, 674.105184675415, 688.62871766424, 681.591866685637, 656.919869167559, 693.900111522773, 682.081618088426, 673.364719764039, 665.773968159646, 655.943720741401, 690.025539514796, 695.349193584372, 683.539838499332, 666.642451562067, 669.952170136953, 677.932316974272, 705.838365876698, 678.478103851772, 686.562419260873, 660.264645292142, 644.252805380796, 676.077711294362, 692.882618748911, 681.907502476334, 656.928418951027, 673.659546369893, 668.410287528032, 666.474957772065, 702.006516005926, 685.183556492405, 709.634771224758, 682.432006474925, 678.217894137259, 678.592940994788, 684.115222118058, 653.450666232242, 647.603646472013, 667.471210748773, 643.480243800498, 673.713162898779, 692.707994423549, 692.774897308927, 668.045288609263, 670.233581933233, 667.701701707335, 673.632546988718, 664.557789504847, 689.407067609172, 641.077728092585, 655.149777321352, 662.048701488672, 685.436425798323, 652.335838972122, 668.68507756237],[548.011715131545, 499.165334522916, 501.500106290415, 537.899604590368, 514.558972672438, 525.851375752818, 517.23936333874, 518.797920634233, 539.155687352778, 476.945344721754, 500.881150961062, 508.777586172685, 502.108464139176, 506.288681740698, 543.294257209698, 518.693195526097, 531.801593892963, 518.689552958683, 550.211596940004, 501.526140031451, 502.273886923467, 519.464497013247, 513.932514036911, 526.728777266359, 538.192692048573, 540.318474359554, 521.712765389138, 503.988375175385, 522.404530645626, 591.998708263009, 489.294737360383, 564.154237431165, 513.987326377968, 482.905158157038, 501.000633983156, 498.817859717584, 479.473244072733, 492.301746840297, 517.842830649871, 511.589577175895, 549.996580106584, 494.468755065297, 530.760822213924, 498.527126256089, 524.010466537378, 521.448789515333, 566.618272374579, 520.137844282158, 513.252055722977, 541.811608049681, 532.044217531987, 518.895298110583, 527.097732013607, 522.587473342175, 518.97689550562, 504.570699513813, 532.802607170001, 518.562735018086, 551.468826430214, 523.031208101713, 549.923992633809, 529.305205425031, 549.780925819131, 514.442710369965, 548.185134328964, 537.667015484908, 516.811278341238, 548.991693132589, 495.439634151387, 524.673742703312, 527.653271372598, 495.478501240625, 485.18576013702, 523.699795587663, 511.697115045578, 523.827264714322, 527.547503079117, 530.738818014464, 518.933320428767, 484.273498556429, 519.613273567553, 549.817205865896, 519.138878006972, 493.361919959286, 520.832322130911, 498.328211106886, 494.641844000117, 512.202684561264, 523.800767026533, 520.354547224459, 491.991273143116, 517.645508646819, 493.449775070965, 534.145434190096, 523.662912202574, 485.561113259382, 524.24817529329, 558.032843185909, 537.915163780119, 545.01375893425, 534.275621353827, 535.692192680186, 509.132726752984, 530.735966624728, 518.034187798384, 501.422426993362, 521.521344075072, 485.359678605479, 519.743898027628, 511.20583480317, 531.568103907012, 503.521071119468, 538.149564937544, 545.214438763599, 506.271259600979, 523.62446526204, 530.390440428935, 517.763858500027, 500.00031418718, 521.903461571587, 512.30807124851, 505.177730083631, 506.120438630058, 517.029159194087, 526.125054762695, 557.297011319363, 524.612934780239, 525.403020160453, 545.007069799792, 510.139701988981, 533.710480253862, 486.440541512536, 513.454813829143, 507.984567570589, 538.413967517065, 563.518518829495, 533.749303840278, 514.245926869404, 536.934461250085, 522.36272274392, 519.986200218005, 508.147187920308, 534.877483392499, 505.312362116619, 536.518369782881, 508.814753993816, 552.686942792345, 505.26906461999, 526.246857222954, 544.848331483907, 527.549153495879, 518.726893217947, 522.968178148577, 529.826595699428, 512.51761668587, 552.701968691817, 514.249473767172, 492.360824100518, 519.83710316365, 514.191255385966, 544.114979433195, 525.588396012075, 517.235778287217, 544.198022376118, 489.72816634397, 509.159262453658, 539.328278176989, 507.142482991348, 566.010903503744, 518.299976102274, 525.449441149781, 523.80996362472, 512.690482146702, 512.057401922881, 532.538533693594, 530.303340296187, 522.112023921997, 533.718681731945, 548.050508090916, 526.96423513132, 511.435240628903, 521.248671762549, 519.830019468676, 525.364548501586, 516.502872297595, 494.655587246161, 535.925783243518, 538.3725551923, 548.925007174465, 517.70581881989, 517.643845144073, 516.288269466651, 518.203806026149, 520.884824944192, 509.196093750517, 512.299133144153, 515.435647506215, 517.217072677314, 510.487134367611, 515.772243800567, 521.717214297981, 522.500125164826, 542.33894380163, 518.28454005475, 511.430554313035, 550.968576816872, 522.280718781774, 515.324973852317, 493.752147962145, 537.505375150929, 520.28085702233, 556.950115698188, 510.416836069072, 511.472595280545, 511.78308827126, 525.558315521338, 526.250499354564, 526.272474346725, 530.144364505412, 527.202085453075, 541.407891491185, 516.574786794016, 501.352941930282, 496.796364628504, 516.457761841743, 512.662288167267, 505.802918654465, 523.05838331438, 504.825649072761, 563.07112692672, 527.090266710599, 490.786414066348, 547.364990009398, 509.374400010363, 526.668687473901, 483.085956286765, 556.555085966777, 513.834403090404, 526.71264667392, 551.146273101829, 537.911939858985, 532.71635531731, 529.151776969688, 540.791016945861, 519.493367936747, 519.676256310617, 525.064789613475, 520.740102547085, 519.722624939895, 517.102340982712, 519.919318553499, 506.769374680129, 512.783192982828, 505.219128693374, 524.815016118842, 549.420454357833, 522.723629885977, 545.378631518489, 539.953331207733, 533.30833770957, 505.67918594357, 515.623625250787, 490.831487213067, 519.242343429781, 553.146659531843, 561.881029772984, 528.084028204149, 517.937934140589, 537.909705314427, 514.408045458559, 525.150752602025, 562.028489719975, 530.97314022559, 527.21072300357, 513.894190646664, 546.612211120255, 540.531338742041, 517.133074226021, 511.561191005725, 523.585339884126, 520.067111925554, 483.439421056135, 521.186232749886, 496.53531197303, 520.615851980103, 517.230009488954, 527.817101850007, 524.387954317456, 524.302970360056, 524.133614043215, 553.994852764315, 530.803675583277, 514.463413665122, 537.491052781739, 518.446440219184, 502.876372095244, 480.18470767375, 556.350296063708, 532.524207008571, 510.659584173132, 523.74515201981, 525.550467297629, 525.786668588063, 508.586744368708, 528.760744236351, 536.28988271446, 525.947161832004, 514.793381531784, 513.667151521158, 525.079958362101, 503.83269357398, 532.720986796048, 560.540164700751, 481.919259567963, 512.371880242845, 526.528105038112, 522.341713145878, 515.65291794612, 523.574113652825, 549.655706897681, 507.694810055305, 528.371647254796, 561.178184420014, 530.833436921439, 542.848217321876, 480.933289448953, 562.896731892283, 511.873378299272, 533.713590974274, 520.939130277997, 507.845878731738, 515.114367814312, 537.362323631133, 542.573574175045, 527.866552923523, 530.578157472086, 490.244774282177, 555.354042891156, 521.757615939916, 552.356442883897, 539.010003097795, 513.47406541925, 536.615249272382, 517.259441230181, 514.341065654916, 528.942020102485, 502.879426764157, 540.091040252094, 541.650817474083, 499.930493455448, 510.241265021882, 531.663539275299, 515.872975246174, 556.662967021593, 529.171620032631, 497.628484484024, 575.093573645315, 496.747661797946, 527.626495189457, 512.088915226989, 537.099554382075, 511.588244713363, 529.884245063637, 502.77755550917, 520.946204319767, 517.061703763942, 519.581079622837, 542.785772644718, 528.509458415596, 550.413579070387, 535.026457471582, 563.534218587079, 496.082231225488, 541.185814633461, 552.329662439348, 525.412035493301, 495.509953182498, 507.846841290754, 555.039247665893, 514.828548323519, 509.792010397841, 524.554550608397, 500.369736693924, 499.821336104627, 527.065523616894, 540.312828133754, 512.04390418595, 507.42511350009, 526.010409744339, 506.889142165862, 525.573149957706, 504.066109894394, 552.523563621242, 549.164088636489, 514.781355885894, 516.781172345117, 518.832310569188, 512.152556820254, 508.86113541223, 554.666845815345, 517.338783472571, 526.233509652609, 521.538719682493, 541.827897821769, 523.09295389054, 532.125273697449, 547.684143405903, 527.973589691332, 525.579077637606, 528.429026831235, 509.946592382448, 480.776410473552, 540.301056204636, 539.611106570205, 507.037098094552, 531.789459794736, 542.190715782753, 529.439809396415, 529.335580735852, 514.855423073245, 527.230213090659, 502.935715548618, 521.75322293097, 496.200546670894, 526.384688336244, 514.404204142155, 534.394398420776, 551.545645600317, 517.056701050415, 534.67474055253, 541.31070261041, 546.734855929727, 528.124344169318, 536.813000396184, 521.126260085996, 535.738266682398, 539.58202078309, 549.643000217807, 489.729455828633, 511.675125566592, 555.161070918517, 516.560646150054, 516.595422897976, 529.768561020646, 556.312908872727, 515.984223198815, 510.900353956589, 533.256721394488, 523.941272586502, 486.487961925446, 539.732049800733, 512.506692270653, 525.605251684137, 507.829386064567, 541.948740099707, 503.549167027081, 522.882275378913, 521.390007825409, 551.616927605094, 540.536124720107, 507.658535849991, 516.889974846399, 524.570747214257, 514.176615221045, 535.237178576212, 532.119074147143, 545.485158223494, 535.488401243688, 534.673979868114, 526.447465903443, 506.136169636026, 532.491061530096, 536.783299258625, 515.266039270254, 504.898488810688, 531.008791074818, 520.021108086143, 523.368685012591, 514.823696237591, 494.447461721617, 519.471168441871, 525.334520591394, 511.243449669255, 541.323394983259, 535.71460270738, 530.248777782236, 483.64427301005, 510.15528045779, 499.052125627861, 495.91870570786, 493.030226219553, 524.100441649394, 540.146552141193, 519.938012877892, 543.242378859912, 536.242570666087, 524.158747167557, 534.341546839162, 542.355041501106, 507.547206688288, 500.534059696954, 523.363263994075, 528.709697376989, 528.345401949887, 525.607557910197, 554.358398751526, 522.514760504427, 539.795701960032, 520.933773861657, 538.962006332642, 493.312559984394, 546.101894128373, 490.310362012735, 504.914701764249, 490.128431237954, 506.590812522544, 558.255226569462, 514.858031460121, 516.802221690676, 506.48980792702, 522.086788744581, 498.836264444236, 516.751532544639, 524.410488137574, 530.475826570788, 511.071742295305, 541.532584724844, 515.527483752819, 517.63481176013, 527.695990506331, 524.198996443224, 543.678815462596, 515.350257250792, 520.895205887193, 518.310257642228, 537.767531894212, 515.963436175414, 522.371161052511, 508.891023646278, 507.22487306056, 515.436967453384, 526.908192972099, 531.725868383185, 545.526931461975, 501.831211067711, 538.122741877535, 526.058737426629, 520.926712561307, 505.81258131766, 555.907739631394, 517.375443323793, 521.469899050878, 546.065000254063, 527.879479221923, 550.782807815043, 526.601116235302, 535.368616364935, 548.894595517833, 517.578626795056, 550.118454423756, 538.393807202672, 528.430352554236, 512.82639912772, 539.535006636223, 494.955001738525, 539.649006262116, 529.221677000124, 535.353025073946, 554.035531361125, 522.093148430488, 528.891147384366, 524.15871145119, 519.08529000272, 527.048569394763, 553.706013036276, 520.244484014915, 507.461119204736, 523.294793842991, 498.189544648529, 511.669282603266, 493.859623342472, 544.645844365863, 532.075916404357, 504.219053733177, 523.757191649526, 522.568284973486, 554.697389004382, 511.06004607321, 493.060803188883, 513.095766210339, 512.516464210023, 528.680282302999, 565.764199990214, 545.569138537133, 514.537769324977, 548.969399888813, 515.726865548374, 547.809536412152, 529.183100910554, 553.077874374906, 521.380695429794, 519.309357065569, 549.403595053001, 512.826689963507, 493.630333307369, 532.770094095755, 514.115582268398, 566.461329685074, 516.491501619899, 541.348541909012, 539.502845060379, 532.718184814287, 528.689610096737, 544.193720067362, 534.671997835731, 539.047762946917, 513.469531192865, 525.939317108527, 512.088582729775, 516.020773715152, 525.331948172447, 532.060554865753, 541.551249030895, 507.592682503667, 553.872863109114, 521.364102557445, 516.364407999083, 513.800920443742, 539.045037891512, 511.23032396196, 514.35868462986, 562.321272076812, 540.863604307348, 513.545429618605, 532.740232784051, 550.336081403952, 543.651979707564, 535.212171482879, 547.64611566727, 535.608655649982, 517.96304321967, 552.893488948266, 526.224130471184, 506.46887256847, 516.322692538035, 494.262032646294, 542.298293476028, 538.408439589357, 539.202317003281, 511.34973355594, 553.6421365079, 533.786856353835, 524.568619249764, 496.460090540501, 509.818628777564, 506.521123801452, 533.420014828227, 514.379229329772, 508.910147264097, 525.379447589279, 493.436114932449, 525.660800379836, 541.615824285382, 505.066162579887, 542.153469005112, 523.964097356604, 569.617540546118, 536.803071526176, 520.423787794432, 504.314933043446, 525.37579958266, 497.398278138584, 533.281118686278, 499.032910857031, 526.775189256782, 513.754545659856, 513.8701286682, 545.238848701371, 545.130628269999, 495.946226526781, 519.326114823533, 539.822959162737, 571.254731352837, 513.224358810401, 513.114965692832, 526.946863836155, 495.578879739123, 520.222175778337, 517.023093152816, 521.822287280174, 508.298011752764, 546.799628871726, 504.919687177921, 499.027738327761, 543.400212142475, 523.239966803264, 552.536452020409, 500.6900587626, 527.873265304272, 539.341933661329, 521.19167332415, 528.530513835806, 526.959566773633, 530.805685659641, 489.952011592785, 529.750949663575, 477.568166327346, 529.61229981196, 538.043488540182, 528.326931859523, 518.336281469729, 480.444478630249, 505.34803937809, 515.666259568596, 523.138305987219, 510.54924072735, 529.65438889663, 527.998877295612, 568.415526601328, 542.431206335208, 564.570219268018, 498.707473523119, 516.731253827972, 529.553980848527, 535.061975011148, 522.738197520316, 506.137533972663, 512.239819684263, 524.450847487077, 574.201130311154, 534.462270671512, 527.038396882298, 530.774977028277, 522.656514579856, 533.276921681014, 511.655800224523, 525.684193031616, 532.378881648977, 458.834909067221, 512.233320645441, 554.312300969858, 550.326361512164, 551.161410628033, 502.568018408226, 525.048531226388, 546.225517105017, 501.190870283887, 511.921067377451, 557.698994850321, 518.62088360678, 544.923268608708, 500.638911213422, 525.05993654132, 482.529715709798, 534.361500551033, 533.384432449719, 530.757525718427, 517.594756324206, 510.488646492225, 501.338648743393, 587.73934527159, 512.819256477154, 516.50248427574, 537.093574856629, 497.56228982034, 499.799582253642, 511.834417836958, 543.700371525164, 496.024316622887, 489.090764172046, 504.735001272237, 505.083147247627, 510.527593786094, 538.464919945934, 527.970961511173, 507.358414182303, 523.281017828749, 490.363080410947, 520.49501439445, 526.567525013153, 554.667255144831, 532.063317068653, 546.340830652318, 547.55589006991, 516.814397892941, 551.189439270257, 533.841922254456, 552.390808525846, 540.58900833782, 526.411593502554, 488.178976836947, 511.025385535621, 509.692715674567, 543.143995065453, 499.957242671317, 503.426620379306, 527.852395184946, 545.940151159667, 553.821191905347, 565.424597833633, 538.50878956085, 539.113579366597, 535.801902968345, 500.866307289761, 536.918871734214, 540.680493660085, 534.436993507282, 539.368418906955, 522.99437558501, 522.139828575546, 529.158038634134, 558.666816829698, 513.489249402611, 521.952251774001, 520.888967059223, 540.583752437993, 530.745437980256, 512.824295258584, 553.261486599263, 535.702909992671, 508.181455333955, 533.759257075511, 507.715020392608, 487.451769604835, 531.23789695478, 508.037162330022, 503.837201399127, 553.837188169207, 526.122258331426, 501.173682749982, 523.268200146654, 510.164272234404, 512.246003418915, 526.201888757914, 521.707953652631, 516.000144120363, 510.059137883651, 499.415482591455, 552.33688647674, 524.914431724031, 550.600741908336, 502.378161994, 513.072759965482, 539.33713557381, 555.990956722161, 534.093182135969, 523.368747026425, 535.754660878045, 529.318212636473, 539.368229347042, 546.651945875899, 517.758917136707, 506.84174453358, 521.283265369903, 536.098483369158, 523.390032902435, 514.161053147394, 535.248067970705, 526.485763697217, 522.760660833824, 521.997824639222, 506.015926512908, 542.26774764773, 515.986641319174, 527.291566754745, 508.22977751062, 504.524014561852, 558.828282214378, 523.512936740272, 545.848998329728, 518.46530532978, 495.780728729633, 505.01144916486, 524.364093007408, 506.464993660803, 515.595495299169, 533.420518703335, 510.583404498655, 513.889319011156, 532.685098553669, 551.526454912282, 494.405667231501, 505.129839159289, 516.287933691778, 484.804205976266, 537.298256745352, 542.321744150517, 528.433316666243, 530.311493481989, 544.652235517804, 558.678027847896, 514.695037636742, 517.23079058905, 480.356221311922, 527.977451121491, 521.48430290522, 521.437972539145, 523.002831673911, 517.731632962259, 544.777460471281, 541.751883688498, 508.606510617056, 541.725477341694, 522.372926754433, 496.019000418387, 515.493491587549, 526.149587338459, 526.553527990906, 495.34245059062, 502.747680804378, 526.847495537308, 497.778715687991, 543.545277226485, 554.123880620123, 527.310483557, 505.632919265439, 516.700377204948, 531.851484179562, 513.756471128517, 509.644691869969, 528.246082105191, 529.650386239155, 514.698638680498, 545.672279176245, 529.878507088492, 526.87895197398, 534.073203472292, 555.980648940412, 496.825027238573, 528.094678698361, 529.475913192636, 535.219096465505, 536.156995288953, 535.591844055247, 499.685849441712, 527.099808987952, 488.797848973706, 491.388800983291, 540.121842624737, 535.633502065843, 502.597461180897, 520.53298601809, 531.743869699522, 524.767630259167, 505.777454213873, 501.397158113034, 550.420046231291, 530.625487395082, 539.124098636079, 533.509547107584, 484.798821972029, 525.585238683543, 548.393008223565, 503.545901015782, 519.180224843233, 532.797565962344, 547.191844171272, 529.371204960141, 555.75703810858, 518.640898938065, 496.266923699087, 498.734518869041, 526.190633569302, 517.488640139829, 545.092786392476, 510.996882609205, 522.271257760156, 536.974397437446, 510.74041047914, 512.185897441965, 520.149552769788, 490.95037844701, 519.315684865152, 517.659100250692, 524.491435138721, 509.330558319616, 534.91657064476, 500.702575538728, 495.130061794733, 540.458411923354, 524.694730024296, 527.223041169188, 513.216950274729, 501.230939470631, 509.686136932729, 500.80733510896, 546.6165553318, 504.1829510076, 523.317898510522, 527.521102701832, 486.802574503327, 510.888326369972, 515.200501694679, 527.769335366812, 513.000524550516, 505.265394740325, 522.22078526762, 552.612617845685, 524.611551604213, 494.110263504657, 527.004484630832, 489.015265421764, 520.954541604063, 523.467761760585, 535.271492051927, 536.117145185822, 536.701930916491, 521.181180697049, 529.562109114254, 506.77815040246, 506.276252574472, 527.40184687047, 542.16304994483, 507.79410143759, 508.452296576149, 521.598621209361, 514.312541740738, 525.00722417893, 531.183521642981, 507.71056033861, 540.829679953693, 540.991875361434, 517.733523597071, 557.268990060375, 537.622386888852, 510.118232578472, 500.232589205308, 528.761252356339, 561.195666203744, 493.889707539903, 520.171372580055, 510.422227766602, 536.454024932797, 510.765254594682, 538.709843776878, 547.610777375758, 526.18910036612, 533.894045735464, 551.087891794211, 513.462298470331, 539.125934297003, 551.424253631013, 525.085783732266, 509.603099078152, 528.515969832097, 528.186245541936, 494.997298684433, 528.375403355328, 510.40364769675, 508.971648720174, 504.7417506546, 547.783606784191, 503.472323458299, 525.235458968658, 509.063072592437, 535.108268141438, 534.229323179861, 528.276573173231, 510.522191116932, 506.974231113013, 532.430500979461, 521.525126020269, 538.804459343693, 530.901867695361, 506.371697795188, 541.941331240926, 538.352377666746, 533.650444235037, 500.932668860834, 523.07189290221, 485.431245114388, 516.344254358418, 541.571615988947, 559.018058814826, 556.343732749379, 536.916548436562, 521.436371595455, 516.557647541667, 544.536459781515, 489.666139215312, 519.158448703119, 500.528355339088, 557.143583349647, 523.746158063317, 526.910181270464, 519.850785482146, 511.968749981849, 528.192331316535, 562.32643570986, 523.657523083762, 506.325763259449, 525.841334364778, 533.840867011928, 523.544574795109, 518.516687581605, 543.68169866076, 493.882014848291, 518.04883784027, 522.98832499237, 556.590663630182, 528.781285843883, 528.280408183854, 529.056592809016, 529.663090026615, 532.947964642142, 477.1861898461, 558.436390516654, 555.475434787621, 540.16398029416, 490.997096492648, 535.411813047521, 506.832680811347, 517.043106494409, 525.799731121506, 510.281155265697, 512.567539908875, 530.988571524672, 553.489938723872, 517.245045000499, 546.267679143105, 535.412944165894, 531.434927925042, 530.823966512923, 503.485442587597, 498.504737800096, 508.410256473839, 501.847387511477, 506.472468731078, 539.16355172658, 542.959921112534, 501.903603898813, 548.405018636168, 483.769460243157, 510.879097612193, 493.975031642413, 558.666353228642, 546.640091249096, 511.871030300203, 514.414498164334, 544.875912284907, 531.786326859188, 526.224270945095, 536.293270121817, 497.068717102354, 516.858688428994, 477.32603523733, 536.182149521885, 488.648520663019, 541.655873075705, 532.23947529811, 497.235552446225, 507.865786472494, 513.433896877806, 509.64123961274, 524.575468325008, 544.274749915842, 513.223241102264, 520.294862753076, 507.875056586181, 552.660894158073, 525.943259839855, 563.74300711107, 525.851280037408, 539.03242145339, 528.161077232071, 555.502948945101, 505.235654540441, 527.759917073425, 519.89280704027, 518.719512861708, 520.890074296924, 507.081472358394, 537.270715326715, 503.95782293145, 522.751880319381, 503.66416292458, 556.895511233975, 541.542882897525, 539.111465770007, 534.386899968942, 506.927654981483, 514.609520401674, 532.872814518541, 506.296859939235, 546.788025834837, 538.553500452899, 542.134032168234, 537.553222269037, 532.626871825826, 535.561286932681, 530.954311449255, 528.001492137297, 512.150126499137, 525.728380222515, 543.499312710722, 522.117018251161, 507.222177247988, 561.263100827883, 556.890976229726, 510.326831821585, 506.668666055176, 536.469583126951, 524.3502747404, 533.484672442766, 512.865749049482, 493.917250999439, 522.456728641519, 516.49915213476, 532.971321732943, 520.286865306904, 510.406510722415, 552.920198564176, 506.189230972599, 520.996521626176, 532.26642527245, 518.515798272166, 527.355567892863, 524.745143728712, 530.120561181251, 533.798177351634, 508.407448728062, 511.212942876518, 522.394570052419, 519.341014437822, 554.216560808571, 546.112042670754, 509.488724286934, 526.923287786942, 516.578983350402, 563.766171866054, 532.764159598964, 526.565984970809, 540.479120558639, 537.104259172359, 524.957560802203, 514.095979206377, 536.963833637119, 511.097273909905, 513.336835084015, 531.607713568755, 497.124336989051, 527.44525552315, 527.485392024097, 528.793235015929, 517.159133452249, 526.378506556306, 525.970571915747, 512.117452166268, 533.060424658001, 520.062000342764, 524.674503983455, 517.589895326095, 536.149971257186, 533.341782512421, 542.773839328337, 544.100988818193, 519.942117572621, 522.063961315027, 513.827221952226, 534.581678235024, 525.23916622889, 531.752123127621, 524.720354683809, 536.717619290273, 512.572695817927, 521.172068080008, 511.996194981868, 515.223765014671, 522.89594846204, 524.259628751436, 525.673428517463, 538.200749814446, 564.415195942747, 516.461060153082, 518.54177633811, 538.52419531759, 523.421988735235, 515.304677899699, 545.571616285174, 512.038025579669, 534.363714392485, 494.195093550173, 526.399179626933, 535.166317904976, 561.43174500937, 533.780896201839, 530.633158991326, 545.787744759358, 528.727055356249, 551.166878331674, 527.281939546717, 510.497369979389, 511.297108548796, 545.153691048627, 543.238418158816, 498.125399131857, 529.011438806215, 537.272397099561, 530.526189679251, 509.994737589164, 523.544867394539, 503.908207485606, 509.390286870523, 540.36640120319, 506.858022643132, 523.007570056692, 534.202198398452, 525.671108209388, 530.316388277519, 523.848787022481, 520.921550588316, 508.133760732441, 506.409785008067, 539.268724285474, 513.3602729424, 564.646864157677, 515.285345070984, 511.654608605145, 514.457131379743, 528.669529464829, 513.516847117078, 525.499599500115, 499.598596677124, 539.178705707287, 517.691999357382, 505.00335964376, 520.862023015153, 520.487281294922, 538.607710097081, 521.131325679178, 496.65652259531, 554.312795378368, 555.219641880893, 527.856917651229, 515.623173187395, 531.335309870613, 546.000631269691, 549.75722752059, 544.812262526469, 536.70895166245, 529.388769631827, 527.841628634379, 527.545792199821, 531.002439768336, 544.244077694616, 508.439877674125, 497.374784805812, 518.703432062699, 524.424890400559, 552.316943074869, 536.702080145788, 504.010006553789, 513.000281356664, 532.51744586646, 511.821874067711, 503.990987885748, 489.939837669949, 501.00287125712, 507.718468603502, 485.869941402655, 553.783960211447, 501.455582232367, 544.635362101253, 517.858590940038, 516.322072533733, 486.197278792295, 513.249498496762, 529.796583196613, 517.501846935645, 522.277181611305, 539.201937952668, 529.510071505828, 532.207468405587, 547.652514546413, 523.925378444911, 505.316711132883, 532.631665924576, 543.394808278194, 496.148185524309, 512.186220937423, 515.104105765817, 503.941919389172, 519.196175087476, 506.118312735299, 485.530186128028, 504.884155202946, 506.333965258027, 501.642422723667, 523.165500350021, 537.193200253265, 494.680701081098, 522.543393203828, 521.976807175423, 547.749814222968, 543.419542498372, 517.808780181592, 532.464337519776, 541.398231911147, 535.078465024528, 533.029956544067, 545.672678998636, 551.089196002214, 529.065991880538, 504.818488106943, 518.560778240933, 508.986486568322, 546.023782284573, 499.519169971305, 493.056715770485, 518.440645929112, 509.076609055692, 524.268944799937, 520.281895056328, 502.317485198275, 519.995956092921, 523.183025367545, 517.464752816384, 536.016425129077, 545.962791322714, 519.442194485213, 521.606049961441, 533.30977344297, 514.84387076399, 530.445381911344, 518.466313776447, 507.730264068626, 529.663982118772, 506.394291140561, 530.105466330056, 523.406209554904, 558.189660434801, 533.724394841417, 533.358745647711, 529.842500714498, 521.700741420943, 509.419969295069, 508.081961099529, 524.652577347878, 522.238229283986, 508.140278816492, 506.91396824414, 530.142249743276, 537.910495094625, 557.202671187235, 530.567442720617, 525.930968029135, 563.802620145436, 514.434224783287, 511.945701699355, 540.460074263106, 547.190569627368, 533.383095892315, 508.145837754621, 555.046715845942, 536.905021725547, 526.803553307069, 556.513154500572, 523.964337905164, 502.647335965134, 497.926986723771, 496.187441058212, 545.862318062802, 504.987580924061, 528.811250120654, 508.462405803282, 544.953925595259, 530.852432979397, 522.898585802699, 532.479809444309, 492.130909917267, 527.243202156161, 502.06266074387, 535.682627620249, 536.135328796888, 548.925489114588, 516.169270210187, 538.431703349935, 488.903956540045, 506.988520085197, 525.330222676732, 512.200534767729, 527.732114308508, 541.141020960578, 534.131996860033, 501.72700636926, 485.028966845961, 509.66867435697, 524.711298246001, 509.383308971357, 516.21660115534, 536.55892200228, 554.672497210831, 530.120284468404, 520.923066608862, 535.115552589667, 527.793955935008, 535.129492416395, 510.73927345537, 512.857702813631, 525.260032107518, 504.13090599152, 509.983333641453, 506.55197923262, 509.564969183737, 475.566290494122, 518.567392396467, 503.403534936653, 531.177845416316, 541.85902027174, 527.305680980289, 518.971484554917, 522.377373062733, 523.695334468131, 527.618216378622, 513.177081700603, 504.763174839621, 511.622728769985, 518.911088580964, 555.770762100218, 524.632244064995, 519.465047661468, 543.149981334928, 512.237729892986, 488.101366049166, 543.70295131726, 535.997702739791, 489.15119169131, 552.322157915065, 519.528744732917, 498.986131733025, 475.192047355038, 536.006359017293, 494.238831160384, 517.309524435725, 565.618410981409, 553.800464960594, 515.137408351249, 537.019764515089, 526.985047709946, 549.270450172219, 542.043216646679, 550.984893081588, 531.552786017338, 534.266418109154, 545.689929272042, 517.197814898928, 500.914840877859, 507.069230390155, 544.22418753852, 543.701860506985, 536.387830329552, 528.760170469379, 548.2640899881, 527.330186462722, 486.769945425514, 526.200470219459, 520.239374619083, 529.116567182082, 515.773591116824, 510.401705840781, 508.815002283269, 498.783513330253, 498.867052309744, 536.765343438003, 552.318998997871, 515.320922832445, 515.093267103988, 502.773534817354, 541.606341340344, 507.198593983159, 526.860089615863, 500.406571136748, 556.243758105363, 548.265602735963, 522.944688257595, 514.572446033052, 528.400884512364, 531.225821571852, 506.625538659467, 495.554269155283, 541.045012241818, 528.028176555335, 504.609897637524, 550.449326461782, 505.901831405098, 515.890871244486, 517.620594348122, 523.207066559119, 528.163986606875, 539.705850472186, 518.359714690653, 521.000301360856, 525.606099855041, 497.028632888851, 513.713815640959, 506.706887023693, 519.775479364048, 531.313480831187, 527.794497031314, 482.237525144339, 547.395858901795, 541.230659249809, 528.348654240724, 528.168715430935, 546.37117041881, 520.816468963041, 517.11493305397, 527.283944382749, 540.56824316201, 515.194919155699, 525.698556666683, 506.093534170277, 499.137792919962, 540.869681961994, 530.771426101337, 540.642825996616, 525.5042316256, 509.419254394928, 494.998558385633, 504.607477825964, 545.370929292912, 490.057337701079, 542.188082687414, 537.952692326818, 525.275723844013, 532.969973806127, 523.518606371366, 510.034783196749, 529.949585858175, 517.178177340929, 533.913147519923, 520.847779254867, 531.571568132672, 513.197951814357, 516.378400341481, 537.068719010737, 551.5526469117, 526.380259078745, 540.068958367051, 548.212157997197, 517.503648909795, 516.205163917629, 498.218963426627, 524.3012894401, 514.998753242491, 500.439073228111, 524.64018694558, 519.111670615128, 506.648233672349, 526.364384551798, 489.885187350873, 511.565678245644, 522.580867264486, 535.72001577324, 532.018150352185, 506.603099855861, 485.958168846546, 524.642387586757, 519.109891254172, 531.949526318815, 512.610175924993, 547.299324441965, 533.656166583462, 500.500212938123, 544.544763690474, 503.5476054835, 544.805489239881, 515.34450435354, 525.531466472742, 512.429804492483, 517.962215426834, 526.253470053793, 534.159255229528, 547.719123075799, 505.65608381481, 533.511094355047, 534.241795740207, 542.477314609495, 523.005022676345, 521.155655223796, 557.309151240601, 545.559468608393, 511.637582858421, 510.021247037522, 504.569753005054, 510.627000076182, 510.836338110665, 495.787184484725, 502.660841166166, 523.795976090312, 494.304374689297, 545.430242623645, 537.715820462227, 559.475374097728, 523.286235999997, 522.077708145102, 496.827750281999, 505.947600644025, 515.221634226622, 523.411532609849, 516.328615426296, 542.476527467791, 519.212734100798, 546.087689588891, 503.707562900077, 512.193976924394, 487.605146497326, 537.397471282139, 529.113379631648, 494.290411167151, 535.780771998926, 478.772362645448, 511.074013589447, 548.894790627, 496.462232158814, 513.775632738689, 512.269374923547, 506.683079476877, 517.468071152387, 514.939441975479, 532.136809280673, 531.84025631788, 513.75808303725, 487.837872948365, 502.14918368961, 514.665500919278, 547.311385013781, 523.88872622549, 490.227098374967, 526.521831699874, 481.215672511071, 509.884561710959, 486.860677458275, 541.306287277146, 493.498552959391, 513.674682832283, 522.89150917731, 529.421774899298, 548.074117814399, 501.65311635384, 504.495721118539, 482.434950831409, 534.542352928842, 540.910110662878, 511.298588749253, 539.250033086895, 562.898709485995, 538.414009259701, 513.280883951359, 522.268332890079, 513.30517313077, 526.953400149813, 555.772575642351, 516.155761964477, 505.574691213585, 531.587489027338, 507.312012806654, 517.318805070751, 524.034979999244, 554.691586602801, 532.141116605748, 507.130824412088, 532.273473191628, 517.039742312629, 527.435493522111, 532.949597885281, 541.217263887399, 501.223403641627, 528.896756362584, 502.268336760241, 538.29152955097, 540.484579391772, 515.14366099961, 522.354737667101, 494.326239157959, 536.439810157167, 541.509013524621, 529.372902397775, 555.264640679539, 505.83408479015, 494.794850091212, 537.954096480944, 508.801055694046, 523.986501124825, 538.157904825278, 527.441344607663, 549.854084603315, 534.591122652123, 527.616196812448, 541.074092472046, 503.887591283745, 512.728579168301, 510.224342498384, 530.762082980096, 517.842699234608, 514.981277167564, 532.820851535286, 493.62011203964, 523.970007239323, 495.770010671367, 553.740345102126, 530.938175274567, 529.072236664841, 536.280185855261, 529.032109728025, 519.172886294474, 535.393064433461, 526.344444567218, 538.542348530065, 548.080891575029, 530.655077621528, 509.747972678225, 531.406673910777, 515.508134575778, 510.25841957565, 520.674599883475, 518.824796723784, 514.882489738216, 533.905566382577, 524.633154377507, 531.926218243337, 522.483809489641, 526.899410459431, 541.809559028304, 507.625457420414, 528.630620531245, 534.655438648979, 535.915135051515, 532.55274866327, 533.545074666512, 502.434883555713, 544.679789167739, 541.924954521119, 535.580459214753, 533.249663729814, 514.430918015059, 499.899615291257, 524.361187275165, 534.910514550543, 490.212266906518, 551.01479319131, 541.709130076591, 528.275353431967, 554.622441065635, 512.061266506753, 547.341590454365, 513.711412857282, 523.557206814291, 495.291736138961, 530.348750094486, 504.463375886649, 513.574940261167, 524.388613916041, 519.301870516344, 504.891218489412, 535.213563218087, 510.374433559008, 525.185923455205, 534.720992461895, 517.510909789569, 525.729269817369, 553.259490755308, 521.502627485746, 519.884112129293, 522.849612127123, 523.9662982246, 505.333147752613, 516.81119760313, 503.936074478147, 519.833775886134, 517.009414638727, 563.191461001173, 491.859011835911, 498.318166051742, 528.846319857901, 509.04471189576, 519.747395826105, 527.266403233152, 525.813881030896, 519.400812031903, 510.464638149686, 521.285737149887, 514.565298349619, 528.573599098764, 491.577694955239, 524.720115642791, 547.605746724604, 525.119763965904, 532.885658772387, 513.019153786405, 532.748915751614, 529.180872917354, 494.800546571639, 505.877287099461, 537.430212787734, 533.383696252483, 525.75339443383, 528.054088161583, 547.040104602892, 539.355657114064, 505.307290422795, 522.716889228673, 534.464497445008, 535.006324736311, 539.822233965737, 524.80770961745, 553.146678004209, 511.427691161176, 552.319577041267, 526.334837344483, 511.610688996877, 513.323486228043, 514.0575294765, 541.714146188906, 502.571156633502, 532.958139553398, 517.879224094186, 531.416279555842, 511.222139854001, 519.006037474929, 515.586587511366, 530.266288371605, 500.075100449446, 525.48019222469, 483.995339286949, 537.016653274244, 501.03397187752, 501.012247180329, 513.74959629789, 512.053309240128, 525.571451724546, 539.804933301873, 538.731933290019, 514.8956728024, 511.473434059951, 548.337736926636, 529.181996308906, 526.026676213971, 509.615579558873, 520.937688186301, 536.264175456386, 535.443957572153, 510.154038450212, 515.1495538298, 517.257733236904, 510.23894636723, 508.223406527959, 530.129711273551, 546.020796431442, 552.070835136998, 502.179565980334, 518.507378259233, 528.517624653025, 517.163527624464, 551.929368173456, 526.198914361349, 559.176281217502, 518.950823133985, 546.244066598944, 503.63246225375, 536.579872061841, 511.199316869922, 533.952873616694, 537.426254605788, 527.23674337143, 528.288182320498, 516.786472724679, 515.974512213473, 525.114181944237, 517.374608878978, 516.798884668436, 538.896160125197, 508.407159220442, 537.832206062187, 544.141088070055, 536.800504991881, 519.063173428415, 504.848698353591, 505.401471654243, 531.342980593038, 517.927072172567, 496.292746981976, 527.623322762494, 511.88814882216, 522.933784552402, 522.5396591313, 536.148875315881, 551.180228398905, 514.664309664081, 495.340174223769, 512.633687883053, 492.916471854182, 545.846203224254, 531.325863260463, 540.445736174455, 512.259487155358, 517.91028436386, 527.896510446595, 517.879571281454, 514.575589878794, 529.842321138637, 561.429076476157, 516.354177163211, 532.012249412247, 533.598373122612, 493.454913115341, 549.568443373249, 555.572742737211, 503.214572829804, 572.538942330871, 520.705221210003, 546.105464405661, 506.275643700816, 514.068460834321, 533.113406793661, 513.134613579785, 524.667099976886, 502.842788956033, 535.436741172764, 517.428630474577, 517.371612179881, 529.186125218868, 532.448212188471, 551.655320488468, 522.024346268934, 523.314528927024, 509.759462546244, 513.897894146281, 512.662989929375, 515.322844017633, 518.928908808724, 493.191892864351, 519.780264380292, 527.302687505564, 515.679014557531, 505.531929146678, 522.81263092254, 510.143617074081, 537.680461048733, 533.340238278961, 527.777474768932, 526.25271819895, 520.814456750869, 526.574019503284, 565.431732381656, 512.922618670652, 543.74805670575, 529.521460376324, 512.153726537744, 531.250734323148, 525.52107136239, 528.137512292111, 559.678742494612, 539.683557333521, 501.677271086954, 494.779906131464, 544.367976486975, 517.773405949051, 511.616248604933, 498.865793709814, 546.125861327706, 506.825469646497, 491.298155968916, 528.696633362834, 497.404688878511, 523.705029723748, 473.600698959148, 499.38019791967, 526.150007864368, 524.119651564971, 510.851039158375, 518.373766165118, 492.382556147444, 515.971433507863, 505.889468985693, 540.98694260999, 513.859123256947, 500.244530142071, 516.970514381548, 535.064960173191, 521.977631417783, 504.777385695544, 532.175562241804, 528.321640242774, 536.863785539617, 499.691782283728, 502.319320881905, 502.426867146818, 489.046644082545, 546.352779825753, 516.962801839106, 540.99739532744, 542.3496255066, 511.963075839097, 521.472993920489, 513.197313269449, 542.144839090941, 530.432671346024, 509.192572502825, 545.702567418602, 517.916262043944, 538.971368717257, 542.326408220005, 510.790301854182, 547.478165199531, 525.942012194942, 491.9977094395, 522.578082004186, 484.896279242267, 534.056712266526, 562.237527710083, 499.306612855726, 539.068090329351, 526.43737043405, 512.779943476422, 517.943167829157, 507.50113413392, 515.643201485756, 528.121169605814, 497.032798244063, 544.182707082066, 539.538172641386, 510.266871819806, 499.776434561272, 514.686550997624, 526.532130749686, 511.427768362882, 538.122048300381, 540.26176475112, 514.666627119601, 513.718252528577, 541.440886837591, 522.511936542321, 536.767802468656, 514.625039030683, 498.637864812889, 506.467253970266, 522.608347158894, 517.666160197247, 553.507790009526, 500.598217017635, 524.399596228856, 517.582272178125, 525.626540798996, 502.692200609464, 512.825307070052, 508.416044537631, 524.76802957139, 521.593668317962, 519.503673423362, 498.058007989157, 522.756522863678, 530.148083511584, 509.862403988517, 532.361461609416, 525.569308361301, 501.438817190899, 520.327517367803, 558.670097686547, 522.963486843716, 510.954002556295, 536.997834196568, 511.884294344801, 542.099042043077, 521.548106468128, 518.814730122194, 498.409485165058, 522.473825610755, 522.503228302288, 508.450770256718, 503.779080398114, 555.137299973608, 552.462853005298, 506.516053833924, 520.291192106001, 524.472815062013, 529.277396925275, 524.189035023013, 530.453273487771, 536.765173368544, 536.378866544743, 514.679559847579, 498.204136917231, 526.833624822631, 518.241519322429, 512.370932610599, 537.189409437939, 557.23748254291, 501.55608280497, 499.175856113295, 534.672388297559, 532.964914181413, 551.78236438071, 565.776082134967, 495.172555440606, 504.165261432526, 535.508326195273, 536.387513507283, 520.84106461978, 493.620806932201, 538.728889278948, 500.537796795508, 519.869344963236, 513.47890797535, 525.049792968589, 535.195235084492, 557.30361582079, 519.391712869774, 501.501791593472, 505.591281278057, 506.979435357153, 547.490022901663, 524.428311579499, 493.538252378886, 531.126953195162, 517.808275088821, 517.948746780943, 530.653032013417, 555.293152772214, 508.212539559287, 548.395087503676, 532.120615992795, 504.426118832998, 526.884192364687, 537.62795988532, 537.03339948348, 498.757813497976, 548.01913770465, 522.338236108027, 538.944589892196, 509.104532482625, 528.315570066082, 530.640653688066, 509.442700847372, 528.616599544704, 542.413649761733, 527.528393107956, 529.913304900288, 527.372830869517, 500.857368200258, 551.062220717889, 534.375179127198, 501.797181114637, 531.535513712078, 543.729705418896, 526.056051278615, 519.815460124819, 514.480079003726, 541.496729708377, 508.930662166207, 545.734451547232, 509.235982835654, 532.581437984506, 499.454354893986, 553.027557382254, 535.36108083967, 513.87558995876, 527.261540873498, 531.326486930084, 500.515598628911, 484.495997060253, 561.645639497352, 492.272802609219, 532.246957871172, 514.990970953032, 518.567060819151, 534.386754299208, 544.418632719283, 479.120361542577, 504.771244684461, 522.392831289312, 491.447609664357, 527.861021199256, 538.74243820466, 543.666258129399, 545.093059258339, 531.411625679412, 550.05105927235, 516.644215889378, 511.783710799076, 521.415849090826, 537.661912818321, 538.937123968292, 535.382002706657, 495.380821707372, 534.214792658487, 514.405922873575, 515.961543183478, 518.226242506413, 526.249805506005, 511.759888127537, 538.282949016484, 513.483017158439, 524.273137687088, 512.228275441237, 520.319250558924, 520.813662631127, 521.233852218454, 515.538801885956, 505.918812503562, 528.673425551244, 492.719594411749, 523.5486057989, 521.599377050765, 537.603932604305, 508.691993420599, 517.789964815641, 533.679595633715, 500.564733172077, 505.140482636909, 531.998960501837, 529.961054849082, 542.646148613723, 520.381682853041, 519.058638865845, 543.167693293536, 540.913305845724, 553.061196866065, 514.400184732664, 502.695390174523, 539.734192917317, 519.334391442489, 501.441405837162, 535.976996110224, 526.581533878062, 531.502456876611, 537.388815727733, 581.778809804132, 547.274082989817, 503.628164184544, 533.454990724956, 508.49161391227, 529.602504571334, 520.540029284697, 542.469277103432, 536.853588246951, 531.716178515745, 516.631183040279, 539.472134110824, 539.006457099666, 499.04833109692, 531.843836713546, 552.805468576734, 529.118370393849, 545.814606356666, 510.093794555073, 516.412532455794, 549.793340413978, 528.035574811809, 521.841822840615, 527.409533277456, 538.650185963973, 497.362840416536, 530.816307858465, 493.258673859703, 541.843732874114, 537.086549164295, 503.675108200251, 530.065899897888, 525.194421555481, 490.567213076046, 522.269324495231, 523.920302183752, 537.788443590821, 515.662085975136, 464.974227559708, 499.967329277925, 518.217580818334, 543.41702849381, 553.555576863961, 507.248853835826, 534.76695508665, 537.311294104448, 514.429977009717, 532.907303295711, 519.613879560328, 498.127190066313, 520.433876846661, 543.391799001468, 532.81464441363, 524.304146113304, 495.47558140818, 517.723306206448, 544.773511777899, 521.637367290229, 505.926932998814, 515.47220640312, 494.364147735152, 532.062302602808, 563.753914635969, 513.483864653086, 499.709086323237, 485.398696974251, 523.288070170896, 531.452734032467, 507.195834019039, 520.598593922154, 532.198208453138, 508.688060300847, 515.523755329623, 512.331237386049, 511.752119971247, 519.969982497745, 513.985682709191, 553.271199355585, 553.899125682535, 528.406625616836, 523.704439502102, 483.646333733498, 522.27895516799, 538.764937175771, 523.195111032734, 513.50072264877, 512.106430791308, 496.699020059058, 512.939853282562, 518.929365949063, 519.707186383571, 535.463267262246, 537.756538647744, 498.157159980912, 560.281393681244, 530.396160961431, 475.734383801772, 552.727505350258, 533.483398994606, 535.728196372089, 508.226661005789, 512.102379190339, 517.123157861917, 552.005962599816, 515.409288138917, 534.930457654894, 532.174808236409, 529.603601893859, 530.1783322169, 536.300311017679, 556.426837025923, 538.422042037134, 530.22952641637, 530.737314445726, 496.478458001264, 525.586151322865, 508.709245590958, 518.252416641174, 495.565263781749, 512.698274682314, 532.875082813983, 517.255419972097, 538.744751248617, 534.459905049233, 526.520674875047, 514.516545215176, 524.205663012074, 524.883844713374, 505.784489079292, 532.026956078688, 500.346830638652, 516.731414903411, 556.358731328089, 521.892510260548, 549.081440456679, 546.038655217784, 516.377980275762, 520.290703703832, 501.821676349606, 527.845185006789, 502.873396267324, 507.32430388915, 521.863124312521, 532.451258221563, 521.732766062496, 528.584712540627, 526.065243382555, 539.025638078613, 540.036042156961, 518.733660902381, 525.13354386169, 518.656449915549, 518.571773668158, 516.873378539627, 493.253082923505, 506.182755054729, 532.556283367364, 542.172790924893, 561.707004579007, 513.916175200311, 544.251687421678, 512.80461849931, 519.91651312376, 507.247945829283, 528.751385754019, 540.212171205357, 538.331688018161, 527.421117305654, 539.67247084235, 521.806489925712, 524.197730717667, 532.718364373844, 488.338244872621, 541.299995599334, 477.647457220746, 515.602219893476, 516.635049357567, 555.235864445093, 540.079709516111, 526.399271641763, 559.44945325808, 522.25817874586, 537.364572832772, 471.152079361531, 541.92856281851, 542.516021585247, 522.209174057071, 528.398059657111, 489.74483492215, 535.255874601739, 544.386890193119, 515.929068679846, 530.046712008578, 523.751802159539, 556.066481518767, 534.460311654285, 547.064458546005, 551.573310909107, 522.72164482001, 525.273383263713, 536.828261557375, 539.367789528887, 511.839432475065, 513.855340902949, 501.547224327568, 517.215948384504, 523.421095618058, 518.211644383824, 503.886212490529, 537.385517037822, 506.367351053328, 530.059231432873, 513.750412886685, 515.962751453197, 505.305721836767, 532.859689421837, 532.502984789938, 542.369719575865, 536.036737295626, 521.300392383711, 498.380086575642, 512.921329303788, 510.535666867297, 557.088638464654, 535.63139221685, 511.924103826783, 505.141593142187, 519.804830978561, 521.522262728827, 527.420872437327, 513.533158329073, 505.053208091866, 528.408424443552, 528.844101331431, 535.149803003259, 509.44724498433, 495.238271020011, 523.588423076536, 537.816475033255, 496.203596722202, 505.936587204508, 488.479224299991, 521.426229691453, 532.861817160494, 530.306156978929, 531.643555166787, 515.423572892034, 514.03587661701, 516.684244464238, 527.99086048588, 533.976361470651, 511.291747426308, 522.477511532816, 523.096188839491, 518.135299100304, 519.701257060315, 510.157236696927, 508.441242021481, 542.068615547273, 533.295233606532, 512.995447942143, 510.234875808844, 500.263584005414, 500.524251653658, 573.73952748068, 503.282172716583, 517.152781726824, 524.153184560904, 555.37940799442, 536.837893024431, 550.110457041706, 495.376531107283, 496.731642749279, 517.153291585362, 551.546260976819, 508.651730318668, 540.578205836657, 512.969250362944, 530.588419824454, 533.67465005203, 538.884539627146, 521.205751371152, 503.577696306199, 518.366643957787, 549.253448269732, 524.474498788728, 502.886538590146, 525.24162987051, 522.892432009484, 507.961371051023, 527.063483489065, 551.304724785331, 530.105330270183, 518.752470331867, 516.887452441393, 513.93435732675, 507.279850878542, 502.319629575237, 530.21760689602, 530.031035298954, 546.333893219996, 522.450671453902, 514.164366628162, 520.878608308288, 518.116567286156, 517.394027218998, 540.087258581808, 530.473320086972, 504.739300430368, 522.051313396053, 524.99647888706, 524.997966577755, 517.728226468608, 519.152241150993, 511.926931965853, 507.540197957857, 562.28870423722, 506.015771967137, 557.281133493443, 519.116171529812, 518.291140561457, 542.081898599599, 500.94551958802, 547.818911311629, 546.35781404971, 511.620976344052, 494.531068025259, 523.23145199696, 500.076858548394, 535.091184437086, 503.97952832181, 515.809786420538, 526.186548324063, 530.37066888311, 518.078127615096, 511.748927422905, 508.147096262518, 540.943348743882, 510.152818298813, 545.041676283899, 535.128890610119, 546.691151152344, 552.811612559936, 522.398584693578, 524.399601365569, 509.748737783141, 525.052672137039, 535.06877503753, 530.796554209036, 525.582194435332, 522.287622537319, 542.685176074947, 532.743546602026, 552.38363073203, 540.776968033384, 532.598456107934, 527.926118403792, 529.916068922788, 528.65426574451, 526.287459718035, 542.45882134764, 501.727806602586, 506.748802541698, 518.200634345821, 538.664802671554, 516.765307639857, 509.706434649429, 524.912332220578, 512.280093231062, 512.726933154931, 524.518711879324, 525.303050250297, 514.749532239306, 539.677447463819, 510.396539747344, 547.978484154491, 514.508714502201, 515.580444190825, 543.851511019031, 548.129674497252, 514.210315232226, 513.181531930819, 504.663993334941, 516.47620602779, 517.713392016609, 508.755965046475, 498.285946127578, 515.315749734888, 521.450136369377, 534.304065552327, 534.637487565759, 538.688308472964, 543.995280190558, 514.645161437516, 507.288775390594, 567.17988676704, 535.992964315128, 524.419083993757, 527.940183743873, 542.453133846512, 512.014449326356, 520.040732272512, 541.230840782817, 560.017314032269, 510.01964489168, 515.770359984313, 519.402159082156, 534.513387336102, 527.657095224495, 543.802546124865, 503.502119182544, 528.237847475483, 497.538067035473, 512.498878822892, 527.550915006853, 520.227773021935, 496.706797757436, 517.480638443265, 527.351964644649, 552.266183449393, 527.625698189133, 524.133705510242, 487.103750668002, 544.867395827429, 539.612999946171, 502.774507821906, 518.333246919604, 510.249137984842, 525.360005782965, 517.863841021031, 532.699847887011, 489.699868467205, 518.63112979211, 519.232771181734, 500.31799591916, 537.897392852269, 509.158517675437, 513.808895742332, 528.659567098853, 525.711396490731, 538.281072109527, 527.013136622323, 517.812700301064, 518.310466884187, 487.25285596323, 556.656861112621, 527.387102248429, 533.723760101377, 509.60550782927, 537.19212173008, 542.630555517709, 490.191961350002, 522.722633913184, 509.232140331109, 538.582436956456, 541.823059006391, 555.373149907486, 534.053050659065, 509.665763233447, 515.642023295668, 532.080800362087, 523.863334789415, 514.583933740463, 510.555537207142, 530.504804241949, 513.034763141944, 545.822358084032, 515.942209080397, 530.363356386381, 496.964381112972, 552.903057236131, 524.977462887931, 540.856403577659, 500.89446931696, 516.911747249798, 513.355248734012, 537.867490572243, 519.949553581146, 531.118692743134, 514.113162080075, 506.304583028525, 529.548788124837, 517.712426718376, 506.643480907945, 500.729904333941, 530.998462940287, 512.956693864844, 530.333379338671, 514.43556117453, 538.383628306385, 555.860544945484, 564.356431597104, 541.06093620741, 497.623514049789, 535.808716937, 535.947495808455, 567.680737298641, 507.584507422363, 515.702734502192, 516.684400884328, 504.524321900919, 538.02317554332, 510.87678525997, 520.272820702293, 515.049466104551, 517.477349062063, 542.341425556596, 539.541959128114, 500.765453813218, 512.433862717715, 505.462956196201, 525.001222715018, 528.071333582286, 529.821182587517, 537.083626075288, 514.511761468934, 536.915346435031, 519.500418860777, 478.094850498572, 546.199473846774, 520.850822080096, 531.580235723525, 530.485481824407, 540.121562616363, 546.48670669646, 515.95928988163, 539.676320927459, 533.875974921214, 517.734897320675, 528.450436676915, 495.252747235771, 538.15370363488, 536.132545457766, 562.584068614922, 524.747093550876, 527.791385124429, 541.019222735662, 545.614965602022, 528.235188427489, 555.753752332426, 551.90571759791, 535.682886655504, 515.838040947875, 479.818143743616, 495.513118157966, 552.135319302122, 515.998171664465, 553.702559932211, 558.42381302568, 547.931822325742, 510.534659193065, 508.183144249416, 506.768827932092, 513.206456787088, 537.567942880226, 532.525025782574, 495.168570709181, 509.260511350762, 544.976811590287, 515.910043074449, 556.700126943897, 549.92229539581, 486.91251897579, 536.482468990258, 530.958697427126, 512.356175961625, 522.143827068891, 503.431587430044, 506.739117140926, 521.284940817935, 519.479247750527, 488.322501109846, 524.842631879332, 546.758125704712, 536.635662042046, 554.335730375482, 540.084782819092, 518.521420713871, 516.098097473178, 511.678267176253, 514.23408179919, 493.79485829736, 547.766517609173, 528.358413153048, 518.716556121796, 520.654361093697, 508.480277410003, 534.10129377859, 536.880738714453, 529.831480610454, 515.322716811542, 545.030453196255, 538.768962464514, 508.764834729106, 526.673354572866, 527.109872938897, 511.772081714774, 527.500800362309, 540.712210739729, 559.827550612985, 543.811287941944, 539.727782238763, 498.666091235092, 527.952000898953, 545.844809267483, 552.401625999457, 527.632070807999, 519.484211531212, 494.225108935916, 516.22803368655, 535.424849275122, 544.68578003218, 522.506288686188, 532.218366759538, 535.887235744301, 538.443899407455, 483.668343069217, 533.287679329197, 499.775086275731, 531.584510414426, 533.324273183201, 516.063682048725, 481.333784370788, 501.392536753414, 543.388283527444, 507.903153762561, 521.993359065446, 519.493992408296, 527.755338054396, 522.87687320324, 544.002311934646, 527.217826279113, 525.396055721377, 532.76119336632, 525.769815810777, 488.745418227819, 543.467675448631, 495.564758067583, 516.041514343149, 545.628501296725, 538.751822210496, 505.388643049695, 550.896419535935, 488.746388574078, 530.436078126929, 503.82723524826, 513.430297374009, 521.061851430969, 530.314231137994, 527.867184299986, 517.394771431654, 535.03676927306, 516.380811860302, 552.182701856214, 501.264227627107, 527.807308448124, 524.282622264055, 515.215683320321, 483.941628966889, 526.719877873944, 500.020102145089, 530.427314362538, 555.441256486469, 519.561736573727, 493.669546217678, 542.414305779938, 523.62555377097, 526.290926119907, 477.355058586723, 523.410154665539, 512.901341540923, 483.811557765166, 524.755939030352, 527.556569244496, 533.186881914434, 536.16247162882, 522.442251880144, 517.96762489401, 528.553111486389, 532.082010877888, 512.448598271827, 531.130034816963, 520.264349908565, 532.097402332689, 503.697305303075, 532.279912811136, 537.146579129935, 501.098058489688, 524.686604239535, 535.420685498997, 517.812160327382, 514.12086176319, 511.97298494158, 540.270736387724, 546.840470761339, 532.871285980836, 534.490602219986, 503.087170810459, 531.102525734312, 510.310664456599, 528.681522488859, 535.171085191211, 526.280150214057, 502.62219921202, 513.046402666323, 515.494093313621, 523.167192995404, 531.998669331904, 524.720463341489, 528.478245883837, 547.691711450062, 520.316441724294, 510.385752458888, 523.151927815756, 537.673021384097, 516.477390059811, 506.558001441663, 517.352827703518, 519.297919539136, 531.828051410848, 523.842195835346, 501.351065899754, 507.275964240996, 503.195812945792, 552.272187505602, 555.312747915731, 512.036788983502, 532.323408004788, 525.317674627156, 496.57128155228, 535.490913089472, 515.976219125649, 513.501395319046, 530.347212860521, 508.573288197293, 528.284012911736, 526.010450226625, 496.531236482801, 531.763904198923, 556.869185161613, 519.233872602705, 531.861424284892, 551.792394499225, 497.850393858214, 512.186527944968, 534.051622188758, 511.512757200901, 510.712988241596, 522.752194613479, 507.178773051587, 528.179743681063, 505.879653036661, 524.697716932575, 527.338137251438, 501.27399524576, 524.615979625668, 524.251787338612, 495.083086959358, 531.676497804401, 521.666487038542, 550.122697445656, 536.424656932622, 540.173917931661, 529.898776460873, 522.329367464436, 517.843233870867, 500.707015511833, 552.772978026892, 522.156409886425, 503.088047323001, 512.835346647931, 522.71579122102, 537.786319806424, 539.093392562705, 530.528738688976, 526.114149992617, 501.753067649102, 542.066919751411, 497.141246740988, 540.924116553715, 531.029581481614, 503.397924511821, 496.171242237389, 524.684880585963, 508.682742761634, 538.601425288217, 520.255593802131, 501.342469839213, 493.323079335982, 559.707864094604, 527.027263020393, 518.652040084047, 537.980842355097, 537.519721533239, 507.862664111044, 513.016466128858, 526.749431779129, 533.605777515859, 533.708994828943, 553.741456393922, 505.937336035818, 519.892555413218, 509.32529635078, 521.625784107724, 509.674434747476, 535.131390053588, 515.199434878113, 522.248370972317, 508.655539357284, 511.723134990987, 510.341080359769, 511.872933717333, 533.30131758319, 493.742211355959, 527.370433388258, 503.28681262473, 512.425016946112, 536.775808851501, 522.337945886219, 497.657798783707, 511.149200840893, 474.942620641604, 511.819706638706, 528.733247215333, 506.794584805546, 547.281500251385, 527.457868616371, 522.001399323288, 502.258433790836, 511.488935410211, 529.721539609336, 523.077011466552, 529.235655419529, 523.366542702223, 507.995214266859, 512.029061960267, 491.851664932927, 536.093800891985, 525.770869792763, 511.926623953973, 530.951380452765, 534.313321870019, 537.822470161042, 515.574464886228, 520.777439193223, 544.665959386048, 539.665723472196, 507.139399097571, 508.613051061029, 503.455430536714, 500.998536846938, 528.134428772635, 518.670361371648, 517.608082482584, 520.971011766807, 508.232515037939, 491.023481099075, 526.951066559092, 509.342929257783, 508.444002594891, 522.191640195132, 513.383770870855, 525.685906595061, 543.616862896703, 559.273658866724, 532.991416732566, 516.711433911439, 521.142589551913, 499.218760218495, 523.554298615219, 533.124674164193, 518.817311412668, 512.93120310459, 538.149173411067, 518.635732340785, 510.332997775223, 538.777531113499, 514.498800349652, 526.167805065979, 520.535788286433, 514.447700427142, 503.318807159754, 557.996939511695, 529.11605348757, 510.678276551612, 553.890355009615, 509.214460902596, 541.715186924408, 544.793205355564, 530.385643180316, 544.458403128203, 521.630924978121, 526.1753403878, 519.39664670694, 517.024839059203, 538.331121936653, 493.481844752117, 489.077752602911, 538.947601920186, 532.995793724623, 546.731901845483, 521.856614777362, 505.668875233528, 531.355087921656, 524.214222679853, 539.853717862801, 514.518222622464, 571.482868588517, 511.301057833948, 538.198710652232, 506.930408110023, 515.178608814317, 498.513026432588, 536.786361631295, 523.007311724996, 506.113261019062, 500.252148110821, 518.156081493991, 558.938267894378, 512.161070820998, 526.099421123794, 534.427929479543, 517.360880442122, 513.066789102133, 531.953521460821, 526.259765951513, 511.449402394081, 533.325441267432, 504.85966202431, 521.946643094267, 506.066721884309, 544.461261252947, 534.577317405274, 502.338916492254, 510.352437488074, 515.656375928092, 521.297008937464, 542.749425901594, 539.75567116694, 536.365304304559, 518.685829900441, 559.082306710888, 535.238640471551, 532.408216691013, 478.001544160066, 526.179275755619, 536.115674107646, 538.704707495336, 487.815542415443, 549.85058312762, 507.415610455909, 530.432175235581, 512.092496958065, 549.912263928255, 510.468776446676, 520.654930867966, 527.707185354639, 529.337945682145, 490.710172410536, 546.541012818898, 523.117884276475, 518.430669336968, 539.780823171817, 514.248718131466, 527.267292987533, 503.09609633939, 533.322501537098, 509.759858710391, 499.877987032118, 541.402671995456, 514.189963449636, 530.877484263281, 529.463606009731, 516.295216008362, 509.638687784697, 564.061840429545, 531.092825378983, 494.535050801118, 540.108618987802, 538.293688749908, 538.816567285886, 521.893749957723, 536.790815348633, 511.772891726318, 534.464145938571, 530.404015799257, 532.05502311536, 541.247198484361, 542.139640968302, 514.286422035947, 509.720944266326, 527.82138870836, 548.324481644535, 525.837387461448, 505.801704633695, 509.106263714257, 517.686428873918, 530.092105844367, 549.093473161229, 551.715572256189, 561.275248540103, 520.647705211202, 533.435474105979, 512.547799513093, 491.763321827497, 518.574141143216, 492.389990232331, 531.213995647705, 532.637764945725, 548.510497659304, 492.528563744099, 510.747696818374, 546.808238775364, 529.859937011391, 524.687737038273, 521.11662768189, 532.768009961083, 513.665906892151, 533.028036674247, 545.592125836561, 557.875654240667, 496.586961521813, 577.507107443999, 519.676395405694, 490.706148904298, 528.772145932147, 525.418493309639, 539.740730393264, 516.567820680166, 531.656320478519, 534.463882155201, 510.691485285584, 524.284499110037, 512.392640412755, 499.514749177392, 534.729369325385, 525.106706485291, 522.313473221652, 523.119185155929, 530.752944099559, 537.69701387219, 509.352283910239, 516.561482872747, 530.480772153867, 511.938751891799, 512.201015044945, 516.680700697839, 520.082422762933, 501.837787755755, 536.577449406353, 488.056375501599, 545.07824258839, 538.709481916737, 516.06899404104, 512.398904410465, 512.524748483834, 502.84829284879, 538.598567270111, 525.833189245322, 541.179874787264, 503.334096179142, 537.394838907084, 542.692326664864, 524.366078213229, 525.143794526643, 516.146591714502, 537.806767768814, 539.007324603735, 534.765644350584, 553.804322645157, 570.250768252211, 510.223272215021, 532.090940346636, 536.236257302104, 517.144225247477, 512.266143218256, 536.164872975687, 532.467481904655, 532.524987646907, 550.520439131582, 529.089609762813, 522.7872757799, 532.344188381356, 541.558865265638, 531.787212361278, 539.324408734171, 497.303977546124, 522.580221726088, 531.348845627518, 509.029996249446, 531.934194954908, 529.146166326814, 530.980004892523, 510.663090718236, 519.764774088879, 541.697780725497, 532.816514552665, 548.429223759492, 482.469186910802, 532.013812212703, 551.154263550718, 540.361639223431, 507.455453277452, 542.360165840122, 536.947290711558, 504.249848152077, 498.552225414076, 512.153188366715, 508.820050523559, 531.307130361209, 528.510315612914, 527.974898800467, 529.018100087572, 533.724201452546, 521.794725153836, 507.091234188045, 526.920512563446, 509.268139797321, 501.44337508287, 555.402818537658, 533.843649838637, 521.765221257289, 544.502078825187, 520.860599067863, 515.59982982125, 549.699830238999, 513.37449226707, 491.186298949204, 502.055970375018, 520.217308759215, 530.663337926336, 542.001276109037, 494.686595613216, 493.556003518283, 556.60983305312, 545.569111034027, 542.469205960478, 546.739041863141, 535.805616262096, 521.782892586203, 503.990098761946, 522.372964888361, 511.110425763381, 521.621645907692, 527.548052745678, 524.383352881177, 514.233158580796, 512.656280000693, 514.496767700269, 487.768119306752, 508.462570140988, 569.344249695498, 534.326328869183, 494.215428910478, 550.034767011438, 511.036993839318, 545.26164367494, 523.312630955865, 538.486858028513, 511.085117718551, 489.3021162041, 532.703718422894, 519.942656280699, 550.183598249505, 547.119337177996, 534.063574077029, 537.430681114194, 552.003396101463, 507.658818045285, 547.153967988783, 554.932465256123, 563.854269470982, 522.723256913425, 518.641139699063, 540.624657248611, 520.293682069552, 535.766863549161, 506.271107224651, 539.174963331397, 521.561664263448, 532.364414507782, 509.727894328121, 535.852940804203, 538.519273375142, 507.932579732751, 533.167169624166, 515.135371524354, 529.905894763075, 500.359196336886, 534.81775257173, 482.575962747729, 536.743486946558, 532.883157293644, 522.851281843962, 529.837939233635, 510.929032148239, 515.763168217351, 527.782376355939, 523.551346940117, 557.053188249665, 543.034877435766, 519.767576139658, 532.802828213684, 510.676589128033, 510.77369811938, 539.576764566188, 514.393779514812, 572.249446722735, 529.767516979226, 506.449291547569, 496.465124438927, 494.567545376788, 551.737306690531, 511.980963481635, 557.906840180222, 551.345795674288, 539.676741269994, 492.322532887225, 534.461354942225, 505.824880501989, 519.762116169349, 537.918267698314, 501.805599855551, 524.294058426904, 534.664600271224, 523.300293350727, 511.607860439285, 537.283427719792, 541.336212779186, 505.278198238244, 504.689691281849, 517.63164093141, 542.741082687055, 497.365630166612, 523.227039889736, 531.979518415074, 512.668397096454, 517.655269215544, 498.047017630437, 532.460014354837, 493.563207302376, 518.866391759708, 508.045432214644, 511.674637767435, 536.934341584632, 512.354100111621, 518.460700299146, 538.984645751056, 509.234439449239, 529.566312137794, 530.652033663848, 524.734308787608, 542.359927643202, 539.513450628525, 520.197267347903, 532.496258948573, 556.760226627724, 526.926733314518, 510.737384544358, 535.983146372974, 526.861728351584, 514.096277957583, 523.364222373428, 533.787771804496, 506.024328737057, 537.052607243055, 494.935683116486, 506.592668631037, 538.803589949307, 512.465633622002, 531.097872604641, 520.663717473088, 508.068027230299, 534.317694007363, 536.343415672933, 543.769402260391, 510.49021210129, 536.263591765087, 523.359717493053, 531.621348125754, 530.368319586592, 539.960104673038, 544.342470462576, 531.364363941693, 504.194044662753, 527.152357866936, 552.790628683856, 497.5002942504, 526.987679507986, 501.017658559754, 513.176583994708, 524.893418237258, 518.324314822849, 522.96321365811, 503.978042333848, 518.798779344799, 504.940966496098, 534.920007625878, 531.013583263199, 550.102905831979, 539.299522145486, 528.153688739522, 497.489448646277, 533.649442022927, 546.985732853105, 548.220212144493, 515.71152287042, 528.595386555175, 523.302285890905, 526.974849748534, 545.456036770005, 496.003677766773, 532.206617754192, 521.146529218647, 542.974466390635, 495.951439976774, 522.845562521247, 521.779948135166, 508.927433922012, 499.423773523531, 532.471082008329, 533.988141636896, 550.375889515306, 538.973265799584, 503.087167789807, 535.505114049093, 516.566745471461, 536.542581940724, 516.293291483341, 528.450486756532, 547.98095849425, 548.638320845736, 534.353714057858, 552.804404099489, 555.84262004374, 509.147902974827, 507.258486784942, 542.306757207703, 468.560891496657, 537.121867451769, 515.195361922221, 548.204212411063, 521.552676364074, 533.49416627921, 515.783819126277, 502.881971724785, 524.939097435229, 494.6039587517, 505.193474345264, 518.216598810075, 525.446907057229, 544.286492839421, 515.127078195306, 504.125190403201, 499.751395234498, 523.698283195834, 508.031173623648, 524.580352075881, 536.245543007551, 547.697957160406, 522.855403846881, 508.034571099629, 519.030065363306, 535.441603564085, 532.920834532979, 534.80834815491, 516.423711413112, 524.285005041878, 505.618366576849, 543.068877484635, 521.251210849836, 514.540169570022, 512.136949831865, 534.126797788911, 542.761630237717, 514.002280995889, 526.060026540871, 535.47311266417, 531.015420861339, 518.840312151301, 519.880751887839, 524.958565912829, 521.106239135824, 518.659272675758, 526.438942465639, 509.122135555093, 520.314388277916, 539.008156275434, 520.080910740853, 525.621809609569, 548.27589695693, 508.04493352215, 527.860840541874, 506.135471743554, 539.101670809718, 512.288258431322, 527.332643776562, 510.426369024128, 530.898006243444, 524.726077692968, 526.364576786191, 523.045944928256, 530.229441967018, 512.928659878989, 546.469142379136, 528.257641297192, 553.940820999634, 532.743339394237, 527.585603250368, 526.735485281581, 509.616316747591, 530.974740817145, 535.07514436507, 498.088492351857, 505.938052829102, 531.617785108527, 539.59809747528, 508.983464319609, 499.652057828383, 535.455603138584, 512.551590334727, 538.211588920107, 515.483650990603, 503.126253469237, 512.699486346703, 508.277064778088, 524.38043731681, 502.770654569981, 517.55126811924, 511.903921485389, 494.778233797457, 545.835267943588, 525.795715722252, 493.027749830254, 523.282756925856, 538.528125521186, 547.582639860672, 530.521403577209, 519.407493718201, 520.634350928843, 559.568992636866, 494.960646859765, 524.427867820894, 498.792056216866, 539.627745202891, 503.780487618987, 536.850467577901, 539.264794403542, 534.082165489852, 515.576027974268, 535.154160455902, 546.95702899775, 519.120357968069, 518.04843525375, 532.867149914708, 489.938521795487, 518.413886691222, 515.725966823698, 512.587169678785, 532.589457276788, 506.741832450477, 518.463580217549, 518.345540746381, 519.099928668652, 554.961813569005, 513.208538783991, 498.389713660059, 531.839201424062, 551.467966890333, 537.705699648319, 506.878954447838, 518.12405493186, 484.868255920179, 529.546323676763, 523.929426588675, 507.200129928842, 512.079595638091, 535.125372201994, 539.229264438299, 561.81013784411, 546.22715896728, 519.291557723419, 538.249521478519, 510.474417250849, 530.215153400168, 537.664962760921, 503.54684704185, 539.652760822027, 532.478378872613, 507.834090893748, 519.822901951463, 515.594076481755, 522.976174725233, 543.400637950216, 526.832994232523, 532.040834813027, 520.455156590481, 499.650124635358, 500.992523597402, 515.468495751267, 528.251921640189, 543.760782241941, 535.573841164116, 532.478958507761, 540.421515914695, 509.890484212471, 521.926047262787, 529.89829443649, 513.037179244946, 526.8251693225, 542.38343985025, 541.50883283315, 550.106814882898, 514.293481435554, 522.892600176169, 492.589352024508, 524.399421618104, 488.335628578866, 506.83216319386, 531.740975844967, 539.619033243437, 537.026412169475, 519.998283828592, 541.782541516803, 553.739238530505, 515.074552748696, 530.204384468535, 482.758328207558, 550.472242354259, 524.264839790117, 516.921365048294, 519.295276995655, 550.925278047477, 549.840278587924, 509.463287943988, 496.440253252214, 568.603472953644, 528.586000234265, 519.439716540318, 561.813216806109, 544.626757195782, 516.527860185565, 522.649849651722, 536.248924787451, 548.470036659848, 542.250118411913, 533.743993860057, 494.29945929463, 539.494541400656, 522.252660148318, 532.203148143004, 527.322573855039, 524.392350316095, 510.919622784036, 537.530660581225, 526.608666321053, 540.204821225686, 528.501665951014, 513.602445698539, 506.550639420494, 491.270369674114, 519.232412589642, 520.176071924749, 517.241533100752, 576.801377324145, 505.024160114194, 532.339295355826, 552.0946277462, 524.520035994529, 526.89738083, 518.593408962157, 512.712524882819, 504.621463497465, 503.129970993667, 512.437275650716, 490.53733286031, 522.46689623893, 521.809280480907, 523.822317998786, 537.24859197558, 517.298155064394, 510.80456996857, 499.413720562143, 516.213854333546, 509.049773579373, 534.306714935066, 520.883418013759, 517.366495805198, 524.861477112518, 526.279085541717, 524.473169131307, 523.80625172844, 526.841989938197, 521.530089837947, 546.866676437687, 525.439540179572, 526.666181165056, 530.343201329804, 522.299930278569, 507.295143311788, 519.69158312687, 515.302932270452, 513.926707965295, 511.241477080141, 520.730216356153, 536.606873671629, 532.74969888696, 572.544900066014, 529.693362793995, 492.698848961167, 536.134368863824, 493.114457546687, 522.512356721514, 501.666664804027, 550.860101049958, 517.097582616386, 537.441279822072, 501.524632443473, 515.748886830405, 513.293709918935, 507.427868659851, 516.02312691738, 512.524013436414, 520.933007052589, 517.775969561627, 533.460497698206, 492.323585591466, 529.269798601743, 491.710880392578, 494.687790145285, 537.615901585543, 528.138309476256, 526.558324281196, 534.139661374744, 506.730579668587, 513.967223686169, 531.468536171277, 570.593249859349, 505.905765435538, 543.672270467813, 522.245857452032, 537.372652916838, 530.369085213053, 505.677595860711, 521.727530212994, 500.404052998397, 503.479437697022, 541.633524171993, 503.798620318452, 536.283236251849, 534.010441895323, 522.134293740629, 519.830853855093, 555.477056757546, 541.970773672151, 499.998393757909, 550.525447915517, 489.012839954985, 497.913143588854, 517.32707071348, 517.05776603382, 536.433671160675, 540.253608437431, 550.273366811789, 517.40560821868, 520.435095161414, 535.297731622564, 528.128258916566, 510.630152473491, 512.053596766708, 535.823984490505, 503.577454832774, 552.759269595317, 531.427839723533, 538.897422853461, 509.429723507186, 555.874603780962, 519.82042129955, 497.636935942341, 512.014301024442, 501.172099707743, 519.432455973516, 548.103841766244, 501.86467751448, 530.203482843638, 528.627529322751, 521.927239568904, 549.601111373126, 493.818738328376, 523.628548380398, 550.263971539433, 510.692239969743, 522.018697979239, 498.527231559688, 536.863904926827, 519.979720518109, 515.785255699246, 484.090739684317, 562.148693572137, 530.581344468168, 538.665275040528, 513.633226421959, 516.222137303927, 555.559323363874, 528.706380774826, 519.804585619863, 518.617569457869, 508.915037231886, 509.052013999704, 506.234524515099, 528.491473640975, 558.474061656473, 535.983920264097, 534.892357064993, 511.854605820185, 515.643293728708, 499.243917015307, 529.278912194629, 528.26349841041, 522.360826194029, 544.712942276934, 523.658160342131, 535.209114712384, 511.489594888018, 481.305412076931, 467.614914181877, 481.868425383702, 536.437902803964, 522.61581519457, 502.652891591381, 541.453351220658, 536.098082972179, 533.558071557396, 520.503477517508, 522.78730150636, 492.144478032094, 513.579976597391, 505.294681903813, 513.178661289507, 533.03004331556, 520.688172368516, 531.666738249834, 531.118823898335, 512.508442705752, 519.850187247955, 547.750608357717, 523.993995892627, 541.737273806836, 537.898020747587, 520.842517782486, 509.897172293203, 500.16887055196, 527.08074200734, 529.757213143177, 528.08468071796, 519.818084111903, 525.641403843356, 536.607837552262, 539.062877046375, 534.892707272229, 533.161597200596, 522.476805060544, 533.462504827501, 517.473668095056, 519.691274845601, 561.212121203057, 513.587544414535, 525.296878519935, 570.25520296557, 530.140960276862, 508.054564302856, 526.845101330886, 532.929647462173, 545.834346079989, 522.273451461004, 538.107857832581, 537.543130356035, 528.997425364125, 522.046092883414, 509.806855358242, 499.146505632102, 545.064116286769, 521.433190507658, 537.516323750988, 544.232805454189, 531.277101133169, 527.414561568473, 535.769920889724, 519.030774145825, 505.661221148811, 518.133547296173, 526.444315308435, 535.72493753489, 518.958901044276, 513.875782823045, 537.095397394476, 529.778377255573, 525.131096118798, 500.649153395249, 553.816725338083, 531.285159737127, 517.046640120017, 528.483601879273, 558.038492736762, 527.987636320674, 541.358497613785, 518.701983223952, 532.830492416146, 540.073855601381, 511.695081805666, 558.420036723238, 541.326612977535, 547.098583413979, 534.344913855958, 501.561163430349, 538.68360572593, 546.202653441094, 544.024355420902, 532.80166379029, 539.398471559951, 549.65041436019, 525.504095358777, 525.594724811784, 511.448413496324, 516.17430718409, 520.692363591076, 500.050458892911, 497.735822581943, 523.509295056285, 536.337028185779, 539.549619689459, 509.926093890485, 533.588601240422, 520.64244531478, 541.076052667829, 525.232492403564, 513.797597651284, 533.60780786678, 496.669181105903, 531.065683281198, 505.697943849275, 556.367389252533, 526.24268021108, 501.326570548032, 525.632629830369, 559.502223276747, 549.72851883096, 545.822326118792, 543.73140018105, 535.256243091063, 501.832485278369, 550.58775212316, 510.846643264221, 523.788315527535, 524.106152237816, 488.290190337742, 500.289528768534, 522.200709972195, 493.324378785387, 520.972434921487, 558.054470090213, 520.168832862195, 503.7002570234, 504.449598292548, 504.826090615469, 509.905801777588, 547.509938853728, 507.749224785953, 523.591277338453, 486.215593221844, 533.473750790093, 509.161117194484, 532.643209087612, 490.516000694433, 543.031636178123, 532.427691613761, 518.352449080998, 482.05996704288, 511.674427138982, 529.447441289796, 529.69082584454, 479.680343936422, 517.115896106991, 554.45037263449, 506.458472421721, 507.383724539383, 535.843754361772, 515.715866686999, 523.914308031445, 538.8218210107, 529.416737553288, 519.817511576768, 512.460107772534, 509.789267765372, 530.821767467737, 550.870180829083, 518.226122544645, 509.071752158174, 514.433726327848, 542.583542731156, 515.82896703347, 513.838919630448, 546.980852779678, 521.60233656901, 502.102203198699, 540.005726272011, 554.853128312639, 517.975629343881, 528.299308841812, 539.289927528769, 556.767730646081, 503.60064910399, 533.504526085273, 535.665998388969, 548.488908430877, 525.542059182166, 521.20668891694, 512.257473306533, 536.902876765602, 505.300525903136, 547.415776476892, 525.355353685903, 519.079482783843, 543.6901720181, 526.369595702245, 513.358481075543, 539.488869838496, 511.747156762392, 519.056535230084, 517.159170641489, 530.905616582543, 552.969866465001, 505.981211643404, 507.028680332808, 542.893390996837, 534.678829760938, 495.638354858179, 517.24158901573, 528.718594915615, 496.739329193804, 539.860208400555, 490.159838324633, 517.72478281565, 546.571942618523, 527.963043362403, 523.677677804449, 513.597097558053, 545.914015756097, 532.492487686628, 516.11826801357, 517.857605603581, 512.603811052127, 562.783278586374, 519.325743048832, 520.755998005298, 533.72460187176, 517.621376799504, 517.792601666007, 520.967542021009, 524.862824804387, 536.966563082555, 500.925248985927, 516.634768238643, 516.504668500769, 521.336711543661, 514.489605921821, 525.610797345809, 524.175718080958, 520.333168135206, 503.267489627257, 525.999596032006, 524.32029253213, 549.564105968932, 521.574783132942, 528.344838801713, 518.55714330446, 531.361212431526, 492.031860102265, 533.9808076477, 497.400043513143, 524.212276005453, 512.719872813485, 539.280502479267, 521.584702304962, 509.125518275456, 526.347643033961, 513.607141851161, 520.95552514409, 507.756295909984, 515.184657655602, 542.86602971759, 531.445217619328, 509.999477336527, 532.95043514129, 515.794426717481, 533.655972304302, 522.594808680856, 513.765313390833, 526.210526168625, 544.814265685479, 526.304068391027, 524.390591116995, 522.890658967228, 523.53015082786, 529.748676969808, 504.012795429606, 486.875340270851, 530.286664820086, 549.678523932231, 510.80896069491, 496.306968483037, 516.439338926532, 504.398595406345, 533.469412608398, 517.295216195252, 508.165183173449, 525.200204386709, 535.031519800972, 519.049777117838, 514.457733875631, 518.887867876832, 519.148565760041, 522.795163855431, 533.839524392115, 511.60864903974, 504.465940200697, 504.808153829235, 482.170285406434, 516.44702776157, 521.580772173707, 524.754581358572, 529.379182385352, 524.754503774096, 523.730378780026, 553.644421976754, 538.780101623235, 526.312106698755, 516.485179860759, 540.102102814833, 525.376347035294, 543.78386579825, 491.473552441018, 514.572398868354, 560.980574582868, 563.728029902697, 520.500780274316, 520.791097568364, 496.896440991657, 499.91265449775, 528.357854181228, 512.029065696177, 525.582957021949, 506.369597182722, 500.468313778333, 520.567239514122, 511.717347714341, 533.040469798723, 520.74011863454, 543.453486358885, 504.067543813911, 501.096433252479, 500.920405293766, 521.562041053212, 515.329645142744, 499.13034981752, 531.156424108544, 501.018030861162, 511.234220968426, 524.85496958874, 519.424555323906, 533.047305107387, 537.174075276346, 512.625760638818, 533.869892461193, 532.90798916131, 520.68566913046, 514.596676442148, 541.495614759967, 531.607157658086, 554.008949478494, 542.516603971206, 552.285004558924, 544.943829668672, 527.718119319486, 547.278401188249, 502.914438305199, 507.763490392107, 519.356772671156, 510.370930411973, 520.581387683659, 511.374382462646, 516.809312761415, 530.33526949163, 538.845884292646, 502.488684916757, 534.951910664637, 501.047507849176, 519.717696098667, 532.987808303852, 534.804443054276, 522.520953336321, 531.038004689898, 512.357885471082, 537.244998600942, 523.787544468304, 514.790027611925, 529.802935932212, 528.16540138029, 493.615731480343, 525.925312061355, 521.50029654301, 525.314288430791, 526.391979810503, 555.949782375119, 504.207925573813, 528.711423291057, 520.498343151262, 497.649327146485, 506.512348005772, 527.149174576534, 500.893098833385, 520.800427973209, 529.917985269563, 507.891066795396, 548.212978192505, 549.407809634458, 533.059661741191, 542.376322820767, 507.476062716576, 509.569851398575, 485.06462156236, 531.68362728847, 537.376298119601, 515.437367475524, 549.347958993522, 533.373938622561, 506.252734931415, 506.392268249468, 509.507560445926, 511.740899456166, 514.055323780778, 514.137326202963, 549.194271687012, 523.494555471437, 524.554659001262, 547.630837497289, 514.367146110147, 530.033711177306, 534.757795684145, 499.527626206647, 490.337740825085, 535.8172494479, 518.254152392125, 512.147207835995, 509.535227744286, 521.251418389129, 545.524745877896, 512.318795648144, 548.605015908898, 509.58276887496, 508.481123556647, 553.043823682178, 490.158543197758, 507.258371013963, 536.892119597252, 526.500093955104, 528.63178446255, 501.712371669696, 546.226588768915, 523.284486676184, 531.169620416247, 515.192114671279, 533.89157667229, 527.720231202043, 528.540249552594, 519.785675057003, 506.614932376281, 504.491274305774, 505.434833215023, 534.663348616122, 516.593068932735, 533.68316029776, 531.597696674108, 548.427645163047, 509.125865814132, 510.426969752204, 512.552414647775, 528.51936726146, 511.961165303403, 518.324050283936, 511.373794624579, 513.248952031715, 521.820777314302, 496.507856474819, 549.524140328865, 518.663389366206, 529.665935942086, 515.371906236636, 516.695166851953, 543.00163483873, 493.703302061768, 525.907086456431, 495.588666835173, 512.687890819919, 509.584597395371, 526.282236673452, 534.921968725091, 518.87884454354, 503.643775495688, 500.19821109336, 515.051953560921, 516.310311587801, 514.202225291936, 529.595251237878, 509.198233834918, 538.275129499166, 520.571269713799, 531.367297541875, 524.377922933642, 525.74889411311, 525.461840215085, 504.579014504768, 499.63922745444, 521.184915017376, 547.877698259653, 507.536317013047, 520.666585012028, 558.227979451863, 533.012898709806, 539.813613699724, 521.448620724902, 528.692634997665, 534.412093980265, 522.103924538786, 537.59255690826, 516.487695222535, 511.080262451843, 528.822482155685, 519.862651531423, 518.928854404076, 530.636688237866, 509.036846809973, 498.392668164287, 513.952814898167, 505.888835107422, 527.200342970935, 501.072805850166, 541.362336423985, 548.268918195734, 523.454313967476, 516.752404607924, 529.725405856988, 536.823802981418, 548.485351730987, 555.286894687751, 521.889520553292, 520.189757603878, 543.778481811125, 524.714467369111, 525.723988996657, 505.333487307372, 538.907422405717, 509.389495166713, 525.005671735285, 526.343004648014, 531.085585775622, 552.457381174992, 524.304944946464, 536.203290849302, 529.783839219979, 541.231775140182, 549.499178268116, 548.288449312999, 504.643183422706, 523.038650655999, 521.764505541423, 538.948493973415, 512.188530315717, 521.550346048581, 529.557653760726, 534.794137716814, 531.528341328342, 554.742560664284, 523.59271514654, 512.120336129904, 512.04414044368, 518.912020260102, 541.557363774874, 485.411343265293, 518.879779608481, 512.15709719523, 534.399972977233, 534.105505387493, 516.430334558926, 522.882707472744, 514.205747709666, 523.422968571932, 532.995763366023, 499.389512279717, 510.297103768746, 500.661733228908, 536.328841569291, 533.539334344121, 518.107220178213, 553.533544152643, 540.876467349761, 527.590593831488, 552.604987076508, 513.820498821892, 534.017899653247, 492.460974485273, 543.201347670944, 530.529719349999, 492.475922478207, 550.156053949325, 533.925178184613, 533.139785400285, 536.903093786312, 527.465632746561, 509.261481268248, 508.321298427636, 559.10678944016, 528.378095727261, 542.171933642846, 531.944335721011, 540.078406481715, 512.009145486929, 533.576692004844, 526.734223423546, 507.965225266311, 490.995182092121, 525.601015589379, 502.959800469718, 513.071753211572, 540.197284647847, 560.23207028943, 526.011763094328, 528.328399875283, 508.264908823409, 541.620997221249, 505.353636667914, 519.006490199439, 535.57664946258, 510.983359239779, 515.915121878919, 529.590410016387, 494.808098614104, 516.151810695764, 502.919044868551, 535.892740504521, 521.135350111303, 507.650849431106, 511.01859512514, 518.051392614752, 509.097517428041, 534.64549670537, 534.30899538412, 502.055342463717, 504.07061748317, 486.048589694944, 524.696416565235, 536.637931857591, 566.672156155366, 483.448500882671, 516.423456576925, 521.403514111452, 527.127046386504, 540.151317806971, 521.09865495018, 528.763725384445, 512.876311729996, 520.093570935912, 535.457978093127, 522.372972881372, 536.250229931342, 517.117292274004, 541.445800183119, 504.539006843237, 530.873584819515, 530.715634817642, 507.520772586957, 503.040607388395, 528.215857173874, 528.976032888894, 556.768155384649, 502.592196116579, 530.512906682969, 529.239023597064, 557.071893572037, 548.760512519381, 493.224058028482, 521.955262593941, 534.562285412031, 535.564026075085, 487.996328883106, 519.600376711584, 507.730932378128, 508.378029227222, 521.491523941568, 533.33282040344, 515.410090215506, 519.642614195405, 523.589224898561, 526.795470000463, 505.304064053268, 552.121992752225, 517.950038050136, 546.11796540075, 508.309796834267, 528.955284206197, 536.512845960407, 482.897634251686, 510.879628039855, 568.014191641454, 508.726365742617, 507.610196796993, 528.383313423146, 501.454861619917, 528.125667537677, 509.640977061557, 513.597276366691, 514.717221359834, 531.596964261592, 494.270517577047, 512.691053199182, 520.081554098647, 524.476080908845, 543.871325222656, 544.608092848231, 521.104858190762, 496.44755965532, 510.866570317601, 521.01823538357, 511.972971742856, 489.890804752572, 484.522158399057, 528.006898583983, 518.325775668597, 521.400540816594, 517.636612934118, 534.698599197907, 526.865611167153, 543.610817590274, 520.519992018119, 509.059867022293, 524.458769170108, 518.395405457488, 534.049004890656, 545.627726989523, 540.149077347763, 530.414176049531, 538.981895673797, 498.319486647254, 535.488573978998, 526.008064619588, 505.813206077856, 505.240569889825, 534.564801001116, 536.604141618959, 520.797990576411, 538.164884659418, 516.19600448547, 511.385352291569, 539.023598118859, 511.439726607992, 526.616730102178, 514.303129277369, 556.355757988526, 544.621003047891, 538.448185785006, 529.679287046055, 540.349489082817, 503.18331625339, 536.53527033562, 510.13160088743, 511.964628798989, 521.536005202959, 511.223464207467, 493.993821743007, 527.392038079683, 527.554325608277, 497.039054630698, 505.397480529298, 527.399824095102, 504.967290099826, 521.782658589554, 538.448776236484, 509.613306080846, 537.155548748904, 499.140879938487, 508.530719797919, 516.590202591664, 537.429185142764, 539.194215278376, 562.333831583837, 498.393706929569, 527.098274939924, 527.786857170469, 529.209520330638, 535.420818841859, 528.648282499491, 517.211646378119, 530.224364092321, 528.222651298915, 517.724205749049, 541.884854397804, 502.944352611801, 540.209282166114, 520.536008917471, 552.949535585617, 524.915687813648, 506.616079735531, 512.699236263961, 507.210279384065, 511.79494888403, 517.408564697208, 530.679226207174, 535.689061100781, 523.194262557831, 540.730647137286, 568.995467419711, 514.034783668456, 530.351676189754, 511.9588454946, 547.240797832017, 512.561593333966, 515.376480575235, 498.986619950006, 504.699179107197, 515.247647194902, 527.74562224671, 538.28430161923, 504.613881737724, 545.20380932182, 495.806431502084, 524.769172676642, 480.811161458078, 512.71747666435, 515.907158692199, 530.977454936401, 509.797070725486, 520.349939070217, 530.65841469741, 532.352245764359, 528.124198079365, 500.770980553681, 523.949910836132, 496.643840180731, 495.070219192763, 514.627526955448, 532.375832256684, 533.963770167654, 537.412211236546, 496.871721088443, 527.820561863881, 518.748609274992, 510.016234336625, 531.265225910824, 483.698127711377, 509.509552199874, 521.941535092941, 486.582081567381, 552.587870870754, 532.619111098594, 534.499097274724, 519.696321103383, 533.491734607404, 529.146584969983, 540.503086117056, 525.302794930268, 532.890415523024, 519.549885130151, 525.363135277576, 476.134570907005, 524.608774224908, 504.128957268408, 515.288012902334, 523.361712467372, 547.273183304367, 537.654350138472, 515.661395182128, 502.583675397353, 540.916138042195, 534.25321884269, 517.51786408625, 520.012198689931, 496.425620064598, 505.126844770236, 527.447957398896, 517.741700336898, 549.801846615353, 520.619273439811, 535.543230913011, 513.00621631399, 507.754269403112, 513.949889718957, 500.514333085018, 505.104637156465, 539.319431158066, 511.457699123131, 503.458344953657, 488.385197018309, 502.214088307257, 504.328143177167, 512.342987987436, 510.001146818135, 530.039685516756, 538.185720399953, 514.780033921589, 523.417778481986, 538.174185055766, 535.88064282278, 534.113517869698, 538.257866894554, 563.827817093267, 531.292839845405, 546.738943510873, 531.689955532951, 540.121830440912, 520.211165594931, 537.886252056822, 549.155515479986, 517.213541540906, 498.396152036104, 526.743522195617, 503.317822034164, 508.804031946621, 529.279809942009, 516.462775963385, 516.31243964244, 528.061263574271, 540.018954652301, 526.516388385388, 507.080130528481, 489.403986340238, 531.073359073415, 503.677141293968, 538.631066482923, 504.64670951678, 489.171569502567, 532.246437437433, 505.448296173458, 542.948284942145, 540.437069885405, 532.428355500439, 533.268974194735, 504.331991556159, 524.099368151564, 505.83538359872, 516.088914823049, 532.394789626498, 523.487307139061, 493.14612937518, 539.726548898291, 555.844208807218, 535.084442861215, 505.799054568768, 522.118687236056, 537.317622500815, 496.158304305001, 545.773868900673, 544.713465790693, 501.715071800299, 517.406199842709, 526.628912176022, 508.148009625326, 522.426869856756, 495.144820487992, 527.034675457395, 523.601232438034, 512.132053515892, 514.378802477535, 487.484060792411],[342.580162086219, 345.300980592929, 344.434646785249, 345.864576844519, 342.613459830027, 344.164693806205, 347.604970620198, 348.544773007749, 340.890915005374, 344.195657700466, 337.579484905549, 344.190686730464, 345.957748025653, 342.495728719265, 342.439537149865, 342.480760318997, 348.325423161576, 343.736561679468, 347.678704772114, 343.599890262681, 346.793651778831, 342.14383635347, 346.111246927845, 335.16729239159, 349.575662242003, 351.556587620264, 346.266332400982, 341.849752036531, 348.878288844204, 346.494945042758, 343.539133581564, 343.754703406549, 345.123990053138, 343.363025841046, 340.446105452076, 344.09039892905, 345.027575787771, 341.077093233727, 340.278513638065, 343.593725559915, 345.117348667673, 342.132065042157, 347.510299672888, 342.729953869233, 340.87289917756, 344.124293853458, 344.131634400135, 343.104027979125, 347.196230543261, 342.246782483752, 348.970317152972, 344.566294644344, 343.305075522006, 341.480483028182, 342.900438447855, 342.716207547916, 342.8170029041, 340.418214297948, 343.347320597578, 342.851378640112, 348.477300188917, 348.921714278883, 341.764258353725, 348.186574983102, 341.644289402392, 347.723133501079, 343.999757378117, 343.78369060372, 347.982984641773, 345.658515069607, 342.670082128567, 343.925402047346, 342.129912734612, 347.136483745442, 342.790805378237, 345.745909941813, 340.287319211865, 344.492086527385, 345.09354256248, 341.379818002471, 337.148855418607, 343.434036320149, 346.735609159737, 342.634659178107, 345.208866464608, 340.997841172941, 346.950248827008, 343.339831119833, 341.587730321237, 344.221462328524, 342.471189752895, 345.802410846978, 343.281996659143, 350.933423749656, 340.263042682242, 342.849046318935, 341.9337937884, 343.159507749471, 342.689630002177, 342.059605181227, 343.081142144237, 342.898721776014, 339.366497393667, 347.086823351195, 346.552891068658, 347.274986948583, 346.078754434098, 345.389882511337, 343.723851741353, 347.394182702911, 345.348939332866, 348.292558541519, 345.712512444719, 345.310283641531, 343.75984715698, 340.03280721136, 344.856224347228, 346.035875182005, 345.060057121098, 341.997228600946, 343.136075722958, 341.338825175798, 341.639425384652, 345.751942022529, 345.174401738173, 343.880852316066, 340.445071049591, 339.083072452539, 345.143655709361, 344.174372287909, 344.492847297233, 346.314010806042, 347.430133439671, 347.394732410335, 346.594140479999, 345.538885855061, 343.983217260162, 341.261506505399, 348.637308197537, 350.656713594806, 345.082576556546, 341.093746280957, 349.957346260447, 341.957423201281, 342.834704895941, 340.940474425583, 351.069083105413, 342.226152013773, 345.653319035658, 345.186488409434, 344.375257328773, 343.119766921064, 345.485262134709, 345.675179239953, 346.71037390373, 344.937866050898, 345.993611821564, 344.641204397464, 342.485421104915, 334.518207050314, 344.418452888185, 343.221763768511, 341.628632811354, 341.980681718337, 346.779463920743, 345.951987967442, 342.800456504237, 343.639674333119, 340.124529300317, 345.343650028236, 347.994538075368, 344.75875838418, 348.404156166464, 342.244034047142, 341.885093809489, 346.676178579899, 347.238135726618, 342.117132970343, 345.763914065573, 346.795034443373, 344.276853278857, 344.727698196616, 342.135284849604, 341.41809278936, 343.434141233276, 348.283796633716, 345.398686182154, 341.763524740681, 341.15513604727, 342.640338428837, 342.917761804896, 340.122798221133, 345.925562230163, 340.760198510649, 347.834200401106, 337.959428730003, 340.27490104982, 344.144642766679, 345.831771791617, 344.860772084044, 345.356218399473, 339.445819806236, 344.578828217128, 342.457060032085, 343.277850791174, 340.685857340101, 343.997798742597, 339.264899491688, 345.189975968894, 350.120893834524, 342.647906151397, 346.024529368005, 341.275087251417, 340.984326846841, 344.142651118954, 344.787324679691, 342.332121960541, 341.738391102975, 348.324093511842, 341.465677830783, 346.396146426304, 341.903141041925, 342.911490369896, 343.359697871214, 346.585177330153, 342.611699968682, 347.279796143523, 346.320420886396, 344.036066411064, 340.778484883768, 348.031904049537, 343.970892873172, 345.042853630439, 341.268264169334, 346.561599350485, 342.90642119912, 346.862391769766, 343.020703139124, 344.450191755358, 343.387614749679, 339.665502914596, 344.220531020266, 344.418859900312, 343.513308940079, 345.861483406353, 344.518926930904, 348.356006851708, 343.042250252582, 340.925992639241, 343.823370035058, 339.645601662494, 346.444316826619, 344.034970361945, 344.314460519931, 344.451041002336, 345.520163852589, 345.226500386942, 342.091116349258, 344.285498857293, 344.302091344013, 344.573324317924, 347.580967277386, 343.314418409612, 336.955134235447, 347.113142693496, 345.462741570667, 351.04934011894, 344.345726274573, 343.583835083719, 342.784434780223, 340.007685080658, 338.432770948152, 345.491069285071, 345.170953881605, 340.600943341215, 346.414733477069, 348.91571960585, 343.964003275626, 341.415824498423, 340.865984278933, 347.272797476208, 338.557839296172, 343.849843940972, 340.953488598544, 347.200181411265, 342.275794779801, 342.72238931757, 341.764563845913, 341.244378702048, 347.608930612078, 345.431725235203, 340.877733773471, 344.755468366252, 344.940843188461, 347.633240772466, 346.808025197619, 344.723735254575, 341.275872422839, 345.704146803568, 346.318273045387, 340.005203463381, 349.942150032984, 344.342367821444, 342.448502263894, 344.673160706575, 341.719600755709, 343.622177978984, 346.455616442647, 344.268994623036, 338.808331210178, 344.559890856119, 345.580302883617, 345.357558792117, 350.817277188489, 347.538805149479, 350.112469304453, 348.200854647535, 343.505008625836, 349.673811685928, 342.825356140403, 350.797489014974, 346.165954961142, 343.690803638413, 349.118668379469, 346.995896591835, 342.013870531978, 339.154281090845, 345.499672892267, 345.255247514605, 342.895965652247, 344.851725735868, 345.314989752406, 342.479724186547, 341.806927017561, 340.324208691191, 345.304941565465, 344.372255150815, 337.748909205885, 344.050086115197, 341.333667486721, 344.866959087483, 341.165311024472, 340.302967527762, 346.686330323289, 344.246493714084, 347.331466487159, 342.782462587247, 349.305543240289, 344.447305749131, 337.347479388673, 347.815374739704, 343.183007400256, 343.957854543963, 341.514172796953, 347.781484144796, 346.741947673711, 347.542445925893, 343.768006889587, 343.00813566206, 339.480459015676, 347.169252688057, 347.948808691926, 345.869908554732, 349.472684174981, 345.744734843835, 348.463747710421, 344.063935763891, 345.53999858597, 347.451505682001, 344.579559022997, 343.034977479118, 343.730966909758, 349.070963517502, 342.04778761209, 344.60148264676, 342.353431944217, 338.700897694522, 347.751128670718, 336.90509372458, 343.329017352439, 343.376029362078, 344.529528526025, 345.144961057719, 343.209164115518, 340.682126283904, 341.775062982444, 347.259689941456, 344.702776392536, 342.927635176102, 340.147251142956, 345.138891612923, 344.923843702205, 344.34214292399, 345.817026968852, 345.604261490468, 341.230334971671, 340.19721432174, 342.392240610447, 345.733758865206, 342.780734653777, 341.733265228483, 344.515457118878, 349.011023389087, 346.55194912353, 343.246280441774, 344.241278859867, 341.894244305175, 340.239531477485, 349.48020968233, 342.04803758779, 341.185138957303, 346.672645840097, 350.238115212333, 343.976273156296, 350.367577570714, 346.450341963326, 339.251678021209, 344.447101866311, 342.376408362475, 345.686735443446, 347.000229233409, 338.596853548493, 343.015763623888, 346.166739579488, 342.634454069494, 344.221492728248, 343.08048120837, 339.932691952447, 344.737798956299, 345.966204248143, 338.809591101595, 343.747701300699, 342.960844857259, 346.535548416899, 344.352630147612, 340.120359949179, 344.766497668703, 341.666153441878, 346.806855610422, 347.155984518821, 343.262753133768, 338.686121557719, 349.105674854989, 340.191901392825, 343.828924023962, 347.523802470082, 345.343415056866, 342.106106695864, 335.765816142843, 344.565835557713, 345.408861863787, 341.441444536588, 343.071856809696, 339.104808409386, 346.518482666017, 348.215288771692, 345.88396980943, 339.401458243084, 339.912203095268, 345.476994616894, 341.522852782787, 346.116961219284, 344.509519613375, 343.322319803825, 348.241681350041, 345.268387749531, 343.178996596111, 346.188519897057, 343.306099465383, 343.490554554436, 351.170347056738, 346.447425377512, 346.912198352928, 340.993547441488, 342.029347101832, 341.013817024062, 343.44226827351, 344.070530292632, 342.631558656043, 346.519422853385, 345.742279399982, 348.634753695249, 347.133008739739, 340.351063220338, 345.129472087123, 346.918616555115, 342.039995354632, 345.210196248883, 342.591318792961, 339.490588136322, 349.539990386267, 339.677096401811, 348.341206940205, 345.421433314431, 342.474188279795, 346.281060763634, 344.739283847845, 344.065808620312, 345.39433169945, 346.891695553175, 349.932932545435, 343.386486124098, 348.843021579268, 344.226005162763, 342.260590051944, 344.054219892948, 345.526818830841, 342.382174634416, 345.385811317533, 335.914426191673, 343.330894626522, 351.259513544841, 339.570356924091, 345.450956186781, 345.186504231148, 345.884425964345, 342.855465147292, 347.398030393113, 347.452108599019, 344.12238547834, 350.898020015261, 345.172274061199, 347.05165359347, 344.287124075304, 346.140342759919, 344.269857498707, 340.109632999466, 343.46681238911, 348.181023021527, 346.878021920174, 344.54439128225, 347.050626275363, 345.014056647272, 345.216172956572, 343.055474914035, 338.905419055379, 344.499220157567, 346.784215884321, 347.620543704509, 346.564228543642, 347.172265324783, 344.612159608222, 343.579533213386, 339.865843036856, 339.432093715061, 343.906082809291, 344.068544292491, 343.007022335757, 343.944011072306, 344.752290380663, 344.378779392242, 346.677817062144, 342.554840450947, 344.26485714987, 345.140650387467, 343.362921083652, 344.673840477223, 347.737448070313, 344.585037604976, 343.872638600905, 345.06980529812, 342.499626090724, 343.647110654614, 340.637999104199, 338.917410887111, 342.678250107228, 338.775018054742, 345.215216493412, 347.762924859327, 346.724040622746, 344.887539052302, 347.231412460118, 340.480941601715, 347.045685828827, 343.797322381087, 346.533395917261, 341.549607962293, 338.921694491745, 342.800919587401, 343.921263546872, 338.357694759519, 350.670642923839, 349.892406534503, 337.050729037425, 342.587632959375, 344.230482686508, 341.454906316853, 343.085872547552, 342.223146010573, 341.343977863158, 342.688215335394, 340.888103228976, 342.450479835881, 339.246216060873, 341.708578091386, 341.634140479937, 343.254555147398, 341.303423536248, 342.934777798606, 342.810137978966, 345.660722780034, 339.793695681473, 349.294996857438, 346.258127871289, 340.332540336261, 347.921248025158, 345.638145395023, 348.162029406087, 344.851170711111, 348.739948187863, 353.520062154856, 348.919098662291, 347.388933268294, 342.691573836648, 344.38443957603, 339.124801738592, 345.76789174844, 343.920860934369, 339.959032432336, 341.128951080795, 347.313307145317, 348.03603429686, 348.102917299371, 337.10988914632, 346.707737510125, 340.228124859519, 345.441510670106, 346.060941074669, 342.262735010609, 347.064052978721, 341.717303480185, 340.994156273661, 342.685600758723, 341.466037938982, 346.43550219134, 343.681383756479, 341.079150658662, 343.142280215078, 342.308046674068, 347.741164089729, 344.64953591639, 340.858145825829, 341.389649478502, 346.2942001075, 340.048284494246, 350.335466648913, 344.783465662187, 344.098943780974, 348.221030472879, 344.059310165063, 344.30822029011, 343.133567791841, 344.790312842609, 346.279851503757, 341.769446682763, 346.110899985933, 343.494323872635, 340.904710552348, 345.648870370523, 338.010874212781, 344.405055235599, 339.170280547402, 343.465365551497, 346.386397533459, 345.851510985397, 346.975111242197, 342.958822284411, 350.815406490081, 341.324049243837, 342.907684362877, 340.649211072618, 345.705874598667, 342.587329705218, 342.761518655697, 337.097011192046, 344.157246322082, 347.456355242538, 340.287671497464, 348.914126537019, 344.296874713042, 346.225030448336, 339.777602031962, 349.497988250461, 341.483999368056, 343.70898399397, 348.32830361935, 340.860878466297, 343.91523659326, 347.374594595383, 344.469996260139, 341.22812194047, 345.813072154102, 341.642697538709, 341.193929976368, 343.315715046564, 346.728373057416, 348.604634680716, 345.147577827966, 346.825818760136, 344.771177851672, 342.398588956018, 343.561961958627, 342.394287618973, 345.049608665132, 346.845725176968, 341.922853278003, 344.066067661535, 345.72562669485, 343.801000321432, 339.923127732034, 344.066831937391, 345.756888224619, 342.250708979304, 348.491580888502, 341.927692436798, 339.08222493295, 343.754640597327, 348.091211583222, 340.325826828023, 342.057979156548, 341.674380101216, 342.759284839308, 347.812631379221, 347.123055073287, 340.247249417849, 345.414698807914, 341.096163978818, 344.340468420541, 346.544942417409, 341.379978629683, 343.817630898008, 348.241162897175, 347.293554625623, 342.82793444986, 345.341040864629, 350.088381666347, 339.916815880391, 340.667804091105, 349.521612667249, 344.345723365402, 343.405867697294, 346.007899684192, 347.522172161767, 341.532058446158, 338.78082509134, 345.506543461999, 343.545448539017, 343.204078803059, 341.851567879605, 343.992242126153, 346.135015699939, 342.248449774043, 342.294220864873, 345.409223953371, 345.054593771951, 344.955381336648, 348.55728373597, 342.3296940246, 343.243220680784, 339.785550478525, 342.056215001297, 342.803689607563, 346.415757721111, 352.719865962383, 352.297338325176, 341.379283366653, 345.856513128196, 345.416566125357, 346.038112390219, 345.305360391579, 346.025567069079, 341.551046429272, 343.407215165269, 343.089577282583, 340.262724030757, 347.383969006018, 347.273360823092, 345.431771836752, 346.136899384571, 342.834203993777, 344.670021784425, 345.053731237698, 340.539759366972, 342.311860709402, 342.350801995919, 344.006967626372, 341.888832425733, 345.007314725007, 343.657319817362, 346.465381021972, 346.112188081549, 342.680345076919, 341.779164074758, 343.472244367639, 343.596932922402, 345.103426438582, 342.519895005853, 343.201818806505, 344.626869392834, 348.322155573469, 344.399752974968, 342.70386803573, 336.085687011242, 344.454929669147, 341.431653991747, 340.032720670144, 340.88678762124, 344.50128536701, 339.319037622964, 350.374003022919, 346.031447531348, 339.971837337015, 339.62095737832, 347.00406293386, 341.056544669279, 342.843677768224, 347.222907694836, 347.291497283255, 341.050644100442, 340.855145757468, 343.190063003351, 345.956034046863, 347.285802137979, 347.137786041754, 340.453346066651, 345.576907452231, 340.92014346009, 338.802108131903, 345.105267226587, 344.506533182971, 347.049522052445, 343.20316846553, 343.724043704768, 336.977903193432, 342.201626670576, 347.838935072902, 340.492832090734, 341.155899243295, 339.519309449083, 342.148131757532, 338.281986003672, 343.706799014595, 339.973427353107, 347.824120290905, 340.432162418317, 348.821815611955, 342.05228600854, 346.781710920134, 346.027488276517, 343.835215576179, 342.046501244739, 344.480280265966, 342.354777889924, 342.748636453489, 344.057437577914, 347.969045044809, 345.997140844806, 348.339201529612, 343.771180317224, 344.955503491352, 340.375163652858, 342.370358609399, 348.509562501943, 342.236043995453, 344.490060508699, 345.221355910821, 339.770916604385, 344.509215926423, 345.010478381646, 346.634349856801, 338.210051613137, 347.995183944839, 348.003196513104, 339.218650055389, 343.574761634357, 348.506133774253, 344.513622012818, 341.458552855595, 344.799571898396, 344.833815334336, 340.26512736177, 342.016133822001, 348.061649340174, 342.60962595619, 342.205787444594, 346.671602767588, 340.287545218367, 340.879741962187, 339.891276629973, 345.402633249645, 342.780727500288, 341.634581567642, 349.300544866518, 340.58398585751, 341.984824461414, 344.820684647577, 351.561856220551, 352.732574478071, 345.481258042111, 346.943291946981, 344.515100525006, 345.899641894896, 346.996501216549, 342.833649624539, 339.694294974526, 354.224901452438, 342.160403068984, 350.366828925623, 346.464411098807, 341.756211566033, 346.94920606197, 337.264324322578, 350.411116755088, 339.077241365474, 346.180742035713, 348.306751816981, 350.365562968835, 345.635037275253, 343.663404559717, 342.013989031882, 339.163585381562, 343.471451901568, 344.264512094283, 348.364546699335, 341.614917427952, 345.509762009707, 347.412787242112, 343.274514226613, 347.104848619594, 348.534000024859, 342.555982771223, 343.759768370125, 340.913390144475, 340.484742985093, 348.016909546598, 347.601833725492, 351.77770112184, 344.609780449255, 344.238458390729, 346.111650476403, 342.689443787752, 349.031506931156, 345.204138652801, 346.143686244683, 344.1414247396, 349.892087246815, 344.817203408235, 339.634563292373, 341.179824888937, 344.359742427031, 342.025612886231, 344.077575393744, 347.354087686904, 341.428406908141, 341.543776489886, 343.166107361988, 339.067099672967, 346.031753426449, 343.123698577177, 339.290751403449, 344.429538628372, 343.47289290598, 342.506347329951, 341.039152607467, 343.682262194287, 342.178277055701, 345.449180223681, 342.929392165451, 344.293908551725, 342.861041974002, 341.410625411145, 340.980101127667, 342.586213340569, 343.596375831145, 337.109139744175, 343.385899923972, 341.455986546766, 348.375109673751, 342.561112074302, 348.300359023622, 344.422626484692, 344.370684728602, 347.914114857584, 347.52952249777, 346.999509904001, 341.803312547477, 347.979278615499, 340.372638694721, 344.519895620957, 343.365021963156, 343.001003863767, 341.545272707736, 348.443021838592, 345.235875508679, 345.838597068356, 347.998565325043, 343.23646013812, 345.452447170047, 349.154977307249, 342.689844786209, 341.916003451877, 340.029551414086, 340.614600764738, 334.831221314342, 347.636797886282, 346.832418894964, 342.678598621472, 343.212859545415, 341.773938703237, 343.622043429122, 343.200530408419, 342.327580069107, 345.540173761846, 348.213078699025, 339.929460887947, 338.062975782484, 342.048638516082, 345.327840007085, 343.4145663553, 341.329822744808, 345.8043357662, 345.362546407301, 343.119693951669, 342.791698555606, 339.929306307183, 340.930682063441, 342.355554880238, 347.60450866409, 341.899289047707, 340.333269892201, 344.691951194838, 341.102041450566, 347.066422202424, 344.05589241398, 341.702122019548, 341.322499839955, 348.082049494412, 342.910521869983, 343.162998377965, 341.888373862128, 343.069546930088, 340.786349278362, 344.057201777151, 347.305437559246, 341.616666563335, 347.627073001217, 341.619945265727, 340.050829252744, 346.159096180272, 343.995124868166, 345.586716709247, 346.332199683581, 339.501246059151, 343.173855362676, 341.934032104862, 341.139735892242, 345.242359305631, 342.14826250255, 346.925387483398, 341.816967959624, 340.789497950715, 343.918508861108, 343.820779490444, 344.115494132075, 340.234769185812, 342.163647374213, 346.522855311289, 343.956641751239, 342.451915790433, 346.37314115211, 345.42532015785, 346.04791128424, 346.819741199342, 339.580526642651, 343.598981180564, 347.235977174065, 342.632010755247, 345.730584017495, 344.402845418723, 344.51320262068, 345.620718767711, 338.087297989878, 342.160644515298, 336.778250331354, 339.890510812751, 345.196771419446, 343.450363243658, 345.62150293075, 345.216846761356, 341.332956371321, 342.456380389458, 342.649879324889, 343.805886140538, 340.521035296151, 348.63099142441, 341.966485750434, 346.479233369843, 343.71657007728, 343.748250440218, 348.147542547868, 338.30926541564, 346.191699930747, 342.150155722734, 347.984746244917, 343.461850305005, 347.081592735127, 341.403153018325, 342.733822976724, 333.901076928574, 348.536230744118, 343.100141588407, 341.892831984255, 351.130109662796, 347.330547279664, 342.591984410995, 344.426940764144, 344.746704989969, 347.362231443109, 342.293761254853, 342.307511665112, 344.454327925979, 346.939836998028, 348.872689048541, 344.016203776768, 341.362627702524, 339.920301161504, 340.008325577692, 341.687343876205, 340.828609008462, 345.198544257208, 346.148984005163, 343.969034478952, 344.383945924687, 341.182517487267, 340.085439555489, 342.028898986234, 339.527634075285, 345.690154040557, 344.123780983715, 345.249389247847, 346.220165922412, 341.826327041108, 342.243050958509, 343.618640170845, 341.19532038195, 348.266241178592, 341.203810031869, 338.773578224426, 344.828269869508, 344.425921989303, 342.400469089203, 344.793108844906, 343.182491814284, 347.045962089844, 339.269450146491, 344.607359094222, 345.634856268313, 344.421626297489, 343.55763723626, 340.066261290761, 346.535834743522, 347.708184274029, 346.461968910477, 344.868982956764, 345.287561047745, 342.217241439174, 341.963569498776, 345.640321093621, 343.865609575765, 346.203078695318, 339.898963905654, 345.605757445796, 347.002934235289, 347.153264421509, 345.500345398203, 345.084933369797, 346.444852739675, 340.903604558259, 341.993186067433, 345.781777723465, 341.220057205939, 341.931809986191, 342.037101324853, 347.951276731007, 341.697173607742, 341.254536673436, 350.12593526097, 348.442179720794, 343.709124283206, 348.965670506511, 347.10331257029, 344.185179306582, 345.363974142634, 345.976295622659, 346.230039769611, 349.400894213097, 344.039642355018, 341.609280798623, 341.300143162402, 347.547721730239, 347.533242719757, 341.783019868676, 346.57556229763, 343.570970936024, 346.625386557586, 346.012232075066, 344.528896661918, 348.142330571182, 340.293385087489, 343.816360509715, 341.991717451045, 341.599009235167, 338.766174868707, 344.999252351426, 345.069099240373, 348.217816959993, 351.992985898954, 345.612394427506, 342.639366298182, 345.41088916395, 345.112269190418, 347.999628643949, 348.109463318757, 345.645606488986, 342.385339036852, 345.335810767299, 353.722037931037, 345.203977195833, 346.792170661999, 343.119449996615, 344.848924822586, 343.019019183458, 344.176882806765, 348.750730357516, 343.803214250251, 340.389316206196, 340.446689208554, 338.402798812023, 346.792889298124, 347.171622259816, 339.578853648492, 342.381859090857, 339.741177167634, 344.523398238544, 346.271981328198, 344.474597980818, 343.993183756796, 344.711413348342, 342.140811415754, 337.30790798383, 339.102879854998, 343.688618799419, 347.213347568711, 341.725156763591, 340.903921596751, 345.892288707247, 341.17347034485, 344.958915463811, 340.662799536415, 345.497944933338, 345.469390967913, 343.409307672641, 347.224461385619, 341.633843630169, 340.582754442808, 347.041767288358, 346.253826677469, 343.788345601813, 342.214889743615, 348.580760216531, 344.030330734205, 344.564415422558, 349.25956427098, 346.754889150234, 344.594311770675, 341.94018622209, 342.895644735697, 343.569881171734, 345.084561220239, 338.196716835228, 340.502939159387, 346.708817009494, 352.583718987903, 345.065534031948, 346.339327770557, 341.591454318557, 340.8057902208, 338.27773323594, 345.849846734981, 341.068912785776, 346.963189615372, 345.534401862727, 339.985797965372, 347.921488371015, 345.631020910595, 348.198133734771, 346.439647231918, 340.109554630441, 342.862689222953, 343.598537323029, 345.77445279518, 341.794723764636, 346.774237091862, 346.564907998918, 348.141975133304, 345.627257706115, 341.021547810622, 340.161777464711, 343.539367914659, 345.010422636456, 339.518942772485, 346.666369578156, 350.346963861171, 344.422444192472, 344.305889923665, 346.129980872041, 341.730947927611, 349.786560023678, 346.098225968319, 346.19414722026, 342.670103108243, 345.734605469721, 346.744220710981, 347.318763967507, 343.559062293527, 337.672642322269, 349.043673563083, 347.845026915898, 344.573330504852, 343.979817983942, 346.696206685342, 342.064467063586, 344.331935329426, 345.800508642011, 348.525699177422, 343.074569785491, 343.880723078796, 342.461620342001, 341.145088021142, 343.891901895324, 345.328974640904, 342.009868593729, 347.145479616522, 339.560269911775, 343.0371729133, 345.50437647162, 346.07222048448, 343.982493275496, 339.489552092767, 344.849234716548, 342.562586120638, 341.627215489043, 340.206938311143, 342.014776478743, 339.348311423283, 341.6006926276, 348.698740057982, 340.93313381829, 342.4758769759, 341.143236081678, 342.297634628051, 339.58850303515, 339.996176638849, 343.864206088426, 340.350433769551, 345.309577392891, 344.807484281979, 346.666840525559, 348.763148956506, 348.913502817316, 345.777674614307, 342.554947434566, 340.851962386666, 346.460090441036, 344.006437153666, 342.887399860069, 342.759520665818, 342.70704753031, 343.467650795396, 343.369113415893, 344.33321856629, 340.836061628401, 344.547279236075, 343.965758522468, 345.503597131692, 340.265744378094, 342.657753368748, 349.110389992401, 342.696731345678, 344.724858823011, 347.645694665781, 344.492550605368, 350.578238655907, 344.298309741425, 338.514553329285, 336.946036082702, 347.78955929899, 348.962052661759, 344.103836332115, 344.138590013608, 342.805222430467, 343.004539729502, 348.362048135501, 343.676988012122, 349.232903254576, 342.725177884073, 347.602124604758, 343.602615517491, 341.873980459205, 338.280927833978, 345.419258212712, 347.041195547662, 346.835687176406, 346.971841636867, 342.930416244474, 348.417416367547, 342.131540840721, 340.232762448447, 343.875585339868, 339.981670005241, 342.916391324324, 343.909772938311, 343.65349045978, 343.97811081289, 343.764977196118, 344.118400545426, 341.572521295727, 341.856597557038, 343.243730494657, 340.710451161801, 350.715103541579, 344.657250779996, 342.522952570025, 344.779216632733, 346.217943332862, 347.18030405478, 344.764653313121, 344.985859724624, 342.234444013212, 342.616748470796, 344.917209794594, 343.919630774426, 348.114604429432, 346.858081479347, 335.393329745083, 342.244084374987, 345.127873452067, 340.8014126833, 348.387564680815, 344.202720327094, 338.518063046573, 341.687016061741, 341.312357103147, 342.819446522038, 344.73084537359, 337.018567894981, 336.649062710536, 340.570093547789, 343.75316369753, 340.502871549499, 345.958680163685, 343.982067495524, 347.175508595463, 347.730099765244, 343.174860510028, 343.55332041741, 340.349268821581, 344.724516487288, 340.432978994836, 344.303450249962, 344.962902860901, 341.287783490955, 346.596418985329, 341.269346155196, 343.582890969006, 342.718433944959, 343.896071439523, 344.226702381519, 336.431042564741, 343.811986449898, 346.469231290453, 350.254177108953, 347.520102009352, 343.357583538472, 346.914832837808, 340.882185387508, 345.381154327587, 347.492067992933, 339.6462414382, 339.70866599713, 347.240774040422, 341.983191347478, 340.682640938419, 347.839823970847, 339.948069595969, 345.312082472699, 338.130485682576, 347.334852346172, 344.968244372478, 349.484093443512, 348.259048412843, 341.096804439225, 342.08044546554, 342.122273551912, 341.900137903389, 339.99798404481, 342.694566495522, 347.667245370117, 346.092679570398, 344.495918611678, 339.946386970901, 347.952762403454, 340.224418617483, 346.705082722719, 345.281654148029, 338.853875059775, 339.622863838366, 340.073972810267, 341.742830745013, 344.553593840571, 344.130739343962, 350.17280527445, 348.465851259466, 337.505080379196, 344.850772329941, 344.936349007875, 344.746316667542, 347.746350902247, 345.640165232711, 344.992168220876, 341.377165452304, 345.350322043755, 341.988817571628, 343.989309525005, 347.318281497149, 340.868880714614, 346.649373526975, 340.492521443061, 340.606858717833, 345.324752643668, 345.063870707574, 340.213894532191, 344.417086285145, 349.372083716184, 343.649693661953, 339.43476009103, 340.045461804437, 345.697420058531, 345.960038393533, 341.838561203928, 342.391701409441, 344.625276831531, 340.550324315288, 340.768581376205, 346.776754543278, 343.499874561905, 341.580552185904, 346.810041083463, 339.04985549359, 347.600486142658, 344.076187137732, 350.396962515135, 344.148861324131, 341.928215300596, 347.982389583342, 338.423689994393, 341.719884982153, 352.929535108569, 344.276868354813, 346.439717243584, 340.923083541053, 345.555344137656, 340.121565660511, 347.842002057806, 341.702073997539, 349.087397824167, 341.338523187203, 342.448105044516, 348.175815895127, 344.291579111645, 345.2658999102, 347.005196576176, 340.939729276837, 342.983142018853, 344.449823092595, 338.633268649594, 340.696560361961, 341.191490427374, 344.745734952655, 345.300678972392, 343.571680720546, 343.9684252602, 344.133912836484, 342.265897191271, 342.357207261011, 345.787525589643, 345.547793585188, 344.638861619911, 341.940598328051, 339.793638864383, 344.313334227463, 341.912339689747, 340.282142070395, 343.265390348444, 336.563035797562, 344.785070078309, 340.757315421993, 339.679887179822, 347.102467469779, 342.791719771938, 343.011639302764, 343.061589752132, 342.308119535415, 344.228454553953, 338.755924257812, 340.845777199496, 344.815329307059, 345.78728248509, 341.095652240063, 348.055821576262, 343.441938148288, 343.351551295924, 345.698865333074, 340.580264749043, 342.569817461845, 339.387042369351, 343.29674298322, 342.355931986046, 341.355080433971, 345.338507588084, 344.094916438244, 343.735877776117, 346.320028110919, 343.729575323184, 337.906297648829, 345.467672562212, 340.750458480209, 344.748302304404, 346.946179081368, 347.628422898734, 350.027813169272, 338.108610448444, 342.889089778641, 344.032157629697, 344.48105694201, 341.099518830533, 344.416726063458, 342.892159129951, 345.475732258467, 344.007312255742, 345.164217602893, 341.404188371844, 344.249105563024, 344.062661138404, 340.206157866916, 343.329663596829, 342.72269465955, 342.738231010054, 350.068107110916, 348.474591159006, 342.686606893678, 348.45675605051, 344.287420730576, 340.394790831563, 343.58042486237, 341.828023309876, 345.986717834898, 340.691984507224, 346.232724929137, 349.795404398608, 342.078610508887, 348.229440277653, 342.148697736359, 347.749303119072, 344.35214878014, 337.015350343094, 339.122115566421, 341.771831230996, 343.607219538876, 346.31093752348, 343.692477050397, 347.807416712567, 343.853634891996, 347.325381588742, 335.381808731345, 344.470280439722, 340.5922345152, 340.195105481533, 343.169471777033, 347.805968249578, 340.912061221541, 344.49526917845, 345.611906624213, 344.299999942796, 348.997352290262, 343.394038299381, 342.742823584709, 341.75819887381, 347.746500503725, 341.336449679087, 342.828574791149, 342.11699078793, 343.801474721802, 342.298070742312, 344.907586403255, 347.792439209139, 341.67859769644, 343.959280472193, 347.488636856303, 345.589062717798, 342.023873844501, 345.128259235603, 343.430110039944, 342.556702970741, 343.078752766981, 341.6450945441, 345.132212692056, 347.271379851319, 346.79880285471, 341.488123992375, 346.199501901113, 343.765690947798, 347.22930742612, 349.211253861358, 345.799557868444, 341.430553306441, 350.457050987482, 346.973623776553, 338.994232995768, 346.951861328144, 346.898523825426, 342.816878203005, 343.554187177154, 341.132521294312, 341.690625460392, 342.532439059509, 342.457169452701, 343.322645785016, 349.729401249424, 344.857098714041, 342.400659816398, 346.067255018063, 345.906776369539, 347.628449317662, 348.268462667707, 342.405710060705, 345.570588568583, 343.280914258163, 345.71123552676, 342.999108992636, 343.245779204358, 345.040501868607, 343.876904936936, 348.45769371752, 343.963645943632, 342.005865851694, 342.137889044604, 341.524538473928, 344.238533328088, 349.635569320648, 345.713184111373, 344.878680117745, 337.96031618301, 344.018503898989, 345.533030054314, 343.128733312213, 340.806976874507, 344.844267947364, 338.718674570686, 345.788846455382, 339.342446748363, 338.110415001455, 338.950159432911, 347.177282923664, 345.679786245865, 343.837730331698, 344.867230602966, 344.706657866387, 340.333534080408, 341.788097882965, 346.24726434712, 339.616713464154, 347.63176048807, 348.050168236031, 345.387449049294, 344.500543658174, 347.737935467736, 343.91484312755, 348.034915332854, 345.985676344854, 339.881788658103, 347.385340017606, 344.854609427525, 341.910795516471, 344.062458909394, 339.242704924063, 344.510383113796, 344.818285141642, 346.709358637781, 345.745561320919, 342.49518002755, 343.465043945375, 339.216751668627, 342.913035397934, 344.848266393179, 342.885690630055, 339.297415483451, 343.166924932725, 342.949367494598, 345.840210656065, 339.74892791109, 343.087899282945, 344.855424346271, 344.01251252331, 342.575891911849, 347.502239124822, 339.873203054718, 338.322191904569, 348.507388620512, 342.010863348869, 341.95980961964, 344.209212302117, 347.265498694662, 346.207943835051, 345.155997771373, 352.504842613241, 347.230684876626, 346.710673506499, 344.09313136504, 345.769303955714, 339.750865383869, 342.644952322832, 342.258344322785, 342.832282750321, 343.884076431836, 343.603179338995, 340.51991407001, 341.768897652606, 344.022137935151, 346.719696115066, 342.768617043169, 346.087989135223, 345.776693991144, 343.750837794109, 343.114672307291, 343.853129541047, 342.12274383305, 344.607891561826, 340.282141366738, 341.475703812462, 338.611581229125, 343.659991149182, 344.421851021687, 348.78669530002, 345.089227349139, 340.02021938239, 344.627741064757, 343.688048870635, 342.414709075077, 341.882552256492, 347.458179425683, 341.053499742231, 344.955803615771, 343.475039223693, 346.6640780217, 348.352123589699, 342.189838812071, 341.434534265218, 346.730692966989, 341.886382564553, 342.409269983421, 347.920571191771, 346.056232775308, 341.879832713274, 344.327280523128, 343.647384253464, 349.757700419305, 342.598689294679, 350.860639250483, 340.209683840298, 342.286174248768, 343.24658203734, 341.256257954567, 344.62108447813, 342.901588524325, 346.156526807779, 343.215323708944, 346.827636567723, 346.302394022607, 342.057556956705, 337.409760243623, 345.588136172947, 347.691501838117, 342.180689234947, 346.932927542129, 342.521666528713, 345.26355217492, 343.932794508846, 339.326639810046, 341.867103702079, 345.313321934947, 349.007664063252, 346.954278589886, 347.383705568964, 350.746037340319, 345.875908601738, 341.935067453214, 346.042430374291, 345.164499109471, 345.559040948436, 346.418988986827, 344.029065988843, 344.205353355205, 344.812384256592, 342.900939758621, 343.92465762766, 341.939025984565, 336.96196469925, 345.929351330205, 346.341265485522, 337.8533369456, 343.589582204666, 344.037089140262, 346.677151025227, 342.084700596517, 339.070442786397, 344.577669101046, 347.966084426001, 347.92086448604, 345.528520167598, 339.906950987775, 346.882190854286, 340.756620409868, 344.569642358799, 349.496776966444, 349.263304617337, 341.226799082544, 345.740833526074, 344.067400813735, 345.076123768423, 347.928587636448, 340.837917261886, 343.963514709621, 342.989412489903, 350.138959322762, 344.56509266197, 347.046325442091, 342.896789335885, 346.493778626841, 349.942419064575, 348.730716735557, 348.018846539215, 339.774628714186, 342.524352500557, 342.32339873149, 342.34476825267, 337.891202596908, 346.274713649787, 342.937081424206, 346.421884225288, 345.982921335165, 348.652485776127, 343.379746105182, 343.675537001729, 341.257839282724, 340.49968024844, 348.360066707197, 343.371776517035, 344.1725821647, 347.760138485788, 342.667514421266, 342.298735182665, 343.066165752627, 347.798277473323, 343.928040803772, 347.241484887618, 346.421108974921, 346.747090604394, 343.433742492627, 343.087402023333, 347.436593067781, 342.747716184926, 340.500572081487, 338.647960480364, 339.697839187468, 343.602506329347, 347.805409847894, 341.239064125803, 339.742440171109, 346.325185500131, 338.465730401812, 337.769563281689, 342.10303578077, 349.942139615829, 345.749206723256, 340.61452407481, 341.035737582037, 345.659471946134, 350.514541613067, 345.167158782419, 350.203990217549, 346.92232533496, 342.849096180288, 343.281795113018, 343.933455176133, 339.737879416827, 349.899761712905, 343.070305731936, 343.822820280935, 343.948888122961, 347.390711250608, 342.576731912028, 344.161437260458, 341.554179921421, 344.480737842429, 346.780417341502, 343.429796051584, 344.929442224725, 340.423897162507, 345.713752221748, 341.705810998369, 341.969614411959, 343.942928988383, 350.421324636876, 344.329276787559, 341.169359532241, 344.93319497783, 347.624086388091, 345.718010949883, 350.262829530487, 342.523403924295, 343.656208580383, 342.280877363487, 343.025068817058, 349.9690927196, 343.65193559254, 344.838698536025, 348.261256528434, 345.625006226308, 348.877149774293, 347.372796838073, 342.611474946513, 350.119865679416, 340.695715227386, 345.147640462963, 339.890521142562, 338.079596022419, 341.876806596344, 346.446847702972, 343.924096983951, 345.53957659579, 335.01951336073, 341.636976173628, 345.472693892235, 343.974987686097, 349.740842343122, 342.430648097669, 341.377590349776, 340.933911486204, 349.363741267588, 343.461254606771, 344.178343966106, 348.470115526195, 347.365756126735, 344.349388762759, 339.852924776551, 344.815596359714, 348.140846114005, 343.316029097376, 344.122446873723, 341.765239565, 344.255401410565, 345.685200492647, 342.750498774093, 344.290626243374, 338.043385077676, 342.626860752605, 342.545868058255, 347.681752729366, 342.291494698792, 340.735099993656, 346.138071481518, 340.0785062939, 340.832885531465, 342.780686152673, 345.290525038688, 345.91017832145, 341.984343422884, 338.988947134091, 344.893110434051, 342.820660210712, 344.774175013235, 343.811415262214, 340.555558166892, 340.953400642827, 343.150721504374, 340.812520096814, 344.221950722097, 344.916696596937, 342.277504808869, 342.379185709393, 340.822373458123, 343.92823780601, 345.592606757681, 345.845371778239, 343.02744602467, 348.972307700043, 343.817213376647, 341.734618471269, 342.742604658838, 347.090843159828, 341.390355630138, 341.478344448547, 341.521669647543, 344.986645661886, 344.490763227856, 342.836695975958, 343.376309158187, 348.852266075794, 345.014527898227, 343.011475110722, 349.157344459796, 343.778165656858, 342.507846867032, 352.759787568654, 345.373589732709, 344.210666693115, 343.997557928053, 347.752345584576, 342.860411349883, 346.052258665978, 342.778688072366, 345.390238992471, 337.332910473445, 346.376566812092, 340.051987282578, 343.774171315791, 345.916283069851, 344.583029053592, 343.169356134, 344.282065977135, 346.183638538535, 346.086734688439, 343.685098068491, 341.671989500334, 346.261083799595, 343.395467224672, 346.337350133841, 344.910490556643, 342.949082435567, 342.068524706851, 345.525044348169, 342.947678901448, 347.164120618182, 340.097055220636, 346.797224649923, 340.763008632024, 346.328079802975, 345.705641104044, 340.187158327155, 337.907371711058, 343.645050411898, 345.68616534475, 343.124699901337, 348.272649668994, 343.281747849698, 345.810938834244, 346.920077441904, 338.733402688039, 346.426887686976, 343.851160667388, 348.385175443497, 343.012788278517, 343.523526852352, 342.877576402084, 343.996291703783, 350.838407889473, 348.461816386225, 342.608240665111, 338.165475711751, 343.867678263014, 346.340368111831, 343.674391900627, 342.968228910142, 343.547010708919, 342.165743667389, 337.873846355159, 342.495634544988, 345.128882297604, 345.04964524073, 344.543459606917, 344.281040192112, 351.660719137429, 343.145288306338, 342.290922941842, 339.813149989213, 344.140446790592, 345.526523874188, 341.477994209737, 347.262588476025, 341.391135191393, 342.51253559971, 342.912494830392, 347.683159323698, 340.352988576739, 348.100528620538, 340.437858466993, 348.793937206424, 340.486739788985, 345.395027370882, 342.98511894912, 344.694560885076, 342.648301495362, 341.727360783027, 342.578983098889, 343.686062363907, 343.532348104316, 346.381919810562, 347.701016610596, 352.838548790027, 345.522816660346, 342.929398931789, 340.750736936996, 345.065979644182, 342.119428715292, 343.964673968859, 341.958535257503, 346.783095927588, 346.690708472865, 345.537912471632, 347.597457357579, 349.326025858004, 343.47185090587, 343.999146885199, 339.978314673474, 347.732178989736, 346.565469869349, 347.361032159743, 343.734997613905, 342.509668651568, 348.471027376273, 343.394060602765, 344.822974725213, 346.892053750859, 342.145064291557, 340.595275492601, 347.996324696556, 344.609895570159, 341.656548274431, 342.523715901653, 344.036845406843, 346.397846575574, 338.367520022081, 345.585976620032, 348.87086568548, 342.072267357149, 340.840654310674, 342.755030633563, 348.944640990193, 341.389114264056, 345.032544965606, 346.350215848337, 343.353415164433, 342.189138894213, 342.808797400424, 346.259193792928, 341.180405541853, 344.61471414378, 343.716872549421, 340.648468397294, 337.714997703354, 344.375756031448, 345.091786131484, 349.343770381882, 342.865684979586, 347.286463395328, 349.461090216725, 346.933023128709, 345.647123069564, 344.351807663841, 344.937155224334, 346.231812395942, 345.531035132948, 346.312313429373, 344.67715736804, 344.397343418973, 343.636248618592, 346.208906207618, 345.121003857448, 340.836473028577, 345.998012468354, 347.249864421126, 347.171131503055, 341.491176274604, 342.820648717972, 345.839913915896, 345.865417110318, 347.093892972492, 341.567892838872, 342.505888271689, 344.138767171571, 337.543081798323, 343.869745156045, 350.835952868417, 340.599269701572, 344.117854142566, 340.119918433013, 342.863549493843, 347.023159905949, 345.400684243918, 340.243588210974, 347.399662395994, 340.609207596456, 338.798571963748, 344.511807060122, 340.999991207232, 345.648998109765, 343.432043176116, 339.54442025633, 348.163657273387, 342.819729240295, 348.546525314963, 342.07275096374, 341.072622170555, 342.888023640784, 345.102390046734, 342.016453432903, 344.699299813374, 342.642670708537, 346.408962458378, 340.829193121043, 344.277553532453, 341.342760972916, 340.704240543312, 346.198220906754, 346.17759507214, 342.171150199561, 342.799011508819, 345.634964721527, 341.412118747665, 342.085150916961, 341.999512826761, 344.234860571453, 345.50469520465, 348.449669750978, 344.732291138956, 343.653209320827, 346.809140604967, 347.624987175327, 345.869373732264, 345.694392891435, 343.398862582825, 339.352805162587, 338.909459322902, 345.933547495145, 352.648350040811, 342.631277752061, 342.169988739843, 336.063630646965, 344.39122498596, 343.803512355489, 341.650993101974, 340.252111358307, 342.587351897491, 346.09713441603, 341.210340564775, 338.505763250261, 342.080206313437, 341.366145250498, 341.608051365153, 348.660413178191, 344.547574769096, 344.436650322917, 342.068087147591, 341.634485553956, 340.626217810315, 341.333475530722, 347.672247515967, 336.694564579424, 344.239101361062, 342.859037961063, 343.98844668423, 339.792206284575, 341.183251982956, 341.706756663077, 348.96270650078, 345.057473479343, 343.233868029289, 341.991644837634, 342.643159364591, 341.82826789365, 344.267654082365, 347.312858850543, 338.706322629555, 347.93261851228, 349.914716919997, 342.422168317207, 342.730580400115, 343.510688603327, 342.352379510055, 343.471104271778, 341.3586961753, 343.363853052379, 344.980833367673, 343.827220177996, 347.484672423069, 344.204179711286, 342.582118036213, 346.00093404697, 347.036743625012, 344.277858168726, 336.735596736163, 339.402781024885, 343.882218145753, 342.221150854814, 338.601773903235, 343.565156960892, 344.561695189839, 347.13855486177, 346.078149493109, 347.051479973803, 348.668522447139, 345.86476972986, 345.907953901788, 344.242621342784, 344.783425375765, 347.048274349543, 343.697004675865, 348.213353636818, 344.310607973111, 347.401990150272, 338.834567148455, 346.080716927219, 344.802316667711, 346.13909064953, 343.85344861304, 342.848509527427, 344.984197940087, 340.428311519775, 343.711394319612, 347.927327307815, 344.595682836444, 342.841598893396, 345.25629798415, 345.151649858834, 343.807231360338, 347.730346481769, 351.314264320688, 344.187776151858, 343.972930787746, 345.895096274461, 344.297873460122, 348.261497308961, 344.191020403017, 345.29618712582, 339.931098393085, 343.833432191528, 348.881507323525, 344.39209985509, 346.632473893978, 342.200438935397, 340.593597122069, 341.03529941528, 343.891403334485, 343.444156476645, 344.011566847092, 338.332929123328, 345.013714536313, 346.617873857454, 343.507340011865, 345.381872748195, 341.616237388054, 345.470720788685, 345.322699925921, 342.106006318019, 344.426602708258, 343.760224733996, 345.871289530832, 342.547402330335, 339.390292323041, 347.392347867508, 343.438315564077, 347.868601841868, 343.794728862496, 344.541455741197, 344.75639007324, 342.634698573397, 346.010660163288, 340.399950151921, 342.325015626054, 342.47176324229, 344.18042712224, 342.420552772915, 342.27819853442, 338.917223682266, 344.615061757828, 339.091785053659, 349.689352691943, 341.089872771361, 343.911800439923, 343.376940457897, 347.795217118403, 339.530454431834, 346.239975634948, 346.735580000369, 341.871517168299, 348.656522984779, 343.139330520988, 347.745458250167, 343.175848440746, 341.251207442208, 348.455002628966, 351.11874766811, 347.052729977821, 344.86520312514, 344.010528001615, 343.169174176704, 344.68866923604, 339.337074663012, 344.19049606538, 341.622159549424, 348.475117935282, 346.801561344995, 340.914811405135, 343.031872093879, 346.339916986275, 344.292046764231, 340.703464883172, 346.30719210928, 345.227614920215, 345.655901896069, 338.365944662136, 344.982569257127, 342.279825839222, 341.489323808362, 343.013537182739, 344.583629771514, 343.358334227533, 343.591003507564, 348.53020628409, 347.429668212122, 342.957998060976, 343.822220249261, 344.255509186562, 348.30078813244, 344.829845654477, 341.083660301656, 345.148860670559, 345.280474116388, 342.461970778952, 342.730510303913, 339.974790825111, 349.663271469654, 346.556069828103, 342.581440342685, 340.648678714587, 346.857910435576, 343.587632577751, 343.205039377645, 343.103510169192, 344.529710429291, 341.722710783793, 345.18051246974, 340.643545126714, 346.093404370621, 345.344233759608, 342.181694186586, 344.477129961209, 344.160966986692, 347.766995006449, 341.265451931968, 340.162249418543, 340.504741777062, 343.877048382967, 347.569653078368, 340.893077262217, 343.799596847019, 349.093378390236, 345.839753355739, 343.716412032361, 345.614032122748, 343.772450393775, 342.70633277774, 344.984813941741, 346.489285715794, 340.938562773691, 340.952102773556, 341.549069968866, 339.562279320163, 341.223171957296, 337.139027793017, 340.382418346322, 340.856913543919, 351.74510700184, 344.635819554418, 345.047448106973, 349.027438286545, 343.551083162058, 345.931130712613, 340.827843615873, 346.653624893509, 339.414563699601, 337.196338710391, 343.550231920029, 344.212483911889, 347.370608768907, 340.056559976026, 345.199349927633, 343.261713888307, 340.999115128884, 344.422196778833, 344.298749985658, 343.196753704653, 346.779031114265, 345.493398664245, 344.850350138395, 340.979836420161, 346.701590861614, 341.685725511722, 341.541743285265, 343.293771060274, 340.601497611111, 342.915602992078, 341.929646929154, 342.210912188964, 345.956232458745, 338.593385341659, 342.341959056187, 340.479522064529, 341.520882572934, 340.321156148068, 347.484458282655, 343.411944413039, 342.885609001241, 340.351002085365, 347.734287563541, 346.38402984739, 344.52829738144, 340.913523295792, 338.688274593403, 342.628870198225, 345.423775320965, 344.17982110263, 346.262703733314, 347.368183750932, 348.754832921633, 345.833249686813, 343.079138871181, 345.29636302869, 346.398128893432, 343.457617824023, 342.312456704538, 343.014481965368, 341.123502291719, 345.002680736369, 340.325420833899, 346.026333189069, 338.351473503935, 345.528753013611, 346.033204031157, 343.831072353395, 343.677062895882, 343.176373637189, 343.951567432873, 349.689305926182, 342.168360215749, 340.769760345309, 347.116080964051, 348.601272032584, 346.5036844899, 342.046130063432, 341.737656778076, 340.671063386776, 345.20583613751, 349.002971341819, 347.20275573442, 344.720312083283, 345.502859470207, 348.3080463566, 342.122848499748, 341.709979080246, 343.57744154196, 341.608593933016, 342.74891664194, 349.183390225471, 340.078616366806, 340.93944846169, 341.648792342446, 340.538651882016, 341.862605021333, 342.215488599662, 339.36011125345, 342.29585874648, 347.814294640914, 343.853981649326, 345.413788039954, 345.459421608304, 347.595000116375, 341.995056558188, 344.338437017318, 342.95719824743, 346.838638847442, 345.152507481711, 343.399665250688, 341.879705948734, 346.669531650358, 346.977090017133, 346.028091979953, 342.807064736675, 340.486937721207, 342.332717328129, 339.803207692167, 348.890512131431, 345.299680703605, 347.055514035947, 340.693530700785, 344.931855180452, 340.808454849477, 338.750163028353, 346.239366123398, 343.031716319113, 344.546147685507, 343.683769487829, 343.158157774741, 345.439325491556, 340.451028305831, 342.598071226289, 342.695120659928, 348.74194226297, 345.648545580216, 340.655813764068, 338.607875329069, 344.128097532595, 346.174892459913, 343.37477154561, 345.064190270328, 345.577499673751, 343.000946257656, 343.923573794046, 349.258664696353, 343.765858279395, 350.217980190649, 343.611264620605, 347.299038700764, 338.396841697733, 346.29823398584, 339.722337055985, 343.307442701427, 344.986497788506, 340.867059997362, 348.177699568319, 344.519804819534, 339.963352090717, 343.764160604602, 344.15075082213, 335.563717285322, 340.892981798551, 340.920734724003, 346.272650103941, 349.172255966772, 346.163310165437, 342.843437546788, 343.332767032691, 348.093602376255, 347.356788757796, 336.423465506851, 344.302362817533, 336.437190917048, 343.729463126736, 349.313857033506, 340.467559014968, 350.312453647849, 348.07163041758, 347.682836478869, 345.562108946823, 345.103126435038, 344.217825731826, 344.65934845296, 342.07059721657, 345.623792614786, 346.743740158428, 340.243585702285, 345.180233826513, 343.316737727783, 337.707078930405, 345.151024138514, 344.020636407147, 338.904135632143, 339.742048703961, 349.192598201598, 347.086584508307, 342.771170453204, 345.02404629275, 344.062668231267, 347.601930248868, 339.964530810794, 348.271744355601, 342.1043460261, 342.221317136615, 343.840086682721, 344.538650821918, 346.757426286189, 348.770536284114, 347.095810955566, 344.344265293685, 343.758867951633, 343.979712166018, 343.53864486684, 348.839371972079, 343.134065343778, 344.554287311949, 344.208687362846, 342.351573731165, 346.491181125453, 339.430928286788, 344.097711711069, 345.868497850484, 347.631774408965, 343.514105404266, 344.634507993387, 348.897486850278, 345.640557895206, 348.052573783872, 342.406577163609, 342.056421065422, 341.134359149963, 348.195300803104, 344.308179386992, 342.947706829837, 343.149942104984, 340.354772079655, 346.298325515813, 342.676488324872, 347.375294358945, 342.970127899472, 344.833863716447, 351.133749254771, 345.959345905349, 344.939698918539, 341.951507043008, 342.669328023163, 345.903783655088, 340.224230547274, 344.428292770107, 339.636638725449, 340.112584752841, 338.903145477404, 340.403600698607, 350.921298041975, 342.821540349821, 343.818539337357, 343.201962337388, 342.537817386588, 344.052865811056, 345.500194899202, 343.167834039074, 343.694679946525, 341.798586125667, 344.562863905416, 343.98445675328, 346.59298715578, 339.646409598895, 347.34296605937, 344.677112411169, 344.350978244594, 351.502855080871, 342.865804548192, 344.470377579263, 344.47411304705, 338.99793609239, 344.418949813919, 341.704813593272, 336.032556210057, 345.305846012599, 344.377653356425, 345.569638230592, 336.813548500038, 342.796820618794, 344.483430009981, 339.996771588008, 344.897061516479, 345.076449379827, 341.137039976157, 344.21432451643, 343.37019239992, 345.853389245817, 345.006852075068, 341.296823971407, 338.872842741247, 349.940446396412, 343.706631941596, 349.426655687757, 340.610220240334, 336.831385110212, 353.655785509337, 339.116899024716, 347.325388669683, 344.873624514578, 340.452081748995, 345.550713378526, 344.146143114008, 346.725183289378, 342.359023687036, 342.743569755761, 343.887223561101, 341.965251770454, 337.721136439457, 347.863802268088, 348.219339694609, 347.366440422025, 342.675298154937, 346.247276009309, 348.477672648613, 336.664618371807, 345.087191161095, 343.152491706727, 346.512745478416, 345.108999936635, 343.627979507339, 342.188093889657, 338.960317366154, 345.435747763915, 341.013322933223, 341.917698584661, 341.119772761005, 345.735921072331, 340.869178410927, 345.355914380136, 343.077519738448, 340.979888955457, 345.593523226955, 342.284904779442, 341.295013365831, 344.506877378737, 342.20319997568, 341.636024518092, 342.652495588745, 344.712654452365, 344.151490357747, 346.549478521385, 345.867189068297, 346.508724154918, 343.202406813818, 342.495872259951, 340.718077234197, 340.773568855148, 341.192767111733, 342.954452258882, 339.435577623024, 344.290187036666, 344.751134132042, 339.566244818261, 346.24955403482, 346.84616012502, 344.533719640474, 344.204142846102, 347.038420021144, 343.482445465332, 339.733717912907, 336.970197035313, 348.872641463688, 347.462525833799, 339.595635011941, 343.469273743101, 343.654939927617, 344.631488801258, 346.896131454798, 344.630194271973, 342.554456319487, 344.3621785232, 340.984533084708, 350.557203087398, 341.805782884701, 338.197681946449, 346.61156395116, 344.276869294637, 341.494978496878, 345.79752621984, 345.440517913922, 346.878366493096, 345.783069921586, 340.974900861303, 348.332140946669, 340.667966197474, 344.516548253075, 345.923537959295, 344.403674615571, 345.451391814052, 340.342831504317, 344.405061124967, 346.873851796489, 343.791442283363, 343.044595877621, 342.006345755943, 341.869224867519, 344.919322107882, 342.764296275521, 341.879193444996, 342.830203036069, 340.230174340998, 340.792948545791, 349.242976306413, 342.732301950546, 341.576640055149, 341.855220074809, 340.084962087421, 349.689680997808, 344.670810816732, 343.993157085208, 344.083814087982, 342.593721407693, 349.42770309746, 344.842516088895, 347.229906097605, 342.950169070461, 347.768340955805, 339.508907943177, 344.1183828266, 341.58448215634, 342.508806414237, 344.01627070547, 343.468228545489, 340.0932785348, 340.410401454835, 339.661128307079, 341.382196990557, 350.147513911009, 348.80355131743, 342.908665541201, 347.044074697499, 345.859966838311, 340.753998144911, 344.327437237735, 340.319194793019, 345.231711241613, 347.36103183873, 343.315594246942, 346.558653087991, 344.679805383102, 349.071076689561, 342.883173784911, 341.056813511025, 342.880712795246, 344.558945150879, 339.482139326567, 338.376748258811, 344.940264209328, 343.777153033245, 337.968849638243, 344.67364162402, 343.402385214424, 347.96469588433, 345.163927156748, 340.90194083926, 348.268721177655, 345.955747463112, 344.368786076913, 346.547201406915, 343.885717095241, 338.947898860712, 343.917712722547, 337.519507977461, 340.180094086419, 346.048586014268, 342.229641083149, 344.951932295131, 343.731449834797, 344.624820736854, 338.737278734367, 340.230860685418, 347.071911220787, 341.69526656533, 340.907829785861, 344.581898480092, 348.446888190082, 341.219454316444, 345.032027628789, 342.357647280141, 346.222272305889, 341.670581515981, 344.742659042715, 345.165050181679, 343.815619411976, 343.608619648253, 344.103766482809, 339.486434347238, 343.105300631432, 347.114182752073, 339.507254554432, 340.185837509423, 346.408807223419, 346.501965443742, 338.643620171111, 341.393473141094, 345.628351679377, 346.141949104407, 342.057892574455, 344.2642162546, 334.322389492872, 343.847139490967, 339.21192879005, 343.141102189883, 340.274360739486, 345.206421631317, 345.115665937503, 339.162963144413, 345.476766276911, 345.634962682315, 347.833269381266, 341.465679537811, 339.021883615546, 348.241313727102, 337.568423451838, 345.329518312639, 345.119526084474, 345.40690178177, 341.736384138972, 348.482584895316, 347.588417145213, 343.700651389602, 343.769870145002, 345.607507669028, 346.848360090663, 341.855385683112, 343.412495702082, 342.452982730006, 338.235985066884, 340.336585316763, 344.724855247382, 338.799385854511, 338.763248842185, 342.296500502362, 346.508718774792, 346.828567215223, 349.10029217081, 342.792576730263, 343.581847615845, 345.173488460374, 346.089542350409, 347.296030826749, 339.871321638248, 345.698360443063, 342.344344047543, 341.210065744847, 341.953677729158, 345.532018827482, 341.077854652124, 346.866719468175, 340.965242593215, 342.435361190152, 346.17419514862, 345.942961744199, 345.240908526199, 343.910786422796, 346.451790699647, 346.947763120694, 340.775823160358, 347.924483338494, 344.6160431121, 342.695120067637, 342.623937647314, 347.219723150575, 343.447590574478, 345.327925680513, 345.756313189966, 347.717489616228, 343.583717352125, 341.007304951329, 344.209461217853, 341.808723661512, 343.839759658753, 340.414393543123, 346.400432064621, 342.393837469912, 344.245625354332, 347.601438933491, 345.802285397879, 347.664362572441, 345.399342233398, 345.248158483206, 340.396883473441, 342.851019434217, 340.851573999672, 344.99418739632, 342.319998864412, 345.167510729565, 345.104396329138, 347.731836454334, 339.23231803663, 342.41891490028, 343.436034444883, 344.088860360315, 351.550307542951, 342.866739493088, 341.693184320358, 343.743229654737, 341.197355385183, 343.725068442499, 345.652599145541, 343.0772988828, 338.753815151669, 345.752334537392, 344.459741760643, 346.411197621343, 341.189389198353, 342.98025878734, 341.551457409267, 349.656495705936, 342.506495567727, 345.216006925597, 348.179096415028, 340.698574518494, 341.606314995304, 343.294356216427, 347.694873054777, 345.104514304833, 344.608187171899, 342.311906689421, 348.312040477182, 343.964584172684, 342.307727558095, 343.925340495085, 342.735952368293, 342.829432127387, 337.287566725783, 348.694459475616, 349.520387170211, 347.655410765946, 341.639070898333, 346.186947165174, 344.695504682026, 341.069674578695, 344.509731576, 342.882468174451, 341.029571523952, 343.676696679358, 348.410761008074, 342.992572582842, 340.80343984803, 341.010856162422, 344.19209051298, 348.837366052152, 339.612027355165, 346.563914023789, 337.448847413709, 347.260168204432, 344.451870381043, 344.882637427719, 341.194336581496, 344.895925146233, 344.075741105749, 341.613958981658, 341.922596566969, 347.7158528237, 344.090297400796, 344.170819103727, 345.177114823055, 348.55162961678, 345.306747620366, 344.088149475866, 344.247970126498, 350.097033376405, 341.43363610604, 346.062845884194, 347.543185887402, 342.834083894363, 345.514258985003, 344.881709572154, 343.746456541995, 342.670301908251, 342.569122227417, 344.992924766481, 340.916843749422, 348.910672238495, 346.055569922227, 344.576705697627, 341.983411013868, 343.370899414776, 342.323475590997, 340.689897057349, 345.82150719446, 345.075878181072, 338.325332679484, 340.64190401346, 345.642575608181, 343.051208535731, 342.106017744155, 344.276490372366, 341.287671652989, 342.94406077336, 341.250323655554, 343.054709146313, 341.601740051426, 350.95409133786, 347.05384444512, 343.569140245713, 346.452308044258, 343.132482036724, 342.3298923568, 338.00288989292, 346.447615652393, 343.838222648741, 342.934567142821, 344.521671141274, 339.66599118032, 342.230638116665, 346.535143469537, 341.791590425464, 344.415086219896, 348.121084502185, 344.824468376158, 343.392602296529, 337.758413019794, 345.095922530467, 344.460361992707, 348.627977647525, 348.10779434551, 343.143504722704, 344.370083543282, 342.634436885851, 340.591090663321, 345.274772729321, 346.111969997479, 348.294749296928, 340.620864238819, 340.326979664492, 344.753146673825, 341.901904088648, 342.036808526455, 341.764221718095, 343.964370565888, 343.60922322621, 343.869546361378, 342.183771860941, 347.365366810324, 342.279908057361, 345.720327521978, 346.234408600581, 343.250361134594, 342.301890624524, 341.073853916878, 339.878946024594, 342.579683212262, 350.905436539362, 341.759066304895, 344.278141345537, 345.030681068147, 345.065547263994, 339.69534645161, 346.661731113941, 346.88564061516, 338.039601320412, 345.055839475662, 341.358372840688, 345.547577936637, 343.470445535896, 345.127549997296, 343.765269572005, 344.961986288184, 339.396187697494, 343.961112088072, 344.645388547334, 346.136820354164, 345.560519158648, 341.662927191938, 349.872245639689, 342.397970675934, 346.992866786304, 342.494147313512, 346.095501267071, 337.149692777463, 343.629262490201, 343.762247248701, 340.624898588143, 341.618534966578, 340.966245746974, 349.236404582536, 347.947168626548, 341.968708485519, 342.213084834198, 343.952362852492, 348.206281111673, 341.068065806386, 341.420632305838, 344.135615280143, 342.508761976372, 341.947474524732, 347.149662525756, 347.952716828591, 348.583685416127, 340.119123402824, 344.238594724594, 343.060910161581, 348.129001649817, 347.844333780038, 342.71361503352, 344.591418744932, 344.147324461589, 347.022687586503, 347.383863029282, 350.874224082197, 344.180579857596, 345.195978227621, 341.292775566369, 349.055031961914, 343.009533583727, 341.795878328464, 347.261970635314, 345.425498896656, 345.908984207579, 345.824991054326, 344.962951752943, 344.157776431182, 346.911578687001, 344.392983520737, 344.512429693765, 342.072937366405, 344.671103526547, 350.119045151006, 349.447158865959, 341.737996258235, 341.557030477942, 342.936271295014, 345.700217271904, 348.578107840517, 339.956663457051, 339.801192185804, 347.404228887336, 345.221355256671, 342.59907265999, 342.89922104448, 342.78548228229, 350.200683537813, 348.931515774586, 344.20420674049, 347.354095476264, 340.135687956311, 347.571760814563, 343.733522492935, 348.85402035249, 344.323896187079, 341.61076662508, 346.183246315615, 343.716916093126, 341.656242446015, 342.865285719232, 343.375236882796, 345.184910454951, 350.10799445154, 336.280728123027, 346.943748179432, 342.07095453029, 344.778531116538, 344.358051643692, 348.185810834381, 347.535147149284, 349.944593534681, 341.609715542167, 347.511674251162, 345.83598670021, 340.956946273345, 339.52503005477, 348.684011685614, 346.857231054426, 346.957467895745, 339.541529076985, 347.605419493361, 346.859755434739, 344.325452832626, 345.433067221329, 342.739200836854, 344.067706918958, 347.744013851837, 341.391698413496, 344.668479485322, 338.086054694213, 338.650523034826, 342.083189040043, 345.342543731398, 343.231697671676, 350.080620711142, 348.007294372613, 345.742526574408, 346.857050480764, 342.168021757727, 344.565798790452, 344.708546679763, 341.539175371774, 344.844796877086, 345.777428540913, 342.509666905545, 348.66283650532, 340.560632195418, 342.801347520132, 346.52915903341, 342.749544687226, 345.256001961414, 348.836660631102, 340.402316655614, 347.54730191993, 346.167636482373, 341.008027230204, 342.407603613111, 341.713578169665, 348.709028555142, 346.510613578831, 342.475446875517, 344.322884715276, 345.696191284434, 339.89250811876, 346.044705022001, 344.079292744854, 347.836512054982, 345.106626648851, 343.650667056102, 344.149033486144, 343.949058981884, 351.141361166607, 346.769751505936, 343.547800178255, 344.941110126083, 344.253156151568, 349.538122950011, 348.442462368473, 338.055873740561, 343.31793066771, 344.16867310845, 351.109367273845, 347.728587277389, 342.579798836028, 344.486738348479, 346.915773177268, 344.87193765706, 343.100985970779, 342.162494066969, 345.526816791518, 343.315277277158, 348.318137991455, 343.062974174449, 346.084868773674, 346.413569332812, 340.569124274926, 348.049970785324, 337.302003560013, 343.629323890573, 346.07220341993, 343.614531583414, 342.06076890711, 343.071098327164, 346.810561720255, 343.239575441019, 344.306694493266, 347.139768918339, 344.425334898586, 339.053226570774, 342.013102872263, 347.972415759558, 346.13833408057, 347.699341805458, 342.769212244556, 343.283108598019, 342.781931879591, 345.383313279886, 348.697169976031, 339.917355929588, 344.506752251299, 347.542383127339, 345.313585913417, 340.144731800444, 343.231275266158, 338.235919895227, 336.465926129929, 344.17796399752, 344.641755375367, 344.675087027716, 343.526106474765, 337.718349597196, 348.054325721049, 341.909561818048, 348.0717525385, 344.498999217728, 344.331162333395, 348.18102553888, 344.542593981171, 341.023403560841, 338.207709655574, 342.974300999695, 345.242135979525, 345.596357393599, 345.82884577301, 342.807158234752, 346.611733704047, 343.193563449611, 345.288580185004, 345.407942589426, 345.497223612265, 342.653771762236, 343.864569145241, 345.827334003466, 346.597945687909, 346.27061539059, 342.042326597304, 346.30692462995, 349.886238410951, 342.680183103693, 347.597983116936, 339.877349443625, 342.870238790809, 342.495409424613, 340.738512477233, 343.764032530487, 351.899821225296, 345.298732057993, 339.911583560433, 346.344166720411, 340.172037073059, 349.297100749706, 348.462882118375, 352.108564471154, 345.183586016104, 337.109061184784, 350.661096685963, 339.436955185108, 344.933330169327, 349.267076586979, 335.231965457163, 344.636415556817, 341.590192483232, 342.065359715464, 347.42428446623, 341.524866406458, 343.087345035818, 345.123011871152, 341.437493597858, 346.617358509401, 342.623697615763, 345.131902774723, 345.251936711877, 344.285248419541, 345.174327452781, 348.135122444414, 341.487173207406, 340.47721029091, 342.702332086172, 347.203018080792, 344.889910387536, 341.233785078305, 346.75652388856, 341.644442006701, 347.303312277734, 343.742273838515, 344.385307576329, 349.945077253907, 346.750267662965, 341.905888839767, 343.411873236854, 347.974336580656, 343.076998521692, 342.194690098204, 334.408535663213, 344.092911849738, 349.280302595691, 344.014859337853, 345.46276384786, 338.730650812172, 347.856282785278, 344.027812377543, 340.258059003253, 348.078980476591, 340.897735667928, 342.239265306195, 344.139967552279, 343.360363148565, 348.539878675141, 345.290497805183, 343.566567991376, 341.593955203733, 344.976655571445, 345.072715470872, 341.344146455714, 343.653838370833, 345.589386680494, 350.640557970538, 345.101604460334, 340.719367367927, 340.002041159824, 343.612871242531, 345.201868065361, 343.910629226289, 341.524005273754, 348.983413475665, 337.680182624283, 344.369035151799, 343.724982485859, 343.337806147395, 345.497368321116, 337.752666367172, 343.779687655763, 344.921905788131, 339.246801386378, 335.496049545478, 344.872869275872, 340.921162623469, 341.92137918306, 338.576954571708, 348.245865508015, 346.264924358742, 344.792850396522, 348.878955763544, 337.989833323744, 346.307689695578, 337.305393904114, 335.947073429937, 346.38793899069, 345.679991317645, 336.848795062899, 342.445706470465, 344.653180347699, 340.389992670333, 341.660734682454, 339.974205185557, 347.834168907195, 343.678782447279, 340.646399954429, 346.383242346963, 337.257283481032, 343.333700589873, 342.665909590478, 343.046360151399, 347.138192940292, 343.757352132775, 344.574014713261, 345.083015110167, 342.347391297485, 344.291889532286, 343.031196081022, 342.07547729787, 342.473997272137, 345.931591538573, 346.205520811406, 346.428596912012, 347.632847322427, 339.382485269458, 343.464210980977, 343.75148497654, 350.301603172402, 336.503681547848, 343.804884950916, 344.34509508053, 347.783818156154, 350.62815325134, 348.348623958846, 342.527898833549, 345.09067881608, 343.032163750739, 341.798595733043, 348.144748597102, 344.491955251941, 345.170448647798, 343.445199636256, 347.516746532647, 343.532903276903, 343.626617837566, 343.565206399767, 341.587592849889, 344.970543992208, 346.344560327671, 341.865559851977, 342.34266624086, 344.537846494743, 343.775346314255, 345.275996178601, 337.643103181924, 347.359842659092, 347.062283269274, 346.211689449066, 344.592477436379, 338.236665158608, 340.273522352633, 348.735835028477, 341.117440050582, 342.706926122417, 344.723552086567, 347.626031835772, 341.202215039048, 339.842994876344, 342.840768453908, 341.293125823397, 347.107284904038, 342.978772608799, 343.681665453472, 340.125880659169, 344.412969278231, 345.196750878903, 349.852393099294, 349.622787845852, 347.696252473629, 341.286264143586, 345.185603062663, 342.263440266966, 343.525123941134, 351.767896873998, 341.22119195694, 341.099163042939, 342.864772143306, 348.327445099844, 345.358182476981, 337.258037807241, 343.313235395713, 342.870231395079, 343.310704732528, 340.131273391451, 350.551641471758, 344.150890887317, 339.668240020945, 338.733377226792, 343.60270449368, 337.258366618032, 343.473340835192, 341.971673172388, 342.8951039709, 341.364345513159, 339.79238283105, 345.801900542383, 336.965758212007, 340.840367456458, 345.099677851805, 347.56441634095, 341.821436472728, 343.184455703649, 341.034616850597, 342.611741630206, 342.468381258512, 347.2478787155, 344.980638824422, 347.2547606236, 338.261521527486, 342.811273498674, 344.615422630707, 343.840610767582, 344.170187630036, 343.066658323191, 339.587399091467, 346.556518511426, 344.620536946122, 342.588205789756, 345.775790981169, 342.440810147272, 347.918994824352, 342.029767374969, 337.903126087343, 342.159034159948, 346.050481020549, 348.615453119484, 338.569253865681, 341.887915489088, 340.771141636742, 344.141610542787, 343.648696774836, 343.89931324299, 344.718945437186, 348.796519827249, 345.496196530712, 344.885322247165, 345.046311598696, 338.859706618976, 343.086443791284, 342.393555495989, 342.463654947585, 344.75403536329, 339.538485860461, 346.336823349099, 345.195664297439, 339.928146542906, 341.799128936915, 349.804209535628, 342.858521979316, 345.035784085431, 344.396782782905, 344.487954304625, 347.619291217665, 346.319118622222, 348.474973603806, 346.904041285479, 339.689427539321, 346.263866749912, 352.578860007061, 349.367987890051, 343.689798268355, 347.647041037962, 343.601115933781, 343.923186793324, 348.011514438872, 346.177105168329, 346.757205510087, 344.732175994653, 341.594693731994, 341.992658141597, 339.885429884518, 343.249484422741, 344.447519442791, 345.136810921998, 341.588368274876, 343.766675847066, 343.22775384569, 348.259716002503, 344.568236292503, 344.992396830132, 341.992934959731, 345.454441586947, 340.883781176569, 343.988622230368, 343.329700715823, 342.714852240454, 338.093132325191, 345.31108267332, 342.688723768178, 343.230071160994, 342.038145690779, 344.52660745636, 344.533988493995, 350.2912441834, 343.56567292564, 345.88684658644, 347.006205395499, 346.949748942289, 349.338192852673, 346.206992295687, 342.971812280838, 345.512597410052, 345.596388003939, 345.125633201677, 345.43152084519, 344.804435392717, 342.595670273453, 351.422513526144, 347.307916256974, 346.575874132482, 346.005488390575, 342.387339036443, 349.562086247396, 341.450180108391, 349.524177483772, 341.740747782221, 345.151134186222, 347.432140937096, 344.011165940986, 345.638912375296, 344.601915460526, 341.312005753474, 341.971153966993, 342.499396380664, 343.723604518496, 346.246385735484, 344.050452754263, 344.173379913872, 346.344713381108, 345.518464957649, 345.467120690742, 346.966145732217, 348.223016585116, 350.534139303464, 344.418715219592, 344.591433049154, 345.02734825832, 342.906627356902, 342.868407323617, 344.234352405503, 345.236239474913, 342.08969976883, 344.493238347791, 346.611141061097, 342.60596308348, 342.736802847157, 344.218136084157, 340.687012295598, 345.67885417615, 346.028357599817, 351.11853407886, 347.81553714741, 339.547007231759, 343.380343066941, 347.982275866891, 345.142200001237, 342.249584512804, 344.328587574385, 341.950945320619, 344.61747293441, 341.267713141772, 343.002497238306, 342.396299245262, 341.05365239158, 340.193959734135, 346.22578455027, 340.957871577633, 343.920188793398, 344.611068106525, 341.448893643046, 344.075184563657, 344.717418599913, 344.100997130834, 342.420787439558, 342.634879632432, 344.665630317044, 347.356111525958, 343.829668122264, 340.57069186204, 343.792530236672, 345.827702328564, 345.930301267359, 340.485054618671, 344.418207210886, 346.610927612506, 344.709322421148, 346.016645614352, 347.065427742719, 343.892392883067, 339.07543882052, 343.352590526466, 351.214799822649, 346.739911649038, 345.281228313564, 343.504532369332, 349.784959273822, 339.579347077437, 342.273580480155, 348.804239088642, 347.185765717157, 341.64508116516, 343.387253099686, 342.616203973413, 332.060937498488, 346.723979225858, 348.360613587547, 344.409223157139, 340.013921200585, 342.267371323844, 345.67336938872, 343.566166443737, 345.227243703439, 340.770141641425, 342.829392442209, 345.734519433518, 340.636784915501, 342.404775404973, 343.887618947353, 347.932776406607, 340.868528297242, 345.818041775573, 339.962975164134, 349.933666573129, 346.915353507163, 346.757913356543, 341.327957528346, 343.539113697204, 343.062308106896, 337.939088790206, 337.87099760998, 345.915331224797, 348.962249027795, 344.140620523665, 345.856524727552, 342.402674979393, 342.41607303217, 347.55067801028, 344.874590485708, 342.519125134136, 344.571217908999, 349.388390898761, 350.874786482297, 348.705883931273, 343.747607309816, 343.504334981829, 351.181455918694, 341.97876943712, 344.28721362428, 344.52698518351, 346.244306131746, 340.084048397495, 343.546966691798, 343.061906733871, 349.16091210771, 342.638456608546, 340.145015519928, 342.253153235602, 345.203338348101, 348.213154506707, 339.838919464197, 342.195822169862, 342.007282493459, 343.917524875461, 345.639578754608, 343.579387691092, 342.102173025156, 343.670435813155, 341.616450862357, 343.721074454219, 349.910213351952, 343.133278787078, 342.482667822054, 344.942398501001, 347.10937879713, 343.752252533345, 342.259735868395, 342.686529709503, 339.342886890299, 340.716458178808, 343.883131163639, 340.733232385742, 342.722811725623, 340.040825756806, 345.918527138961, 346.700855591981, 345.195053390175, 341.276430758477, 344.75940383337, 342.793076465777, 348.218195778514, 339.620052078862, 339.856144779977, 345.407865778973, 348.293858692011, 340.827678054424, 347.932442858415, 341.425366624749, 341.293589911503, 348.029828173736, 346.848448716441, 341.674908293276, 345.501890320727, 345.6099097483, 340.580094328268, 338.848134402082, 343.237396500652, 344.909213785239, 346.232542965352, 343.049722196857, 345.736355014461, 344.473119212032, 342.991524525768, 344.131491512372, 337.579768919097, 342.785883479277, 344.450514525898, 346.035437894042, 339.342846987013, 341.970468908646, 344.632478387117, 339.77999942128, 340.13739489942, 342.417298376488, 340.065256573916, 347.307743299923, 341.099541223165, 343.322517198398, 341.578840590896, 344.990724564521, 348.219098994682, 344.517561168347, 345.292109960365, 346.165137357809, 342.01593825149, 347.742001936776, 344.394116552787, 352.851618696471, 343.662718260938, 344.457758311555, 340.429910759252, 347.485464130728, 341.128128585258, 347.301947486729, 343.526788904675, 343.086189479554, 343.598425703866, 348.543595520672, 338.628734995124, 343.679685892053, 347.736985346367, 344.381476016951, 345.261648478808, 343.359272886891, 342.710310781388, 344.173722569209, 347.986652696858, 340.720105236611, 346.758276024717, 344.695698253494, 343.731729672186, 340.883985883789, 340.759346515057, 345.055142798999, 349.139899780367, 343.261292141967, 346.338201833215, 341.423294549732, 340.559636042622, 340.287436099334, 344.046276024027, 346.788383380766, 351.406029967824, 346.858594658466, 340.123709310429, 345.895454770939, 346.074843221392, 342.381690916736, 344.442419789773, 342.497154387948, 342.990619514536, 344.478430270464, 345.279550569737, 343.840221070013, 343.162545358998, 345.858556628716, 344.818609542956, 335.998368043818, 345.647095611203, 344.099317117251, 343.5595094992, 346.961101151442, 348.536684504128, 344.901715415127, 347.038891357335, 350.906475395185, 338.530636303421, 340.875819382882, 343.915475929916, 342.164385383033, 347.374571765244, 343.410016173938, 345.059047593321, 344.236314049587, 346.738007925763, 344.38005516794, 338.516234651667, 336.418140349825, 343.135089741834, 342.238315070669, 353.002096827599, 343.921296471455, 342.182756112515, 348.967401773887, 345.005565922006, 348.580838539516, 344.213670882466, 343.171662946136, 343.417495747886, 347.021595300889, 342.951598739058, 340.640741060611, 336.897054102129, 344.859858189964, 349.612318163208, 344.165437795434, 347.138330573846, 348.590822598084, 341.499786334618, 341.052348901555, 342.779122579956, 342.632751538851, 344.749999523321, 348.279948100968, 345.477534995865, 343.279784046267, 347.406458883998, 352.710861154284, 341.618217967462, 344.88784574483, 345.281090368159, 344.186211606993, 345.193994898349, 347.612397783528, 344.992076138087, 350.29079454112, 347.517325655358, 347.268587296562, 341.845225023762, 344.258339656022, 348.658887842412, 344.187819002565, 344.608622568995, 345.50389872422, 345.650059975107, 344.406706667629, 347.211864923179, 341.832258221296, 339.427879190352, 339.64385547256, 341.562374272463, 346.483930708279, 341.361685105254, 346.928950643376, 336.173815269173, 344.973437371824, 343.356241806822, 348.864300727833, 342.815625522043, 342.963457013645, 345.742402282874, 342.007757643951, 341.755306219311, 345.111160008078, 346.144256235094, 340.262038500584, 347.976449383829, 340.954678335345, 340.979674503567, 339.374334727921, 343.71055909787, 341.77991125584, 347.754351872414, 344.490165370315, 344.763378343246, 343.868934653346, 346.861362892197, 346.012491002807, 344.628102083478, 343.396890341591, 346.40491687535, 346.014717930547, 341.573340105181, 345.155651514762, 344.191410710994, 341.473665950975, 342.359631312654, 346.342039722499, 345.223312388804, 348.207401071204, 341.813884296806, 341.171578273337, 342.613993300074, 342.512172595571, 342.601692210036, 348.457890723981, 344.920735328837, 336.745102273134, 347.346539711757, 343.132958562449, 340.134845824011, 345.56386812767, 343.862772732298, 344.263542351611, 348.068133364358, 340.083519446476, 342.017320038298, 344.473775055228, 346.463996317244, 346.379482619379, 342.373311168283, 339.043183252426, 343.030321406542, 346.561250372401, 340.184553685298, 347.555750366892, 347.299457468246, 346.62170609831, 348.509508077174, 343.939377812818, 349.044556885086, 345.665810386289, 344.632609112312, 342.240162287372, 341.610492264908, 343.352081111971, 341.551579895445, 340.238524015231, 345.467198703984, 343.751467343631, 344.540831119135, 341.731336023551, 345.008182622549, 342.40708747233, 344.149661491304, 343.243143184866, 343.307282844047, 343.528650890289, 340.131334061045, 339.74359705788, 344.313681632973, 349.206963722914, 348.419921609542, 344.228727358771, 345.520889017102, 343.991504742249, 348.990200159508, 343.510077122498, 350.499843712751, 340.56314837929, 340.783936102117, 337.899720779553, 343.238284353543, 343.581042785385, 346.887339256789, 343.554744664006, 344.946817845329, 340.889420026814, 342.196334199014, 346.310311541159, 344.309764487058, 350.485708596915, 341.369759737206, 341.045335793273, 346.847491101855, 339.396930297729, 339.041856975234, 342.580775006836, 343.826900441928, 342.716336027125, 344.902064574293, 345.14496988155, 346.358611795284, 344.354650395192, 341.443214738468, 344.187105759175, 347.805351821842, 347.337138350391, 341.248583712141, 345.748922804688, 340.284813979373, 350.961323007135, 342.620508094937, 345.965668714503, 341.550001958637, 344.925319224827, 334.204161830478, 343.992313802367, 343.411378622402, 344.437403047806, 339.959869451562, 343.654689848521, 344.903726982137, 350.07203546631, 342.057675401757, 344.996740640168, 347.645806778409, 346.207008184628, 347.959877815397, 343.454916051695, 345.132516193917, 340.109109292851, 345.086320659604, 345.024629338735, 347.997534380834, 344.841933936465, 341.914274193798, 343.268469473369, 346.41709364875, 346.733686614103, 337.050462098098, 342.835891433026, 345.309333828589, 345.663866647943, 347.740246908113, 341.286408029933, 352.843720910693, 345.875387392027, 346.420144664001, 345.692281607857, 345.302203295383, 346.359355220667, 336.586989547292, 342.088555290504, 345.163036019212, 343.434160255998, 351.307830548507, 344.741078690542, 346.443416765067, 342.751929468611, 349.260676560216, 345.615208271624, 344.081041278281, 341.550101491744, 337.861377757249, 344.109734415075, 340.256574003153, 348.338217332598, 340.669249717885, 343.923574197453, 340.576860725334, 346.531567526516, 342.417706434998, 343.047426730894, 344.878484367642, 348.578767390558, 343.910950698779, 339.970980375145, 344.201257841478, 343.678299969228, 345.364389818263, 345.361233497533, 345.347213794433, 345.371090142184, 346.078420597065, 341.320244692267, 341.554741896253, 344.60795014974, 344.674302828278, 342.939823609271, 344.629412650105, 341.126639860052, 341.691701128446, 346.716073369045, 344.087025364791, 344.159726886021, 347.053846935822, 343.100183450493, 343.454804174103, 341.240835493603, 345.245695099596, 347.571611142267, 343.797153358322, 346.436106552003, 346.368453793872, 345.038319582797, 342.093017724506, 342.712698775145, 336.42217135854, 343.080419681414, 347.902606679522, 348.876343013034, 344.69716700258, 344.45709856303, 342.072173382016, 345.915961321505, 343.297621364022, 341.488432440741, 344.15110874072, 341.850087697308, 349.308904120847, 344.071400973018, 346.13136810015, 340.034666477569, 346.28203795288, 347.328579985835, 343.38107379686, 346.641039676197, 343.374903316553, 344.260386468913, 344.26995984747, 349.012908343835, 344.098948122433, 341.332577545885, 344.638141679904, 336.656494590511, 343.8702713995, 347.877718952935, 346.69588101389, 343.804511651821, 344.282630338663, 347.510985421762, 344.545732507261, 347.778332329961, 345.859465571857, 343.6921767189, 342.210632041503, 342.077171124043, 347.387368444093, 339.765353047264, 340.459520733373, 340.559300990032, 343.600433129092, 346.857887337405, 343.89197987644, 343.773704288292, 343.701680388018, 352.261057969092, 350.629549390744, 343.839965107473, 342.999354916353, 346.458496970953, 346.396710676805, 348.600791060434, 340.322636774248, 341.604265334603, 344.88621524705, 350.844156464726, 348.082226478522, 345.727170844211, 337.707729837566, 344.593188049416, 342.701903571135, 344.225708600681, 346.618521880534, 343.227666481168, 346.382067235147, 344.711669087641, 341.86863769199, 343.526955804535, 343.654795193803, 351.672500971438, 342.010099568297, 344.307796708002, 345.174718173604, 342.153210331968, 343.201907506032, 344.988174187769, 344.894503650947, 344.220819355988, 345.249196403227, 343.9701884284, 345.264483823728, 346.336162674936, 342.361903359443, 344.080320521181, 343.082484697824, 345.545522490624, 343.062386620744, 340.912200183279, 342.377606423726, 340.795219886539, 349.067362323607, 348.219197279784, 339.740190259801, 342.928725291366, 342.670630644739, 345.824647687174, 345.451902935423, 341.814499495002, 339.763984228198, 345.892593665229, 342.741329868617, 349.233729031196, 345.344207239649, 346.715133411969, 345.245831391835, 342.775706762343, 343.691639050714, 345.938493101813, 341.548783451707, 344.116232799932, 340.027997678608, 341.543536736136, 343.794604283097, 344.537989872203, 345.469138080973, 340.617577457515, 337.880256792074, 344.293994745237, 346.449241044838, 343.503697771833, 348.440576672477, 348.431197794936, 346.715420203865, 341.898958036308, 348.211664135425, 345.799203980901, 343.13432919309, 342.834162269919, 343.917267039736, 346.564498390043, 346.585292934792, 339.591764949916, 345.231475623477, 341.57948713029, 339.516119900664, 342.180438712236, 346.486235250139, 340.136538651439, 346.13196227536, 342.310621719408, 345.170062628157, 346.380571482456, 341.612367465047, 342.31978326508, 345.448244119031, 342.343797806938, 346.402158774161, 343.351019800932, 342.007649907427, 340.05580408533, 343.859647531898, 341.717412327127, 345.61002849518, 340.047249454229, 341.623585728293, 345.318516140039, 343.830510363434, 337.741676169092, 342.995962535429, 341.615238253301, 347.129652258281, 343.274402311005, 341.561141810707, 346.663807036054, 340.479697555957, 342.707984720283, 345.252065152166, 349.598059318478, 346.870654840081, 344.098651322175, 341.887060698833, 341.636961750309, 349.519848163709, 340.334305133372, 342.785866669104, 343.680982457203, 343.761771554989, 343.112548670826, 340.203470016308, 344.183040128252, 343.989565806228, 347.694923832836, 342.896790359993, 338.274711720762, 341.500258526398, 344.517009593139, 346.403795741025, 342.218702713601, 343.349758805325, 347.235163352122, 350.641699010915, 342.419102199676, 340.817647941149, 344.277466022479, 339.708003705407, 342.121738130073, 340.788312682567, 347.178442461261, 341.855755368957, 340.890560349293, 347.454672849801, 343.758032653904, 348.458255043087, 341.728434172921, 343.957391108174, 349.269131500854, 344.259250559669, 344.372189739684, 345.662757303825, 347.582401132703, 343.113342833813, 343.931853187307, 346.214319132848, 344.047534401307, 343.097642019205, 343.642169821005, 340.895140145428, 349.719524136625, 345.634288474434, 340.340718335632, 341.366354358453, 342.859047996429, 342.142357005842, 342.655154442797, 342.112650990949, 344.902100090346, 345.64216545478, 340.456368463562, 340.179141676353, 343.028230108436, 345.990549062741, 345.324827774145, 346.44584795912, 344.609012194785, 342.573310840752, 345.747130633309, 343.596278872605, 344.376648410904, 344.19327257327, 344.521266152717, 339.894750518616, 346.406214209398, 342.320261098353, 347.033785015581, 340.865974272599, 347.112859929712, 343.301478126398, 337.192991106582, 345.648131883763, 344.954343558775, 344.505736187725, 347.723627556453, 340.98037213, 342.887634951424, 343.155642674784, 345.313988809081, 347.922750774148, 347.158694104577, 343.596853823288, 345.587438479698, 347.368269385526, 337.376168426379, 345.854455690818, 346.984906961771, 339.157234726142, 342.037418332848, 348.423065040637, 336.672579858284, 342.115434775134, 344.761314522356, 339.162910288589, 346.268801086378, 346.845524044626, 346.6547593498, 342.044138986899, 339.817175920772, 343.865205041896, 342.428318972654, 342.200979215569, 350.215639707945, 346.478905841769, 342.806445272343, 348.94361645658, 343.44536225254, 344.909078183517, 340.457443225457, 345.413660268116, 338.737358260512, 345.185377077004, 344.112053501062, 343.275726568523, 345.807942228362, 337.686364247768, 349.819466472171, 341.492187641847, 344.327912802622, 346.801545746579, 343.985229309219, 345.812616426737, 340.378668456875, 345.695744698426, 349.218458231608, 343.818233270928, 338.640940943747, 341.967125819538, 340.003609126353, 345.888172108392, 343.746047948377, 346.772013393531, 343.678619184396, 342.463717265697, 340.954862285779, 342.698440213232, 350.559152746815, 344.843689341496, 337.737822007876, 346.041683104582, 342.303316984892, 339.437626515385, 346.274986482071, 338.851178108468, 344.440146551492, 345.326269642257, 349.970701877753, 346.73059968676, 345.062928697745, 342.762504196455, 347.019378562543, 344.730075853144, 340.729078896989, 348.027269288233, 345.930099564895, 343.232470783946, 343.924548250137, 346.868000925982, 343.096156249815, 339.136401267859, 347.419171323781, 346.19992405467, 349.308587743084, 344.106396260461, 339.924503675083, 345.269955865993, 347.504583691658, 346.986042083084, 343.764654886103, 348.162420486914, 345.816117791534, 349.598025350437, 341.561017647653, 345.515667401932, 343.973186895373, 341.733798086888, 344.033078445398, 346.560027372382, 346.4853432588, 341.601317252077, 341.355011989965, 346.289680417238, 342.54205252384, 347.373637426584, 339.86674651004, 346.678042551535, 349.253331452591, 350.766104272954, 344.958615326195, 348.976192212713, 345.705654908331, 342.406530398196, 344.150073434131, 346.129400308537, 342.417942557912, 345.392017858769, 349.587564260824, 341.544171653426, 342.98196513659, 342.317584628671, 344.85006993005, 340.875190737854, 343.783395510035, 343.73846211305, 347.740198246807, 342.899778708984, 340.701465157821, 345.452021860367, 341.019000154159, 345.612253165437, 342.375363779908, 342.421548360732, 341.286910229598, 347.209966862256, 345.721653421239, 339.361761281288, 342.996842857989, 342.161415660974, 342.482403274648, 344.968681492355, 337.415662617863, 345.05902039738, 344.286950679149, 343.458538997441, 340.759447695325, 343.118084748117, 341.110152104484, 344.678884625573, 348.999545949761, 337.138592242565, 349.715076942253, 339.057992126432, 340.959046272168, 347.974104642701, 342.412677111961, 346.909491189272, 343.022293875711, 342.199587071801, 340.126080795942, 347.133895396563, 345.136231528756, 344.872159491861, 341.241073243486, 347.078743241106, 347.139163655618, 343.557305602812, 347.293856002726, 349.295985150323, 337.14729481192, 343.997527295366, 340.913163249513, 344.721688958254, 339.217132106173, 350.435357954457, 341.919422311176, 343.177697974943, 340.466116045594, 343.69712685827, 345.320310623289, 340.974768779679, 343.33787210857, 341.349151347258, 344.030097947631, 341.773567963654, 341.557488504288, 339.855457554441, 347.443654396923, 343.319171728219, 342.624010811854, 344.892991241188, 343.710024503212, 340.845677208424, 347.374232052936, 341.972825958686, 347.445336419233, 349.194444419145, 342.108208681306, 340.470974203311, 339.281094650914, 347.118606596436, 338.907118542014, 340.91942725877, 343.197464214044, 346.789984076208, 347.826373966984, 341.895430202905, 347.801680767522, 340.837660551087, 343.381968993884, 339.485646539001, 341.037240355869, 348.648781066869, 344.155414514377, 347.774275938306, 344.573460341595, 344.460128711959, 344.119327057687, 341.726785218556, 344.063531453937, 342.783548009375, 343.799085700055, 339.535608497917, 341.473493658656, 340.626687783401],[123.833551012622, 132.157447372748, 131.240525195697, 125.310594832925, 130.094875281932, 131.901928660116, 126.549327537295, 130.418887973775, 127.239295959772, 133.470195807327, 126.689118139066, 131.824704616287, 129.564171476389, 131.429625691084, 125.497308013638, 133.123673141518, 138.071855338455, 131.363720792456, 129.802647910378, 130.684981312496, 130.226674896993, 129.431246486331, 132.457393089401, 133.153006094966, 130.74543717874, 125.921642177959, 129.949412911341, 130.349950235511, 133.686322789261, 132.850789026941, 128.83463142939, 132.625822299324, 129.987668808829, 131.898663610449, 130.512318609208, 126.81205589137, 132.286509664259, 128.251335447396, 133.339600935551, 129.968459817791, 128.749814872406, 134.026831752039, 127.85900006051, 125.514200059098, 124.877800399978, 133.368697612974, 129.613650597645, 133.313468979435, 133.168076098803, 132.931667106988, 134.623072344273, 129.161165352738, 134.382710343719, 127.788190716521, 134.46443893257, 134.161109932818, 130.059803794078, 131.06836409711, 128.033085350419, 136.368710191645, 130.107615438757, 132.153951697316, 132.488506741723, 131.09308236913, 131.95849170533, 133.772065286581, 130.270248155992, 132.881853004782, 132.749506103936, 132.791173826462, 129.720536900225, 130.693553869561, 132.934097692044, 128.224840514735, 135.906795207908, 136.747767243016, 130.76796011168, 137.869073715932, 127.482358639814, 124.117655147014, 131.745449556176, 131.853051793821, 129.501892511692, 133.25875360516, 131.275219416693, 132.680527505492, 122.393387564414, 129.949846502736, 126.719374614094, 128.727832284274, 128.098936832634, 128.169615352078, 135.088208613459, 133.244589073345, 134.798375109905, 130.687876110589, 133.583140337739, 132.676078890143, 129.088565939206, 130.371390982858, 131.931179344487, 131.527837370213, 129.331497245973, 134.144472757715, 128.397777723841, 130.674706786621, 129.336918754738, 133.03446699183, 132.533269342025, 130.033295896963, 130.269595236467, 130.052828107564, 129.769022146287, 135.817411893327, 132.643869755106, 127.488389407866, 129.136820796668, 128.814224431634, 130.248221201216, 130.189524797231, 134.542333501101, 132.247082732365, 132.777138489603, 129.931683015013, 128.408398773742, 133.120738855565, 129.353255498341, 132.00933214954, 134.856287007028, 134.670696479309, 130.245900441608, 131.214521096589, 128.675165307962, 131.478707780738, 134.155944308837, 136.974034457152, 129.766340662619, 129.633583803809, 128.429556188659, 131.215374358726, 136.738641892606, 136.039722040061, 130.299174425407, 133.985793604039, 129.797449627545, 134.689893407043, 132.061956256868, 132.379316452103, 125.604115124153, 130.217124933003, 132.239420604594, 131.326577521094, 132.905992196361, 135.653923632681, 133.610308771531, 131.854174793021, 131.038048008141, 137.815556745192, 127.33875816714, 128.985005055512, 134.341331728815, 129.095829670409, 128.777868858516, 127.100648010304, 130.534594360415, 133.91553381474, 132.45862361659, 133.641884546504, 132.161934884431, 129.486894703871, 133.163514799805, 130.662787485982, 129.916978512416, 135.097821041145, 130.172829866417, 133.289361040446, 132.315108699641, 132.819249747707, 128.589106589394, 131.033965218209, 134.982489363908, 131.626211571994, 128.013020235674, 131.391901352992, 134.441065444745, 131.743118432187, 130.730926181322, 131.606558527891, 126.090296472725, 132.405182088309, 130.534756060868, 135.434479421396, 131.271119801694, 131.295176578127, 128.733933103674, 127.748483197889, 129.531340852425, 130.433284302848, 131.728809063571, 131.144451201887, 131.977752741087, 131.375000243889, 132.006138850809, 132.828889874487, 128.813302472088, 128.813583101017, 136.173368462402, 126.777609907982, 129.282022597649, 130.731407355455, 130.098341880341, 132.781166165017, 132.008747836676, 124.239409451673, 124.054144849217, 129.965992835321, 131.954920330972, 130.401995995077, 132.609318880514, 131.987160703431, 133.863940396326, 133.097802362437, 131.828027210835, 133.351349782811, 131.40642316506, 126.127858022018, 132.536638672076, 137.081829566642, 126.541069436308, 130.347454431958, 137.60594579253, 135.707026668387, 135.838790573506, 131.231114981365, 129.890380694967, 134.215784591814, 134.59081874167, 129.728232259873, 133.961958713585, 129.888707851706, 131.195524669047, 123.523905953699, 130.544326810947, 131.828737296984, 126.350798149039, 128.62832447847, 129.7437836045, 131.284174259363, 130.337348845875, 132.760546203283, 128.254258910499, 126.629121195623, 133.848245933382, 133.518001419886, 131.495140846917, 130.660849837897, 128.851941917744, 130.675700779251, 134.271431416155, 131.907197023667, 133.635828238191, 126.060507448314, 134.387546863581, 123.723678401869, 132.844155083666, 133.079869720814, 130.401746983281, 135.107100843504, 125.454440174053, 128.684312950565, 129.1941700322, 127.39462436601, 135.385451062575, 127.292065975474, 125.654108109877, 132.887132589615, 128.488284109268, 128.612173261068, 129.454583875107, 129.878360707263, 130.943508820893, 132.644951174952, 124.704786885527, 129.911366532189, 131.821282881718, 127.491929236838, 127.761203703553, 128.946080433832, 128.194176032593, 130.779777839838, 131.129200773816, 130.304543280373, 129.777638947121, 129.897441994059, 133.322983161799, 126.514937473597, 131.890260274062, 128.357115998741, 133.762904185664, 133.743996465092, 132.539524722633, 127.987076017765, 126.523054386792, 132.22821851964, 135.096474930562, 137.015804225519, 129.283351630429, 127.170430145434, 130.841790790199, 133.310461140397, 129.589645884484, 131.0564679862, 131.333573201755, 131.967363871854, 137.543905971416, 124.214990243319, 132.851442063794, 132.246789609864, 131.914712013786, 127.596047125424, 126.672348759956, 129.81884309304, 129.573271888207, 132.525705348803, 136.212023273742, 134.867701541919, 130.008361784624, 137.154997110559, 129.288245970142, 123.077982094905, 130.075548824151, 130.436273195144, 131.00069010074, 134.680907421605, 129.912432383704, 131.278877629026, 133.664671890913, 127.896714340692, 134.863940248895, 129.435038759555, 128.343127853923, 126.56351992206, 130.93536971634, 136.586562542662, 128.441311698543, 127.914143743844, 126.448824806062, 127.607562985694, 131.605045146057, 131.227505655682, 126.456841569878, 128.220617605437, 134.16632188748, 129.470611068265, 132.083158836469, 134.206623822269, 129.036577602999, 125.691353756217, 135.235434484683, 132.611962349472, 130.374248817597, 127.024564473117, 129.360554109938, 133.427725981452, 134.041761656028, 128.466058232754, 127.280134253418, 134.449660519212, 133.824853890656, 128.210160592678, 131.568103414045, 134.215757669762, 135.391617211943, 132.61931409089, 130.584418568515, 126.583955727769, 128.336612757474, 128.55699431904, 133.182703856913, 130.865308053054, 134.385903114795, 133.252220044395, 133.135910392116, 137.150697170442, 126.351985252577, 129.551161247266, 126.736877168031, 125.43760500248, 131.546275436259, 129.104321129668, 132.850960172998, 129.429857218169, 137.475913661235, 131.797713600655, 132.823228719942, 132.169691667043, 129.178971006032, 129.584275062173, 130.597177486748, 129.488286926877, 132.653973877625, 131.502868136955, 133.691822281681, 133.294613658711, 127.509501080397, 133.872602950038, 127.539377270852, 132.820620844786, 136.231170219815, 135.227480666664, 129.298744178045, 132.711955050539, 129.425125959041, 130.526053054436, 129.073744804412, 134.471407754457, 132.898333556082, 133.844261062337, 129.479577211303, 129.629612836437, 127.428685736659, 129.974371379608, 135.116798687572, 130.416742027224, 126.420277380381, 129.916977623732, 132.981420748244, 130.931279674802, 129.809957916971, 130.149764391639, 129.240796518818, 124.634938303155, 132.428088641601, 128.936639433606, 135.106068342755, 129.266686079042, 129.782031557173, 129.24721100918, 133.268363814273, 131.241282054092, 132.070013689777, 127.003712069347, 127.321897857809, 130.77752838236, 129.077955087708, 130.129628849977, 132.258804914169, 131.992505423662, 137.244637044314, 125.205749788657, 128.319067724709, 137.653864102091, 131.220579846201, 130.622277495258, 127.837797639614, 126.943655395813, 129.166674852335, 126.527535355769, 133.926785854991, 131.962552194348, 126.791401879139, 133.983740763745, 136.197003951537, 130.944767264347, 132.266639837366, 131.415768899769, 133.289252345491, 128.33366051275, 125.240464894771, 128.631617283574, 129.779055413168, 130.728938155835, 130.322110626784, 126.494392454524, 131.722136126726, 128.374676085337, 128.931045301193, 128.492510067909, 130.368246417379, 132.752768493035, 132.149931449769, 130.330792276279, 130.948977682831, 132.149304779494, 134.661777723233, 128.944671594618, 128.736299004688, 135.14521410329, 129.795495544837, 130.327420397654, 131.464228168529, 127.598367971947, 132.789945364354, 133.402852441047, 131.176347476707, 131.373572757147, 135.11294700715, 134.756563903551, 127.812082079531, 127.751978718788, 133.05768071159, 132.934864516041, 127.00442199853, 132.673766048117, 131.644172752715, 131.99166701565, 129.491153906328, 129.975302035697, 131.03311463836, 136.046687160557, 130.725027138363, 127.909534024117, 127.666097282455, 129.185762026126, 131.932377415128, 134.115821180889, 129.284221410695, 135.06809567115, 135.789742883686, 131.025731976199, 134.761496043359, 130.381589284742, 133.432066420498, 127.358848994966, 133.236995732963, 123.423007464347, 128.709705719424, 130.068981491957, 129.759586858681, 132.710591981792, 134.941414616691, 133.472266231779, 128.230839311627, 130.803312917639, 133.573128532048, 129.891023311411, 128.647044895647, 132.536850569484, 133.759852834919, 133.729007848052, 132.070176041499, 132.612281978306, 130.539016824944, 132.619419188546, 132.575705313067, 130.801106955708, 129.688800814997, 128.925061023985, 128.608819567327, 128.592939526698, 131.52855453902, 131.191630288051, 129.037687995375, 131.382434575729, 132.695580012346, 130.915079160479, 132.496011905928, 132.638479155805, 130.72991020928, 133.386691210552, 126.630864196725, 134.607509313495, 131.715315693489, 127.081174410265, 127.358335076034, 129.885200762992, 128.748008843549, 129.647634608023, 130.187695145544, 131.928369952788, 130.216202945878, 138.446593447597, 135.819187808957, 134.280111857043, 127.193367550559, 129.854341846716, 129.681299387877, 133.12455769021, 125.799940622238, 125.513192692171, 135.102526376617, 132.389911169251, 132.329253044386, 132.866058148023, 133.982955602126, 132.6339322003, 129.832117668361, 123.83360358375, 128.562626535694, 130.549302815315, 130.997841903139, 132.500306376517, 131.621381197934, 132.89696306961, 128.91194327626, 135.333751815955, 126.884404051882, 133.153797833243, 130.744884882144, 129.40834044453, 128.204986215165, 129.626326539518, 125.620221854141, 127.06342975191, 124.452455313674, 134.509201245336, 132.414898585008, 126.353018880684, 132.635418630883, 130.718818457689, 128.945189328321, 129.794490231211, 128.685725708406, 135.114550197562, 127.280644334539, 134.998719951181, 128.142639458741, 132.683194544536, 132.722685062783, 130.944864924382, 128.203872288149, 131.233507742062, 126.47257527699, 126.241702641268, 128.079259843529, 135.304552813605, 131.691140769997, 131.732591136444, 126.808965246947, 130.671723613684, 134.82108370598, 132.271200512181, 127.351921530948, 130.973409060975, 128.972571307813, 132.138068089312, 136.283815711788, 127.810222974292, 132.489049823747, 133.830095883282, 129.129741798752, 133.934058443291, 131.38895427037, 133.495624390897, 131.601327407045, 133.979992250274, 132.074107301764, 124.345953747704, 128.353008424591, 128.521243240102, 131.54371981183, 132.258806790151, 133.438360886544, 126.870741285299, 130.363167888269, 135.264954780828, 128.407734876538, 130.220926280748, 128.980090592555, 128.638433877243, 127.663061130459, 131.078165302054, 128.796266110974, 129.540389661857, 130.482425010126, 132.850489720359, 135.902895495249, 126.647478875174, 130.148412716943, 133.399491214992, 126.519439524252, 131.155764787622, 125.733710070159, 132.200268104752, 138.825570833181, 127.833676612618, 133.349033004917, 132.631935511071, 129.964814782026, 135.413581800781, 131.980245494552, 130.710220026564, 129.431781993641, 133.6923386711, 128.82849130581, 130.710252881213, 130.683301282662, 128.602764755831, 125.604861898722, 133.178839196526, 132.675585804, 136.741255039123, 126.650442888379, 125.024436269124, 133.417270008422, 135.997239415641, 131.23602847068, 131.749893671434, 130.850555673739, 125.130295727082, 126.956021355716, 131.368045041431, 132.177350235791, 131.084142633261, 130.222888834577, 128.668270158775, 132.609706434031, 131.804250050262, 131.326293367392, 134.142816877838, 127.434585953042, 127.511982096506, 130.007771306312, 132.492979532382, 129.187015433406, 131.317246796885, 129.933213243989, 134.927626775929, 127.457087405354, 137.197705332493, 135.61307871005, 128.569289490295, 129.657723799569, 137.896135293931, 129.11903258792, 132.800455871265, 132.641122870588, 133.245110680515, 131.453960776024, 132.647280089671, 133.6001602293, 129.044357470166, 128.303229352358, 132.642096182597, 128.288644149694, 130.540410127822, 132.875550457589, 133.120796902909, 132.922879773429, 129.960268100858, 130.397688305514, 129.34449553809, 129.885881620102, 133.507287485549, 131.613190499048, 129.51649253951, 134.670029388191, 137.43142138165, 128.956323918828, 132.514501102981, 130.954535876859, 133.675658734753, 130.414401796905, 130.476524809891, 132.638828460034, 129.855785926057, 129.679052806931, 133.410571029625, 122.589900406926, 128.185485012911, 135.456847809769, 131.796833619078, 133.444585242065, 129.263797577642, 131.085659758356, 125.66138556647, 130.442289104002, 134.489348844369, 130.151951015081, 131.988347209785, 130.685021071857, 131.141084378434, 126.879716779989, 138.372645290062, 131.681443244995, 132.985829223049, 126.726436541058, 131.778663055237, 127.345673239575, 133.853390387619, 131.664626001426, 128.457527690509, 131.913401320608, 130.500827100474, 137.24787223102, 125.953089328041, 126.753284891123, 136.429784954553, 129.175612332681, 132.376931070944, 135.503154043241, 127.510772607815, 130.44708682462, 134.051872072926, 132.509620290179, 133.469286634692, 139.309582716825, 131.984466972581, 132.391861930486, 132.414754526649, 134.406922518337, 128.219588616038, 131.190624728643, 134.866862324517, 131.478058534581, 130.020775366106, 131.010219175114, 125.40220761678, 130.226941996237, 126.736231464268, 127.984716732647, 132.762913457288, 128.828856864107, 137.051627305033, 130.799363401794, 132.243775858217, 132.072260210171, 133.392601494074, 131.594098580988, 128.170393107953, 132.386945784556, 131.837360835059, 133.526451228931, 127.044090291244, 132.158281319024, 130.790189820939, 126.929809790511, 130.112410186699, 128.877799635067, 125.608477795959, 126.724600633993, 129.889481171049, 136.368715744241, 129.896598736363, 130.193893075188, 131.541359058477, 130.63076153469, 132.127216955252, 133.364907989569, 125.697650001822, 128.517191902621, 134.812399093215, 130.433448379214, 137.431970460368, 131.165467826249, 127.765286570089, 136.645842400954, 130.761083958548, 127.657358103927, 132.369359339378, 133.612152695609, 132.202262040138, 130.588898566567, 128.136404921756, 132.320498062703, 133.78302878439, 128.954586242905, 135.555282737163, 132.49907495466, 131.48720575724, 126.697687605602, 136.391125283529, 128.44918749452, 128.603931634138, 132.240338543534, 131.702874079441, 128.226939406597, 129.986844713565, 129.353055670522, 132.596213263632, 131.813900294227, 131.984119263722, 133.501891385677, 136.148194910118, 130.585082956724, 130.163057903289, 128.035552739299, 134.896059313412, 130.762834083984, 130.472536101219, 134.139290945264, 128.29464540384, 131.965763805519, 131.438729418306, 130.068349359398, 126.714796006965, 132.731489936195, 131.896153058141, 129.717376710044, 136.070417113776, 133.231926994109, 133.865490037951, 131.410600271272, 134.271260753042, 134.465782843587, 130.749117415822, 133.105233341401, 131.977521972356, 129.480306291513, 132.500407541333, 133.799368131818, 132.681556925323, 136.308460106563, 128.072475303064, 130.679467061024, 129.649951095313, 130.054754827947, 132.94844552412, 130.834106844154, 127.864001169005, 126.602820075691, 137.654618661371, 128.386614697895, 131.035837880469, 136.893175208033, 129.221157886489, 132.860385483148, 136.115118055509, 132.373675543407, 125.134577584439, 125.861967955558, 133.599550437131, 128.739989920123, 133.948053678236, 124.257740905277, 132.182897792734, 129.496014855454, 128.738042207505, 129.884511002873, 128.21721784764, 131.302036412209, 130.071686820226, 133.026444770417, 131.341751801996, 131.395839754909, 134.62262707396, 127.112833855835, 132.257913869314, 130.885705561139, 131.094298934347, 132.79420249458, 131.602165571673, 128.900635628188, 131.226041291625, 130.305094394984, 127.14281040652, 135.540238009218, 137.526004072207, 128.260318335766, 133.074635603375, 134.081046790864, 134.277468205658, 126.871025967752, 131.311139991072, 124.723584501771, 129.28633627913, 130.564146929351, 135.618711704725, 133.107049638156, 127.539409093216, 133.300214491018, 132.901959923121, 132.050011687389, 129.119027216394, 131.358688286448, 132.750727236049, 128.261258780263, 130.691759934239, 131.645109633039, 126.104655357398, 131.363217009297, 125.851737330691, 136.32297413948, 129.283735268717, 136.825530095966, 134.332317818738, 131.485229349735, 130.201009158809, 129.593949917911, 129.024510844608, 135.503450562876, 132.11094537886, 129.165836621688, 137.604194314667, 130.196651577898, 128.344297909364, 129.316650514104, 127.528098689148, 128.075723645779, 131.501748170645, 127.042805134125, 129.44009417896, 134.557720216313, 128.905044916376, 136.958192491936, 130.484577810621, 135.121988117631, 128.36458715255, 128.192451647274, 134.586089368161, 135.475904127217, 127.721898935145, 136.631179672996, 133.507527235807, 130.673924559283, 134.064179200058, 126.429796023483, 125.835446372127, 131.351570327121, 132.558099033455, 132.453467142375, 133.408502356082, 132.819966293302, 126.380314306087, 129.503441053057, 126.365857597454, 132.791024339028, 130.551907382397, 130.405108607896, 132.620766463654, 131.400886565611, 132.433624885583, 136.292226914169, 127.979585468704, 128.667339363393, 127.078005737986, 132.927771892354, 126.836284694261, 126.648087330489, 134.346463752027, 130.440845921967, 132.797424956327, 134.650463928717, 135.433132514588, 133.820194882097, 136.277149902481, 131.080893436098, 130.165601825007, 129.06771711729, 130.014709465437, 131.758341443016, 131.071941580138, 131.857204955056, 127.972524026084, 130.914494699217, 129.957544757206, 128.715779283359, 131.756707177085, 131.190795764464, 135.786530284258, 134.115739404377, 134.118319543968, 129.310240899037, 127.370725931283, 133.725240807209, 132.869459403812, 128.069774336442, 126.208967170027, 131.013594388442, 128.959549734563, 126.82490067113, 133.341943188376, 128.918160999935, 133.413974034945, 129.974494223569, 128.438388447794, 131.245244276843, 134.252571267305, 131.966278480481, 132.486974261818, 127.709838889626, 132.667878791453, 129.525719586576, 137.142791416685, 127.234743349992, 130.582134214334, 133.184757402105, 131.194604374911, 131.112761119376, 127.852729174058, 134.435770361702, 132.808506973204, 131.221195719031, 128.523669389354, 133.924617100865, 133.800632166631, 134.565074655258, 132.271588604198, 131.500010868617, 130.931061171548, 131.805170215224, 131.706154568391, 139.418083282293, 131.719030527363, 133.963459922727, 127.892012222668, 131.143787096878, 127.421706182307, 137.598326480363, 132.060020771332, 130.962594631425, 132.280321974504, 133.075656345836, 129.029417246511, 130.097963932552, 130.134531061774, 132.492951186, 134.370294121126, 131.183558795785, 130.767577464492, 137.785888844364, 130.468286592868, 126.490874701017, 130.510476632578, 133.660017368999, 126.842339774433, 133.921211554664, 132.313751199746, 133.262665937515, 136.669207565223, 126.455792138669, 133.302231033341, 130.618333757732, 123.796143177921, 130.969164671196, 132.96132880804, 129.076421661178, 131.739692861049, 129.518051070823, 129.974001184301, 132.746560673799, 129.663975238371, 132.222828310216, 131.547619449265, 133.354380575609, 130.113338359278, 129.999171238338, 126.808956323958, 129.019235837992, 129.535949685653, 133.655822667155, 131.326953431158, 133.562523859827, 132.732212357989, 124.267528746847, 132.315421041877, 132.883642747571, 129.899020911455, 135.160865296438, 133.199430702531, 128.980489477686, 128.747423143216, 127.238018644711, 132.138682156382, 126.399807759561, 135.133962146983, 133.09538917337, 131.423939320854, 131.998970377532, 138.319649948727, 133.591528023205, 128.687202996644, 132.440402490241, 129.695297135986, 134.856266326019, 133.350085655307, 133.621210417339, 132.776461900152, 128.633072734081, 136.958231223536, 130.201552594496, 130.21800652507, 130.807163762275, 132.860116462516, 130.932946276592, 126.726472573433, 128.694803705727, 125.490035341136, 132.786831334492, 131.968645613721, 131.549017961553, 128.988404370107, 134.142202154891, 129.925052275566, 132.154992377996, 135.046887191383, 134.922642998957, 127.139245729704, 134.093940313443, 133.670538281831, 129.75831303455, 130.092115550254, 129.035943064389, 129.341722307111, 134.808258241026, 135.771736260083, 129.500542359355, 130.175567325115, 123.100988128132, 126.996310492922, 135.079668861789, 131.956114261209, 130.111345921543, 132.977175328895, 131.730041773608, 134.43571658127, 135.206930296539, 133.642190855083, 132.810730358587, 134.41077512841, 125.809926996094, 136.621914354488, 131.958252466475, 137.820445735484, 129.761593846137, 129.127396277246, 130.241421918394, 126.122803427087, 126.703158544689, 134.64780301766, 129.588909459885, 134.824389544792, 135.523409345478, 126.647060102239, 134.831496260243, 127.787820736725, 135.930736191943, 125.271981982195, 126.926269757735, 135.115095974054, 132.93715637149, 136.429461932384, 131.552933286843, 128.27096126817, 130.953039792589, 125.226612454441, 131.864974032922, 132.572255855599, 128.685650667595, 138.665612853212, 128.086402478408, 129.732010930446, 127.364150628025, 132.521179929083, 126.60286583612, 131.959204827089, 127.14234876664, 128.856251295132, 127.277511864907, 133.680208548931, 138.171696762832, 130.937336760375, 133.535043076378, 131.527975326824, 133.787209937972, 130.38575192683, 132.289035232547, 130.876631018006, 132.511017019276, 130.758188937959, 130.830649843636, 129.611620289227, 129.85010849281, 134.231734402457, 129.829482359572, 130.459155702544, 138.350550758527, 129.281399619559, 131.401472991648, 129.092529860573, 130.128376409207, 131.793057007317, 134.301141134342, 130.350529303457, 131.394279783432, 131.779858630333, 130.46530646495, 126.061955831296, 131.318470358728, 127.794799003951, 131.634910072595, 128.90775736577, 129.891178165477, 126.249826972459, 132.873547157479, 135.538778675951, 134.543714837464, 130.833258474268, 130.775976640464, 131.554259504259, 127.144852705809, 129.232155332254, 132.295563748233, 132.492093620927, 129.392233397341, 132.599688331408, 125.488327853806, 125.755488256948, 133.265486610533, 136.442234766363, 130.948396437083, 132.715302767376, 130.633187728422, 130.427834466454, 130.32509146035, 127.515427592962, 129.517051320583, 133.421971622701, 126.515914055912, 130.593804796274, 128.525635331426, 132.623124118903, 135.335137309817, 129.215340584049, 130.732167869402, 132.870329076603, 126.990779539949, 131.408323859122, 126.256547240013, 129.393746081485, 130.628648370466, 135.236565148713, 134.771738662174, 131.176736542634, 129.40746543462, 136.762477736728, 131.669473571429, 130.738864655429, 130.768104208004, 135.839147828083, 127.705406485473, 128.846700549497, 133.53522782941, 128.981879508588, 128.418551819673, 129.611589842983, 133.312383959588, 129.250287514336, 135.320141802155, 132.089908552083, 133.738597972926, 129.604845088449, 128.64276931703, 125.620020341355, 128.760885654194, 132.472456407903, 130.077122992984, 127.247498809059, 130.148081312662, 131.895354311096, 137.396367940294, 129.686758807829, 127.614676415436, 129.540129587942, 131.138446731749, 132.836109027714, 133.777263204772, 129.503744950288, 128.74721222907, 133.122654337056, 134.555824239563, 133.208802142886, 135.379788498256, 131.345076833221, 133.995194756237, 129.490150047642, 133.55446956382, 131.187424928796, 132.990746212719, 126.755107185642, 130.151655592566, 132.519056019824, 133.649631259901, 132.4888915707, 134.748575775216, 132.816366262227, 131.738960374671, 129.839403626114, 131.189122858214, 130.707329782388, 128.223278031738, 134.413190938515, 128.783885712374, 134.874052509665, 133.101958224601, 126.777645359187, 129.37828179226, 130.339221199572, 131.405933823489, 128.402247933987, 127.34850705277, 134.046898718149, 130.130430961872, 133.086650709615, 128.233107895382, 131.755962469351, 129.130184297366, 132.635055768179, 128.563446797793, 129.356476820798, 127.859841477765, 133.383521795679, 132.585393091168, 127.169670769712, 127.258631206547, 128.438519779249, 127.824503855241, 133.702504498614, 132.625550350464, 131.386826717607, 133.863932764099, 135.595323696139, 129.533829634599, 128.34304632639, 129.511674953716, 129.592389598471, 130.974706237226, 126.642708433781, 127.59408039706, 128.27797000349, 128.667693840801, 126.139089433298, 131.871085901867, 129.500586185146, 127.917851627382, 134.195624229371, 126.670113779221, 127.294376041733, 134.913932813892, 125.115201210192, 124.61536478976, 134.187392578424, 132.406711324275, 130.877286813936, 132.383876887914, 123.346141367461, 128.541435769151, 130.937710549476, 133.391251772417, 131.407183140726, 128.619122452564, 133.02423629074, 135.179237314029, 129.839464225842, 128.089623199663, 128.842757491852, 130.126903175903, 129.003327173273, 128.776335134039, 128.213300861027, 123.319607810672, 135.576520527531, 133.075894131773, 129.542027128349, 129.878263411697, 128.075870602814, 131.35268195792, 130.903423628513, 130.648919955725, 131.14764837042, 129.739632465448, 135.760259910518, 132.539765890397, 136.191457119339, 128.486251681554, 132.152269498445, 129.391169660302, 130.854302393301, 132.411933751267, 134.28863260624, 132.553495177019, 131.135209785391, 134.878565439503, 130.926582961054, 134.870700428096, 129.607269719081, 132.562171896216, 131.182618609955, 128.355396746188, 132.398456617652, 129.881277845327, 131.253571866369, 129.234162838402, 125.970761043153, 134.109751101507, 123.817086060059, 131.993544531653, 126.210837061668, 132.649529415426, 132.824393845041, 132.374918826346, 136.67461915546, 127.095488652204, 132.19838575012, 126.675308014759, 136.747094438609, 129.585297814792, 125.658331362275, 127.202529287176, 128.617626437594, 126.730444188005, 133.882944319567, 129.629297975788, 128.486712358605, 135.972412677786, 133.172336513936, 131.56914487624, 129.783080523981, 134.955936708931, 131.61364084836, 133.297137617861, 139.595413338914, 131.751230140521, 131.358827227395, 130.814636603314, 128.490803404716, 135.051793698039, 122.518455794517, 128.913205728264, 128.71027535443, 133.3811472909, 132.50784020689, 133.175089244774, 133.953162061896, 126.528849421151, 124.320087446331, 134.179963869788, 131.994483896421, 128.940880230444, 127.366706704396, 128.961360908095, 132.620825247718, 136.90077737362, 130.354328728634, 131.425773101433, 127.107314714088, 125.885032718496, 129.007986710662, 130.206738277051, 134.942807842773, 133.991192521371, 135.17651199224, 127.082075346459, 128.8978145914, 128.824073102957, 127.997225118749, 132.49143721232, 127.952562579237, 129.391144804984, 131.311326494932, 126.86011121245, 131.281963473043, 129.712274999302, 128.045020122366, 126.02787159412, 139.365895682924, 131.82928483356, 134.086402255904, 128.409481494946, 130.560006928426, 128.572776502472, 131.554175057787, 131.997040617696, 128.891741280404, 127.461253495126, 128.097633157723, 130.599047040712, 133.486879429302, 130.427350763749, 132.839359384323, 129.837325977747, 133.778502881438, 132.672843399276, 127.780412173401, 133.843808024145, 123.256529990263, 132.918966505315, 129.921416529779, 128.1820384863, 132.111002740909, 130.274016767667, 131.276846826347, 131.79369201506, 130.022101140045, 128.391449828165, 133.014487726458, 128.49290095092, 134.35816466409, 131.684084207021, 128.825122749982, 128.634437864112, 134.555652200542, 132.801662266996, 128.491511012792, 130.433204055356, 133.999129001085, 128.374257069945, 128.598809988957, 133.968949344542, 131.740665125594, 136.179171507096, 132.849383572446, 132.051219343575, 128.892461536804, 134.004508065778, 130.61750791541, 128.334250270529, 125.588434270014, 129.913313537072, 130.386313930661, 131.574843019273, 135.562262054054, 131.10446979272, 131.40430741976, 132.264429128335, 132.043169411911, 131.971402774259, 131.933807187852, 134.431462162429, 130.682544369595, 131.95493097664, 132.637257004076, 132.773829659011, 132.109074018617, 125.062633577045, 136.713685488768, 131.66433170662, 128.799316540115, 132.65578543181, 127.532292616348, 135.898670901397, 134.155413626884, 132.046065869974, 121.204292629521, 133.271570485471, 134.607684818712, 123.303775431141, 131.484096982594, 132.666740770117, 133.288074023649, 138.816149718089, 127.609891462702, 131.112851123917, 130.864421387695, 128.612739412818, 129.978988601095, 133.735919481619, 127.000926214538, 126.282614692938, 132.62895626524, 134.446603901438, 129.1257772962, 134.418823226557, 131.147084421079, 136.482786040897, 131.339532093126, 132.532281303356, 125.861824958398, 130.815032921749, 134.813139617378, 138.131420441289, 130.28266080917, 132.606755840854, 133.690239070219, 125.541499289232, 134.069304441118, 129.434831286729, 137.039853238516, 128.319845197456, 135.032167151813, 123.779527925222, 126.422553766297, 129.100553746993, 125.316227184672, 132.25220350546, 129.999695894638, 133.370767380797, 131.062373572078, 133.698750367858, 129.771583670037, 125.192073571193, 131.54204097592, 136.523063922232, 137.798382332192, 128.281190491913, 132.007571997352, 126.896363288121, 130.652666781638, 136.359453340651, 131.093760475474, 126.480277948743, 127.806639078826, 133.528912861827, 133.405136085569, 127.11957100348, 125.543370271155, 132.491293818791, 130.428129392229, 129.154576280624, 126.581807031746, 130.764043526481, 130.515317720588, 134.223891315955, 135.735751380291, 129.193407826274, 130.793049015489, 132.058884662068, 127.116867288049, 135.004354606536, 128.289584830644, 128.411296586656, 129.620469420473, 127.653584315393, 129.328818793041, 137.133940115453, 128.094426140968, 128.05252517863, 134.813483412916, 132.08468370761, 135.956807745494, 128.067494714562, 129.417105987608, 132.623177514326, 132.483231453868, 129.251772041569, 126.2967174571, 133.19329983969, 130.329871207232, 128.692511179222, 131.623396118881, 131.605601201183, 130.351419553989, 126.025292823645, 132.275640336015, 125.055629632401, 130.809993601327, 125.54658120151, 135.185735232099, 132.313205384155, 129.513959699973, 131.93554640503, 131.025847582806, 132.939357560409, 129.109278791146, 130.327073764677, 134.769788858339, 132.474029511342, 132.651484889469, 135.006339902098, 131.869720357628, 134.350252422259, 123.771424039993, 135.05386723262, 128.921010717679, 132.298977035574, 132.608762141695, 128.3764406036, 131.63780253876, 134.218643314922, 129.787132106101, 129.922876490997, 131.245516284131, 130.465186576126, 136.386009883866, 128.623615580037, 130.778632923623, 129.669751213262, 127.971138752135, 129.750987439602, 124.068070140145, 128.569462800352, 130.898891864716, 131.807511394861, 134.095478706114, 131.45734619918, 135.183976270616, 129.459839402415, 128.65860409254, 126.172020176095, 124.764509073823, 133.313831042134, 130.876319432745, 129.845429302758, 130.323629957836, 133.228176443496, 132.304337043771, 131.150485507498, 134.008175375765, 128.430397184211, 134.66336068814, 126.813339153435, 126.683656639808, 129.603693428677, 130.839670387616, 127.111268630812, 132.790138683888, 133.700581325391, 131.591305223032, 132.546512568109, 129.619501245044, 129.615407047781, 129.170848650481, 130.147410288028, 130.101508426534, 136.727253936025, 133.460509616264, 133.467605376407, 128.847363300987, 133.424381330558, 134.411425591699, 130.009338730815, 135.74786382492, 134.579762504985, 131.480797602989, 129.509845313523, 131.898217607647, 133.16962813087, 132.805564557329, 129.521593937065, 132.101496192708, 136.142039091699, 130.614561291304, 135.346444206002, 130.688718424235, 129.645214392827, 138.475955980549, 131.891728481642, 123.860392011774, 129.637382616626, 127.534104742479, 131.286004105166, 133.778721277247, 129.945623618621, 132.756509542727, 126.971965052994, 136.34014647684, 136.670558566551, 132.119634582332, 133.649564109507, 132.924819627334, 124.073380827948, 131.083910161965, 131.537651247209, 132.183104928544, 131.499715520998, 130.677070264064, 134.028363318475, 129.331831568834, 134.008315035361, 129.339629351495, 131.200173685118, 132.244434896146, 129.102635838709, 137.196792030837, 130.259278014587, 130.408021497901, 132.294965571957, 132.296649989507, 135.348547958312, 129.523440631024, 128.980321837185, 125.056350781513, 129.044545686003, 129.779066926903, 134.979981757861, 132.942044447475, 130.036157191645, 128.135876628981, 131.748690528246, 130.438627111901, 131.130237437911, 128.45690304577, 136.267143415378, 130.943209029556, 131.337304887808, 126.913622447882, 135.081017175748, 133.810144812572, 129.781433763289, 135.914504660882, 130.296260768641, 132.326718832389, 134.708733360588, 133.637710678023, 129.907349988514, 131.158366123167, 129.952965672334, 128.855455893931, 132.659576282345, 127.83516032091, 128.415000473937, 130.146322294582, 132.125793591609, 132.0387047117, 132.487293439602, 129.386673327366, 133.340600624283, 130.665376418732, 130.819019920146, 128.143521710236, 130.839416955763, 128.690619950755, 130.135846209463, 131.796541077774, 124.540707627112, 126.761941123131, 131.157313999694, 127.0838254393, 131.074736553175, 129.898423786904, 134.3970516485, 128.486939862528, 128.243004162299, 135.769012713319, 133.302383968479, 129.857787033832, 128.843820702198, 137.876405677225, 131.993016228422, 129.561885982823, 129.350142688335, 132.200322472023, 129.755765972826, 131.579239459508, 129.282833082325, 130.571536409137, 128.250580787269, 134.091024816403, 136.779190051216, 132.908242180519, 126.714623325996, 125.637273339078, 132.689718154763, 132.37167088175, 131.177213678889, 131.16141311954, 129.822772067536, 132.461200168653, 131.391803303045, 131.075842718961, 129.217209638076, 127.305127311692, 131.935888679705, 138.505653138842, 131.738218899503, 126.242703566017, 126.700086430658, 132.178697752757, 129.761649909307, 131.048175575214, 132.275788863571, 129.997470714801, 134.656152061122, 133.483073064428, 135.322525834404, 134.239261070232, 135.234691698701, 128.110954452823, 127.802521560816, 131.248281341211, 128.461409466625, 132.734592280077, 133.160429100778, 133.801892886202, 130.708857323565, 127.899259617298, 126.918396637359, 130.356609491126, 131.12370413349, 132.581414644094, 134.731133361724, 134.843263049603, 130.471328483995, 131.12222436442, 139.26351834579, 136.296053555344, 127.820068652247, 134.378129751897, 129.155709842076, 129.598845636097, 130.82386664548, 130.247117893763, 130.854960200158, 128.27148742645, 134.292167276699, 131.402678188997, 127.866314246352, 124.652407925704, 136.188760973297, 127.028092845677, 134.389481552207, 128.034359580954, 130.753722322781, 129.191110375024, 131.797197842034, 132.297948111351, 127.073523857063, 127.096865005877, 134.600803617697, 132.446236386801, 130.519114718636, 128.471671230581, 137.364379274817, 128.186087121514, 133.359663666816, 133.705810585468, 133.214036390093, 133.16200437455, 131.871864493123, 127.149043047275, 129.820976298952, 126.539489331251, 126.218810963988, 133.3181427384, 128.627863972467, 138.215267464767, 127.816505021984, 127.338992880342, 128.346751005043, 129.910320385287, 131.322280682023, 134.499639847674, 137.001938605348, 133.472324594651, 130.367391193199, 135.501836308153, 130.013327632935, 136.005726676527, 130.212540163365, 131.59144375765, 132.406419652088, 129.527960033267, 125.286869408953, 132.628929229457, 126.873248950316, 129.453722669114, 133.046709236689, 132.918859142177, 130.487733084206, 131.0076740923, 131.58442193058, 129.064471413563, 134.88789781864, 127.462307923103, 127.911241404097, 131.680205632593, 126.846655762095, 131.785071897092, 128.541480490475, 127.405882185927, 130.397232051278, 127.664911964093, 127.251113893475, 126.274758411037, 132.037231920384, 136.485164344353, 128.599277814115, 123.858689084933, 131.595056596353, 132.879296811461, 124.934066838503, 128.826579113756, 134.344086575908, 133.220231573558, 127.784709244155, 128.677818821494, 129.08033428304, 127.37515426395, 127.445333225724, 129.713377722863, 131.408666453236, 130.02992892801, 130.498402496941, 126.002903257044, 131.333782631325, 129.766779427095, 127.24632001459, 133.811854648037, 130.999331344111, 128.217125593574, 133.689224581815, 133.956707649294, 133.324694390567, 130.409063769207, 129.419746534337, 133.402660275178, 133.641770554543, 131.995194518637, 138.311031397335, 131.624894086196, 135.370759759092, 134.293043829286, 130.010008437825, 126.387613328656, 132.390442979384, 131.219415782207, 127.946146338667, 130.230309019889, 127.973901810786, 133.899654049701, 134.80365372314, 126.212421444089, 136.009758980772, 125.41859857465, 127.575199315262, 133.763558988806, 131.023227528304, 127.868753726208, 126.940513654747, 130.319974582168, 129.507978876338, 135.350371016771, 133.191290213531, 129.182186449031, 130.933363782981, 128.528422040274, 128.851675554348, 136.570701671116, 133.536172174133, 132.454920060939, 131.304467006751, 136.882187798537, 133.376172446665, 130.446579000625, 131.030237247054, 133.761630066799, 135.302077507519, 130.644266867632, 132.000972092566, 134.784775041541, 125.993800122352, 123.321584702772, 132.878652969, 130.586790843056, 128.02349829862, 134.818365032132, 129.140174185525, 126.249111053837, 131.020181397631, 136.537303105395, 134.145558140715, 131.532613021512, 127.550782276989, 128.393669977962, 133.344281792605, 130.745858001871, 133.839309615121, 133.17125335079, 132.542462229212, 128.837616673832, 126.88319231324, 130.783346062724, 131.406520592652, 129.673262518073, 136.523885480273, 132.572870307522, 131.760838180048, 134.285963632962, 131.477248169547, 126.599622211732, 131.618632064608, 130.68943016214, 132.998617348433, 128.548690403626, 136.114978601484, 129.46033492799, 133.904571195132, 132.209221563781, 128.339356278665, 132.905641523943, 134.828179500062, 125.233774570123, 123.934582565298, 125.176409952108, 129.582297844412, 128.801535118894, 127.937104549399, 130.089625176282, 132.051733067985, 128.305824377042, 130.466411750769, 131.815545901003, 131.483947461539, 132.484346809659, 126.603551823242, 129.630342868982, 126.107741249148, 129.383426937574, 125.407186884976, 133.913285085407, 126.736634338314, 128.90476883547, 131.877712425617, 129.020839261968, 128.899381714298, 130.464339358932, 132.841210403521, 132.053682510987, 128.462459256121, 133.781868091233, 128.901405074046, 132.056484509973, 132.87637565925, 129.489161857566, 130.779415814049, 132.892416623641, 129.319750949048, 134.380594918995, 129.526995060707, 131.655027217365, 136.668424228264, 128.036257306307, 130.090828504775, 132.025296005405, 134.718163771373, 130.868343797535, 130.840608559853, 129.742285287326, 129.9575689039, 126.117457025775, 131.835071452465, 131.505797832661, 127.294466383672, 131.351539290446, 132.463460343568, 131.723817150961, 130.669254363976, 131.363456415321, 137.061483551085, 133.183218941021, 130.005369699797, 126.971990246926, 130.457586793281, 130.40050084551, 128.790526839267, 127.942491653547, 128.154408080035, 130.215108390834, 133.452495299574, 126.301293654289, 128.217050168338, 128.929587538734, 131.583909598272, 132.197271805729, 134.174724380755, 128.456788554085, 132.595465792243, 129.681116455975, 130.274152936618, 129.865760848953, 130.881386790962, 133.211147869258, 132.439487835619, 134.072254274878, 131.080598805718, 132.850801516579, 132.387230600685, 129.611771609219, 135.854435759696, 136.852000888895, 132.565878792178, 129.232085349896, 134.949450509139, 124.145662984115, 132.639025979628, 133.441588677642, 124.13568109332, 132.82057972905, 130.907797352109, 136.716918626389, 131.079512515472, 131.637949958012, 131.045832452862, 127.669538662049, 133.556675639625, 131.045221731043, 130.094012745929, 128.650056707441, 129.350133892318, 132.65418437907, 127.432822348658, 127.481971336676, 129.090349516849, 129.870739826956, 132.431750787914, 130.196379790834, 131.083900618362, 131.817357384102, 129.626754250737, 130.12574366444, 132.334966594019, 130.574419744711, 137.18886515623, 133.130728871259, 128.020302449642, 129.685636555752, 133.510724019654, 127.499035812007, 136.0218146048, 128.318405961187, 129.788541732935, 132.153096066064, 132.734473381359, 131.862420204816, 134.154743805514, 131.620921382676, 127.18960730542, 129.074761945001, 132.567597828268, 127.387197096678, 129.820353985698, 127.351956738929, 129.499240248153, 129.209623813896, 127.784945855267, 129.977584470948, 130.549515415668, 131.534488156216, 127.924403335017, 133.702262341911, 125.354517916287, 135.701856454814, 132.782676374686, 133.781233171205, 137.248981380157, 132.643422600944, 126.54150252288, 129.227974815557, 126.129194190763, 132.771382844691, 134.239171853067, 132.954406956465, 132.741824779871, 128.322716666025, 130.571602678882, 133.730996350715, 133.405768155042, 131.982880646969, 132.019595573403, 134.359016973946, 139.247234885276, 132.001385153384, 130.996076475624, 129.778254291412, 133.238109081422, 132.718551123152, 130.060182241833, 130.133575851689, 125.619222101455, 134.14504394439, 134.753370114582, 133.670369957094, 135.116949842682, 130.310704850655, 123.868782561229, 129.760570708125, 131.550658139249, 126.732292119886, 133.910305294633, 123.433383730248, 133.59619621215, 129.635039724472, 128.591119663048, 129.184184216218, 130.448362369957, 132.135068085358, 130.067194238978, 132.906134420631, 129.345299045644, 131.090602091073, 130.335250548408, 130.592866926585, 136.230136189955, 122.849260626653, 129.619710459573, 133.269697544149, 121.793465821164, 126.871012864613, 123.549197346597, 130.51662311761, 127.796753193628, 134.388890260223, 129.833105172067, 132.813229545558, 129.776209550647, 133.985113512152, 134.15395512798, 130.56359859396, 123.47314501067, 133.184949644868, 126.85579670559, 130.766077385656, 133.609561332847, 125.322476608998, 129.525698898125, 126.88414536728, 132.581879411977, 134.020016927055, 131.415818451715, 133.530349536907, 130.64894038224, 133.211760674047, 131.048404961688, 134.563782149416, 134.088951853949, 129.936259685744, 132.930889357879, 131.996889006526, 125.508881065043, 134.243141097531, 129.238495020732, 131.093792742746, 133.227989767127, 131.735387587871, 134.726586230913, 134.48634476956, 131.108275633523, 132.528835288845, 122.255116927772, 130.082699128279, 131.150088576143, 133.383377046343, 131.029647005461, 136.667074442719, 131.026555160588, 138.433611364876, 131.448970219658, 130.234619517876, 136.70297089541, 131.390199683879, 130.071429353484, 133.389155720367, 130.408930936372, 129.090090227374, 125.612714755344, 127.750640393169, 134.106298591316, 135.713726976025, 125.491654520009, 125.101476862795, 136.342755786913, 128.766008759195, 127.206058581599, 129.749031431161, 133.073078386513, 132.978408993388, 129.608340801609, 134.539959910167, 133.775005487523, 134.481102791323, 132.47584114334, 126.756077910248, 129.687362494204, 131.901125317511, 135.0223325314, 134.285521062296, 126.091859396335, 131.655691647498, 129.168123851112, 131.682590821917, 131.134346111908, 126.233079362486, 129.926942504769, 126.575668153371, 133.129924843918, 127.08499575494, 126.626791339597, 135.994245339436, 130.545238632144, 132.462063490605, 131.276948709209, 131.458606587028, 130.044708109162, 132.40500462023, 135.81060600985, 132.79371191918, 127.030197784209, 124.944023315512, 132.899794123232, 136.670505287791, 131.534468772955, 128.493746347132, 127.51115088382, 134.738017344347, 130.338242402718, 125.436315734908, 131.019961228224, 126.883653758751, 130.577191583944, 129.228574695739, 126.932768483462, 129.232161748491, 134.309322918009, 136.885881064038, 127.181535204855, 132.447365062789, 137.478633034314, 133.283140610325, 128.453392187961, 132.607837653096, 130.25566672966, 133.359513365066, 132.327941341432, 134.675012315584, 130.566725777224, 133.917223591912, 130.296490842501, 131.550037372924, 127.037290217753, 131.861847508631, 131.642502371605, 126.377687813735, 126.940310660345, 132.404367460383, 127.719431087938, 129.76182453812, 130.672372455299, 132.623742367365, 133.989927886459, 128.934211578803, 126.760611574784, 139.417891125985, 130.668800669064, 130.139926239052, 128.562021443125, 133.319786447204, 131.69273453937, 129.688865759463, 126.113970655153, 134.014339210766, 131.753004192382, 127.204066878448, 137.001808587587, 130.915202356628, 125.259290703529, 134.665275692841, 128.085796917376, 132.27274108008, 134.333270910864, 127.824087563424, 132.34215657299, 129.188783010419, 131.928281955865, 134.254930929073, 132.810149478254, 130.908260994475, 132.745057688719, 125.548486534186, 133.104925020553, 131.57643934078, 126.215250384905, 134.456443685952, 133.319224980578, 134.876255631349, 126.668786486977, 132.155139726084, 127.092961971487, 129.585605974793, 125.486023413624, 130.268938731679, 126.787922995966, 135.97688626261, 132.388522278977, 134.353728977043, 125.155011363296, 127.911110037454, 127.043013102404, 128.545794188739, 131.220364002384, 130.885611459651, 129.836980095144, 135.250116418066, 129.853671430614, 132.024627864493, 133.47488712026, 137.757637490992, 131.443281265465, 131.145222635461, 135.157718582848, 130.192984416027, 129.294880635953, 132.034223724404, 134.118840617017, 129.805868226738, 131.9043701098, 129.78552312582, 130.242647226546, 133.572595362143, 128.281534110185, 130.661957889878, 126.051147981007, 133.564098082309, 128.859275604508, 133.464239222835, 131.484924839652, 128.623000579566, 132.41373271216, 127.929591326094, 129.205008659911, 130.607306999489, 136.010639505502, 131.86013656315, 134.39688233116, 134.52777169104, 134.490162461521, 132.956742518506, 129.147664402866, 134.667128263219, 133.614665389096, 128.858796582096, 134.010501493782, 136.694958689707, 131.796463409759, 131.662716518305, 130.102132020304, 131.903323765724, 128.561261644712, 125.565289097726, 133.778177122554, 132.091870000336, 129.779669604898, 132.221051914364, 126.890695770549, 131.7524377053, 132.896833445476, 134.462403829314, 133.079424581705, 128.837392741841, 135.594927544598, 126.024068149953, 124.446855694272, 132.388200170972, 129.97499305969, 134.413781720649, 130.780480936315, 131.870211840859, 124.155124081295, 132.933972021586, 132.779845711729, 135.92398634838, 129.896874803478, 136.362191320966, 130.693796876941, 132.989337638342, 134.640074664371, 132.062518486717, 129.127614418517, 130.959098448483, 128.114040901306, 132.772206752199, 128.543690589219, 130.002381469502, 130.770157497317, 132.706673306614, 131.349616864238, 131.515433920823, 129.422959972424, 128.962579111708, 129.709860200676, 134.098045723064, 130.47108611561, 132.136821915036, 130.504060962115, 137.11108007296, 132.698813327349, 129.518843805385, 134.606541864652, 131.742517948709, 129.388632131043, 127.965028972892, 129.606723608832, 129.407831268125, 132.915231609724, 129.821286120931, 130.451013006471, 129.529881482147, 129.790362219501, 128.412875706642, 129.84730449003, 130.684692122538, 126.958938253104, 126.42159754753, 133.514725770244, 129.353130795949, 127.543040387532, 137.345573241983, 130.099900739887, 137.651352619768, 134.594325225599, 127.170223337994, 135.149158599799, 131.815351314544, 126.853775877432, 135.641974583649, 124.732062689698, 132.609637720283, 129.12283257275, 133.786952464133, 128.182764472593, 132.858657045729, 133.665411471383, 129.563455301486, 136.995807522844, 129.317227226888, 132.831260817634, 129.282671118475, 130.51342273573, 128.603901906669, 131.08483612291, 129.507488767805, 132.30757362803, 132.398764719218, 135.978672803863, 127.047555375262, 128.943581566779, 133.935935359936, 128.053251590601, 130.649313448125, 129.29683887574, 132.00535936655, 132.503796297898, 130.979495742715, 129.842067570704, 130.163793075278, 130.333670261144, 132.718495541936, 131.602442880331, 137.815012365389, 137.442957423225, 124.128349783907, 129.741074421443, 132.387908374047, 131.818103217068, 132.755848559027, 135.059717177368, 131.748344335047, 134.488943952269, 129.721559456783, 131.81311280084, 130.245863643489, 133.902674174292, 130.649774896868, 130.733449883627, 130.765084414999, 127.088712932809, 134.466253444548, 135.047379850462, 132.880677056565, 128.236661732698, 134.461625870524, 127.704104442279, 131.394273875018, 132.021723733125, 132.715057744271, 128.883416120155, 126.762605043186, 129.263968593471, 129.420938745637, 128.143913571464, 130.223715456264, 125.845423528003, 133.338865448258, 131.717732947842, 132.438338898248, 134.19291781029, 130.7247393341, 130.505540203631, 132.109123663512, 129.412922059461, 134.448633809761, 135.080267054055, 128.812141850852, 127.653638174284, 131.245380049021, 131.597388058992, 133.224193394643, 131.539910260855, 129.444588050272, 134.947033189437, 130.067213874708, 131.161570584766, 128.467284109053, 130.626717068295, 128.032314764126, 126.779505105187, 130.894348589529, 131.095896431636, 135.214681501199, 130.03324338949, 129.978353147916, 128.900353672623, 129.172705833426, 128.648991428304, 129.482407210811, 132.088278949645, 132.57771435434, 124.653632002538, 129.614284405938, 133.925154381851, 125.861151564301, 128.601194297353, 127.825202523797, 132.342387739659, 132.601378933433, 135.016803880295, 130.480833158159, 132.963410274807, 129.610066134054, 127.398852820459, 126.189290567338, 133.793280551987, 130.884710948089, 130.194972014155, 129.463572988275, 129.906938424435, 130.114193757612, 126.757673755939, 131.737988131411, 137.291391133043, 126.974285543864, 133.743886121464, 128.264162073694, 132.342878795843, 131.782080952356, 131.875485385776, 128.88591211021, 127.871506569769, 129.65405363189, 135.440717480937, 129.062750939728, 127.931494818185, 135.404834897632, 124.836242452511, 125.219246480919, 132.705262288178, 134.159737864099, 132.215977594509, 133.802862227314, 131.902698322972, 127.558023789543, 129.706421337264, 131.225202798343, 131.692032710164, 133.195044193433, 128.854140359753, 133.786199597978, 126.432037241737, 134.562761534657, 136.958458986536, 131.51407616208, 137.043422979246, 129.056261670175, 133.279071851481, 130.895701280312, 127.60990241342, 130.290343430114, 127.057931463125, 132.725557623669, 133.364175456629, 129.882981201891, 131.529936660726, 131.519344584406, 135.804009894777, 133.011279972983, 130.363536980901, 132.28586705682, 134.217090583477, 128.969080735167, 137.768069050155, 128.991052718291, 132.547137853742, 131.767392853886, 130.807292894611, 126.683756886596, 128.857691029684, 132.386567944797, 132.070571975253, 133.429975286225, 131.778936216696, 130.410959491442, 130.667789583047, 130.867372385504, 128.159297984107, 132.240809587488, 129.437334617267, 129.882165037287, 123.594082436431, 130.138611933811, 137.221695217086, 133.819317029752, 133.773966525239, 130.52209055527, 131.554346707851, 133.151654776174, 122.540228393784, 130.185274414366, 126.018864356813, 125.501519606418, 131.016221898729, 133.160160204754, 133.983262873294, 127.194223170523, 128.910210111644, 124.989679033068, 130.375199130902, 130.860202016002, 130.539234047225, 126.563613729029, 129.680567993189, 131.738393650769, 132.129853002258, 127.574719767067, 130.745955865939, 129.639731372568, 131.273094162624, 125.996257474178, 130.086896897279, 134.32382355103, 132.706754645291, 131.519907192708, 133.823591212292, 132.859989926622, 132.67487589415, 127.376565364921, 125.584572247905, 133.266626230068, 129.189840352945, 136.163943926956, 134.386894077149, 130.480127283812, 131.843432591914, 135.375315442572, 128.298421259388, 131.906678371514, 130.431484826921, 133.292146846779, 131.367898449291, 126.141712959383, 134.091306211115, 129.444701131788, 130.83550562514, 134.506214683703, 132.199158174462, 129.229194576518, 131.221652701118, 133.09726894422, 127.671733285233, 128.275370417622, 131.199908032204, 126.02167384392, 131.536744486601, 130.746331670326, 131.210097341279, 126.416542938005, 134.310609352606, 131.393153416612, 130.3881579204, 134.620928165605, 130.647577274553, 133.359186517356, 132.787949099242, 128.793770553075, 132.500267402213, 129.497595890949, 133.020311593937, 129.442004425832, 130.974498040811, 129.74787610597, 133.09907733011, 134.072294514446, 126.904353179331, 127.761351827914, 128.070735904762, 130.904063451666, 131.729531552734, 138.068373970152, 127.543632947251, 136.062072697115, 133.743696269276, 131.042593174864, 136.4794274535, 133.457727428458, 130.657634383411, 136.072115393329, 132.807609088792, 142.435841562987, 131.204769322418, 127.47187412317, 133.006087063479, 128.865569689245, 127.845970937807, 134.229528240246, 129.568311862953, 130.661245124127, 130.261369242541, 132.815738702455, 131.708511537721, 129.443966574164, 130.15869330998, 128.628150149062, 133.246147585147, 132.658314069863, 127.391920418404, 133.986896700475, 130.863688195411, 134.372801021991, 132.739991451641, 126.160578470108, 134.888531291276, 133.540674675034, 131.152214164841, 135.406971203574, 131.715807492692, 129.689114132401, 135.504754589841, 131.757990981752, 133.101997021968, 130.974290048459, 129.749801924548, 130.221614470882, 134.426523144245, 130.526770495641, 134.864242475251, 139.937811330294, 132.507029413262, 134.46526092088, 124.671862996157, 129.479510615868, 132.505944635188, 128.851068958082, 125.390186528798, 133.697414133118, 134.52044941534, 130.834641395823, 134.423810379981, 129.487317442608, 136.00877502452, 131.359986032015, 132.679511392052, 132.845435483837, 126.756742995709, 131.479847770255, 134.909180983587, 133.49576068139, 128.9713624001, 130.443892360467, 128.052226439815, 132.036989454892, 137.990654330783, 130.212889138084, 135.064370927469, 129.942081725801, 132.144582724221, 127.660325101403, 126.571220569644, 131.134194119332, 127.771575830117, 129.960014812338, 130.147381687565, 128.808329579738, 127.24219279563, 128.486201603146, 130.922086506871, 132.841818248453, 129.765281375273, 130.487172934151, 132.644156138544, 131.456575680159, 128.780024969094, 130.18448510407, 121.623233416538, 127.904530675492, 130.941258817925, 128.85318806247, 129.70954613811, 130.562099478732, 133.818946718386, 136.298291818331, 130.540043707562, 127.831081803733, 130.707339243402, 133.920376815618, 133.165698065068, 129.916959414839, 135.172616617262, 130.134658076864, 130.870370988064, 124.893957044175, 131.294302238547, 135.272468072728, 131.191877754455, 132.404937522192, 133.850888354005, 130.088056456902, 133.987405205131, 127.748190450245, 133.054297931993, 133.776105162866, 129.057250450795, 131.286107566024, 125.225467524551, 128.889504978278, 126.092404927024, 134.142009566499, 131.118055396618, 128.170032001057, 126.407043463203, 127.578798120932, 127.353884647396, 129.584587145384, 128.999881842067, 134.709905653647, 125.249360042114, 128.131051426417, 125.868910788075, 126.082437400378, 133.331641798225, 133.261414475265, 135.596759341009, 130.134943717835, 134.630532314699, 125.841811473683, 137.338538918749, 128.937708610904, 127.553680398512, 130.418014871631, 135.905049151549, 129.577354317586, 131.040298078592, 131.936986879416, 132.306259262668, 132.137982306081, 130.947354701614, 130.948398180007, 124.142880052503, 130.572557942012, 128.961031558013, 129.729818799446, 129.70476499586, 130.922267259041, 133.332266722797, 124.92710827361, 131.512557497142, 131.685220930546, 125.753190878453, 130.282342244447, 126.759485168241, 127.499067405609, 129.171666188106, 132.69200432666, 128.366102048713, 133.156035258938, 133.801038126907, 129.89426118553, 134.305808288752, 133.892227964999, 132.096839486441, 125.779120088291, 132.545210625486, 128.050732819071, 131.39992654299, 131.171511621826, 127.173868931081, 138.007280418638, 131.990996720339, 134.804939606995, 132.140503807328, 131.363425795023, 131.797476753417, 124.374465687297, 132.622822256938, 128.254919057815, 133.273776835855, 130.237564683451, 134.488198174389, 132.592523491292, 134.263116769481, 132.745537126864, 133.13131383875, 130.113581740277, 134.195716305645, 133.923912340603, 129.173214075048, 133.824969802999, 125.13854612118, 125.461245570827, 133.437333152606, 134.238489702527, 131.540051447495, 127.43652055013, 125.52783562006, 129.393185933983, 131.862966126986, 131.036175704282, 129.420146008823, 130.840216030356, 128.828328797104, 129.511800765982, 124.638888941127, 128.298290842265, 133.76325852878, 130.177990233226, 130.141103656724, 132.360465365242, 131.768936182999, 126.531361516828, 128.589207708219, 132.726951960846, 128.916208856807, 131.771032416822, 132.402353107248, 133.604911729831, 133.95619851714, 131.417646755119, 136.027385040005, 128.389161889628, 131.728253314207, 133.527117286319, 129.884910885159, 130.722934428003, 133.25301643253, 132.439203158, 133.360864608068, 125.253574325357, 131.563822308519, 133.629980282337, 137.329690940638, 133.073753200172, 132.591909716189, 132.784199189244, 124.351120519941, 127.851618425692, 132.246886501436, 133.823278567397, 133.2087891031, 132.895593617191, 133.926645356121, 131.907316378547, 135.779047211749, 126.450243221711, 131.473703916832, 127.275743900642, 130.834435826074, 133.401042684156, 133.57109572524, 129.709481193898, 128.163946244456, 134.016402547416, 127.265078717252, 131.302867911813, 123.817254399698, 129.584881716042, 131.379243311801, 128.850723001062, 129.939419874771, 129.997841875937, 126.745980437354, 132.218325078004, 127.78638804445, 133.278009444817, 130.828188798849, 133.685973107311, 127.685977780277, 131.619980084112, 129.873496273186, 132.962427411223, 127.561361175246, 131.43969776659, 132.685472765552, 137.328880065025, 132.298919002566, 132.666354441419, 136.602631313138, 124.670819725265, 131.945305406078, 128.289780605534, 131.424760917264, 124.145998047164, 132.100575153549, 134.076758429936, 128.458191300064, 135.420316060093, 128.902436920854, 132.622027714323, 131.996256402854, 127.549835306212, 126.396097082348, 126.095460609262, 129.263960141882, 126.971435751712, 132.759132385085, 133.675174919318, 130.980886878314, 130.009245673724, 131.110509553823, 129.746631685003, 129.410144763909, 130.164325226298, 131.946273511629, 131.314004932957, 126.871623189717, 129.555880730804, 126.276171128103, 128.362747478736, 132.722943047242, 133.840345958369, 133.603740509499, 128.321248885667, 134.183954362417, 131.919154912765, 131.165813764631, 131.234267766918, 135.159963286661, 133.24074867761, 134.061044180126, 131.758236659414, 138.274759126249, 127.716034631459, 131.931669069885, 132.393744980768, 128.141384081623, 130.681536143481, 130.745323679037, 130.16531098955, 133.010198642156, 132.639267260639, 128.901813206476, 131.181352060268, 131.43591113407, 129.571212563326, 132.429477619955, 128.346371162808, 128.688320732107, 129.4579667242, 132.956117482934, 134.918503300896, 133.829580071016, 126.201733563823, 128.778498016918, 129.058856368755, 128.303917156334, 129.367674523152, 130.719338430783, 133.070602479318, 126.953670559051, 135.832845580399, 134.644700084885, 129.438299913923, 132.8979085381, 130.472006643839, 129.570135322453, 129.010100949109, 132.079232704535, 128.746465947509, 131.585485607908, 134.544780956952, 129.185125177359, 129.95615017001, 125.177720445689, 135.79977327247, 131.24102345596, 130.934771814497, 127.795033855193, 131.491846743882, 134.799181496265, 128.192137524856, 134.268852161126, 133.468953937763, 135.022737474257, 128.372947249632, 130.334524175596, 130.291311659217, 133.954589351306, 128.639243711537, 123.870605062161, 129.513962669697, 134.853450677703, 136.584908435926, 126.25619704227, 130.767380244193, 128.983306750641, 127.642672180532, 124.627159501688, 133.623494603446, 131.825019442326, 132.888451010654, 134.292122938659, 129.078085353736, 129.180807623091, 136.412942213955, 128.185563771204, 131.063399241812, 124.689427184745, 130.230443487628, 128.865543180614, 131.751091677052, 130.230709999824, 130.562166472039, 129.192794374173, 134.06842153995, 128.985736540971, 130.2568652611, 131.305905447336, 129.616511997078, 130.560605011179, 129.054010856538, 129.337425410578, 129.021131273424, 134.949663057928, 123.299649031561, 131.175016976813, 135.158195551831, 128.691879672328, 127.858674500286, 126.601931545181, 131.961716949988, 132.927573349706, 127.944643724183, 133.382829873693, 124.967284899484, 128.222485686163, 130.270733899632, 135.930023739085, 130.921987713764, 136.447288391008, 131.088602741473, 130.649130197981, 129.795119491827, 130.932625989697, 131.8140126946, 134.12345421651, 129.3543863703, 131.627389246963, 132.224162572518, 132.664294753922, 131.740749739388, 133.837072209009, 132.332356357407, 133.974945472705, 128.234934874888, 135.623641984207, 133.649341031761, 125.326866929037, 132.19730255278, 127.304286203669, 132.338126499556, 131.068294998907, 129.835899560679, 127.838803028385, 130.011604000791, 129.505652045626, 128.427165703978, 131.750781788562, 135.230426821846, 127.577585126105, 135.573010391665, 127.866800982774, 131.838298053369, 124.297905839957, 130.030590536225, 119.612397380535, 133.07066758175, 136.921924508963, 131.538412820166, 128.364608203866, 131.403307945156, 126.788930578393, 130.927642094155, 128.021612870264, 136.293658825623, 129.99644351505, 132.39551101409, 131.77567321319, 128.166612856383, 128.803142810663, 129.36229537607, 133.824551158534, 127.492977548649, 134.781558633634, 129.139344686924, 131.181191238261, 123.928172624082, 130.249238140349, 128.497969165805, 125.394415464061, 129.001404282044, 134.739226710024, 132.51216292581, 134.573367969133, 133.049877934413, 135.631219660318, 130.156992404864, 126.829315512227, 130.501479794728, 130.801620206896, 132.873777624759, 135.853828034648, 129.338828796105, 128.186461448108, 130.417723175551, 123.915471759236, 126.377341595567, 127.717551749651, 129.314237047844, 135.874042641473, 133.053774309132, 128.76037885008, 132.40425940691, 128.31530654754, 131.795011154171, 132.32083192689, 129.889888192993, 129.965951262813, 130.186187913626, 133.149581554624, 131.765560653398, 135.59464842637, 133.320915913536, 133.475432497574, 132.698948589587, 128.303610905574, 129.523583242207, 131.429781357326, 134.641167563716, 128.840051247523, 137.269675170469, 129.410224935065, 129.279921850742, 131.277520119207, 129.782316061425, 132.491988024199, 131.09087580274, 130.141744515457, 127.399441161821, 131.189811114041, 129.901614005296, 127.63169734625, 133.894045313769, 129.328722001097, 131.843963512416, 131.42887388287, 135.844670597235, 138.590992075841, 126.328084134215, 127.107554849528, 128.936727757872, 132.486185515542, 132.18871647371, 130.133236670376, 128.931763591649, 131.100660614482, 131.681207849478, 133.270153268785, 133.070924568121, 131.058426603037, 134.592550965472, 132.452131048323, 127.865471811458, 135.427450090964, 138.965900156569, 132.22197731627, 129.137621457378, 130.795108554974, 128.87444164799, 130.591516556125, 136.647455927461, 131.701775504786, 132.571801338992, 133.798312950246, 132.867802214391, 132.316224363195, 131.193633070779, 127.934705840807, 132.148760017689, 126.828784849671, 128.257215194566, 132.046708032026, 134.783197100445, 133.127947367669, 133.388978167642, 131.278332973243, 128.823372349979, 129.48007900504, 135.670935895634, 134.145746202648, 137.936665228125, 126.974651476162, 132.06062207272, 127.074464560891, 124.838098175679, 133.055900584533, 130.916046370792, 127.749430992754, 131.283573990957, 131.929207861063, 127.659164433327, 128.527120467102, 134.190026291455, 131.056960911308, 130.824394971262, 128.995966118289, 130.763889667632, 130.201204308521, 130.65723100651, 134.437225476982, 128.634775818187, 122.03101605506, 134.86604503968, 130.59736330992, 133.347216658994, 129.279032734988, 134.992298251628, 128.399554283082, 128.317072632359, 128.186395827069, 127.246253930056, 137.42598203801, 129.161436660331, 127.905355517422, 125.919451330756, 128.710847758513, 135.652589662545, 131.882399841605, 131.417052118765, 132.272024106712, 129.950638548753, 131.846300729536, 128.094259616508, 129.725101287127, 129.072449513164, 134.620499743373, 132.062407710554, 131.149277777342, 131.017704552427, 130.479060465025, 131.796490177011, 126.475540025089, 130.489616228539, 136.583098402922, 132.879148602047, 130.127475551353, 127.228808600696, 135.484051325059, 127.661879397809, 131.942877649384, 132.735628418052, 131.254232139347, 138.062392496333, 124.18716787594, 128.719552977944, 130.528846753496, 129.88390666498, 132.680619068637, 131.860755215515, 131.582424197688, 136.681938118748, 136.156949452165, 126.442442780832, 126.240588894893, 130.59631222206, 130.764047775233, 130.249445225609, 130.537504382186, 137.061922444842, 127.266942693839, 129.473966566882, 125.91447635516, 134.89718193837, 130.619477364546, 133.482104241663, 131.048222667439, 132.225103079226, 128.44498749474, 130.792708309371, 128.905334216804, 124.868719869221, 129.731859878912, 137.586689684479, 133.553319551223, 126.435549567238, 130.921280808763, 129.484589306839, 132.737965354205, 127.988045847158, 129.34359786876, 129.513755285783, 130.635505851845, 130.580292023042, 131.917831822509, 129.620644850932, 129.19581110391, 131.725892447531, 130.635498976148, 132.629964038596, 132.867808971396, 126.766444516986, 134.207201507049, 132.65270308378, 129.651465652572, 134.072050693231, 123.477270290095, 129.504080074419, 133.851902881346, 128.160812049412, 136.066523330216, 130.307262943057, 134.390685686638, 132.45460586702, 132.635914425524, 132.63538501813, 130.245166522567, 130.913790381266, 128.931554473001, 134.698088112164, 130.342333527749, 130.353924721309, 130.333501833526, 130.333472707792, 128.745114655193, 128.969839484704, 133.093532188707, 131.914916631983, 135.782021200307, 133.191185063822, 129.619188740521, 131.425596360912, 128.76024895935, 128.609344746313, 133.362803837462, 139.390410806686, 137.235129558223, 133.668433727228, 126.574582360522, 129.240708535946, 127.80999133826, 131.464281404401, 130.400480258251, 130.858348784941, 127.207405978499, 129.145619433485, 139.253697836489, 131.928653315296, 131.452209137491, 129.335167291762, 133.506393524298, 128.544080264578, 130.443042314337, 130.735239329942, 131.231245126973, 128.143295995683, 136.798140415662, 131.260467972239, 132.705743622885, 137.006669648938, 126.811117731335, 131.444126065906, 125.750337621345, 133.947640074333, 130.321776127625, 129.476801305284, 128.651883882215, 132.702100314626, 133.906449295463, 135.896111755408, 127.503302204085, 133.709221233759, 128.249612033533, 129.448123663777, 125.647728988693, 134.705098072398, 128.628327283128, 131.309782994674, 131.228795215125, 132.131901329589, 127.353091325194, 131.429306228556, 130.427790535203, 125.022397839855, 130.235258219766, 130.340907394723, 130.844879180145, 133.61657653598, 131.668359963362, 129.862816377473, 128.928168916494, 132.770545150342, 134.876364232689, 132.117699689914, 127.564361820205, 124.616507769606, 133.025963023259, 132.903723428282, 133.136156722322, 129.123938421401, 131.142853357501, 132.42199139567, 132.511682176668, 130.8889084582, 130.758701839954, 133.606877602684, 130.956866509113, 130.209011361341, 124.308417695329, 129.056010992197, 127.001666394422, 134.178049854459, 135.023865986557, 131.611595934468, 128.790057237129, 127.856991149835, 129.098101593254, 127.807958403397, 131.28165195428, 126.869124811174, 124.63639470959, 128.256414117865, 131.795627261941, 129.903547574301, 125.725067196601, 137.769026222223, 128.200088967419, 132.499350140937, 129.965591828262, 133.086277392083, 129.355385729428, 125.969137532217, 130.053340169324, 126.529925730109, 130.146046114525, 130.042504215775, 131.827666821179, 128.174314513464, 126.006884941894, 130.137927933015, 127.500714696042, 135.983358159391, 135.373296550113, 127.956447547096, 133.121589179051, 135.430628474825, 129.097351965024, 132.081353793792, 132.557133794184, 132.987160179564, 134.828524511303, 130.827851179849, 125.396853529639, 131.936825253025, 131.341166705276, 134.491370869972, 130.35039282605, 136.491200417848, 129.488010290637, 128.664155952147, 129.818749341979, 132.325234851488, 123.880323571363, 135.320822283974, 132.982962600245, 129.268354413438, 127.266430720278, 137.427198125128, 130.591058489334, 129.696368162235, 133.432516284677, 127.120866044145, 127.720079964948, 129.626141882451, 125.450113220679, 131.069377252871, 132.424424271835, 127.579981247572, 131.442782033147, 128.658332703921, 127.709889043643, 137.513266839896, 129.955709611234, 129.601010466792, 132.849631617889, 127.231184575624, 132.962858283324, 130.240916279156, 133.915493859111, 132.412858917788, 132.348675542909, 126.219440442257, 132.62245646278, 133.566282803254, 131.972212885444, 131.65612680582, 128.20999640754, 130.520591569901, 135.855901510322, 128.75770775756, 130.34560118201, 134.569287003134, 129.920236433054, 128.187607093366, 126.277767694033, 126.106887695084, 132.62624573511, 129.861466642252, 133.400401427904, 134.132747193525, 130.363384990357, 131.010195368932, 131.435621723538, 128.697366903913, 127.904635808705, 132.598848686948, 134.089381486504, 132.330867628959, 128.559384353176, 125.54432788038, 131.57702452737, 129.26577430164, 133.633463079586, 130.76519970253, 131.275398128185, 130.956154023663, 133.002230749415, 127.946505300817, 130.727872670508, 130.752158856489, 129.329904280252, 131.328175506526, 135.33652918993, 133.102084120117, 134.887665132048, 129.77802222382, 133.065997019385, 127.949175022787, 133.697007389497, 130.982772427699, 134.485937489696, 131.761437662662, 125.776543925396, 130.100501164002, 130.385440898126, 131.95675107871, 128.188856454643, 129.569712635114, 130.925946675602, 130.207402549377, 133.749011160737, 128.795674702826, 131.405174123666, 127.084841350691, 136.239045566754, 129.480673284005, 130.0300697149, 129.462957012625, 131.543313406368, 135.817089318837, 127.688340657845, 131.284609402118, 132.217172392758, 131.877382404766, 129.573683088491, 127.067728500236, 131.223111671429, 132.203692202783, 128.447757493727, 135.346533149199, 136.179628481456, 130.666300044907, 125.145116117059, 129.981649604895, 134.943977888925, 135.216521901066, 136.694137291, 136.055868804734, 129.000684550235, 128.936106626682, 130.003214000911, 132.864877548919, 129.312323911016, 129.915889769416, 133.575801420363, 138.253787615772, 129.282145619808, 129.294021406391, 128.543792301704, 136.658230172271, 133.879174673082, 135.568276210762, 136.198681772319, 126.214462248774, 132.379361688722, 130.613528396197, 127.731973418438, 131.751280440846, 127.417228427073, 124.482457694696, 133.179493185954, 124.240150764186, 132.717010267255, 129.401316502261, 131.926689810129, 127.406106163805, 134.612523058712, 131.38534473551, 131.164745748886, 131.538494610617, 133.138103723872, 134.726879452239, 128.810310549492, 132.508502908812, 135.910591922835, 129.035172894781, 130.878690363863, 130.18267376281, 132.988870167263, 126.483209813867, 131.575862913124, 132.461207369292, 127.075120376021, 131.38193740205, 131.330928537571, 134.839614848988, 135.160622700779, 132.468568698213, 129.833243070059, 131.002642878914, 137.715248825845, 131.759483654504, 135.78069365691, 135.831230815778, 130.060333758557, 130.911607626031, 133.102944885836, 135.125595232947, 128.510355324791, 127.267638482267, 126.840702279376, 126.395083432737, 131.543288702948, 128.739741936128, 127.243006382216, 128.670265204479, 125.561808773058, 126.878380800502, 135.786996497906, 130.43486194283, 133.834303735922, 132.979558136304, 125.877794934933, 136.763029377489, 132.902736136477, 126.450815172818, 129.505001758885, 131.090932170218, 135.12631598853, 130.193830278215, 131.385303109676, 133.737542862166, 134.268498276379, 132.776950106556, 133.568461594716, 129.78850482085, 131.447716623639, 131.743184427029, 132.908789718598, 132.438893022278, 133.36440425588, 129.735045119806, 135.785773084825, 129.138150172876, 129.605823248375, 128.562514363517, 136.775616794701, 133.604733144827, 127.413118821514, 134.947485362445, 130.418460106118, 128.900614963921, 132.6013505042, 133.812890792714, 127.499340104815, 128.732815965081, 130.013696906163, 135.380820517177, 133.213544338131, 129.288589109817, 129.778583469295, 130.984834318342, 128.32782396111, 124.958180641581, 134.094718228934, 134.320825895884, 136.360947868584, 132.552335744632, 131.115851778678, 128.522489033256, 131.430389421637, 131.623147652549, 136.900236130377, 130.57192728595, 128.995467969064, 124.276202252941, 132.983835053064, 132.731463576647, 132.57057893601, 131.392023234157, 129.926685450974, 129.280127885491, 126.948667952399, 133.34347259064, 133.46914485993, 133.121602649427, 131.466411405143, 131.09241539689, 131.889414864646, 126.674046855626, 127.078414795878, 133.094886763125, 132.519959441298, 127.099465165418, 131.153014459395, 129.648490913079, 128.409401684162, 136.754288954399, 129.841803226099, 135.064089620138, 126.592033123284, 130.670462899877, 129.655712483534, 133.943948382179, 131.996935245771, 129.722953009673, 128.224350670964, 134.175894106726, 130.476529201023, 127.933733711997, 129.333582016171, 133.612568878512, 131.760679251124, 130.459835624324, 131.585454518098, 129.192802502235, 133.412350586077, 133.778341723109, 127.925534154514, 129.833517372598, 128.050767779794, 130.246863334887, 131.770482312991, 132.144270519823, 132.376484460929, 128.456164358651, 129.699138666411, 127.317237484949, 128.780159392111, 131.992449536337, 132.578191893129, 126.26483787431, 130.118263597272, 134.316878553307, 134.564725592593, 131.026055715228, 128.359718674767, 129.340685543529, 129.165793041062, 131.194856567042, 130.547111989472, 133.615217723754, 133.151929249162, 130.207205468393, 133.460206402094, 131.331774848214, 126.584315471712, 134.443671664501, 128.660255725188, 131.364509702367, 132.244664167581, 134.324770811738, 133.576726653355, 134.485672667823, 128.63696751013, 129.076591217256, 127.985136616042, 129.880617010657, 131.440433045018, 131.583569187698, 131.696981257128, 135.365755456718, 132.708525001802, 129.45820687633, 135.100856265519, 133.213186180667, 138.252054352832, 132.923425639991, 132.591742289302, 133.879337269493, 128.772895334813, 131.540129265847, 130.834532064027, 133.208577779563, 126.942910567909, 132.965977751919, 129.551692644368, 134.341751894115, 125.761281493774, 134.140145178768, 129.641679748447, 126.861637225187, 131.341903124225, 132.374996812329, 128.373680188011, 130.153635592643, 136.104482708614, 132.696829716336, 133.732308744131, 125.382372275356, 130.147988770828, 133.19657833289, 128.299486514646, 132.165522003601, 125.765330109986, 131.929268800075, 135.891998089297, 131.698201853322, 129.228915088277, 130.841762281117, 126.939325227259, 131.502414000601, 132.721309594671, 136.481385330448, 127.116645815815, 129.907984785078, 129.858701232503, 133.535919931739, 130.616982559091, 131.843873210409, 127.206877628901, 130.086669208822, 129.47430203109, 131.798834989503, 130.889617431038, 134.555341727166, 132.167970413013, 134.591781150421, 134.778760187977, 134.224729165312, 131.929372973358, 137.518828735297, 132.087697361829, 133.229191822989, 133.425416015771, 133.488466086864, 129.742578847952, 128.183438885171, 137.252995193338, 129.230006467968, 132.642066208957, 132.566860290555, 132.980848288793, 125.382440945816, 128.747816227461, 131.495941986682, 133.006106113168, 127.408619581155, 126.674994606005, 128.821762884067, 129.842007028956, 130.043917007648, 134.263676240736, 127.594416445719, 125.565120742971, 129.578058745681, 128.964621083032, 130.085442957546, 130.810793123863, 132.20085426057, 132.282699267978, 125.472133142006, 131.807413065924, 125.301618682416, 127.37847839059, 133.420718293287, 132.774551164099, 134.179601990334, 132.579428962362, 132.289048702851, 131.812882573368, 135.226395984875, 130.294966855322, 130.820708177024, 127.367599550335, 133.928846112885, 135.816583629713, 118.980455869225, 126.829600744828, 127.577180323632, 128.227388711244, 126.626576231647, 133.199675569143, 130.714268085803, 130.646606001585, 127.616940072261, 129.468076340896, 133.516625482397, 127.236831710526, 132.267859620594, 130.906488113928, 129.883569858968, 136.74215157143, 127.886556502126, 134.901271342744, 125.767628373375, 133.279103652512, 127.621501787026, 130.186537944549, 131.208417332612, 129.608280600863, 131.085724622132, 127.727914143557, 130.450832946422, 133.880082117233, 134.28748948406, 131.495582214054, 128.819552860194, 127.859061724175, 131.311790562967, 137.404385218053, 131.062540497715, 142.261790835761, 131.68623206698, 135.4388429286, 133.068979682493, 130.845016504668, 129.41674251649, 128.848766970264, 129.777260143997, 134.241403040699, 136.588063211464, 135.3480088841, 132.866425217784, 129.740222813771, 121.623741158977, 135.34378444062, 133.817039526777, 130.847497343337, 130.085751789993, 131.631028435128, 132.286561054553, 129.626017490771, 130.677092751519, 127.131600597819, 129.927124990948, 133.444891545966, 125.909619691635, 135.594390995237, 127.070008554713, 133.619708575013, 131.780468031158, 135.459933048641, 131.154679481409, 126.568273087554, 130.703565325819, 130.594698464407, 127.602521870152, 125.164638225867, 131.953201383316, 130.463114986354, 130.774830002268, 129.015518222432, 130.485469718343, 133.933430581905, 128.122951046833, 126.697356105209, 131.421716639682, 129.218845808719, 131.735671844374, 126.558712197078, 130.221924993996, 134.083942939539, 133.014397537922, 128.249099069851, 128.6243620861, 128.442158484147, 133.509894483924, 135.797194709777, 134.891919885887, 124.884976486054, 130.722489586178, 131.891667479495, 129.570663919819, 128.625411017602, 129.312901743263, 134.101673295291, 137.098042916018, 137.498052383858, 128.745834781857, 126.428563889055, 130.479553630822, 129.781883687205, 133.356991082454, 125.547932709124, 132.669471142121, 132.871155470486, 130.290927907085, 126.442551710129, 134.795278754259, 129.929284641523, 134.731741006656, 132.032266264974, 129.685437436669, 128.331312604502, 133.831953384296, 136.856101536609, 129.367272745155, 129.386786992581, 129.644889874092, 131.083690640713, 124.144085563582, 135.161926509135, 129.246043567717, 131.007474941109, 136.286508251262, 129.198776764357, 128.874490203889, 130.500647373718, 130.730271325449, 127.724485633665, 130.084329507582, 128.084811205506, 132.903469916091, 129.615197690816, 132.235334300242, 127.511827973027, 127.148865589168, 134.821692607237, 130.63203896604, 135.905023232582, 133.779748571151, 128.115661568772, 128.824980819306, 128.83985050748, 131.466103430781, 128.941387955196, 134.716567288975, 129.584937710249, 129.959601255647, 133.443055610668, 133.70536306677, 128.247346761085, 128.75147392585, 127.9483439458, 136.280961972111, 133.35206289853, 132.650101085271, 125.334114434659, 137.942232387927, 129.911249742577, 127.856815720055, 135.366733702769, 128.515511556382, 132.739046097997, 128.017319501613, 134.513186590544, 128.268831260538, 133.415642026349, 128.901598314325, 125.798446108463, 132.672562426263, 134.016340049369, 129.536654399542, 135.403698182754, 133.361972130407, 130.694915306082, 133.292746790027, 137.044414644212, 130.81209214115, 131.547380372141, 126.314377235786, 134.232386569767, 128.900584516413, 125.96576899478, 132.302134315041, 138.370863616864, 135.918211000907, 124.353036834336, 132.301021728999, 131.805282522919, 131.695306144468, 128.351702873206, 136.767340556643, 134.819036878619, 132.209357019963, 133.828866261918, 132.119316316973, 128.488421095566, 138.190418499037, 132.062853594371, 129.697634804736, 128.571161716316, 126.549691725415, 128.457239228805, 134.378844390446, 131.057856272218, 126.50157421284, 128.405715684554, 124.161036120168, 130.224708139813, 125.165045646401, 131.016002962011, 133.85559181271, 130.13800421622, 129.920399189327, 131.86704932647, 133.039804625036, 128.59022443435, 128.166021309439, 127.940708781981, 128.447756732438, 134.500181388464, 132.170305453479, 130.628134190521, 130.16456254747, 128.509190030504, 133.548620475542, 132.99459564697, 134.213755160806, 129.575925555459, 128.258621063551, 131.172457381758, 129.769530287825, 129.26542755297, 131.036755405381, 133.1948190062, 132.421650431506, 133.903632213237, 129.857576772957, 129.234077241203, 130.867583996153, 129.527161239027, 134.235005907713, 134.960657262466, 128.344063838758, 135.690433428367, 136.060897720902, 130.690098501153, 130.9091483171, 135.179873025243, 129.00046009532, 133.842361851024, 126.572374330169, 131.94676379598, 128.609751094772, 127.195209199129, 128.545368563997, 132.161089028119, 130.762323994374, 129.320688478437, 137.06250786801, 131.68165798581, 130.726878136203, 131.035607536004, 129.292789417498, 127.147649935545, 131.222127624842, 130.669712488955, 130.77540494457, 138.574295664184, 134.129336023416, 132.78847294879, 128.858223312943, 132.492481004771, 132.216023890424, 134.207660323352, 128.896122664234, 131.730108956697, 130.3741768096, 128.060292716499, 130.980761316133, 135.544216988353, 135.723431138339, 126.770469769992, 128.966868788251, 127.964338802436, 129.695738932034, 125.534281731561, 128.560533702497, 126.093865163206, 131.151353243636, 133.415837927285, 127.974094050964, 133.559555078001, 136.125857139759, 130.184644872937, 126.337213371136, 128.341788280115, 131.623949360576, 132.068089911661, 130.898368072474, 131.50516110169, 130.109642559061, 127.696505358376, 124.228672802083, 132.476785356468, 130.48926429993, 134.056462335126, 135.990443236227, 131.247285122965, 131.384273673626, 134.011850230962, 132.061767609445, 133.77728983252, 129.479134828003, 131.075411867625, 132.116515849317, 129.296366989186, 127.413901247412, 130.565183337167, 133.873451615296, 131.056150359176, 124.122988549091, 130.163265723489, 134.074605298817, 124.763513577758, 133.366152908481, 130.695710863971, 130.290030364525, 137.0893160808, 138.229844648676, 132.712230460905, 129.484914960598, 129.872491111622, 130.148454399553, 123.419627372526, 130.336155175037, 132.338130603251, 133.924729943478, 126.888012815919, 132.536260782654, 130.83645807541, 130.759129200261, 128.456470105787, 128.076366872599, 129.283550272307, 131.508975424871, 133.218907449035, 135.071499060492, 132.125883342374, 131.498134588062, 128.371963485644, 132.515942376543, 125.805428862541, 128.177853413157, 135.886346336784, 136.189693516575, 125.614836821476, 128.879218851021, 129.97429212702, 134.224753469475, 127.101319626035, 131.104281188897, 134.22911188069, 131.141035060876, 134.84950765261, 130.312802861271, 133.292871915457, 131.421464039112, 131.588883007679, 133.210492818863, 133.650310909732, 127.636993428721, 129.869949800558, 130.535661374511, 131.626398396827, 132.951118546233, 129.595915094992, 130.868782305522, 132.90665559426, 133.914875520531, 129.742476941368, 132.310374079102, 132.138794338601, 131.502307073252, 132.911036911987, 125.48948256227, 130.196957003417, 130.160617922097, 128.70333389762, 123.893044255865, 129.825113089924, 132.41413394965, 132.059645319728, 133.895099484606, 127.401342270567, 128.004929876864, 131.023429066463, 130.366701587778, 130.002633461158, 129.811021296767, 131.861637732414, 128.907130684718, 131.566254182471, 131.93161182258, 130.35069594818, 137.180776386053, 130.957952690001, 131.99955004031, 127.554861108749, 131.5702027065, 133.940419263198, 132.724840073653, 129.208613962546, 126.531762825599, 128.431957170494, 130.837329569714, 131.712747626924, 129.928236213258, 127.481236259891, 134.569966867661, 131.791741818146, 125.865213836946, 129.622951929359, 133.461351100768, 126.99691014082, 135.248068520744, 130.486119405569, 135.910581902434, 133.330002593318, 130.913021588024, 138.722244139218, 126.343272185104, 128.880072577851, 134.940014685231, 132.452975888076, 132.38653758244, 131.181724223322, 130.466772293666, 132.804243530284, 128.704876640173, 129.743717598358, 124.107151804041, 135.257478957976, 135.437497849559, 132.916370778038, 131.051615579021, 132.17553230819, 128.610762708307, 131.341496305457, 131.74640129694, 134.438716954927, 134.13520500141, 134.655875101788, 134.303508813279, 128.963929567625, 131.328885523213, 129.900486805972, 126.901442189825, 134.408454496463, 135.131049017573, 138.124134843077, 127.710420236429, 133.110598229543, 132.232096424617, 127.974488307485, 124.684649255156, 134.406719586533, 129.070620721268, 133.65662231038, 130.257577332802, 133.175813138812, 131.6534681933, 132.067549825725, 129.070212609464, 134.771895760954, 128.993077124711, 137.002495378055, 126.574103614459, 128.163684523304, 132.087152555589, 135.160848377427, 130.563723522725, 132.160025781724, 129.791811044994, 127.00459962798, 133.331761149074, 136.061555720409, 137.046094005568, 131.624834491294, 128.487417388838, 130.262687659797, 135.637801713815, 133.558786543353, 127.517906795063, 131.427527690614, 133.581769623387, 131.992195477075, 129.478075476913, 129.812248039889, 134.085991885625, 123.00652293549, 130.148280514857, 130.841403924645, 126.445159923927, 132.632525052517, 132.032040088698, 133.267671418498, 131.374450117463, 132.035612291758, 130.99228240622, 133.970678938222, 128.216577806618, 133.022928426718, 128.153479303606, 131.483129627071, 127.385273717376, 128.738926882931, 130.205391828174, 132.384803101732, 131.387831756867, 128.525561443725, 135.98775276615, 128.443116422477, 134.26470213273, 132.260305999727, 132.646897112442, 133.424574078778, 133.335423094128, 131.889157777528, 128.011826659779, 133.297320642314, 132.869459968908, 128.210748420841, 136.675437119905, 126.129978118149, 133.342087110699, 125.223935339429, 129.999181474445, 130.538954330039, 125.498439836012, 130.008688402675, 130.221353613484, 125.782903460955, 131.556208894421, 128.573481298723, 128.980213436152, 125.316721581808, 129.667681777853, 128.3315366476, 133.898414807333, 128.2994909196, 128.239869795247, 128.092525556036, 126.05099390465, 133.818539153343, 133.429503121243, 132.576036026922, 132.767310709811, 131.504177091165, 129.629420439757, 128.410134092927, 135.733161959982, 131.174757905876, 132.31849072157, 128.467643476019, 130.677464666456, 128.782914684634, 127.841838136062, 128.343393637075, 130.741047751715, 132.853995544559, 132.537759309511, 131.425930157934, 133.014488460606, 132.577221533923, 133.83780233933, 128.081403040173, 136.951833918187, 130.087999639147, 128.066100294844, 130.843526352774, 130.565127775621, 132.646690634003, 134.344586305395, 128.257089115781, 129.313064518217, 134.731928606419, 133.458586807999, 134.05435062635, 130.764227937854, 126.937980840291, 137.816704474501, 128.465638423658, 134.087271139904, 130.20609284672, 131.821220577481, 129.943434065003, 129.978180360352, 127.80039231868, 131.292825306704, 128.813624274193, 131.170852521822, 128.681097194652, 128.590796607943, 131.375733088824, 137.500485700045, 134.157522792552, 132.997691858353, 136.669322876777, 128.863424037769, 129.569903881102, 127.072384833637, 133.268160177939, 132.467349275554, 128.865960983371, 128.371554481752, 134.474772551905, 129.927148790234, 134.313631025772, 128.496135525463, 128.189321610557, 134.571927312484, 131.584703531937, 129.902911848727, 129.21829999087, 134.172609689984, 130.324624528354, 129.187916977048, 131.251427289619, 136.528564201848, 132.518393006509, 127.302828920773, 126.308330977994, 130.420797801532, 134.603665049825, 127.161346257079, 132.378624959429, 124.339414987679, 132.325152058679, 135.768288189034, 135.126822699934, 130.134228338478, 134.64622200692, 133.706643431658, 130.793555785464, 132.810122850383, 127.51944145735, 131.526476584695, 134.298016716682, 132.724605629512, 136.947652294708, 136.524629504108, 126.532165825271, 126.490257961954, 130.746002340542, 134.653130616669, 131.886739876891, 133.647836462746, 132.45516357269, 131.187982108995, 132.475145050511, 130.574016922687, 122.511187049625, 128.445251048354, 132.051947756704, 132.520282153173, 131.048479837627, 129.09618261953, 133.291387880876, 126.877195096336, 124.641957798831, 133.776705153626, 131.973566776289, 131.78345392463, 130.364474712749, 137.31752341441, 131.787715758664, 134.88493073828, 132.92270529181, 130.976441956577, 132.42758752524, 130.078483284398, 129.473246281444, 129.609610087028, 126.771208965166, 128.938950747876, 124.400167245423, 131.991324343059, 134.432401313295, 133.851108514675, 126.575194026795, 133.61952811916, 126.870038553442, 131.682028474751, 133.033291710207, 130.884295699115, 132.79659035581, 131.850801283494, 130.983070529965, 133.87974120047, 128.365240592737, 130.061098854661, 127.896669704183, 133.391749278306]];
