# Supplementary material for: Hypothetical Outcome Plots Outperform Error Bars and Violin Plots for Inferences about Reliability of Variable Ordering
Source: PLoS One. 2015 Nov 16;10(11):e0142444. doi: 10.1371/journal.pone.0142444 (PMC4646698; doi:10.1371/journal.pone.0142444)
Supplement: S4 File — All experiment interface and visualization stimuli code is available as a zipped file. (ZIP) [file pone.0142444.s004.zip › experiment_code/data/one/87.csv]

	sample_num	task1	task2	task3	task4
1	1	681.058310775586	523.492121641987	308.965637609548	130.668942253457
2	2	683.702472369871	522.360684370751	360.223735194285	132.362284322934
3	3	682.283983952812	519.440208700871	345.163383240071	130.446366145075
4	4	670.813678199765	523.278022447015	354.576198538429	135.745536729833
5	5	686.842875595238	524.912079874893	359.208305359688	127.853519495077
6	6	676.290853355703	523.600216261813	325.087334065128	132.216224010529
7	7	678.128080389103	520.183791740513	353.043515993307	129.738291043982
8	8	655.696471186904	520.805955104505	331.886186181937	130.094009986869
9	9	659.41355425665	523.845814713142	356.137313480254	131.493932003996
10	10	664.191205050668	519.257317516163	356.38663740954	130.388247806346
11	11	694.187942921234	519.713074257327	353.492321415725	132.962952563054
12	12	654.657759853055	529.258644517391	323.508697690913	133.789127968281
13	13	695.517149869381	526.740632253997	342.855122891039	136.189709403916
14	14	654.986509229306	524.347895975884	322.672634041839	130.939329534234
15	15	657.231445204529	520.314089659511	348.07588454814	135.586506401614
16	16	685.131540523369	523.854444104308	317.15211830808	129.994899922357
17	17	663.223070531837	525.990056461299	352.090417702645	133.243283825081
18	18	659.793148052828	523.706763680596	312.496084512031	136.017641998626
19	19	675.523013526965	523.778510038188	296.076052591941	126.32460414798
20	20	668.088152568199	522.578979919659	369.635388053943	130.332478644913
21	21	657.655701973471	521.861759026463	353.017158383042	129.847375509768
22	22	671.119489833159	526.808804277898	340.392425055511	129.827542792584
23	23	685.87612968589	526.066498953611	348.817879060714	131.092114760811
24	24	659.762413830998	521.839281854753	333.80966815082	128.491757800712
25	25	649.741861102606	522.997433321049	373.156401404085	131.978843634802
26	26	690.836402332859	518.701682084544	350.219547916702	126.9673978261
27	27	669.400374796661	522.8284449498	349.696453996226	129.34712652275
28	28	693.026836793356	527.519196365389	323.322664624497	128.769002056357
29	29	681.140129722827	527.277753256526	356.747806192379	132.010225051634
30	30	669.65289370835	518.185141066921	339.750550457002	128.944720310791
31	31	664.300093664456	523.559940440005	362.882558597251	130.49691110466
32	32	656.497948354857	521.073904452778	329.840558074271	133.539467208801
33	33	675.415530598072	518.71882233034	346.929566488281	133.237065994206
34	34	704.801792924112	523.61608098135	316.356574497735	133.714997986121
35	35	681.710114922781	523.457304677673	369.990089305619	131.946615387103
36	36	686.001157276022	520.307784907558	348.436813904891	131.000783318796
37	37	682.133192961329	526.827748682864	373.616462349563	127.206145579008
38	38	671.250306597624	522.056093443227	336.593007978109	128.628173367795
39	39	666.961365867977	523.511048784971	311.857220516716	129.633399838853
40	40	682.173554594083	519.288842615655	341.443002997954	134.631927875829
41	41	653.354710705923	521.391571341168	334.852575592531	129.338903998495
42	42	668.083284798895	516.554134940715	350.811908774578	132.590791907753
43	43	640.63831791965	527.575388847125	312.60149217787	130.685014326179
44	44	666.517367508391	522.999041756913	323.86726494411	126.285822275477
45	45	671.569084474589	521.76250434076	367.677718945593	133.23391825887
46	46	670.318592752263	516.748013537668	327.628164255329	130.494505510067
47	47	670.988696292394	527.022918310941	316.678364359477	131.711891336304
48	48	674.458672393662	522.276759084929	351.143982424987	127.28803131175
49	49	671.391691930723	518.84359126008	351.11084938269	123.719599207673
50	50	690.821109045803	522.475974832686	346.120847438853	127.049124911859
51	51	686.712646594492	524.7515659576	341.524493006253	130.665400066868
52	52	704.142835872405	525.711890201309	329.85928180732	137.955948889281
53	53	668.290212211739	522.697055213605	358.761019345742	128.883140400859
54	54	663.206585599976	519.252500468812	356.651159104586	131.431730798019
55	55	655.612883396652	521.361311888847	348.114196115512	129.877186416818
56	56	649.216456297362	516.625847932313	352.822236290316	130.945807628336
57	57	680.884717346836	522.83021294054	342.512340258312	128.86935338374
58	58	653.570689832934	523.516312564179	350.887414618446	132.358827725183
59	59	693.733184962791	525.805541322834	372.638065947554	130.281423751357
60	60	658.860677691475	523.308162609158	339.936140914656	133.429386061446
61	61	661.687304732635	517.606747728195	366.780978687778	132.30438571281
62	62	689.552841132112	524.22600712791	363.458849910521	128.91677359775
63	63	666.347618363791	528.159428298791	368.295841702178	131.030143940705
64	64	663.709129743362	521.25199100196	332.397522933183	129.816117074527
65	65	654.646684162777	515.332367878657	351.910583785956	132.80858647132
66	66	661.787123474674	526.981915405662	318.554382652193	133.081281117892
67	67	690.37236684756	525.207982443485	345.515982731906	133.310158747848
68	68	691.276631339799	523.699972271905	352.235300369001	133.062442179792
69	69	684.803304238679	525.841244540657	350.382823007331	127.035559594585
70	70	683.25520992321	525.663591530506	359.674912873249	131.789978483023
71	71	698.221075119411	523.058219431968	335.710829764374	130.505062116071
72	72	683.218069947927	524.914363767959	358.229107528806	132.885061914118
73	73	695.33793082993	520.23246152613	346.727515677641	134.984064218047
74	74	687.178611814786	518.371618327603	362.230374093803	131.319284676878
75	75	694.856941435884	523.982209891264	360.414167191484	125.313174416128
76	76	658.835995274326	526.174491981324	342.567002294627	132.473396709135
77	77	638.98137153497	528.231436621938	367.731578775348	126.980034868
78	78	660.825787522046	519.455741571211	353.062078549743	140.091937125651
79	79	682.676110363367	520.591252891148	327.030308173346	132.294665316581
80	80	657.792946049674	519.66995396614	311.394144019795	132.343807782251
81	81	673.140308808629	518.204654182334	302.055453858263	133.422100987137
82	82	678.748120013096	526.49867413363	369.731861292586	134.173587605136
83	83	677.334671771129	523.293319347731	334.488001069527	127.776694070371
84	84	662.791563972571	521.491331670813	373.976342039043	129.98384032339
85	85	678.083061317415	519.517471484078	359.225139936735	125.097776676913
86	86	667.752539885787	524.452966649416	371.25904595811	133.523958499536
87	87	670.176410807835	522.088928967577	341.302194110107	131.418080392703
88	88	663.308411662462	527.434370333209	355.142101003887	133.263823466557
89	89	668.956273957865	523.057358706656	352.598736574209	132.704561114088
90	90	694.592641018781	523.396739194955	349.627536001918	132.222376864024
91	91	693.016451771695	527.529047515877	342.708273255641	136.277231207065
92	92	644.616017388731	524.034805438677	361.741569722211	127.577794588735
93	93	683.990864894349	523.943611446515	326.228195088056	132.776024150965
94	94	676.192632779493	528.121682434905	344.325032092961	132.233117671839
95	95	656.0664596921	521.858723910586	325.742111950816	127.087921245532
96	96	651.666805019371	521.365027274691	355.679950517336	135.432309345023
97	97	693.057777796397	525.030946656926	348.248057275024	130.224190104304
98	98	689.217256103001	521.022453650607	330.602385124436	131.423044660201
99	99	685.239482531267	524.781671982583	326.46338058927	131.610736463143
100	100	685.814223180142	527.038611523937	377.700777805559	132.421392758009
101	101	686.398086012249	526.205618953804	306.605429139989	128.751032192592
102	102	695.319010493268	526.53209375616	351.068343893429	128.652587339085
103	103	675.368037589533	525.582708416269	330.374978734748	127.43028273767
104	104	681.097563526543	524.640360908254	349.587496376028	133.767513595346
105	105	649.24228490127	528.729498629408	339.69412194726	127.317272567752
106	106	650.376398975869	520.720293562269	334.009431142336	130.611372456416
107	107	702.315996463173	525.879320846055	322.451115297622	132.16779886412
108	108	652.600797123523	520.753059001695	326.794095412424	131.895104865348
109	109	669.692959267399	523.141655141781	326.443269570536	125.593566168697
110	110	648.768567786713	520.608303190232	342.489078813395	130.928256917728
111	111	669.181928577141	525.326923615438	330.908015172974	127.02571636692
112	112	699.199548814677	524.894415169128	354.97360208719	128.833154225732
113	113	651.077409537965	523.395845272163	345.765822389977	123.79939037116
114	114	651.37319632914	525.322019573798	339.183658020001	134.53899326282
115	115	660.746501053708	516.587652324648	352.816519998036	133.513214237283
116	116	659.9176077862	519.636078540443	324.47175883391	130.804616926787
117	117	657.647078929763	520.310153571689	334.031067933281	127.71617009977
118	118	665.727533580065	525.778388753669	337.519965561528	132.030000474229
119	119	670.447127000375	523.985697525422	328.390215544278	128.633445148508
120	120	699.316468068857	521.990741249991	334.86256807679	129.184765132612
121	121	709.6015652808	524.569556278864	349.640358624432	131.761152016946
122	122	681.42397344553	522.21541622604	353.440079720534	126.512333437604
123	123	700.252383663271	523.794049905262	335.676483396139	138.011902583201
124	124	660.139850499777	525.083024007245	322.640453194174	136.467699944564
125	125	669.140552589065	525.714259424931	325.912754135142	129.341406751146
126	126	691.236348639056	525.37531605876	342.203852373631	130.9484017005
127	127	646.70828064441	519.750516351611	347.732363225112	130.186459016795
128	128	680.134017748455	519.959998728831	357.984969382049	132.813033531638
129	129	680.197210163063	526.016726223882	363.181828908612	128.543007425633
130	130	671.89764048233	517.559992473118	350.909977984831	135.075764329772
131	131	705.950276847331	525.236373588139	343.673441608001	128.469084984404
132	132	685.772814398218	520.146849275891	328.922107878923	135.789236714756
133	133	653.571726427675	525.81003961418	319.416798685039	128.466364205098
134	134	686.900140463715	523.428583184337	365.955890183114	131.497416725487
135	135	701.098275353566	528.093331300541	332.106631894379	131.928019949339
136	136	656.731909128607	523.061768020891	353.872963507657	134.867784541617
137	137	698.480347420085	524.560180802416	360.420215583	132.90652337297
138	138	657.327387750294	520.731154458509	357.397440791806	132.507651649017
139	139	648.805370639196	522.872297408555	354.133908960044	127.417950926868
140	140	659.008954111788	525.538472586415	318.761388650747	132.424204920336
141	141	698.127552018389	520.840013518759	360.760524757276	135.735615394251
142	142	636.27504787625	523.864090451362	334.416410626796	133.812621346814
143	143	658.174361034141	520.147500567632	335.00841136657	132.647954439652
144	144	663.888573523423	518.306630949863	353.854597134277	127.894157463775
145	145	665.188077166631	522.45041319419	337.499079965064	127.384283867094
146	146	658.014385180719	521.165798386766	371.466441319088	129.841003854626
147	147	666.297090837762	523.02218317978	349.363258477678	127.727374186296
148	148	648.817606115354	522.83158313835	345.348530634521	133.765501181263
149	149	679.299696233713	519.359656493973	347.093869631541	130.145941202533
150	150	663.842643345518	522.906650223888	338.521383249588	127.295378420723
151	151	667.385200423635	525.969755717366	322.785215858798	131.265184916638
152	152	650.193028386623	521.494638299175	321.102398025137	126.303452986587
153	153	676.02081339816	519.67093766676	361.884865622795	131.221363707173
154	154	634.709825658111	521.811455403345	348.321055250211	128.627105278549
155	155	686.341628257559	518.691272746191	362.637139173941	131.464999936734
156	156	655.304874236922	522.542864574814	320.368941900728	129.169680249517
157	157	667.233210375189	525.996118192957	374.275844494975	128.832685976309
158	158	652.08838921084	525.921066953629	331.49905831023	132.407639517847
159	159	689.669411295715	524.441728831973	340.044688298187	130.319795912535
160	160	653.121225323183	519.692699902531	347.276797925916	131.079194829881
161	161	677.791761550297	517.932836831411	340.063399027825	132.596918564316
162	162	642.972199122004	520.711963519239	370.563038955052	132.803264904043
163	163	685.928335131924	519.832866550865	326.49900898557	134.383637294649
164	164	677.386153740937	520.873897688433	324.427957605713	131.569661905305
165	165	661.093119733958	522.648416079822	335.809661815123	132.010689558086
166	166	692.813693087374	523.289474231858	330.899353901046	135.387117534642
167	167	668.988436394038	525.342037228824	327.161269890936	134.900145966811
168	168	664.013272407155	519.062646975284	335.177117352024	127.362232306507
169	169	689.035112900475	519.912163175296	377.077276587485	131.214867598244
170	170	701.037601259054	526.714922608888	342.228498968289	133.369846869174
171	171	685.232309845032	520.646525532474	357.97145681608	131.511858344592
172	172	675.926392423793	520.353330287172	324.164923969014	128.201569254095
173	173	660.760302373548	525.542843866151	352.020317985337	126.0730242569
174	174	706.167163834805	526.882446482669	344.800575565139	128.650880800479
175	175	696.446751266275	520.452680776522	366.156582318547	127.443877516838
176	176	671.183813741012	526.611809024797	351.63612772833	129.883794165747
177	177	660.135573621967	520.745987068004	341.314613757417	127.80758964167
178	178	666.216442026617	522.741463021676	362.939568559538	131.692667333653
179	179	647.46728000772	521.219968502089	337.629021899324	132.603820529405
180	180	689.968186026329	523.653521465341	355.347373842686	132.77305755002
181	181	694.843731790457	520.534602640659	350.431598054061	126.810667109456
182	182	679.065585821289	518.476180195814	330.336223232993	127.97654424345
183	183	673.346971911746	525.961772727072	334.433641873693	128.311475658284
184	184	674.0597151009	522.700148975936	339.383016533924	129.670841766471
185	185	663.376073250972	520.754359691527	312.764155428336	130.398692740899
186	186	706.56116024564	525.406885988392	383.009319376754	135.804427665618
187	187	659.571563227792	524.043729224686	364.082289203251	125.520948073694
188	188	672.836602030056	523.65627094977	344.819949166796	131.426013118038
189	189	682.220933898329	519.010310544434	373.576901330609	128.1025772079
190	190	681.928482943958	516.179254691771	333.51799015019	128.029448211778
191	191	637.038161121531	524.823045239229	323.971052827644	127.848059315842
192	192	659.580329735302	527.141464161972	365.409708783394	127.45335397154
193	193	695.037468594967	521.509406313392	367.719130746353	123.334407359407
194	194	657.89859844536	522.004813434113	360.524053347391	132.079278830809
195	195	656.786460527399	526.624371203302	356.177650329287	129.717346245386
196	196	689.21664583617	524.524962599498	352.431485384644	130.418869973927
197	197	655.974751211651	526.701195174098	362.402924659346	133.788031705577
198	198	690.263900654143	524.621700277753	333.596430375926	128.954644586338
199	199	688.151827980865	523.892085730007	321.133833523478	132.741890246063
200	200	668.008554763939	520.179902091912	338.145873480916	134.762301077367
201	201	653.904691155751	523.766276309558	317.48843763516	135.742734116616
202	202	666.896500241856	525.085514981259	331.467554196172	132.465529261202
203	203	684.338341025091	520.4653318601	338.320856950983	135.160716749224
204	204	706.953412645994	523.376112174676	366.565714908956	132.397629423161
205	205	679.164081516389	521.499388444675	310.881989359141	129.049457697451
206	206	684.882891045167	521.655926555797	321.166189568257	129.815829181093
207	207	666.619407317858	524.074894992174	370.442836705901	128.877101043825
208	208	654.422362709143	524.900846786875	332.201524810315	130.984842699451
209	209	678.483884149898	518.475229480436	351.546449984126	130.453143903417
210	210	671.811687284491	519.319338368051	375.329514397459	135.454660956288
211	211	690.92840569277	520.810929648615	341.705085022183	129.425356070945
212	212	669.595002751861	527.055825724637	342.468116622753	132.668518113674
213	213	689.876379333685	522.468951346334	331.315284830394	127.809198920025
214	214	690.799186731538	524.70828944451	328.679342008719	131.255009309577
215	215	695.120153360119	525.221269796243	339.008461467028	132.018833219798
216	216	650.733033458478	524.112621454855	339.934114756527	130.229879102002
217	217	629.313787827401	524.025793069062	336.566551350655	128.912687345354
218	218	671.73534165598	521.70837354279	342.706174576213	126.818729497778
219	219	677.597955874676	524.775932682795	351.340013066042	128.528883540848
220	220	666.022180971538	521.000055563799	323.466769075787	134.847170670364
221	221	646.0427541258	523.429158676653	353.935110748126	135.769591314866
222	222	679.744783040494	523.333877496856	324.278148745566	132.429937970997
223	223	697.236042007418	523.865871655986	339.260578502656	130.895872598601
224	224	666.889664024114	522.267926349056	311.416788465494	135.260678601457
225	225	660.653664041886	523.263251671927	356.464545967894	126.643628380116
226	226	671.916678025495	520.390687794034	335.540281915917	132.994921767395
227	227	686.225260058456	515.369960357754	347.991510638448	129.038820789772
228	228	672.224434411044	522.565498552229	345.80962054344	132.55730987401
229	229	666.691763632353	519.508196507274	336.535432962161	127.572541464015
230	230	652.930450821472	526.960774884894	341.544574821594	133.235268441869
231	231	664.367331302029	521.627680095389	313.995730367931	131.923540553644
232	232	658.972787212102	525.715195911175	322.090031205111	130.798010479516
233	233	644.355842791155	524.459117025515	329.574964878299	134.781965818264
234	234	677.923481596252	524.578190583148	337.796527302	130.537977892721
235	235	704.161443538389	524.272228047962	351.953449046466	131.711484830559
236	236	679.407144277068	524.600584632511	341.500697636904	133.649255327868
237	237	660.95472128494	525.87573609451	339.013148386027	127.358850716472
238	238	659.806060269441	527.602842125992	353.094846216742	135.650756316752
239	239	677.864787934997	524.423427616824	351.671797381009	133.556547469601
240	240	671.092508827844	521.318109124413	361.145322335402	132.563827870502
241	241	675.605765439603	524.822390362639	355.714898764704	126.257737991961
242	242	659.059548719993	519.712802331182	351.67941597091	127.506537609101
243	243	681.517091894848	519.011928315991	346.205410119527	136.809523216772
244	244	640.610558959448	526.84566724081	342.296977434342	131.454785104231
245	245	704.200971809323	523.820546699506	365.318724869652	134.697286480466
246	246	656.970922312914	523.822887192138	354.839919665214	130.569430533273
247	247	672.49270198498	525.387032299078	338.36638285607	126.832294115859
248	248	705.508333326144	515.95772317851	358.469721239878	129.175995355718
249	249	654.914368658917	520.364648827042	315.015213019108	129.343002347718
250	250	652.722542778664	527.716919686092	360.891391501467	129.393549935793
251	251	671.9093007426	524.059042438412	369.199793119952	137.667160014341
252	252	681.296976353647	515.947446372313	361.521771772107	130.707436321486
253	253	683.887083497887	525.40956217192	341.618753114839	126.862337780974
254	254	670.034513979636	519.866961244681	340.861626649964	132.457726097071
255	255	670.235583515392	523.246898383057	353.633390584538	135.24638964418
256	256	689.42776908128	527.110666821299	374.422629961529	132.077784087575
257	257	683.158126806803	524.532003467238	327.794805296868	134.160560711621
258	258	659.262885744144	521.807600408824	334.639284497641	132.781234702913
259	259	651.06717496051	524.358778840566	388.46772972008	132.59394243743
260	260	651.187893055003	521.364612761427	352.965131960218	131.887574308782
261	261	647.316531682958	523.496733863964	340.028483644234	129.326809824781
262	262	653.222033551061	519.510262633684	353.027880362	132.287825622538
263	263	680.556340301321	520.502219261199	317.914322529208	133.219566756399
264	264	688.135378893611	524.843573597178	343.274777530102	138.396721978994
265	265	679.976618594676	525.277622291314	350.159601578607	131.631092308227
266	266	678.531223229839	520.798275969943	350.4015094418	130.754553041705
267	267	660.004042029557	524.462706736164	302.219572707538	133.881766860503
268	268	644.165869472321	524.657475486995	327.364695607149	131.522860018459
269	269	664.331631153032	522.740461468651	338.028998183502	130.578850200035
270	270	676.817904556767	527.144980562406	330.091227461277	127.266988670441
271	271	708.901161407423	525.197515597259	332.669699131682	132.795408114677
272	272	658.071925097039	528.454705055884	325.974842412977	130.593518255394
273	273	665.151274372555	528.85625282524	338.713928361128	132.11041239938
274	274	689.468509124348	528.556505266365	344.114731301577	127.368490273934
275	275	671.295674205881	517.702091758036	330.761900766699	126.531017457735
276	276	691.060294057634	518.147113692	356.862252201782	127.148622922347
277	277	673.998308300718	519.065296437013	323.668272936551	131.982680496975
278	278	672.837519655355	523.704140476952	366.549880253941	130.961299600157
279	279	688.901638497264	522.681042332581	345.987911700874	129.433046754578
280	280	659.529718383304	522.765801618533	328.014214259076	131.047316116407
281	281	648.340688675681	523.641519499971	349.713648555148	133.480534571336
282	282	676.705098710502	524.672293151879	321.16048141936	126.529617438099
283	283	668.226579629403	520.735783423353	342.38398801542	127.000139014408
284	284	665.084388954524	515.991211385458	322.968446317916	126.916692475724
285	285	693.902597008093	523.58638863762	345.243556867427	132.229764858947
286	286	658.239190303928	527.178288670296	331.021511972976	127.82764882516
287	287	642.078131604322	528.59545131826	352.80105290645	129.997661437784
288	288	661.812421523028	518.568711720844	325.185068050734	133.269604626557
289	289	676.4596307592	526.057006531714	347.114907149571	130.89640036843
290	290	645.152834174993	519.626996770133	333.009235617956	137.405141048899
291	291	660.520788968566	520.581517607804	352.500829097596	130.095757062
292	292	687.034053062277	523.896156851478	348.780266223064	137.824745404129
293	293	687.672052071564	517.032626074434	328.744186227754	124.844324409479
294	294	652.945202337123	524.631565084957	359.703077088334	131.953123979822
295	295	661.186435007295	523.099901097713	371.578767002173	130.968613716469
296	296	678.201680609923	526.488781863312	362.375844560521	130.212590271375
297	297	657.779897751749	518.278926978246	334.098961131904	130.138460252952
298	298	661.496351850097	522.212716736081	355.205040454602	130.27528180104
299	299	703.044518079647	520.793570557219	354.923092172746	129.221466268238
300	300	676.747740109104	521.485817511757	328.040639779796	131.340824574691
301	301	706.582376097397	518.631503239417	354.15045700932	134.739446928722
302	302	666.284514951386	525.622135461957	340.885740348192	129.543590451479
303	303	689.180306874177	521.745920049151	311.103735534081	132.233887218841
304	304	683.106537279751	517.93099834636	372.168300637735	129.536151102195
305	305	675.850169836724	520.379625535336	339.819502630669	134.020620290262
306	306	715.887023801885	523.946164444892	382.143518098823	126.999937792699
307	307	679.610891564027	518.486745431435	350.337494451347	131.48957111182
308	308	655.054532713096	518.841498702539	346.496768685315	130.892116175467
309	309	665.099946147929	526.106877142853	329.087126478954	130.93495980588
310	310	657.308741122047	521.435359848482	391.757916343601	135.447396041366
311	311	665.890193849338	518.888785690613	302.700750246193	129.199313204418
312	312	659.307108711362	521.709632209638	327.080211280082	133.697140170933
313	313	672.535422836905	517.595651063866	353.531883859497	133.513843131495
314	314	668.336228309922	520.098568960135	332.317334894661	127.599828197613
315	315	661.602721020659	520.212341160811	337.051960788745	128.542961623843
316	316	678.120412779443	520.694107491755	344.361434630371	123.886564971599
317	317	672.976062314984	524.781535315829	340.478771313867	130.723474732711
318	318	665.377274844584	520.789518164229	335.548016422606	125.782746435591
319	319	666.740252241921	522.582951136598	347.891314169632	131.466121174782
320	320	660.765660377322	524.624098500816	350.585882471316	135.235820820001
321	321	665.895915544056	525.90250377184	342.772898776193	129.524025841536
322	322	695.363628298951	519.901398280082	315.320491496708	129.22131901059
323	323	710.02685274357	525.373144924221	373.633788550596	131.08813676109
324	324	665.682701771496	523.231133294502	352.96685503088	129.234796693339
325	325	703.011316402241	517.835318706196	341.200106387281	128.046571466722
326	326	668.56029828688	528.945387487461	350.533478882043	134.373705128088
327	327	663.8027208434	526.313868863488	348.496273353057	128.318339146289
328	328	676.389224647852	524.737859992881	354.050000371143	126.548523048439
329	329	675.126036341962	525.331276652982	341.667191102162	137.018591766534
330	330	675.32162117206	526.013395627547	356.012465017234	134.495880097564
331	331	687.535208366296	521.77448452704	357.141851582569	132.545260692537
332	332	657.436363471036	526.209190603926	382.933806248162	132.619277757571
333	333	618.921287848311	518.552549655335	346.039234189309	130.602946501922
334	334	662.992940670261	524.734878009924	347.063349834304	129.971887549926
335	335	671.512656429313	520.634502467663	354.900266476365	126.659355619943
336	336	654.796162294227	522.176173519198	338.148907024007	129.310050649682
337	337	653.142843084257	518.366180045381	337.706261859195	127.558969861092
338	338	659.882743877946	526.882956259884	348.468401206478	137.735900834175
339	339	688.526813151055	522.780903716814	335.575053749698	125.846409536751
340	340	642.304601776253	532.311694535721	331.969996741852	126.363582604826
341	341	677.092071993926	524.806598499827	339.335675703702	127.308304228468
342	342	678.77181117396	519.85610353835	355.104183150969	132.887211040336
343	343	667.646640183734	520.32987101882	325.35108584683	125.83991171087
344	344	675.040641235456	525.692043128377	355.655600161711	132.379000230214
345	345	692.517383974611	522.566332819342	374.536092744568	127.10678225489
346	346	658.920710805325	522.466890426926	364.152724045075	133.956924737823
347	347	686.689476097645	528.620858638205	350.914640551234	129.309455719014
348	348	699.597435636062	519.72524547513	328.229670745041	125.702442479153
349	349	654.061210057683	526.638395127357	315.250396425694	131.061989180388
350	350	650.786746741865	521.486694036267	347.267738021671	131.317473987587
351	351	662.189850936168	521.360441589124	348.090549842406	132.375769973548
352	352	667.711133403	524.790679366644	309.79977112679	132.272769636575
353	353	694.862198238768	530.367408070016	329.10990409493	131.945230474618
354	354	678.725570181608	526.356942877532	350.548810196002	134.295239721879
355	355	662.330183451996	519.263466515346	346.752016812244	133.943392283366
356	356	675.32518062053	522.433865269536	345.083863752433	131.242425179928
357	357	687.3128734773	524.452489018721	346.065196976485	135.979468436889
358	358	677.254934252237	522.785217782783	337.902399419572	129.027210780746
359	359	666.740359011796	523.970858451345	300.897988921706	132.939637892278
360	360	690.531067039336	521.112962203707	354.284132081162	127.56057103034
361	361	656.079484540121	522.81734839627	338.353286161029	134.353688132499
362	362	641.824004472396	528.732745564217	322.83431014668	136.232381956552
363	363	658.103475914096	519.306558073369	340.494833876696	130.935770699861
364	364	663.210236411477	523.326828253014	359.947757287638	131.303180477119
365	365	640.393040431141	521.883224866147	348.065211338474	132.645617966531
366	366	625.583974443189	522.362444979931	310.672173202579	129.90720963605
367	367	696.861854376146	521.085538946922	331.812123760695	131.646618407996
368	368	666.173766455941	522.340831111214	345.100639467831	129.961115449191
369	369	654.565019957403	527.296888470844	333.648831896318	127.086886370853
370	370	685.72894262721	524.426663543496	333.776286482405	130.63068653675
371	371	667.090844440309	525.071412800045	348.860189343766	129.227253226427
372	372	670.420658538965	527.736603415163	362.181719016623	130.183125878015
373	373	662.019767512468	519.086181104732	307.95493447343	133.399204377003
374	374	670.011510218142	525.266063438107	361.229572222486	135.927720211247
375	375	674.981041633145	528.539655493679	329.106093187618	129.003134914735
376	376	668.574362049918	526.821561569728	330.842284645828	127.873362586579
377	377	685.010610100369	523.106961396952	361.749237678807	132.839598094397
378	378	645.960644007195	524.566685518252	324.663089256968	131.622363997292
379	379	643.912731245386	523.710524723667	341.591751919935	129.656737942462
380	380	675.979953063401	522.093759300067	333.157821641098	130.672330660697
381	381	697.212828783692	521.520844345567	320.264331979545	135.789058686603
382	382	689.077160854796	522.897401243923	339.170524875299	136.065792860448
383	383	664.127917398763	522.509582689505	329.41446216762	127.848164231989
384	384	664.373523090557	522.845218889836	349.057471763372	129.656540937753
385	385	682.721116952184	522.110348578153	325.509326843669	133.405750741629
386	386	684.070029065071	516.608556160792	372.989160074335	130.007703226814
387	387	675.424359357709	523.628810512542	312.586323001806	128.595677771938
388	388	638.855922935714	519.812952452434	356.554957045218	136.690119978813
389	389	691.758880068509	521.641788177198	352.152450403933	133.302107197651
390	390	695.897771978818	520.26100154822	360.521797604274	126.606859120158
391	391	688.909073820593	527.612804836829	326.194199480275	133.182091214039
392	392	679.604734884558	522.458327294231	352.963113329029	130.987524419746
393	393	680.657674108151	526.335059100333	357.243699782578	132.881968643197
394	394	646.724034703889	518.58674357733	321.174373063534	132.52257318241
395	395	657.872620199865	523.004026326702	360.083931598767	129.99625121519
396	396	659.089656145761	516.991751535786	335.627692566089	138.024541620991
397	397	690.610984231826	527.180960216018	367.095957552274	129.049539036821
398	398	678.530561259955	528.961516638054	335.277859177784	127.953004699866
399	399	692.728026456211	523.305703366258	331.7513266131	133.818124118882
400	400	677.426192108601	525.207137558595	348.781715174316	127.755457073595
401	401	668.89967909366	520.31616480688	360.033554338462	136.789170858473
402	402	690.397195551541	519.799933203922	345.147094171904	135.453299369469
403	403	664.022769837682	524.320549056196	347.081899419837	132.513343719641
404	404	691.074912698331	517.428803322422	308.169901409425	131.11600462767
405	405	665.116448126484	523.386552563124	329.58729691248	129.700529507479
406	406	689.441907506994	523.96987758617	346.071338768291	129.427582460517
407	407	640.860965369353	524.517181763082	321.339941527257	127.918416611469
408	408	662.608776498463	515.771488070945	368.889128615941	130.802872319907
409	409	639.235500665162	524.604184915533	338.553050330724	134.609791385712
410	410	672.284142311019	522.537469821593	367.587127742039	126.952602185823
411	411	694.715448975569	521.943647343393	334.422593381121	130.072214130627
412	412	655.86155740957	525.202565413152	373.254981623409	132.227056127841
413	413	653.579271765712	521.630718256584	355.673016981646	129.328337322052
414	414	679.74531391259	520.348845476454	339.729809667673	128.665065019964
415	415	689.98515689684	520.466777467071	358.787938128748	130.856564098274
416	416	654.055133383731	523.055593475391	311.576841200331	133.463062951443
417	417	663.103531561767	521.874756341493	336.457799945823	128.930310115994
418	418	690.213553602206	524.624251036454	353.862850425452	124.912866323026
419	419	682.830176149565	522.560636963893	369.845592308626	125.672179305269
420	420	689.278875834061	518.609935278349	359.603486856786	134.315697852516
421	421	670.588478026062	515.79638224583	343.584052205124	132.552003763002
422	422	660.812113484731	522.216757495433	339.966949058173	133.817352773257
423	423	692.756047885579	524.506940688412	350.924484124681	130.970472343096
424	424	710.252038386514	523.428738585151	326.173057797298	129.72265248965
425	425	674.494863721651	522.318208474329	354.712251135912	134.166487834267
426	426	653.935463286479	522.545168950887	331.519955767281	130.620849455459
427	427	666.289622523209	522.751697678062	373.418720234447	135.27143985087
428	428	698.693041489291	526.131559594812	351.02979156537	135.636736973236
429	429	654.749603092193	524.54459005607	322.345035738715	134.475768252711
430	430	695.618090983603	521.695223228564	327.616344004301	131.004236643044
431	431	680.500419904553	522.447291801138	348.689166873226	130.333392427483
432	432	643.560384512378	531.74922599622	345.490060911111	129.034542642393
433	433	640.99085449516	526.912687951596	352.95540427989	130.697010878226
434	434	663.804458498998	527.195156680331	319.639069609696	132.084734715507
435	435	690.168476619244	521.405221238107	310.271942457766	129.709926935422
436	436	680.756481182902	522.180456559975	369.415478536362	130.33752295375
437	437	661.371927524074	524.724802749438	345.377843128102	130.631088173752
438	438	685.764568824727	522.725390060435	345.520626177159	130.91163124362
439	439	626.43862127531	526.18903961798	347.202522743359	131.472421125038
440	440	642.274684776191	519.626812592438	355.419164085952	134.170178311544
441	441	694.15260284705	525.564692603984	343.545345270458	130.807037273093
442	442	661.159385250192	522.181775661274	339.310182276248	130.936699832618
443	443	685.420358532132	528.94123469302	373.494460496532	135.223923042406
444	444	689.497447879919	518.544362639093	350.751687201194	130.499099618514
445	445	656.029929862499	517.071665718396	334.173956170886	132.750624415802
446	446	657.109128631197	524.297303451109	352.085878167036	129.321306070324
447	447	697.47333943358	525.182473626835	358.961963469866	132.016769716241
448	448	693.022567205739	522.332965147258	354.190122610785	128.47423686779
449	449	657.071349165397	526.442547269639	368.818128412821	129.982040631716
450	450	695.407293762567	523.378495035182	384.99118043115	129.958179117877
451	451	675.43182478103	520.176822964005	339.562768916675	131.141488856429
452	452	693.00390103064	521.5016198837	365.114594706182	129.446209304643
453	453	660.118778528456	525.849605387022	363.142860470657	130.897897061097
454	454	642.212364772702	521.67346433676	323.04456202953	126.684978318102
455	455	665.751113275949	520.417423773971	333.266840373513	136.004448506259
456	456	667.125225580084	520.843613374288	316.668558423142	131.158226292295
457	457	654.886338565389	522.066740450037	331.88023285859	128.508328097051
458	458	675.453673036966	523.274424137675	345.689178744942	133.309849342987
459	459	641.59847915277	525.272305613986	329.743568775585	133.088943849576
460	460	663.465008559805	524.343336467229	352.573071226438	130.474648037961
461	461	684.996657443818	526.126610071041	349.329978739202	131.34019698444
462	462	699.182860697723	522.104913892961	335.708354211291	126.243312442774
463	463	689.604406825173	527.869225960823	355.737129907233	129.094779212012
464	464	691.094731868359	526.010739717309	334.956956022978	134.295943405282
465	465	679.359987104076	524.060449252061	374.33075096571	128.670979080546
466	466	648.424683074879	521.098109330155	362.51706798283	129.823663798301
467	467	681.496669645084	524.92091176003	346.787717075385	132.693325141797
468	468	676.450865521223	527.683141266561	326.565833607185	139.273632134476
469	469	667.225226705995	521.069005638712	350.729341225321	135.830303503465
470	470	659.352276445941	528.01555602202	320.056946706273	130.82602461844
471	471	682.53212211209	518.454267189645	320.253494146142	129.417404390026
472	472	672.313153502545	524.733752138948	351.760098646694	134.602909928673
473	473	649.285436965571	522.960627428609	376.922471237677	129.715624131849
474	474	688.320537152446	525.806094498845	354.816405428136	133.958754166653
475	475	668.976184428967	525.21577588066	361.449724985405	129.049900182836
476	476	671.828219329101	520.703439700148	338.02170877513	127.526292817072
477	477	636.395072543525	527.047240357216	344.321449759467	127.703904644079
478	478	705.176560570379	521.601274304848	339.755760601119	129.636222419279
479	479	669.954403234304	521.048755046124	364.963876018166	131.477472879811
480	480	652.936682275881	525.867349750727	341.821222102335	130.0593929975
481	481	698.155457351669	525.1077044286	352.143059017478	133.847537037702
482	482	668.279391767912	525.820269103912	313.177212177396	130.757505422593
483	483	677.461103001047	522.129835615962	357.646304038311	131.482895343598
484	484	676.47855429458	518.434533518606	339.750806842543	132.985438620986
485	485	683.038636874143	519.327612585559	359.462255075166	128.802795715968
486	486	682.411980312909	525.564716602753	344.881533210061	129.146641300362
487	487	684.763920355191	525.914184145725	339.899054866463	131.278911984871
488	488	686.777568310112	525.477395750681	339.116561869741	128.956867648954
489	489	712.545026786997	522.033323489288	353.743512953143	132.135235110177
490	490	661.711340549099	522.948435105866	342.453006343414	130.080435447136
491	491	657.750058029957	528.217748130071	332.760186312451	131.022183747165
492	492	692.973229042983	520.615354257756	333.297657000463	131.165169535107
493	493	652.744864426135	522.503592278522	345.138508204695	129.512323041975
494	494	678.929129614079	519.088436701056	336.536714381416	131.862246045344
495	495	676.03138712233	523.65872737482	336.29472489132	130.451625132259
496	496	656.961203008584	525.440312476776	345.049190127376	128.375121805604
497	497	672.900294360206	524.167743332833	352.90562471934	126.387594649227
498	498	668.479267184522	518.678153066541	364.195954213297	130.136748888703
499	499	686.251875411808	524.82870807932	357.288884989049	132.167269367959
500	500	689.911864071973	527.17022851996	339.244575654163	135.677986447311
501	501	646.635914675078	522.800817940923	379.591593321586	125.109266444317
502	502	659.83948413067	518.343482821855	342.835692935591	131.324288635007
503	503	679.399370119858	515.006697839196	303.398133835903	131.905917864035
504	504	664.818728522828	519.598467887117	331.50222645565	131.461807288744
505	505	689.14861392526	522.770555593916	353.012065482691	134.731028788299
506	506	707.886298299273	524.982877601311	374.4769594094	127.944746567426
507	507	655.77687910799	519.464724134845	376.945397816455	131.188372606973
508	508	696.050720539267	529.470699309827	364.988445741924	134.517146940357
509	509	652.031488550088	523.397621076737	367.061440855203	131.241818843525
510	510	660.888111985205	520.620931069	329.734623666073	125.759446112354
511	511	649.872465105295	521.014569722056	349.52960336437	130.630240003136
512	512	695.644096511457	520.399607423089	384.437472554508	131.954485778778
513	513	675.698575977665	525.625919662909	344.575231917499	129.954072850463
514	514	638.095912050076	523.603018161349	322.834162674927	133.964425549314
515	515	684.163385040977	526.909061879014	369.032628204373	131.265771920661
516	516	717.635613262196	522.013735021203	301.710601992768	128.706949373065
517	517	677.07763167544	523.153723322959	332.116403575097	134.690305977343
518	518	684.913597404426	527.251505128804	315.110739083541	140.651892222887
519	519	687.957644879468	524.87545546754	342.61811839636	125.47863514853
520	520	674.671021072235	521.667711655689	361.21217029073	129.761290821181
521	521	698.772813283655	520.03523917557	346.843126438574	131.922078123622
522	522	662.981528260231	523.372594029639	349.372060636076	132.786117264866
523	523	676.778386936948	524.329995864797	327.644340750859	131.629947793787
524	524	658.342615260308	523.369619978052	345.879105787406	130.823543243424
525	525	659.887003737399	515.845025177131	339.682459627816	128.809638970669
526	526	676.792537111822	519.492665980765	342.695564052923	133.732376470235
527	527	695.589314081161	522.9018263225	327.234083858949	131.53870455193
528	528	674.869828152403	523.844157475135	366.752827785258	131.126491929506
529	529	677.663312403467	524.4832475757	326.640845864764	133.788384350908
530	530	687.033319410418	523.94275423084	344.654083115873	132.511681202363
531	531	683.639400960579	526.156947589209	328.322754633222	134.701040551091
532	532	660.099120510635	525.691373571165	357.150123138305	131.060532113825
533	533	657.612775515219	518.544936025281	356.597868621312	132.26007550478
534	534	692.12084708827	521.201017227587	339.643052621342	129.587259384913
535	535	662.184300526606	521.238575044943	340.29763881108	126.553832897185
536	536	660.195813245589	519.265538245293	341.611441414114	132.016921210784
537	537	666.968204641444	521.76144814901	331.78004636091	129.262162732345
538	538	687.907936251695	523.938651408212	352.586046589137	135.662821293822
539	539	669.294530817882	524.989515317277	317.006357315453	135.71202968081
540	540	662.486111460495	522.090088040803	344.872856535398	129.56574316004
541	541	691.257850695507	519.614580171774	337.264465057965	133.964848024543
542	542	658.682736520824	526.403206780793	347.91061835502	132.712547897075
543	543	670.353142183085	526.962232495242	325.218068612782	132.283482876017
544	544	653.626484994685	523.061708032516	332.91867243871	136.697802510098
545	545	674.624232023696	526.227319183751	376.687142397569	131.878148970027
546	546	656.141885845567	519.357659567256	321.897496812793	128.993940238176
547	547	674.654815248319	520.3349292264	346.990921150014	135.238551101208
548	548	677.426239536453	521.385844787415	379.589562072301	125.099366731924
549	549	678.584592065854	520.541921168831	336.966456679743	131.258269479462
550	550	673.255433415691	524.274209435589	348.790754818515	135.062765492204
551	551	695.890637508006	527.022066852647	346.33919574925	135.681249189647
552	552	653.61168182944	521.386093110566	334.293976640664	132.654741432789
553	553	681.204313519504	524.717514988491	337.919643551071	129.692577089322
554	554	658.755207684475	518.786893420259	348.131555207911	131.361638778929
555	555	688.868361533715	524.363282529323	316.569748734848	131.566515050732
556	556	694.332813101467	518.958262522346	342.906684277416	128.746541584327
557	557	657.964026119762	523.290884943923	337.996923104917	131.961281421952
558	558	644.231412149398	522.757615505605	370.69204776475	127.42880804612
559	559	683.646043634631	522.569861148183	323.758169648996	132.062254787548
560	560	660.664759074602	522.374356322358	362.44391306823	131.16340114536
561	561	662.959460385497	524.399083032458	364.186111500312	131.675309838008
562	562	667.722045696415	518.247267401518	334.261264139198	130.499721251784
563	563	705.277142575991	526.364416482179	347.786527711945	130.939459554629
564	564	656.56998220675	523.545901229638	308.216551025584	133.015664253873
565	565	658.727725733634	521.994032694186	338.293895343518	136.507376595501
566	566	674.851095939407	528.403874430362	339.926891899405	128.661929027902
567	567	681.630343732544	529.807337020016	320.764592771788	126.970756339621
568	568	673.923034922208	520.899091274825	352.627274564852	132.634220209592
569	569	677.867647641925	521.136851873996	341.474294209776	128.388101692357
570	570	672.039407512299	527.355072861523	325.728849250892	129.981908745509
571	571	676.832354445991	524.55514699745	325.467216991446	131.415733494388
572	572	691.801918423139	522.317000180973	355.160913432855	131.022795348731
573	573	679.25352393573	518.768666610181	366.304377973802	139.233714985177
574	574	677.906318659655	523.461106215154	326.059652596386	128.787604386139
575	575	665.941545973086	523.990563802004	331.978714858312	126.991010020469
576	576	658.40758866413	518.880933244334	330.584522667572	134.218345859132
577	577	639.811940177675	528.78770660139	363.553801163138	127.581737664243
578	578	665.961883835825	524.246084921745	344.994344578144	129.877563653779
579	579	682.257586324789	522.714857752414	352.076347542861	135.487685472789
580	580	684.186352606737	525.660156243929	317.326135228637	131.327771895442
581	581	653.652490470428	528.505256856939	325.073778586069	133.411556697096
582	582	663.203307950163	524.173522190881	346.294895190252	129.579134512946
583	583	657.624907567277	521.314416561144	357.33948587192	130.857957108491
584	584	688.821391023269	523.674950994408	331.265478962812	130.053424683604
585	585	662.279305464976	519.168196808285	339.549561359101	131.260558175018
586	586	695.916685418838	524.470873233991	337.131691948212	131.613084265566
587	587	666.245016020588	524.626617397904	350.696157236181	127.276240989445
588	588	621.086036991391	519.858005923621	369.620510548941	130.75440541545
589	589	678.874395137643	521.407012149854	329.000113698203	127.09639736294
590	590	629.879291571567	521.101412526971	358.820602588993	132.951689769807
591	591	661.661284155333	518.566746060038	349.2399867597	133.704206866457
592	592	678.13929018177	533.785397100378	310.57648587858	126.625066119243
593	593	651.865841719236	524.706544436499	354.641312636894	131.924890436833
594	594	675.659798330793	522.132016025026	337.40116938072	131.538571440252
595	595	667.072816399513	525.82143420462	343.419123013117	135.048879330651
596	596	687.400853635583	516.472626506267	367.91792654357	131.350685468656
597	597	669.186901674103	522.375513062319	328.99671175813	139.896621574845
598	598	650.572903562412	524.845918996674	351.16718032925	127.818010649687
599	599	695.085388961317	520.598436267088	350.76698675465	129.117353266442
600	600	678.502890110577	524.268778722867	354.224140174815	127.093320109276
601	601	664.11601722711	520.961739453866	356.950831111688	131.143450364038
602	602	665.928367436266	524.249066690581	336.999465742847	129.989615865376
603	603	675.791342463331	524.592770278188	341.2793838462	132.204061555566
604	604	657.796484597088	519.539392102658	337.269717912656	132.286999474605
605	605	665.251766958457	516.761342665993	343.688490739236	131.153996610665
606	606	657.044238374079	523.96225292749	336.147820536077	129.135567653089
607	607	663.454561706954	522.524036637754	343.910634842231	131.817258032229
608	608	674.144554155111	523.100827301078	332.487307887744	135.700329453285
609	609	668.535996052337	519.345263490897	323.366411554204	130.015850431822
610	610	662.599743101406	523.54679325352	370.10419998378	136.572235997022
611	611	659.015085709034	520.63159095021	364.462924254575	130.39672008582
612	612	669.014950596242	525.24842224687	324.444901203785	135.996220334798
613	613	668.057335678112	520.89641360839	340.906815425943	124.900748094032
614	614	651.822974955259	528.83956805493	333.902464929565	129.329452086122
615	615	689.175548590303	521.360603125615	368.213310337896	127.908716723288
616	616	669.665486752556	521.463816524504	333.613642944532	132.487878723379
617	617	694.809205044181	522.730932999564	348.391564549557	130.904963464914
618	618	661.750144016977	523.047629485195	322.60325744745	132.370064006115
619	619	677.150710648465	524.838435183621	345.054174569572	127.692275504998
620	620	684.112991615887	517.319526597337	342.202401789491	133.354694513685
621	621	674.969142884876	526.190726959478	342.593024292408	132.310854423534
622	622	675.373760873714	520.188901705041	346.877601208273	130.288407848996
623	623	660.035991551001	526.812112349614	335.279505410696	127.340408402756
624	624	675.601857549341	518.248948527567	323.897027109287	133.983320812133
625	625	672.673704596723	523.781465895239	318.239532440606	131.928963903225
626	626	660.803562711203	524.577035477272	323.856944636864	128.289934785293
627	627	678.047755916121	519.954481432551	338.389818901015	131.578707194082
628	628	674.969890923405	525.157644481929	351.587071144679	133.554009295797
629	629	683.487988472127	516.276638501929	365.247554523948	124.434435221017
630	630	693.351806472802	525.78010570678	348.146851499224	131.210850116236
631	631	653.410376074455	522.759460562419	344.8619866739	128.891569737449
632	632	671.015964253983	521.879547753206	332.897979210944	130.391022349688
633	633	654.707795885184	517.162199092133	327.487586432947	131.63094926729
634	634	653.897458089128	523.357715489194	379.564847782964	130.082745081892
635	635	703.513517341586	525.344408076895	355.874948074373	134.971694659483
636	636	667.443349066742	524.593030504406	316.817732720025	136.014054537244
637	637	663.166243760446	520.028431723887	363.380527634066	125.644140378229
638	638	662.802274819891	522.895502767711	309.754329104218	135.623456509132
639	639	677.035909333033	522.995232805036	305.45024282484	131.406122530839
640	640	685.822047854831	519.944864876658	335.254895364644	128.879789292774
641	641	665.368128283571	521.182696351299	339.061007804534	135.474123794559
642	642	666.070592851533	527.163397457436	340.48690238056	138.245438260802
643	643	691.750061727093	518.088343193774	332.428080730077	126.678655975275
644	644	638.801207075708	519.113114745858	351.019294778053	127.193644436958
645	645	671.39352664574	521.988613197627	331.061951183744	133.673860441167
646	646	705.549000229614	525.109664695907	326.580568491021	126.221826704883
647	647	691.734555301707	526.131605101866	337.81612503912	134.755044710964
648	648	681.655248798241	523.621481359128	348.347074764553	128.405694470571
649	649	675.877672285298	525.510402945474	321.973894748072	128.605620752479
650	650	703.472140787684	521.229561744001	338.308594054476	126.84553704546
651	651	673.631890208074	518.97655784373	338.654557304023	131.792213230411
652	652	674.099788374904	525.974803607411	349.088544464784	132.852604214079
653	653	655.093224855893	523.292106878657	301.483257702438	137.293415820335
654	654	664.918050297493	522.743222639501	339.194213602703	132.343977325525
655	655	649.554402557061	523.852778293413	366.840269697294	131.223830302613
656	656	680.226883301224	526.536372750566	347.272657004226	130.639398765571
657	657	636.754867859617	521.912029127685	319.930484435436	131.103344184267
658	658	637.063850370313	523.500418938877	317.604707671706	134.048029187464
659	659	665.734898467852	527.702829389694	323.379935079897	130.31629268889
660	660	667.160993230336	521.148194966531	339.704155909752	128.31324271247
661	661	636.076173413795	522.551190002182	342.199413484207	128.114390970786
662	662	641.688491281201	525.507246921852	364.648631952391	126.581477869773
663	663	688.897602520655	519.4696417572	352.146767595077	135.874961362119
664	664	662.086389898767	520.054382127214	332.684865025135	129.619050862236
665	665	683.187813759102	524.226406100871	314.445714809767	132.737587474466
666	666	671.278292811127	522.673916724417	320.471378164354	130.574906743057
667	667	643.190719234592	518.075657919559	332.61075658747	127.420044318136
668	668	680.744870832909	517.141756619138	302.266038444598	135.869286650023
669	669	681.275230605508	526.21952893806	343.815207607374	132.012875564574
670	670	691.277579475409	522.039246105186	329.567047588535	133.992338210194
671	671	655.585201413557	517.222943982953	330.256473939586	137.016185169824
672	672	665.666271815922	517.48739986995	358.131186423519	128.274028173253
673	673	664.236863798973	521.599073945919	339.878787769264	127.36318855646
674	674	649.835237339319	522.614709133485	339.022715117689	127.244187184615
675	675	655.695776154176	522.344422950352	359.951386045986	127.098396415497
676	676	676.200309507083	524.549356946288	344.621271893542	125.453777608062
677	677	651.787788647344	523.718681922957	353.775877892748	129.616876111438
678	678	656.698060695317	522.430251487476	332.023328381158	126.721455235764
679	679	669.135237812108	525.238577088666	334.193559976393	134.001484315691
680	680	709.969908246046	521.677349411888	330.015135216122	127.254686356221
681	681	686.455823529548	522.57057836942	340.481195557985	133.348769628289
682	682	672.542071543563	522.041742513133	340.355811787557	132.323203585929
683	683	673.663927098344	518.129354551061	368.726233602203	127.407161625943
684	684	672.106734740772	519.596709266409	341.135741109184	130.875103625382
685	685	674.75735954629	523.375530968801	352.63451359056	134.696667110596
686	686	662.285831287893	524.490047940005	326.012077269977	129.875744372563
687	687	655.115015281277	521.646119948148	345.781078648668	134.331423863538
688	688	631.353852510499	534.116256434869	345.536281519702	131.786703333852
689	689	679.089563969131	525.611411965408	356.36908894075	127.76924802665
690	690	652.36430881017	524.013861988355	337.293740718504	133.209867126748
691	691	655.007764865867	519.752536728708	347.485634795236	135.163822301744
692	692	639.774582262364	525.551226629997	340.580825483209	134.430766115975
693	693	669.84432091981	524.78602803873	352.218795066334	133.305943584387
694	694	660.31533281702	521.070772739166	308.404529671686	132.171447049695
695	695	662.805951760042	525.146191093096	327.964097255395	132.811734165845
696	696	673.167094361468	527.176433166035	348.948381411455	136.284373025695
697	697	665.535838114101	523.882003028825	375.068953268282	129.064854626836
698	698	695.01571967454	519.052480565059	346.681225335538	131.405194513691
699	699	648.102474563527	519.315548801676	359.935618183214	129.197451072485
700	700	668.595223072333	529.098645793956	318.052586382199	133.211751265958
701	701	643.455194594849	528.570411077057	338.755117954101	133.798240534059
702	702	665.49558755874	525.453384314852	338.806262888646	131.609535740733
703	703	713.66794530525	521.039654737051	342.395483539042	130.155159709832
704	704	681.455292376456	523.131036957269	363.465616291857	128.621142897617
705	705	641.65716345978	521.618718995903	375.535572593558	131.002801500654
706	706	673.507909039174	524.048904508399	381.430487621792	128.640686019681
707	707	689.911210497711	525.1190493283	342.0195436526	129.537523667266
708	708	647.1105169611	524.276932050257	329.439649300778	129.867233529228
709	709	641.881123010186	525.957063025925	352.66729690529	129.926768469921
710	710	651.456632985485	524.76353665	349.584507106664	130.443772729087
711	711	666.786333821226	525.009925916736	347.211149691764	133.610190292276
712	712	667.019708370753	520.629015214957	343.463674578081	130.068616902267
713	713	714.555926565649	525.075344887219	340.820580896327	132.729549384496
714	714	671.48674152251	524.647570721069	342.704341678326	133.559992511915
715	715	652.642909284019	520.187025462534	349.578707617714	134.253362100286
716	716	713.805318698219	528.021724729944	322.681911361289	130.991533884576
717	717	649.260045162234	523.753889875576	332.195664943168	126.972187076105
718	718	667.784798925787	522.870942082062	338.898830567388	133.67480909355
719	719	623.555503467222	522.818082867508	332.013042849007	134.140890333676
720	720	659.895421115527	521.976211706139	348.555404868503	137.578850170155
721	721	694.681079424102	524.395589140313	365.057481856028	137.275986659598
722	722	690.598390461037	526.962169032785	341.545078149416	132.581975609084
723	723	674.063552084617	524.326481562434	362.003357905001	130.498090244283
724	724	665.220776973204	518.323206317327	335.832999557673	129.185220992092
725	725	692.770431763772	528.915033632834	314.402002172803	128.08678998686
726	726	678.390289131926	519.689501148758	327.696763675848	126.484617079743
727	727	688.648552221667	523.54246854389	340.590901311422	125.064034397039
728	728	663.676701385882	525.386489765558	376.799010428211	130.208594534056
729	729	638.839314044032	523.110099287665	366.011159688247	134.459087768275
730	730	669.887602666145	522.66350923775	326.388463324856	131.40000458094
731	731	692.652436102229	520.700799363706	328.503526702701	137.391875640305
732	732	655.51149368686	521.714417768099	330.665368506744	128.545845792302
733	733	679.302938971112	522.523942398071	337.554691515125	134.263330318166
734	734	683.122035451525	519.457909360839	334.704998371177	132.828345181321
735	735	692.875112999827	520.176168865267	365.420240478102	126.794858178929
736	736	660.002080768841	523.282401653112	335.85575388979	133.707260245542
737	737	663.530204913999	520.762059191012	353.760105583374	135.111324063501
738	738	671.970315593119	527.473306064212	318.986589935481	132.05294892914
739	739	615.381048866705	526.233593866236	347.713055216288	131.009573386137
740	740	671.898950372051	527.471568884943	368.687121455049	139.030217760685
741	741	639.615525353302	523.374319256789	354.072098458632	129.066466283518
742	742	662.045767197897	520.448275356553	351.69202281109	127.960541904308
743	743	656.425979111149	521.472926603199	333.004586452456	130.768896613946
744	744	672.674955680417	520.791225668621	324.196964151802	129.295665240593
745	745	669.176672482379	524.536719185665	351.883956648786	124.72083270196
746	746	667.931164587644	525.359233774121	328.391892942329	131.407981611442
747	747	687.058003990127	522.705327699431	333.678297211867	135.067250287996
748	748	648.08080060059	522.757416320942	363.86497898229	133.167238553611
749	749	648.920299980507	528.582090968341	360.852077923253	128.028111652605
750	750	682.530253640462	524.52780638137	328.078285949989	130.701741053473
751	751	644.989832027926	521.80804747501	361.889846614277	131.567180614068
752	752	679.006435580013	525.305680610718	338.042163175357	135.060866291981
753	753	661.460499117981	523.913767731657	339.585972837306	130.452341815346
754	754	676.420359686457	518.523786204847	328.869575103909	130.179452038669
755	755	682.68274151054	525.502408380165	359.001304448592	129.017093572244
756	756	693.257882566892	515.162411853294	343.084884969384	142.710893513284
757	757	671.689272567367	523.099730272067	334.797823661669	135.42405516413
758	758	679.9046373281	526.887759684915	359.732577304582	128.419871447507
759	759	628.407104978694	523.199885218344	381.103489072528	131.504137247156
760	760	690.15768652614	521.389282178055	363.263430051403	128.489153364106
761	761	695.926177633649	521.804424142291	366.34377589668	131.575171927064
762	762	660.035285820878	521.102172530368	357.144520302429	132.879092102595
763	763	662.535695180185	526.36287532568	335.365257225381	127.549679133268
764	764	675.096711032204	522.983177778903	347.526136110694	128.13458455771
765	765	672.878194109008	524.43214696468	352.989842858291	132.162695478039
766	766	647.642708510323	522.451086275275	344.03483001726	133.453412380735
767	767	663.422411270004	527.646656078597	354.94639179738	129.730929713877
768	768	676.267942120009	523.280252787853	361.014272967302	132.902942930988
769	769	718.464900766124	527.413160682998	350.137947130877	134.103877523816
770	770	678.204268775713	523.908708939912	317.301272732892	129.511239619266
771	771	697.070418125828	525.532499437218	348.705687325919	126.009010064805
772	772	663.29518999338	520.663682039767	367.514574421373	133.340215118882
773	773	671.527361809388	526.459013393131	327.6172772174	136.968940197049
774	774	684.73300128387	527.924466677315	344.966898668134	128.005569294481
775	775	686.437230240938	523.528814795868	333.139651386932	133.316814977651
776	776	652.045710450853	523.258902401853	336.372227923013	132.307930355898
777	777	665.763680995618	530.949236254533	361.419290946998	126.921818016338
778	778	696.33640454024	522.2978657076	377.517119292568	132.273318827293
779	779	663.53094609152	522.476022114347	327.834443129759	129.905146890341
780	780	687.361391549299	516.506370775389	339.76626585066	125.922345462786
781	781	650.62344595093	520.728332538779	338.790899007564	129.059012406789
782	782	630.995148071984	521.363353469946	323.597619830757	128.364095185225
783	783	683.840060637863	523.23694849219	339.122802016242	132.288248945117
784	784	637.636207582472	523.48278551547	339.863258973942	126.820682387644
785	785	664.988570468193	527.424502553212	342.699820910406	133.907747324003
786	786	642.717826974791	524.834411052218	328.472396781552	128.003735279145
787	787	651.899523855519	528.718768271722	356.280627920804	128.065757837976
788	788	681.043308765059	522.427740488863	357.298929711728	130.627836713551
789	789	681.676250619878	523.125925605118	347.268808625231	130.151734393765
790	790	658.227388894266	525.90701260296	339.404635710661	123.139017785108
791	791	643.150875422364	521.558351608752	361.482000366636	129.667749401336
792	792	684.905028122481	522.164583437513	324.415177346156	129.773882713037
793	793	670.555665222064	524.097021145723	345.527376666985	129.938973688106
794	794	692.316903304266	520.462856708088	327.013952522182	134.958061855036
795	795	654.432208384266	523.685382706593	360.079514033135	130.631883242625
796	796	676.186524715058	520.22006096604	328.419331432144	128.947895031907
797	797	642.602084709254	520.984937239442	351.627509453182	134.663319802856
798	798	677.928463773615	523.212208564256	347.751491045753	129.790045885859
799	799	693.630434072449	518.488333806637	368.555507734964	133.053480893652
800	800	685.583195804965	520.73493335511	331.625177310247	127.441418066959
801	801	650.891593232109	524.551195838929	366.633960482282	132.512944774944
802	802	682.836446251201	519.035083228879	351.497444260256	126.247722916109
803	803	686.401064064774	518.962057752242	342.553432010636	131.613595771365
804	804	661.889277598988	521.906810244993	349.402007645642	132.349351689993
805	805	654.430596362873	527.928420506832	356.428375682627	132.845686763973
806	806	677.05713276403	524.52529192419	336.54037872942	131.495675790644
807	807	636.006391657966	521.987563651609	369.474967400189	131.922751643345
808	808	658.659924022017	523.121867210943	364.76485552012	134.020108689472
809	809	656.812389758064	522.51022559025	329.614593166679	137.541804678586
810	810	655.516923636841	525.498487785251	345.880497143527	127.881017087087
811	811	696.757064659477	521.961382845619	356.128522553873	133.302034268339
812	812	682.762132993222	523.255222878037	366.648798475888	131.181886650195
813	813	675.087591693408	519.866639634665	360.04773934138	127.747786778718
814	814	692.21594368382	518.091429712362	347.115400253616	131.840852553186
815	815	677.3703237076	525.598871892254	327.100876889962	129.12375915625
816	816	674.99069936954	521.474703829062	344.084531939907	131.751793451012
817	817	655.058711974841	525.542025744348	350.499193899505	133.052786921479
818	818	656.62142724102	519.948142168131	343.739919556474	129.545057295824
819	819	670.114496634294	525.036075274571	374.933070377852	133.686116123311
820	820	643.690016651885	524.60558415957	352.072671751513	131.505541911269
821	821	682.497994454846	521.678639840249	368.848619921009	129.055769820831
822	822	689.146802704999	518.485022522537	317.522754628137	128.730557748485
823	823	692.899688882444	524.477733145001	339.484125153848	138.452819116488
824	824	661.484883956955	526.537022615737	330.684574346296	127.924672696173
825	825	681.406553060337	522.48192348618	325.531637117368	137.701502638504
826	826	679.992950174711	523.300669406734	342.71868362918	131.981223098596
827	827	656.389509122902	520.308846429491	377.731731281464	128.717687915604
828	828	666.325989608781	523.26357966275	350.75848955524	129.718259844826
829	829	662.230043883059	523.173712614832	320.7063544237	129.980882393988
830	830	699.236400540265	522.934642379116	334.151802296442	130.249320824665
831	831	664.776423434602	524.547649717283	336.456266146547	125.16584013539
832	832	656.046968561432	527.631758610554	342.105288519716	130.815244130745
833	833	648.962802791398	523.368979211013	347.501179860738	131.223696406036
834	834	669.303267671497	527.328787779872	343.630695510758	132.749414812543
835	835	656.611441434164	528.518932935326	342.500508919716	132.016496986162
836	836	685.303955638581	527.627409729677	346.789852949698	128.049360514731
837	837	672.556630822974	525.293594690685	341.144089112271	128.820909874767
838	838	673.398141887286	522.512858693689	347.035233510298	130.350304637502
839	839	659.168754853663	524.660745908347	344.038017807464	130.436772529594
840	840	659.058596869071	519.926674883845	362.444621716574	131.357195029254
841	841	676.508502266195	524.511245954817	350.083310939344	138.574162620926
842	842	671.975115380269	527.046062505595	335.246748254038	133.581971674493
843	843	699.301457005385	524.698072984532	355.464351447452	132.134141225824
844	844	632.480292904487	520.978931548438	329.03918793705	136.057999281657
845	845	687.773175094728	528.011829067108	331.466329231443	133.046319067601
846	846	666.735138958079	527.78838603193	365.049951774093	131.476059141113
847	847	668.358159274133	518.181856719339	328.88813127836	137.22044739739
848	848	687.289900647223	526.533654754304	358.436614490294	129.762264676748
849	849	682.645431076712	519.302331729804	316.493581120616	126.828038427714
850	850	674.691702509828	523.905456629586	350.34883593544	131.411530091073
851	851	691.596014292641	521.043605696839	375.783962914104	133.074354826262
852	852	677.518487196385	525.46137107849	363.002436759718	132.374779584324
853	853	670.475917524567	517.115114971332	334.550366789878	131.765739763556
854	854	685.408751823232	520.525136518541	349.785118183166	132.808737115054
855	855	661.069692639739	526.200845563468	341.667879932595	134.260910624065
856	856	652.471747059242	523.119044260416	349.774869443414	134.396513374055
857	857	662.226233243063	523.962759132974	344.702824263448	131.046964268846
858	858	667.523163766707	524.670339258994	319.762840125912	133.688885384613
859	859	705.84319273384	520.370298702322	342.096396460244	127.199490036388
860	860	664.09088530861	523.82281058948	322.298146085386	135.456095658011
861	861	693.606157619614	524.317889394047	346.155086040999	122.065225913923
862	862	679.538159080121	521.907276875317	354.963342341784	128.381163816032
863	863	689.330016008863	527.70373115732	359.159054729579	133.124130675217
864	864	664.548990781154	516.946879691121	351.170679981214	130.848508408488
865	865	673.051734782836	522.368038841851	348.03565052511	134.749685035702
866	866	664.455929777558	524.213574268928	334.651361044066	132.729490143292
867	867	672.770464081447	520.018004689347	309.678911619165	135.298442456582
868	868	678.148325526508	522.296865908617	351.833337305421	132.068586622918
869	869	701.633074171698	522.782084298253	362.310756090883	129.097211739151
870	870	662.83688588852	523.328906307913	303.635693830859	136.978690648258
871	871	649.22261169583	521.624285616892	335.248940173784	133.576797156264
872	872	679.298295976224	529.620916258874	350.228964540997	129.660665334902
873	873	691.974109644227	517.066046060222	322.930513844389	131.755148532127
874	874	695.506080813426	520.862835639277	339.654939822498	129.217798555105
875	875	687.020658441892	527.460848569743	318.282928823629	131.683789432653
876	876	651.151345522823	520.337252807189	364.368304261729	127.971332868473
877	877	690.215621038742	525.345555575067	344.067935385459	133.250493883886
878	878	710.417510763275	522.676747686768	318.185548691235	130.434480318122
879	879	662.810238326764	519.244634194523	329.761257193856	130.082776650424
880	880	666.903237415358	518.469185153278	329.741557587093	132.493436804263
881	881	677.37697686385	523.09945037921	343.993455030397	133.745994813223
882	882	680.18671379475	523.521988911818	342.751347380648	126.728435400974
883	883	651.061502810747	520.715587985608	351.276227711048	128.821159901462
884	884	675.378383180742	522.402474183302	341.254659406367	133.750138795689
885	885	649.511762331843	522.824183389718	342.502351110581	133.781064006459
886	886	694.050710519941	516.080281019154	366.482042792052	130.372303183391
887	887	663.413990938592	524.579789179336	369.340087676671	134.00625917027
888	888	653.406182705559	520.082427279837	348.582856445502	130.989981080679
889	889	699.094673631563	525.470436412419	345.247589533567	130.571824071442
890	890	685.134524368505	522.80375720705	362.023204158364	130.591266181419
891	891	666.629056401653	524.637412143074	383.560780164696	131.325455197345
892	892	645.026195049747	521.692509181686	338.85780806426	131.191156108135
893	893	695.56429534809	522.58709690519	323.790326163765	139.761196474413
894	894	686.000408371478	522.275991450176	353.875580366254	128.656256042325
895	895	657.701383730411	519.978653651285	328.109371624164	135.122194155252
896	896	647.764200086588	516.873104274481	350.437316458619	133.343547114066
897	897	667.922510729737	516.415829146014	337.006031763251	129.116735584665
898	898	690.204316306947	526.667320902464	347.036136516875	134.640439047545
899	899	690.469211440571	522.572661009896	343.445276588703	130.273168345928
900	900	684.213319902013	518.1755749971	363.712920185861	132.875090076648
901	901	671.600443233595	518.402406263777	346.923432851072	130.871511175613
902	902	666.766773631139	521.838056709426	346.155128723643	131.703326909591
903	903	675.917677761979	519.451993211188	354.786565145619	132.870595986545
904	904	671.257485174396	524.855598361726	315.005326555989	132.788974638164
905	905	667.389645050644	522.657003003181	396.48566316731	136.072613550672
906	906	673.207268340681	524.144749972371	379.153568868277	134.041927519935
907	907	687.814200877704	526.592957654936	339.463056595486	127.743459839105
908	908	694.69314674688	520.960991505483	346.919919870555	131.254090625679
909	909	667.398213953125	522.328846944004	340.874791596	132.863309630089
910	910	673.456027679728	525.263160775484	346.946752990989	133.29964393417
911	911	690.909769479184	519.88166016157	322.083172964345	132.61927033509
912	912	680.557080782102	520.449947829522	353.372486184538	129.137042530189
913	913	671.04962158178	521.70256642175	341.224126471967	131.379287125756
914	914	671.204046055865	522.828303127969	310.235549351118	127.108300865148
915	915	656.595384942088	523.709575982756	347.735270029255	131.549714719279
916	916	693.209710321227	519.696515417348	364.971300085238	137.645268894011
917	917	674.063157485845	527.160348673466	345.596316462649	133.873321777728
918	918	692.203882312208	520.401197527389	340.842325668538	128.808864691139
919	919	686.062172486514	528.62683546526	359.812722287199	128.093800734516
920	920	688.974029139177	521.517938619415	353.810356273852	135.732747838697
921	921	705.331646762047	527.473687364409	367.077497730468	125.789865264259
922	922	661.798578542613	518.704952071956	332.252235929471	130.329567814828
923	923	668.916442175746	521.585995250081	325.297107003838	129.276605936671
924	924	667.014924428011	527.668866002709	337.099591641584	129.901117211398
925	925	692.131238470439	520.987305374843	330.867893706243	129.525824249583
926	926	650.339012826035	525.958636400742	353.828474635209	132.948032706276
927	927	661.71052756585	523.625851498458	321.546599152664	132.52808762229
928	928	639.037298493267	520.358158958939	335.878557663898	130.524852549237
929	929	655.907396105147	523.851670305304	363.050484774291	128.044568829314
930	930	656.730634086351	520.553543132565	356.007188348575	135.775126781436
931	931	678.253647283099	526.469080950878	347.904697743947	129.143498707661
932	932	667.773018702268	523.712176891198	369.215836896068	131.414611652288
933	933	685.757521409305	523.613005013059	336.220156760282	133.58891489275
934	934	678.107760617899	523.146757304328	336.257380229552	128.916494470419
935	935	673.809650047814	519.276982424189	355.584232302049	133.2335480623
936	936	674.506898227493	523.898417199628	346.595619131042	129.653822416075
937	937	672.174710854906	518.592049371468	334.927045219243	127.833670544815
938	938	662.661928722185	523.572968864657	340.266205027737	132.752242489789
939	939	650.920603363102	524.427182225139	351.228744338727	136.958957110911
940	940	633.386647011813	524.052942898736	324.228083587222	133.293476890695
941	941	652.801188965934	521.337409807277	344.737813611925	132.47812378296
942	942	644.075731037037	522.794594054082	337.403522001798	129.982847568707
943	943	639.736887216437	525.212847741307	358.296891826636	130.87147723671
944	944	666.874426197735	522.594258600423	317.620994794325	130.612733396142
945	945	666.323111137061	518.96236748827	353.86985285757	128.906648104945
946	946	657.040887713869	523.109965388271	343.137206553325	131.150905536371
947	947	648.473046882626	523.181945407007	342.974694342292	131.587404770757
948	948	680.600991394703	518.371487863178	316.32972448539	129.801448851842
949	949	659.079475107849	521.464143296293	337.023044942209	132.406024466206
950	950	683.941804542481	519.498305631956	339.703311647271	129.22695128759
951	951	685.070673373159	521.912613468008	365.818153808648	128.992283048757
952	952	679.134350998538	520.469902451891	344.246243024043	135.180461809079
953	953	645.218274624205	525.928671188577	348.958539892571	129.168596086412
954	954	691.241009830026	524.565969486609	380.643585892811	132.485026200545
955	955	679.037229493646	526.255465386383	328.628907599477	131.180729222767
956	956	670.04280190082	522.809001538362	325.380142470839	129.530184772717
957	957	668.996926566425	525.348697937578	344.066093498239	129.223593975098
958	958	636.716696873835	518.740688236339	367.446989063526	131.654896870607
959	959	665.870510733619	519.81225264729	354.40743190991	132.085015379238
960	960	712.592180878037	528.207109466921	375.411185981318	130.207479940711
961	961	683.875491919458	525.352185693968	360.533960579314	130.069898359077
962	962	642.040953435768	525.288416646215	351.633671981413	129.380290809047
963	963	658.92794174421	520.807973615628	350.543563113162	128.248483435629
964	964	645.865904484306	518.926637539101	332.269918374438	130.54480038623
965	965	664.22003792883	527.13011362059	343.829111407961	128.844107937614
966	966	685.252877239229	520.0000854974	343.94156326956	132.687791503202
967	967	679.683747085282	521.054689581051	338.279770880724	130.718022840559
968	968	662.281123116831	520.855390495242	372.868741757582	131.849562959203
969	969	648.6832263304	523.134410217655	342.701005845785	130.725980617766
970	970	665.240160094573	521.373205952969	353.402263867048	128.068067938967
971	971	662.229010201793	518.63256962326	361.213708626622	129.423468269642
972	972	638.903907497017	518.098101625495	351.124668209318	128.873546993053
973	973	691.564157859853	523.34374079657	364.756885757406	134.988214382098
974	974	668.126391819177	524.174949407417	367.787739422776	126.952931488967
975	975	698.89911492285	521.384510382429	330.630972910798	131.359858128086
976	976	658.750571060047	522.129766007626	335.135748305408	133.696672220711
977	977	652.366067569609	521.704461830841	347.926960937603	127.61703469751
978	978	664.113813097567	524.09642187643	345.884112744275	133.254476026801
979	979	674.464924368349	523.474739845571	342.905841236782	130.486157780668
980	980	673.824736901169	520.214914710297	362.685457331199	125.480929474093
981	981	676.619801911477	522.501430551864	347.196620294184	129.274756054473
982	982	687.292511363102	524.635146376739	342.66529598141	136.452137916751
983	983	662.574537059468	524.399061841005	357.619979648627	132.706949763573
984	984	685.530102798851	525.447081901262	349.31370368005	128.229244340208
985	985	706.331048433748	525.263419012889	352.795706607875	129.51876056497
986	986	671.706958173974	521.185736284863	331.655370748461	130.057205838775
987	987	669.261523453129	525.291918158907	351.124632199431	134.526309217428
988	988	654.234449561566	525.563219336079	354.704696902496	132.854089023454
989	989	678.587420381301	529.931931196217	327.572091272688	132.768000872156
990	990	683.451550107545	523.549340306555	373.214506735117	135.792118282858
991	991	664.75725410072	517.353798842871	354.91752557566	131.114942799933
992	992	683.374063882853	525.782269387483	353.790560724322	131.317192784427
993	993	682.771472826314	523.812218632002	337.395128176279	135.286604700304
994	994	641.389777344443	524.892481696603	364.151803692217	131.389994886062
995	995	651.367780834066	525.744444365236	355.996343327869	128.476994067796
996	996	673.196103626251	523.645880926663	368.10469965695	134.887466588265
997	997	657.881719495796	523.059612431409	339.571598810556	129.340482265781
998	998	650.277654925472	524.356320761735	349.390720588761	128.354180434921
999	999	677.108692281853	520.072104679992	358.058438902228	131.004461987716
1000	1000	677.291111763818	522.148232040258	330.622391372797	124.255341334016
1001	1001	676.954898259646	519.308076866788	347.859875769172	132.99566846862
1002	1002	677.687657415694	524.832009499389	338.064081830056	127.34060173678
1003	1003	638.614197833979	524.261128097873	336.689535607579	130.325596927165
1004	1004	665.811871515597	520.458856351707	353.643414576295	130.461240351948
1005	1005	689.388176974849	525.686394177122	346.696914344216	138.781313157697
1006	1006	648.164589575396	524.341968263913	329.868053110966	127.84079619497
1007	1007	668.202120395779	521.057903515047	337.549372112634	133.469575787225
1008	1008	656.646775712722	525.138388045854	324.394665361525	133.595742390678
1009	1009	664.533661745481	529.35549447228	334.435318633104	127.666630871194
1010	1010	687.155256925587	526.857248530364	350.135274305768	138.823887702526
1011	1011	635.649872089855	525.422734135595	405.419915131074	136.934794919646
1012	1012	642.56321806357	523.447037140443	333.852090114653	131.227233109988
1013	1013	643.822742449748	520.146266370689	348.050646939569	135.989967837105
1014	1014	671.39485053841	526.332004763101	351.197805684743	135.034040488062
1015	1015	660.109473141275	525.551982285703	327.806936310938	127.088610323573
1016	1016	660.040819550423	524.560019036663	358.194424481763	135.993938775055
1017	1017	688.452688565312	522.821869742988	323.587458742313	133.017064861037
1018	1018	665.438136402081	526.593794264125	362.489109870988	130.564813753309
1019	1019	663.780846607962	522.57663263271	377.512399716439	132.450234320054
1020	1020	703.092886706678	523.80265767496	359.404747246281	135.02453475636
1021	1021	689.822469369463	524.719762775315	339.342109626018	131.415406751659
1022	1022	666.295136163615	523.158809162109	359.533877082811	129.944379943595
1023	1023	640.628677656985	521.372910449511	353.619624104631	138.683171892272
1024	1024	697.112916020239	525.038097505365	377.017882870627	130.171220422975
1025	1025	652.452318112054	525.505669987481	328.460872665891	129.3791977961
1026	1026	683.103295690475	518.727057719594	344.820486330982	130.875192655121
1027	1027	665.056895293627	516.038270253986	363.032443192144	136.44274739562
1028	1028	691.596784168333	522.598779401402	310.77926393823	129.640926482805
1029	1029	661.155350454115	522.419127030749	363.305352739371	125.677223096257
1030	1030	661.004412227806	526.096803217845	335.985245162679	129.957662531835
1031	1031	667.050510065397	521.214997556399	363.350781310472	126.24477451452
1032	1032	671.916875923593	521.671174642138	347.594986988278	132.983685937345
1033	1033	684.241013132832	519.704575938959	337.119589193515	132.828846741628
1034	1034	700.573188008533	521.106136051934	343.886657871806	131.884936721349
1035	1035	683.318721557509	522.430895241616	350.16810144009	130.211328332475
1036	1036	705.358448329496	522.715316075524	350.786943088832	130.938685299045
1037	1037	688.707161146265	526.302486390466	357.242929490475	127.942168445571
1038	1038	695.561568812992	524.360662699057	325.079096826129	133.481232776187
1039	1039	669.614317013971	519.900361747889	338.178239465229	130.506556837108
1040	1040	657.336233576811	521.871595923385	346.109660106755	132.162182043741
1041	1041	648.236260639732	526.985901513501	379.209836812009	123.993094545143
1042	1042	681.519183675487	523.477306973258	333.583135059764	132.846669937556
1043	1043	658.483209175061	518.669271400019	333.289347471754	134.480159979688
1044	1044	679.41258869805	524.250116189392	377.896552450289	130.449986538735
1045	1045	671.066634826164	523.579881461211	337.109904669221	133.61493960828
1046	1046	654.132806858725	522.770726525482	343.770223755366	135.803637431445
1047	1047	678.878676116242	525.501391175244	369.051922198098	130.661906365539
1048	1048	686.784563590245	522.215565448447	339.250412245384	132.959372843549
1049	1049	664.123691403328	524.367532394525	334.97898472824	128.509668916685
1050	1050	679.320862591619	527.003367303061	323.629510574221	129.48878848782
1051	1051	645.318752373415	525.891124028498	327.831080928987	130.527286956929
1052	1052	679.685262830199	523.531324304775	337.32512088674	132.736705019756
1053	1053	674.567553781854	527.122637640817	341.602169778366	128.078235335265
1054	1054	675.249683416098	515.576739729458	338.142760058231	133.235368153788
1055	1055	683.186558313959	522.177672996595	374.663107774651	126.361413308804
1056	1056	655.778473432202	520.153928789181	357.556202562213	132.208189128811
1057	1057	705.171488786321	524.350535713889	354.984615984681	125.430365593525
1058	1058	670.226259665036	526.899371871474	320.646559953107	128.153294920369
1059	1059	668.195944778189	521.983245067751	352.15326633646	136.118885789462
1060	1060	705.225870963704	518.548574300468	362.279447195043	130.122925414457
1061	1061	665.807684073612	527.482908468804	338.796303458719	129.021238450754
1062	1062	685.548512724657	522.312573176053	389.148557765399	130.821496322728
1063	1063	667.174356777135	526.004626874151	325.597784227396	131.781444097665
1064	1064	683.501951710347	522.615339870417	315.902284742381	128.406886198719
1065	1065	648.377400742769	524.220098183955	334.69769643948	126.668151054033
1066	1066	659.064110410928	520.353633151252	382.22920976611	129.530303601507
1067	1067	662.555969926468	522.941570825775	374.196968608988	132.695213852053
1068	1068	688.129062189354	525.063116578618	351.842628819724	122.572056877378
1069	1069	707.500236562942	526.630157246893	332.111912727031	132.194787016999
1070	1070	671.985828750734	522.20824294522	330.964378793766	128.316022038357
1071	1071	661.566277749504	524.349939708589	316.149225934709	131.616940777756
1072	1072	649.646845032007	521.716015879559	355.169947706303	131.685091235892
1073	1073	667.284532947299	521.963601394465	323.713561005159	128.440816558163
1074	1074	670.733375871802	521.200197267206	326.066316019509	133.648211753075
1075	1075	656.820337009889	520.631540483104	360.378405533683	138.305747273574
1076	1076	673.190397960312	522.213030192004	328.576955394693	133.816080504512
1077	1077	683.881013242978	521.524886178642	337.917842288324	130.015806881843
1078	1078	671.856998822367	521.761471575642	352.879574775223	133.67333643667
1079	1079	685.183729439413	521.835671153188	350.999375364481	124.111777454864
1080	1080	702.909402538997	522.323628121942	338.380601845556	139.266586358948
1081	1081	674.855039842234	520.737854094127	369.76860889873	135.265771526883
1082	1082	697.071649259324	521.990407646754	361.529044206078	128.161855409516
1083	1083	663.223886349387	528.868673960748	368.284120929298	131.475855455736
1084	1084	665.078748605537	524.438027255415	352.757433672602	129.054205688593
1085	1085	663.753005658038	526.834076041535	346.960153067145	131.38269820974
1086	1086	654.150128489502	525.584589913294	341.844005573198	130.383625241996
1087	1087	672.650386828615	524.528153831377	342.867734861085	129.52677164335
1088	1088	674.508269834872	522.342096094198	332.779757448445	131.330111925819
1089	1089	689.945712216695	526.10774293887	341.000572857011	131.358724196074
1090	1090	682.499246105188	519.209157986661	400.287230136167	130.729361955894
1091	1091	669.461353328719	521.477926319272	328.112641758809	129.794787774047
1092	1092	697.719389399169	520.032154224483	355.732030197491	134.133002761494
1093	1093	667.92902205358	522.444037635945	329.516557269879	130.598076818735
1094	1094	681.107281170228	523.344636055039	341.596849307095	135.963814642657
1095	1095	675.439574536586	525.037341006866	338.05627377261	133.271696481706
1096	1096	669.597027940265	514.982308017119	348.833342681861	127.751080838802
1097	1097	674.879945248741	523.929204922761	337.323416881853	131.210941666656
1098	1098	673.027889687618	523.176605843944	355.291791727364	130.563426874876
1099	1099	658.240951631111	529.641858026238	348.037305092146	130.750774874415
1100	1100	680.572780327642	521.960632826625	364.943631462275	124.571304619608
1101	1101	662.587952553372	523.005097702971	345.24889816167	132.557815543969
1102	1102	657.888540676604	525.154954802348	320.384623030514	136.718561133634
1103	1103	668.321628934508	524.749391815439	339.588838703255	129.019131022937
1104	1104	672.358937542244	523.695806332018	359.578032127847	131.538455697498
1105	1105	670.197536359172	522.565225533528	354.069267791475	134.073880329059
1106	1106	675.135553389778	519.931914172821	348.059984896384	134.98730825868
1107	1107	683.596918258428	526.724820819467	321.336504207275	128.041437605118
1108	1108	671.453504816249	523.774283408023	333.432892656599	127.448841783679
1109	1109	660.386952377074	522.122740256037	351.111033230785	128.786861120843
1110	1110	683.800696880377	518.032322238627	342.252869620149	129.763174991299
1111	1111	644.534473063368	523.450898862198	357.777766548029	133.901713339368
1112	1112	662.841356575169	526.266468018948	322.004882767655	128.266705566307
1113	1113	650.373812821572	525.841806499417	364.929790470824	136.096307611605
1114	1114	654.268452926903	518.783372047531	387.662618719349	123.88594632211
1115	1115	665.3619688273	521.983551350269	349.441543876729	127.657560688807
1116	1116	663.27392193024	518.723795983095	342.345391930849	137.810903949337
1117	1117	662.662336595155	524.427804427121	333.455555366847	135.282013794284
1118	1118	656.667934522688	520.823105924804	342.592471271126	130.164006495637
1119	1119	622.069148289656	514.686164817754	342.602032377634	133.224027284473
1120	1120	658.488722392598	529.640866323239	391.387799278425	130.081767711192
1121	1121	662.104165736038	524.422143807932	336.351427119774	132.142970211184
1122	1122	670.560963047126	525.569814260395	328.840095368965	130.021653185785
1123	1123	672.073649670127	522.468519268111	333.707377787738	129.885026793218
1124	1124	682.345242511663	519.314710991558	364.503214349664	131.508638601365
1125	1125	695.237606015956	515.764939505107	362.977391498657	132.30429610773
1126	1126	669.711743804251	525.840858916322	340.654113260412	127.673434291482
1127	1127	675.081354346353	525.464309583431	350.015508003645	135.61249927056
1128	1128	662.417008844409	526.633379411009	372.001072438173	134.107648558824
1129	1129	698.699507999823	525.946517977994	360.493091138306	134.931930997599
1130	1130	676.605559151318	523.162642568007	337.754476900381	130.001748344744
1131	1131	678.925152294544	523.164016462941	331.239818699438	129.921233264732
1132	1132	691.45746095102	526.693767250366	354.125011876193	126.918773020205
1133	1133	655.883113184042	515.424046447612	334.856213993154	130.644063750805
1134	1134	676.563030454325	525.388810578045	334.01684217229	128.007681130172
1135	1135	649.959854447883	521.65865979822	360.33460617152	128.246820343251
1136	1136	638.466627917505	521.423238106623	307.274113406073	131.341526401723
1137	1137	679.290557803328	528.368669872674	348.65896439	134.653746491727
1138	1138	649.360609999548	525.912614505164	345.023641933123	127.260313319826
1139	1139	686.58354797062	523.617510949088	353.672769807318	127.665461758632
1140	1140	649.610137484955	523.82012361228	336.116222241108	130.585216145911
1141	1141	648.77936974436	524.660709008327	337.007619981626	128.694113762562
1142	1142	703.988061150216	524.553357389771	363.092105970036	126.524353051846
1143	1143	691.755965323165	523.241701815335	349.148797347963	125.727538551578
1144	1144	664.498207182829	524.463006819167	344.149193950241	127.522057423887
1145	1145	666.525880981546	521.473125291915	349.119993404832	128.635833792975
1146	1146	691.832745350788	527.206006551036	338.88484835791	131.297205957017
1147	1147	686.511053854149	525.586962940944	339.918174958063	128.494532082145
1148	1148	682.367316829298	519.347069814959	329.501822910175	130.533040815606
1149	1149	687.75752911005	527.671485071399	331.763936362154	126.495220896259
1150	1150	691.910268959614	520.524640789963	358.263316986823	125.366041260076
1151	1151	668.800747190767	525.238478982204	357.838230685513	138.424346465865
1152	1152	658.955240954833	516.372546551213	315.984123546408	127.738565211936
1153	1153	684.772446424095	523.939524025801	366.846952104404	134.244714049752
1154	1154	641.014980149418	527.281587112646	370.842005542873	133.83509579783
1155	1155	679.673766171987	525.897108538638	350.942958948683	131.949917074915
1156	1156	656.093510909063	526.304289803199	350.030655197632	131.270804461718
1157	1157	689.126399435791	517.462117971811	346.303344569823	129.684683492086
1158	1158	640.831394641101	521.540254504652	350.568195221273	134.61210016336
1159	1159	677.730139659889	520.842896928084	351.592066465965	130.201009145206
1160	1160	697.440576058942	524.442142890195	354.741962665668	131.547480731629
1161	1161	689.93248420546	524.565283558587	351.983019013035	127.703706791175
1162	1162	689.881996901725	521.459702672698	330.925862452773	131.235507944338
1163	1163	682.82392597001	522.343906176664	343.572245936194	137.615350581519
1164	1164	699.016152331759	523.178422313954	347.458366657074	134.276515034378
1165	1165	683.061709156307	524.702986830014	329.227338586213	130.294201802308
1166	1166	649.50517104682	522.330665118067	331.571723662821	131.369808962809
1167	1167	694.020026604598	522.835509092272	323.216614436322	132.359184087488
1168	1168	668.508418758494	524.05946368789	337.545901060659	123.971520934312
1169	1169	713.570922171665	523.062224467846	357.331004140423	129.70465504733
1170	1170	669.412827617388	524.663631357083	308.898013957075	129.042529527716
1171	1171	682.027657200618	524.259553977085	345.444920124721	130.556581175116
1172	1172	688.132689821619	523.044967010999	346.080696197342	129.985638941718
1173	1173	681.593242057249	520.778054546679	381.640198495189	127.289179068338
1174	1174	649.035743064261	521.702249968473	343.437044775945	128.622765258179
1175	1175	679.924096599502	519.077423162597	354.747533705247	131.023364210166
1176	1176	664.794273211068	522.589256558701	330.245567705778	130.687089240433
1177	1177	668.232165207497	521.949475605438	320.452272689169	129.736698865446
1178	1178	669.580219822962	522.81940412873	334.86901334648	126.799492243129
1179	1179	682.463462369932	517.52055419413	335.93084408389	132.692328742232
1180	1180	654.82332165107	527.182634438771	344.338486760367	130.294095143772
1181	1181	668.632217082595	520.022066619126	337.246650204128	131.905947501576
1182	1182	654.765505074751	524.321820900108	338.978325748117	128.717338767937
1183	1183	642.696038365623	530.236512531743	354.467126574934	133.032648008646
1184	1184	677.610844598899	521.658946867844	350.545035909748	123.963241925039
1185	1185	647.025387276074	524.854641975434	335.577595223631	136.186176620984
1186	1186	683.832373196132	525.067762571443	332.903013049774	130.264736795245
1187	1187	680.286120703228	523.106661873246	355.508956906006	130.652015852373
1188	1188	651.823352836401	523.437677627801	323.16506073392	134.107509169416
1189	1189	672.957741335399	524.631726332472	354.444935316951	129.734623849716
1190	1190	666.352036558946	524.082070017242	360.857504713945	134.252246351137
1191	1191	674.449041213386	524.216795151535	350.657037935014	135.495386283288
1192	1192	669.938237624696	520.229567579348	334.595947893725	131.910446289975
1193	1193	674.781607801219	522.484729421349	347.777603736161	129.642487720665
1194	1194	664.014203155929	519.930480510579	325.832671918796	126.921432220688
1195	1195	698.302070433735	521.220703960265	365.300652883522	132.870531603171
1196	1196	685.455389624961	519.501633068135	361.600911617672	127.092393935156
1197	1197	704.732942857808	523.040848174223	330.150632361362	133.060955148421
1198	1198	678.718919384447	522.028179314231	339.150039041671	127.953813037154
1199	1199	687.58270285428	520.602714189382	340.545927401727	126.581725881936
1200	1200	699.52378548925	518.799191195575	353.424643375	133.317315441644
1201	1201	675.965347576547	527.473705682316	331.419073506934	128.700626961268
1202	1202	684.822453850756	521.907568901527	372.699151139202	129.217339723955
1203	1203	705.595218911788	527.189422247509	344.757333936029	135.439257177294
1204	1204	656.536740974931	523.936202528576	351.227593280429	133.9092138145
1205	1205	665.244194783911	526.267493318653	357.025637198944	128.401896219859
1206	1206	681.215559214547	522.101523354068	351.118968458026	134.010729479692
1207	1207	686.531428395151	525.36272129427	333.40429203948	128.678655143786
1208	1208	656.827407798854	520.810280371759	327.225590353522	126.450186540341
1209	1209	675.423738436132	525.340604185449	330.916057987453	131.506102138603
1210	1210	643.709931810104	524.589780068939	318.801471828014	125.789861873201
1211	1211	683.406048812609	523.259705916896	361.546213398863	129.797166247075
1212	1212	678.298068572963	528.586632912813	360.292518019592	130.613202275922
1213	1213	669.333963771696	522.355976475601	366.438702263508	130.853116955505
1214	1214	658.069954673381	525.236155924943	337.517356839091	136.834013729363
1215	1215	679.365790087188	525.44573892547	340.098687309957	125.746514197307
1216	1216	693.67135001947	522.093834180576	337.614664197486	128.945378762875
1217	1217	666.33010056027	522.179611412984	316.765882093335	129.027845812851
1218	1218	673.655778206186	520.997215759469	338.454008456118	131.623244170227
1219	1219	671.757534007199	521.892691187675	332.985283767596	130.009859676765
1220	1220	680.305099782182	520.145064093997	332.024801696145	131.41574169018
1221	1221	661.605528863303	520.685411773125	355.266822982201	130.635169964568
1222	1222	664.46005012819	524.478213497988	363.920221988243	133.737744467695
1223	1223	689.892745221725	524.601512633252	330.496946019531	132.139572027267
1224	1224	656.535269114033	524.852463165893	349.074738134986	130.001711599932
1225	1225	682.646929602894	522.789940693136	359.563663542991	131.86519252513
1226	1226	647.01438547383	528.767201730657	327.918052160916	127.77852463255
1227	1227	652.611005187101	522.584486268695	325.554507182402	131.846337212972
1228	1228	679.67838547807	531.839056808995	351.491743398352	127.807155283639
1229	1229	676.209814931205	522.188696196055	350.677816616334	132.546611660204
1230	1230	655.07932551857	518.610201515048	318.628738577186	131.217403140549
1231	1231	634.395383698868	524.936196455754	344.58341482932	139.589183166732
1232	1232	659.894259387528	524.964445029016	337.14385713502	131.993957956822
1233	1233	663.199337503146	524.903591321872	342.02656074695	131.288049879658
1234	1234	670.428457194311	525.865827194269	362.379535114476	129.77204692067
1235	1235	643.587415371994	522.938886774877	370.67729305493	137.469668199333
1236	1236	680.10705111708	523.477507379922	337.846841663037	129.081063579264
1237	1237	660.323663298836	520.75284648373	351.16580771438	135.849461552625
1238	1238	667.109919539858	525.184701313026	362.37161786568	125.887854245411
1239	1239	657.804307996275	526.655943111821	358.605893275365	133.304988312529
1240	1240	686.160869192473	523.230626703803	382.94510248125	135.5953256666
1241	1241	656.445071334078	526.185474842544	326.986076883272	130.040937293027
1242	1242	666.376835511323	523.941873821611	348.579516921207	131.031757609208
1243	1243	712.167886123864	519.13957518369	343.900239239991	128.189451365585
1244	1244	679.641775871741	525.048837373835	342.508764424174	132.288037297071
1245	1245	660.577237450876	525.388509236357	355.409537430741	134.277608727634
1246	1246	665.294683361425	526.189580715943	307.337460375324	133.930789728609
1247	1247	633.630226788392	522.226742221513	299.084881397529	128.453294137096
1248	1248	684.118624485012	520.861947159773	327.839638831783	129.137002133128
1249	1249	672.841598094035	524.262844273515	343.636484891598	129.059393255605
1250	1250	675.62470187281	525.441679551065	341.38717265805	129.173961677701
1251	1251	682.049859871921	524.991066709233	353.232931612954	126.125661285165
1252	1252	658.128090096681	522.613480868302	353.913356601691	128.113974157474
1253	1253	681.335191581362	524.68320444891	362.911864000134	131.006442289255
1254	1254	669.484910156173	528.269301532328	348.820094084766	129.411210141871
1255	1255	684.750694479131	528.074297928904	364.992954468296	134.477490609248
1256	1256	657.39677503753	522.625811498242	334.361982129791	132.56747685502
1257	1257	660.652456381752	523.889427667121	338.558735196024	129.982541826332
1258	1258	642.740631807218	523.048616733915	360.808589419233	134.274936038451
1259	1259	687.613755318463	522.910879955748	344.231503924024	129.193878681277
1260	1260	648.03833275628	524.772058930168	354.867394489436	132.708744129114
1261	1261	687.866670210595	525.5952550588	332.725257179195	132.163062317503
1262	1262	676.469149949741	523.457385766207	350.59138944529	133.522815025448
1263	1263	660.40801009426	523.184477924949	321.667057234409	133.801727127795
1264	1264	686.987345988073	524.882654712671	339.038859739002	128.681652101041
1265	1265	642.650982860681	519.347884371949	353.594051725293	128.420447152808
1266	1266	693.147996610341	521.862553822271	329.121781493219	125.849124348771
1267	1267	677.287165137041	522.302806611089	381.003496341476	131.458502009936
1268	1268	635.911293658143	523.214883818519	366.38522166269	130.645100316787
1269	1269	657.285651690108	519.872751245771	332.799339442456	129.381009358358
1270	1270	649.06120644177	524.695711927281	350.853498289527	133.540405314366
1271	1271	672.778398565864	523.555067244886	352.572274376988	133.495315552048
1272	1272	636.360153725125	519.288389550382	367.512475697735	131.693947288816
1273	1273	679.270931084627	519.556786449414	346.848655115407	135.23121708591
1274	1274	697.462969133651	526.296875364286	340.582101464351	127.833832872748
1275	1275	671.084806888861	522.846552212276	324.378877256551	124.523617450823
1276	1276	654.211921551733	522.950824325988	327.957357735278	135.500599722828
1277	1277	661.432107543662	522.55641448497	307.188526412584	129.357123071076
1278	1278	651.535011744811	526.067170046399	357.319839978511	130.793262425672
1279	1279	666.766805504424	522.536672101795	341.760472788153	130.125461997519
1280	1280	687.554086425003	521.194762437201	362.806312030486	129.32928366082
1281	1281	649.866450980161	520.751643679194	337.183154321777	136.424987347317
1282	1282	671.17682859928	532.097566031186	370.997595704026	131.366025382314
1283	1283	681.217758775262	520.154063456007	358.546004732743	123.440145049819
1284	1284	641.438064412688	521.418768748335	334.710376797306	129.256165104299
1285	1285	681.491599819991	525.455747147867	335.285198953378	130.665817964664
1286	1286	657.133870313873	523.734692171988	356.809958384855	123.693865808224
1287	1287	678.140022475568	519.719897736065	381.723207767681	131.935402014028
1288	1288	706.11604822232	525.224022760981	333.628248212662	135.791732010228
1289	1289	653.230440034048	525.208043663962	345.811875266198	129.74143454026
1290	1290	660.400127084806	516.048483541558	363.82045029196	134.25450199332
1291	1291	662.980165151166	523.800280953596	360.86713086529	136.077569159452
1292	1292	662.220952560225	521.897272865781	322.666337415669	135.89484261635
1293	1293	669.696751875677	518.680511697651	368.347548105465	133.09147092844
1294	1294	671.848280037438	526.776658631272	334.303055386911	130.86102749857
1295	1295	647.325921939954	518.784955196878	351.447062846319	136.999759353338
1296	1296	660.461010675888	521.437361050737	371.583155261688	127.932907913144
1297	1297	665.927534419154	521.207156966087	327.755070847317	136.757153264276
1298	1298	694.564044283156	520.301668467893	348.761849473193	131.990340767508
1299	1299	667.938400404351	522.12598471804	345.72233586578	133.539036652975
1300	1300	685.527534683508	520.406345617545	330.064231190933	129.71424952308
1301	1301	695.100127931263	521.898179570017	363.624047955008	134.968802639831
1302	1302	704.935746980525	522.580335219326	334.893706896709	133.829238037337
1303	1303	668.271401542738	525.660495645611	309.325442019018	134.100818204041
1304	1304	674.445111264384	526.100732965513	349.715650987876	129.914706610571
1305	1305	630.074390073155	522.706760541988	343.156682244478	134.432157802852
1306	1306	654.096482252414	519.466826054336	367.91707749456	130.228924536846
1307	1307	648.082315835265	524.985805408808	333.227804107582	130.792287405526
1308	1308	660.788651871939	525.789339986519	353.390627037986	131.231644331719
1309	1309	669.469986025492	521.154254433502	291.443713867511	133.932549097181
1310	1310	665.653043577678	516.04423289246	305.05829084993	135.269834402136
1311	1311	630.20741410284	518.845302068859	396.735117406757	134.709603811539
1312	1312	662.666056632037	517.029252313663	403.103233384845	131.631876198949
1313	1313	658.103198948425	521.017353075443	317.815941632902	129.928706543894
1314	1314	675.94686084802	521.224236322836	348.242489588546	126.865486786351
1315	1315	668.8891043962	521.302136600275	337.15334399525	135.688522042672
1316	1316	671.713572043105	522.111955661314	344.407985870326	129.658643035393
1317	1317	678.925792910184	517.975237948726	357.467075769281	130.442560576085
1318	1318	695.815197680054	523.947681055898	352.040603280632	127.353891050304
1319	1319	698.446397835183	523.147527801241	304.68002663248	131.219984541106
1320	1320	668.881432406036	521.509542963635	347.974008977961	133.509234780532
1321	1321	658.231121147815	523.607929260831	344.059043134723	129.881061177722
1322	1322	666.113194682417	520.38299653214	332.606154964964	130.49455273382
1323	1323	676.846923290441	523.546872403302	328.235614176579	134.348926489117
1324	1324	669.828267261068	522.932087138562	342.993086987124	127.697034857586
1325	1325	669.515709574699	522.559559484908	338.427537163628	131.101366767465
1326	1326	668.057578729522	521.693178300225	355.738317391129	126.743119182909
1327	1327	685.923597211969	516.709073210919	348.169616657307	128.83871730611
1328	1328	633.56886060373	528.453139264205	341.175326335446	135.195303984386
1329	1329	663.725840690291	529.860004475141	362.011163199707	132.930283918868
1330	1330	687.83954580356	527.899752479058	353.616869041178	133.680113395824
1331	1331	690.388740924947	522.500979933374	362.603338578295	131.750701812486
1332	1332	708.630800347607	518.457047090937	325.808689519645	127.18253542772
1333	1333	655.217131190877	522.880843040822	340.832529725342	132.765496137309
1334	1334	682.084758997439	525.125159879064	340.977408865063	132.386747729028
1335	1335	667.449570916883	522.390421509474	337.02137275471	134.23899923156
1336	1336	663.256607597623	526.115139211658	339.780651693509	133.572252405536
1337	1337	671.704122693425	523.599839172461	360.855006590557	125.022758046099
1338	1338	699.987507973741	519.490685087677	320.569800300113	131.42034272844
1339	1339	691.430716562097	526.684764028865	360.744622571408	128.706300652425
1340	1340	671.026991590641	519.22886701736	337.430980626064	135.417586631364
1341	1341	662.840404140358	527.959619041059	345.989828922239	127.860286607678
1342	1342	697.334186351653	525.213113671865	323.753318351362	126.317824944086
1343	1343	684.867600002623	520.625355810412	359.234041095134	131.779553477266
1344	1344	674.359690109397	531.150600252397	330.325280420502	128.759513091342
1345	1345	656.123194213858	521.429213486069	361.704899947114	125.898747700131
1346	1346	665.677141144832	521.796538262677	346.590481038297	132.088976690861
1347	1347	668.289228143485	519.704162649076	344.550147322286	130.423793516937
1348	1348	682.769500673333	516.468484456872	384.926215821527	133.584245462195
1349	1349	670.762652497358	519.665236071713	357.786580851139	135.711222758244
1350	1350	691.082900632276	522.036633663926	335.642443009164	131.365760614164
1351	1351	670.075134919227	518.66611258388	338.593122002975	128.484830096986
1352	1352	672.621935325356	525.192815570441	346.937827399912	134.661033377378
1353	1353	668.991114213383	520.763962026373	381.400265925547	131.529868814814
1354	1354	679.363218779233	526.082154662338	347.620314698447	130.966167635399
1355	1355	682.59984302249	522.744658894178	319.048754197182	132.769600786296
1356	1356	697.210418243148	527.825256261109	322.943979171996	131.102899226528
1357	1357	680.937362417179	526.869733199648	338.034831978982	130.460313728893
1358	1358	683.70195470063	518.39458713551	331.635358069504	130.600976696004
1359	1359	678.42477247945	521.147454600734	332.455433258659	128.879142004618
1360	1360	677.716656932739	523.370799231929	348.96237918759	136.630660847983
1361	1361	648.066268937387	521.896835708717	326.168329990845	135.808843959475
1362	1362	679.296374965111	519.609088640995	352.336581349524	131.6161507636
1363	1363	636.378606161862	524.158609394387	356.125479914445	127.358962682405
1364	1364	651.821140748389	526.157594505584	350.351518229318	134.427412762579
1365	1365	657.471318105373	519.40346320129	344.343871007632	136.102467913077
1366	1366	680.755289907914	522.100572784257	316.947147264952	132.894681832397
1367	1367	676.425193160924	524.50660260116	339.482842714417	128.684968370282
1368	1368	681.330791264745	523.795050925075	301.05792496216	133.280733162429
1369	1369	674.338419561568	526.175351187998	341.503753449281	133.512459517744
1370	1370	641.015916753957	521.936282022977	349.04508235416	129.186133961571
1371	1371	682.274633997867	525.418400305045	341.221937531697	134.348700732821
1372	1372	665.994490596837	520.504205344422	361.052131097257	128.132277017343
1373	1373	676.194534460125	523.554855092803	330.99171515934	127.200181028428
1374	1374	694.142869674288	526.800717156258	346.728738272692	128.647210354146
1375	1375	655.331838548059	524.810823306912	379.619497892352	132.747559263641
1376	1376	695.41017496276	526.030856756321	357.112576697563	127.40571586447
1377	1377	661.122095467448	520.557184168297	311.062555991466	126.526828193201
1378	1378	644.304305570748	517.329729091569	334.787875250662	129.405123265231
1379	1379	657.182565591894	526.19422610347	351.385982450172	131.133073890601
1380	1380	687.302848108814	528.339848232672	346.958117712699	127.861298119301
1381	1381	682.03009185298	518.889887438098	347.748064415013	129.920346046811
1382	1382	662.711867401704	519.148787438672	353.896107460305	128.495580256895
1383	1383	695.863345781699	524.659920297881	356.204801144426	127.15235546351
1384	1384	632.385690070057	531.331740029652	334.039987669649	128.884674661551
1385	1385	683.119201134088	520.429764730194	334.667813466295	128.309693820956
1386	1386	689.580012147041	520.241519658313	347.475293566462	130.774191983012
1387	1387	673.79925479471	527.494747470819	309.644327940549	130.248933883865
1388	1388	684.410354729665	528.799477421637	337.005180494904	131.02094074914
1389	1389	662.650381459522	524.398704292803	344.221725462409	135.217986168015
1390	1390	688.188249315085	523.946099721564	315.210265861749	126.868182234739
1391	1391	654.526023769908	520.619369505359	328.477901876247	134.882466012771
1392	1392	679.533839623595	524.394328434299	345.654077499443	129.891412328681
1393	1393	656.515501277218	521.448211107847	338.204177283356	128.196019555738
1394	1394	671.337541031826	521.66840002563	338.001081604605	125.245414796805
1395	1395	651.269202857117	528.880151971136	356.465228387415	135.148899839123
1396	1396	686.439317621146	524.249093221773	357.859756116722	137.482636691585
1397	1397	657.715254967553	524.444433715842	332.115705915548	133.873835248053
1398	1398	681.207311569214	524.473454517946	353.275387237323	129.849060598043
1399	1399	667.882457852437	521.136835283896	363.388324046016	129.956214014998
1400	1400	667.170944595715	519.582686614117	350.77421355083	128.553224017434
1401	1401	664.112322342676	524.755672872157	355.640677970383	126.291246725553
1402	1402	649.890865471759	522.341415888545	325.95690244872	137.840420271783
1403	1403	686.151226239273	524.248798357393	341.396814092284	129.986086712391
1404	1404	651.997061943617	523.67009994361	371.707892649371	129.671748050492
1405	1405	659.814904500633	519.421461294332	350.291596973074	132.532717462104
1406	1406	681.102055534258	522.824317386898	335.36397231644	131.460510096173
1407	1407	670.561524171217	522.232502115405	346.875805957665	134.48050725191
1408	1408	663.869401378891	523.556829676852	364.28151970068	129.164207043395
1409	1409	655.236772337578	517.185101513277	316.937859959255	126.208418226184
1410	1410	685.311554284234	525.60936125171	333.275818471235	128.345077697307
1411	1411	657.476264496361	525.627697939795	332.070923339966	132.941825456237
1412	1412	676.250884768758	517.67341762618	327.746288797864	133.049801325026
1413	1413	701.213277741847	527.867343903675	357.687205698665	125.959216077988
1414	1414	704.417087651428	516.824237954925	342.427637399899	134.122567566141
1415	1415	641.006650317922	523.883922319617	362.572167807141	134.836354067791
1416	1416	648.695438414766	516.802880516268	342.290483354035	132.334532656226
1417	1417	706.200666711787	520.296175571545	329.316699590031	131.273512842734
1418	1418	669.414439688063	522.441391495729	372.06368971101	128.604813947753
1419	1419	685.739163972282	521.875071256123	328.95509140652	135.822392331922
1420	1420	652.456211994633	529.205704753366	321.752467653007	131.396243890743
1421	1421	656.194990067278	524.820800038715	357.473302698774	131.451692691864
1422	1422	665.300445656644	522.430903477764	365.879524306608	127.374133132845
1423	1423	696.464786580454	523.896479659326	340.752649587256	131.598526647616
1424	1424	673.409800818734	524.830484897789	337.171225296078	128.926180143164
1425	1425	666.001241916375	521.81703089546	368.34750725929	127.421607151367
1426	1426	662.083898052095	529.563676192558	341.149997389453	131.655744742326
1427	1427	658.607620107252	524.234017054579	346.730427183597	133.940256604295
1428	1428	689.584703997737	523.738231977822	346.175702705971	136.175627582272
1429	1429	709.406197931557	522.296575813357	357.735382191224	130.439923705442
1430	1430	706.328687924386	527.049086246769	379.132471863431	134.585250084228
1431	1431	673.467992587915	521.738653227107	332.536957968355	131.050196653042
1432	1432	715.054182161181	531.920789314935	325.311494334988	127.898678620539
1433	1433	667.97700762248	525.809684247533	356.527662107425	131.931254867657
1434	1434	676.510457507109	527.644241889458	351.590361777622	130.710554485327
1435	1435	700.417319446834	519.416100735026	345.67131320914	129.89812852753
1436	1436	639.602596563062	520.656181028888	358.96004240637	130.459091874293
1437	1437	699.301201524761	519.956228667443	333.655193536768	130.748573018206
1438	1438	652.731800149443	523.835661233004	327.151202300218	133.673658085031
1439	1439	691.397300246301	528.301521907628	353.343324508141	134.70176809044
1440	1440	684.342064235565	526.716545381001	339.855330831187	128.42902348764
1441	1441	677.158783947161	521.565366815249	333.294696790624	127.669465998477
1442	1442	680.92817531279	517.319045359267	345.639263370747	131.632810606278
1443	1443	688.854440582176	523.103384645607	338.517251957969	128.79005113007
1444	1444	691.930734220175	523.763118610655	358.273487500869	128.112589709755
1445	1445	698.035956399192	527.79017275838	356.067262501589	133.679036277931
1446	1446	674.145214384121	520.371384952373	366.668409564717	131.886526625661
1447	1447	683.410696695911	521.925634029973	332.547541722137	133.269615435637
1448	1448	667.135304513321	525.651282660109	368.190244310087	132.562727114209
1449	1449	674.405219193128	522.605129277776	362.267044364214	131.242295091471
1450	1450	638.985393756304	528.116562096948	313.250744026018	136.726207962822
1451	1451	680.15966593601	527.57956075394	320.420868217209	132.848569343951
1452	1452	686.00540599344	523.749151922771	328.597081759727	128.20762059622
1453	1453	672.66426651607	522.625012172303	345.267558193328	129.437717203489
1454	1454	696.550976006648	524.804127413003	323.243150931867	129.302302084226
1455	1455	675.964373250056	519.849103705502	362.175240704645	135.011297902781
1456	1456	677.982697612526	526.280036681629	340.867409853805	127.941914129826
1457	1457	677.370421507947	527.323836092976	347.698518299096	131.262366776911
1458	1458	691.430218613366	517.534956958711	352.627496508202	136.656628496421
1459	1459	661.866214614412	522.393205424774	362.844479587322	131.677790207534
1460	1460	652.251186281083	521.915650029981	335.43329048251	132.143706473615
1461	1461	680.870039552086	520.715710452309	329.68274938849	133.633669593053
1462	1462	649.437010659519	522.340231535527	366.65858705412	131.400329367054
1463	1463	683.098311924729	526.712174996906	344.48886376486	134.663574944249
1464	1464	677.087438235937	523.117423618262	369.680738667856	133.440394394115
1465	1465	689.708306344593	523.818266496335	362.936362288734	135.335585639786
1466	1466	668.633182871106	517.504551733788	355.495206072136	135.763195280259
1467	1467	674.553540072931	522.765364993946	332.682246583852	132.176305545462
1468	1468	644.981239478803	532.356900024745	320.556204014439	129.557471608808
1469	1469	662.570269352998	523.812141863894	317.063549994547	130.612205871777
1470	1470	696.086720581668	521.580813049636	320.528141497465	129.412035005359
1471	1471	679.29219750266	523.754833940135	326.013787036183	131.302943326846
1472	1472	689.256712665356	522.910551495335	348.627440998231	133.953143920154
1473	1473	665.250318921817	526.974016149192	340.792080687834	130.842689505929
1474	1474	657.496723836341	526.889733923616	350.321985731273	130.951404298267
1475	1475	693.556079852978	524.397640649881	342.22302055779	125.754538253862
1476	1476	667.772832670212	525.523627209295	356.645273798734	132.832500177438
1477	1477	639.195978277519	527.384182840748	331.761479760343	122.802332632443
1478	1478	682.578934619354	526.008507090064	343.015929108835	133.433227319522
1479	1479	670.426908257382	526.436733538884	361.962468313113	128.067207097966
1480	1480	677.414303667853	527.423696000791	336.714436510192	130.806930065881
1481	1481	702.350241058202	520.139444717845	338.633210789048	130.581316635887
1482	1482	665.383902618653	523.42898794066	350.709880904135	132.551988536507
1483	1483	683.903851639637	518.125202121475	351.98890841729	127.326267798153
1484	1484	666.534496076345	519.624074315593	319.032511135463	129.932495961233
1485	1485	686.197614904174	524.730648223636	325.826947884554	135.52024780697
1486	1486	710.741114973915	526.011215705143	350.489164907578	133.653918290157
1487	1487	668.067368598255	525.221941522347	346.134941737919	125.436309272991
1488	1488	703.087661744038	517.028610550237	363.142490024408	131.499651266415
1489	1489	700.895442072313	526.584598609706	353.126003131478	128.854276972322
1490	1490	659.080827304858	518.596615905626	369.243697475614	130.177926698126
1491	1491	703.917393303467	524.765300402032	355.843291506211	131.374661308273
1492	1492	662.423862379833	521.699726998034	347.810779009533	128.748057525183
1493	1493	682.990289086778	525.054520288615	316.788300426751	129.710293311275
1494	1494	670.781223276881	522.48993586796	363.888948757039	131.439705029351
1495	1495	636.611215846257	524.002296895228	350.215163466526	130.878987116641
1496	1496	663.180400062969	520.436613794841	358.503000483983	132.788002538564
1497	1497	669.17918191742	523.204487571282	351.116704275194	127.522994329099
1498	1498	689.000439248813	522.901960156891	371.600726062197	131.767183572633
1499	1499	646.088225330067	527.821264576532	314.957612289769	134.014953732353
1500	1500	675.59597910304	522.617109031346	352.69343655895	125.395056691169
1501	1501	696.583330572943	528.233010507335	322.903750354401	125.231863803876
1502	1502	670.882645477545	521.39239184449	337.31293987507	134.637904843698
1503	1503	687.726258964632	520.752974449072	347.340344888364	130.035057919997
1504	1504	642.661192411869	519.720623375769	333.481135322846	133.61558063595
1505	1505	668.372950896481	524.543693551518	351.721076816968	125.3775865736
1506	1506	660.296506814182	525.201362401525	330.235862815433	133.630077592842
1507	1507	668.768978550753	523.898756892752	345.481755267899	131.529965604448
1508	1508	649.045741871784	525.80676063982	351.704952402188	128.306910910641
1509	1509	683.634138224784	524.497102055374	353.810820920944	132.944055139263
1510	1510	654.96122956441	523.55449676761	316.996703091753	133.076166985493
1511	1511	697.139689829748	522.19879677753	350.818207373254	128.566387977519
1512	1512	685.040975686333	520.434929605143	335.662509137966	128.075057201638
1513	1513	663.017334885808	517.656686494491	335.337090740937	131.465042975384
1514	1514	658.559352027734	521.658470041812	328.969393278223	131.920246063693
1515	1515	666.988409211557	526.320075866704	342.830047713712	133.71305815911
1516	1516	655.01083820569	518.943875859519	323.865848082529	128.006956902307
1517	1517	663.140601973188	524.362788926683	342.54987925805	134.00045537681
1518	1518	686.792192273694	522.650769184886	376.552331745544	140.365793152216
1519	1519	667.437313709131	525.04116903394	337.591471417409	133.239989898554
1520	1520	682.440641540811	523.024344714969	344.994583818088	133.581461426666
1521	1521	690.087138056638	524.358712977565	358.576724040616	132.180513807088
1522	1522	660.427349098322	523.562056782685	314.451580608258	129.612996668439
1523	1523	667.66094544461	529.116807851451	314.421294637292	133.484947068025
1524	1524	654.028886229461	530.114560547433	351.231734888335	122.518705462983
1525	1525	664.229808138106	529.046377722317	346.162540517359	128.480147019345
1526	1526	673.162407427434	523.453348137962	361.672003359456	130.453189701503
1527	1527	686.695070871015	527.0314998534	308.827845151845	135.268131404
1528	1528	653.112134523989	522.191845972406	339.912630259843	131.424493125178
1529	1529	643.623777473675	520.084478060965	351.126562622425	131.114435959351
1530	1530	651.501733699472	525.437109696291	356.799522638264	127.613846901481
1531	1531	657.655745447147	525.717027768487	343.944141008406	129.299964311755
1532	1532	700.178348146548	522.590202190001	354.03392604133	124.020956681549
1533	1533	670.479405951503	521.738741656777	329.321431831514	130.947166045819
1534	1534	701.961752317716	523.446557125311	341.462595875072	134.570860760732
1535	1535	668.857902745786	523.522795733116	358.504611617804	131.20323206749
1536	1536	650.409169248576	516.257449979374	325.937062110205	128.400929373788
1537	1537	656.826101902535	522.168009978592	357.603288170135	128.039603697116
1538	1538	677.91768938371	526.034446033155	335.178363541499	128.593409206993
1539	1539	685.684597900384	521.373090313122	354.541343946077	132.465135331124
1540	1540	671.958722112228	526.283332711213	365.074190563513	125.077423038074
1541	1541	675.05537538281	527.798004400645	380.48222597303	134.156355836319
1542	1542	654.326975469527	522.692650893397	355.640717925689	129.60157467625
1543	1543	684.098166044473	520.359788476693	353.725759574655	130.19168002656
1544	1544	671.779517737063	520.77786545107	331.592188476123	131.035032766096
1545	1545	657.263367087159	520.519764159274	345.543532654533	132.481492389419
1546	1546	653.552229836346	519.723747122278	341.907736710108	132.662374197913
1547	1547	669.556019615513	519.957943052039	339.375688178046	129.264735947912
1548	1548	644.418109859799	517.676679208187	346.822092563895	134.942565934348
1549	1549	669.497937550423	524.621683866485	350.878839623427	127.412632882959
1550	1550	682.682803350105	526.771907474827	320.917837470767	134.555346896757
1551	1551	699.255608587421	518.349896383479	316.309568857586	133.948920282668
1552	1552	690.335299061027	521.389570439644	329.798742772697	135.451243010372
1553	1553	681.830901949045	523.730849412128	341.281798311306	135.74414815964
1554	1554	691.338505002044	521.145268368541	323.884926665584	134.837292350738
1555	1555	679.143536751784	520.739220947162	324.323842903771	133.036679482047
1556	1556	705.77797345586	527.584115596933	348.905801703569	133.122888913459
1557	1557	656.641422718506	522.862706926167	328.580773935195	127.304806761391
1558	1558	667.484169917491	522.825853842926	324.662599452512	137.111193157485
1559	1559	655.7816599584	526.231296208466	348.60646554036	134.27445584292
1560	1560	680.086599747199	525.45868284549	328.348383908723	130.599333433955
1561	1561	671.178846509181	520.185411393345	364.052771720757	133.671879452606
1562	1562	668.35622870927	521.304066980858	348.737848227046	130.861555109365
1563	1563	672.922875302458	522.81798899389	347.69391989824	129.177683425244
1564	1564	645.650450732613	523.525621178101	325.404936782859	132.48100613727
1565	1565	670.471789219064	519.718310537411	362.682920290866	132.066823151822
1566	1566	685.245094695873	527.107466662461	319.772889649136	129.338492377094
1567	1567	675.951548317893	519.969572612395	330.175588408904	129.177326321644
1568	1568	671.044226932619	522.53654947747	362.269212052675	127.033800761301
1569	1569	645.580457588219	527.555162679809	310.676550446917	134.411251947654
1570	1570	695.367776152627	523.890727492742	355.680642760757	131.126613254362
1571	1571	705.148900214767	521.642526823961	336.326558120549	130.686936513259
1572	1572	655.28603346711	526.24443589792	340.015949233066	126.710042224696
1573	1573	642.969978946417	519.187107548687	359.487236336589	132.881980034226
1574	1574	682.521700789656	524.33915874233	350.468658286455	129.593623676551
1575	1575	654.300435512755	521.324032578377	348.582163039106	133.603669170461
1576	1576	688.399843532006	523.945215197162	333.162579279921	135.509507306059
1577	1577	689.856365331209	526.503721946591	327.049443408429	130.859737950275
1578	1578	660.366833830926	517.101960619884	346.36859454261	131.551624301839
1579	1579	680.853343867087	518.241466290397	334.987951696985	132.631752213302
1580	1580	675.185392587391	526.955753085933	310.814545506435	131.997611402492
1581	1581	686.454644654657	525.520059859589	394.476881362551	130.570005404185
1582	1582	688.880449383611	523.063384912484	365.318629750891	134.533202076695
1583	1583	660.19392916357	521.004201739595	342.22057059752	129.967144134829
1584	1584	649.541081110272	524.43307201937	319.169607846517	127.857313636351
1585	1585	658.453311635577	518.903895502971	338.739376659604	129.401564702366
1586	1586	690.272204104043	522.282720290109	337.855036116842	129.023670957431
1587	1587	672.344288916315	528.106459178597	341.303394310597	132.656929429472
1588	1588	664.426744775444	520.751847700584	309.181166266238	129.293898791036
1589	1589	679.549367335108	521.778087531441	372.820919181901	131.070398631824
1590	1590	665.3011866702	523.176119977342	343.448404265611	132.184685566332
1591	1591	675.735632629784	527.689580669795	333.577773394376	133.594613208738
1592	1592	685.277170806251	520.958422486605	328.127911063477	130.628782429079
1593	1593	684.466064074912	525.702600838981	354.792547813661	133.561592624446
1594	1594	691.880716738611	523.018108997691	332.045841599257	133.511298261382
1595	1595	679.821379120777	522.942567479798	341.671456773832	132.186216593663
1596	1596	673.599897894511	520.084763480859	348.339552434381	126.977801879668
1597	1597	668.08537149849	525.11698643324	342.561368840304	129.285691397834
1598	1598	696.602782890563	521.346851326583	355.251163378773	130.468711398411
1599	1599	635.685992559603	522.989684735459	353.995844931272	132.336442406537
1600	1600	685.709907092657	524.125170529607	317.2112690605	131.813800503393
1601	1601	676.028718030831	522.256173440126	334.004142825608	127.578868804783
1602	1602	634.022599002738	521.571327352067	348.2689144944	125.924154904064
1603	1603	686.480446160228	519.393049628659	338.197095721972	128.785200704428
1604	1604	649.225724467048	522.483704628587	307.113388436381	132.104041753613
1605	1605	672.133504698586	525.336018464672	323.076317792958	134.548012082681
1606	1606	653.562769664206	525.372227227419	363.210339802963	133.570639215286
1607	1607	694.329542179172	521.014026611153	322.899383205252	131.311677991612
1608	1608	676.633662428564	527.637842215998	355.433859213999	128.23512416492
1609	1609	676.836049783832	523.211791161511	319.6101445071	130.599756955768
1610	1610	675.879130451264	518.847168078924	344.195053301753	130.470747310761
1611	1611	677.007689215914	519.52374806303	347.478047213973	129.322292699534
1612	1612	707.43956349676	519.360894003999	319.573736535096	131.034901803625
1613	1613	681.422326628395	520.230137191537	331.177345420296	133.26509691339
1614	1614	681.179954356049	525.434438129886	333.830573074207	132.372561173188
1615	1615	672.018953716532	519.781400812676	329.611477680255	130.557094781087
1616	1616	678.191665782124	523.689587813705	357.52113811084	133.893439343597
1617	1617	674.711122860708	516.011752120103	344.910885245699	137.25304918423
1618	1618	634.022726200307	526.266052120111	332.750561825494	130.236383486443
1619	1619	683.076781133133	521.598339862344	349.638295652289	129.52668515934
1620	1620	677.406159893696	524.625331409789	334.071734620264	133.880182443857
1621	1621	663.509253419682	524.37954835109	358.435016666633	124.801480083116
1622	1622	662.236831705821	522.026545282955	348.013592052339	136.567395489226
1623	1623	684.708858246824	519.971592222618	352.911363931835	132.359550062574
1624	1624	700.600306771056	520.298894932123	350.379600430824	130.848659193609
1625	1625	658.118302476274	519.228782774351	339.996958739006	129.784585179809
1626	1626	648.577161802261	519.895629950014	336.851528503142	131.470689537918
1627	1627	661.400227336675	516.556432645271	354.121593557059	132.50445063756
1628	1628	656.750508255771	528.589946104098	349.759203885099	133.418016763054
1629	1629	644.940949842332	524.258061563398	354.696114229891	131.932975972618
1630	1630	687.220509992627	526.251182697755	354.438362645733	132.893918669918
1631	1631	642.023975904281	521.691464374926	344.712569557517	131.239707702754
1632	1632	669.753363797777	520.381115974107	359.762026192779	134.861828692643
1633	1633	666.514559919092	521.766511432416	321.548284963008	129.075410270784
1634	1634	683.589071934439	520.886291895125	327.070639065782	129.974497946387
1635	1635	675.237654006724	523.879502476527	366.092978760471	131.054293884997
1636	1636	676.458841736033	519.61310310602	315.431069913369	130.364326241972
1637	1637	661.178151435765	516.739777508507	370.717181844983	135.371185380622
1638	1638	690.625923513183	520.771672550733	344.708410017055	135.25421005204
1639	1639	698.495900216436	523.486659704674	346.85378297712	127.914673164107
1640	1640	682.416270340561	526.577359157075	338.478911520351	136.379711670183
1641	1641	680.632118492714	517.361020797589	337.725630974557	130.36110231448
1642	1642	662.032756725404	525.413696793115	379.643270738769	131.388432205421
1643	1643	696.662068473036	527.184364065155	344.786252204786	129.32754906352
1644	1644	672.272783418927	526.054022486845	341.822908096489	126.662022917885
1645	1645	680.135356084903	523.137667078486	350.692597955389	129.587017724242
1646	1646	664.7589617136	528.881223667263	313.867874427948	130.494929102216
1647	1647	652.516283068505	531.308380735871	357.338037320425	132.162648738545
1648	1648	657.150116384896	526.241937127358	347.981997168603	126.000809132551
1649	1649	671.451845458001	520.505124346136	351.171962517208	132.686154110131
1650	1650	651.577267185382	523.304268596151	327.857754823507	134.5261815031
1651	1651	688.125222621755	523.714133838342	366.879323060313	134.521423728229
1652	1652	672.715697662538	528.314426436565	330.805895966232	130.859683450701
1653	1653	653.43035635102	526.223982486406	344.692710961493	134.80498966055
1654	1654	648.769915446098	526.912687522152	343.667476466177	128.202717073383
1655	1655	691.362820839749	523.032939987637	355.613689004174	125.128097043834
1656	1656	672.320037786244	524.889836981445	340.984568607493	125.176404283582
1657	1657	658.714707910546	521.698391717247	364.967181829795	132.026435416348
1658	1658	670.78984515839	527.218363863632	360.276558756742	131.122721699897
1659	1659	679.149189686185	520.476250302598	349.892441194831	134.593819774153
1660	1660	659.231635815593	523.025590215556	351.848862193527	135.884061425756
1661	1661	642.516187786309	522.598038829225	356.00009011143	132.309525735669
1662	1662	672.245730262364	525.399538399506	347.706701788704	133.721693538715
1663	1663	661.528753444484	520.929337594141	326.835487760754	129.767080798015
1664	1664	666.935391554203	519.794007092473	348.953771463803	135.073060626254
1665	1665	649.438194351387	525.859470050419	356.439653540779	132.732595231539
1666	1666	679.585584330787	519.514764737888	352.522814932613	130.778932762202
1667	1667	692.440842146109	527.224161404793	371.781253716103	128.536511880846
1668	1668	686.739537525824	522.941534866581	334.988440869089	132.447808498513
1669	1669	666.146156326376	525.357477986532	344.304390922184	128.03714680368
1670	1670	709.663665172727	518.484209469729	364.753386091947	124.756492691832
1671	1671	682.181766471008	525.575855477099	336.281621797175	133.694206462554
1672	1672	718.859228099677	523.807332422837	382.325037048404	132.157515740713
1673	1673	668.969541334296	526.161648722875	369.431515927914	132.378923801635
1674	1674	657.266491568094	521.435696567218	351.906090186084	126.229969461486
1675	1675	697.247960941638	526.355286909674	341.091926423708	127.713159315873
1676	1676	688.277601768074	526.08383383076	350.121413214484	128.262509707245
1677	1677	665.610033315336	519.766502590329	315.078958131898	126.927682853826
1678	1678	691.24776675401	523.421882184174	342.102028122833	127.983170879444
1679	1679	682.309987524749	521.323055951374	344.509040557593	134.180462107382
1680	1680	706.552822358199	523.842082358889	351.49114422713	130.179106273821
1681	1681	681.39762352098	521.046393551124	323.325252737103	126.572727093305
1682	1682	674.223486743169	520.357591876524	338.339623151208	131.055585303237
1683	1683	647.256796728668	517.128976802839	341.759374905973	129.818486037751
1684	1684	675.548546874917	524.478198824877	336.174553571851	130.828778712883
1685	1685	671.368149407241	526.635746861741	304.11225130448	136.292229849876
1686	1686	676.029479915253	524.452672113907	318.928163065937	129.78271668626
1687	1687	663.082377954623	525.781246365076	338.214346160349	128.466745108097
1688	1688	664.266382499529	520.004495878526	337.871933766177	134.167306831938
1689	1689	678.592918473626	523.661993314486	336.37370821501	138.936424004463
1690	1690	669.495178621698	521.4586352544	349.634729262319	133.070010976783
1691	1691	694.037932298073	528.948278381537	339.162465342592	129.004011821285
1692	1692	688.12883292021	519.728811222183	334.783612701448	130.988714223359
1693	1693	671.660175657562	525.265068355861	354.248379185056	131.702128776745
1694	1694	661.019265594828	521.803799586583	353.33101478188	135.088264029252
1695	1695	680.387141565113	524.70257307657	361.833275713595	131.948836420769
1696	1696	690.22535062722	519.980933923897	361.729190186116	129.482849007554
1697	1697	671.652770377815	523.817813274152	334.182426527086	128.655823707542
1698	1698	659.491402735472	526.668174813614	355.4778486742	131.11175038597
1699	1699	667.178075784702	520.979196335301	360.758117240548	131.263361830228
1700	1700	676.80702376956	518.428293752415	341.543221437304	128.644739023182
1701	1701	636.346501655765	525.380652702012	356.107567144673	128.064869602274
1702	1702	661.660035929674	523.969713383492	352.319009056178	130.331416324135
1703	1703	661.412675503446	524.994335634931	356.110586124727	128.731110086445
1704	1704	665.951143170586	524.493463986385	353.321245135358	130.348723850196
1705	1705	667.114033213134	530.060124872689	312.791411762169	129.192630525894
1706	1706	682.027441565726	521.733039812228	331.300331378906	129.43461337661
1707	1707	699.02663143448	521.394510008859	316.513216334507	132.27959813051
1708	1708	688.365086129994	525.135718112863	335.142439059728	138.712456765593
1709	1709	680.96460337323	520.342983131924	320.537579326105	132.916758509316
1710	1710	669.677336555658	525.726171896539	336.511329913548	132.979142508933
1711	1711	662.168814771788	522.731602075419	352.090900903708	130.297567075439
1712	1712	685.060139334833	525.865519133358	347.819776065272	129.236617746416
1713	1713	663.961278579001	522.024829278122	340.73682822305	130.986279274571
1714	1714	689.212588750539	518.323504142435	356.92361256564	130.337915993326
1715	1715	646.717689197949	528.189848961251	356.984584340243	135.804681428955
1716	1716	696.158519205733	520.680750031372	338.814511847398	128.354424081589
1717	1717	633.798039648517	520.374927184114	336.512215435023	127.222346677587
1718	1718	704.956585026774	523.643316625585	330.721029886846	131.956970490298
1719	1719	630.307748099679	523.815140080609	347.775639174683	132.198215481763
1720	1720	644.752153996292	523.14170494608	335.178983753927	132.34264082258
1721	1721	645.374204414476	520.054209065053	325.670822872652	127.904250796086
1722	1722	666.195249035721	521.992870962378	365.417889175275	129.742366778992
1723	1723	645.005026355992	526.322717591919	324.373896314807	125.996018364667
1724	1724	673.544909847496	519.996391177845	313.769929096192	133.491512451566
1725	1725	681.250011922447	525.599348380348	338.114191215087	131.620487480496
1726	1726	650.269621674733	523.698743095611	327.518828161902	134.430222729317
1727	1727	673.438615133955	521.886481666571	321.036991740993	133.888261490896
1728	1728	677.602156104958	522.468221703479	377.408171404882	128.245301074665
1729	1729	666.754780076526	521.088044717278	343.555386119861	131.902196243047
1730	1730	655.511718322728	524.632983446461	328.295587961692	134.375188204089
1731	1731	649.784567856268	521.87327968427	332.218931711475	131.772158677736
1732	1732	672.032255694727	521.958211649103	354.118555268179	129.223077500192
1733	1733	669.130595663303	526.471959937634	360.823451519804	135.625687870402
1734	1734	640.393369126726	519.657007472366	330.083361369718	129.659154644295
1735	1735	678.9877713046	521.495271587244	347.957651595454	136.358285475289
1736	1736	632.709088917199	521.613141865488	354.76807697464	135.837408169491
1737	1737	675.517620426083	520.816483234831	348.36482006605	134.897184356516
1738	1738	649.077081179295	518.299659514522	366.862942216772	129.655995730101
1739	1739	671.082158616659	521.455365882484	345.592450610316	134.928796250797
1740	1740	659.539151262507	524.58695468629	328.351647796722	131.300823760665
1741	1741	671.086124707724	522.264814073976	353.334315896324	135.237518927161
1742	1742	690.142933017653	521.367190059156	336.77520326631	134.905727780283
1743	1743	696.835505524964	521.428815733572	312.577098851934	130.312959917776
1744	1744	647.319382970654	526.521499370429	345.624558456377	130.597754157219
1745	1745	680.916917184414	525.202892730925	319.341501188505	130.788325178975
1746	1746	677.948749176696	527.361852072064	357.135369975912	130.564651690069
1747	1747	629.449452060665	522.149849802846	359.084151670887	134.98386134655
1748	1748	618.062212926514	519.730854631364	356.506586897581	135.660625945927
1749	1749	692.843235997781	523.936162872189	345.66395790615	129.223063567769
1750	1750	680.487698940006	523.459306132022	350.607391697424	128.252859966652
1751	1751	655.02342029987	521.093619603953	335.660337427007	130.649828534746
1752	1752	678.693715590272	523.73515940673	331.068658660904	130.529634855128
1753	1753	668.032521537864	526.837860206592	332.573027099004	129.117491808624
1754	1754	665.445066037886	519.614269733735	331.120820794442	129.31880614304
1755	1755	650.292104774987	525.19022424497	341.205495324936	132.804774035512
1756	1756	666.826242504172	526.193539447542	345.351584333344	127.765335593787
1757	1757	653.259127302342	519.862033450012	349.181290759777	131.050921849495
1758	1758	670.144694840837	522.778237745579	367.406352695592	134.815926599501
1759	1759	656.349392712801	522.609296403983	339.050041577605	127.171041560551
1760	1760	700.062960934184	528.371944073697	320.583076461805	130.263976248212
1761	1761	694.698435233701	519.875987353519	349.738794025406	131.483782017603
1762	1762	690.043582912137	519.160053201745	353.103370518668	126.792311634704
1763	1763	669.349349500571	525.858850131852	361.459180451857	132.745012678067
1764	1764	680.033323386499	522.96126133929	346.790696421251	134.105643165136
1765	1765	680.902102465191	521.066775395823	354.226430812849	130.399225574994
1766	1766	663.190102366187	519.847155344349	314.8908049186	131.107685501566
1767	1767	677.653870114736	524.267401416972	353.789760933625	130.134451651812
1768	1768	692.229409977692	526.015298749689	336.123577327015	132.708279563686
1769	1769	684.787052497703	526.329313686013	370.43675405685	129.004066003043
1770	1770	689.531755082323	520.605218453083	366.528477275552	131.094154546531
1771	1771	657.204412235398	520.378486432493	357.371518344385	133.923838656928
1772	1772	693.368178539244	525.80025359141	328.020163174625	128.131557165511
1773	1773	708.525719905839	525.691879657946	338.988243463586	126.715723773765
1774	1774	657.650058273757	524.105026670825	327.790920039924	131.561564901291
1775	1775	657.616339318085	522.194189000517	314.609961854496	127.293548366533
1776	1776	694.786450845993	524.125544941521	347.941127381124	133.182765646682
1777	1777	675.183642272966	526.834247756223	349.211486354797	130.251369277783
1778	1778	648.527583577517	521.169397015363	312.826563284117	133.48204444675
1779	1779	663.374440744976	527.808531043617	349.187118379563	129.049984802741
1780	1780	658.036184776282	521.437767955833	373.197920834744	126.886022693971
1781	1781	697.537712871222	522.957921686236	306.514632763543	133.821239906609
1782	1782	655.805136365011	517.596052732731	316.900268007465	132.849712975697
1783	1783	655.819758257402	518.98730987042	353.995519849075	127.194347432588
1784	1784	679.707720880755	521.417091609812	345.430192483559	135.679646133176
1785	1785	681.893304834026	524.990467174741	350.051314961023	130.791090978294
1786	1786	683.043098757765	525.46637156619	320.756887201818	136.643755386783
1787	1787	654.355170549889	525.468929244146	352.737051544543	127.762866676563
1788	1788	659.723629647295	523.36356446473	346.819843176137	131.61782867453
1789	1789	671.397519829844	523.676195496139	324.092076024956	130.436700134704
1790	1790	694.878830508354	527.795610063517	346.163016030992	128.612880010554
1791	1791	678.07996930133	523.669556826179	338.861140774562	129.497117649667
1792	1792	688.728409710075	523.31022717801	358.35230785819	130.575949280064
1793	1793	639.712430963842	523.922257063535	333.521594347996	128.539598077505
1794	1794	692.003962391404	530.557562319803	339.68989635439	130.618125308158
1795	1795	664.608236642758	520.666466518376	342.232014081954	125.516914446152
1796	1796	711.050298143489	523.76926358388	342.477856336867	133.279202502263
1797	1797	644.971582808864	526.472256263841	374.14258271637	128.09211790848
1798	1798	677.635647176501	524.23241360558	344.120163285057	130.165550134073
1799	1799	675.920078672462	521.286109642749	329.203418943293	131.501580089733
1800	1800	678.223064649499	520.685016043658	351.557247320504	128.237905645502
1801	1801	663.472155685548	526.944582006578	365.06713509184	130.292790504301
1802	1802	669.235648793815	522.157493893226	363.570512876759	132.495751043912
1803	1803	640.501136467975	520.825158734379	332.906876020172	130.736637272386
1804	1804	646.786646347528	524.848316369339	333.221021212696	128.519291865473
1805	1805	655.938270747716	524.862274650211	344.941764894647	133.487427747835
1806	1806	686.708905107505	527.860784694328	360.368477751847	132.183352481912
1807	1807	681.845234980387	526.963754317918	373.802417968398	126.300239996599
1808	1808	670.562044340746	525.853336812296	335.302029747936	132.288670551479
1809	1809	639.787949367025	529.797481963534	359.372524054202	125.318857293674
1810	1810	670.217097754238	526.789006898552	325.215639714681	132.045719970526
1811	1811	650.420992457151	522.977380096808	360.14994221182	129.927596965709
1812	1812	663.273240110862	522.499914181469	356.228100465017	129.699807544847
1813	1813	668.647428168653	520.908777124651	376.757853527677	130.269982394817
1814	1814	694.614410602415	528.160590161229	336.286101222624	127.29679973449
1815	1815	646.892499668456	524.524514650574	345.285872468974	134.582410059405
1816	1816	638.00256930641	522.009768442384	307.340213715997	127.517678741825
1817	1817	693.805992491318	522.581570350222	331.490618078015	128.806736220086
1818	1818	634.233001398378	519.755714942628	392.742672605723	137.022541857416
1819	1819	680.088736342256	524.502055642884	320.621790960294	126.884793662967
1820	1820	667.883488976343	521.931367359184	345.178911610242	131.051163122787
1821	1821	666.942811428254	520.375037810316	344.769877672803	130.612206381187
1822	1822	670.987378245744	525.455222208464	373.436720719487	127.679704686266
1823	1823	695.613280132507	524.70187014156	362.843141858042	133.906266861725
1824	1824	667.135106061324	524.906611076336	361.078241022199	129.649683201179
1825	1825	682.190177074325	528.556808263348	337.687541356369	131.669826406818
1826	1826	688.126157843223	523.440476592345	352.51848774369	131.293384246397
1827	1827	682.670368903393	527.505024372413	340.504272539704	126.527972008674
1828	1828	649.762579733004	524.59189602847	330.764841861899	131.08759287836
1829	1829	685.841014111066	527.580975059604	350.309835307718	134.270608007598
1830	1830	686.969603527244	526.538133094067	360.280334679475	128.339559236746
1831	1831	676.538733060536	521.918467040785	349.734477708942	128.924296184007
1832	1832	668.133531952558	521.388325121152	330.027625445473	129.228119024806
1833	1833	664.747751579601	521.514435130887	333.174577388958	129.208290303032
1834	1834	671.136033376224	523.088472680183	337.447810750078	130.329433446071
1835	1835	670.540037613419	522.321479878011	359.492728900661	129.65786034462
1836	1836	665.493727123515	521.702807836663	307.735513654845	130.284409282867
1837	1837	667.985078207732	525.174766597301	359.881758510711	136.920441767581
1838	1838	713.755852859067	522.51395172312	359.688123806003	128.722935895965
1839	1839	656.385269349018	523.421712486316	372.602714573937	133.78461562654
1840	1840	678.33577149119	522.133571683403	342.38480284554	129.467600411923
1841	1841	697.907674365963	528.044315165562	343.423597406006	134.499298144029
1842	1842	661.408550510285	527.804420026812	350.86188232418	131.542520365447
1843	1843	673.820909474374	523.313583307211	324.736355817826	132.643086245508
1844	1844	690.281667631471	520.358936960878	369.08800544403	133.932421813494
1845	1845	698.643663774881	522.489155778545	353.790981050111	130.099667269593
1846	1846	639.859724997914	522.855656686431	365.067080783811	137.886442373523
1847	1847	680.890471503619	521.785457836417	372.536115491083	133.254386733294
1848	1848	692.70930080579	524.896865394552	352.0223865246	138.696839025692
1849	1849	680.606128885235	519.481332207078	355.343394553232	128.214020020155
1850	1850	690.134303837676	519.781800496314	328.81004149551	133.887203127159
1851	1851	682.576410944044	525.307478183715	368.444543437873	131.761144926593
1852	1852	659.730426802031	528.07140013266	334.041472737651	134.179917494053
1853	1853	677.090583178134	520.870122216853	340.538464243424	129.163797324746
1854	1854	697.710013576257	519.894024137164	354.005042374902	135.674148979665
1855	1855	636.66190766216	518.435226157536	340.293431105945	128.172361589228
1856	1856	668.593221416864	527.356869859402	329.47306924826	130.234367916063
1857	1857	667.993708778475	520.727502356631	351.878915379201	131.522225822093
1858	1858	677.131521783534	520.069417635492	340.867720057371	130.244509141547
1859	1859	662.884631379863	525.09749900945	339.75070027787	131.536705383596
1860	1860	685.581371896924	518.586074102199	336.454014338511	130.314665336419
1861	1861	675.822534038372	525.140876121505	349.015117689292	130.513381386659
1862	1862	643.897513844427	526.72234177925	358.268145253239	131.343809580224
1863	1863	701.407677276597	526.738429053513	375.339194978835	133.659180162007
1864	1864	701.786596917115	520.206394741121	338.525591162773	131.215619696269
1865	1865	648.0063104724	522.493049903938	370.382654271516	130.587005824597
1866	1866	649.593658294311	522.036420775488	325.802242202238	134.67108298366
1867	1867	687.954049582445	527.203426118227	326.659637576956	132.067872046043
1868	1868	671.965097454983	526.037247490976	324.768157933337	132.267855762347
1869	1869	648.941747265697	520.758175288564	357.956788320171	129.956125832188
1870	1870	703.558522034461	524.04624793998	337.387450977324	135.764623318443
1871	1871	683.303951055656	529.808288808922	374.819642618079	131.869091752735
1872	1872	663.017896006215	523.160006931244	343.762344580178	132.114540200669
1873	1873	662.754124952232	521.013816521131	361.010172642374	129.353609155226
1874	1874	650.988080993855	529.014546667396	347.575364878818	133.327449957797
1875	1875	682.490819853209	521.08712053767	356.29336507005	134.194850457835
1876	1876	666.414697794801	524.869557972896	359.041169394553	131.011394958592
1877	1877	674.702094048146	523.538398263089	339.712353819261	131.778731675088
1878	1878	677.22585264269	521.388721503319	338.110894317916	125.021110639959
1879	1879	656.176079818492	531.878809335073	345.13984502547	128.324840423518
1880	1880	678.259874147541	521.415131540253	364.735572788488	136.714805167046
1881	1881	669.293684785659	521.309806138559	327.118013176634	130.996017018558
1882	1882	681.109787026615	522.359773940998	352.148291590817	130.242372322372
1883	1883	669.086613123492	520.730957611952	361.361455678546	125.856000141644
1884	1884	670.499852097736	528.710472540698	381.919644949441	125.109179826336
1885	1885	656.279482620682	518.129760798909	318.850263170936	134.495048976212
1886	1886	653.899282790273	527.746832984858	351.798965179884	133.895460874704
1887	1887	669.871808269479	520.878409329248	340.451636519444	129.389999040153
1888	1888	668.497695532633	524.943511293249	370.901793434256	126.185645524384
1889	1889	649.106270786375	522.868016502352	337.515228542289	123.717666276701
1890	1890	677.093472257047	527.263625259345	344.676244648982	133.790216763197
1891	1891	642.855545929312	525.659723026409	348.186051822787	128.046413577596
1892	1892	668.350159762203	527.533844469977	347.854483745096	132.141908551648
1893	1893	676.539478848532	528.529957599064	353.99970128185	129.259690425444
1894	1894	685.150880468234	525.405627040219	339.191774015823	130.144191165187
1895	1895	686.25973115854	520.788510644382	336.710510648443	130.844419639564
1896	1896	673.892439221738	521.776341864848	354.420860331141	126.933068085492
1897	1897	660.283020614689	524.626902569998	341.691659802045	130.624332553335
1898	1898	668.378212476898	519.654782676818	349.795253157412	129.152462840214
1899	1899	682.492161497714	525.443278719403	369.72311044438	132.244692113511
1900	1900	718.224442010128	528.784227879677	345.424228098142	130.067236295133
1901	1901	657.687769328873	520.208622464082	359.011530944292	127.671992063407
1902	1902	643.133271617351	521.558932410901	343.343383126785	135.355463682469
1903	1903	645.66181266216	519.952771657147	321.03285744672	128.818828816535
1904	1904	660.849504031124	527.396318207394	330.680386012988	134.897789159049
1905	1905	670.833056997976	523.555896885041	344.920938545584	126.629337816079
1906	1906	681.766411368643	520.389855698595	346.759540645962	129.073525487071
1907	1907	663.069182500101	513.050391213814	344.280384240811	128.388162744944
1908	1908	678.900486090361	526.819357195196	362.064790992039	136.389359541694
1909	1909	685.287127337698	520.676191147071	353.101093215356	130.659255094943
1910	1910	682.073456298273	517.760194391815	318.662269744727	131.770160752119
1911	1911	675.341292443978	526.356354696405	343.711541237121	135.642640456441
1912	1912	673.565115284572	524.981965216944	354.458087904494	130.536325507556
1913	1913	688.536528727105	520.304516233439	354.567042061435	132.159829155795
1914	1914	665.158258928011	523.076348302573	319.046407735015	135.482915704756
1915	1915	681.255605022169	520.546792464166	330.966135976872	134.477575337562
1916	1916	670.285257372671	524.956878393006	337.974514731929	136.671968479828
1917	1917	690.10692574831	523.783962644219	369.821092980873	125.513021614971
1918	1918	659.861697841114	528.11385465984	353.460500167249	130.718459643953
1919	1919	671.753722601119	524.741253243662	328.711943811901	130.956000854023
1920	1920	690.461263386692	522.978169183507	327.735139604982	135.852121150855
1921	1921	686.730883269479	527.0717610491	321.610444830408	129.328874599413
1922	1922	676.17057526364	520.647078005079	365.79584835295	126.820837055267
1923	1923	666.112888484046	522.265656285262	363.451402662621	130.444737967346
1924	1924	656.724419732071	517.019867870098	369.980559467022	130.170500831033
1925	1925	678.299191945279	523.14928465068	355.502436257052	126.808947212716
1926	1926	646.880923344957	522.261197031512	362.978024669381	128.117783436352
1927	1927	684.000497538586	520.802929408853	384.154313389901	139.3414811701
1928	1928	676.678734386872	519.714905176291	322.926105803188	132.783357113995
1929	1929	689.535970915948	520.162140349253	340.934377754344	133.107464576136
1930	1930	679.130818504722	525.624622525308	351.949254227504	129.564498660871
1931	1931	669.761989294257	522.56450382414	364.348076853525	131.123750161555
1932	1932	656.145392562134	524.253282663086	341.369265010282	132.523403483483
1933	1933	668.29331417104	522.876539865809	334.824398845851	133.448113690143
1934	1934	663.615619772806	520.707842286966	339.154116945203	134.644573324694
1935	1935	683.466729381205	521.580735818895	325.675849077423	136.18805496797
1936	1936	646.97174694637	523.677339539371	340.125311415836	129.279413757021
1937	1937	667.602701892144	525.293399152697	347.416450138262	135.723094838778
1938	1938	670.394368386307	523.827993589634	343.365431074141	134.184562650429
1939	1939	670.099862259153	522.042088104682	352.113396753853	129.381448375628
1940	1940	689.368593785152	523.11628880532	363.751331339634	128.933359087645
1941	1941	659.425290315193	523.121272544076	371.487028790001	131.96736506592
1942	1942	662.965126525061	522.62544918169	306.970281175077	133.075818487471
1943	1943	672.93473210819	524.055075290856	337.79261868797	136.722325905274
1944	1944	663.317888753766	525.268629435154	327.570875475202	132.4026488682
1945	1945	664.79388721344	517.582879459366	372.42857662801	131.342915974058
1946	1946	663.651985069009	523.55275370634	367.546372100731	128.043152149412
1947	1947	649.694783232048	529.995747950384	367.980628493068	136.313055830261
1948	1948	653.732973729349	526.47666987878	301.52723180182	130.736992482805
1949	1949	681.886282286132	519.877121776916	387.682996164007	131.733960386073
1950	1950	653.611011816086	524.648267248847	350.023781144445	125.22593558077
1951	1951	672.060103519355	522.303230584022	362.83436084207	128.20670495996
1952	1952	679.942574101452	518.312022139866	362.087743060504	128.123824788637
1953	1953	670.33778970467	522.870283623493	335.3351064176	130.49543689439
1954	1954	669.526671771708	523.691577186046	348.429916794166	134.120008491562
1955	1955	660.198177625909	524.151351280443	350.154667982853	128.368440159819
1956	1956	680.982907194442	521.573316415705	344.157255267616	131.843547970703
1957	1957	675.846795249791	527.413626937349	331.402189668942	131.924434516874
1958	1958	682.318621952263	524.912294038416	341.181971948159	131.600263486128
1959	1959	676.226673520802	523.96877983944	312.961395101739	137.807327449536
1960	1960	665.067058393763	525.692713815917	353.232178106401	133.609784591675
1961	1961	683.238895578629	521.510048010829	368.243392414265	135.284024634072
1962	1962	655.764298898274	523.369873784679	360.454969772318	132.919544281692
1963	1963	696.8807693525	523.08848324002	356.492932548296	127.474323858567
1964	1964	667.190190670632	520.228150868389	334.118702505009	132.063608337267
1965	1965	668.666991460349	523.278544498831	342.497034865918	132.133559374019
1966	1966	650.45721962377	518.548271738966	335.005876602384	128.153472426001
1967	1967	664.088108797248	524.605657600674	327.946798259754	133.38641805452
1968	1968	664.740703806771	520.686703571434	362.871062127983	126.765981906653
1969	1969	671.691148266706	521.002667480156	340.756467315033	133.603369816392
1970	1970	703.075394573671	522.981979123308	359.163030155362	130.059225555611
1971	1971	670.980376722027	520.31352200213	356.39684142093	131.478988799866
1972	1972	689.4410729171	520.700497951713	338.538585843621	131.062764760335
1973	1973	682.057434603882	527.553375196059	344.246803545085	130.923382423669
1974	1974	663.609181012153	523.157134410651	347.706459927726	129.179744677058
1975	1975	707.461068270015	520.253140684781	346.133277460757	130.32126737048
1976	1976	683.544889262925	518.871976920137	349.009378095109	130.734195934076
1977	1977	670.318686978288	527.066371289693	355.421806078464	135.289226375577
1978	1978	693.772697774643	526.828269955259	368.495326466439	130.976939587031
1979	1979	681.607429986248	523.614362693776	346.122875152045	129.86014496163
1980	1980	657.445355798238	522.029577811501	318.415695745628	126.907403130166
1981	1981	660.264217417275	521.172284864023	376.478862775945	129.237520520861
1982	1982	657.412279020772	530.383523697818	386.140599687504	132.25853285022
1983	1983	679.689423997745	523.398924034705	333.537631250151	132.850297005366
1984	1984	648.046193022874	520.940525151566	330.20865617798	131.257093902823
1985	1985	683.05650157031	519.380233185174	352.781434435321	129.607609469122
1986	1986	699.079835392341	518.284488463335	351.704534218323	132.609947339544
1987	1987	647.648954471876	518.080969646254	345.862918680454	133.625387943991
1988	1988	665.017495129389	521.39673707141	333.325037401768	136.837054019292
1989	1989	667.363973855479	522.059721093805	325.242880701196	135.679427907814
1990	1990	676.515755176039	526.08575141329	330.027876830503	127.671664703488
1991	1991	650.68275738661	524.351959917323	330.890604636117	136.149744103299
1992	1992	698.169872113127	523.703316960546	326.773201104184	135.297186523801
1993	1993	631.438257458325	526.764276282176	333.486452122053	126.232945471501
1994	1994	672.213565422223	525.293353637579	337.294248554819	126.563619755507
1995	1995	689.13530919501	525.568310151852	339.642395907597	126.161254354143
1996	1996	663.614920446061	518.173083944015	336.332209951327	132.076357847837
1997	1997	680.527090606399	525.423859018187	326.614778920812	135.171630224752
1998	1998	650.227666519124	528.011939567727	347.250720666567	129.227157251442
1999	1999	663.485564633827	522.100649260437	339.909706508149	127.967554558532
[truncated: 3,001 more rows]
