# Supplementary material for: Hypothetical Outcome Plots Outperform Error Bars and Violin Plots for Inferences about Reliability of Variable Ordering
Source: PLoS One. 2015 Nov 16;10(11):e0142444. doi: 10.1371/journal.pone.0142444 (PMC4646698; doi:10.1371/journal.pone.0142444)
Supplement: S4 File — All experiment interface and visualization stimuli code is available as a zipped file. (ZIP) [file pone.0142444.s004.zip › experiment_code/data/one/87.js]

var results = [[681.058310775586, 683.702472369871, 682.283983952812, 670.813678199765, 686.842875595238, 676.290853355703, 678.128080389103, 655.696471186904, 659.41355425665, 664.191205050668, 694.187942921234, 654.657759853055, 695.517149869381, 654.986509229306, 657.231445204529, 685.131540523369, 663.223070531837, 659.793148052828, 675.523013526965, 668.088152568199, 657.655701973471, 671.119489833159, 685.87612968589, 659.762413830998, 649.741861102606, 690.836402332859, 669.400374796661, 693.026836793356, 681.140129722827, 669.65289370835, 664.300093664456, 656.497948354857, 675.415530598072, 704.801792924112, 681.710114922781, 686.001157276022, 682.133192961329, 671.250306597624, 666.961365867977, 682.173554594083, 653.354710705923, 668.083284798895, 640.63831791965, 666.517367508391, 671.569084474589, 670.318592752263, 670.988696292394, 674.458672393662, 671.391691930723, 690.821109045803, 686.712646594492, 704.142835872405, 668.290212211739, 663.206585599976, 655.612883396652, 649.216456297362, 680.884717346836, 653.570689832934, 693.733184962791, 658.860677691475, 661.687304732635, 689.552841132112, 666.347618363791, 663.709129743362, 654.646684162777, 661.787123474674, 690.37236684756, 691.276631339799, 684.803304238679, 683.25520992321, 698.221075119411, 683.218069947927, 695.33793082993, 687.178611814786, 694.856941435884, 658.835995274326, 638.98137153497, 660.825787522046, 682.676110363367, 657.792946049674, 673.140308808629, 678.748120013096, 677.334671771129, 662.791563972571, 678.083061317415, 667.752539885787, 670.176410807835, 663.308411662462, 668.956273957865, 694.592641018781, 693.016451771695, 644.616017388731, 683.990864894349, 676.192632779493, 656.0664596921, 651.666805019371, 693.057777796397, 689.217256103001, 685.239482531267, 685.814223180142, 686.398086012249, 695.319010493268, 675.368037589533, 681.097563526543, 649.24228490127, 650.376398975869, 702.315996463173, 652.600797123523, 669.692959267399, 648.768567786713, 669.181928577141, 699.199548814677, 651.077409537965, 651.37319632914, 660.746501053708, 659.9176077862, 657.647078929763, 665.727533580065, 670.447127000375, 699.316468068857, 709.6015652808, 681.42397344553, 700.252383663271, 660.139850499777, 669.140552589065, 691.236348639056, 646.70828064441, 680.134017748455, 680.197210163063, 671.89764048233, 705.950276847331, 685.772814398218, 653.571726427675, 686.900140463715, 701.098275353566, 656.731909128607, 698.480347420085, 657.327387750294, 648.805370639196, 659.008954111788, 698.127552018389, 636.27504787625, 658.174361034141, 663.888573523423, 665.188077166631, 658.014385180719, 666.297090837762, 648.817606115354, 679.299696233713, 663.842643345518, 667.385200423635, 650.193028386623, 676.02081339816, 634.709825658111, 686.341628257559, 655.304874236922, 667.233210375189, 652.08838921084, 689.669411295715, 653.121225323183, 677.791761550297, 642.972199122004, 685.928335131924, 677.386153740937, 661.093119733958, 692.813693087374, 668.988436394038, 664.013272407155, 689.035112900475, 701.037601259054, 685.232309845032, 675.926392423793, 660.760302373548, 706.167163834805, 696.446751266275, 671.183813741012, 660.135573621967, 666.216442026617, 647.46728000772, 689.968186026329, 694.843731790457, 679.065585821289, 673.346971911746, 674.0597151009, 663.376073250972, 706.56116024564, 659.571563227792, 672.836602030056, 682.220933898329, 681.928482943958, 637.038161121531, 659.580329735302, 695.037468594967, 657.89859844536, 656.786460527399, 689.21664583617, 655.974751211651, 690.263900654143, 688.151827980865, 668.008554763939, 653.904691155751, 666.896500241856, 684.338341025091, 706.953412645994, 679.164081516389, 684.882891045167, 666.619407317858, 654.422362709143, 678.483884149898, 671.811687284491, 690.92840569277, 669.595002751861, 689.876379333685, 690.799186731538, 695.120153360119, 650.733033458478, 629.313787827401, 671.73534165598, 677.597955874676, 666.022180971538, 646.0427541258, 679.744783040494, 697.236042007418, 666.889664024114, 660.653664041886, 671.916678025495, 686.225260058456, 672.224434411044, 666.691763632353, 652.930450821472, 664.367331302029, 658.972787212102, 644.355842791155, 677.923481596252, 704.161443538389, 679.407144277068, 660.95472128494, 659.806060269441, 677.864787934997, 671.092508827844, 675.605765439603, 659.059548719993, 681.517091894848, 640.610558959448, 704.200971809323, 656.970922312914, 672.49270198498, 705.508333326144, 654.914368658917, 652.722542778664, 671.9093007426, 681.296976353647, 683.887083497887, 670.034513979636, 670.235583515392, 689.42776908128, 683.158126806803, 659.262885744144, 651.06717496051, 651.187893055003, 647.316531682958, 653.222033551061, 680.556340301321, 688.135378893611, 679.976618594676, 678.531223229839, 660.004042029557, 644.165869472321, 664.331631153032, 676.817904556767, 708.901161407423, 658.071925097039, 665.151274372555, 689.468509124348, 671.295674205881, 691.060294057634, 673.998308300718, 672.837519655355, 688.901638497264, 659.529718383304, 648.340688675681, 676.705098710502, 668.226579629403, 665.084388954524, 693.902597008093, 658.239190303928, 642.078131604322, 661.812421523028, 676.4596307592, 645.152834174993, 660.520788968566, 687.034053062277, 687.672052071564, 652.945202337123, 661.186435007295, 678.201680609923, 657.779897751749, 661.496351850097, 703.044518079647, 676.747740109104, 706.582376097397, 666.284514951386, 689.180306874177, 683.106537279751, 675.850169836724, 715.887023801885, 679.610891564027, 655.054532713096, 665.099946147929, 657.308741122047, 665.890193849338, 659.307108711362, 672.535422836905, 668.336228309922, 661.602721020659, 678.120412779443, 672.976062314984, 665.377274844584, 666.740252241921, 660.765660377322, 665.895915544056, 695.363628298951, 710.02685274357, 665.682701771496, 703.011316402241, 668.56029828688, 663.8027208434, 676.389224647852, 675.126036341962, 675.32162117206, 687.535208366296, 657.436363471036, 618.921287848311, 662.992940670261, 671.512656429313, 654.796162294227, 653.142843084257, 659.882743877946, 688.526813151055, 642.304601776253, 677.092071993926, 678.77181117396, 667.646640183734, 675.040641235456, 692.517383974611, 658.920710805325, 686.689476097645, 699.597435636062, 654.061210057683, 650.786746741865, 662.189850936168, 667.711133403, 694.862198238768, 678.725570181608, 662.330183451996, 675.32518062053, 687.3128734773, 677.254934252237, 666.740359011796, 690.531067039336, 656.079484540121, 641.824004472396, 658.103475914096, 663.210236411477, 640.393040431141, 625.583974443189, 696.861854376146, 666.173766455941, 654.565019957403, 685.72894262721, 667.090844440309, 670.420658538965, 662.019767512468, 670.011510218142, 674.981041633145, 668.574362049918, 685.010610100369, 645.960644007195, 643.912731245386, 675.979953063401, 697.212828783692, 689.077160854796, 664.127917398763, 664.373523090557, 682.721116952184, 684.070029065071, 675.424359357709, 638.855922935714, 691.758880068509, 695.897771978818, 688.909073820593, 679.604734884558, 680.657674108151, 646.724034703889, 657.872620199865, 659.089656145761, 690.610984231826, 678.530561259955, 692.728026456211, 677.426192108601, 668.89967909366, 690.397195551541, 664.022769837682, 691.074912698331, 665.116448126484, 689.441907506994, 640.860965369353, 662.608776498463, 639.235500665162, 672.284142311019, 694.715448975569, 655.86155740957, 653.579271765712, 679.74531391259, 689.98515689684, 654.055133383731, 663.103531561767, 690.213553602206, 682.830176149565, 689.278875834061, 670.588478026062, 660.812113484731, 692.756047885579, 710.252038386514, 674.494863721651, 653.935463286479, 666.289622523209, 698.693041489291, 654.749603092193, 695.618090983603, 680.500419904553, 643.560384512378, 640.99085449516, 663.804458498998, 690.168476619244, 680.756481182902, 661.371927524074, 685.764568824727, 626.43862127531, 642.274684776191, 694.15260284705, 661.159385250192, 685.420358532132, 689.497447879919, 656.029929862499, 657.109128631197, 697.47333943358, 693.022567205739, 657.071349165397, 695.407293762567, 675.43182478103, 693.00390103064, 660.118778528456, 642.212364772702, 665.751113275949, 667.125225580084, 654.886338565389, 675.453673036966, 641.59847915277, 663.465008559805, 684.996657443818, 699.182860697723, 689.604406825173, 691.094731868359, 679.359987104076, 648.424683074879, 681.496669645084, 676.450865521223, 667.225226705995, 659.352276445941, 682.53212211209, 672.313153502545, 649.285436965571, 688.320537152446, 668.976184428967, 671.828219329101, 636.395072543525, 705.176560570379, 669.954403234304, 652.936682275881, 698.155457351669, 668.279391767912, 677.461103001047, 676.47855429458, 683.038636874143, 682.411980312909, 684.763920355191, 686.777568310112, 712.545026786997, 661.711340549099, 657.750058029957, 692.973229042983, 652.744864426135, 678.929129614079, 676.03138712233, 656.961203008584, 672.900294360206, 668.479267184522, 686.251875411808, 689.911864071973, 646.635914675078, 659.83948413067, 679.399370119858, 664.818728522828, 689.14861392526, 707.886298299273, 655.77687910799, 696.050720539267, 652.031488550088, 660.888111985205, 649.872465105295, 695.644096511457, 675.698575977665, 638.095912050076, 684.163385040977, 717.635613262196, 677.07763167544, 684.913597404426, 687.957644879468, 674.671021072235, 698.772813283655, 662.981528260231, 676.778386936948, 658.342615260308, 659.887003737399, 676.792537111822, 695.589314081161, 674.869828152403, 677.663312403467, 687.033319410418, 683.639400960579, 660.099120510635, 657.612775515219, 692.12084708827, 662.184300526606, 660.195813245589, 666.968204641444, 687.907936251695, 669.294530817882, 662.486111460495, 691.257850695507, 658.682736520824, 670.353142183085, 653.626484994685, 674.624232023696, 656.141885845567, 674.654815248319, 677.426239536453, 678.584592065854, 673.255433415691, 695.890637508006, 653.61168182944, 681.204313519504, 658.755207684475, 688.868361533715, 694.332813101467, 657.964026119762, 644.231412149398, 683.646043634631, 660.664759074602, 662.959460385497, 667.722045696415, 705.277142575991, 656.56998220675, 658.727725733634, 674.851095939407, 681.630343732544, 673.923034922208, 677.867647641925, 672.039407512299, 676.832354445991, 691.801918423139, 679.25352393573, 677.906318659655, 665.941545973086, 658.40758866413, 639.811940177675, 665.961883835825, 682.257586324789, 684.186352606737, 653.652490470428, 663.203307950163, 657.624907567277, 688.821391023269, 662.279305464976, 695.916685418838, 666.245016020588, 621.086036991391, 678.874395137643, 629.879291571567, 661.661284155333, 678.13929018177, 651.865841719236, 675.659798330793, 667.072816399513, 687.400853635583, 669.186901674103, 650.572903562412, 695.085388961317, 678.502890110577, 664.11601722711, 665.928367436266, 675.791342463331, 657.796484597088, 665.251766958457, 657.044238374079, 663.454561706954, 674.144554155111, 668.535996052337, 662.599743101406, 659.015085709034, 669.014950596242, 668.057335678112, 651.822974955259, 689.175548590303, 669.665486752556, 694.809205044181, 661.750144016977, 677.150710648465, 684.112991615887, 674.969142884876, 675.373760873714, 660.035991551001, 675.601857549341, 672.673704596723, 660.803562711203, 678.047755916121, 674.969890923405, 683.487988472127, 693.351806472802, 653.410376074455, 671.015964253983, 654.707795885184, 653.897458089128, 703.513517341586, 667.443349066742, 663.166243760446, 662.802274819891, 677.035909333033, 685.822047854831, 665.368128283571, 666.070592851533, 691.750061727093, 638.801207075708, 671.39352664574, 705.549000229614, 691.734555301707, 681.655248798241, 675.877672285298, 703.472140787684, 673.631890208074, 674.099788374904, 655.093224855893, 664.918050297493, 649.554402557061, 680.226883301224, 636.754867859617, 637.063850370313, 665.734898467852, 667.160993230336, 636.076173413795, 641.688491281201, 688.897602520655, 662.086389898767, 683.187813759102, 671.278292811127, 643.190719234592, 680.744870832909, 681.275230605508, 691.277579475409, 655.585201413557, 665.666271815922, 664.236863798973, 649.835237339319, 655.695776154176, 676.200309507083, 651.787788647344, 656.698060695317, 669.135237812108, 709.969908246046, 686.455823529548, 672.542071543563, 673.663927098344, 672.106734740772, 674.75735954629, 662.285831287893, 655.115015281277, 631.353852510499, 679.089563969131, 652.36430881017, 655.007764865867, 639.774582262364, 669.84432091981, 660.31533281702, 662.805951760042, 673.167094361468, 665.535838114101, 695.01571967454, 648.102474563527, 668.595223072333, 643.455194594849, 665.49558755874, 713.66794530525, 681.455292376456, 641.65716345978, 673.507909039174, 689.911210497711, 647.1105169611, 641.881123010186, 651.456632985485, 666.786333821226, 667.019708370753, 714.555926565649, 671.48674152251, 652.642909284019, 713.805318698219, 649.260045162234, 667.784798925787, 623.555503467222, 659.895421115527, 694.681079424102, 690.598390461037, 674.063552084617, 665.220776973204, 692.770431763772, 678.390289131926, 688.648552221667, 663.676701385882, 638.839314044032, 669.887602666145, 692.652436102229, 655.51149368686, 679.302938971112, 683.122035451525, 692.875112999827, 660.002080768841, 663.530204913999, 671.970315593119, 615.381048866705, 671.898950372051, 639.615525353302, 662.045767197897, 656.425979111149, 672.674955680417, 669.176672482379, 667.931164587644, 687.058003990127, 648.08080060059, 648.920299980507, 682.530253640462, 644.989832027926, 679.006435580013, 661.460499117981, 676.420359686457, 682.68274151054, 693.257882566892, 671.689272567367, 679.9046373281, 628.407104978694, 690.15768652614, 695.926177633649, 660.035285820878, 662.535695180185, 675.096711032204, 672.878194109008, 647.642708510323, 663.422411270004, 676.267942120009, 718.464900766124, 678.204268775713, 697.070418125828, 663.29518999338, 671.527361809388, 684.73300128387, 686.437230240938, 652.045710450853, 665.763680995618, 696.33640454024, 663.53094609152, 687.361391549299, 650.62344595093, 630.995148071984, 683.840060637863, 637.636207582472, 664.988570468193, 642.717826974791, 651.899523855519, 681.043308765059, 681.676250619878, 658.227388894266, 643.150875422364, 684.905028122481, 670.555665222064, 692.316903304266, 654.432208384266, 676.186524715058, 642.602084709254, 677.928463773615, 693.630434072449, 685.583195804965, 650.891593232109, 682.836446251201, 686.401064064774, 661.889277598988, 654.430596362873, 677.05713276403, 636.006391657966, 658.659924022017, 656.812389758064, 655.516923636841, 696.757064659477, 682.762132993222, 675.087591693408, 692.21594368382, 677.3703237076, 674.99069936954, 655.058711974841, 656.62142724102, 670.114496634294, 643.690016651885, 682.497994454846, 689.146802704999, 692.899688882444, 661.484883956955, 681.406553060337, 679.992950174711, 656.389509122902, 666.325989608781, 662.230043883059, 699.236400540265, 664.776423434602, 656.046968561432, 648.962802791398, 669.303267671497, 656.611441434164, 685.303955638581, 672.556630822974, 673.398141887286, 659.168754853663, 659.058596869071, 676.508502266195, 671.975115380269, 699.301457005385, 632.480292904487, 687.773175094728, 666.735138958079, 668.358159274133, 687.289900647223, 682.645431076712, 674.691702509828, 691.596014292641, 677.518487196385, 670.475917524567, 685.408751823232, 661.069692639739, 652.471747059242, 662.226233243063, 667.523163766707, 705.84319273384, 664.09088530861, 693.606157619614, 679.538159080121, 689.330016008863, 664.548990781154, 673.051734782836, 664.455929777558, 672.770464081447, 678.148325526508, 701.633074171698, 662.83688588852, 649.22261169583, 679.298295976224, 691.974109644227, 695.506080813426, 687.020658441892, 651.151345522823, 690.215621038742, 710.417510763275, 662.810238326764, 666.903237415358, 677.37697686385, 680.18671379475, 651.061502810747, 675.378383180742, 649.511762331843, 694.050710519941, 663.413990938592, 653.406182705559, 699.094673631563, 685.134524368505, 666.629056401653, 645.026195049747, 695.56429534809, 686.000408371478, 657.701383730411, 647.764200086588, 667.922510729737, 690.204316306947, 690.469211440571, 684.213319902013, 671.600443233595, 666.766773631139, 675.917677761979, 671.257485174396, 667.389645050644, 673.207268340681, 687.814200877704, 694.69314674688, 667.398213953125, 673.456027679728, 690.909769479184, 680.557080782102, 671.04962158178, 671.204046055865, 656.595384942088, 693.209710321227, 674.063157485845, 692.203882312208, 686.062172486514, 688.974029139177, 705.331646762047, 661.798578542613, 668.916442175746, 667.014924428011, 692.131238470439, 650.339012826035, 661.71052756585, 639.037298493267, 655.907396105147, 656.730634086351, 678.253647283099, 667.773018702268, 685.757521409305, 678.107760617899, 673.809650047814, 674.506898227493, 672.174710854906, 662.661928722185, 650.920603363102, 633.386647011813, 652.801188965934, 644.075731037037, 639.736887216437, 666.874426197735, 666.323111137061, 657.040887713869, 648.473046882626, 680.600991394703, 659.079475107849, 683.941804542481, 685.070673373159, 679.134350998538, 645.218274624205, 691.241009830026, 679.037229493646, 670.04280190082, 668.996926566425, 636.716696873835, 665.870510733619, 712.592180878037, 683.875491919458, 642.040953435768, 658.92794174421, 645.865904484306, 664.22003792883, 685.252877239229, 679.683747085282, 662.281123116831, 648.6832263304, 665.240160094573, 662.229010201793, 638.903907497017, 691.564157859853, 668.126391819177, 698.89911492285, 658.750571060047, 652.366067569609, 664.113813097567, 674.464924368349, 673.824736901169, 676.619801911477, 687.292511363102, 662.574537059468, 685.530102798851, 706.331048433748, 671.706958173974, 669.261523453129, 654.234449561566, 678.587420381301, 683.451550107545, 664.75725410072, 683.374063882853, 682.771472826314, 641.389777344443, 651.367780834066, 673.196103626251, 657.881719495796, 650.277654925472, 677.108692281853, 677.291111763818, 676.954898259646, 677.687657415694, 638.614197833979, 665.811871515597, 689.388176974849, 648.164589575396, 668.202120395779, 656.646775712722, 664.533661745481, 687.155256925587, 635.649872089855, 642.56321806357, 643.822742449748, 671.39485053841, 660.109473141275, 660.040819550423, 688.452688565312, 665.438136402081, 663.780846607962, 703.092886706678, 689.822469369463, 666.295136163615, 640.628677656985, 697.112916020239, 652.452318112054, 683.103295690475, 665.056895293627, 691.596784168333, 661.155350454115, 661.004412227806, 667.050510065397, 671.916875923593, 684.241013132832, 700.573188008533, 683.318721557509, 705.358448329496, 688.707161146265, 695.561568812992, 669.614317013971, 657.336233576811, 648.236260639732, 681.519183675487, 658.483209175061, 679.41258869805, 671.066634826164, 654.132806858725, 678.878676116242, 686.784563590245, 664.123691403328, 679.320862591619, 645.318752373415, 679.685262830199, 674.567553781854, 675.249683416098, 683.186558313959, 655.778473432202, 705.171488786321, 670.226259665036, 668.195944778189, 705.225870963704, 665.807684073612, 685.548512724657, 667.174356777135, 683.501951710347, 648.377400742769, 659.064110410928, 662.555969926468, 688.129062189354, 707.500236562942, 671.985828750734, 661.566277749504, 649.646845032007, 667.284532947299, 670.733375871802, 656.820337009889, 673.190397960312, 683.881013242978, 671.856998822367, 685.183729439413, 702.909402538997, 674.855039842234, 697.071649259324, 663.223886349387, 665.078748605537, 663.753005658038, 654.150128489502, 672.650386828615, 674.508269834872, 689.945712216695, 682.499246105188, 669.461353328719, 697.719389399169, 667.92902205358, 681.107281170228, 675.439574536586, 669.597027940265, 674.879945248741, 673.027889687618, 658.240951631111, 680.572780327642, 662.587952553372, 657.888540676604, 668.321628934508, 672.358937542244, 670.197536359172, 675.135553389778, 683.596918258428, 671.453504816249, 660.386952377074, 683.800696880377, 644.534473063368, 662.841356575169, 650.373812821572, 654.268452926903, 665.3619688273, 663.27392193024, 662.662336595155, 656.667934522688, 622.069148289656, 658.488722392598, 662.104165736038, 670.560963047126, 672.073649670127, 682.345242511663, 695.237606015956, 669.711743804251, 675.081354346353, 662.417008844409, 698.699507999823, 676.605559151318, 678.925152294544, 691.45746095102, 655.883113184042, 676.563030454325, 649.959854447883, 638.466627917505, 679.290557803328, 649.360609999548, 686.58354797062, 649.610137484955, 648.77936974436, 703.988061150216, 691.755965323165, 664.498207182829, 666.525880981546, 691.832745350788, 686.511053854149, 682.367316829298, 687.75752911005, 691.910268959614, 668.800747190767, 658.955240954833, 684.772446424095, 641.014980149418, 679.673766171987, 656.093510909063, 689.126399435791, 640.831394641101, 677.730139659889, 697.440576058942, 689.93248420546, 689.881996901725, 682.82392597001, 699.016152331759, 683.061709156307, 649.50517104682, 694.020026604598, 668.508418758494, 713.570922171665, 669.412827617388, 682.027657200618, 688.132689821619, 681.593242057249, 649.035743064261, 679.924096599502, 664.794273211068, 668.232165207497, 669.580219822962, 682.463462369932, 654.82332165107, 668.632217082595, 654.765505074751, 642.696038365623, 677.610844598899, 647.025387276074, 683.832373196132, 680.286120703228, 651.823352836401, 672.957741335399, 666.352036558946, 674.449041213386, 669.938237624696, 674.781607801219, 664.014203155929, 698.302070433735, 685.455389624961, 704.732942857808, 678.718919384447, 687.58270285428, 699.52378548925, 675.965347576547, 684.822453850756, 705.595218911788, 656.536740974931, 665.244194783911, 681.215559214547, 686.531428395151, 656.827407798854, 675.423738436132, 643.709931810104, 683.406048812609, 678.298068572963, 669.333963771696, 658.069954673381, 679.365790087188, 693.67135001947, 666.33010056027, 673.655778206186, 671.757534007199, 680.305099782182, 661.605528863303, 664.46005012819, 689.892745221725, 656.535269114033, 682.646929602894, 647.01438547383, 652.611005187101, 679.67838547807, 676.209814931205, 655.07932551857, 634.395383698868, 659.894259387528, 663.199337503146, 670.428457194311, 643.587415371994, 680.10705111708, 660.323663298836, 667.109919539858, 657.804307996275, 686.160869192473, 656.445071334078, 666.376835511323, 712.167886123864, 679.641775871741, 660.577237450876, 665.294683361425, 633.630226788392, 684.118624485012, 672.841598094035, 675.62470187281, 682.049859871921, 658.128090096681, 681.335191581362, 669.484910156173, 684.750694479131, 657.39677503753, 660.652456381752, 642.740631807218, 687.613755318463, 648.03833275628, 687.866670210595, 676.469149949741, 660.40801009426, 686.987345988073, 642.650982860681, 693.147996610341, 677.287165137041, 635.911293658143, 657.285651690108, 649.06120644177, 672.778398565864, 636.360153725125, 679.270931084627, 697.462969133651, 671.084806888861, 654.211921551733, 661.432107543662, 651.535011744811, 666.766805504424, 687.554086425003, 649.866450980161, 671.17682859928, 681.217758775262, 641.438064412688, 681.491599819991, 657.133870313873, 678.140022475568, 706.11604822232, 653.230440034048, 660.400127084806, 662.980165151166, 662.220952560225, 669.696751875677, 671.848280037438, 647.325921939954, 660.461010675888, 665.927534419154, 694.564044283156, 667.938400404351, 685.527534683508, 695.100127931263, 704.935746980525, 668.271401542738, 674.445111264384, 630.074390073155, 654.096482252414, 648.082315835265, 660.788651871939, 669.469986025492, 665.653043577678, 630.20741410284, 662.666056632037, 658.103198948425, 675.94686084802, 668.8891043962, 671.713572043105, 678.925792910184, 695.815197680054, 698.446397835183, 668.881432406036, 658.231121147815, 666.113194682417, 676.846923290441, 669.828267261068, 669.515709574699, 668.057578729522, 685.923597211969, 633.56886060373, 663.725840690291, 687.83954580356, 690.388740924947, 708.630800347607, 655.217131190877, 682.084758997439, 667.449570916883, 663.256607597623, 671.704122693425, 699.987507973741, 691.430716562097, 671.026991590641, 662.840404140358, 697.334186351653, 684.867600002623, 674.359690109397, 656.123194213858, 665.677141144832, 668.289228143485, 682.769500673333, 670.762652497358, 691.082900632276, 670.075134919227, 672.621935325356, 668.991114213383, 679.363218779233, 682.59984302249, 697.210418243148, 680.937362417179, 683.70195470063, 678.42477247945, 677.716656932739, 648.066268937387, 679.296374965111, 636.378606161862, 651.821140748389, 657.471318105373, 680.755289907914, 676.425193160924, 681.330791264745, 674.338419561568, 641.015916753957, 682.274633997867, 665.994490596837, 676.194534460125, 694.142869674288, 655.331838548059, 695.41017496276, 661.122095467448, 644.304305570748, 657.182565591894, 687.302848108814, 682.03009185298, 662.711867401704, 695.863345781699, 632.385690070057, 683.119201134088, 689.580012147041, 673.79925479471, 684.410354729665, 662.650381459522, 688.188249315085, 654.526023769908, 679.533839623595, 656.515501277218, 671.337541031826, 651.269202857117, 686.439317621146, 657.715254967553, 681.207311569214, 667.882457852437, 667.170944595715, 664.112322342676, 649.890865471759, 686.151226239273, 651.997061943617, 659.814904500633, 681.102055534258, 670.561524171217, 663.869401378891, 655.236772337578, 685.311554284234, 657.476264496361, 676.250884768758, 701.213277741847, 704.417087651428, 641.006650317922, 648.695438414766, 706.200666711787, 669.414439688063, 685.739163972282, 652.456211994633, 656.194990067278, 665.300445656644, 696.464786580454, 673.409800818734, 666.001241916375, 662.083898052095, 658.607620107252, 689.584703997737, 709.406197931557, 706.328687924386, 673.467992587915, 715.054182161181, 667.97700762248, 676.510457507109, 700.417319446834, 639.602596563062, 699.301201524761, 652.731800149443, 691.397300246301, 684.342064235565, 677.158783947161, 680.92817531279, 688.854440582176, 691.930734220175, 698.035956399192, 674.145214384121, 683.410696695911, 667.135304513321, 674.405219193128, 638.985393756304, 680.15966593601, 686.00540599344, 672.66426651607, 696.550976006648, 675.964373250056, 677.982697612526, 677.370421507947, 691.430218613366, 661.866214614412, 652.251186281083, 680.870039552086, 649.437010659519, 683.098311924729, 677.087438235937, 689.708306344593, 668.633182871106, 674.553540072931, 644.981239478803, 662.570269352998, 696.086720581668, 679.29219750266, 689.256712665356, 665.250318921817, 657.496723836341, 693.556079852978, 667.772832670212, 639.195978277519, 682.578934619354, 670.426908257382, 677.414303667853, 702.350241058202, 665.383902618653, 683.903851639637, 666.534496076345, 686.197614904174, 710.741114973915, 668.067368598255, 703.087661744038, 700.895442072313, 659.080827304858, 703.917393303467, 662.423862379833, 682.990289086778, 670.781223276881, 636.611215846257, 663.180400062969, 669.17918191742, 689.000439248813, 646.088225330067, 675.59597910304, 696.583330572943, 670.882645477545, 687.726258964632, 642.661192411869, 668.372950896481, 660.296506814182, 668.768978550753, 649.045741871784, 683.634138224784, 654.96122956441, 697.139689829748, 685.040975686333, 663.017334885808, 658.559352027734, 666.988409211557, 655.01083820569, 663.140601973188, 686.792192273694, 667.437313709131, 682.440641540811, 690.087138056638, 660.427349098322, 667.66094544461, 654.028886229461, 664.229808138106, 673.162407427434, 686.695070871015, 653.112134523989, 643.623777473675, 651.501733699472, 657.655745447147, 700.178348146548, 670.479405951503, 701.961752317716, 668.857902745786, 650.409169248576, 656.826101902535, 677.91768938371, 685.684597900384, 671.958722112228, 675.05537538281, 654.326975469527, 684.098166044473, 671.779517737063, 657.263367087159, 653.552229836346, 669.556019615513, 644.418109859799, 669.497937550423, 682.682803350105, 699.255608587421, 690.335299061027, 681.830901949045, 691.338505002044, 679.143536751784, 705.77797345586, 656.641422718506, 667.484169917491, 655.7816599584, 680.086599747199, 671.178846509181, 668.35622870927, 672.922875302458, 645.650450732613, 670.471789219064, 685.245094695873, 675.951548317893, 671.044226932619, 645.580457588219, 695.367776152627, 705.148900214767, 655.28603346711, 642.969978946417, 682.521700789656, 654.300435512755, 688.399843532006, 689.856365331209, 660.366833830926, 680.853343867087, 675.185392587391, 686.454644654657, 688.880449383611, 660.19392916357, 649.541081110272, 658.453311635577, 690.272204104043, 672.344288916315, 664.426744775444, 679.549367335108, 665.3011866702, 675.735632629784, 685.277170806251, 684.466064074912, 691.880716738611, 679.821379120777, 673.599897894511, 668.08537149849, 696.602782890563, 635.685992559603, 685.709907092657, 676.028718030831, 634.022599002738, 686.480446160228, 649.225724467048, 672.133504698586, 653.562769664206, 694.329542179172, 676.633662428564, 676.836049783832, 675.879130451264, 677.007689215914, 707.43956349676, 681.422326628395, 681.179954356049, 672.018953716532, 678.191665782124, 674.711122860708, 634.022726200307, 683.076781133133, 677.406159893696, 663.509253419682, 662.236831705821, 684.708858246824, 700.600306771056, 658.118302476274, 648.577161802261, 661.400227336675, 656.750508255771, 644.940949842332, 687.220509992627, 642.023975904281, 669.753363797777, 666.514559919092, 683.589071934439, 675.237654006724, 676.458841736033, 661.178151435765, 690.625923513183, 698.495900216436, 682.416270340561, 680.632118492714, 662.032756725404, 696.662068473036, 672.272783418927, 680.135356084903, 664.7589617136, 652.516283068505, 657.150116384896, 671.451845458001, 651.577267185382, 688.125222621755, 672.715697662538, 653.43035635102, 648.769915446098, 691.362820839749, 672.320037786244, 658.714707910546, 670.78984515839, 679.149189686185, 659.231635815593, 642.516187786309, 672.245730262364, 661.528753444484, 666.935391554203, 649.438194351387, 679.585584330787, 692.440842146109, 686.739537525824, 666.146156326376, 709.663665172727, 682.181766471008, 718.859228099677, 668.969541334296, 657.266491568094, 697.247960941638, 688.277601768074, 665.610033315336, 691.24776675401, 682.309987524749, 706.552822358199, 681.39762352098, 674.223486743169, 647.256796728668, 675.548546874917, 671.368149407241, 676.029479915253, 663.082377954623, 664.266382499529, 678.592918473626, 669.495178621698, 694.037932298073, 688.12883292021, 671.660175657562, 661.019265594828, 680.387141565113, 690.22535062722, 671.652770377815, 659.491402735472, 667.178075784702, 676.80702376956, 636.346501655765, 661.660035929674, 661.412675503446, 665.951143170586, 667.114033213134, 682.027441565726, 699.02663143448, 688.365086129994, 680.96460337323, 669.677336555658, 662.168814771788, 685.060139334833, 663.961278579001, 689.212588750539, 646.717689197949, 696.158519205733, 633.798039648517, 704.956585026774, 630.307748099679, 644.752153996292, 645.374204414476, 666.195249035721, 645.005026355992, 673.544909847496, 681.250011922447, 650.269621674733, 673.438615133955, 677.602156104958, 666.754780076526, 655.511718322728, 649.784567856268, 672.032255694727, 669.130595663303, 640.393369126726, 678.9877713046, 632.709088917199, 675.517620426083, 649.077081179295, 671.082158616659, 659.539151262507, 671.086124707724, 690.142933017653, 696.835505524964, 647.319382970654, 680.916917184414, 677.948749176696, 629.449452060665, 618.062212926514, 692.843235997781, 680.487698940006, 655.02342029987, 678.693715590272, 668.032521537864, 665.445066037886, 650.292104774987, 666.826242504172, 653.259127302342, 670.144694840837, 656.349392712801, 700.062960934184, 694.698435233701, 690.043582912137, 669.349349500571, 680.033323386499, 680.902102465191, 663.190102366187, 677.653870114736, 692.229409977692, 684.787052497703, 689.531755082323, 657.204412235398, 693.368178539244, 708.525719905839, 657.650058273757, 657.616339318085, 694.786450845993, 675.183642272966, 648.527583577517, 663.374440744976, 658.036184776282, 697.537712871222, 655.805136365011, 655.819758257402, 679.707720880755, 681.893304834026, 683.043098757765, 654.355170549889, 659.723629647295, 671.397519829844, 694.878830508354, 678.07996930133, 688.728409710075, 639.712430963842, 692.003962391404, 664.608236642758, 711.050298143489, 644.971582808864, 677.635647176501, 675.920078672462, 678.223064649499, 663.472155685548, 669.235648793815, 640.501136467975, 646.786646347528, 655.938270747716, 686.708905107505, 681.845234980387, 670.562044340746, 639.787949367025, 670.217097754238, 650.420992457151, 663.273240110862, 668.647428168653, 694.614410602415, 646.892499668456, 638.00256930641, 693.805992491318, 634.233001398378, 680.088736342256, 667.883488976343, 666.942811428254, 670.987378245744, 695.613280132507, 667.135106061324, 682.190177074325, 688.126157843223, 682.670368903393, 649.762579733004, 685.841014111066, 686.969603527244, 676.538733060536, 668.133531952558, 664.747751579601, 671.136033376224, 670.540037613419, 665.493727123515, 667.985078207732, 713.755852859067, 656.385269349018, 678.33577149119, 697.907674365963, 661.408550510285, 673.820909474374, 690.281667631471, 698.643663774881, 639.859724997914, 680.890471503619, 692.70930080579, 680.606128885235, 690.134303837676, 682.576410944044, 659.730426802031, 677.090583178134, 697.710013576257, 636.66190766216, 668.593221416864, 667.993708778475, 677.131521783534, 662.884631379863, 685.581371896924, 675.822534038372, 643.897513844427, 701.407677276597, 701.786596917115, 648.0063104724, 649.593658294311, 687.954049582445, 671.965097454983, 648.941747265697, 703.558522034461, 683.303951055656, 663.017896006215, 662.754124952232, 650.988080993855, 682.490819853209, 666.414697794801, 674.702094048146, 677.22585264269, 656.176079818492, 678.259874147541, 669.293684785659, 681.109787026615, 669.086613123492, 670.499852097736, 656.279482620682, 653.899282790273, 669.871808269479, 668.497695532633, 649.106270786375, 677.093472257047, 642.855545929312, 668.350159762203, 676.539478848532, 685.150880468234, 686.25973115854, 673.892439221738, 660.283020614689, 668.378212476898, 682.492161497714, 718.224442010128, 657.687769328873, 643.133271617351, 645.66181266216, 660.849504031124, 670.833056997976, 681.766411368643, 663.069182500101, 678.900486090361, 685.287127337698, 682.073456298273, 675.341292443978, 673.565115284572, 688.536528727105, 665.158258928011, 681.255605022169, 670.285257372671, 690.10692574831, 659.861697841114, 671.753722601119, 690.461263386692, 686.730883269479, 676.17057526364, 666.112888484046, 656.724419732071, 678.299191945279, 646.880923344957, 684.000497538586, 676.678734386872, 689.535970915948, 679.130818504722, 669.761989294257, 656.145392562134, 668.29331417104, 663.615619772806, 683.466729381205, 646.97174694637, 667.602701892144, 670.394368386307, 670.099862259153, 689.368593785152, 659.425290315193, 662.965126525061, 672.93473210819, 663.317888753766, 664.79388721344, 663.651985069009, 649.694783232048, 653.732973729349, 681.886282286132, 653.611011816086, 672.060103519355, 679.942574101452, 670.33778970467, 669.526671771708, 660.198177625909, 680.982907194442, 675.846795249791, 682.318621952263, 676.226673520802, 665.067058393763, 683.238895578629, 655.764298898274, 696.8807693525, 667.190190670632, 668.666991460349, 650.45721962377, 664.088108797248, 664.740703806771, 671.691148266706, 703.075394573671, 670.980376722027, 689.4410729171, 682.057434603882, 663.609181012153, 707.461068270015, 683.544889262925, 670.318686978288, 693.772697774643, 681.607429986248, 657.445355798238, 660.264217417275, 657.412279020772, 679.689423997745, 648.046193022874, 683.05650157031, 699.079835392341, 647.648954471876, 665.017495129389, 667.363973855479, 676.515755176039, 650.68275738661, 698.169872113127, 631.438257458325, 672.213565422223, 689.13530919501, 663.614920446061, 680.527090606399, 650.227666519124, 663.485564633827, 665.533255780423, 645.763538936205, 629.949216010873, 669.398602109221, 688.743878535467, 654.622937531896, 665.86085561503, 659.35239744466, 640.090831720981, 708.578570097789, 645.870402657029, 691.92193681703, 659.107542068202, 669.794197247081, 672.389377859458, 703.481967292518, 661.03384708652, 674.433241933504, 663.21427656989, 684.590899381536, 641.291495414958, 693.240856269232, 661.459007521142, 638.917080856928, 647.459114098521, 686.716919432457, 686.482958483242, 676.294965591393, 679.368917463233, 698.529593954763, 662.825955805598, 670.953573401878, 673.452831255584, 656.964442955133, 673.23828603864, 698.04432651963, 677.770471208912, 672.116480413221, 678.116175143239, 653.85822809861, 672.032065172218, 660.427377808413, 680.214389062224, 667.417004199751, 682.016418617339, 678.806918922557, 695.952637582918, 647.496652612136, 634.278141627442, 658.809595976079, 673.407970251123, 673.406775611686, 644.876509898177, 669.839836218678, 698.674450556227, 678.531632783645, 624.635868142661, 705.514737705799, 668.100621377141, 679.221294227942, 669.069698284742, 667.737924208516, 668.927747953568, 659.487156096451, 687.084101564459, 666.476185534539, 672.875976183147, 670.438099228107, 670.50356239931, 710.442723842881, 703.374018867519, 698.518275716868, 638.072838676743, 683.28320816094, 691.563331290569, 669.900744154656, 700.547147518693, 677.707116972152, 681.019158482508, 644.274095634802, 677.435911671492, 670.885888146765, 680.819686900592, 656.641647943264, 676.499076445791, 647.576362417717, 632.01436644678, 699.505010380715, 664.186359766146, 670.939222404901, 673.54055077974, 686.892395043554, 650.735275118077, 657.055306147882, 685.042748926306, 679.546685977826, 664.34960521583, 632.168504119876, 648.481422306328, 665.330029082829, 673.49008548775, 687.232527371579, 680.776475087083, 661.119923831006, 672.952731626147, 654.744491696715, 673.356640985442, 648.370217638336, 677.310959626436, 609.838273879055, 687.159100027125, 643.974141617228, 677.915401167108, 704.880946933867, 680.888458557807, 639.600296474699, 689.785836294503, 677.750410643958, 682.456348709015, 687.014952136446, 681.878584914365, 692.526843188454, 655.303915080299, 656.852422999611, 674.104464526779, 670.609649612388, 663.997864606021, 678.3877576259, 678.624918935947, 683.10481962135, 690.412201342333, 672.272488961569, 666.899302089083, 637.004606780123, 683.987281397317, 696.738811780408, 637.732170117708, 691.539400975744, 663.839820618143, 670.832216952209, 656.51192738572, 656.966811138491, 665.469080911866, 678.817954437482, 694.473788982024, 662.076347181903, 648.303823361649, 644.646415822743, 670.613353237879, 693.898005709793, 686.639506487526, 696.00663308075, 663.038743207207, 649.543081108891, 694.56966880858, 677.948786890455, 657.468532216354, 634.845087119921, 671.011279676806, 681.033169802266, 677.489435564464, 714.582432269018, 651.811932917389, 670.900953113332, 678.91132233897, 676.216414662774, 684.695352651038, 645.151572359141, 660.58019858767, 668.321509621323, 661.562757583913, 695.135871720547, 684.621652662761, 658.089183521462, 675.841470002177, 679.672325396066, 691.053544347667, 661.444389755894, 668.937604350288, 679.375626877004, 679.73673999539, 674.739809023979, 668.157887332562, 654.403627838152, 675.520064869433, 711.923350322286, 683.053723646195, 674.217223760319, 630.196375364805, 671.559814644214, 655.253412305142, 689.766333022165, 666.447770372438, 667.227786326283, 676.467568288781, 656.260955595361, 686.815422791882, 648.988693554232, 686.204400475431, 679.061706330745, 647.272968147112, 653.968241436299, 689.013751489348, 674.417881179218, 684.060241020605, 656.014585133171, 691.163673676622, 667.461447383406, 685.745437065205, 678.875390464673, 684.859153263877, 689.818805269067, 654.065267979122, 680.134818590979, 685.084972449511, 631.818460352107, 698.838707309747, 684.607731997377, 666.518290056677, 663.044789087469, 680.331587466707, 688.846288489681, 669.748797270353, 676.624335266795, 691.416386114964, 668.506025663393, 667.706655885812, 675.629364396324, 664.300171874296, 660.024166782402, 681.037120449931, 654.254898048284, 651.464574240645, 658.593664515224, 685.530129068877, 679.495084027559, 700.205714733772, 692.779211009701, 659.001176762911, 657.573519249677, 652.025040767062, 700.041088266266, 637.039741901775, 653.054601461518, 657.377688636884, 693.698867641921, 646.794465079047, 673.058929596668, 677.69573066177, 660.208221703752, 672.63751045488, 662.335837321967, 668.402676481104, 682.597214850654, 643.843034312872, 686.768931960496, 721.545939838822, 682.331652168252, 665.81075694658, 694.689119986001, 674.29506099057, 677.860852893287, 689.257611996996, 653.404442627779, 679.489031731931, 680.843670758117, 676.583913861478, 690.297995740628, 661.955528023025, 674.996315075747, 674.880187506958, 659.855226192653, 647.971680925409, 681.813355163959, 686.227157348937, 675.522846147095, 666.180957714251, 648.027462156543, 678.322903586906, 658.229672173217, 669.883584524117, 701.858404889394, 660.115252118197, 669.141702244729, 657.431359214827, 641.564869484991, 660.958906027301, 694.670206544046, 660.028971315469, 683.464344395943, 646.351011097147, 654.668658840288, 687.416981373235, 650.420944960831, 681.081606771688, 648.595428805311, 674.029956335775, 678.047774136871, 632.510393190946, 697.214443544136, 684.92171594866, 646.833006045955, 685.954920868847, 656.32157037768, 684.887225839448, 688.844502377486, 672.926809054723, 672.848446053063, 683.979673082681, 730.302072512703, 671.860549583963, 675.776135065568, 669.462675712545, 650.479499718474, 673.408044666332, 661.886301620811, 653.272572617165, 653.090321513873, 671.669443501362, 677.978957844563, 662.097753632064, 669.385694358085, 643.976377267186, 672.067867278816, 674.214225179123, 678.090947171613, 659.980124123725, 667.261458733072, 694.083524281544, 700.004571982603, 655.133398406568, 662.942246636942, 631.71910579194, 679.83557932008, 674.021799638496, 659.140664992553, 677.596677865128, 699.346421243821, 651.306081337955, 678.078046437544, 657.941110141349, 655.518532238864, 658.330855732288, 671.79609310538, 722.230830778443, 664.529176882758, 676.950251158681, 695.518073984193, 654.332485014575, 659.266599459901, 664.04253954039, 689.662505957742, 662.213728757574, 648.76294857646, 638.768058691471, 649.487853519068, 686.194178386307, 692.600873589006, 664.313325625466, 709.182838539706, 685.90734280615, 635.920846122771, 686.964254120349, 639.521449144179, 672.228085494534, 666.270030326439, 669.993461330145, 699.678394625725, 678.130051171244, 647.590771213947, 673.255275567411, 663.531197801566, 667.754555005355, 668.780551314325, 664.781028499915, 687.599781234508, 656.444688998478, 668.708089868092, 649.580770554397, 668.194948086358, 660.979724062586, 672.772089168914, 683.159099310237, 660.330501340169, 660.316331187582, 668.414104175209, 663.310697583586, 670.884688897477, 650.899116159642, 676.713984706829, 645.710446036219, 667.828115007841, 679.927554504895, 678.931646495711, 653.883131489993, 651.255161126722, 668.465374273967, 694.968406930189, 672.190545492105, 653.95899561333, 690.196523489164, 659.409648141226, 679.749278101399, 646.467203749846, 679.414465712288, 657.704126485791, 689.345314531823, 611.815794493377, 656.514465583119, 674.08678685979, 680.097571210079, 673.499135888727, 692.417795691608, 709.706523172873, 629.793843015639, 695.096860557199, 666.248270791791, 665.541555999447, 671.183610126621, 658.541855197743, 700.208810374897, 685.14496818696, 678.411524699247, 646.125164359599, 685.558211480317, 663.819707497846, 670.069432855182, 621.859252181564, 683.755780369839, 675.530070513946, 657.059701971718, 652.715444325706, 656.996745301203, 695.058049796696, 658.405528881491, 655.720420819511, 673.843702254568, 676.000292295264, 690.178860336518, 650.207143854202, 667.364851913207, 683.928100140945, 652.575298881202, 667.932745748566, 689.900626048364, 670.611034637784, 723.189509064317, 691.813970568409, 662.87896613465, 653.656085675647, 697.5593804937, 658.907358120459, 684.11944301428, 679.871247956389, 655.503002054082, 687.060945518163, 658.851819618873, 675.741576389649, 652.740679779533, 690.378938539291, 677.152460552475, 676.836442683432, 670.285144783028, 651.694874759573, 663.779104731085, 637.24412211879, 686.901505601839, 701.128849617666, 665.401824336747, 666.45623699458, 678.737802588804, 667.212907980052, 660.609077405878, 677.32143198844, 686.04826102593, 684.032233925088, 654.661585673867, 647.136581166867, 669.072980647017, 683.283097480584, 682.861059296206, 672.081901001444, 664.259463163522, 649.799141341637, 671.848368133222, 679.677886097892, 672.746661721783, 670.818177450426, 644.311206074436, 695.763936339803, 679.043111706655, 679.383683222092, 677.522217306564, 669.309274676228, 679.031331633722, 695.614768034911, 654.353880600444, 657.934220212886, 673.684757389302, 652.437441630192, 687.99314990013, 646.849488007446, 649.799035533655, 654.878938801937, 678.520706444071, 677.500991021038, 666.297411418474, 659.123086713273, 657.429419654378, 679.359559909206, 654.809528480742, 680.550138152618, 647.046972112738, 681.578687557596, 668.187242805785, 677.25100629182, 666.935782692103, 647.309316009332, 663.31306916666, 698.142070644279, 662.930475197985, 685.414097094482, 669.154798092371, 662.174527418966, 654.922248546455, 657.338130349167, 667.283607174424, 688.664175923152, 675.34115124158, 680.857219336016, 655.629809314056, 683.871017212457, 642.910930235142, 681.776130014057, 674.239291067396, 688.338000765747, 693.208896381301, 653.934217438106, 652.33251216253, 662.06652178708, 681.843264970188, 703.8102941362, 658.021700248482, 681.558985624232, 651.570903131342, 697.648385037586, 670.47804725832, 662.511169883756, 666.141077748428, 692.135688260709, 682.408942275321, 670.671121648745, 656.834549354024, 669.796139852329, 695.627311787376, 671.042604625374, 661.251577507569, 673.72168027003, 656.519796660535, 692.919577042815, 625.691323199005, 695.410081590891, 655.740140135545, 652.565279623355, 640.226153297474, 687.649703512655, 657.734021253239, 675.675295445611, 670.82118706669, 691.346867647325, 668.081616378024, 682.597475794467, 653.264445578441, 654.034689092132, 671.399748187043, 718.725789985504, 673.590174531869, 672.02077889881, 680.858296678065, 683.547422376712, 690.250591421461, 705.75884489735, 674.64139241199, 681.197865522293, 682.275068250312, 677.734055517021, 664.499010380558, 673.78200453482, 682.663612750509, 668.842350646918, 691.694422379421, 683.80800915572, 681.476912556938, 673.009412298723, 689.963408826654, 647.516410081423, 673.08514203397, 681.911050366335, 659.426061534727, 671.760846430319, 673.79007114828, 691.206103841969, 688.902916899355, 655.452891858249, 680.156314481991, 648.024908582994, 656.965611696126, 667.716967546024, 665.901264682392, 674.289435979506, 669.871160788341, 698.65143985869, 659.357359985946, 715.785844764612, 704.997119716996, 689.843087971487, 677.236600739571, 678.18916956661, 674.624985451762, 669.355567624435, 639.61931212722, 673.089167569139, 660.873502588834, 680.009797751422, 694.348848660871, 683.921510689147, 653.131387953202, 658.549156393791, 680.556815833224, 661.13335897631, 692.550165291589, 645.717491715754, 655.104336969312, 685.261469686829, 675.025502488858, 668.517445178763, 656.288327209112, 671.470159195543, 698.962185407943, 682.648965393922, 633.830823077778, 660.82684955763, 673.936349313795, 666.006063434862, 672.224508235382, 666.465493570718, 674.736951419413, 689.284215815033, 700.612528497069, 659.083857419187, 667.366117903495, 667.623926190199, 672.378167319531, 675.951243109111, 678.861570643801, 675.292320019199, 675.174803824126, 649.491755623889, 655.606874502479, 687.975788234178, 678.104598687362, 658.191853794187, 665.559401797936, 676.50680490851, 667.643654666707, 672.253587893202, 669.48419825423, 662.92233076821, 698.955389910265, 694.607986953934, 684.193047127706, 675.399528041956, 680.62735088074, 645.311764961924, 663.087966133278, 677.534111873191, 667.170620247442, 653.153976567324, 666.434649330264, 646.356161726591, 682.590934828708, 680.922661383752, 645.557382508266, 682.553347345109, 695.721237576787, 659.90906063025, 692.556161529968, 679.448295319388, 682.644847662591, 692.153028818258, 664.054502236825, 648.034120005269, 670.420285078163, 689.137982309756, 702.446109563909, 678.852582202005, 682.489671910154, 650.489716796343, 705.189030004639, 689.516596352155, 633.944240178165, 679.204566600427, 673.477439312566, 642.669778409258, 674.621628902658, 664.650938722163, 698.41574552197, 640.254420553213, 679.205064474778, 650.200392139954, 669.219874912143, 684.141465900942, 679.413377507361, 654.500474820055, 623.597744402666, 670.458944787002, 684.232261363712, 689.744458826893, 667.783034876445, 645.184517609453, 678.762908215782, 659.038958104192, 672.290733021573, 691.686963667835, 680.224865667168, 673.710889797132, 657.2677773437, 640.816869867344, 683.855684775962, 691.404619741178, 662.671639971056, 653.104427513795, 629.477775662611, 676.82609426746, 653.949995002883, 687.851228931392, 656.49373497016, 674.366549972788, 660.570135442261, 673.396905585457, 664.702704435247, 682.215175130335, 647.413731551638, 665.791644465314, 668.792860860893, 680.871457947531, 672.612078135496, 648.403540158788, 655.785114794127, 677.597284744769, 689.424277876966, 669.290286560694, 649.005602676219, 671.683780063126, 670.992031081339, 671.140699415904, 653.383071140922, 664.046164813664, 679.43042763311, 668.975323162931, 649.364458291911, 647.935506405894, 677.937331677296, 676.75370989428, 650.065306591853, 676.235176431039, 695.519083421474, 719.504536686839, 658.617338134152, 685.198468444346, 666.025234558145, 666.087091469044, 682.235151432535, 667.248505260417, 657.69916047424, 654.129876912346, 671.604411243497, 660.194637015917, 669.835087411711, 677.08430882417, 683.463463299815, 666.679749701693, 685.17288346616, 682.414956189216, 655.745734255748, 702.329267579332, 701.92789874624, 696.900371282759, 662.102811881206, 661.66940161661, 670.190683601397, 674.678000979017, 692.212451533018, 669.857845499929, 706.137190089808, 675.663617681163, 681.152977458478, 697.683451724119, 665.403010534502, 670.098904087772, 691.011188441619, 632.386404412546, 639.455213618055, 690.382387376931, 677.788340495153, 638.455919317708, 674.467910921004, 689.923127480856, 656.013133090491, 685.699194287286, 702.158497526633, 684.554300155921, 659.668393137403, 646.475729559522, 658.918699628802, 666.894874456831, 651.472272216193, 682.182523514711, 679.189731932208, 670.981798835444, 670.685483479776, 674.771597706145, 659.963276476742, 706.892959993584, 660.818425216142, 655.89622570397, 648.64108097214, 671.868587620784, 673.810941327181, 629.787846752215, 694.127787467867, 697.256379486534, 663.783058491607, 689.560425229309, 667.068464464563, 668.131834875264, 689.287390066313, 691.706948530731, 674.355371038293, 660.125533020477, 684.765897609683, 660.810154933776, 654.572102786497, 670.792899121739, 662.976439960546, 657.099353716348, 688.595099354406, 658.82838793656, 677.979452220152, 676.815082941923, 670.183396695926, 685.925497278196, 673.697494283216, 650.142144002084, 657.270800626497, 664.012307760464, 677.07093568528, 657.602490255887, 661.391080788689, 678.80849531786, 672.155553973164, 672.982534721764, 670.469521908964, 662.090080250625, 686.630151548804, 669.887194272719, 687.78447337909, 672.078473849576, 644.435459150032, 681.757199928021, 652.348432302632, 679.376776779956, 664.356828957783, 682.700827045039, 667.702986549194, 682.822967680871, 676.279959236326, 651.984019525705, 704.930635078801, 657.753247077724, 730.323468071313, 693.577915441135, 634.400369870107, 700.997502292394, 665.424736217619, 684.113963120667, 668.101266528592, 650.518602067218, 684.702333807223, 636.620812401189, 680.12214998786, 659.280127662998, 653.130952916894, 659.493914281917, 645.022808884149, 686.945750360454, 682.354559185822, 667.112525173934, 688.360623567786, 627.202114642633, 671.902699986607, 672.095451477899, 679.661034899377, 686.047910566806, 660.704365121464, 665.498098806294, 680.433243023531, 677.378770361699, 675.980760219823, 659.787377939293, 668.176276521942, 674.307116745071, 662.446342505982, 651.960038095205, 710.542906478043, 668.185646516717, 668.908836358457, 668.15388913056, 660.45439948186, 660.474874507945, 704.082100405101, 685.954434721751, 656.71308385009, 673.008391385049, 649.772519012727, 653.694782696627, 657.989836468681, 671.87535765592, 697.518954076848, 674.392808264107, 681.378195180932, 655.851704627317, 681.131077161367, 665.052194349826, 657.050640924382, 681.006450481308, 661.08579965369, 677.445248519092, 672.61000401093, 659.677203719248, 666.164547155277, 640.261079259674, 680.801867035356, 645.182605168788, 704.274666292728, 682.871191446734, 682.095300678276, 662.048925712635, 667.143691146964, 653.049968414898, 677.052929540369, 638.126534652562, 693.370577697416, 697.322612843889, 662.101523694093, 658.508922276593, 663.764523734245, 649.371531053394, 673.108009958426, 683.406821455627, 674.198954769132, 665.074378992208, 660.358501852632, 663.639448496139, 678.279512454748, 676.898974289848, 651.074090697005, 686.552738811626, 684.509551280307, 682.196635006388, 699.015183044542, 690.772348384001, 668.662134539076, 703.884320356755, 673.364649000086, 627.434174736582, 675.230253436484, 655.313287210471, 676.126422574978, 660.718515535012, 681.249345874334, 675.758783632281, 698.685526166841, 667.072664038038, 630.103337871556, 641.656726741071, 667.073974369433, 655.399791337585, 690.709470297265, 657.299433062974, 685.598530616311, 672.489447187083, 684.919092774382, 665.370349890991, 650.35983901909, 696.372989946695, 726.848377942998, 685.646293225849, 670.350685148694, 701.614302217503, 690.203042677252, 651.882511265718, 676.659771013035, 638.802978610386, 662.144319031518, 694.612884419185, 680.845812471114, 678.862263494253, 681.813009747938, 676.970812314991, 679.893535632159, 662.303974979411, 659.474199708911, 672.374555070998, 692.713196180049, 667.150431828826, 676.986861490466, 665.998237621292, 655.826197443836, 677.879018404348, 657.460458264961, 670.428254616887, 677.512156811255, 697.257065750236, 649.213559013367, 691.743167618728, 696.767590089178, 632.947171253631, 678.17824934507, 678.183499055624, 658.641780139808, 701.118938201839, 664.315572582834, 681.164230523999, 678.18850595532, 699.857415812726, 652.370186782298, 657.599728371027, 677.860419479768, 677.024798347712, 655.364099788526, 663.28619190971, 692.239517115231, 690.171890662947, 645.57000547475, 668.672463722053, 690.621935284036, 657.531321978031, 684.037404427176, 663.789566310364, 686.860745870112, 691.250487453289, 687.682776233638, 658.423343372991, 675.109702863649, 672.013045705954, 693.902600827484, 675.200139016963, 674.288931529461, 660.222485480538, 671.31762411326, 685.273435390646, 677.082219863252, 703.455434267776, 661.35500844517, 667.602735895103, 665.374294798523, 693.009687537452, 663.792317846752, 632.03024000595, 663.446245816436, 670.851403379894, 654.922683681523, 650.292441215582, 697.827146621065, 694.000816963439, 661.053526148633, 677.327427496259, 667.277436297018, 676.194646299808, 674.135382925903, 664.252437751728, 667.362455717908, 682.876739772518, 688.581554666123, 666.64476174732, 684.605573835662, 636.960307614468, 632.737472795261, 675.242740708743, 672.245518306384, 674.198917279789, 650.085028295784, 658.541930918924, 684.193891672181, 656.741506174873, 665.098731711982, 667.634061081985, 651.041898558894, 690.383732918059, 618.816000119941, 682.660253401187, 658.635560749194, 701.425154054372, 646.915345013671, 639.708610678113, 649.612588948909, 672.229846182305, 672.402974207936, 693.069516048432, 671.372562676856, 701.482836460079, 669.90711747471, 688.629573227263, 683.597322791649, 650.241331086505, 662.143938230214, 649.502268575544, 635.252471674214, 661.772019427279, 651.771399097674, 672.762168561278, 676.775353955153, 652.184608720072, 646.452438350889, 662.412591347576, 672.71472743899, 686.050924856682, 673.891748011546, 676.745259689845, 688.210024204895, 655.694936473222, 675.092635182532, 657.098104652852, 677.77551978554, 669.82480183766, 685.522763105887, 679.00585439962, 644.061047949305, 675.724923538854, 679.064979214327, 701.173899727416, 682.484740914577, 664.155674525819, 663.926289232614, 678.671728050789, 689.439490832626, 646.725192987598, 654.555750639477, 677.530095167636, 686.20328978181, 688.076745628969, 661.704494905527, 692.32099518795, 662.868557365078, 678.009339155107, 646.378367993152, 649.649258240489, 659.821019811488, 680.312184311843, 692.240312847065, 641.703915857956, 652.936004790487, 657.631451459321, 684.611387207722, 646.570915485387, 686.124964461457, 661.520023419541, 693.859327296611, 661.026818540255, 636.867338227516, 652.86011741757, 646.184805608794, 669.460949202512, 673.208107787758, 662.252676391513, 684.284673220547, 659.298486763213, 670.05659995039, 684.683437755794, 667.765020020379, 653.533266909861, 667.840995665348, 689.970185275537, 676.626438613492, 693.172722396289, 671.735863182481, 674.776143547998, 656.65708497383, 688.463307380565, 687.777378428756, 675.787371103911, 692.297081257561, 664.317689531408, 680.513633816531, 689.564988040401, 666.558987731736, 661.044658945303, 688.829424185931, 661.463173726254, 651.354367100421, 715.944028370835, 682.577507938947, 666.091008862961, 678.154764090387, 676.377521903939, 697.425822311919, 683.041270713156, 678.836670243501, 675.665626226181, 674.747129314616, 676.397809902992, 656.959861219884, 645.896023118268, 652.688439706634, 668.427815796587, 673.89506962194, 694.52999809831, 682.936246085993, 633.18690814023, 674.313041473605, 675.088363531075, 663.779690061459, 663.305612399877, 684.465351090893, 689.181172928375, 686.952638944776, 683.876017945868, 661.397906371464, 687.182278941639, 645.807158842799, 671.127527042392, 687.922849795134, 680.005554797613, 694.545136477102, 703.997857735441, 692.246510300736, 658.855946876898, 674.40404041195, 671.211059865333, 651.905401479058, 694.927968037283, 658.252377747399, 689.324405496568, 651.419854648345, 653.171240231841, 698.619230502423, 734.824331097812, 669.287935746101, 655.579128485831, 650.217365914467, 688.179146582995, 672.573590183056, 708.307770462157, 656.983020499123, 675.125522064216, 706.616971033765, 691.645259275148, 703.086263723473, 674.844872073686, 654.677905609493, 647.843949892232, 679.04346576655, 675.384620847547, 647.631189728103, 692.703786672011, 705.641130048242, 677.166243408659, 662.735053679323, 689.392707191216, 692.763047983135, 668.444109541451, 661.558612410144, 662.707908555268, 678.052308130275, 663.962149148346, 672.736108491703, 670.247878294988, 668.355815944096, 668.432559168268, 665.458334971071, 656.881391336957, 681.224545739459, 627.576073374481, 678.964888656185, 671.125161811075, 691.988005656605, 667.906657365691, 677.818239689891, 671.279747084666, 680.782875799425, 694.112847964268, 662.993018556219, 675.882127237665, 678.800772822568, 668.335831301606, 674.864552489052, 698.284879287597, 658.363445988514, 667.53600973542, 691.107908049956, 678.270213618551, 673.898002470152, 668.931303403148, 690.82592864975, 659.575837302061, 656.651244269476, 679.86347797807, 662.962020621956, 675.760984766672, 673.539143596034, 670.915056855956, 689.551365946328, 658.542938125741, 672.189437177046, 671.939625111648, 683.859785030081, 707.397746357318, 664.299626227295, 667.950287099277, 668.336272067595, 674.753555141625, 668.297274378831, 659.591740643494, 677.591713384683, 687.647810959098, 692.399742633592, 685.195278748365, 637.483787873814, 676.400519304065, 678.861327647785, 705.678164062535, 670.475032412936, 666.199568780101, 715.903052207992, 650.33817774256, 655.467957786864, 675.649772874115, 692.121216047588, 669.786919202189, 693.314113332574, 677.199987193308, 646.417325785801, 655.50814304558, 685.572187158156, 687.215081915043, 676.280003601674, 703.295492792884, 644.08780456166, 666.367790384221, 679.332686542413, 674.231751370031, 727.504704856936, 673.51289806134, 681.590224658243, 702.593838017054, 673.120442185744, 690.157718559336, 695.529711961754, 679.495258913531, 682.150573494469, 701.882066071821, 659.851708502948, 653.995747184266, 681.514161003975, 671.369425329094, 689.566534191862, 663.044596494265, 681.291583656884, 690.0580543577, 672.760516325282, 640.468048077379, 670.958625857778, 669.215331406968, 689.059946311642, 678.552464158032, 692.505381742472, 686.065156341447, 663.678336502595, 654.350198532881, 697.229221319432, 680.306734899839, 670.316291232329, 678.156031518731, 667.553909605766, 675.187131308937, 678.280454036166, 676.422675481097, 651.951695496107, 687.897767731536, 675.584663194827, 659.320272962156, 716.131351718008, 676.901378780535, 719.820966618049, 642.140240544506, 653.403768956337, 642.316842424019, 667.620388545605, 664.298247849064, 682.926293816405, 653.226999599966, 676.328816847642, 655.798678269387, 673.844967244077, 686.89810506096, 637.018331967278, 686.501169083576, 663.361191392422, 658.197639599763, 641.695803011164, 708.766093778453, 684.234745459763, 679.670938795791, 713.930000655136, 659.692980819652, 708.509291742585, 689.387473696745, 704.178892345222, 666.757981446912, 672.98415832409, 686.899881275999, 688.430753461995, 671.345247963053, 686.69326179776, 667.417567348278, 673.316243329933, 661.679044142887, 663.854479615722, 673.340979072406, 665.669049175329, 667.700354351515, 647.413892319679, 691.269511184898, 683.331207347452, 700.662070693014, 681.496628513498, 666.974658265787, 679.954468834235, 670.175559410633, 704.834684720031, 657.067078799517, 676.008778202041, 663.438276273539, 695.61618347724, 685.930026024684, 694.954594398032, 659.452796190124, 663.111974578011, 680.394982914167, 671.941811445466, 669.217845759375, 648.763763938958, 683.318434702078, 695.691121790187, 665.275862228619, 676.690276679505, 670.426458938594, 676.287237014535, 682.095074113448, 652.218307884616, 674.139238670685, 682.500563296188, 639.464376051588, 665.470642100388, 645.705189083348, 650.352562718323, 679.423827052792, 695.762819043569, 703.705045441338, 640.874613801685, 670.762543956857, 711.305643996654, 676.458224685101, 686.588084544567, 673.530977133813, 687.896574584886, 673.123030098717, 682.626900129474, 710.811061373929, 667.445484746543, 671.930713715932, 704.962554391675, 648.594781404513, 651.987500722314, 657.624944424199, 670.994135456744, 709.868369447516, 646.558950773295, 652.788081920503, 674.5994800046, 662.243094865666, 687.102709025763, 706.788637278649, 655.085419381859, 698.292487772891, 664.597061173978, 682.565160012253, 696.776515484712, 682.062975840683, 708.162870358108, 659.023281890802, 691.503229040352, 671.488735975695, 674.517311518091, 688.42319215104, 698.394961357962, 670.453091029076, 677.953865911615, 654.761246342664, 676.352539743572, 671.305295146173, 648.296636414384, 704.474439731697, 676.967918278583, 630.460875152025, 656.256436258578, 673.071222667692, 666.176801860002, 653.484387672605, 671.241660404183, 660.112061229968, 676.300335747498, 678.813415528396, 675.866496904625, 689.978846302334, 657.934279464383, 687.152580433824, 687.889158309258, 690.303653358391, 693.021182927811, 653.817343353829, 671.701836059996, 672.925896032063, 667.866648216558, 720.200630799784, 650.955136907529, 682.882779070752, 663.820375713527, 659.696525484604, 675.423032630775, 659.743517967055, 675.65656373447, 650.677642541022, 646.121641431148, 676.557283048805, 666.584015014438, 672.014535180087, 689.758864921637, 675.167897815688, 672.53576878346, 678.59899246336, 692.649306824484, 685.382478708697, 658.439204182267, 642.811171207886, 671.586878360071, 673.745554533419, 667.116225651393, 678.656449837946, 660.782695351416, 685.907167815248, 685.223005052994, 649.417624740779, 662.326403514229, 706.084257654062, 668.629318218446, 679.822230541996, 705.605881755516, 672.027747028924, 669.193338736112, 700.439918615317, 650.834675076443, 651.471549557307, 693.157842355731, 657.58797280824, 687.048879929495, 682.515526780622, 688.889983629702, 714.65377619175, 674.701790547289, 677.985607115719, 689.852772473956, 677.611106564884, 658.61338275213, 699.728297190656, 688.93383418842, 663.980389141089, 701.197494307338, 653.134006054091, 656.677906772779, 658.817674024464, 649.582105674356, 654.092410753438, 672.313255429252, 667.679514408554, 682.908370237947, 691.289425864802, 696.509747795357, 656.565845101129, 656.893533067574, 682.669123578929, 699.08396746745, 669.538222884856, 684.583510257622, 686.143125568328, 682.925006963357, 676.332060076836, 654.806022158708, 669.408885974848, 679.496568054093, 673.341678055276, 707.138111264306, 669.147247036703, 629.13569721808, 687.333183650701, 680.938582606263, 658.20723415221, 674.156837120768, 678.685918365654, 667.249060475704, 668.508725543866, 675.028540003351, 692.906465358097, 675.26899491051, 671.087327284335, 650.726575855589, 671.593434102916, 681.72280619294, 677.135446584264, 679.594893242248, 697.545484715951, 677.803987962704, 646.141014263595, 686.495941902599, 697.984177978167, 675.769559403811, 663.907253569671, 688.016187705256, 672.664348588371, 663.351416317442, 681.729600167258, 651.613608056115, 658.72503825077, 701.565207419329, 695.536237862537, 661.672901195093, 695.269342625165, 668.244240650845, 656.707325041132, 677.190796257222, 661.741233353906, 678.629224618512, 644.585527909835, 674.484504347728, 682.757083639315, 674.371140945197, 673.438824433743, 685.81805285752, 667.771476057059, 669.610773290962, 670.117193768457, 675.758542531714, 693.923240802542, 650.747331981919, 645.723593863691, 670.550449798684, 669.422290679411, 657.50809776943, 671.174687076136, 662.883927054972, 675.637635807325, 666.937527230565, 670.466128877248, 667.480981536577, 666.486730823841, 659.348213061537, 665.589535506907, 675.289896614547, 644.463156143953, 653.96388697428, 687.00534577675, 686.222178338408, 663.483465475319, 657.598206059194, 660.374333772355, 697.394966479773, 657.897104366548, 663.441002854424, 673.139785544738, 661.710124683304, 644.372327929306, 668.938361937165, 657.437046511557, 647.043469293853, 660.813844502016, 643.848329808994, 649.956939100964, 682.370300187479, 704.373760286022, 665.940730685219, 667.809772916534, 665.017400146434, 669.038875080917, 673.740273289651, 674.785610729856, 656.480695640287, 630.805488987458, 681.996795589791, 668.909513518728, 680.394576216609, 685.709863116393, 690.792041397031, 675.504607592405, 666.038483139912, 686.365893757934, 697.410875140018, 657.375576775362, 669.179533092458, 685.833336296263, 688.138077076827, 639.420930506173, 661.644950578603, 676.755619366098, 676.254814440747, 651.40336591647, 678.342943875532, 629.392013796306, 658.695147331215, 686.497203061581, 653.289708503077, 651.46781460046, 661.213204754961, 662.514593339364, 690.764111635439, 688.792855632432, 677.506130504971, 654.863889551199, 658.325620551053, 654.884764874017, 682.416583807444, 654.914129065513, 664.950843393939, 699.39812979879, 701.391594675253, 683.967884143207, 659.991463962115, 687.30177024037, 668.411779676245, 665.6786858132, 646.048264168204, 675.484095683772, 674.678163105624, 648.166390246064, 676.448979104545, 706.303400605198, 703.961878944586, 620.269991257217, 675.778921179118, 707.968967732671, 673.921593808452, 663.073006034379, 666.324331711293, 674.61978070945, 689.142965895442, 646.841182323835, 685.160955361446, 689.763765366371, 664.618095823119, 672.522568932515, 690.230950265161, 661.926520409154, 657.893416568188, 668.732130382458, 670.391952649033, 674.21035940503, 680.243698289185, 664.658423102788, 666.306085635312, 704.90181062245, 677.012376450106, 680.995918902731, 686.653806210427, 692.605781342843, 680.134512452116, 660.894701073553, 681.991949926262, 680.780428426121, 684.48586903713, 669.875310117456, 689.146861350598, 678.09163316676, 664.210095503316, 691.912060433071, 697.999961263969, 657.260410886161, 669.681555643256, 680.57177140296, 654.384346405212, 664.265810848707, 685.138595827702, 667.008053419679, 655.236696495714, 665.040076004871, 691.630598802799, 668.085790872818, 651.815521064166, 642.413461494123, 670.31271787679, 654.708415732782, 666.947474131623, 674.112380670322, 662.989790084568, 675.975530655494, 680.88151580734, 639.721528536116, 694.334609089637, 687.243202238232, 686.618376757207, 672.6574662452, 663.355072588791, 676.307470112712, 672.075807657103, 653.815294009709, 683.247673199882, 673.91358073362, 686.587424728427, 656.962914174013, 672.207108835595, 664.267361649831, 674.632398970214, 711.003931748747, 662.245672215841, 665.017538060438, 630.082935259415, 666.642843895558, 673.362665470653, 658.315624653862, 673.429732459529, 664.725638956319, 664.032886769192, 684.676683540039, 661.736863638875, 670.094047681867, 694.439578635672, 668.911003242261, 643.582905687257, 659.746419546012, 708.705268679841, 667.577346836039, 667.465119814243, 682.583651992687, 665.709085829131, 688.525404485039, 677.553085878, 647.146600072603, 653.835526753004, 669.154539538544, 684.038302403591, 666.955659883985, 692.324348944749, 654.864715471919, 678.692995079327, 639.466059076742, 688.055920705023, 669.665122703249, 701.51970210361, 695.212073062661, 686.84454316322, 665.792199057268, 673.844527766055, 667.958629742419, 695.937087784871, 679.774261541781, 671.761746358668, 665.404690573635, 673.642809781453, 657.991104357647, 707.07870170433, 671.491966368632, 661.063167113835, 671.406681777958, 665.727027974254, 656.737780486529, 663.920583055714, 691.578419153204, 663.038772697076, 675.727800314027, 669.177613040616, 666.682689553053, 667.588033366675, 673.425690524303, 667.810554144326, 683.396783017609, 641.646185412903, 656.213396047676, 660.553226900766, 661.04047125629, 677.943839905624, 668.089978094688, 670.33125785654, 636.681056999728, 673.585795415474, 685.097802446943, 684.026727766221, 653.83018628418, 648.690689364259, 669.356884599455, 673.339609275772, 676.142606957112, 683.677348763772, 682.216990209179, 634.455264161293, 652.037444177981, 661.087859652181, 693.754413336072, 673.38278007371, 657.521365603856, 682.051461868141, 649.719977998796, 676.615905772228, 677.752139444328, 680.907420229026, 678.587771644859, 685.060618580857, 672.847761574304, 681.980596147278, 652.270475898395, 676.628704168155, 657.197635761272, 645.691877360184, 673.263104836876, 704.092173095214, 678.549446829997, 654.018470595304, 651.196580395492, 673.024856666899, 689.628150295705, 690.1474824378, 690.059419334495, 695.464887976533, 665.815013656886, 667.482549043356, 660.041738963681, 638.487944720686, 673.085551494788, 694.180446607773, 670.098135130544, 653.134023015087, 655.119211972376, 655.364538144198, 670.780225716975, 681.686905356846, 688.202868356479, 697.510400408709, 680.272828822715, 664.388197397862, 682.845370823296, 672.67630326136, 682.495280603111, 625.281043124717, 643.519849073529, 677.882262340123, 655.08422110553, 642.621129523847, 656.382528436483, 671.090681686852, 692.431136758435, 702.101868519656, 697.327175710021, 679.250455581866, 670.769532959747, 699.917992157311, 696.374005538599, 677.552340645728, 666.45881480357, 681.20416461373, 662.99812452894, 678.675083222042, 672.361429454823, 677.024292533433, 684.981425563414, 661.812825347375, 642.859771488762, 668.119219520144, 668.080677187207, 723.359329999106, 683.945821007133, 675.773651320526, 681.763659008062, 676.965964892301, 672.742237183376, 653.689237584663, 707.830795242253, 672.695722945451, 673.968899499275, 680.895290244207, 677.26320312979, 681.117475815408, 676.895079786753, 689.141964319754, 694.458262435705, 641.564978022805, 666.695921577778, 654.706540228336, 671.095422426459, 703.183718203091, 667.45380621721, 686.456596667816, 688.517494139615, 654.860326758409, 653.243831414542, 692.256287608809, 664.643071395983, 703.731349999946, 661.599920055845, 639.114826264599, 655.590733551959, 657.035821468747, 679.645736749627, 658.192855639482, 651.677740888032, 674.498491166715, 702.710219018078, 666.951624160425, 703.246995538224, 667.115496910621, 667.764097695976, 685.276091421189, 686.11320701286, 666.304866021165, 663.73010773958, 676.875233258974, 657.231832811535, 672.972513737862, 691.351348333917, 679.020015515191, 665.540441161739, 671.786332059026, 666.801762899413, 722.314583033825, 692.45961546115, 651.683628649127, 658.567746723922, 659.780077873472, 668.195438809245, 673.148961949097, 690.920666412012, 660.578719194781, 677.475128999121, 645.325054330797, 687.936217131595, 692.56527774511, 675.186391051723, 680.851169955029, 688.028004195792, 678.60833074641, 663.564468851367, 619.253370047954, 652.919706099717, 654.742236793667, 670.556450031284, 662.389203854671, 644.30125975767, 703.734104231328, 675.782683326926, 715.485034304359, 643.251000187102, 687.809098295144, 683.450890237676, 683.980119200274, 670.525429732467, 644.219827921051, 701.921333264665, 692.479150117696, 654.043006163345, 673.112356602064, 691.771116263973, 662.105638221801, 692.581229555853, 652.792889250693, 678.824735741381, 681.636939066472, 677.299105484364, 646.20208669728, 664.80059095085, 671.17940269451, 660.680021441379, 660.002252917562, 672.641776525804, 668.043422562459, 660.824631047426, 645.605574675875, 670.036278036331, 685.432736373667, 692.258498081698, 693.869872744876, 689.131327269795, 651.712094715755, 695.302176930442, 667.204370317382, 667.959026776949, 664.953337190459, 679.521904448299, 699.026227097443, 667.120481553065, 667.344687360101, 669.564514246509, 653.682793674919, 675.908333637762, 647.964597044827, 671.793073074675, 662.037397784852, 666.434801590682, 674.278253769609, 663.835350602957, 674.10131041844, 686.775771711725, 669.020212220748, 664.199551198798, 678.4349769522, 655.450594461633, 635.919558699942, 673.21792374084, 676.352774911114, 668.762948864621, 673.919269139047, 653.456830473998, 657.092555351816, 670.375857599191, 691.671996199416, 690.244442429796, 697.414875795143, 642.713815004578, 691.4455957682, 672.912429511338, 679.856843244779, 678.549106573836, 661.732122971074, 668.705648103269, 658.926738782186, 676.368063586877, 672.33440441681, 679.082808539891, 704.242884111346, 689.929259749101, 675.981346762055, 704.060066469014, 702.887854331305, 656.074182687403, 675.413381704518, 694.945971344064, 685.262074717088, 701.951201339293, 668.910791792632, 656.30492780802, 664.052119107082, 684.531039803328, 705.345091669409, 655.506064594443, 694.57348775197, 649.460111140413, 674.567142846462, 681.46031382947, 678.57775192398, 673.716891655941, 682.736787475525, 649.281697891223, 689.282328470561, 645.016969330956, 703.402671083024, 684.796138201022, 676.931871545937, 656.468516249268, 692.350044227583, 692.97323198492, 681.613157445995, 716.784762952291, 673.267207051192, 661.132347095712, 672.6109388071, 656.022998414828, 664.692393426575, 662.683520956417, 693.930403669885, 688.130736365634, 671.194463976931, 671.057152202371, 662.226031685234, 655.943912916699, 684.383994094914, 647.12955906808, 640.245635057952, 655.662749508109, 671.168577200112, 694.203815367846, 659.791956772626, 682.059861890102, 689.606590860405, 666.429403254222, 686.815081734913, 673.932100345686, 650.156267102853, 676.446597288555, 655.942251834667, 687.82892816783, 678.312197429773, 658.266992684964, 669.717719081587, 687.187714512157, 674.783324646073, 655.058167646662, 680.143613804249, 682.84002995593, 687.95290314059, 673.036974876222, 681.705515824296, 669.425990510279, 690.229646779618, 669.779541246284, 668.438657122067, 683.214914661985, 660.102770322034, 684.215761222848, 661.250281857667, 697.703684303665, 678.922635565927, 657.383783647638, 665.76863979726, 658.960655546022, 671.617978237973, 682.852821278273, 668.416940060495, 672.405354990558, 665.736685037668, 707.546247713707, 687.563904330056, 654.761566777092, 680.531629022822, 669.481544093137, 672.741320432114, 660.84698475214, 659.292133522199, 700.740331583578, 668.836873510506, 683.004378315553, 709.484353690357, 683.8522719566, 693.284255002008, 665.578997433452, 697.190138995147, 656.843809171508, 673.050566296042, 695.827800535523, 675.37326476048, 675.449790437661, 657.134940118454, 698.276813656038, 667.110541985714, 655.84886262161, 679.702504148565, 688.312962579293, 623.383395652876, 644.097403181196, 639.336388844191, 693.55253852164, 676.528074756551, 640.905108273361, 664.188020844026, 691.846666045147, 672.093032039335, 649.377759050849, 678.140935429054, 676.01892583295, 677.791827982547, 675.504783202167, 656.614218869689, 668.124498977235, 677.432278262179, 674.123541421673, 689.447679583814, 666.725494494454, 682.083494885406, 673.410988276636, 659.362253210118, 689.640542151903, 677.616316840407, 673.212221316272, 694.826427911345, 672.164669980154, 652.380874807796, 681.498090320439, 677.285980770155, 685.320644476231, 694.431738609052, 685.410391447393, 683.871035509735, 684.556660542331, 682.658249300795, 672.204623472381, 666.408377951746, 695.925717708106, 661.671632448442, 671.021577029528, 704.927917636658, 662.77854236975, 645.789548663912, 702.905651090012, 661.944976437511, 670.461613856962, 675.110975993203, 695.651945123622, 690.918745904399, 669.294437012169, 677.137404301836, 658.078962416694, 685.967388196637, 678.876373306808, 703.603273640557, 660.276745523406, 674.428024882689, 670.336282211597, 679.574520099799, 663.55362901527, 686.615628287832, 662.812333042876, 654.926107786038, 677.429325931146, 662.386190791928, 657.412240464459, 669.990451762676, 694.456115303212, 669.084547159222, 646.300982026217, 668.776448752328, 673.131427931117, 688.60430433963, 675.594905403206, 664.934383451817, 649.174686849629, 651.513385991179, 663.040828944281, 670.249519966002, 661.663202791671, 662.84492410172, 691.395351734254, 678.915398179855, 652.969679488212, 664.430707154349, 659.805568211721, 666.826287049507, 699.36138289665, 665.327789956698, 663.95621481211, 662.577380448638, 641.969163405923, 684.436440152951, 690.469301848298, 666.775110390641, 656.452290492658, 693.911997133005, 683.813302905119, 674.680299807195, 677.451475584932, 666.793342147763, 672.913670999374, 690.894997424234, 653.352586088696, 668.559133302644, 658.630778173839, 683.472124232875, 680.292899959884, 663.343415909994, 663.820034052673, 676.465728449829, 675.13977507177, 680.293611609971, 695.030140008246, 673.437575887194, 659.262413105791, 689.716464316873, 665.684964869492, 680.432130369275, 666.001974370211, 655.520387725853, 636.766586676329, 664.803797447774, 681.721219148959, 677.967607728951, 691.537662880801, 654.734862168662, 658.410821393824, 675.092950589845, 669.776738262628, 682.67705836737, 682.846751409898, 686.793670913296, 645.195639454416, 660.097718841122, 696.30021063092, 672.905364592478, 676.759631979568, 665.084233200731, 698.74634791549, 640.100345605225, 697.834554499883, 681.466481218229, 668.488512175967, 678.042969217924, 673.119503958524, 652.50935072531, 678.969621917162, 689.379729699357, 689.566831592192, 679.963206358715, 658.823824716622, 664.211463138075, 680.799812875606, 673.950500850045, 671.753756685622, 684.891455080867, 659.756595226008, 668.992648341526, 678.467760960664, 660.172932715516, 673.645949847148, 665.831100717293, 660.206879202714, 672.635845632038, 657.056081665939, 658.566722280687, 651.120344768909, 676.306228728665, 667.45518346705, 652.342964866552, 669.741446161252, 652.443740881326, 664.684411918294, 666.117201058319, 682.553912783059, 651.215709214404, 711.705874159348, 664.723066817767, 681.437492115561, 657.845168710359, 650.947776354075, 687.945004879272, 687.095657495328, 686.273067940109, 665.49625888034, 660.66124762999, 685.521171098263, 621.213092218481, 642.004409906546, 685.3249787662, 672.494196008975, 646.015850586783, 670.770248052323, 690.76923201448, 660.22520014483, 687.347441869806, 672.252478216088, 657.895967661722, 669.349963035389, 645.502670736053, 647.503185851952, 681.515515799921, 667.588455272885, 689.388456166971, 659.73604571853, 675.658858794948, 657.905071838394, 681.243634147269, 661.452186621495, 687.250061262664, 688.760860647394, 693.274484969373, 646.523379863796, 657.855026848051, 653.812334116492, 673.173503746742, 660.543113778313, 664.387647142292, 639.670671698261, 664.849442476612, 679.941644162042, 704.439193769734, 694.603599812652, 661.109533547872, 665.48090226853, 664.869994313881, 654.654784130062, 666.186925855197, 687.321986978359, 667.001189105243, 661.897822885952, 643.116423910802, 681.40495032881, 674.388355678585, 686.278144553616, 667.553228828003, 660.706253516918, 644.27346324088, 655.584114038856, 705.194071211571, 658.659734977178, 704.994267262004, 659.83714025207, 666.605072690898, 676.718339111683, 666.674419562246, 672.250236098398, 711.925695966402, 690.403119675993, 683.706869427053, 701.377202485495, 654.955464867109, 671.69797307929, 682.390286156321, 682.019635826177, 659.631799043152, 681.46658541924, 700.161170208973, 676.832000104554, 694.143760609719, 669.938824421637, 672.868091600853, 710.341144520591, 662.409834077368, 672.471683543032, 662.325158650485, 653.536738020578, 681.360890210074, 664.593744693799, 666.123268136177, 661.678203490815, 657.388258073614, 644.741988545574, 662.311675263228, 681.630072773556, 664.0374265637, 677.886677730324, 663.898821866888, 708.347366430481, 693.665841178408, 680.00860849258, 644.754568820585, 637.214495331727, 657.292467996681, 662.39024425838, 715.997919714183, 631.419046848986, 685.471692644436, 664.095446726932, 645.78516532366, 671.041420285156, 672.011994349759, 683.630650872637, 668.780708810193, 686.167121303562, 679.225968242465, 703.360179801891, 675.249424990883, 662.861768046329, 661.102078079333, 667.778137838302, 710.969995534302, 653.4369189338, 640.44396216536, 657.955312518792, 670.946394384161, 679.541214090931, 683.834592211407, 671.371219540894, 664.564654098396, 686.350047951022, 661.26500356406, 647.543258151818, 678.753160960863, 684.743356014782, 679.393029589301, 669.971211435048, 687.850641738509, 662.978547151982, 653.412293360892, 659.28849451146, 673.373494745414, 671.967672673317, 688.34685785091, 709.628788617124, 682.868289349624, 654.309677175447, 683.497269815972, 637.920452601833, 686.624877136993, 682.473718045669, 683.836802649669, 660.492247860595, 665.130682835482, 685.987960662385, 668.699321158785, 686.772244463405, 690.262456528093, 673.563027715165, 692.419902585644, 684.829752086385, 625.495212207981, 655.818482428593, 660.083908788448, 695.198885525022, 681.368677568164, 690.47776994779, 681.882122233599, 660.427928349956, 656.002552191476, 668.611786056941, 668.488466687051, 660.561039108395, 652.278220735309, 679.128273985551, 685.968949235409, 644.134763600686, 705.321898144957, 693.563008826348, 702.45053697641, 668.375964236554, 677.016511484662, 691.321781298703, 680.056622721083, 694.632340877905, 647.840653235346, 657.558652592104, 704.566594669358, 684.050052371315, 689.444908344104, 671.296078123932, 663.869042188457, 686.26515408802, 677.280592177499, 696.462346830772, 674.911950048842, 654.531164595822, 678.322158998878, 661.74834837384, 666.147658129575, 658.261441653161, 666.090119757978, 647.958188556128, 687.143239217354, 675.101333616564, 664.277646521895, 673.907317628548, 675.719245422847, 677.130190254695, 663.833527727098, 695.669644912728, 660.707119562308, 688.554437250944, 686.404020232293, 678.289780485884, 679.35664203836, 669.059812639897, 675.74016140723, 672.636919108426, 680.880518168033, 672.27699365793, 692.356618944156, 687.226549088595, 671.265537146727, 684.554949908583, 675.208853786007, 674.490278358913, 670.691907676302, 664.507661260875, 680.81535961036, 682.290527687855, 666.511203184596, 706.548786111138, 681.673405947446, 667.21875103986, 707.16927816579, 689.356431245817, 624.640633206615, 681.090470313569, 659.232541188708, 678.80092556578, 672.456245209497, 678.89507390668, 667.98428608118, 642.822922805047, 692.96743721055, 687.72403526899, 672.145494387298, 694.983358161426, 682.959965934997, 705.515935271452, 652.719079085048, 678.050664668739, 703.970359203222, 699.549354287193, 663.836567946452, 661.291584315536, 668.379158624258, 661.946527531264, 674.657909728112, 668.91011753287, 658.112783385518, 655.761304145662, 689.376661486362, 643.35575662834, 672.725710474939, 667.272743749839, 652.554216645407, 692.776153194395, 646.959894309855, 686.444215305328, 695.690361916068, 666.310040329121, 670.488175655848, 659.249271710566, 677.897741597386, 680.572421046859, 689.935342569353, 666.60743761345, 701.871070537304, 645.677808396438, 667.130783850405, 665.543190381118, 666.614375113585, 684.589840561784, 668.278916424666, 643.462888393844, 708.022254782977, 652.627372422238, 681.44721356884, 684.486699702265, 671.058015267346, 694.451049555693, 690.021908334273, 611.084595330583, 680.007408090189, 678.401355400138, 655.834008827082, 655.449212106227, 658.069034621609, 665.430141722759, 642.188454934899, 694.414913368005, 643.915100103119, 673.209723806166, 666.671515743633, 650.154302069654, 664.956236829245, 657.509537264579, 689.021173084289, 665.736344497816, 678.984156228399, 665.29590899485, 649.349636505551, 686.242109402445, 688.700351909525, 688.126137193184, 659.67331152726, 648.168103831533, 669.264792217044, 663.891071020998, 656.388237926141, 662.897910015679, 659.410660268664, 659.033205535007, 679.12074424966, 670.485862489681, 675.041168733796, 669.902633753407, 689.64927609377, 690.120475093534, 650.782178613635, 674.210868639028, 716.720621574888, 666.81068988861, 661.131722673783, 653.799400490094, 654.362837791788, 667.988698704813, 652.848179167134, 661.324098631553, 652.291156990266, 664.048934252595, 671.180898691117, 680.969953449028, 683.511792051566, 683.656496973058, 663.397743734796, 680.608576889156, 697.227400035119, 659.620887003718, 657.042660849191, 664.896624827822, 668.182057362561, 696.136624962831, 670.732269475556, 704.989532037223, 676.268112064622, 643.216442718858, 661.58568456288, 687.845309129083, 693.945970745407, 675.978761769342, 672.180393134573, 699.645291797623, 667.893210499199, 666.235734342021, 662.790464217461, 651.429007051244, 670.57752715422, 674.961805583253, 664.412804948363, 670.671270338057, 672.518752223872, 650.144391673492, 671.626054278891, 679.571130445176, 697.901171666099, 691.259787368842, 655.81603885329, 652.994548228696, 684.924668295934, 686.405441864394, 682.618259267999, 666.667884788867, 665.118036323358, 666.471396858241, 654.982641533673, 693.604155094827, 668.705165778084, 703.614517905553, 706.40065228605, 654.988056892939, 653.071229766979, 666.314389537011, 653.454819183393, 671.757176754538, 669.981228738775, 702.886301502513, 653.260179441192, 673.988949698674, 678.526520574292, 661.765934565067, 678.470141158873, 672.204893076636, 664.332770039454, 674.656859636374, 682.213283671039, 659.335205483573, 669.174887093501, 691.691040055768, 660.312171770546, 673.364863304099, 643.29127656096, 668.042176172513, 703.64565473406, 692.641924832024, 719.846085668901, 673.324478542486, 679.214841354236, 687.132889206706, 671.719549551422, 681.666657111271, 669.739373391195, 672.460144498479, 650.977131293961, 668.005356663862, 692.262191649984, 654.538557928722, 650.869994967044, 647.109123620902, 673.419573514254, 676.933464221637, 672.748315437387, 659.036423607295, 664.865579253661, 670.516178302548, 643.031838911985, 693.655592637249, 672.450937148555, 695.484569824895, 656.174562139863, 714.181773964852, 658.040581043037, 678.772251113145, 651.014459681289, 654.702008117052, 657.700624071522, 674.357306207121, 670.075477875948, 662.049715717936, 649.283763007098, 674.129117555122, 684.52379936227, 682.532916574867, 661.973595719796, 685.810076083368, 675.565561434546, 665.744392835761, 648.771252609663, 695.384619180188, 662.544861813894, 665.154792589803, 676.038085936174, 653.444451386794, 673.286958247454, 690.415291278169, 666.918149059394, 676.27678337243, 668.720435653948, 657.705559758597, 676.724662600675, 675.435316152019, 669.350710247336, 676.833449422667, 665.902658269911, 644.139319899935, 650.661352013283, 663.597926839947, 672.209661351605, 669.00022934248, 653.288356415594, 660.912726007412, 669.296837857711, 682.620316703665, 681.435354340711, 654.619120297097, 693.405638536777, 669.055894300822, 694.053704671374, 672.216426207382, 653.506982141855, 653.484305603246, 665.384369971328, 654.725177161506, 639.334295863942, 663.800340097879, 673.335603250738, 644.377907747135, 649.182516133194, 702.732152003866, 695.188100451149, 695.84770817158, 702.065514731513, 687.062298020258, 677.073823922704, 682.131140785431, 660.540860380448, 699.35595369775, 654.435609716896, 649.95479757789, 669.003103209666, 673.822800708297, 694.981983849183, 652.010887386937, 677.161043559349, 674.797211208217, 677.84422661182, 668.107982386029, 687.425965345578, 670.822808478031, 674.084902486197, 649.168399380995, 697.369643594865, 663.989000731053, 700.961790958444, 664.896162244091, 670.161322553982, 670.890861886068, 675.204936607395, 685.675937347336, 662.712482883856, 649.200731222831, 689.545313783936, 669.617078457304, 651.860256982348, 687.113406856603, 633.973532976208, 689.655148606892, 670.569989447232, 675.975002404409, 641.606774320105, 671.958487041539, 677.381407946754, 682.232986689905, 680.277138190691, 659.726451960401, 720.947335786758, 682.960181821915, 658.113528843818, 676.655627512139, 662.334892205318, 686.995341742395, 721.807204546845, 659.33880203821, 672.760715947625],[523.492121641987, 522.360684370751, 519.440208700871, 523.278022447015, 524.912079874893, 523.600216261813, 520.183791740513, 520.805955104505, 523.845814713142, 519.257317516163, 519.713074257327, 529.258644517391, 526.740632253997, 524.347895975884, 520.314089659511, 523.854444104308, 525.990056461299, 523.706763680596, 523.778510038188, 522.578979919659, 521.861759026463, 526.808804277898, 526.066498953611, 521.839281854753, 522.997433321049, 518.701682084544, 522.8284449498, 527.519196365389, 527.277753256526, 518.185141066921, 523.559940440005, 521.073904452778, 518.71882233034, 523.61608098135, 523.457304677673, 520.307784907558, 526.827748682864, 522.056093443227, 523.511048784971, 519.288842615655, 521.391571341168, 516.554134940715, 527.575388847125, 522.999041756913, 521.76250434076, 516.748013537668, 527.022918310941, 522.276759084929, 518.84359126008, 522.475974832686, 524.7515659576, 525.711890201309, 522.697055213605, 519.252500468812, 521.361311888847, 516.625847932313, 522.83021294054, 523.516312564179, 525.805541322834, 523.308162609158, 517.606747728195, 524.22600712791, 528.159428298791, 521.25199100196, 515.332367878657, 526.981915405662, 525.207982443485, 523.699972271905, 525.841244540657, 525.663591530506, 523.058219431968, 524.914363767959, 520.23246152613, 518.371618327603, 523.982209891264, 526.174491981324, 528.231436621938, 519.455741571211, 520.591252891148, 519.66995396614, 518.204654182334, 526.49867413363, 523.293319347731, 521.491331670813, 519.517471484078, 524.452966649416, 522.088928967577, 527.434370333209, 523.057358706656, 523.396739194955, 527.529047515877, 524.034805438677, 523.943611446515, 528.121682434905, 521.858723910586, 521.365027274691, 525.030946656926, 521.022453650607, 524.781671982583, 527.038611523937, 526.205618953804, 526.53209375616, 525.582708416269, 524.640360908254, 528.729498629408, 520.720293562269, 525.879320846055, 520.753059001695, 523.141655141781, 520.608303190232, 525.326923615438, 524.894415169128, 523.395845272163, 525.322019573798, 516.587652324648, 519.636078540443, 520.310153571689, 525.778388753669, 523.985697525422, 521.990741249991, 524.569556278864, 522.21541622604, 523.794049905262, 525.083024007245, 525.714259424931, 525.37531605876, 519.750516351611, 519.959998728831, 526.016726223882, 517.559992473118, 525.236373588139, 520.146849275891, 525.81003961418, 523.428583184337, 528.093331300541, 523.061768020891, 524.560180802416, 520.731154458509, 522.872297408555, 525.538472586415, 520.840013518759, 523.864090451362, 520.147500567632, 518.306630949863, 522.45041319419, 521.165798386766, 523.02218317978, 522.83158313835, 519.359656493973, 522.906650223888, 525.969755717366, 521.494638299175, 519.67093766676, 521.811455403345, 518.691272746191, 522.542864574814, 525.996118192957, 525.921066953629, 524.441728831973, 519.692699902531, 517.932836831411, 520.711963519239, 519.832866550865, 520.873897688433, 522.648416079822, 523.289474231858, 525.342037228824, 519.062646975284, 519.912163175296, 526.714922608888, 520.646525532474, 520.353330287172, 525.542843866151, 526.882446482669, 520.452680776522, 526.611809024797, 520.745987068004, 522.741463021676, 521.219968502089, 523.653521465341, 520.534602640659, 518.476180195814, 525.961772727072, 522.700148975936, 520.754359691527, 525.406885988392, 524.043729224686, 523.65627094977, 519.010310544434, 516.179254691771, 524.823045239229, 527.141464161972, 521.509406313392, 522.004813434113, 526.624371203302, 524.524962599498, 526.701195174098, 524.621700277753, 523.892085730007, 520.179902091912, 523.766276309558, 525.085514981259, 520.4653318601, 523.376112174676, 521.499388444675, 521.655926555797, 524.074894992174, 524.900846786875, 518.475229480436, 519.319338368051, 520.810929648615, 527.055825724637, 522.468951346334, 524.70828944451, 525.221269796243, 524.112621454855, 524.025793069062, 521.70837354279, 524.775932682795, 521.000055563799, 523.429158676653, 523.333877496856, 523.865871655986, 522.267926349056, 523.263251671927, 520.390687794034, 515.369960357754, 522.565498552229, 519.508196507274, 526.960774884894, 521.627680095389, 525.715195911175, 524.459117025515, 524.578190583148, 524.272228047962, 524.600584632511, 525.87573609451, 527.602842125992, 524.423427616824, 521.318109124413, 524.822390362639, 519.712802331182, 519.011928315991, 526.84566724081, 523.820546699506, 523.822887192138, 525.387032299078, 515.95772317851, 520.364648827042, 527.716919686092, 524.059042438412, 515.947446372313, 525.40956217192, 519.866961244681, 523.246898383057, 527.110666821299, 524.532003467238, 521.807600408824, 524.358778840566, 521.364612761427, 523.496733863964, 519.510262633684, 520.502219261199, 524.843573597178, 525.277622291314, 520.798275969943, 524.462706736164, 524.657475486995, 522.740461468651, 527.144980562406, 525.197515597259, 528.454705055884, 528.85625282524, 528.556505266365, 517.702091758036, 518.147113692, 519.065296437013, 523.704140476952, 522.681042332581, 522.765801618533, 523.641519499971, 524.672293151879, 520.735783423353, 515.991211385458, 523.58638863762, 527.178288670296, 528.59545131826, 518.568711720844, 526.057006531714, 519.626996770133, 520.581517607804, 523.896156851478, 517.032626074434, 524.631565084957, 523.099901097713, 526.488781863312, 518.278926978246, 522.212716736081, 520.793570557219, 521.485817511757, 518.631503239417, 525.622135461957, 521.745920049151, 517.93099834636, 520.379625535336, 523.946164444892, 518.486745431435, 518.841498702539, 526.106877142853, 521.435359848482, 518.888785690613, 521.709632209638, 517.595651063866, 520.098568960135, 520.212341160811, 520.694107491755, 524.781535315829, 520.789518164229, 522.582951136598, 524.624098500816, 525.90250377184, 519.901398280082, 525.373144924221, 523.231133294502, 517.835318706196, 528.945387487461, 526.313868863488, 524.737859992881, 525.331276652982, 526.013395627547, 521.77448452704, 526.209190603926, 518.552549655335, 524.734878009924, 520.634502467663, 522.176173519198, 518.366180045381, 526.882956259884, 522.780903716814, 532.311694535721, 524.806598499827, 519.85610353835, 520.32987101882, 525.692043128377, 522.566332819342, 522.466890426926, 528.620858638205, 519.72524547513, 526.638395127357, 521.486694036267, 521.360441589124, 524.790679366644, 530.367408070016, 526.356942877532, 519.263466515346, 522.433865269536, 524.452489018721, 522.785217782783, 523.970858451345, 521.112962203707, 522.81734839627, 528.732745564217, 519.306558073369, 523.326828253014, 521.883224866147, 522.362444979931, 521.085538946922, 522.340831111214, 527.296888470844, 524.426663543496, 525.071412800045, 527.736603415163, 519.086181104732, 525.266063438107, 528.539655493679, 526.821561569728, 523.106961396952, 524.566685518252, 523.710524723667, 522.093759300067, 521.520844345567, 522.897401243923, 522.509582689505, 522.845218889836, 522.110348578153, 516.608556160792, 523.628810512542, 519.812952452434, 521.641788177198, 520.26100154822, 527.612804836829, 522.458327294231, 526.335059100333, 518.58674357733, 523.004026326702, 516.991751535786, 527.180960216018, 528.961516638054, 523.305703366258, 525.207137558595, 520.31616480688, 519.799933203922, 524.320549056196, 517.428803322422, 523.386552563124, 523.96987758617, 524.517181763082, 515.771488070945, 524.604184915533, 522.537469821593, 521.943647343393, 525.202565413152, 521.630718256584, 520.348845476454, 520.466777467071, 523.055593475391, 521.874756341493, 524.624251036454, 522.560636963893, 518.609935278349, 515.79638224583, 522.216757495433, 524.506940688412, 523.428738585151, 522.318208474329, 522.545168950887, 522.751697678062, 526.131559594812, 524.54459005607, 521.695223228564, 522.447291801138, 531.74922599622, 526.912687951596, 527.195156680331, 521.405221238107, 522.180456559975, 524.724802749438, 522.725390060435, 526.18903961798, 519.626812592438, 525.564692603984, 522.181775661274, 528.94123469302, 518.544362639093, 517.071665718396, 524.297303451109, 525.182473626835, 522.332965147258, 526.442547269639, 523.378495035182, 520.176822964005, 521.5016198837, 525.849605387022, 521.67346433676, 520.417423773971, 520.843613374288, 522.066740450037, 523.274424137675, 525.272305613986, 524.343336467229, 526.126610071041, 522.104913892961, 527.869225960823, 526.010739717309, 524.060449252061, 521.098109330155, 524.92091176003, 527.683141266561, 521.069005638712, 528.01555602202, 518.454267189645, 524.733752138948, 522.960627428609, 525.806094498845, 525.21577588066, 520.703439700148, 527.047240357216, 521.601274304848, 521.048755046124, 525.867349750727, 525.1077044286, 525.820269103912, 522.129835615962, 518.434533518606, 519.327612585559, 525.564716602753, 525.914184145725, 525.477395750681, 522.033323489288, 522.948435105866, 528.217748130071, 520.615354257756, 522.503592278522, 519.088436701056, 523.65872737482, 525.440312476776, 524.167743332833, 518.678153066541, 524.82870807932, 527.17022851996, 522.800817940923, 518.343482821855, 515.006697839196, 519.598467887117, 522.770555593916, 524.982877601311, 519.464724134845, 529.470699309827, 523.397621076737, 520.620931069, 521.014569722056, 520.399607423089, 525.625919662909, 523.603018161349, 526.909061879014, 522.013735021203, 523.153723322959, 527.251505128804, 524.87545546754, 521.667711655689, 520.03523917557, 523.372594029639, 524.329995864797, 523.369619978052, 515.845025177131, 519.492665980765, 522.9018263225, 523.844157475135, 524.4832475757, 523.94275423084, 526.156947589209, 525.691373571165, 518.544936025281, 521.201017227587, 521.238575044943, 519.265538245293, 521.76144814901, 523.938651408212, 524.989515317277, 522.090088040803, 519.614580171774, 526.403206780793, 526.962232495242, 523.061708032516, 526.227319183751, 519.357659567256, 520.3349292264, 521.385844787415, 520.541921168831, 524.274209435589, 527.022066852647, 521.386093110566, 524.717514988491, 518.786893420259, 524.363282529323, 518.958262522346, 523.290884943923, 522.757615505605, 522.569861148183, 522.374356322358, 524.399083032458, 518.247267401518, 526.364416482179, 523.545901229638, 521.994032694186, 528.403874430362, 529.807337020016, 520.899091274825, 521.136851873996, 527.355072861523, 524.55514699745, 522.317000180973, 518.768666610181, 523.461106215154, 523.990563802004, 518.880933244334, 528.78770660139, 524.246084921745, 522.714857752414, 525.660156243929, 528.505256856939, 524.173522190881, 521.314416561144, 523.674950994408, 519.168196808285, 524.470873233991, 524.626617397904, 519.858005923621, 521.407012149854, 521.101412526971, 518.566746060038, 533.785397100378, 524.706544436499, 522.132016025026, 525.82143420462, 516.472626506267, 522.375513062319, 524.845918996674, 520.598436267088, 524.268778722867, 520.961739453866, 524.249066690581, 524.592770278188, 519.539392102658, 516.761342665993, 523.96225292749, 522.524036637754, 523.100827301078, 519.345263490897, 523.54679325352, 520.63159095021, 525.24842224687, 520.89641360839, 528.83956805493, 521.360603125615, 521.463816524504, 522.730932999564, 523.047629485195, 524.838435183621, 517.319526597337, 526.190726959478, 520.188901705041, 526.812112349614, 518.248948527567, 523.781465895239, 524.577035477272, 519.954481432551, 525.157644481929, 516.276638501929, 525.78010570678, 522.759460562419, 521.879547753206, 517.162199092133, 523.357715489194, 525.344408076895, 524.593030504406, 520.028431723887, 522.895502767711, 522.995232805036, 519.944864876658, 521.182696351299, 527.163397457436, 518.088343193774, 519.113114745858, 521.988613197627, 525.109664695907, 526.131605101866, 523.621481359128, 525.510402945474, 521.229561744001, 518.97655784373, 525.974803607411, 523.292106878657, 522.743222639501, 523.852778293413, 526.536372750566, 521.912029127685, 523.500418938877, 527.702829389694, 521.148194966531, 522.551190002182, 525.507246921852, 519.4696417572, 520.054382127214, 524.226406100871, 522.673916724417, 518.075657919559, 517.141756619138, 526.21952893806, 522.039246105186, 517.222943982953, 517.48739986995, 521.599073945919, 522.614709133485, 522.344422950352, 524.549356946288, 523.718681922957, 522.430251487476, 525.238577088666, 521.677349411888, 522.57057836942, 522.041742513133, 518.129354551061, 519.596709266409, 523.375530968801, 524.490047940005, 521.646119948148, 534.116256434869, 525.611411965408, 524.013861988355, 519.752536728708, 525.551226629997, 524.78602803873, 521.070772739166, 525.146191093096, 527.176433166035, 523.882003028825, 519.052480565059, 519.315548801676, 529.098645793956, 528.570411077057, 525.453384314852, 521.039654737051, 523.131036957269, 521.618718995903, 524.048904508399, 525.1190493283, 524.276932050257, 525.957063025925, 524.76353665, 525.009925916736, 520.629015214957, 525.075344887219, 524.647570721069, 520.187025462534, 528.021724729944, 523.753889875576, 522.870942082062, 522.818082867508, 521.976211706139, 524.395589140313, 526.962169032785, 524.326481562434, 518.323206317327, 528.915033632834, 519.689501148758, 523.54246854389, 525.386489765558, 523.110099287665, 522.66350923775, 520.700799363706, 521.714417768099, 522.523942398071, 519.457909360839, 520.176168865267, 523.282401653112, 520.762059191012, 527.473306064212, 526.233593866236, 527.471568884943, 523.374319256789, 520.448275356553, 521.472926603199, 520.791225668621, 524.536719185665, 525.359233774121, 522.705327699431, 522.757416320942, 528.582090968341, 524.52780638137, 521.80804747501, 525.305680610718, 523.913767731657, 518.523786204847, 525.502408380165, 515.162411853294, 523.099730272067, 526.887759684915, 523.199885218344, 521.389282178055, 521.804424142291, 521.102172530368, 526.36287532568, 522.983177778903, 524.43214696468, 522.451086275275, 527.646656078597, 523.280252787853, 527.413160682998, 523.908708939912, 525.532499437218, 520.663682039767, 526.459013393131, 527.924466677315, 523.528814795868, 523.258902401853, 530.949236254533, 522.2978657076, 522.476022114347, 516.506370775389, 520.728332538779, 521.363353469946, 523.23694849219, 523.48278551547, 527.424502553212, 524.834411052218, 528.718768271722, 522.427740488863, 523.125925605118, 525.90701260296, 521.558351608752, 522.164583437513, 524.097021145723, 520.462856708088, 523.685382706593, 520.22006096604, 520.984937239442, 523.212208564256, 518.488333806637, 520.73493335511, 524.551195838929, 519.035083228879, 518.962057752242, 521.906810244993, 527.928420506832, 524.52529192419, 521.987563651609, 523.121867210943, 522.51022559025, 525.498487785251, 521.961382845619, 523.255222878037, 519.866639634665, 518.091429712362, 525.598871892254, 521.474703829062, 525.542025744348, 519.948142168131, 525.036075274571, 524.60558415957, 521.678639840249, 518.485022522537, 524.477733145001, 526.537022615737, 522.48192348618, 523.300669406734, 520.308846429491, 523.26357966275, 523.173712614832, 522.934642379116, 524.547649717283, 527.631758610554, 523.368979211013, 527.328787779872, 528.518932935326, 527.627409729677, 525.293594690685, 522.512858693689, 524.660745908347, 519.926674883845, 524.511245954817, 527.046062505595, 524.698072984532, 520.978931548438, 528.011829067108, 527.78838603193, 518.181856719339, 526.533654754304, 519.302331729804, 523.905456629586, 521.043605696839, 525.46137107849, 517.115114971332, 520.525136518541, 526.200845563468, 523.119044260416, 523.962759132974, 524.670339258994, 520.370298702322, 523.82281058948, 524.317889394047, 521.907276875317, 527.70373115732, 516.946879691121, 522.368038841851, 524.213574268928, 520.018004689347, 522.296865908617, 522.782084298253, 523.328906307913, 521.624285616892, 529.620916258874, 517.066046060222, 520.862835639277, 527.460848569743, 520.337252807189, 525.345555575067, 522.676747686768, 519.244634194523, 518.469185153278, 523.09945037921, 523.521988911818, 520.715587985608, 522.402474183302, 522.824183389718, 516.080281019154, 524.579789179336, 520.082427279837, 525.470436412419, 522.80375720705, 524.637412143074, 521.692509181686, 522.58709690519, 522.275991450176, 519.978653651285, 516.873104274481, 516.415829146014, 526.667320902464, 522.572661009896, 518.1755749971, 518.402406263777, 521.838056709426, 519.451993211188, 524.855598361726, 522.657003003181, 524.144749972371, 526.592957654936, 520.960991505483, 522.328846944004, 525.263160775484, 519.88166016157, 520.449947829522, 521.70256642175, 522.828303127969, 523.709575982756, 519.696515417348, 527.160348673466, 520.401197527389, 528.62683546526, 521.517938619415, 527.473687364409, 518.704952071956, 521.585995250081, 527.668866002709, 520.987305374843, 525.958636400742, 523.625851498458, 520.358158958939, 523.851670305304, 520.553543132565, 526.469080950878, 523.712176891198, 523.613005013059, 523.146757304328, 519.276982424189, 523.898417199628, 518.592049371468, 523.572968864657, 524.427182225139, 524.052942898736, 521.337409807277, 522.794594054082, 525.212847741307, 522.594258600423, 518.96236748827, 523.109965388271, 523.181945407007, 518.371487863178, 521.464143296293, 519.498305631956, 521.912613468008, 520.469902451891, 525.928671188577, 524.565969486609, 526.255465386383, 522.809001538362, 525.348697937578, 518.740688236339, 519.81225264729, 528.207109466921, 525.352185693968, 525.288416646215, 520.807973615628, 518.926637539101, 527.13011362059, 520.0000854974, 521.054689581051, 520.855390495242, 523.134410217655, 521.373205952969, 518.63256962326, 518.098101625495, 523.34374079657, 524.174949407417, 521.384510382429, 522.129766007626, 521.704461830841, 524.09642187643, 523.474739845571, 520.214914710297, 522.501430551864, 524.635146376739, 524.399061841005, 525.447081901262, 525.263419012889, 521.185736284863, 525.291918158907, 525.563219336079, 529.931931196217, 523.549340306555, 517.353798842871, 525.782269387483, 523.812218632002, 524.892481696603, 525.744444365236, 523.645880926663, 523.059612431409, 524.356320761735, 520.072104679992, 522.148232040258, 519.308076866788, 524.832009499389, 524.261128097873, 520.458856351707, 525.686394177122, 524.341968263913, 521.057903515047, 525.138388045854, 529.35549447228, 526.857248530364, 525.422734135595, 523.447037140443, 520.146266370689, 526.332004763101, 525.551982285703, 524.560019036663, 522.821869742988, 526.593794264125, 522.57663263271, 523.80265767496, 524.719762775315, 523.158809162109, 521.372910449511, 525.038097505365, 525.505669987481, 518.727057719594, 516.038270253986, 522.598779401402, 522.419127030749, 526.096803217845, 521.214997556399, 521.671174642138, 519.704575938959, 521.106136051934, 522.430895241616, 522.715316075524, 526.302486390466, 524.360662699057, 519.900361747889, 521.871595923385, 526.985901513501, 523.477306973258, 518.669271400019, 524.250116189392, 523.579881461211, 522.770726525482, 525.501391175244, 522.215565448447, 524.367532394525, 527.003367303061, 525.891124028498, 523.531324304775, 527.122637640817, 515.576739729458, 522.177672996595, 520.153928789181, 524.350535713889, 526.899371871474, 521.983245067751, 518.548574300468, 527.482908468804, 522.312573176053, 526.004626874151, 522.615339870417, 524.220098183955, 520.353633151252, 522.941570825775, 525.063116578618, 526.630157246893, 522.20824294522, 524.349939708589, 521.716015879559, 521.963601394465, 521.200197267206, 520.631540483104, 522.213030192004, 521.524886178642, 521.761471575642, 521.835671153188, 522.323628121942, 520.737854094127, 521.990407646754, 528.868673960748, 524.438027255415, 526.834076041535, 525.584589913294, 524.528153831377, 522.342096094198, 526.10774293887, 519.209157986661, 521.477926319272, 520.032154224483, 522.444037635945, 523.344636055039, 525.037341006866, 514.982308017119, 523.929204922761, 523.176605843944, 529.641858026238, 521.960632826625, 523.005097702971, 525.154954802348, 524.749391815439, 523.695806332018, 522.565225533528, 519.931914172821, 526.724820819467, 523.774283408023, 522.122740256037, 518.032322238627, 523.450898862198, 526.266468018948, 525.841806499417, 518.783372047531, 521.983551350269, 518.723795983095, 524.427804427121, 520.823105924804, 514.686164817754, 529.640866323239, 524.422143807932, 525.569814260395, 522.468519268111, 519.314710991558, 515.764939505107, 525.840858916322, 525.464309583431, 526.633379411009, 525.946517977994, 523.162642568007, 523.164016462941, 526.693767250366, 515.424046447612, 525.388810578045, 521.65865979822, 521.423238106623, 528.368669872674, 525.912614505164, 523.617510949088, 523.82012361228, 524.660709008327, 524.553357389771, 523.241701815335, 524.463006819167, 521.473125291915, 527.206006551036, 525.586962940944, 519.347069814959, 527.671485071399, 520.524640789963, 525.238478982204, 516.372546551213, 523.939524025801, 527.281587112646, 525.897108538638, 526.304289803199, 517.462117971811, 521.540254504652, 520.842896928084, 524.442142890195, 524.565283558587, 521.459702672698, 522.343906176664, 523.178422313954, 524.702986830014, 522.330665118067, 522.835509092272, 524.05946368789, 523.062224467846, 524.663631357083, 524.259553977085, 523.044967010999, 520.778054546679, 521.702249968473, 519.077423162597, 522.589256558701, 521.949475605438, 522.81940412873, 517.52055419413, 527.182634438771, 520.022066619126, 524.321820900108, 530.236512531743, 521.658946867844, 524.854641975434, 525.067762571443, 523.106661873246, 523.437677627801, 524.631726332472, 524.082070017242, 524.216795151535, 520.229567579348, 522.484729421349, 519.930480510579, 521.220703960265, 519.501633068135, 523.040848174223, 522.028179314231, 520.602714189382, 518.799191195575, 527.473705682316, 521.907568901527, 527.189422247509, 523.936202528576, 526.267493318653, 522.101523354068, 525.36272129427, 520.810280371759, 525.340604185449, 524.589780068939, 523.259705916896, 528.586632912813, 522.355976475601, 525.236155924943, 525.44573892547, 522.093834180576, 522.179611412984, 520.997215759469, 521.892691187675, 520.145064093997, 520.685411773125, 524.478213497988, 524.601512633252, 524.852463165893, 522.789940693136, 528.767201730657, 522.584486268695, 531.839056808995, 522.188696196055, 518.610201515048, 524.936196455754, 524.964445029016, 524.903591321872, 525.865827194269, 522.938886774877, 523.477507379922, 520.75284648373, 525.184701313026, 526.655943111821, 523.230626703803, 526.185474842544, 523.941873821611, 519.13957518369, 525.048837373835, 525.388509236357, 526.189580715943, 522.226742221513, 520.861947159773, 524.262844273515, 525.441679551065, 524.991066709233, 522.613480868302, 524.68320444891, 528.269301532328, 528.074297928904, 522.625811498242, 523.889427667121, 523.048616733915, 522.910879955748, 524.772058930168, 525.5952550588, 523.457385766207, 523.184477924949, 524.882654712671, 519.347884371949, 521.862553822271, 522.302806611089, 523.214883818519, 519.872751245771, 524.695711927281, 523.555067244886, 519.288389550382, 519.556786449414, 526.296875364286, 522.846552212276, 522.950824325988, 522.55641448497, 526.067170046399, 522.536672101795, 521.194762437201, 520.751643679194, 532.097566031186, 520.154063456007, 521.418768748335, 525.455747147867, 523.734692171988, 519.719897736065, 525.224022760981, 525.208043663962, 516.048483541558, 523.800280953596, 521.897272865781, 518.680511697651, 526.776658631272, 518.784955196878, 521.437361050737, 521.207156966087, 520.301668467893, 522.12598471804, 520.406345617545, 521.898179570017, 522.580335219326, 525.660495645611, 526.100732965513, 522.706760541988, 519.466826054336, 524.985805408808, 525.789339986519, 521.154254433502, 516.04423289246, 518.845302068859, 517.029252313663, 521.017353075443, 521.224236322836, 521.302136600275, 522.111955661314, 517.975237948726, 523.947681055898, 523.147527801241, 521.509542963635, 523.607929260831, 520.38299653214, 523.546872403302, 522.932087138562, 522.559559484908, 521.693178300225, 516.709073210919, 528.453139264205, 529.860004475141, 527.899752479058, 522.500979933374, 518.457047090937, 522.880843040822, 525.125159879064, 522.390421509474, 526.115139211658, 523.599839172461, 519.490685087677, 526.684764028865, 519.22886701736, 527.959619041059, 525.213113671865, 520.625355810412, 531.150600252397, 521.429213486069, 521.796538262677, 519.704162649076, 516.468484456872, 519.665236071713, 522.036633663926, 518.66611258388, 525.192815570441, 520.763962026373, 526.082154662338, 522.744658894178, 527.825256261109, 526.869733199648, 518.39458713551, 521.147454600734, 523.370799231929, 521.896835708717, 519.609088640995, 524.158609394387, 526.157594505584, 519.40346320129, 522.100572784257, 524.50660260116, 523.795050925075, 526.175351187998, 521.936282022977, 525.418400305045, 520.504205344422, 523.554855092803, 526.800717156258, 524.810823306912, 526.030856756321, 520.557184168297, 517.329729091569, 526.19422610347, 528.339848232672, 518.889887438098, 519.148787438672, 524.659920297881, 531.331740029652, 520.429764730194, 520.241519658313, 527.494747470819, 528.799477421637, 524.398704292803, 523.946099721564, 520.619369505359, 524.394328434299, 521.448211107847, 521.66840002563, 528.880151971136, 524.249093221773, 524.444433715842, 524.473454517946, 521.136835283896, 519.582686614117, 524.755672872157, 522.341415888545, 524.248798357393, 523.67009994361, 519.421461294332, 522.824317386898, 522.232502115405, 523.556829676852, 517.185101513277, 525.60936125171, 525.627697939795, 517.67341762618, 527.867343903675, 516.824237954925, 523.883922319617, 516.802880516268, 520.296175571545, 522.441391495729, 521.875071256123, 529.205704753366, 524.820800038715, 522.430903477764, 523.896479659326, 524.830484897789, 521.81703089546, 529.563676192558, 524.234017054579, 523.738231977822, 522.296575813357, 527.049086246769, 521.738653227107, 531.920789314935, 525.809684247533, 527.644241889458, 519.416100735026, 520.656181028888, 519.956228667443, 523.835661233004, 528.301521907628, 526.716545381001, 521.565366815249, 517.319045359267, 523.103384645607, 523.763118610655, 527.79017275838, 520.371384952373, 521.925634029973, 525.651282660109, 522.605129277776, 528.116562096948, 527.57956075394, 523.749151922771, 522.625012172303, 524.804127413003, 519.849103705502, 526.280036681629, 527.323836092976, 517.534956958711, 522.393205424774, 521.915650029981, 520.715710452309, 522.340231535527, 526.712174996906, 523.117423618262, 523.818266496335, 517.504551733788, 522.765364993946, 532.356900024745, 523.812141863894, 521.580813049636, 523.754833940135, 522.910551495335, 526.974016149192, 526.889733923616, 524.397640649881, 525.523627209295, 527.384182840748, 526.008507090064, 526.436733538884, 527.423696000791, 520.139444717845, 523.42898794066, 518.125202121475, 519.624074315593, 524.730648223636, 526.011215705143, 525.221941522347, 517.028610550237, 526.584598609706, 518.596615905626, 524.765300402032, 521.699726998034, 525.054520288615, 522.48993586796, 524.002296895228, 520.436613794841, 523.204487571282, 522.901960156891, 527.821264576532, 522.617109031346, 528.233010507335, 521.39239184449, 520.752974449072, 519.720623375769, 524.543693551518, 525.201362401525, 523.898756892752, 525.80676063982, 524.497102055374, 523.55449676761, 522.19879677753, 520.434929605143, 517.656686494491, 521.658470041812, 526.320075866704, 518.943875859519, 524.362788926683, 522.650769184886, 525.04116903394, 523.024344714969, 524.358712977565, 523.562056782685, 529.116807851451, 530.114560547433, 529.046377722317, 523.453348137962, 527.0314998534, 522.191845972406, 520.084478060965, 525.437109696291, 525.717027768487, 522.590202190001, 521.738741656777, 523.446557125311, 523.522795733116, 516.257449979374, 522.168009978592, 526.034446033155, 521.373090313122, 526.283332711213, 527.798004400645, 522.692650893397, 520.359788476693, 520.77786545107, 520.519764159274, 519.723747122278, 519.957943052039, 517.676679208187, 524.621683866485, 526.771907474827, 518.349896383479, 521.389570439644, 523.730849412128, 521.145268368541, 520.739220947162, 527.584115596933, 522.862706926167, 522.825853842926, 526.231296208466, 525.45868284549, 520.185411393345, 521.304066980858, 522.81798899389, 523.525621178101, 519.718310537411, 527.107466662461, 519.969572612395, 522.53654947747, 527.555162679809, 523.890727492742, 521.642526823961, 526.24443589792, 519.187107548687, 524.33915874233, 521.324032578377, 523.945215197162, 526.503721946591, 517.101960619884, 518.241466290397, 526.955753085933, 525.520059859589, 523.063384912484, 521.004201739595, 524.43307201937, 518.903895502971, 522.282720290109, 528.106459178597, 520.751847700584, 521.778087531441, 523.176119977342, 527.689580669795, 520.958422486605, 525.702600838981, 523.018108997691, 522.942567479798, 520.084763480859, 525.11698643324, 521.346851326583, 522.989684735459, 524.125170529607, 522.256173440126, 521.571327352067, 519.393049628659, 522.483704628587, 525.336018464672, 525.372227227419, 521.014026611153, 527.637842215998, 523.211791161511, 518.847168078924, 519.52374806303, 519.360894003999, 520.230137191537, 525.434438129886, 519.781400812676, 523.689587813705, 516.011752120103, 526.266052120111, 521.598339862344, 524.625331409789, 524.37954835109, 522.026545282955, 519.971592222618, 520.298894932123, 519.228782774351, 519.895629950014, 516.556432645271, 528.589946104098, 524.258061563398, 526.251182697755, 521.691464374926, 520.381115974107, 521.766511432416, 520.886291895125, 523.879502476527, 519.61310310602, 516.739777508507, 520.771672550733, 523.486659704674, 526.577359157075, 517.361020797589, 525.413696793115, 527.184364065155, 526.054022486845, 523.137667078486, 528.881223667263, 531.308380735871, 526.241937127358, 520.505124346136, 523.304268596151, 523.714133838342, 528.314426436565, 526.223982486406, 526.912687522152, 523.032939987637, 524.889836981445, 521.698391717247, 527.218363863632, 520.476250302598, 523.025590215556, 522.598038829225, 525.399538399506, 520.929337594141, 519.794007092473, 525.859470050419, 519.514764737888, 527.224161404793, 522.941534866581, 525.357477986532, 518.484209469729, 525.575855477099, 523.807332422837, 526.161648722875, 521.435696567218, 526.355286909674, 526.08383383076, 519.766502590329, 523.421882184174, 521.323055951374, 523.842082358889, 521.046393551124, 520.357591876524, 517.128976802839, 524.478198824877, 526.635746861741, 524.452672113907, 525.781246365076, 520.004495878526, 523.661993314486, 521.4586352544, 528.948278381537, 519.728811222183, 525.265068355861, 521.803799586583, 524.70257307657, 519.980933923897, 523.817813274152, 526.668174813614, 520.979196335301, 518.428293752415, 525.380652702012, 523.969713383492, 524.994335634931, 524.493463986385, 530.060124872689, 521.733039812228, 521.394510008859, 525.135718112863, 520.342983131924, 525.726171896539, 522.731602075419, 525.865519133358, 522.024829278122, 518.323504142435, 528.189848961251, 520.680750031372, 520.374927184114, 523.643316625585, 523.815140080609, 523.14170494608, 520.054209065053, 521.992870962378, 526.322717591919, 519.996391177845, 525.599348380348, 523.698743095611, 521.886481666571, 522.468221703479, 521.088044717278, 524.632983446461, 521.87327968427, 521.958211649103, 526.471959937634, 519.657007472366, 521.495271587244, 521.613141865488, 520.816483234831, 518.299659514522, 521.455365882484, 524.58695468629, 522.264814073976, 521.367190059156, 521.428815733572, 526.521499370429, 525.202892730925, 527.361852072064, 522.149849802846, 519.730854631364, 523.936162872189, 523.459306132022, 521.093619603953, 523.73515940673, 526.837860206592, 519.614269733735, 525.19022424497, 526.193539447542, 519.862033450012, 522.778237745579, 522.609296403983, 528.371944073697, 519.875987353519, 519.160053201745, 525.858850131852, 522.96126133929, 521.066775395823, 519.847155344349, 524.267401416972, 526.015298749689, 526.329313686013, 520.605218453083, 520.378486432493, 525.80025359141, 525.691879657946, 524.105026670825, 522.194189000517, 524.125544941521, 526.834247756223, 521.169397015363, 527.808531043617, 521.437767955833, 522.957921686236, 517.596052732731, 518.98730987042, 521.417091609812, 524.990467174741, 525.46637156619, 525.468929244146, 523.36356446473, 523.676195496139, 527.795610063517, 523.669556826179, 523.31022717801, 523.922257063535, 530.557562319803, 520.666466518376, 523.76926358388, 526.472256263841, 524.23241360558, 521.286109642749, 520.685016043658, 526.944582006578, 522.157493893226, 520.825158734379, 524.848316369339, 524.862274650211, 527.860784694328, 526.963754317918, 525.853336812296, 529.797481963534, 526.789006898552, 522.977380096808, 522.499914181469, 520.908777124651, 528.160590161229, 524.524514650574, 522.009768442384, 522.581570350222, 519.755714942628, 524.502055642884, 521.931367359184, 520.375037810316, 525.455222208464, 524.70187014156, 524.906611076336, 528.556808263348, 523.440476592345, 527.505024372413, 524.59189602847, 527.580975059604, 526.538133094067, 521.918467040785, 521.388325121152, 521.514435130887, 523.088472680183, 522.321479878011, 521.702807836663, 525.174766597301, 522.51395172312, 523.421712486316, 522.133571683403, 528.044315165562, 527.804420026812, 523.313583307211, 520.358936960878, 522.489155778545, 522.855656686431, 521.785457836417, 524.896865394552, 519.481332207078, 519.781800496314, 525.307478183715, 528.07140013266, 520.870122216853, 519.894024137164, 518.435226157536, 527.356869859402, 520.727502356631, 520.069417635492, 525.09749900945, 518.586074102199, 525.140876121505, 526.72234177925, 526.738429053513, 520.206394741121, 522.493049903938, 522.036420775488, 527.203426118227, 526.037247490976, 520.758175288564, 524.04624793998, 529.808288808922, 523.160006931244, 521.013816521131, 529.014546667396, 521.08712053767, 524.869557972896, 523.538398263089, 521.388721503319, 531.878809335073, 521.415131540253, 521.309806138559, 522.359773940998, 520.730957611952, 528.710472540698, 518.129760798909, 527.746832984858, 520.878409329248, 524.943511293249, 522.868016502352, 527.263625259345, 525.659723026409, 527.533844469977, 528.529957599064, 525.405627040219, 520.788510644382, 521.776341864848, 524.626902569998, 519.654782676818, 525.443278719403, 528.784227879677, 520.208622464082, 521.558932410901, 519.952771657147, 527.396318207394, 523.555896885041, 520.389855698595, 513.050391213814, 526.819357195196, 520.676191147071, 517.760194391815, 526.356354696405, 524.981965216944, 520.304516233439, 523.076348302573, 520.546792464166, 524.956878393006, 523.783962644219, 528.11385465984, 524.741253243662, 522.978169183507, 527.0717610491, 520.647078005079, 522.265656285262, 517.019867870098, 523.14928465068, 522.261197031512, 520.802929408853, 519.714905176291, 520.162140349253, 525.624622525308, 522.56450382414, 524.253282663086, 522.876539865809, 520.707842286966, 521.580735818895, 523.677339539371, 525.293399152697, 523.827993589634, 522.042088104682, 523.11628880532, 523.121272544076, 522.62544918169, 524.055075290856, 525.268629435154, 517.582879459366, 523.55275370634, 529.995747950384, 526.47666987878, 519.877121776916, 524.648267248847, 522.303230584022, 518.312022139866, 522.870283623493, 523.691577186046, 524.151351280443, 521.573316415705, 527.413626937349, 524.912294038416, 523.96877983944, 525.692713815917, 521.510048010829, 523.369873784679, 523.08848324002, 520.228150868389, 523.278544498831, 518.548271738966, 524.605657600674, 520.686703571434, 521.002667480156, 522.981979123308, 520.31352200213, 520.700497951713, 527.553375196059, 523.157134410651, 520.253140684781, 518.871976920137, 527.066371289693, 526.828269955259, 523.614362693776, 522.029577811501, 521.172284864023, 530.383523697818, 523.398924034705, 520.940525151566, 519.380233185174, 518.284488463335, 518.080969646254, 521.39673707141, 522.059721093805, 526.08575141329, 524.351959917323, 523.703316960546, 526.764276282176, 525.293353637579, 525.568310151852, 518.173083944015, 525.423859018187, 528.011939567727, 522.100649260437, 524.862874594554, 521.836691692818, 527.726411911317, 522.009746519893, 520.037933267514, 523.579506403169, 525.24065056737, 522.106967495468, 523.002774536639, 527.030990218944, 522.931223405008, 519.164479381388, 526.760025252273, 524.506297718155, 521.152200038125, 519.403128564474, 525.381183200648, 522.818334494446, 526.251201631467, 523.286233793168, 520.046641511321, 519.403283172634, 524.571068033363, 523.744489267964, 520.111466220864, 528.714085667773, 525.568985037034, 523.407082780317, 522.473890184789, 526.263251404008, 524.243719189095, 525.016351130326, 520.964361428603, 526.745778620702, 523.038935908111, 520.088866777856, 522.517144260856, 520.939424902402, 526.827630342848, 517.946570728688, 522.863502151125, 519.841511120568, 526.313242878057, 530.394004426984, 519.732847109803, 529.391996055653, 524.272470503838, 526.303121227037, 526.850037436429, 521.787806034078, 519.80175997392, 523.031714706317, 526.777005571943, 527.046788864807, 525.600975720539, 527.128306540672, 521.094342812524, 526.213237605185, 524.355236838659, 525.319464854868, 523.071202588662, 521.600791859778, 519.772658693417, 519.790363275695, 523.151480820987, 525.465738897834, 524.189057331657, 524.85872066712, 522.858289266176, 523.054296631484, 521.731604659563, 522.24908836337, 521.090030040862, 526.889907354858, 525.518739045265, 520.707454414038, 522.128552427582, 520.324634689252, 527.998674964787, 521.03115429847, 528.553711526761, 520.167124725398, 520.645614157521, 520.245182349432, 522.219277510499, 519.208794039835, 514.798613365583, 523.680129858877, 526.045553145912, 522.584901631022, 525.736217963143, 522.098813736966, 523.452249274511, 522.645578592443, 527.564062111835, 523.048326388719, 521.61439959701, 526.672584267781, 521.145442057125, 525.39971498935, 529.51553415214, 525.017609573693, 526.638179206259, 524.074115486748, 524.254331359566, 523.497077382191, 525.127724550425, 521.602366278721, 526.144361903634, 524.285701463335, 523.109179873824, 523.718062143132, 523.448041297142, 530.421644419169, 523.822289109617, 521.913611157192, 525.34662885462, 519.606985640901, 521.593938920263, 521.269239883395, 521.177151370753, 524.363673467999, 524.249870402123, 521.028095779523, 524.367878908297, 526.351965229896, 521.552923887825, 520.450537391862, 521.785126738929, 525.432456453118, 524.953155449826, 522.845667739857, 524.007622129955, 524.093047353899, 526.737124077985, 519.673432819, 518.455917195993, 523.151766678744, 517.902630629445, 524.600634747883, 522.00169082341, 522.716924145182, 526.502550361399, 524.145631783477, 521.010520101526, 525.587797218373, 522.708537785629, 519.429195877844, 521.547799766355, 523.148211708099, 519.171592831796, 527.371124824394, 522.666508933531, 522.672143235096, 517.630025220357, 523.489264771904, 527.148310658093, 523.072957188993, 521.756159750608, 518.969754844745, 526.585801973238, 519.917132279428, 528.079388964792, 524.098689740892, 523.277918647607, 522.451378146866, 519.212385289271, 516.553522306685, 519.692912745867, 524.150901503907, 518.637623548005, 523.065075327104, 523.552596664651, 520.43548725503, 526.046902188998, 519.419941544685, 520.2716133734, 525.141824589051, 525.350376050799, 523.814890919378, 525.720480837609, 525.075045045675, 523.551244611196, 526.438052244476, 521.326199171911, 522.269818645075, 521.362696337309, 525.289119915408, 521.368128570432, 526.690570268981, 514.308195164651, 519.940357483782, 521.5814074971, 521.70130367012, 525.423218720981, 525.565756507154, 529.331674243003, 520.566063345323, 528.673837652039, 522.707951123825, 520.013902604149, 522.345492203235, 516.429953527785, 523.378588206107, 523.540153150616, 521.528360835486, 525.89991703274, 523.28956014653, 519.550894027326, 528.538623753968, 524.270422982488, 533.561011905163, 520.103496296065, 522.218089130931, 520.999720048749, 525.912353388387, 526.447586090703, 529.517371296957, 520.09348216873, 522.729129988889, 520.886239652339, 522.074027206534, 524.000687677053, 521.402135671413, 525.7483621628, 525.833759538641, 522.926855164908, 523.917749453064, 520.825465771253, 524.75333716083, 514.297985467518, 526.78786154812, 518.765899180744, 523.135096357903, 521.10021500255, 526.030995392849, 520.352340706254, 523.22374665144, 522.809267832701, 528.972338446706, 523.84235146152, 522.626715823133, 526.342974752502, 518.025857795394, 522.065391613848, 520.087174864675, 522.127135320159, 520.87913604618, 523.342671924686, 521.850695620005, 524.198822109116, 523.552605033101, 518.639274611227, 524.819896283356, 520.277494831288, 521.241715864285, 521.811680467726, 522.906718793837, 521.119597144241, 522.445849221335, 525.080774249379, 524.859874041927, 525.070979397342, 524.68605670739, 520.546647212418, 518.438362722006, 525.180208263464, 530.749473831428, 526.936694573273, 519.872632233591, 522.154713988198, 524.645423544856, 523.951212120343, 523.016665671485, 523.76297283705, 519.211581284876, 521.846255794384, 523.716887890179, 525.535443579614, 519.21387301363, 523.454094169069, 524.066688638557, 524.410856732544, 521.080314652008, 521.19861577641, 524.257694222844, 519.907133678708, 520.680782871533, 518.89525153006, 516.82586158744, 521.778118140381, 527.788582376372, 525.833381183826, 522.798650265135, 521.554685060427, 524.133690058605, 520.014970762076, 523.5639917984, 524.130988526628, 522.11630794976, 520.591645752306, 527.1560831386, 522.679718395545, 521.349300258627, 512.605049361256, 522.60107721194, 530.693013475096, 521.48556927462, 517.327444186223, 521.88403778231, 526.720354953371, 523.896580676641, 527.315597966648, 525.146481840824, 526.290313922113, 523.117341726343, 519.052117850562, 522.742574045516, 523.12791166916, 522.718961318535, 528.448179948879, 525.727352376696, 521.597109549948, 523.91148989629, 525.783098030137, 528.183439996459, 527.589044296725, 524.1012020483, 520.475305851504, 529.496931853729, 519.774645289077, 527.97563424282, 523.214100910969, 523.296840873579, 523.576720587759, 524.907278119996, 517.724696774663, 520.487387649257, 527.102334600891, 521.425755056922, 518.939022898881, 520.888996348408, 522.686828548721, 525.027155645399, 525.907880306623, 522.376805728517, 524.163532212357, 522.280681619627, 524.436195296287, 524.317878698221, 522.584238912031, 525.707748715073, 527.397377584834, 520.116665182217, 523.079158965209, 526.375860696202, 524.43395118623, 524.965056638082, 521.624477984004, 527.618882349397, 523.657638385506, 519.80315774463, 521.568856234008, 522.126439077937, 522.123423817102, 520.958891875938, 525.875490452778, 523.271441812079, 522.613616456853, 525.329616841451, 519.306781243448, 524.947484940721, 523.639171399347, 519.183250220429, 521.041708668661, 518.208092124415, 518.004837783194, 520.831978519344, 526.760666841386, 519.459014746971, 523.125374199494, 521.101475208894, 519.211883497045, 522.614788661504, 521.469919674159, 524.737761844623, 526.422278426275, 519.046453383267, 526.145610604148, 522.570911381786, 522.05733977597, 525.449660441773, 520.353389504756, 517.250351547371, 520.922449791298, 520.730397000558, 524.646810743861, 519.893078523815, 522.943812333033, 522.973848235347, 527.325837080894, 522.266540980305, 518.708709829186, 523.794252030802, 523.376255997187, 524.937088059018, 519.849214611001, 524.151070402035, 521.314655037509, 526.459665279198, 522.123915253879, 519.459619039963, 525.300857045977, 528.185911416661, 528.699509533748, 526.621923001246, 520.39791868592, 521.259065109253, 522.983211377122, 522.975886295356, 525.725094814896, 521.92545743579, 522.465658067353, 526.508959989951, 520.98948858463, 522.336628535674, 528.847797532858, 521.823848721642, 524.725958079495, 523.807064540166, 526.008732482073, 523.286401821341, 527.349547755313, 521.77316216575, 529.766445338158, 519.463500708669, 525.417174341757, 524.130431256101, 525.273688998629, 519.426246215849, 522.154597272511, 526.689499756784, 523.22974879816, 523.188614617446, 525.696596393307, 523.901503880807, 525.998882380237, 523.533454697748, 523.352281712808, 522.001921828502, 524.755872432356, 523.170167904268, 521.461596598792, 523.198908848507, 518.105348105928, 524.55497724036, 529.37343193028, 521.850478206488, 527.684933130781, 527.443422127369, 525.452137624269, 520.161101979663, 522.919943121633, 522.56942007154, 525.602002400399, 524.160035018967, 526.409007052859, 526.39888391273, 521.539028240515, 520.882826852055, 522.635625995969, 527.496702591951, 519.639944152225, 523.033656208006, 523.086719818096, 519.196568992509, 525.639332479031, 522.970861709894, 519.455268465611, 527.059372623798, 524.924186083429, 524.028482662292, 525.876470205548, 525.424589861605, 520.859536941777, 519.78731737044, 521.07081133875, 526.430831245247, 525.760592102264, 526.077770218478, 525.540623426661, 525.485467500421, 528.392315935127, 522.533718758675, 518.781438627471, 523.445543635158, 524.656989865584, 521.961214939151, 528.722901323752, 525.082534007202, 524.189815491194, 519.710906964263, 523.493573151611, 520.512599682219, 525.278090051652, 525.922416088089, 524.902884144815, 525.757340518987, 524.577621021582, 525.245611969686, 513.743137142133, 520.3709863912, 524.67102532042, 521.344224014032, 523.665990634374, 527.490364145932, 522.536210476454, 522.079254170215, 518.28554273339, 526.259019214476, 517.607426177892, 521.325146655274, 524.434363954672, 522.244769423858, 525.830303473021, 520.291006642812, 522.80732543474, 520.736741349498, 528.311460882154, 519.243997339549, 522.763153444388, 517.653830924127, 526.794345467239, 525.260149925492, 521.002976731608, 528.499859997863, 523.320376195047, 525.239730652655, 524.794618297714, 520.477994814061, 522.457054382954, 522.333640201449, 520.810893935337, 524.42205341855, 518.484301511351, 523.113853832605, 525.294920058868, 526.574202931251, 522.03685552456, 521.238876052509, 523.477503068298, 527.654599853972, 520.862966628811, 515.902412749586, 525.058680225357, 523.073639671647, 527.306927302801, 520.323140081926, 519.020114127359, 520.181919650748, 524.302321602716, 522.721334653616, 523.442556768122, 523.459915615269, 522.884245071254, 521.954532610986, 523.242192996215, 523.299940596122, 524.778498618575, 519.182224566717, 519.723637317002, 526.906096141358, 525.610727546106, 524.348352890659, 528.950502525374, 525.339055762312, 526.021874724473, 523.954323418537, 522.439828386746, 527.161652079611, 521.924845585112, 523.118004490309, 523.170033190426, 524.06041965787, 523.046431255312, 522.291544615859, 515.68617557815, 527.75095161367, 522.717767073937, 520.6864641256, 530.431139314932, 526.461262749038, 516.665644302846, 516.282387161769, 522.953532289195, 527.399332117279, 523.437689241069, 524.408384403005, 524.499626816699, 525.436732121649, 522.140962244696, 521.586110597589, 525.114070345657, 523.207942994356, 520.024674515216, 520.946680399811, 523.756438967491, 519.255395750627, 525.65895483811, 526.244812783494, 528.979208328451, 521.037102535109, 523.999510064761, 523.111781522595, 522.80455043455, 525.470743127481, 517.470939400899, 524.492086968964, 524.113388408714, 522.788352305385, 527.948869475854, 520.409277671909, 524.869267473302, 525.780443441626, 522.843402160552, 522.271995037104, 524.689938511561, 526.538107793517, 517.038087308683, 522.209917864207, 520.620410567961, 527.744554268579, 524.034113796721, 520.024138262854, 525.201370970141, 526.71690125672, 517.787100589997, 521.405334823978, 519.347155292356, 527.302366828687, 521.582754751459, 524.376165299336, 521.419840889171, 516.097968022777, 521.985280403216, 521.318080071702, 519.569792963132, 523.629719120517, 518.730753157922, 519.89510656991, 518.966949520688, 527.845435133878, 520.331250672841, 524.746787189195, 521.209355905586, 518.78347390414, 523.008346507022, 526.015132337402, 518.6835476303, 521.180466809619, 521.092299253606, 523.121720684458, 521.012891709218, 526.809318157151, 522.351204219678, 523.82579910979, 527.313790957342, 521.730518642204, 525.876360835016, 526.153078801762, 522.282396901866, 520.517652713837, 531.439333577379, 514.741014419949, 518.662200519711, 525.069676190844, 522.625806662575, 517.538749329738, 524.268428346919, 522.40684474699, 525.706296645262, 521.859298776809, 525.547902995641, 522.699687255442, 523.280436009719, 521.993251577989, 523.363282042394, 521.857908719531, 526.295047427594, 522.796488702877, 522.538029498318, 519.685413303283, 526.533122414412, 524.304479203496, 522.904933783225, 516.627126372751, 526.106209149557, 523.516624910023, 523.343963505063, 524.888362016105, 523.965763154378, 520.064000124756, 523.836029228228, 529.236451863679, 525.61184648506, 523.644804217429, 521.908002516247, 524.180197312076, 527.854277380366, 522.59652345345, 520.351585394249, 518.920921815666, 521.204649484647, 520.677395629113, 517.200585318113, 524.292474316925, 522.949578066231, 526.475316480951, 523.768340839813, 522.667693276072, 526.205579099608, 522.90846252589, 524.836392811604, 521.893675755261, 526.983769182504, 525.888471300078, 522.647702706593, 522.267020512803, 520.237182158322, 523.205579515878, 524.166663659172, 518.390022673382, 527.035727961957, 519.200364691307, 519.42447178874, 525.359443611714, 526.275756555024, 516.268052096047, 527.949507088321, 523.698805476641, 521.658859836299, 525.518489752273, 520.096643017383, 527.550678570589, 525.582621770554, 526.597380573548, 528.350004093105, 520.245153971384, 524.146981411519, 520.554360656867, 522.799196411847, 525.439042791432, 516.498461826996, 523.424053091854, 523.870014174781, 523.52069676979, 522.788034272762, 528.031255882758, 519.849594511164, 527.022155533022, 527.264755837243, 524.556942132045, 523.081723424175, 525.138887270572, 520.882112079387, 516.941400484203, 522.835383036524, 523.253644037639, 526.375297550341, 520.390816274963, 521.541296038327, 519.896325286606, 520.915567562937, 524.630386849051, 520.737400060151, 526.860249032342, 521.620541057563, 523.144636291512, 518.931744696235, 523.409352255128, 522.888303522109, 524.503200412501, 522.277167269515, 519.909353586423, 527.471510218728, 522.839078554305, 527.708441409148, 528.065263635579, 524.835495834535, 522.19643174711, 522.841000224554, 522.21297564811, 518.716230098638, 524.034589263859, 525.511900877792, 523.160579047464, 517.985991063402, 521.027652922683, 520.674296185924, 528.21200720368, 520.91737782854, 519.81324425829, 525.930328271338, 522.301537065029, 524.898754540793, 522.76514298146, 522.186420157492, 524.165411625461, 523.167938973595, 519.079239288288, 520.955625513793, 524.208640063915, 523.583498263482, 522.090719829386, 518.212393591627, 524.823700601317, 525.303113822369, 528.009642710968, 518.808850578385, 525.079367992493, 520.838974925565, 523.377749230455, 527.088225942705, 522.115766826028, 522.25298209743, 527.262951719467, 521.696327135036, 521.729715813759, 524.59434977825, 517.064058689182, 524.075448408618, 523.726291135846, 522.085282791447, 523.65855691476, 525.05277244849, 525.943373283036, 519.838102472598, 526.27008815363, 525.021414470356, 520.456809509093, 525.18712199641, 523.427686401155, 515.967924186026, 521.389109270254, 523.533375457026, 523.553438987981, 528.768803698666, 526.551754455161, 521.9975040027, 523.230360922055, 524.895588012754, 523.589063780927, 523.39969145603, 526.937869209069, 523.76956728542, 528.456881072307, 525.750490373714, 520.402440516622, 525.44122028161, 524.650749844344, 524.524803486846, 520.906457234605, 522.037842916773, 520.027454830597, 519.071674089427, 519.291053076748, 521.851980291823, 524.495428551706, 519.505807595035, 525.394882769069, 520.667181942097, 525.552329130371, 525.579225208336, 520.602394100038, 528.029006787112, 524.971048384104, 527.051398051325, 526.207635779189, 524.184343170413, 521.203543062874, 526.748521480046, 526.11146374535, 523.268011435382, 521.508677355637, 518.324034047417, 515.587802771465, 518.587453917575, 526.383983041796, 524.188699951816, 521.396973344806, 526.398648011969, 522.906345284009, 524.427608970045, 521.12965135663, 520.979291017099, 518.708239138082, 523.619040563814, 521.903756095304, 521.116904881014, 520.787994644325, 524.567028088613, 521.201415072455, 518.546381413854, 516.691115041828, 523.056370051747, 520.951730210787, 520.198289744535, 523.472751407482, 520.613679430487, 524.251412735748, 523.131624510848, 521.797588225402, 523.136505541493, 517.623710080533, 523.400666285893, 519.506873187878, 524.355797488159, 525.24514129669, 522.63960446427, 525.287326144581, 524.308769847518, 522.840880453126, 524.228005919387, 520.627014725757, 522.427615984616, 525.275214451386, 524.763768407232, 528.941024836892, 519.118897246504, 522.779767775171, 524.238982770556, 520.170864887696, 522.194161000932, 518.771467977484, 521.046058821375, 525.247976235522, 524.325431731343, 522.82311201633, 526.510210696708, 522.089961512772, 521.766011157692, 520.882764709898, 518.360074332207, 522.155844026604, 525.72947888716, 522.172643089299, 529.868385483974, 523.57308916051, 527.79397875042, 524.72227824406, 523.408689216547, 524.026265706498, 520.715247278454, 522.831762542419, 524.530980493605, 522.250928204025, 522.292337971431, 528.229034412762, 523.464102402168, 520.114056504639, 520.187884778751, 523.06128984278, 526.308466726715, 521.382144255482, 521.43803526009, 524.707534524563, 523.095341517713, 523.002618815437, 525.900548740109, 528.238245793544, 517.633933533087, 529.559210447179, 518.038844331771, 520.430781201256, 522.55253234749, 524.953865385826, 523.144307219397, 520.972877874066, 520.136551236469, 523.774859110278, 527.272200958576, 520.462043794591, 522.197122063747, 524.174496618117, 521.740831122808, 519.672997445224, 517.92825452689, 525.56838683164, 521.198270047221, 533.858623268545, 522.887125977986, 528.74563366823, 528.430886820622, 524.430989105983, 518.25328473641, 521.353429770503, 523.665909212024, 527.734875102011, 518.449037152329, 520.382838464547, 524.549526221447, 526.073259788975, 525.454717887879, 520.269895390677, 520.646638783595, 519.605684263524, 527.704274107216, 521.560012438413, 520.982796734706, 522.848876685944, 523.900384373276, 522.718489399632, 523.760272580784, 520.882408477617, 522.313199192248, 523.741183207541, 523.368731144902, 518.390849029082, 523.376023679805, 523.844026361914, 526.11770573911, 522.438840079367, 521.761726429709, 523.830929566061, 524.732463603033, 519.214472869032, 521.079336164764, 525.410641688988, 526.742014022639, 523.075363346019, 528.469804746015, 524.274446116636, 518.697253767354, 522.428581102772, 524.082727539704, 517.784363739848, 523.201824020629, 521.504566428813, 518.920665987476, 524.471416500726, 522.636568544734, 521.308406807844, 517.822883720629, 521.940831431103, 521.173169965669, 527.245868895309, 521.638626995684, 521.781491860961, 521.917287760239, 528.021759675115, 523.488688709151, 519.461356574923, 520.265922909938, 520.25703499945, 521.52924886457, 525.261134115248, 523.494389273653, 524.151398044027, 518.009503233841, 517.154908246669, 523.472195760012, 522.282711249171, 523.29077548558, 524.627772796963, 519.231809217887, 523.003982963697, 519.822485550348, 522.912017512142, 518.899833034018, 523.208961218667, 523.454221646841, 526.313702855087, 522.081836727519, 522.750094353231, 521.91992394982, 524.387304257356, 524.052420727995, 524.004242927896, 524.013238497801, 517.40376264433, 520.882096472676, 521.596458115453, 523.864473802762, 527.834770471419, 529.383141902179, 523.040481312528, 519.093886453012, 526.569615297621, 526.769049321349, 520.165956653263, 525.069023092364, 524.606076247011, 518.21337082673, 521.344549888464, 526.388499983914, 524.158131263549, 523.069652406958, 523.158685494651, 524.069032478942, 525.538292937759, 518.290644701274, 521.432874922956, 523.153703803801, 517.733886176738, 524.318695295349, 520.463462872061, 522.548322594161, 518.487194030465, 523.000645184564, 519.221469779583, 520.859021992009, 519.286153898609, 524.059718930391, 523.244347557762, 521.19203463942, 520.162245382282, 526.796880856216, 524.655900482261, 521.080419902344, 528.539916641656, 524.193791078423, 525.029914908638, 519.642531208187, 520.486921152357, 516.889537594102, 522.997520484757, 520.649199809708, 523.158382657945, 525.258114649589, 520.977670609873, 520.929446650934, 520.385514665387, 520.382900151458, 521.325594260915, 523.335254368198, 526.393198555044, 522.31651265494, 524.996157319033, 524.330138430801, 522.81705234583, 520.233849501321, 520.916092936333, 522.436301149862, 524.502544152801, 519.522042810223, 523.834482968286, 526.21863778751, 521.496631901706, 527.356519332928, 526.869259859507, 524.251593263019, 524.639812808996, 522.721954278397, 525.663194162637, 526.409431137216, 524.918253032765, 523.321189123159, 526.521389880297, 522.496192230215, 528.64456730791, 518.191013047468, 517.177075271386, 525.273182395071, 528.294144674458, 522.22698945719, 523.197985351038, 521.538317732348, 519.111855114539, 525.564452166505, 524.061561735748, 526.286020671712, 523.805766942386, 523.052840738291, 523.909896904046, 523.268643498161, 528.261960144297, 524.743775850616, 519.119607452819, 516.579608593928, 519.594750517029, 521.589264795892, 522.092744001493, 527.85509504178, 522.422702479397, 529.151437362191, 520.264667816292, 520.449724792604, 525.798392461982, 522.835983668334, 516.947944227601, 521.452540533395, 524.415354424968, 530.159865168076, 523.064174588121, 519.453388963552, 522.585369820306, 527.711037393144, 522.155648837244, 518.125701777019, 522.015145526223, 525.141902553583, 525.66847021337, 523.795298663825, 525.358380839882, 528.521344776232, 523.278849472658, 526.329149526605, 520.128771140057, 521.821653242208, 523.93421036619, 522.81210376907, 523.740279670173, 525.773458656426, 527.705738579937, 521.044063499385, 524.823986927138, 528.733626629333, 522.080604487044, 523.854130646616, 519.860078319667, 524.525592255523, 527.884686151225, 523.291630261746, 521.428569399008, 521.768977107602, 522.262573191787, 522.681263417796, 525.516915642421, 525.954245572363, 522.758200458699, 521.773608529247, 519.729194004207, 524.905029348933, 525.827282271635, 524.842014290046, 523.27746549117, 523.007901509238, 518.200448106414, 523.726139146032, 527.088558537495, 521.362806017153, 523.457501047553, 523.47859551033, 522.374036433648, 520.320752295481, 528.065119007064, 524.922802235985, 519.202512827276, 526.685164689621, 522.155387927728, 522.789166011334, 526.57435373004, 521.858430895491, 524.626197569322, 520.197356997725, 524.281001721567, 523.678082202286, 524.334733485772, 520.732199190943, 522.830482967351, 520.671320659939, 524.017182579767, 522.598713331463, 521.956368830679, 524.135385070579, 518.110769713731, 521.558622353377, 524.491862591446, 520.616470323207, 520.805127544052, 520.002621168511, 527.026774914281, 521.419733336336, 524.256364565643, 521.829156684746, 519.317154424731, 520.393923350523, 523.362471463404, 523.007912580474, 521.2470903186, 525.549185281587, 520.033787487687, 523.862629449684, 521.063605244192, 522.811166060988, 526.364831580503, 521.762608881384, 522.608524837779, 522.106471421407, 523.835523471167, 516.011601861106, 521.017089803544, 519.729619917856, 523.291846433613, 521.533764821613, 525.004718457068, 523.829736359813, 526.807605821513, 522.428712165746, 520.135459584357, 525.745915310841, 521.184734357189, 524.568929992376, 525.571800170842, 523.506819529872, 524.459911318462, 518.48026116619, 521.445251924339, 520.536189522837, 521.751993942259, 526.351627063132, 521.91001224452, 524.002048922798, 522.368800525872, 517.552252250323, 521.666660654662, 524.254294762867, 523.886414666814, 526.000167958022, 518.672263343415, 523.694775731513, 521.772753165843, 519.252191534708, 521.819418042544, 521.893927796135, 520.311189292723, 525.827660109284, 522.575294921275, 523.634078961865, 525.069768571242, 521.416620162031, 523.057012006475, 522.074501424711, 524.878881290909, 523.276148960532, 530.038135996639, 521.688343464471, 525.009258566689, 528.366934910337, 520.952864886575, 527.030762645466, 519.116718898331, 524.366076391903, 523.854646270078, 524.557097269859, 520.08214297157, 522.50341651823, 524.153058307563, 530.451525029035, 518.476392072822, 521.197896334272, 523.085751098904, 521.69166642263, 521.868048883586, 518.91439180861, 519.729864399305, 524.588815231767, 519.729576491192, 525.049644122639, 523.422429766996, 523.86350754653, 524.545932996337, 520.709627918443, 522.56876145028, 523.227752048176, 522.959622610366, 521.30884934787, 526.840952695266, 522.070662302799, 518.298454476067, 519.260245076098, 525.321610914514, 523.80244438978, 519.632728296025, 528.410588687728, 523.842180678935, 516.782491216536, 519.40452110422, 524.976072514106, 524.591603672735, 524.332009780558, 525.520221740946, 524.718470815505, 527.700978037328, 520.372406593388, 519.848818457833, 519.385209798676, 520.973923085802, 523.44332721816, 523.222122915127, 524.397497898001, 523.649635242363, 522.540521855133, 523.18523063701, 517.755519995437, 520.048770826674, 523.815716147843, 519.776195497026, 524.244096493071, 520.311237188998, 521.967520982526, 525.1022409767, 523.216015871225, 522.532829695078, 519.596796207267, 524.299279599746, 520.949546953713, 518.451069880791, 521.51291216889, 519.244033491255, 523.227625536362, 521.817345537166, 514.291289169384, 516.265762200095, 526.708228819559, 525.173397189792, 525.923041618625, 523.659189486353, 522.201959180254, 523.794140144267, 524.171783497861, 527.155392370786, 525.284752836287, 518.668303059467, 525.647065956735, 519.654951549817, 515.730477090373, 520.669917633295, 524.573704786381, 523.114949596452, 521.212885088395, 522.849720866063, 526.987524516868, 526.297950002944, 523.830846309407, 520.739754786306, 528.474218613401, 524.483091990202, 523.711759545796, 524.096478985053, 519.143849298804, 524.585591467747, 520.508705782851, 524.331537515963, 519.211219122462, 526.334519910008, 519.691129880116, 524.247397208181, 517.865264913724, 521.873100924451, 520.602181356941, 520.747687254763, 517.830039725104, 524.384271090365, 528.171440867827, 519.700862625158, 521.014010685848, 521.270114376517, 524.25694043792, 520.235610991637, 521.071909483865, 523.164969861832, 519.439657226743, 520.078008215279, 527.498148411645, 523.132259574262, 524.729381028728, 521.900721654523, 523.500004822993, 525.66164376035, 521.797367029405, 528.061192707758, 525.784313372952, 524.731581949839, 525.818522670177, 520.607445486777, 526.623524344609, 519.218875500813, 523.389387641349, 527.948564711105, 527.224937332281, 524.513428117025, 525.566685282268, 525.545806669235, 527.924307106511, 524.347816749537, 525.087827454201, 519.605101945821, 522.127313216845, 520.748453586639, 521.475074808098, 520.251531976605, 521.487715890885, 520.28927414319, 521.925906612833, 521.694501358795, 521.897811493698, 520.332989658397, 524.48898206826, 520.764825750138, 525.299421519248, 523.033708074695, 523.494530365052, 523.99673146527, 525.16287423234, 526.97125979608, 521.587558652548, 525.39662216593, 515.050200569264, 526.270700482643, 522.709950171001, 520.56828723181, 518.857587321439, 529.15577000236, 518.000725766135, 520.671287340624, 519.488672639295, 519.170072649018, 522.034408610202, 523.074964038919, 515.802911207672, 522.481598568766, 526.981634384146, 518.675588945678, 524.422246488065, 524.553271301754, 521.074052974655, 521.185186156749, 518.989111997902, 517.846456882288, 524.799611404177, 525.014504803599, 523.114568944725, 520.80170713167, 525.337219622678, 519.573362350227, 517.648970516363, 522.452007780301, 516.847004923016, 526.127210475094, 523.272591750312, 522.666429152096, 526.67782291334, 517.754209214373, 519.706169887905, 526.05096144019, 524.125439174207, 522.258155259265, 520.973424079149, 523.891590278263, 519.88132735079, 521.252922461189, 523.254263293945, 521.074318950688, 526.606851808305, 523.572310151915, 522.552582618975, 522.210638375673, 521.667456874561, 522.366637851432, 520.237005727445, 522.337064275239, 521.611169581847, 521.793036935456, 530.02570687033, 526.030719143327, 522.675806486334, 520.388236856282, 519.300827352566, 524.127436313951, 523.604392213845, 520.684838202105, 527.399160767571, 521.736049796247, 523.276123628407, 526.37541915433, 518.930918807489, 524.333115783854, 525.144544583552, 521.005246641796, 522.901765809013, 528.625503748721, 523.557163213765, 521.17920662338, 524.774877960553, 521.696039760313, 523.202301238303, 521.580907932271, 520.333694070723, 519.278353425905, 524.311473539574, 517.771448221785, 526.861804520337, 521.653950740275, 522.882409225512, 527.468663041125, 522.734866103882, 523.362133425628, 526.355156059393, 526.002363688432, 524.521931403904, 524.661293378273, 528.519109452968, 526.424135779275, 519.556807146847, 518.880921742297, 525.578178033866, 520.554011515327, 525.805183364813, 526.694532710953, 513.818670656507, 524.128838997973, 525.14683825811, 526.857100158718, 519.891818852728, 523.214814116793, 521.132932157939, 527.337721818019, 522.590851801802, 517.195590738118, 523.526445840247, 520.638381925402, 525.91678097384, 526.166956161703, 524.643379167887, 521.615747641768, 520.283980550436, 518.951360400914, 523.370137251882, 519.060753297294, 523.008386860236, 521.589762448975, 521.803543793929, 521.071712074689, 523.411318182903, 522.167206951427, 523.039513769752, 525.522162930368, 518.964520134857, 523.815325717024, 520.747227313955, 523.76813314978, 525.149169042211, 525.315077402962, 524.102159061596, 527.113348900736, 527.551735486752, 523.568347234789, 523.295463154511, 519.064855925955, 527.987344273378, 526.298802350271, 523.93200681572, 524.597497999145, 523.655255261133, 523.91046073302, 524.527259464938, 526.161029001139, 525.666392225659, 525.61196052008, 522.087603786665, 523.523736992629, 523.358982729407, 523.664949393753, 524.343398286306, 519.52804695675, 528.238895248333, 519.499689744161, 520.04205195281, 527.182692882958, 518.049028187528, 524.886881234922, 519.662396491809, 521.223312031789, 521.526819159798, 517.352173761158, 523.015492529812, 518.979242131858, 519.246455702134, 522.917483418757, 526.778444301804, 526.185748370832, 530.277796716292, 524.525152904698, 525.365135224604, 523.191122233714, 521.274538574129, 531.70202969588, 525.657788113358, 519.255858492808, 517.807366252189, 524.701026819919, 521.420251189269, 527.192880839021, 527.707031517435, 522.404677933626, 519.956695790048, 525.360270161399, 524.055821086863, 520.828127543531, 523.909517652714, 524.150884594303, 523.548158521384, 521.382867091342, 523.694400757384, 526.391985883044, 522.607405754373, 524.274643061202, 526.165310508173, 525.961601567562, 519.519305687475, 521.49577240836, 518.178450880867, 523.657798840181, 520.00592414249, 519.757668555073, 519.750568356937, 519.885772368596, 522.841818925974, 521.045590080369, 520.36850643217, 521.623712881992, 518.040390635765, 525.13028685421, 525.320593743122, 525.399190766198, 522.908848254424, 528.669852101328, 520.989521568523, 521.510030177001, 524.562029294435, 526.287162808434, 521.961269444596, 524.727528289596, 514.727290710301, 520.438569525595, 516.786043571997, 521.907726292407, 523.682604204957, 523.80409480422, 523.665046256242, 524.59180363336, 524.108519521432, 519.342526258768, 518.788703117632, 524.038053648467, 529.365971911101, 523.489143955251, 525.581825658715, 524.461890067568, 522.576456499412, 525.31722785352, 520.424525839476, 522.50757127238, 524.170756856235, 523.64873931075, 522.678084128955, 518.376374181064, 523.246866089182, 521.0398869546, 527.636939900768, 526.814862465532, 520.640089924617, 521.910401735569, 522.100620282586, 519.778226524974, 521.849232360836, 523.639206734021, 523.23862357183, 527.677379987384, 527.010103571184, 520.135526758424, 522.348015017372, 518.13169999365, 523.343342335681, 520.6310786504, 520.224410717979, 518.340272990104, 526.453402348352, 521.0039253779, 521.387472434802, 523.383684614821, 517.856518176591, 527.036871083395, 521.624054458072, 525.309373537998, 523.915260934626, 521.404770130701, 522.921561217287, 524.486568000405, 515.718911785099, 516.098792646692, 524.014409950263, 518.170944444532, 523.195246298147, 526.298349997881, 524.778166372001, 520.248904930511, 522.416577293698, 524.278200658951, 525.081947791791, 524.027983160759, 520.693070204108, 521.410984981959, 523.96426326871, 519.195876550456, 523.024754810841, 521.750195954886, 522.549867265772, 520.388204063235, 520.644172037023, 520.687771429862, 522.513647865471, 525.414394796078, 528.294533135791, 527.700816334233, 518.837054891418, 523.219325247149, 523.477414567167, 523.52265511281, 524.875926398566, 522.892926402138, 521.459329495673, 522.766089616042, 515.116735560397, 523.379781684492, 523.976900622328, 520.785133572125, 520.110458780916, 524.409507825795, 525.841281525256, 521.378537231698, 527.608873745685, 521.868821767585, 522.850379226582, 520.670567131381, 522.277353213608, 524.289838009482, 518.223587253255, 526.806413460522, 521.770546351144, 522.574288593571, 526.750159023453, 521.782580218005, 522.650483801781, 519.464003406747, 521.331308880342, 521.643418478409, 523.882099656295, 521.759652018819, 525.320248726067, 526.87184560458, 518.558269051267, 517.737417270426, 516.371507637292, 521.07943339787, 522.962578759381, 522.109346603072, 525.040252792256, 527.971600302295, 522.170096409338, 516.392416499012, 521.383776282851, 524.157187788338, 522.687746096394, 521.182279434264, 517.781086082329, 519.700983316768, 516.239470103139, 527.606457304646, 523.225956966167, 516.88328901977, 522.898879101203, 520.521861182482, 522.501831223664, 525.345906436541, 527.448304606058, 521.177439082351, 525.508205937197, 528.394062481878, 523.981121498165, 526.507978430386, 525.103679242482, 521.040750187438, 519.4348302761, 519.90313915961, 520.346153179021, 519.604438599837, 525.677000077996, 519.254760377105, 527.725454349896, 525.379387455198, 521.898934671644, 525.776319853518, 525.580399620532, 525.017260144538, 522.630085136492, 523.965711452093, 521.564198466637, 519.739864627037, 529.164216848706, 529.540399497591, 517.28710567132, 523.491460031255, 527.361182960642, 525.24095132438, 525.428859763433, 523.978728769756, 530.556477198116, 520.375440135689, 528.150366647558, 520.761744084033, 522.618201811382, 523.701142650835, 521.943804941504, 517.328783985663, 523.720484168689, 524.324404391484, 522.366211912646, 522.92616299149, 516.079551298584, 522.594891983756, 523.559865313482, 525.069243960672, 521.916578468713, 523.628838197454, 523.92198529778, 522.175694184343, 519.6491813369, 524.814182073543, 523.754149156925, 518.353894844768, 522.628986251648, 521.461087809669, 525.82346502067, 524.42687672445, 521.318244472185, 519.548923896101, 522.091832949511, 520.44559032947, 520.401167618571, 524.330865384348, 523.005741532071, 524.68578988683, 522.561626469208, 521.693783210102, 524.711510928265, 523.047261959912, 522.733011696776, 522.874704429796, 526.699770966892, 521.532850333793, 520.14642068903, 527.534475677337, 522.849361535877, 527.333804129405, 522.217031110345, 521.962826045396, 521.037679024337, 524.322355405818, 519.173270981503, 522.527540812913, 522.819844998353, 520.755741842084, 522.407733638705, 521.624015975387, 524.705844334641, 521.997368832166, 515.969735356958, 521.518020797004, 527.804240231224, 522.893500638646, 523.525208484359, 527.267517288904, 520.669565350708, 525.278817639217, 521.713767091075, 518.874719609908, 520.97123483468, 528.417775490645, 522.552043896925, 528.160494655142, 520.152394364433, 523.749381750398, 528.761113699998, 521.198079707558, 522.990830191855, 525.798620988061, 519.585676862306, 520.291529304193, 525.416371266522, 520.826298103194, 527.255747082669, 529.053197561206, 522.531555234725, 518.958553696611, 524.835259908147, 520.276874846912, 527.114519777856, 520.621535419169, 515.990854964333, 525.11839567897, 525.027143972025, 519.721218379181, 523.937384579688, 525.319060262854, 521.808240450408, 528.732584503471, 523.84766754704, 523.115023329047, 519.097138436869, 519.833710122618, 521.728936917876, 525.442752012361, 521.011025901226, 527.062096563354, 524.938753224389, 521.897502385766, 523.543696055582, 527.470593140713, 526.065526891972, 524.473540463948, 524.275385398236, 524.267191511499, 526.426538185462, 526.534670306415, 521.065678522282, 521.245268957592, 521.867546266006, 522.022012363504, 520.627628678101, 523.881508049117, 524.639119677702, 523.966972526837, 521.750465191514, 529.05650753599, 522.614996189848, 525.728816246218, 526.030535079741, 514.977163840724, 521.279655077603, 523.630109531086, 525.958410328413, 521.421415704559, 527.323406281512, 529.120360397771, 526.119635508344, 516.948452072911, 524.722345190771, 526.906719842804, 519.483170918452, 519.795138482445, 522.912542406876, 526.789141052006, 521.144517901893, 523.03592386826, 519.329828517828, 521.754339683703, 522.450587524393, 522.251583480734, 519.076834928597, 523.845113759901, 526.90415263106, 519.076481475732, 517.80680218094, 519.549528445755, 526.78583036873, 520.389465706607, 526.140712964979, 523.817213591831, 517.139229086497, 525.894116804303, 523.997000655307, 521.421075099544, 523.108123828201, 523.407052626804, 524.449625728197, 522.140049730801, 518.982591711792, 525.982416416054, 520.963796553934, 520.237137273922, 525.843131473182, 523.610478175474, 527.525864300172, 526.082194385041, 523.590361607134, 520.119120297607, 520.786209705016, 523.700825831752, 525.125727486035, 523.824747732531, 523.796739384117, 522.278759714752, 526.745193075669, 522.502697854281, 519.632420214093, 524.153084028457, 525.068412819073, 528.547478346577, 521.142222293209, 524.345514125001, 525.766824190867, 523.164021998082, 522.713524011891, 522.431335810306, 527.700627500132, 524.56718253464, 527.807422884145, 520.806322593959, 527.501561997244, 523.285756936862, 518.704081669432, 522.821972962474, 523.092602059116, 519.498719893577, 523.961786645255, 525.489258672617, 520.335084354841, 526.089465453302, 519.391994875171, 519.753018427007, 523.773947351692, 520.025526987576, 526.573244917214, 525.662293922362, 518.319357148305, 524.620296383133, 527.441549767029, 527.562144175826, 528.69112960954, 520.121658353209, 525.414289285592, 523.379355889981, 528.37517033662, 518.483688896284, 526.756735124604, 526.851253717874, 529.390268487649, 524.362928772394, 522.198985296884, 519.895548424037, 523.278303786815, 521.396359177177, 520.627818374492, 526.7919830531, 529.522034232559, 522.732429802734, 519.427386773562, 524.477656924589, 523.99373951912, 525.803890693941, 522.389211187589, 521.246254707766, 524.336692478361, 529.491129228876, 517.317137218496, 526.362339390769, 523.137101599526, 526.204582507972, 520.12561050493, 517.904997297269, 525.25000670208, 522.317594478704, 520.648631554045, 518.705295485395, 521.798295726978, 520.566655296474, 528.53217419943, 521.722154396077, 524.292736868352, 522.414207950226, 521.766538514621, 522.026211198513, 519.666830892277, 522.412040196739, 520.00376656388, 520.461428011844, 524.187831414361, 516.896167177345, 522.790224995734, 525.212888376476, 521.502126708085, 522.127881413008, 522.785463169262, 523.188742874645, 521.917706647798, 524.91159195795, 524.003446296028, 528.097690082145, 525.639301741274, 526.012237396872, 520.336534272712, 522.502928914956, 521.216912298387, 520.952133741833, 522.531562100716, 526.089699924322, 526.123470042753, 525.261354893065, 525.917233410384, 521.151187214647, 520.907366997681, 520.4176673618, 524.240314418217, 521.961428260147, 526.84652871187, 524.59140355157, 525.120617110217, 524.042508435596, 523.964461383532, 519.033989607689, 518.757966671069, 523.724365831705, 522.296531804707, 524.244309352459, 523.028260406707, 518.34723176097, 519.2174703395, 523.152362429324, 518.66449025164, 525.30233662773, 520.92484646329, 526.26960715448, 521.272921448251, 523.883340098767, 526.002007615861, 523.202840592166, 522.129901106129, 516.526750208586, 514.960205013443, 520.263308426445, 522.24029538273, 518.615748966729, 520.588041411235, 520.058280013986, 525.956315342204, 516.292225859595, 522.408183212595, 528.505373731906, 522.992870025874, 524.143512406353, 522.648612552927, 522.234877384411, 519.292080215601, 521.674320578921, 523.124992231717, 527.025808110244, 520.989183470861, 524.218067693188, 521.034944061245, 520.96254696371, 524.523953296725, 526.711594974136, 524.867165192625, 520.066073174422, 523.944961550793, 521.478003658064, 521.150733548127, 522.433493733733, 521.214029033095, 527.387774443328, 522.421754217822, 519.699486474006, 527.133249170335, 519.962673160421, 521.959910481784, 520.686559018255, 521.350398221573, 522.157499636045, 529.67989164617, 520.046754958967, 521.730384058032, 521.023652014656, 522.931801515257, 522.780034928024, 527.248980470363, 523.06985802593, 527.585385561055, 523.10064338716, 521.604071175845, 522.133644852558, 522.280553842429, 525.282014701229, 521.491189703084, 525.171836410627, 521.325986800269, 521.257179978006, 523.264967459002, 524.016828753632, 519.675278396615, 525.109004392797, 526.941226587166, 523.433192938001, 525.050160649434, 525.457017295452, 518.109566518985, 518.755669403063, 527.727522582765, 524.662956504108, 525.49356235798, 518.677147442617, 528.609783357787, 523.515030804992, 520.333760990035, 521.380967702862, 523.240562003391, 522.78040518935, 522.486129721661, 519.634218801461, 520.594607575823, 529.140140170617, 526.75157772096, 519.492184304856, 525.920699694648, 523.136246996946, 517.500349320799, 526.428145016829, 524.044239802828, 526.002493391904, 519.447043907626, 525.686404691159, 524.21035661582, 520.841829529297, 524.920022006246, 527.286408678772, 520.164313144041, 524.087693902481, 523.403521899554, 519.402923483692, 518.726714381551, 520.759026893081, 526.307613107031, 521.644736880855, 518.023888548833, 528.574447293846, 525.812034665586, 524.967680893136, 519.759234020779, 523.151584056364, 525.405460131821, 523.838221820894, 524.807584918217, 518.612626202195, 521.313449629456, 521.987562910252, 522.160842422914, 525.918403492753, 522.795906301291, 525.346834529121, 518.657994071707, 519.731705334004, 522.197445979927, 522.510700429012, 527.423044124195, 518.346183545103, 524.009553763351, 521.390008666975, 527.530802625483, 523.093094099806, 518.589977479322, 522.31441901173, 521.933488545195, 526.56088269107, 521.750393151774, 523.812709553204, 524.398706431853, 522.744157887726, 514.191354431902, 523.589561072356, 521.644020644102, 524.124573136277, 530.948482979827, 525.466706251029, 527.754180591658, 521.840401648527, 522.637081357963, 524.164677028407, 516.927122581292, 524.586457409221, 526.699702160869, 525.889686158629, 524.366514980957, 526.270395263501, 524.366378900562, 522.975199541007, 529.182002979594, 522.844777424605, 522.330400688659, 524.891816376037, 524.270468189212, 522.541480297258, 525.761424882135, 521.073971113795, 518.715581764066, 532.893262863181, 519.453346762656, 526.848703791048, 523.607278427181, 520.629162954214, 520.940314075071, 524.899073474206, 522.262126774899, 524.894718768467, 522.557459778076, 519.164135006873, 522.265850780819, 522.49654133764, 520.440981227266, 526.549994623165, 519.14198336121, 524.541251240522, 524.683844918244, 522.418271478953, 522.847050015208, 522.18167136428, 525.641773881509, 523.097003856751, 523.412472333022, 521.138536330607, 526.940007563187, 523.241787298972, 519.141236513149, 522.477619507439, 524.914392260392, 529.278435605322, 524.508456292076, 522.021716550119, 518.713602573307, 524.178336123262, 522.919895505192, 521.741902215213, 520.014218525401, 526.883363825608, 522.479474589196, 519.416959317274, 523.614597682299, 524.838614893848, 525.812014655625, 524.444228801002, 525.641850847336, 524.531568057266, 525.229493593819, 522.648154219637, 525.473393436361, 528.131705901979, 524.138771331021, 526.783489580438, 521.619306576684, 523.493885484854, 521.421737542478, 524.851048385581, 519.787384927029, 518.625398760707, 520.089712182311, 526.999795290255, 525.190608286918, 523.438163237531, 519.825952132455, 520.014626261191, 519.47932130863, 516.288722302002, 519.851289943774, 524.857327084556, 525.941110857053, 523.724692899052, 526.782584370962, 522.343772252511, 518.097943396623, 521.119480559023, 525.327007268592, 523.987282403607, 523.678825554467, 523.330795166236, 522.403252140138, 521.421628622325, 528.303045100248, 520.475384563285, 522.269663778018, 519.998516983639, 519.119905346002, 529.350504846343, 523.49040720638, 518.748870371975, 524.829010700639, 516.895413335074, 521.98277578333, 523.808826965883, 523.660265089981, 521.04381411918, 520.304751239118, 528.777165926037, 522.309851635878, 524.417049670659, 516.243304274957, 522.547850160532, 518.298977839542, 518.789772727726, 520.632839850157, 525.04893265573, 526.332527057963, 522.458349690217, 522.69981413312, 517.853607227239, 517.898317393025, 516.628631913503, 518.678686080098, 522.588782099212, 526.907290907066, 522.130312003998, 524.254721500008, 524.644652309722, 522.097087187642, 520.711925373817, 525.587447580079, 519.555734562992, 525.442264143707, 522.086995561207, 520.744686111195, 524.391146789601, 524.77696115247, 520.95807488215, 522.231709056438, 522.737733168664, 524.390904686565, 524.220957162152, 526.589060531396, 523.30388222198, 521.689063149794, 520.09728975872, 521.258886771205, 524.601648911394, 514.321054671245, 520.627203470498, 523.507272684096, 525.604082162638, 519.701145060799, 521.775953770329, 524.637819221356, 526.658293528177, 516.34277425554, 524.851172549476, 528.59799036541, 526.702092081455, 526.616677217927, 525.067887822768, 524.787749183404, 521.126640022706, 524.933045020585, 522.090366992781, 521.275494585189, 522.688243021148, 520.221304482694, 527.529080068913, 525.582266644296, 519.207205245927, 525.872376712582, 526.350876289224, 528.543448645904, 524.99273773146, 525.057389320861, 524.434556589602, 519.667009903259, 519.844800641866, 522.410532014523, 529.871369166418, 529.23546283571, 527.398130477162, 518.733235628125, 530.475413078717, 523.996516420305, 522.435448773709, 522.725491556704, 519.492995072405, 518.073146184507, 522.840848139573, 526.182009589097, 521.302113266706, 522.604071885591, 524.083689624224, 518.772905918552, 525.555748610674, 523.707483105673, 520.603384675083, 521.413488987623, 524.624262869538, 520.635293856987, 527.04933979911, 517.23960554625, 521.684637835004, 522.618565174455, 526.013996633529, 525.678244411414, 527.188029456786, 524.760065474083, 521.172144550459, 522.028360872614, 524.175248953073, 523.488617350446, 525.479876419262, 525.477694970903, 521.08994180305, 520.455158544847, 524.924002359614, 525.172388480282, 525.075720677201, 526.673374532057, 522.436040389011, 522.038163396279, 522.074100895016, 524.832116518453, 521.376362167232, 523.542780196718, 525.941859174889, 518.554857190045, 522.845191328962, 518.649044324938, 526.587755941751, 519.089844715537, 524.173716770865, 524.561999155974, 515.618946149663, 527.430188864941, 520.934435892659, 521.057679171965, 526.71433422191, 520.204096748223, 519.158662648259, 524.606153267114, 523.209801766818, 522.130679305356, 525.602817012148, 527.222637430263, 521.72219437279, 524.368101416008, 521.236527119714, 522.315988263499, 524.63301854563, 522.878578477809, 519.204606985385, 523.747663852947, 517.502019925672, 523.828470915856, 527.491878256012, 524.486475245787, 526.028860784972, 520.254856984691, 527.170171176208, 523.017200044739, 525.432299694221, 528.198110174789, 522.088579566537, 524.060987909603, 525.050540734955, 522.097672290427, 525.91116643857, 522.536740812312, 522.342644677964, 524.442970931706, 521.377411380344, 530.214079046887, 523.550289335171, 519.123394104621, 524.050348507877, 525.17624714873, 525.193667130694, 519.67467679147, 520.203615902174, 521.942256426205, 521.606127981094, 525.069958367336, 520.46317142154, 520.956029154545, 524.74236647566, 525.516143990979, 520.145590788048, 521.66181819737, 526.403445080106, 526.555247285976, 519.254149311785, 518.166867765554, 529.073891988799, 520.281356382937, 525.329665725189, 522.622448288012, 524.000706818143, 520.989255681849, 517.755560553779, 517.371312970708, 523.37454179986, 524.233219323576, 523.499772824402, 521.370373937469, 521.783363810241, 519.565535453458, 523.212728827286, 527.019846987473, 521.696821129026, 521.487902480103, 524.578184555085, 527.08209860102, 521.241145415566, 521.271663163129, 524.130605418666, 528.208342931693, 519.801945484864, 520.920425033699, 522.046830730927, 521.97792747811, 524.439002190165, 523.021903261436, 523.609760988488, 521.60646052893, 521.358438088942, 520.488288298102, 524.310566227083, 522.681431177917, 517.992055801308, 525.421379911138, 520.628779106786, 529.882947205974, 522.462613332544, 524.829554052459, 525.199006949428, 523.332873812254, 522.885122785418, 521.128548632375, 522.798516218166, 518.495278205988, 525.288884000016, 526.554533277902, 527.416906122733, 526.123815689786, 523.564690541598, 517.636176905017, 525.719884687087, 520.888756927482, 519.956248758984, 524.62667014545, 524.520994861491, 520.852044031883, 524.907639141879, 522.473949581467, 523.74698815114, 522.368661877599, 520.17880250395, 520.819175882816, 525.343564715456, 525.973105274883, 525.188842328745, 524.440369170491, 525.628945896081, 518.432597307786, 521.420691315194, 525.327516942399, 522.470920510641, 522.619250185204, 519.819072063897, 523.938754951044, 520.367885995778, 523.328094567648, 526.157335424077, 526.854111958279, 527.371837881914, 523.305259618614, 526.119875623058, 520.696752888075, 522.029617768931, 522.964871800735, 520.791225932946, 521.558956507685, 524.13882795625, 523.554073200104, 521.007008392118, 521.698109603481, 526.988926049727, 526.871978245385, 521.413065792178, 515.742797727969, 524.93058998921, 527.211848642276, 521.779737375601, 520.155026370598, 527.087751354579, 521.486338331778, 518.725000777389, 529.306070578444, 524.653594577162, 524.426558102718, 520.784415242735, 524.24533417542, 523.68314078152, 528.447481479125, 524.172935786612, 523.742539402823, 524.633194270979, 527.292015355624, 526.13760002153, 524.541443154176, 521.925406443709, 523.364239449452, 522.18049636735, 534.044247486464, 520.345178172003, 522.513548115841, 524.11694644164, 519.749097085037, 525.470206359848, 529.11116194191, 522.675834999034, 522.04980209207, 522.722316629501, 520.854676520819, 524.324813393852, 523.975498840385, 523.021712280694, 523.766735817201, 524.838116145828, 523.299519076353, 524.620576121707, 519.312409030515, 527.771716195219, 518.397222783599, 523.923759195408, 522.325283704573, 525.944573166009, 522.770103147602, 521.376775204168, 524.173495992501, 522.896847014573, 517.023504951608, 521.438604308195, 521.57809033332, 522.07949964782, 524.709605314342, 523.695654545656, 524.094201879566, 520.149358841428, 523.84271324586, 526.591865994787, 515.9612973214, 521.658632868613, 520.06425880586, 524.34588434707, 521.971325969199, 526.0360632765, 523.295023723652, 522.126830162882, 517.523300665336, 529.311033353328, 526.399905652922, 520.393747978396, 523.992219858087, 523.72909245224, 526.835685974267, 519.616556963037, 524.733485745079, 526.29213931651, 520.17413778322, 526.578129137254, 524.994558086229, 526.724279933244, 525.221327124678, 525.892602369074, 526.10889433616, 525.518787155148, 520.055014042138, 524.45720193725, 521.19682845538, 523.040597562287, 518.10919698854, 520.846140898961, 524.818656852992, 517.469260466972, 525.640759232287, 520.258745083112, 522.02792682591, 522.526593178478, 525.021903323142, 525.440032331133, 523.962571896199, 515.717922865981, 524.459840248419, 522.910521461421, 518.425405552333, 521.973007626939, 526.100173526223, 518.856810668995, 524.161122458151, 523.15195422154, 522.752170923545, 517.187564500842, 520.261803923368, 519.936532502914, 520.363699970809, 522.591925429749, 527.949009892578, 519.470388975339, 532.525262390491, 520.850647363969, 524.705393804129, 518.144047305116, 522.063565838183, 528.600067417534, 528.454582936339, 524.564434994384, 525.639558154262, 518.525363607983, 516.569384911013, 518.601920606401, 521.379188500067, 521.023818980597, 519.889558984392, 520.850042043219, 521.328945274863, 520.001176680327, 521.946302023968, 519.729904760753, 526.435754600221, 523.739371161201, 524.941401904219, 520.847838146289, 520.717717263739, 520.595541345563, 522.177984885104, 529.364197804165, 523.280288857267, 525.247358091132, 523.858033629579, 528.866708458474, 525.95344259057, 517.500753944787, 518.201594416338, 527.489532106964, 523.514708420851, 521.639627222607, 525.891534891295, 520.241301998918, 523.699822706303, 521.545505869469, 520.921829857048, 520.423279384661, 524.404035097595, 520.695109438064, 527.007358587389, 519.481539225608, 520.600642598063, 525.205517020953, 514.631429178124, 518.469373913352, 525.623939868649, 519.671351679365, 519.607489843641, 518.077990008843, 521.816264466684, 520.383153878726, 520.35389362, 520.213897492392, 522.472963047065, 520.471268860152, 523.242136586115, 522.318952051183, 525.615271694579, 523.59877003489, 524.377061344243, 524.059493508807, 523.59674820925, 520.630802304267, 519.097076832691, 521.023311790292, 526.404816515026, 523.154685452657, 523.024765914769, 527.879282354345, 515.72861170539, 522.803845223514, 523.018126184108, 521.548562973352, 521.294710078929, 524.117379269295, 527.859265989942, 520.099005411823, 524.085152834196, 525.139435263576, 525.63312485528, 523.005274847623, 521.91637130539, 520.984655014201, 522.513408875667, 521.20415997961, 525.685904203176, 523.041449965743, 526.923892207545, 519.924914200655, 520.787103578288, 521.051163509065, 525.066822966192, 524.599914172904, 522.949586444198, 517.277642061073, 528.218014370257],[308.965637609548, 360.223735194285, 345.163383240071, 354.576198538429, 359.208305359688, 325.087334065128, 353.043515993307, 331.886186181937, 356.137313480254, 356.38663740954, 353.492321415725, 323.508697690913, 342.855122891039, 322.672634041839, 348.07588454814, 317.15211830808, 352.090417702645, 312.496084512031, 296.076052591941, 369.635388053943, 353.017158383042, 340.392425055511, 348.817879060714, 333.80966815082, 373.156401404085, 350.219547916702, 349.696453996226, 323.322664624497, 356.747806192379, 339.750550457002, 362.882558597251, 329.840558074271, 346.929566488281, 316.356574497735, 369.990089305619, 348.436813904891, 373.616462349563, 336.593007978109, 311.857220516716, 341.443002997954, 334.852575592531, 350.811908774578, 312.60149217787, 323.86726494411, 367.677718945593, 327.628164255329, 316.678364359477, 351.143982424987, 351.11084938269, 346.120847438853, 341.524493006253, 329.85928180732, 358.761019345742, 356.651159104586, 348.114196115512, 352.822236290316, 342.512340258312, 350.887414618446, 372.638065947554, 339.936140914656, 366.780978687778, 363.458849910521, 368.295841702178, 332.397522933183, 351.910583785956, 318.554382652193, 345.515982731906, 352.235300369001, 350.382823007331, 359.674912873249, 335.710829764374, 358.229107528806, 346.727515677641, 362.230374093803, 360.414167191484, 342.567002294627, 367.731578775348, 353.062078549743, 327.030308173346, 311.394144019795, 302.055453858263, 369.731861292586, 334.488001069527, 373.976342039043, 359.225139936735, 371.25904595811, 341.302194110107, 355.142101003887, 352.598736574209, 349.627536001918, 342.708273255641, 361.741569722211, 326.228195088056, 344.325032092961, 325.742111950816, 355.679950517336, 348.248057275024, 330.602385124436, 326.46338058927, 377.700777805559, 306.605429139989, 351.068343893429, 330.374978734748, 349.587496376028, 339.69412194726, 334.009431142336, 322.451115297622, 326.794095412424, 326.443269570536, 342.489078813395, 330.908015172974, 354.97360208719, 345.765822389977, 339.183658020001, 352.816519998036, 324.47175883391, 334.031067933281, 337.519965561528, 328.390215544278, 334.86256807679, 349.640358624432, 353.440079720534, 335.676483396139, 322.640453194174, 325.912754135142, 342.203852373631, 347.732363225112, 357.984969382049, 363.181828908612, 350.909977984831, 343.673441608001, 328.922107878923, 319.416798685039, 365.955890183114, 332.106631894379, 353.872963507657, 360.420215583, 357.397440791806, 354.133908960044, 318.761388650747, 360.760524757276, 334.416410626796, 335.00841136657, 353.854597134277, 337.499079965064, 371.466441319088, 349.363258477678, 345.348530634521, 347.093869631541, 338.521383249588, 322.785215858798, 321.102398025137, 361.884865622795, 348.321055250211, 362.637139173941, 320.368941900728, 374.275844494975, 331.49905831023, 340.044688298187, 347.276797925916, 340.063399027825, 370.563038955052, 326.49900898557, 324.427957605713, 335.809661815123, 330.899353901046, 327.161269890936, 335.177117352024, 377.077276587485, 342.228498968289, 357.97145681608, 324.164923969014, 352.020317985337, 344.800575565139, 366.156582318547, 351.63612772833, 341.314613757417, 362.939568559538, 337.629021899324, 355.347373842686, 350.431598054061, 330.336223232993, 334.433641873693, 339.383016533924, 312.764155428336, 383.009319376754, 364.082289203251, 344.819949166796, 373.576901330609, 333.51799015019, 323.971052827644, 365.409708783394, 367.719130746353, 360.524053347391, 356.177650329287, 352.431485384644, 362.402924659346, 333.596430375926, 321.133833523478, 338.145873480916, 317.48843763516, 331.467554196172, 338.320856950983, 366.565714908956, 310.881989359141, 321.166189568257, 370.442836705901, 332.201524810315, 351.546449984126, 375.329514397459, 341.705085022183, 342.468116622753, 331.315284830394, 328.679342008719, 339.008461467028, 339.934114756527, 336.566551350655, 342.706174576213, 351.340013066042, 323.466769075787, 353.935110748126, 324.278148745566, 339.260578502656, 311.416788465494, 356.464545967894, 335.540281915917, 347.991510638448, 345.80962054344, 336.535432962161, 341.544574821594, 313.995730367931, 322.090031205111, 329.574964878299, 337.796527302, 351.953449046466, 341.500697636904, 339.013148386027, 353.094846216742, 351.671797381009, 361.145322335402, 355.714898764704, 351.67941597091, 346.205410119527, 342.296977434342, 365.318724869652, 354.839919665214, 338.36638285607, 358.469721239878, 315.015213019108, 360.891391501467, 369.199793119952, 361.521771772107, 341.618753114839, 340.861626649964, 353.633390584538, 374.422629961529, 327.794805296868, 334.639284497641, 388.46772972008, 352.965131960218, 340.028483644234, 353.027880362, 317.914322529208, 343.274777530102, 350.159601578607, 350.4015094418, 302.219572707538, 327.364695607149, 338.028998183502, 330.091227461277, 332.669699131682, 325.974842412977, 338.713928361128, 344.114731301577, 330.761900766699, 356.862252201782, 323.668272936551, 366.549880253941, 345.987911700874, 328.014214259076, 349.713648555148, 321.16048141936, 342.38398801542, 322.968446317916, 345.243556867427, 331.021511972976, 352.80105290645, 325.185068050734, 347.114907149571, 333.009235617956, 352.500829097596, 348.780266223064, 328.744186227754, 359.703077088334, 371.578767002173, 362.375844560521, 334.098961131904, 355.205040454602, 354.923092172746, 328.040639779796, 354.15045700932, 340.885740348192, 311.103735534081, 372.168300637735, 339.819502630669, 382.143518098823, 350.337494451347, 346.496768685315, 329.087126478954, 391.757916343601, 302.700750246193, 327.080211280082, 353.531883859497, 332.317334894661, 337.051960788745, 344.361434630371, 340.478771313867, 335.548016422606, 347.891314169632, 350.585882471316, 342.772898776193, 315.320491496708, 373.633788550596, 352.96685503088, 341.200106387281, 350.533478882043, 348.496273353057, 354.050000371143, 341.667191102162, 356.012465017234, 357.141851582569, 382.933806248162, 346.039234189309, 347.063349834304, 354.900266476365, 338.148907024007, 337.706261859195, 348.468401206478, 335.575053749698, 331.969996741852, 339.335675703702, 355.104183150969, 325.35108584683, 355.655600161711, 374.536092744568, 364.152724045075, 350.914640551234, 328.229670745041, 315.250396425694, 347.267738021671, 348.090549842406, 309.79977112679, 329.10990409493, 350.548810196002, 346.752016812244, 345.083863752433, 346.065196976485, 337.902399419572, 300.897988921706, 354.284132081162, 338.353286161029, 322.83431014668, 340.494833876696, 359.947757287638, 348.065211338474, 310.672173202579, 331.812123760695, 345.100639467831, 333.648831896318, 333.776286482405, 348.860189343766, 362.181719016623, 307.95493447343, 361.229572222486, 329.106093187618, 330.842284645828, 361.749237678807, 324.663089256968, 341.591751919935, 333.157821641098, 320.264331979545, 339.170524875299, 329.41446216762, 349.057471763372, 325.509326843669, 372.989160074335, 312.586323001806, 356.554957045218, 352.152450403933, 360.521797604274, 326.194199480275, 352.963113329029, 357.243699782578, 321.174373063534, 360.083931598767, 335.627692566089, 367.095957552274, 335.277859177784, 331.7513266131, 348.781715174316, 360.033554338462, 345.147094171904, 347.081899419837, 308.169901409425, 329.58729691248, 346.071338768291, 321.339941527257, 368.889128615941, 338.553050330724, 367.587127742039, 334.422593381121, 373.254981623409, 355.673016981646, 339.729809667673, 358.787938128748, 311.576841200331, 336.457799945823, 353.862850425452, 369.845592308626, 359.603486856786, 343.584052205124, 339.966949058173, 350.924484124681, 326.173057797298, 354.712251135912, 331.519955767281, 373.418720234447, 351.02979156537, 322.345035738715, 327.616344004301, 348.689166873226, 345.490060911111, 352.95540427989, 319.639069609696, 310.271942457766, 369.415478536362, 345.377843128102, 345.520626177159, 347.202522743359, 355.419164085952, 343.545345270458, 339.310182276248, 373.494460496532, 350.751687201194, 334.173956170886, 352.085878167036, 358.961963469866, 354.190122610785, 368.818128412821, 384.99118043115, 339.562768916675, 365.114594706182, 363.142860470657, 323.04456202953, 333.266840373513, 316.668558423142, 331.88023285859, 345.689178744942, 329.743568775585, 352.573071226438, 349.329978739202, 335.708354211291, 355.737129907233, 334.956956022978, 374.33075096571, 362.51706798283, 346.787717075385, 326.565833607185, 350.729341225321, 320.056946706273, 320.253494146142, 351.760098646694, 376.922471237677, 354.816405428136, 361.449724985405, 338.02170877513, 344.321449759467, 339.755760601119, 364.963876018166, 341.821222102335, 352.143059017478, 313.177212177396, 357.646304038311, 339.750806842543, 359.462255075166, 344.881533210061, 339.899054866463, 339.116561869741, 353.743512953143, 342.453006343414, 332.760186312451, 333.297657000463, 345.138508204695, 336.536714381416, 336.29472489132, 345.049190127376, 352.90562471934, 364.195954213297, 357.288884989049, 339.244575654163, 379.591593321586, 342.835692935591, 303.398133835903, 331.50222645565, 353.012065482691, 374.4769594094, 376.945397816455, 364.988445741924, 367.061440855203, 329.734623666073, 349.52960336437, 384.437472554508, 344.575231917499, 322.834162674927, 369.032628204373, 301.710601992768, 332.116403575097, 315.110739083541, 342.61811839636, 361.21217029073, 346.843126438574, 349.372060636076, 327.644340750859, 345.879105787406, 339.682459627816, 342.695564052923, 327.234083858949, 366.752827785258, 326.640845864764, 344.654083115873, 328.322754633222, 357.150123138305, 356.597868621312, 339.643052621342, 340.29763881108, 341.611441414114, 331.78004636091, 352.586046589137, 317.006357315453, 344.872856535398, 337.264465057965, 347.91061835502, 325.218068612782, 332.91867243871, 376.687142397569, 321.897496812793, 346.990921150014, 379.589562072301, 336.966456679743, 348.790754818515, 346.33919574925, 334.293976640664, 337.919643551071, 348.131555207911, 316.569748734848, 342.906684277416, 337.996923104917, 370.69204776475, 323.758169648996, 362.44391306823, 364.186111500312, 334.261264139198, 347.786527711945, 308.216551025584, 338.293895343518, 339.926891899405, 320.764592771788, 352.627274564852, 341.474294209776, 325.728849250892, 325.467216991446, 355.160913432855, 366.304377973802, 326.059652596386, 331.978714858312, 330.584522667572, 363.553801163138, 344.994344578144, 352.076347542861, 317.326135228637, 325.073778586069, 346.294895190252, 357.33948587192, 331.265478962812, 339.549561359101, 337.131691948212, 350.696157236181, 369.620510548941, 329.000113698203, 358.820602588993, 349.2399867597, 310.57648587858, 354.641312636894, 337.40116938072, 343.419123013117, 367.91792654357, 328.99671175813, 351.16718032925, 350.76698675465, 354.224140174815, 356.950831111688, 336.999465742847, 341.2793838462, 337.269717912656, 343.688490739236, 336.147820536077, 343.910634842231, 332.487307887744, 323.366411554204, 370.10419998378, 364.462924254575, 324.444901203785, 340.906815425943, 333.902464929565, 368.213310337896, 333.613642944532, 348.391564549557, 322.60325744745, 345.054174569572, 342.202401789491, 342.593024292408, 346.877601208273, 335.279505410696, 323.897027109287, 318.239532440606, 323.856944636864, 338.389818901015, 351.587071144679, 365.247554523948, 348.146851499224, 344.8619866739, 332.897979210944, 327.487586432947, 379.564847782964, 355.874948074373, 316.817732720025, 363.380527634066, 309.754329104218, 305.45024282484, 335.254895364644, 339.061007804534, 340.48690238056, 332.428080730077, 351.019294778053, 331.061951183744, 326.580568491021, 337.81612503912, 348.347074764553, 321.973894748072, 338.308594054476, 338.654557304023, 349.088544464784, 301.483257702438, 339.194213602703, 366.840269697294, 347.272657004226, 319.930484435436, 317.604707671706, 323.379935079897, 339.704155909752, 342.199413484207, 364.648631952391, 352.146767595077, 332.684865025135, 314.445714809767, 320.471378164354, 332.61075658747, 302.266038444598, 343.815207607374, 329.567047588535, 330.256473939586, 358.131186423519, 339.878787769264, 339.022715117689, 359.951386045986, 344.621271893542, 353.775877892748, 332.023328381158, 334.193559976393, 330.015135216122, 340.481195557985, 340.355811787557, 368.726233602203, 341.135741109184, 352.63451359056, 326.012077269977, 345.781078648668, 345.536281519702, 356.36908894075, 337.293740718504, 347.485634795236, 340.580825483209, 352.218795066334, 308.404529671686, 327.964097255395, 348.948381411455, 375.068953268282, 346.681225335538, 359.935618183214, 318.052586382199, 338.755117954101, 338.806262888646, 342.395483539042, 363.465616291857, 375.535572593558, 381.430487621792, 342.0195436526, 329.439649300778, 352.66729690529, 349.584507106664, 347.211149691764, 343.463674578081, 340.820580896327, 342.704341678326, 349.578707617714, 322.681911361289, 332.195664943168, 338.898830567388, 332.013042849007, 348.555404868503, 365.057481856028, 341.545078149416, 362.003357905001, 335.832999557673, 314.402002172803, 327.696763675848, 340.590901311422, 376.799010428211, 366.011159688247, 326.388463324856, 328.503526702701, 330.665368506744, 337.554691515125, 334.704998371177, 365.420240478102, 335.85575388979, 353.760105583374, 318.986589935481, 347.713055216288, 368.687121455049, 354.072098458632, 351.69202281109, 333.004586452456, 324.196964151802, 351.883956648786, 328.391892942329, 333.678297211867, 363.86497898229, 360.852077923253, 328.078285949989, 361.889846614277, 338.042163175357, 339.585972837306, 328.869575103909, 359.001304448592, 343.084884969384, 334.797823661669, 359.732577304582, 381.103489072528, 363.263430051403, 366.34377589668, 357.144520302429, 335.365257225381, 347.526136110694, 352.989842858291, 344.03483001726, 354.94639179738, 361.014272967302, 350.137947130877, 317.301272732892, 348.705687325919, 367.514574421373, 327.6172772174, 344.966898668134, 333.139651386932, 336.372227923013, 361.419290946998, 377.517119292568, 327.834443129759, 339.76626585066, 338.790899007564, 323.597619830757, 339.122802016242, 339.863258973942, 342.699820910406, 328.472396781552, 356.280627920804, 357.298929711728, 347.268808625231, 339.404635710661, 361.482000366636, 324.415177346156, 345.527376666985, 327.013952522182, 360.079514033135, 328.419331432144, 351.627509453182, 347.751491045753, 368.555507734964, 331.625177310247, 366.633960482282, 351.497444260256, 342.553432010636, 349.402007645642, 356.428375682627, 336.54037872942, 369.474967400189, 364.76485552012, 329.614593166679, 345.880497143527, 356.128522553873, 366.648798475888, 360.04773934138, 347.115400253616, 327.100876889962, 344.084531939907, 350.499193899505, 343.739919556474, 374.933070377852, 352.072671751513, 368.848619921009, 317.522754628137, 339.484125153848, 330.684574346296, 325.531637117368, 342.71868362918, 377.731731281464, 350.75848955524, 320.7063544237, 334.151802296442, 336.456266146547, 342.105288519716, 347.501179860738, 343.630695510758, 342.500508919716, 346.789852949698, 341.144089112271, 347.035233510298, 344.038017807464, 362.444621716574, 350.083310939344, 335.246748254038, 355.464351447452, 329.03918793705, 331.466329231443, 365.049951774093, 328.88813127836, 358.436614490294, 316.493581120616, 350.34883593544, 375.783962914104, 363.002436759718, 334.550366789878, 349.785118183166, 341.667879932595, 349.774869443414, 344.702824263448, 319.762840125912, 342.096396460244, 322.298146085386, 346.155086040999, 354.963342341784, 359.159054729579, 351.170679981214, 348.03565052511, 334.651361044066, 309.678911619165, 351.833337305421, 362.310756090883, 303.635693830859, 335.248940173784, 350.228964540997, 322.930513844389, 339.654939822498, 318.282928823629, 364.368304261729, 344.067935385459, 318.185548691235, 329.761257193856, 329.741557587093, 343.993455030397, 342.751347380648, 351.276227711048, 341.254659406367, 342.502351110581, 366.482042792052, 369.340087676671, 348.582856445502, 345.247589533567, 362.023204158364, 383.560780164696, 338.85780806426, 323.790326163765, 353.875580366254, 328.109371624164, 350.437316458619, 337.006031763251, 347.036136516875, 343.445276588703, 363.712920185861, 346.923432851072, 346.155128723643, 354.786565145619, 315.005326555989, 396.48566316731, 379.153568868277, 339.463056595486, 346.919919870555, 340.874791596, 346.946752990989, 322.083172964345, 353.372486184538, 341.224126471967, 310.235549351118, 347.735270029255, 364.971300085238, 345.596316462649, 340.842325668538, 359.812722287199, 353.810356273852, 367.077497730468, 332.252235929471, 325.297107003838, 337.099591641584, 330.867893706243, 353.828474635209, 321.546599152664, 335.878557663898, 363.050484774291, 356.007188348575, 347.904697743947, 369.215836896068, 336.220156760282, 336.257380229552, 355.584232302049, 346.595619131042, 334.927045219243, 340.266205027737, 351.228744338727, 324.228083587222, 344.737813611925, 337.403522001798, 358.296891826636, 317.620994794325, 353.86985285757, 343.137206553325, 342.974694342292, 316.32972448539, 337.023044942209, 339.703311647271, 365.818153808648, 344.246243024043, 348.958539892571, 380.643585892811, 328.628907599477, 325.380142470839, 344.066093498239, 367.446989063526, 354.40743190991, 375.411185981318, 360.533960579314, 351.633671981413, 350.543563113162, 332.269918374438, 343.829111407961, 343.94156326956, 338.279770880724, 372.868741757582, 342.701005845785, 353.402263867048, 361.213708626622, 351.124668209318, 364.756885757406, 367.787739422776, 330.630972910798, 335.135748305408, 347.926960937603, 345.884112744275, 342.905841236782, 362.685457331199, 347.196620294184, 342.66529598141, 357.619979648627, 349.31370368005, 352.795706607875, 331.655370748461, 351.124632199431, 354.704696902496, 327.572091272688, 373.214506735117, 354.91752557566, 353.790560724322, 337.395128176279, 364.151803692217, 355.996343327869, 368.10469965695, 339.571598810556, 349.390720588761, 358.058438902228, 330.622391372797, 347.859875769172, 338.064081830056, 336.689535607579, 353.643414576295, 346.696914344216, 329.868053110966, 337.549372112634, 324.394665361525, 334.435318633104, 350.135274305768, 405.419915131074, 333.852090114653, 348.050646939569, 351.197805684743, 327.806936310938, 358.194424481763, 323.587458742313, 362.489109870988, 377.512399716439, 359.404747246281, 339.342109626018, 359.533877082811, 353.619624104631, 377.017882870627, 328.460872665891, 344.820486330982, 363.032443192144, 310.77926393823, 363.305352739371, 335.985245162679, 363.350781310472, 347.594986988278, 337.119589193515, 343.886657871806, 350.16810144009, 350.786943088832, 357.242929490475, 325.079096826129, 338.178239465229, 346.109660106755, 379.209836812009, 333.583135059764, 333.289347471754, 377.896552450289, 337.109904669221, 343.770223755366, 369.051922198098, 339.250412245384, 334.97898472824, 323.629510574221, 327.831080928987, 337.32512088674, 341.602169778366, 338.142760058231, 374.663107774651, 357.556202562213, 354.984615984681, 320.646559953107, 352.15326633646, 362.279447195043, 338.796303458719, 389.148557765399, 325.597784227396, 315.902284742381, 334.69769643948, 382.22920976611, 374.196968608988, 351.842628819724, 332.111912727031, 330.964378793766, 316.149225934709, 355.169947706303, 323.713561005159, 326.066316019509, 360.378405533683, 328.576955394693, 337.917842288324, 352.879574775223, 350.999375364481, 338.380601845556, 369.76860889873, 361.529044206078, 368.284120929298, 352.757433672602, 346.960153067145, 341.844005573198, 342.867734861085, 332.779757448445, 341.000572857011, 400.287230136167, 328.112641758809, 355.732030197491, 329.516557269879, 341.596849307095, 338.05627377261, 348.833342681861, 337.323416881853, 355.291791727364, 348.037305092146, 364.943631462275, 345.24889816167, 320.384623030514, 339.588838703255, 359.578032127847, 354.069267791475, 348.059984896384, 321.336504207275, 333.432892656599, 351.111033230785, 342.252869620149, 357.777766548029, 322.004882767655, 364.929790470824, 387.662618719349, 349.441543876729, 342.345391930849, 333.455555366847, 342.592471271126, 342.602032377634, 391.387799278425, 336.351427119774, 328.840095368965, 333.707377787738, 364.503214349664, 362.977391498657, 340.654113260412, 350.015508003645, 372.001072438173, 360.493091138306, 337.754476900381, 331.239818699438, 354.125011876193, 334.856213993154, 334.01684217229, 360.33460617152, 307.274113406073, 348.65896439, 345.023641933123, 353.672769807318, 336.116222241108, 337.007619981626, 363.092105970036, 349.148797347963, 344.149193950241, 349.119993404832, 338.88484835791, 339.918174958063, 329.501822910175, 331.763936362154, 358.263316986823, 357.838230685513, 315.984123546408, 366.846952104404, 370.842005542873, 350.942958948683, 350.030655197632, 346.303344569823, 350.568195221273, 351.592066465965, 354.741962665668, 351.983019013035, 330.925862452773, 343.572245936194, 347.458366657074, 329.227338586213, 331.571723662821, 323.216614436322, 337.545901060659, 357.331004140423, 308.898013957075, 345.444920124721, 346.080696197342, 381.640198495189, 343.437044775945, 354.747533705247, 330.245567705778, 320.452272689169, 334.86901334648, 335.93084408389, 344.338486760367, 337.246650204128, 338.978325748117, 354.467126574934, 350.545035909748, 335.577595223631, 332.903013049774, 355.508956906006, 323.16506073392, 354.444935316951, 360.857504713945, 350.657037935014, 334.595947893725, 347.777603736161, 325.832671918796, 365.300652883522, 361.600911617672, 330.150632361362, 339.150039041671, 340.545927401727, 353.424643375, 331.419073506934, 372.699151139202, 344.757333936029, 351.227593280429, 357.025637198944, 351.118968458026, 333.40429203948, 327.225590353522, 330.916057987453, 318.801471828014, 361.546213398863, 360.292518019592, 366.438702263508, 337.517356839091, 340.098687309957, 337.614664197486, 316.765882093335, 338.454008456118, 332.985283767596, 332.024801696145, 355.266822982201, 363.920221988243, 330.496946019531, 349.074738134986, 359.563663542991, 327.918052160916, 325.554507182402, 351.491743398352, 350.677816616334, 318.628738577186, 344.58341482932, 337.14385713502, 342.02656074695, 362.379535114476, 370.67729305493, 337.846841663037, 351.16580771438, 362.37161786568, 358.605893275365, 382.94510248125, 326.986076883272, 348.579516921207, 343.900239239991, 342.508764424174, 355.409537430741, 307.337460375324, 299.084881397529, 327.839638831783, 343.636484891598, 341.38717265805, 353.232931612954, 353.913356601691, 362.911864000134, 348.820094084766, 364.992954468296, 334.361982129791, 338.558735196024, 360.808589419233, 344.231503924024, 354.867394489436, 332.725257179195, 350.59138944529, 321.667057234409, 339.038859739002, 353.594051725293, 329.121781493219, 381.003496341476, 366.38522166269, 332.799339442456, 350.853498289527, 352.572274376988, 367.512475697735, 346.848655115407, 340.582101464351, 324.378877256551, 327.957357735278, 307.188526412584, 357.319839978511, 341.760472788153, 362.806312030486, 337.183154321777, 370.997595704026, 358.546004732743, 334.710376797306, 335.285198953378, 356.809958384855, 381.723207767681, 333.628248212662, 345.811875266198, 363.82045029196, 360.86713086529, 322.666337415669, 368.347548105465, 334.303055386911, 351.447062846319, 371.583155261688, 327.755070847317, 348.761849473193, 345.72233586578, 330.064231190933, 363.624047955008, 334.893706896709, 309.325442019018, 349.715650987876, 343.156682244478, 367.91707749456, 333.227804107582, 353.390627037986, 291.443713867511, 305.05829084993, 396.735117406757, 403.103233384845, 317.815941632902, 348.242489588546, 337.15334399525, 344.407985870326, 357.467075769281, 352.040603280632, 304.68002663248, 347.974008977961, 344.059043134723, 332.606154964964, 328.235614176579, 342.993086987124, 338.427537163628, 355.738317391129, 348.169616657307, 341.175326335446, 362.011163199707, 353.616869041178, 362.603338578295, 325.808689519645, 340.832529725342, 340.977408865063, 337.02137275471, 339.780651693509, 360.855006590557, 320.569800300113, 360.744622571408, 337.430980626064, 345.989828922239, 323.753318351362, 359.234041095134, 330.325280420502, 361.704899947114, 346.590481038297, 344.550147322286, 384.926215821527, 357.786580851139, 335.642443009164, 338.593122002975, 346.937827399912, 381.400265925547, 347.620314698447, 319.048754197182, 322.943979171996, 338.034831978982, 331.635358069504, 332.455433258659, 348.96237918759, 326.168329990845, 352.336581349524, 356.125479914445, 350.351518229318, 344.343871007632, 316.947147264952, 339.482842714417, 301.05792496216, 341.503753449281, 349.04508235416, 341.221937531697, 361.052131097257, 330.99171515934, 346.728738272692, 379.619497892352, 357.112576697563, 311.062555991466, 334.787875250662, 351.385982450172, 346.958117712699, 347.748064415013, 353.896107460305, 356.204801144426, 334.039987669649, 334.667813466295, 347.475293566462, 309.644327940549, 337.005180494904, 344.221725462409, 315.210265861749, 328.477901876247, 345.654077499443, 338.204177283356, 338.001081604605, 356.465228387415, 357.859756116722, 332.115705915548, 353.275387237323, 363.388324046016, 350.77421355083, 355.640677970383, 325.95690244872, 341.396814092284, 371.707892649371, 350.291596973074, 335.36397231644, 346.875805957665, 364.28151970068, 316.937859959255, 333.275818471235, 332.070923339966, 327.746288797864, 357.687205698665, 342.427637399899, 362.572167807141, 342.290483354035, 329.316699590031, 372.06368971101, 328.95509140652, 321.752467653007, 357.473302698774, 365.879524306608, 340.752649587256, 337.171225296078, 368.34750725929, 341.149997389453, 346.730427183597, 346.175702705971, 357.735382191224, 379.132471863431, 332.536957968355, 325.311494334988, 356.527662107425, 351.590361777622, 345.67131320914, 358.96004240637, 333.655193536768, 327.151202300218, 353.343324508141, 339.855330831187, 333.294696790624, 345.639263370747, 338.517251957969, 358.273487500869, 356.067262501589, 366.668409564717, 332.547541722137, 368.190244310087, 362.267044364214, 313.250744026018, 320.420868217209, 328.597081759727, 345.267558193328, 323.243150931867, 362.175240704645, 340.867409853805, 347.698518299096, 352.627496508202, 362.844479587322, 335.43329048251, 329.68274938849, 366.65858705412, 344.48886376486, 369.680738667856, 362.936362288734, 355.495206072136, 332.682246583852, 320.556204014439, 317.063549994547, 320.528141497465, 326.013787036183, 348.627440998231, 340.792080687834, 350.321985731273, 342.22302055779, 356.645273798734, 331.761479760343, 343.015929108835, 361.962468313113, 336.714436510192, 338.633210789048, 350.709880904135, 351.98890841729, 319.032511135463, 325.826947884554, 350.489164907578, 346.134941737919, 363.142490024408, 353.126003131478, 369.243697475614, 355.843291506211, 347.810779009533, 316.788300426751, 363.888948757039, 350.215163466526, 358.503000483983, 351.116704275194, 371.600726062197, 314.957612289769, 352.69343655895, 322.903750354401, 337.31293987507, 347.340344888364, 333.481135322846, 351.721076816968, 330.235862815433, 345.481755267899, 351.704952402188, 353.810820920944, 316.996703091753, 350.818207373254, 335.662509137966, 335.337090740937, 328.969393278223, 342.830047713712, 323.865848082529, 342.54987925805, 376.552331745544, 337.591471417409, 344.994583818088, 358.576724040616, 314.451580608258, 314.421294637292, 351.231734888335, 346.162540517359, 361.672003359456, 308.827845151845, 339.912630259843, 351.126562622425, 356.799522638264, 343.944141008406, 354.03392604133, 329.321431831514, 341.462595875072, 358.504611617804, 325.937062110205, 357.603288170135, 335.178363541499, 354.541343946077, 365.074190563513, 380.48222597303, 355.640717925689, 353.725759574655, 331.592188476123, 345.543532654533, 341.907736710108, 339.375688178046, 346.822092563895, 350.878839623427, 320.917837470767, 316.309568857586, 329.798742772697, 341.281798311306, 323.884926665584, 324.323842903771, 348.905801703569, 328.580773935195, 324.662599452512, 348.60646554036, 328.348383908723, 364.052771720757, 348.737848227046, 347.69391989824, 325.404936782859, 362.682920290866, 319.772889649136, 330.175588408904, 362.269212052675, 310.676550446917, 355.680642760757, 336.326558120549, 340.015949233066, 359.487236336589, 350.468658286455, 348.582163039106, 333.162579279921, 327.049443408429, 346.36859454261, 334.987951696985, 310.814545506435, 394.476881362551, 365.318629750891, 342.22057059752, 319.169607846517, 338.739376659604, 337.855036116842, 341.303394310597, 309.181166266238, 372.820919181901, 343.448404265611, 333.577773394376, 328.127911063477, 354.792547813661, 332.045841599257, 341.671456773832, 348.339552434381, 342.561368840304, 355.251163378773, 353.995844931272, 317.2112690605, 334.004142825608, 348.2689144944, 338.197095721972, 307.113388436381, 323.076317792958, 363.210339802963, 322.899383205252, 355.433859213999, 319.6101445071, 344.195053301753, 347.478047213973, 319.573736535096, 331.177345420296, 333.830573074207, 329.611477680255, 357.52113811084, 344.910885245699, 332.750561825494, 349.638295652289, 334.071734620264, 358.435016666633, 348.013592052339, 352.911363931835, 350.379600430824, 339.996958739006, 336.851528503142, 354.121593557059, 349.759203885099, 354.696114229891, 354.438362645733, 344.712569557517, 359.762026192779, 321.548284963008, 327.070639065782, 366.092978760471, 315.431069913369, 370.717181844983, 344.708410017055, 346.85378297712, 338.478911520351, 337.725630974557, 379.643270738769, 344.786252204786, 341.822908096489, 350.692597955389, 313.867874427948, 357.338037320425, 347.981997168603, 351.171962517208, 327.857754823507, 366.879323060313, 330.805895966232, 344.692710961493, 343.667476466177, 355.613689004174, 340.984568607493, 364.967181829795, 360.276558756742, 349.892441194831, 351.848862193527, 356.00009011143, 347.706701788704, 326.835487760754, 348.953771463803, 356.439653540779, 352.522814932613, 371.781253716103, 334.988440869089, 344.304390922184, 364.753386091947, 336.281621797175, 382.325037048404, 369.431515927914, 351.906090186084, 341.091926423708, 350.121413214484, 315.078958131898, 342.102028122833, 344.509040557593, 351.49114422713, 323.325252737103, 338.339623151208, 341.759374905973, 336.174553571851, 304.11225130448, 318.928163065937, 338.214346160349, 337.871933766177, 336.37370821501, 349.634729262319, 339.162465342592, 334.783612701448, 354.248379185056, 353.33101478188, 361.833275713595, 361.729190186116, 334.182426527086, 355.4778486742, 360.758117240548, 341.543221437304, 356.107567144673, 352.319009056178, 356.110586124727, 353.321245135358, 312.791411762169, 331.300331378906, 316.513216334507, 335.142439059728, 320.537579326105, 336.511329913548, 352.090900903708, 347.819776065272, 340.73682822305, 356.92361256564, 356.984584340243, 338.814511847398, 336.512215435023, 330.721029886846, 347.775639174683, 335.178983753927, 325.670822872652, 365.417889175275, 324.373896314807, 313.769929096192, 338.114191215087, 327.518828161902, 321.036991740993, 377.408171404882, 343.555386119861, 328.295587961692, 332.218931711475, 354.118555268179, 360.823451519804, 330.083361369718, 347.957651595454, 354.76807697464, 348.36482006605, 366.862942216772, 345.592450610316, 328.351647796722, 353.334315896324, 336.77520326631, 312.577098851934, 345.624558456377, 319.341501188505, 357.135369975912, 359.084151670887, 356.506586897581, 345.66395790615, 350.607391697424, 335.660337427007, 331.068658660904, 332.573027099004, 331.120820794442, 341.205495324936, 345.351584333344, 349.181290759777, 367.406352695592, 339.050041577605, 320.583076461805, 349.738794025406, 353.103370518668, 361.459180451857, 346.790696421251, 354.226430812849, 314.8908049186, 353.789760933625, 336.123577327015, 370.43675405685, 366.528477275552, 357.371518344385, 328.020163174625, 338.988243463586, 327.790920039924, 314.609961854496, 347.941127381124, 349.211486354797, 312.826563284117, 349.187118379563, 373.197920834744, 306.514632763543, 316.900268007465, 353.995519849075, 345.430192483559, 350.051314961023, 320.756887201818, 352.737051544543, 346.819843176137, 324.092076024956, 346.163016030992, 338.861140774562, 358.35230785819, 333.521594347996, 339.68989635439, 342.232014081954, 342.477856336867, 374.14258271637, 344.120163285057, 329.203418943293, 351.557247320504, 365.06713509184, 363.570512876759, 332.906876020172, 333.221021212696, 344.941764894647, 360.368477751847, 373.802417968398, 335.302029747936, 359.372524054202, 325.215639714681, 360.14994221182, 356.228100465017, 376.757853527677, 336.286101222624, 345.285872468974, 307.340213715997, 331.490618078015, 392.742672605723, 320.621790960294, 345.178911610242, 344.769877672803, 373.436720719487, 362.843141858042, 361.078241022199, 337.687541356369, 352.51848774369, 340.504272539704, 330.764841861899, 350.309835307718, 360.280334679475, 349.734477708942, 330.027625445473, 333.174577388958, 337.447810750078, 359.492728900661, 307.735513654845, 359.881758510711, 359.688123806003, 372.602714573937, 342.38480284554, 343.423597406006, 350.86188232418, 324.736355817826, 369.08800544403, 353.790981050111, 365.067080783811, 372.536115491083, 352.0223865246, 355.343394553232, 328.81004149551, 368.444543437873, 334.041472737651, 340.538464243424, 354.005042374902, 340.293431105945, 329.47306924826, 351.878915379201, 340.867720057371, 339.75070027787, 336.454014338511, 349.015117689292, 358.268145253239, 375.339194978835, 338.525591162773, 370.382654271516, 325.802242202238, 326.659637576956, 324.768157933337, 357.956788320171, 337.387450977324, 374.819642618079, 343.762344580178, 361.010172642374, 347.575364878818, 356.29336507005, 359.041169394553, 339.712353819261, 338.110894317916, 345.13984502547, 364.735572788488, 327.118013176634, 352.148291590817, 361.361455678546, 381.919644949441, 318.850263170936, 351.798965179884, 340.451636519444, 370.901793434256, 337.515228542289, 344.676244648982, 348.186051822787, 347.854483745096, 353.99970128185, 339.191774015823, 336.710510648443, 354.420860331141, 341.691659802045, 349.795253157412, 369.72311044438, 345.424228098142, 359.011530944292, 343.343383126785, 321.03285744672, 330.680386012988, 344.920938545584, 346.759540645962, 344.280384240811, 362.064790992039, 353.101093215356, 318.662269744727, 343.711541237121, 354.458087904494, 354.567042061435, 319.046407735015, 330.966135976872, 337.974514731929, 369.821092980873, 353.460500167249, 328.711943811901, 327.735139604982, 321.610444830408, 365.79584835295, 363.451402662621, 369.980559467022, 355.502436257052, 362.978024669381, 384.154313389901, 322.926105803188, 340.934377754344, 351.949254227504, 364.348076853525, 341.369265010282, 334.824398845851, 339.154116945203, 325.675849077423, 340.125311415836, 347.416450138262, 343.365431074141, 352.113396753853, 363.751331339634, 371.487028790001, 306.970281175077, 337.79261868797, 327.570875475202, 372.42857662801, 367.546372100731, 367.980628493068, 301.52723180182, 387.682996164007, 350.023781144445, 362.83436084207, 362.087743060504, 335.3351064176, 348.429916794166, 350.154667982853, 344.157255267616, 331.402189668942, 341.181971948159, 312.961395101739, 353.232178106401, 368.243392414265, 360.454969772318, 356.492932548296, 334.118702505009, 342.497034865918, 335.005876602384, 327.946798259754, 362.871062127983, 340.756467315033, 359.163030155362, 356.39684142093, 338.538585843621, 344.246803545085, 347.706459927726, 346.133277460757, 349.009378095109, 355.421806078464, 368.495326466439, 346.122875152045, 318.415695745628, 376.478862775945, 386.140599687504, 333.537631250151, 330.20865617798, 352.781434435321, 351.704534218323, 345.862918680454, 333.325037401768, 325.242880701196, 330.027876830503, 330.890604636117, 326.773201104184, 333.486452122053, 337.294248554819, 339.642395907597, 336.332209951327, 326.614778920812, 347.250720666567, 339.909706508149, 348.401910868518, 337.426434267292, 346.551111969881, 334.984783396753, 363.768668920356, 368.033194435459, 327.718037036959, 353.390482750362, 355.195976072157, 340.260741616872, 318.184645837007, 335.832348059184, 338.394938439299, 328.293632931336, 340.162218966416, 342.668619327849, 343.859372519664, 313.719056548476, 339.745803276003, 352.47583339414, 359.207108835116, 351.316463142784, 350.100648397743, 343.556168120236, 331.008529187364, 341.606277622412, 355.167271841101, 360.912277161826, 315.655126360613, 320.366942029387, 342.488362206085, 342.611776043431, 345.787377096826, 354.288122760459, 317.212634147877, 315.76900528901, 362.353193290664, 360.473314876197, 341.359263960475, 405.452907301593, 334.212834362672, 375.878743936949, 328.218716652433, 312.39188870736, 325.016289240958, 311.03084628838, 348.025340904331, 378.608160977884, 344.237164830812, 330.239351042462, 346.849629708052, 332.929750939247, 325.367989533827, 378.734686406278, 339.225999105036, 345.394894330981, 344.337439128631, 374.154210196228, 344.876549624948, 340.319206840841, 353.572228188456, 361.420633026802, 350.343868639186, 337.094595065148, 362.755974530306, 341.43350179042, 348.647011508451, 338.223861958838, 337.950381354462, 344.902171264325, 342.894264287752, 352.292755865714, 311.819604322772, 324.336828566701, 343.779192628417, 345.447002736824, 337.433927295226, 348.811325675585, 328.341955060865, 346.792706820854, 372.601833705937, 335.467913779726, 339.364818983898, 368.486586540407, 371.194492120274, 359.907697455558, 344.622652326865, 357.567456132383, 339.002232480534, 348.833953818317, 328.875845010588, 338.63833699217, 346.95743080397, 343.909422740237, 345.734984032423, 340.491484740422, 342.005085383912, 340.856230090083, 334.433473367459, 297.281992343576, 359.359857779195, 356.051889981607, 361.573390658591, 364.363873210776, 360.181399504932, 329.071821004201, 337.408451352132, 322.905062322883, 323.948795229814, 324.658511660358, 340.543271349443, 345.128157372917, 324.91496204141, 370.706610236686, 355.350354397192, 346.072068004203, 355.632217006973, 309.201638688062, 345.21663119188, 335.915052915805, 318.263752998873, 341.283149526567, 355.973299231571, 347.12481936178, 354.061989166609, 352.045893334715, 358.316657721001, 336.078947941221, 341.381900595022, 352.118441033367, 377.245230923336, 346.041190951423, 357.436829459816, 344.300842865716, 333.2191082235, 332.115053972481, 336.900586402403, 337.390993475114, 319.03684245753, 353.759122916998, 354.426724702267, 358.677077873544, 338.605816540775, 334.049772446303, 328.944022779862, 328.594675824115, 370.749900623669, 325.859011851105, 343.300011968668, 324.65118663316, 344.659577880976, 350.977822118232, 361.212946070186, 345.509963601341, 340.198498106109, 333.56052118179, 335.980655247267, 356.771730963544, 364.395285977273, 355.568432429243, 352.626431703505, 360.725283681174, 361.652638065124, 369.270972133076, 364.587561771448, 322.630946807894, 350.336254515882, 374.811832651929, 339.554083929918, 346.09255651721, 325.684449276577, 334.896629770154, 339.600524234413, 332.949203795773, 327.965059736115, 354.412283703999, 317.678352814853, 341.847200447962, 326.316468388286, 323.822672275563, 317.447308183918, 329.573657258344, 409.557540313816, 323.478868677335, 346.512676565652, 353.136975336775, 345.478868113895, 349.52827752771, 320.803208463355, 332.730994437632, 370.037046448023, 354.95381906476, 339.162591271222, 362.140957715638, 379.625922942433, 346.117228351288, 385.965782339968, 370.580800717569, 338.772803937133, 359.555160130976, 339.587385830054, 365.296988932866, 344.849635329198, 372.832796719148, 346.25125257899, 329.761649254594, 354.678088155777, 305.672299212747, 357.344868224872, 342.092157083921, 309.997396002426, 343.03196894871, 361.098419696513, 321.334309264071, 339.42318853804, 338.67765462217, 323.459577330354, 338.234783879354, 376.243005457262, 337.691094876556, 342.6032155053, 322.84571795425, 362.124709256301, 358.989949947968, 346.337766870642, 333.236664139351, 339.911803026052, 344.643199880224, 331.843207494027, 348.383566076264, 366.245813470943, 330.278799461422, 359.584185207266, 348.318602439153, 336.300210833424, 344.359973182399, 327.886244774057, 321.536658061919, 334.215617212964, 359.380117938245, 343.294633519494, 348.022194488598, 334.296572271389, 354.169511008891, 321.968200626491, 352.374042501462, 346.494015427493, 370.258859550836, 343.969757821051, 343.143234668653, 370.472264813618, 354.234925474407, 362.363238283092, 343.59669060472, 358.299564595332, 350.925601847415, 351.809520740824, 337.905580630294, 319.825333771049, 359.557647349752, 338.659954191984, 357.367578440933, 366.578250891534, 348.97511110608, 350.601470821817, 348.301740071296, 358.400450817547, 356.267356684829, 352.03197936021, 352.052141457133, 314.531033928166, 381.916545720792, 348.888792507569, 331.509475814262, 370.799825224867, 366.109094996449, 342.358893944883, 375.274474500933, 349.770730052144, 339.781070266117, 350.026922341782, 329.300354448251, 360.419417674097, 338.970738708828, 366.896109524496, 355.755960950163, 360.142434060047, 335.726777156093, 337.929173119006, 328.192997453241, 332.016783111811, 329.380646776132, 350.109501390232, 311.826356828915, 353.657605559202, 299.692093528473, 359.171430354021, 327.8797841062, 338.071591336174, 356.465351063561, 340.738568399154, 352.14221853317, 382.902849423477, 341.47400602715, 354.476904866492, 345.31707790821, 324.398716287369, 336.13451847698, 339.884145858313, 348.831065768028, 337.628047539397, 358.244963852677, 351.474214221808, 339.174211595447, 337.500060332034, 337.890635294102, 352.528883953465, 339.387026920959, 344.373888015968, 351.491104513376, 347.612338091303, 315.793850495308, 328.130993305499, 337.150471993753, 366.432284516005, 335.585799359631, 349.645683830902, 316.764605962511, 326.160377232654, 355.244920990481, 336.571704609312, 348.31679190455, 348.770134144141, 318.002064385606, 351.783207803768, 311.777830479614, 352.19404027367, 341.28823551299, 335.022446461324, 362.754558938687, 315.04240300678, 382.937883704503, 326.360906636861, 341.706457821035, 344.128483210484, 312.185265580979, 352.51514328551, 330.007565220228, 367.64245642786, 365.817076278894, 321.827735402637, 306.130066232232, 344.763619989592, 326.910796737257, 339.284549755461, 362.617002964886, 381.679486493089, 353.752787544744, 337.496206513441, 353.149307353614, 322.947441380622, 332.822087983918, 347.452817899367, 320.45048126, 340.070569229257, 380.785233805922, 343.432743466024, 337.329867249373, 369.209784055789, 337.055957170065, 336.588120071312, 324.244325081589, 358.166968456397, 339.66788942311, 363.173213085914, 345.616469244995, 323.51705751135, 345.300419278574, 335.377998267534, 322.891357561721, 351.760884680577, 314.377307489759, 320.871082740812, 344.654847412644, 344.625128995762, 324.953942640427, 355.218157205083, 314.425575658607, 301.087926771375, 348.305712227511, 331.504997286058, 340.821128953626, 340.486371646261, 329.946015794295, 354.431815881252, 340.368362196928, 351.14444798648, 335.127098480589, 342.908189366571, 353.080866979729, 382.737047274827, 368.436934643638, 348.070483423207, 330.529763331787, 320.913965544674, 356.266233359864, 348.637638844409, 358.425705916213, 333.744528487176, 338.848634763051, 342.490814457623, 331.384493484398, 345.244179862405, 330.722291787975, 333.505307549037, 328.86302896242, 329.314151428862, 323.208378000273, 373.389852695561, 323.264205677517, 378.071391837748, 349.648540271791, 339.333041951465, 347.481558006445, 358.016098974774, 304.324717200509, 370.092867646063, 343.039801841812, 337.929440870043, 368.884362813461, 348.778859051436, 343.865961440689, 320.221248261658, 350.593949294199, 329.808089234252, 344.618879920102, 339.379250253971, 344.600350657369, 343.598117729781, 337.109911049258, 347.840651128214, 362.984670145585, 334.976674877426, 360.956054106723, 327.255875201823, 356.309040501068, 356.873023634975, 362.982148980368, 350.289086680105, 339.99604800666, 360.360973342483, 347.315396262203, 330.054008689065, 338.741682012456, 345.367597439934, 336.957604191424, 345.12291392951, 335.12542975931, 332.195847750115, 364.78394361317, 342.82236303019, 347.8902258203, 381.127585414544, 366.114648233435, 343.229767881038, 336.936269052361, 356.21524215929, 338.375064099249, 303.751698588, 348.104562410643, 335.617580577128, 342.758757972906, 324.615427420081, 371.952686238262, 333.519790417854, 364.796027632783, 341.387310998074, 335.046757156377, 349.787020302374, 389.971661284497, 340.053990093097, 352.595999076496, 349.962252845582, 317.7755834272, 307.500451529815, 331.685227547632, 364.58731951865, 337.458137899294, 344.92808395131, 356.958684320497, 342.553465299719, 336.219557363939, 317.145311972263, 340.49742234016, 359.353573848626, 337.493512288521, 315.232929695498, 339.73058317556, 317.843422439824, 340.64081053075, 345.228595083019, 361.298006364822, 362.256824536579, 362.663829157847, 367.317325241056, 350.585867466175, 346.393718603609, 362.765013584872, 358.191780556527, 355.975692919421, 348.409689450785, 343.425149017886, 348.756947796762, 307.199115749546, 363.13729262626, 339.989102826724, 358.212811646339, 345.090875316705, 340.668549939717, 327.149120595607, 357.813146367522, 363.579484481368, 316.937198094111, 320.43768179228, 319.581242748237, 349.606199939434, 348.457408030669, 335.241433284737, 341.025825615493, 346.839339209521, 300.281710999271, 314.291982587283, 337.45469508697, 360.827725881134, 357.285787040307, 340.507305867808, 360.96822801514, 358.027206343453, 325.695236810161, 340.022416261263, 341.016521238496, 363.072713498759, 366.149319229848, 328.238251259171, 331.36203636344, 338.467016405361, 356.166832717994, 306.145667813434, 316.951597440397, 353.095404011513, 324.578009853345, 353.11626593968, 371.643761569679, 331.417320175966, 338.388379307627, 350.314556694501, 342.821360754913, 322.413431921963, 323.471373954809, 349.492011519971, 350.503059029822, 373.609375925104, 367.498449307958, 312.746753274452, 353.650837678739, 352.909589676567, 313.226945452139, 357.455273791297, 375.131437055075, 353.295889770183, 344.016879472369, 328.633132501047, 353.438739767081, 350.390865236517, 313.740445543403, 345.741034118219, 329.374360637826, 346.909434839898, 324.934522659379, 322.225780845331, 311.264137845793, 354.393741599362, 359.49511492941, 354.495058901607, 334.894164088639, 351.70227721865, 362.984187844466, 364.302110579414, 350.135582689255, 335.575857283196, 344.176465071528, 311.631982069203, 376.70281951276, 371.608352399593, 305.350589580484, 353.732515279497, 348.544083330904, 340.635395999197, 320.388405747744, 332.672810811972, 345.988163710647, 378.493360636217, 361.829218300347, 319.037556411131, 338.145791189676, 347.263467758505, 342.880347991965, 344.438136056693, 376.353652785148, 339.417414347883, 346.264568353398, 341.684920898495, 337.539541915037, 334.340640954145, 323.361525822209, 333.836724612257, 366.897413231455, 331.872654318365, 342.85395495762, 324.876482468527, 330.250972070427, 342.685171408259, 336.97883613062, 351.81567167922, 369.323712338814, 311.081109802268, 358.388405702328, 319.891337030258, 341.249869163539, 346.425068014978, 327.485581874862, 340.285433674797, 336.521791569787, 345.824022954677, 342.902795077585, 311.874644639926, 354.881353147911, 319.379966220647, 354.183218829886, 359.716978970486, 351.881491466286, 321.467174796355, 331.593892063636, 327.349937525325, 355.644824738446, 317.794099959929, 359.133500774222, 312.70281311882, 335.842438112618, 341.910041450319, 349.548448122372, 326.720058111559, 329.619075589179, 359.629632347609, 332.67877558243, 343.215899678845, 358.740550840994, 332.241806458585, 319.388992890277, 354.543436767317, 341.579098383086, 314.95581866499, 341.28123244297, 336.925176379959, 358.558049486457, 358.972722268827, 327.309683793156, 350.724341960457, 343.64044137692, 328.117282723542, 370.635993195303, 341.203201110084, 330.881165582758, 333.493688972238, 340.805938637451, 371.62939512403, 304.641929520357, 350.80608954361, 327.563559518548, 357.691823805564, 355.887362488283, 337.720869852819, 328.817198469972, 343.26651863753, 337.454301191589, 355.682696680736, 354.661486204589, 350.724267148211, 339.161536660019, 359.411058473513, 340.06517187338, 325.128649634313, 345.575837941187, 352.292917068939, 362.856462101419, 354.040601673978, 374.123445244157, 330.685581994657, 333.726077980917, 360.939818020862, 330.329722707198, 340.629745828341, 360.863204905525, 367.252932759253, 345.851968592963, 332.349912489838, 337.856596259074, 349.43905008594, 354.917110082887, 339.853601844524, 333.891738089297, 383.312727290919, 342.100511885809, 362.791010387299, 356.679067743457, 354.729668481659, 335.226946990826, 306.232413470643, 350.28722546503, 338.549305736586, 338.974056578124, 340.805452480431, 333.836769453085, 305.857302705399, 352.178087357264, 348.244187126934, 341.743176635008, 319.176482344105, 321.999099993477, 347.877011266631, 344.643468043704, 355.256564765836, 341.111297546298, 338.436479090615, 351.306421648033, 378.654473542736, 357.053751983869, 328.045259233649, 361.608235461645, 364.527694217582, 352.859662379983, 394.892576784674, 347.383243953774, 348.877138298299, 348.857438520463, 356.216238505177, 368.451959919924, 352.797247797054, 361.268110549657, 363.018965740786, 333.555849801914, 360.135719714696, 333.02544992591, 354.82399922404, 349.445606513913, 370.437103370075, 338.665383027904, 330.263426701854, 352.649578465804, 347.327475514583, 330.379398129665, 334.506625613059, 347.929940411122, 370.626742794088, 338.142870814354, 334.2099876676, 350.529721295495, 356.760252270184, 368.956080607055, 315.295286977891, 338.869406731759, 347.824356884608, 374.765262580435, 360.600794972626, 343.721851682874, 334.793354894211, 342.907673295917, 333.121094394456, 346.121416399945, 332.173029665774, 351.371809478685, 323.557316764746, 338.063012553417, 345.603754359009, 322.608645530779, 336.345915069152, 318.929700275334, 317.661269028771, 324.780334755741, 351.864303343181, 351.921741955678, 364.370863029009, 331.59496584157, 338.062255946812, 325.973107688656, 371.821907800572, 321.314555579746, 336.273686764158, 343.898594766878, 365.101632837154, 356.310396231728, 365.353095047639, 373.117688416036, 343.465887273985, 347.979824169918, 365.680647480073, 305.131467984281, 356.87277502797, 379.553778863712, 332.900006898432, 359.621239533787, 339.875424097549, 356.793873409069, 331.143271668666, 371.596140472722, 348.131576513632, 378.591322825835, 332.961657335056, 334.006892880942, 331.399022137359, 353.788181659907, 350.039963914762, 334.827427142361, 317.791751187371, 363.774488359359, 353.980264684813, 326.781496210829, 353.721283449445, 346.815144019589, 333.072818112463, 339.268261435423, 323.927978250153, 327.962872220088, 326.506062383914, 315.520700613878, 333.182558573603, 336.204684897178, 357.139057368235, 333.4201612938, 342.461929746593, 335.138701516275, 331.890555601118, 324.698282318111, 349.209289861051, 311.009375492319, 336.551050643238, 361.122160192419, 344.991592307233, 361.57850766435, 348.353070242574, 334.681943185199, 324.895017717452, 344.674114237492, 345.91478212565, 334.084198057803, 361.533909340403, 330.200269937144, 356.011954091882, 360.706790395872, 349.235779183327, 314.073087328208, 337.195374461867, 326.933320843022, 323.900182854728, 341.431532756745, 381.228078888824, 374.40782989683, 343.937006088085, 329.099759795519, 353.606611946677, 355.609018950725, 337.0598080038, 335.074760917785, 355.845955953143, 346.520676068023, 322.984834465494, 338.516671316999, 370.371291668407, 318.475439182972, 345.343343460131, 325.412941936353, 372.31916256246, 336.409938679085, 350.229373195687, 322.576837192881, 327.002660724276, 345.1979873771, 348.274894442394, 328.125587887249, 341.876928245003, 356.802749495449, 361.462738357143, 340.664081990551, 361.847331801139, 352.238888415154, 338.206280731984, 359.052754288878, 335.961738327502, 349.490819562597, 339.87599430859, 345.984051435168, 339.24109052974, 381.306140814915, 357.723882682618, 366.446586711165, 341.440172855209, 329.765048135342, 339.758151258528, 377.932304058183, 356.595129716128, 342.542564537676, 330.198521511814, 335.651960955563, 359.859580488289, 366.224983520567, 354.867047449852, 354.17663028581, 333.293002612356, 348.926973241041, 325.01502705273, 345.193079299756, 336.839306493006, 325.32481525666, 350.394776472994, 313.810960122093, 345.432487641182, 335.432109273038, 345.903279371901, 348.213159407051, 329.619616119458, 359.211432209761, 371.659848426225, 314.314168169861, 334.716395543855, 301.363519362268, 341.637525857643, 323.484526762927, 347.824016264377, 360.13491996648, 349.086656996903, 322.041538329154, 369.152188987161, 333.189964896943, 315.362097504707, 340.784668749569, 357.580093079731, 320.450434555025, 338.975835191353, 355.613633239839, 342.663798429182, 329.413857341491, 357.176587417415, 359.57362699658, 354.000913792183, 329.544133922155, 335.035473764641, 377.094603468808, 330.11812422534, 354.83645680731, 336.404749848533, 332.665135898513, 328.956831000198, 370.727728416234, 335.418869981198, 357.642425511708, 336.296909848786, 349.848750323636, 346.958445819881, 340.778371024484, 352.483182353021, 349.239862567676, 324.889961698174, 331.8036062757, 330.198026675976, 351.458889958691, 371.30631095372, 353.337033821793, 358.231126579914, 350.636339434061, 332.714910390893, 355.890766903524, 332.798858811295, 341.365819276346, 352.378765910721, 326.622633754214, 366.274907872205, 397.39633000929, 326.685390838013, 361.696977356041, 313.888038883198, 350.446796209078, 339.446818556917, 359.06008714987, 306.015496247852, 339.5430673721, 330.563349217152, 371.725585412842, 347.784022909399, 330.560215440255, 310.344315590122, 337.272948396667, 356.948416448304, 364.412268938054, 343.218694782256, 335.480808464762, 346.250535813299, 334.433647676502, 329.704116480953, 350.070403485618, 352.383479489291, 328.3448303388, 335.127243327446, 371.382407729662, 332.315886222784, 330.243484426877, 339.16271915809, 334.597387824448, 344.897932514254, 360.733541140119, 337.187791625884, 348.982239946888, 317.053420594301, 331.842503885753, 335.989366702334, 333.980818172208, 327.651463491623, 350.246172261966, 338.682844954937, 340.571292838218, 335.724964262018, 322.966622856358, 337.589115091745, 341.134440650181, 314.337547036247, 340.163732093815, 381.947546676467, 352.438627994547, 338.120647063635, 355.94191930994, 360.824534006769, 361.78536653843, 339.763768479997, 350.240314226722, 354.34090620548, 354.083398243807, 320.665059857548, 350.459837374955, 330.687316876234, 335.722984599486, 365.475725472515, 328.813435793799, 342.868170496234, 320.182539829512, 365.247756732148, 307.842742500969, 356.829325269316, 331.833248316654, 341.801778666998, 341.997045420565, 345.652864747793, 345.60824370388, 337.426969692746, 347.948280462374, 344.169849179354, 351.209780574358, 344.077286749847, 351.995510976468, 345.546510259834, 334.040721122873, 345.256877550792, 328.868473128649, 357.87215222523, 365.869017238446, 370.606543307303, 318.939458013683, 321.651887362579, 367.026247633031, 335.936069647997, 316.237953023296, 353.937174883889, 330.173242674295, 381.847699110997, 342.995573783312, 346.204736512884, 333.196057662822, 365.110124713068, 368.112113804926, 342.740497687767, 354.147127223295, 340.03066089951, 330.553432364486, 362.089485256468, 365.195794753254, 333.141169302669, 360.283854485054, 356.899264096935, 341.423451964969, 316.527289707778, 333.707843082383, 359.224673584004, 341.544670789868, 315.431728562083, 364.680773337072, 343.919516007414, 352.082597633217, 336.310595597778, 340.273766040899, 377.221648173003, 333.109899843784, 339.30796872544, 316.484164269271, 327.091017015231, 326.110867788411, 312.89276390131, 366.731864503657, 344.691946941822, 366.009247357443, 352.847202436051, 348.46665520658, 333.011264045901, 336.965938597424, 345.23623121952, 346.814359816141, 356.640730017299, 370.677435529584, 351.106561818442, 362.93261415383, 352.882331022653, 326.786225666586, 336.728273715961, 348.405647396297, 363.761188316548, 331.704820448528, 344.50982079059, 337.907278475672, 340.600859116274, 334.243021597944, 372.269455422061, 335.383985239505, 346.326672660915, 336.750943244002, 368.108842599777, 341.266324034238, 326.49858634038, 343.47902288703, 365.062159523057, 336.762697357094, 353.582802253908, 336.808027428491, 329.269462974651, 361.469291653626, 352.445546764902, 343.532421343117, 351.991929766278, 360.313779864767, 360.758847598221, 310.423496487021, 359.907826644159, 347.630208707022, 343.289447868423, 377.276600091211, 363.043166699454, 351.814050692428, 338.705293441845, 349.550715936084, 348.040167483327, 373.81430174907, 363.812303157322, 338.140427207851, 318.343901000771, 342.540467603012, 331.550561659221, 366.887255894875, 355.683250975517, 334.354926563094, 310.09504790739, 311.850503147836, 338.78907421199, 345.060681853855, 327.50222036555, 327.006502213633, 342.796849453859, 345.001882708339, 338.067876320021, 325.10145914719, 356.125068479439, 338.127287333719, 346.961550029302, 357.983393349071, 338.117745979271, 325.033898715453, 382.321681517896, 340.461920539306, 352.84780044617, 356.997553290042, 386.732827416179, 367.516695865958, 356.059506457459, 338.581643816587, 337.444102303971, 347.878232076021, 338.404440375254, 358.824958090136, 355.048149572757, 360.183663111192, 341.416021967891, 361.765947245204, 355.050707648996, 353.067462491989, 355.317875793278, 295.004355935725, 331.111974688639, 375.21883384079, 331.770156552127, 376.198512913817, 340.297979020565, 334.350206275135, 361.807091279425, 316.990159297793, 333.120341725197, 341.164239696477, 360.03534119379, 368.950696906572, 355.061645215949, 338.10337152571, 364.694046154994, 308.654901667241, 350.304221642603, 335.567627822964, 353.488088914389, 356.232461443457, 351.67257014292, 340.482158882646, 341.012300645168, 341.857707625721, 338.839837619685, 352.832666157222, 336.18984996078, 369.978178360268, 352.123940919721, 336.433121840626, 357.580926288245, 341.113815098725, 340.644001910886, 333.901480744553, 324.663545545309, 364.707058764055, 327.392925551187, 339.411087830623, 356.057027791426, 334.845384420037, 340.256473839966, 335.57550796802, 359.220750025336, 335.614262482339, 361.849978326809, 366.496670171998, 358.021456733554, 307.093424836953, 339.787256804231, 342.706052322714, 349.9084445891, 310.844358002133, 331.343061088483, 325.084559265018, 334.646004085551, 322.588394964929, 327.318872922218, 366.44950269832, 317.950574030469, 336.709990479472, 330.821321937684, 334.139720445106, 331.529759721706, 356.268134835015, 334.185418830443, 345.66915072975, 342.543220001521, 335.29813705052, 362.35035565463, 331.379956286732, 371.835108327141, 383.917401961564, 326.321948501345, 346.406133086626, 362.39000664123, 333.296060281604, 344.787795701103, 349.882770153362, 328.70568662808, 355.371524563872, 317.073592599222, 351.948920719105, 345.717050207888, 336.67324142896, 349.052430982425, 339.863644990527, 317.75039956729, 351.392026014232, 321.380919323528, 353.320770253339, 330.875338989861, 366.765655701009, 339.168823043718, 352.364386354774, 312.719877386131, 355.0860190193, 352.574329952779, 365.992756970535, 376.306076405784, 364.455987239585, 367.470718875554, 344.412560082996, 372.423545960848, 365.993130850992, 358.716417743907, 351.738793733194, 331.374294645474, 329.432191724489, 322.524963806395, 354.633528688691, 361.322326980548, 328.122764054081, 360.204047272683, 334.019399396725, 335.779971449962, 370.242887002219, 324.608947319611, 356.902063654184, 357.573898028527, 349.215151001381, 339.375277211418, 343.598290476981, 354.523272139296, 347.127157865689, 314.371831297866, 362.79655391134, 318.366537843836, 330.735855350934, 320.981475598985, 346.886154769166, 350.064099945133, 343.035470945839, 357.589718658086, 348.22096240532, 321.437039596461, 371.230493131064, 343.218026265761, 336.231249164414, 353.806811919035, 365.076400541889, 331.765218848808, 344.967397263903, 366.472059134275, 327.049510944382, 342.915677811476, 349.584597464026, 339.041401543013, 350.113058761745, 353.291130012451, 344.742179594854, 349.16050388022, 344.302314801981, 353.088275259909, 335.559341033686, 333.082333120134, 331.661287580536, 341.271192353423, 338.150556367992, 352.667171315399, 330.855521931138, 337.846847827843, 358.579556066178, 356.873095599025, 352.316908228612, 336.890440570556, 332.168969322405, 317.744778425833, 355.865473326348, 362.619608910743, 332.697410273993, 354.204668506875, 331.010142144057, 365.578173275606, 347.548230633687, 330.585228306326, 330.507161928277, 357.626055250488, 335.506352279097, 363.7459306307, 350.119802025762, 350.491447257879, 339.40160948726, 364.176292779868, 330.010640236029, 344.101366125004, 357.615601936973, 333.993086211693, 304.216007456741, 358.121892784515, 357.506941252048, 349.335409828386, 352.061860886521, 336.972533524484, 319.397013935767, 363.625956066734, 386.798937838053, 335.007496694758, 344.343689130595, 358.116924480257, 382.212730349463, 330.746443182688, 337.510421315342, 367.25813212237, 338.008248450482, 340.049921610053, 345.215856075619, 336.044806109214, 337.398932668167, 355.21220336859, 380.062635499562, 347.593528341508, 360.557050065482, 331.167761272455, 375.064985537587, 345.509176496312, 316.257303805614, 319.535101844643, 356.890392135858, 350.464853669195, 337.220362915569, 347.712310033167, 344.440955482399, 326.761242960817, 341.785339599093, 373.536628752852, 328.817385779487, 363.786665906225, 345.921495578288, 342.47810597319, 347.795672777288, 329.875349790427, 355.891264273715, 326.973500087689, 369.091979470996, 354.164984865829, 368.469588345615, 350.46471535407, 328.996786339984, 362.644179378495, 343.974563288057, 344.495299061875, 332.476349770598, 358.772510819002, 338.008217222464, 381.762626867196, 344.160135977557, 362.289965986965, 335.046450569102, 333.856069546208, 350.65259709126, 324.85707531491, 361.506427239962, 359.649191286401, 324.513502329878, 345.957569983392, 368.653868234068, 317.107620209903, 313.460519015147, 357.992068992198, 330.696996185233, 328.302609104904, 368.728613438164, 345.106655408211, 347.24012034913, 334.137680469626, 341.106316207665, 316.323311680733, 364.86585200681, 345.764623514308, 323.204908895711, 349.685329874704, 341.723612992291, 362.882323269483, 325.981057273789, 373.116600776285, 343.776453859861, 322.787431233677, 372.745750398087, 331.247309638848, 347.643668555898, 358.063927919358, 337.398971831611, 370.162802487464, 306.130481830312, 327.333106299648, 331.601730395159, 371.775638212559, 348.625436038017, 362.532694340872, 362.051585825415, 328.628673866955, 341.568216445733, 341.028113725972, 347.116859273919, 324.956502505621, 353.787920335229, 347.590868804696, 293.250987571543, 354.608560849472, 340.968206871483, 325.762809770883, 362.250281009525, 344.638485827932, 302.737450384584, 320.051776132591, 360.353451040979, 326.864657477789, 330.956121086554, 370.22406165927, 339.556596753633, 344.371378285197, 345.62274250733, 324.968678964949, 372.139910783501, 330.23572788048, 347.626512682278, 348.984340028465, 342.239156419605, 378.716495096744, 352.59654794634, 364.89885237515, 334.257897090395, 354.690813197745, 338.320713111755, 309.367345548785, 365.995808102988, 336.939053409839, 363.002629822401, 335.425989742111, 342.464775509384, 336.108528899565, 326.389983535807, 354.225210600537, 353.40736473042, 348.393492963304, 356.437237734013, 374.772689153251, 352.037633441557, 342.10431493483, 347.523277031428, 349.474308278734, 347.820103624703, 385.877016039437, 368.348678202817, 333.414551566261, 350.607383218555, 311.373424143282, 355.336894244109, 348.129373704965, 367.627164373259, 325.841765849138, 335.460234144367, 329.470341747681, 340.239644726131, 347.196904702171, 351.388086606999, 362.067643192143, 315.214075096622, 375.728909837658, 349.309603975498, 357.957883137522, 351.356724545181, 368.072445419812, 310.050613067222, 344.62764556071, 320.426582787557, 330.880479534277, 335.825649977621, 348.247497463458, 337.892916725401, 346.600992098968, 333.542798762362, 373.368712948096, 343.337946243821, 341.853121770252, 313.939121716167, 345.032436286696, 346.177683331545, 316.834739752663, 359.578505851899, 336.167902138122, 339.961244752186, 350.581355196145, 363.691125455645, 358.649144797389, 382.8371627672, 397.620567480752, 307.075810775337, 377.790555475835, 343.455671623866, 338.343157596728, 320.019036654709, 329.403749092232, 328.870908021377, 356.588329056033, 343.227604229509, 349.675213079188, 342.24804858521, 360.897134390331, 330.262383210772, 307.63399128761, 363.898996671032, 339.067364302997, 348.978169097108, 322.04914405731, 337.612520355132, 345.478415549531, 352.437721121651, 363.608609316117, 343.014430145669, 333.019951821336, 361.281438716483, 340.27808606514, 361.939324359269, 316.320420906384, 320.946092609985, 312.446202395791, 326.33609996871, 367.952766494704, 359.741404114704, 383.121347833613, 341.748080171174, 332.253411971326, 345.403458341222, 370.511449063195, 361.159134261575, 367.038943048886, 360.783326548231, 322.108055364653, 350.924617283807, 317.941817402554, 333.386580703482, 361.507861074522, 344.922631382584, 330.022990462457, 348.593947527904, 345.990685984044, 329.182082481084, 381.002959399698, 333.265629123182, 327.305485297574, 373.280859004282, 354.752579692309, 361.844057418337, 323.483916843344, 288.458880347642, 338.501839033056, 340.715851923605, 364.84544815878, 339.024690088096, 330.80905373234, 342.243493214803, 343.968829987258, 323.597718687601, 325.010078416097, 340.171641473471, 331.564826312153, 346.193363248114, 330.450124578261, 347.865473542672, 347.934157308399, 352.987241518662, 328.752028568406, 335.31363678972, 372.20962185114, 347.32548349895, 312.511279986126, 339.595227714775, 341.117121862036, 344.372035661353, 336.85852738125, 348.056578520986, 350.9312311448, 352.512624436921, 320.415971143686, 330.107588357497, 328.950107336769, 336.139577885406, 339.058180383619, 344.550402761663, 354.450730597144, 323.602800057148, 337.511209374664, 322.198288064716, 341.236255967249, 355.388758559925, 351.902252778633, 348.548102172228, 359.853096080405, 378.237257994794, 355.418921107262, 345.482067916787, 354.151725281722, 358.864858266257, 368.47207507842, 368.841090687257, 358.117854544753, 331.845238140389, 329.651625765088, 368.282119593298, 351.322115029764, 364.721669282941, 345.029324281484, 323.674828301651, 333.265922550027, 335.126645655928, 354.854118794034, 318.552310065893, 346.446067119815, 359.86908119269, 321.615355507783, 319.075811126561, 375.515517326794, 311.112514508565, 349.807019861836, 357.926991274561, 345.465010465963, 368.615632546907, 364.260109706907, 331.249437833066, 343.966869240968, 339.762559690266, 333.344960065798, 347.426911591961, 358.950191042105, 363.846512155662, 347.887735715187, 362.312275393747, 347.846839906246, 346.705502156192, 318.301121453237, 346.691188999224, 359.229694502628, 344.583787060942, 355.576382253395, 345.516015008482, 346.500178209096, 313.722033950543, 389.161927399861, 333.498538325798, 335.239622474712, 339.582375625874, 351.066739547978, 350.282625837257, 336.213210392826, 349.527936033497, 362.048134745632, 368.443797282684, 320.506576131063, 362.440890792774, 333.522724548822, 346.753573360221, 353.947680288177, 330.790552119188, 354.567315435083, 316.336114862338, 367.084543294997, 361.144876425418, 392.943238907522, 354.090947312646, 357.504617523166, 353.790440031386, 344.631276218132, 337.190856017337, 332.500729882261, 346.757237773103, 343.643973053961, 326.010714841504, 346.483606352037, 366.369916680267, 376.956426622133, 337.436218752253, 323.85254888071, 332.207237479279, 330.012809200756, 326.504444725309, 321.668657267193, 356.848158213472, 351.974947693834, 351.546208656166, 350.571761409794, 360.45271741492, 363.303240115668, 367.580621434885, 323.109063992939, 335.664564225879, 315.294777288158, 354.336004950817, 337.308807534643, 333.763274809867, 308.86148440231, 304.225568118165, 324.427156324584, 332.971520111972, 346.027290851142, 347.555901691836, 352.537415389807, 334.037074490151, 334.173577416305, 350.670585679782, 335.678614300396, 345.518250657067, 381.312089128444, 354.618319331832, 333.232315832762, 322.335887099169, 345.338838731263, 352.683109790722, 370.882549726561, 339.400252448569, 330.826166378162, 325.394502420639, 352.913344889707, 336.772121218156, 337.878042652452, 363.38923039365, 335.865169544783, 377.029628969126, 329.649298600545, 362.601911437501, 369.287826931136, 313.94026346525, 340.57725137373, 310.956954072653, 370.228349814114, 354.729227991873, 346.298881467682, 344.664729357261, 335.65961479978, 328.755157973879, 333.368059897269, 350.02556376733, 306.270935825789, 373.215155754791, 342.538203042554, 331.799708733434, 324.804961851487, 338.679867355049, 334.533035451832, 359.201963084443, 310.234906313595, 360.816253663589, 367.806182337293, 361.745070210673, 374.456727368857, 338.586203278795, 312.932464238387, 340.348248970275, 329.182881407079, 350.321991815386, 343.681254222559, 348.991209962195, 318.029287501649, 329.850163371031, 328.319400080105, 378.652384697073, 351.605748393182, 354.127721373763, 331.936194374979, 344.345806966493, 346.008692100239, 348.785919068173, 353.812229879171, 335.063778171134, 312.830249571522, 344.237954228122, 347.458665024932, 366.892331362741, 341.790628393372, 347.01144752641, 334.747019263573, 346.579130631321, 360.410364715068, 332.827734839601, 345.219311585428, 344.48350055974, 311.024160913678, 350.158926032878, 354.493569175227, 356.890639299678, 354.344099384134, 328.284135071533, 346.335612096982, 361.244591816845, 331.007957480056, 337.762580721707, 351.840819743794, 343.642975396123, 369.623096348466, 349.959745066842, 356.063599047182, 376.72440618541, 337.011453848073, 347.858999855546, 374.168600924334, 325.275385965162, 364.028429471675, 340.697020317936, 361.536273286127, 356.585781431861, 317.197440512403, 339.228306119663, 353.708701540308, 312.138524128495, 319.933123129518, 358.936581278458, 331.184202272767, 291.233514281728, 349.958596130438, 359.555119925165, 322.15595803407, 345.187562668757, 323.681650973682, 343.526539771243, 335.934488900657, 320.185243102811, 344.998775550523, 338.923215008962, 354.105150647003, 346.65039209504, 361.536992329253, 354.892995282166, 353.894867337753, 314.083833331042, 341.969281016533, 355.140475923922, 305.225533112909, 347.895287403172, 345.231991613253, 337.172701087949, 347.86772416936, 347.314884226152, 349.969347675089, 333.503317034799, 359.653056252959, 344.659704853946, 343.746235567292, 322.843966234083, 337.230451826142, 346.291629129358, 345.875718318594, 331.45038611605, 342.472984550018, 343.62332232623, 336.972456649969, 353.492486764658, 326.14158789624, 322.691130942838, 372.088882222144, 350.425064015563, 328.994356882462, 347.797420442468, 346.995199123314, 312.481116505034, 364.88864539379, 340.852477098747, 362.044787775613, 334.288713688967, 374.680271225232, 297.435566438737, 342.027581937974, 332.762282708318, 332.993236818217, 322.180022349315, 336.919512648763, 346.737072017296, 307.622772006078, 350.953031186987, 328.970103655273, 370.851716933113, 341.722825726444, 350.559261599022, 345.0061237051, 320.639067236884, 336.341785534251, 347.93388005881, 325.751920032289, 360.048187321998, 304.136188103215, 347.997655188012, 328.639218193036, 368.451528393051, 328.725077333175, 320.317203200147, 353.319281936574, 347.929571440697, 346.860957200789, 337.690602735174, 340.733706375921, 322.20792819215, 346.514097794065, 326.455937748449, 337.751420293657, 320.918126784892, 362.1160638439, 348.357425343402, 364.012770592664, 342.84647577196, 354.338852473372, 340.110270298215, 349.40844424469, 336.22336460086, 367.223420542824, 361.208438128666, 338.429713387606, 304.247219282861, 352.618207670642, 340.493621099417, 347.344046765235, 303.995049840395, 334.486957851501, 351.776665183379, 351.217310214528, 333.926305763703, 353.187621230014, 319.217886911809, 349.533231615216, 329.767910736924, 338.385299086284, 316.70032619471, 342.795210561361, 357.085808361974, 328.604237789694, 345.407517075223, 336.576807773205, 334.027825624569, 320.334606742482, 348.328963842869, 365.334204951747, 346.025348963473, 317.427234959207, 340.713291182563, 334.704445219911, 346.093999376794, 368.567089590253, 382.030192908084, 364.054651352119, 333.058361396571, 343.161094611725, 369.375834385268, 336.262980724061, 365.503508387102, 362.87021795915, 342.889030402778, 342.396662963794, 350.842393058755, 331.990306057594, 367.507136721994, 358.999770798044, 328.036767809307, 341.728082273712, 322.474075776301, 336.614046681248, 330.181672469477, 369.693089602137, 332.19633753198, 362.886355188422, 341.765060246842, 376.751056293829, 363.328154999943, 352.008797791416, 312.727676328679, 356.351942737975, 317.051163610686, 343.544554527273, 363.921879663808, 365.029509024389, 325.340269311271, 300.546962361987, 347.521429194012, 346.965575025648, 313.309542214597, 322.963218125124, 348.740405798684, 335.680918359972, 345.239976002465, 376.52832082004, 361.477467691628, 346.911946073214, 328.744234395158, 339.989187710475, 339.150712965306, 314.971471783785, 365.390614752333, 320.195526720658, 355.770471953156, 343.632579414941, 329.065921618155, 344.506226013256, 351.525991714563, 331.738260088883, 329.608172507006, 330.067722501024, 340.210548081869, 304.215347972204, 378.897620368785, 325.382605975218, 327.726967623004, 336.415104519346, 365.665221005921, 367.885712219199, 360.069265335451, 331.839401343289, 327.489533221688, 317.540741008483, 361.508886770254, 376.083774535641, 328.873233603156, 363.043978525249, 311.026691599013, 346.990313711211, 349.047922881337, 344.874415252583, 351.112160953456, 343.544020266397, 366.555716369721, 337.233568687725, 357.015397787998, 326.630785485356, 351.009658684322, 369.884028091209, 330.944045774749, 326.723875443767, 345.293451246655, 361.416086226479, 354.854353217483, 366.13629180508, 357.153838698833, 347.387082942007, 330.25550073291, 322.289745966539, 315.639209062792, 341.477650865515, 384.60325771223, 331.084360700818, 335.933228988968, 343.231794076208, 333.226236340409, 338.181419532893, 361.759998847239, 342.909675273754, 320.721477363625, 360.657729877551, 359.070420315172, 356.657821625267, 368.223786875887, 338.469637193243, 342.660414348587, 346.815145257226, 352.056068948158, 347.788792800434, 354.32776741274, 351.356411869453, 346.526443301002, 342.57054489937, 336.468756277876, 349.773118743514, 363.841164381526, 352.37997751574, 331.549693513563, 345.680330377903, 337.431791342591, 365.864494067231, 329.908172514953, 324.909007961988, 334.75838855728, 330.015263972078, 333.156994814747, 362.42227933325, 353.737150057087, 329.030405165158, 320.232759786458, 328.75678267321, 348.150929712016, 316.342206935138, 349.245305198587, 332.185811398315, 356.571812618026, 372.123410603794, 349.776373048422, 339.170106469019, 340.499691429747, 348.451675094287, 331.400648779074, 334.613080179499, 361.220659708414, 330.744586966945, 360.80362430998, 312.494469131507, 333.587064792493, 320.280214412863, 338.959727452636, 350.650225270429, 345.150759725306, 347.512870941654, 347.690943688401, 325.335822353385, 339.215857154313, 379.900409225145, 339.82228288233, 302.593914886729, 342.724262784102, 315.05365726896, 364.371376870238, 351.767143667699, 336.639208212744, 375.534255250681, 322.275877333944, 342.152749186161, 332.403350734766, 322.088293539738, 359.350141199703, 337.001250400765, 346.983663027649, 325.883817082285, 332.145484573039, 309.571697434261, 358.63886912468, 323.784987713092, 358.797687104808, 310.715833382998, 319.964751939083, 334.924233153852, 366.634789741739, 329.60297157054, 351.410889831297, 350.03930421197, 343.59786224777, 361.286502194943, 326.024014897695, 355.409545136528, 325.230974044142, 345.537234801706, 339.047464564626, 354.815742125592, 337.871621800649, 356.159813119892, 337.519127414485, 320.602694981545, 335.255510409975, 333.694999964846, 317.829157613636, 337.379394682087, 338.194620424165, 374.201166294274, 312.280848271973, 334.436440749201, 353.007795816649, 321.336854681458, 353.673504002157, 368.210190545865, 361.399405852875, 370.709914580333, 333.798676053965, 344.363927398009, 370.664711194237, 332.550983356275, 330.428257207966, 336.193431155091, 360.274503568734, 344.654281814584, 327.027274684189, 329.22211999926, 315.022764736671, 322.05443399036, 341.428057299705, 352.938089630715, 322.055492833852, 340.751119884202, 332.646732246134, 354.421291393663, 302.379449511734, 341.277246760921, 346.721291863379, 356.434329673481, 352.185657264064, 335.039553176413, 336.958148889591, 361.828081959503, 320.357746112241, 375.448176684161, 348.630619664013, 334.675971923542, 356.860485650529, 383.345337217583, 361.524412311442, 355.589943657132, 327.465123668083, 302.405922405424, 322.685895908513, 348.141084341077, 346.41752017961, 335.579533013559, 346.26132281616, 343.281156931869, 388.264712985369, 343.36069478088, 342.939731810556, 360.342412779903, 334.584585503695, 330.993094773533, 360.651487989832, 390.317993576154, 326.072686590798, 346.546524653092, 335.949491692964, 328.205474143986, 334.565106080185, 339.877754960479, 312.580045936756, 376.21114747465, 348.759622650507, 338.766740596029, 341.706425746874, 349.89034754396, 340.829128503907, 336.240148492499, 354.507377601547, 342.934011862312, 341.171206134543, 315.558401725474, 356.294383157165, 323.012800451065, 344.159467304689, 337.617974731759, 369.550098362551, 352.798492931522, 358.659170012217, 347.480494357206, 341.446378208376, 363.403578105431, 332.086553285679, 359.407774157801, 362.113164455941, 367.652988977854, 319.569541740604, 364.330118463059, 338.936816523582, 330.898975373382, 356.402016686064, 359.751508859714, 326.348422494221, 327.909754969565, 361.836009346364, 347.156466058229, 310.121039400513, 366.603085434573, 337.773842012567, 356.221870446347, 347.175172815389, 344.459458512266, 352.585731491929, 350.86171662181, 379.626576552627, 370.799488395659, 326.690245444387, 354.046504607139, 346.467028261935, 351.040278289029, 348.196180212056, 382.204907451526, 346.743759371623, 311.111821820926, 343.167810430282, 346.70357258827, 345.717662803284, 346.149018607279, 351.516582936331, 379.747834631875, 326.357833845441, 366.287513526544, 350.429091526867, 320.15357286595, 339.438076705857, 329.308903666756, 360.235183583188, 359.369522721873, 332.897552098577, 344.019048578921, 363.212515128416, 358.549810848269, 337.863906342958, 346.565007476872, 353.858239915469, 345.614814446437, 349.387020505868, 349.288157277554, 364.588524543354, 370.557299969234, 355.890992072925, 365.239646801419, 350.725210628528, 347.369886669903, 338.740878269852, 360.201433476264, 352.928874518953, 344.584540467511, 347.464770004034, 342.687000358001, 333.961223804871, 354.914606539821, 319.696265298922, 335.887589394437, 321.06618073531, 332.178803302907, 344.020173763077, 344.655617223465, 344.305553617945, 339.985531266491, 334.36390483546, 360.251908230526, 314.970803886049, 373.437366685731, 350.821116515327, 341.835939837952, 361.955405906803, 332.183628485277, 357.627248678552, 332.974292839086, 353.238763502757, 338.941103597607, 341.136979229753, 335.758252083538, 333.328143849222, 377.612957206137, 336.620119275592, 324.641575090392, 322.986290418142, 354.870944908344, 351.676914216403, 368.78943593084, 314.998691659672, 364.606296110245, 330.434623854058, 378.218042369256, 365.210003335802, 351.9469388597, 366.964586448363, 329.613605525399, 335.079158791484, 318.916288112268, 325.453578715887, 347.09616287396, 339.778004115902, 349.452633108502, 347.820673994411, 337.984554381784, 353.646993695163, 357.725416076347, 355.333233280027, 335.090275594917, 345.987797071593, 352.911175332878, 343.603955486741, 314.469419257108, 359.862257615105, 348.642623297547, 315.949044549066, 354.598720318732, 357.833597939721, 345.11699071827, 339.839874054183, 340.53301392167, 376.139307427921, 351.491106802362, 362.562140545782, 345.255266682673, 343.923304464973, 314.351426919614, 345.297824841262, 345.768135012328, 322.940501419082, 335.265319316373, 327.612140348114, 330.884688584565, 315.118442678977, 343.411154560895, 344.305838660887, 343.544179504836, 342.323503312534, 354.665099535781, 347.858982620043, 336.391984589625, 316.35537804564, 348.726997821479, 332.695433313703, 310.567407517615, 349.976809916342, 330.990001528512, 360.549545856538, 363.021524047899, 383.876077588186, 346.127960841486, 343.649939059575, 359.510798070824, 344.066445814683, 354.05622745814, 341.465511166533, 355.698100735646, 333.589573153071, 370.671723227681, 350.831631100668, 374.991426647365, 344.569276647655, 333.158447907477, 357.959561932919, 340.835998419751, 370.343399190255, 329.983631529997, 356.626804240474, 327.534345215213, 335.993816781183, 365.751266278881, 336.888383843314, 336.994154176054, 323.545785457563, 359.33418400021, 347.244948194735, 340.616792630212, 355.436456518444, 376.617293517639, 366.387753886696, 321.553092406475, 345.82358907596, 325.345213917826, 344.980171694021, 315.06071600698, 377.633311691728, 351.898160064165, 360.433024816244, 355.858547509025, 366.15014370791, 334.660674638535, 335.244681507235, 325.268659369283, 329.035437326589, 321.354754454743, 344.513942940375, 378.048853038036, 335.23329425364, 356.364345766769, 351.108623599352, 358.806957708132, 339.145519353881, 365.383042639542, 343.127969799427, 339.541620584517, 360.613798332088, 350.743193217698, 317.247506688702, 350.590155862564, 330.021110407755, 337.911874357804, 352.171782299272, 378.417587807412, 323.531437864001, 327.173653808118, 340.886377692733, 315.703739515309, 344.436907813245, 363.086289063388, 335.685449400496, 356.411343731724, 334.677837735129, 335.466250853176, 370.355286910596, 344.015315285208, 339.455724451923, 361.992266296105, 330.820798781821, 353.071457214097, 344.67278471156, 357.743858348758, 339.53374740277, 375.949527106363, 330.718964028902, 327.583176889547, 354.42588794509, 353.967601775074, 329.881066446199, 338.910330336088, 357.283792447989, 362.750703681011, 368.25998415398, 356.86244461152, 322.94751494807, 370.30531454879, 347.331131357203, 343.208723582109, 350.665764583053, 336.891801328186, 335.105837081548, 333.230935395859, 334.469410074861, 326.540969341276, 355.967715271226, 356.558184211868, 354.15089968504, 381.801875418025, 355.815080555693, 366.684451891169, 334.430128675556, 341.281562435028, 374.659576698895, 332.863584929342, 353.195345326143, 345.963171896082, 339.940629501581, 369.196913805514, 325.697918154722, 350.259129042492, 331.379023756868, 360.302523434593, 384.422844818362, 357.011556296998, 358.967509033103, 345.625311979199, 336.236632738622, 328.169659321293, 343.769616495154, 321.585584661189, 334.596891866328, 346.366429509892, 380.543036941286, 324.445755831807, 337.26251586102, 343.249618918307, 341.966090615548, 351.123863193398, 327.690150160423, 334.955598424038, 328.92731363395, 358.991791372411, 339.592292785371, 350.943620729121, 318.118597008783, 351.881148867646, 324.460262324293, 348.802152563743, 375.873969815793, 342.715823218386, 335.747785881088, 363.822919138535, 335.243754596011, 367.297034161712, 331.936776057583, 328.529590822703, 342.236285154448, 351.22651384313, 338.128144875123, 345.525886785592, 346.837257402977, 319.100721013202, 352.866956596224, 356.6624177622, 339.655709677438, 365.09816415999, 359.537706692759, 354.791829144384, 357.426282906229, 343.263925613729, 326.5729058594, 323.117057825178, 330.341915538006, 343.895698865274, 373.534393082001, 392.689259911975, 319.477117281766, 338.576863539285, 365.589435825984, 320.230984925621, 363.413689880528, 364.250948443397, 336.705111351488, 364.757717486163, 329.607624226941, 325.788279682542, 356.011562675293, 341.812920458026, 333.744608006408, 365.679276770452, 361.503714691895, 335.440674385142, 367.309853422628, 339.767994215115, 338.648453937943, 363.991487261015, 336.618233187633, 327.181224682375, 368.230475022807, 352.346927916432, 336.919226368369, 344.583647004293, 303.284375015252, 365.07018564248, 342.985500609777, 314.868648800078, 329.853002305071, 359.00627945566, 334.629933281255, 342.884578390287, 373.967968421341, 381.456721686527, 341.040856222093, 327.09823351882, 324.670787748896, 320.684770893031, 362.874772655154, 369.113870161699, 382.349299678054, 348.347944059976, 342.712254490217, 359.570225135345, 334.821352948933, 332.741787085305, 313.043651591987, 348.137501413187, 327.170568471439, 343.130086861186, 325.154560993611, 327.331834092372, 302.479759889211, 325.144181583804, 331.856520191075, 359.321532300674, 328.377260253025, 336.812050942089, 346.577593255039, 349.696136106653, 367.548752827757, 312.810044620909, 347.102429257579, 328.565124481624, 370.666100034845, 343.27179560451, 347.380904908339, 341.166596291094, 310.146955133114, 305.234113101193, 331.102490471178, 367.037475560646, 345.43332524871, 350.347356686866, 347.306057206649, 365.622976073494, 368.210513945806, 341.083209713577, 338.785865894914, 347.203514344065, 367.618475578961, 316.883310867725, 332.001703318778, 364.89519164088, 342.527959541174, 348.840320598746, 358.405286565057, 344.89450423494, 353.391283709259, 357.079004734649, 320.535191988231, 336.450184892124, 334.607242055108, 365.539835127001, 338.410749388119, 331.192213846615, 338.977901428148, 361.082920423011, 325.976771431997, 342.639658036409, 298.646892109467, 350.641014048691, 336.384362149168, 352.47471529085, 347.930787423502, 353.490221501842, 321.249724599899, 348.96966038743, 351.056185574509, 335.631224455169, 369.831680546117, 306.734431115657, 338.069003068325, 344.649055530525, 331.358412503436, 357.021870036155, 363.063908217369, 334.568750576252, 345.554553254787, 330.579837298321, 356.035405191588, 365.020984996858, 350.209252035211, 332.255461998696, 338.009713949447, 329.528702119458, 359.008895772871, 323.94934456021, 354.290994172878, 320.516665374542, 341.129313267028, 316.577233480589, 348.784678940813, 342.49407728996, 344.966900500989, 366.587091825146, 309.614754189482, 372.255758659849, 347.876759306417, 345.84300546501, 334.276675620413, 322.636663094225, 354.748433615438, 339.154662493731, 346.66760749185, 360.048325348804, 343.792790026813, 347.54935073144, 367.263541595771, 320.490918302585, 329.4877021847, 356.831219110009, 326.424426775977, 359.661487609094, 323.276538683189, 347.144919650206, 324.981821789311, 343.215524414196, 359.479200607657, 339.030579182248, 382.355501571731, 329.871252099953, 331.974107321459, 366.678716126757, 342.014111275428, 341.102524213801, 341.865928149044, 360.531892784842, 345.441787054291, 312.92046928497, 352.593002557133, 325.892586677103, 346.975587252251, 358.042755924873, 333.109107337672, 335.161803566019, 322.744625747202, 320.042215841259, 359.12219035749, 366.589672735112, 339.391750942606, 349.051774580055, 347.275936295665, 359.298776583003, 374.241125017532, 344.865993145755, 321.205069517572, 378.734052265185, 337.596915080894, 348.667449568576, 358.69109928065, 323.050034935373, 337.605775237358, 359.064199045853, 334.80951443232, 369.858581434357, 339.713419390625, 342.979380938546, 343.352032911667, 315.754272670218, 352.4018054967, 356.561574098901, 340.161247438313, 329.37987799367, 349.582084147611, 334.388268085015, 323.431106076616, 377.355767374625, 320.318228179211, 359.047864430861, 362.271974443877, 363.724144065905, 347.347555326884, 338.852779844289, 351.242020804978, 318.463494091607, 340.502869394446, 342.31154141828, 334.012682209649, 360.040580191722, 350.337695774956, 350.178445654094, 347.430318253249, 338.013872235476, 352.20171127141, 359.733418168649, 354.11768601635, 354.591036249211, 354.651753165278, 338.094933563951, 357.103855179445, 326.298072651915, 373.157193094858, 358.338971438921, 313.073415131616, 336.31375801092, 362.954489884914, 323.352313567315, 356.026050080194, 370.238444991174, 325.886340726758, 323.714037850606, 344.3270641112, 359.022094349973, 352.732402032519, 347.870580921995, 322.869140155955, 324.604376329546, 343.707188133187, 341.341064152744, 341.286385478121, 335.555942808462, 345.402933898788, 315.70824130147, 318.822046869288, 364.026392807287, 356.720608944636, 338.269199296587, 340.841364791371, 353.344719377543, 335.200620778303, 368.283739781496, 310.763388091903, 348.234540327589, 348.268412962069, 348.438408937057, 346.516516283581, 327.400648442548, 347.648095970245, 331.239724097464, 325.705356698188, 344.194726726435, 322.352458829943, 368.742917598899, 336.670608772519, 330.527714772718, 351.06814168042, 338.578168766577, 321.142890622106, 343.287207652218, 342.340135479054, 340.632617052407, 309.707396342377, 368.34384079983, 350.715006836308, 351.283451113428, 366.980005969238, 325.903010490037, 336.732990695793, 343.991608746719, 317.301565484891, 346.962192601677, 346.724815488359, 352.23634334187, 329.579252501233, 321.919111959604, 337.837967314036, 342.405514980173, 321.385535702721, 330.243614542097, 361.318202016957, 333.320978142956, 340.871565149346, 363.422801008253, 363.938672860973, 338.772154123677, 342.921020414448, 317.945033667973, 340.06782877465, 305.437219294601, 322.498438253608, 331.75777745435, 319.365703853694, 343.455678293329, 345.229080356865, 326.597381662836, 354.119799390006, 328.564194127673, 343.397743861325, 350.727722458132, 366.155312169709],[130.668942253457, 132.362284322934, 130.446366145075, 135.745536729833, 127.853519495077, 132.216224010529, 129.738291043982, 130.094009986869, 131.493932003996, 130.388247806346, 132.962952563054, 133.789127968281, 136.189709403916, 130.939329534234, 135.586506401614, 129.994899922357, 133.243283825081, 136.017641998626, 126.32460414798, 130.332478644913, 129.847375509768, 129.827542792584, 131.092114760811, 128.491757800712, 131.978843634802, 126.9673978261, 129.34712652275, 128.769002056357, 132.010225051634, 128.944720310791, 130.49691110466, 133.539467208801, 133.237065994206, 133.714997986121, 131.946615387103, 131.000783318796, 127.206145579008, 128.628173367795, 129.633399838853, 134.631927875829, 129.338903998495, 132.590791907753, 130.685014326179, 126.285822275477, 133.23391825887, 130.494505510067, 131.711891336304, 127.28803131175, 123.719599207673, 127.049124911859, 130.665400066868, 137.955948889281, 128.883140400859, 131.431730798019, 129.877186416818, 130.945807628336, 128.86935338374, 132.358827725183, 130.281423751357, 133.429386061446, 132.30438571281, 128.91677359775, 131.030143940705, 129.816117074527, 132.80858647132, 133.081281117892, 133.310158747848, 133.062442179792, 127.035559594585, 131.789978483023, 130.505062116071, 132.885061914118, 134.984064218047, 131.319284676878, 125.313174416128, 132.473396709135, 126.980034868, 140.091937125651, 132.294665316581, 132.343807782251, 133.422100987137, 134.173587605136, 127.776694070371, 129.98384032339, 125.097776676913, 133.523958499536, 131.418080392703, 133.263823466557, 132.704561114088, 132.222376864024, 136.277231207065, 127.577794588735, 132.776024150965, 132.233117671839, 127.087921245532, 135.432309345023, 130.224190104304, 131.423044660201, 131.610736463143, 132.421392758009, 128.751032192592, 128.652587339085, 127.43028273767, 133.767513595346, 127.317272567752, 130.611372456416, 132.16779886412, 131.895104865348, 125.593566168697, 130.928256917728, 127.02571636692, 128.833154225732, 123.79939037116, 134.53899326282, 133.513214237283, 130.804616926787, 127.71617009977, 132.030000474229, 128.633445148508, 129.184765132612, 131.761152016946, 126.512333437604, 138.011902583201, 136.467699944564, 129.341406751146, 130.9484017005, 130.186459016795, 132.813033531638, 128.543007425633, 135.075764329772, 128.469084984404, 135.789236714756, 128.466364205098, 131.497416725487, 131.928019949339, 134.867784541617, 132.90652337297, 132.507651649017, 127.417950926868, 132.424204920336, 135.735615394251, 133.812621346814, 132.647954439652, 127.894157463775, 127.384283867094, 129.841003854626, 127.727374186296, 133.765501181263, 130.145941202533, 127.295378420723, 131.265184916638, 126.303452986587, 131.221363707173, 128.627105278549, 131.464999936734, 129.169680249517, 128.832685976309, 132.407639517847, 130.319795912535, 131.079194829881, 132.596918564316, 132.803264904043, 134.383637294649, 131.569661905305, 132.010689558086, 135.387117534642, 134.900145966811, 127.362232306507, 131.214867598244, 133.369846869174, 131.511858344592, 128.201569254095, 126.0730242569, 128.650880800479, 127.443877516838, 129.883794165747, 127.80758964167, 131.692667333653, 132.603820529405, 132.77305755002, 126.810667109456, 127.97654424345, 128.311475658284, 129.670841766471, 130.398692740899, 135.804427665618, 125.520948073694, 131.426013118038, 128.1025772079, 128.029448211778, 127.848059315842, 127.45335397154, 123.334407359407, 132.079278830809, 129.717346245386, 130.418869973927, 133.788031705577, 128.954644586338, 132.741890246063, 134.762301077367, 135.742734116616, 132.465529261202, 135.160716749224, 132.397629423161, 129.049457697451, 129.815829181093, 128.877101043825, 130.984842699451, 130.453143903417, 135.454660956288, 129.425356070945, 132.668518113674, 127.809198920025, 131.255009309577, 132.018833219798, 130.229879102002, 128.912687345354, 126.818729497778, 128.528883540848, 134.847170670364, 135.769591314866, 132.429937970997, 130.895872598601, 135.260678601457, 126.643628380116, 132.994921767395, 129.038820789772, 132.55730987401, 127.572541464015, 133.235268441869, 131.923540553644, 130.798010479516, 134.781965818264, 130.537977892721, 131.711484830559, 133.649255327868, 127.358850716472, 135.650756316752, 133.556547469601, 132.563827870502, 126.257737991961, 127.506537609101, 136.809523216772, 131.454785104231, 134.697286480466, 130.569430533273, 126.832294115859, 129.175995355718, 129.343002347718, 129.393549935793, 137.667160014341, 130.707436321486, 126.862337780974, 132.457726097071, 135.24638964418, 132.077784087575, 134.160560711621, 132.781234702913, 132.59394243743, 131.887574308782, 129.326809824781, 132.287825622538, 133.219566756399, 138.396721978994, 131.631092308227, 130.754553041705, 133.881766860503, 131.522860018459, 130.578850200035, 127.266988670441, 132.795408114677, 130.593518255394, 132.11041239938, 127.368490273934, 126.531017457735, 127.148622922347, 131.982680496975, 130.961299600157, 129.433046754578, 131.047316116407, 133.480534571336, 126.529617438099, 127.000139014408, 126.916692475724, 132.229764858947, 127.82764882516, 129.997661437784, 133.269604626557, 130.89640036843, 137.405141048899, 130.095757062, 137.824745404129, 124.844324409479, 131.953123979822, 130.968613716469, 130.212590271375, 130.138460252952, 130.27528180104, 129.221466268238, 131.340824574691, 134.739446928722, 129.543590451479, 132.233887218841, 129.536151102195, 134.020620290262, 126.999937792699, 131.48957111182, 130.892116175467, 130.93495980588, 135.447396041366, 129.199313204418, 133.697140170933, 133.513843131495, 127.599828197613, 128.542961623843, 123.886564971599, 130.723474732711, 125.782746435591, 131.466121174782, 135.235820820001, 129.524025841536, 129.22131901059, 131.08813676109, 129.234796693339, 128.046571466722, 134.373705128088, 128.318339146289, 126.548523048439, 137.018591766534, 134.495880097564, 132.545260692537, 132.619277757571, 130.602946501922, 129.971887549926, 126.659355619943, 129.310050649682, 127.558969861092, 137.735900834175, 125.846409536751, 126.363582604826, 127.308304228468, 132.887211040336, 125.83991171087, 132.379000230214, 127.10678225489, 133.956924737823, 129.309455719014, 125.702442479153, 131.061989180388, 131.317473987587, 132.375769973548, 132.272769636575, 131.945230474618, 134.295239721879, 133.943392283366, 131.242425179928, 135.979468436889, 129.027210780746, 132.939637892278, 127.56057103034, 134.353688132499, 136.232381956552, 130.935770699861, 131.303180477119, 132.645617966531, 129.90720963605, 131.646618407996, 129.961115449191, 127.086886370853, 130.63068653675, 129.227253226427, 130.183125878015, 133.399204377003, 135.927720211247, 129.003134914735, 127.873362586579, 132.839598094397, 131.622363997292, 129.656737942462, 130.672330660697, 135.789058686603, 136.065792860448, 127.848164231989, 129.656540937753, 133.405750741629, 130.007703226814, 128.595677771938, 136.690119978813, 133.302107197651, 126.606859120158, 133.182091214039, 130.987524419746, 132.881968643197, 132.52257318241, 129.99625121519, 138.024541620991, 129.049539036821, 127.953004699866, 133.818124118882, 127.755457073595, 136.789170858473, 135.453299369469, 132.513343719641, 131.11600462767, 129.700529507479, 129.427582460517, 127.918416611469, 130.802872319907, 134.609791385712, 126.952602185823, 130.072214130627, 132.227056127841, 129.328337322052, 128.665065019964, 130.856564098274, 133.463062951443, 128.930310115994, 124.912866323026, 125.672179305269, 134.315697852516, 132.552003763002, 133.817352773257, 130.970472343096, 129.72265248965, 134.166487834267, 130.620849455459, 135.27143985087, 135.636736973236, 134.475768252711, 131.004236643044, 130.333392427483, 129.034542642393, 130.697010878226, 132.084734715507, 129.709926935422, 130.33752295375, 130.631088173752, 130.91163124362, 131.472421125038, 134.170178311544, 130.807037273093, 130.936699832618, 135.223923042406, 130.499099618514, 132.750624415802, 129.321306070324, 132.016769716241, 128.47423686779, 129.982040631716, 129.958179117877, 131.141488856429, 129.446209304643, 130.897897061097, 126.684978318102, 136.004448506259, 131.158226292295, 128.508328097051, 133.309849342987, 133.088943849576, 130.474648037961, 131.34019698444, 126.243312442774, 129.094779212012, 134.295943405282, 128.670979080546, 129.823663798301, 132.693325141797, 139.273632134476, 135.830303503465, 130.82602461844, 129.417404390026, 134.602909928673, 129.715624131849, 133.958754166653, 129.049900182836, 127.526292817072, 127.703904644079, 129.636222419279, 131.477472879811, 130.0593929975, 133.847537037702, 130.757505422593, 131.482895343598, 132.985438620986, 128.802795715968, 129.146641300362, 131.278911984871, 128.956867648954, 132.135235110177, 130.080435447136, 131.022183747165, 131.165169535107, 129.512323041975, 131.862246045344, 130.451625132259, 128.375121805604, 126.387594649227, 130.136748888703, 132.167269367959, 135.677986447311, 125.109266444317, 131.324288635007, 131.905917864035, 131.461807288744, 134.731028788299, 127.944746567426, 131.188372606973, 134.517146940357, 131.241818843525, 125.759446112354, 130.630240003136, 131.954485778778, 129.954072850463, 133.964425549314, 131.265771920661, 128.706949373065, 134.690305977343, 140.651892222887, 125.47863514853, 129.761290821181, 131.922078123622, 132.786117264866, 131.629947793787, 130.823543243424, 128.809638970669, 133.732376470235, 131.53870455193, 131.126491929506, 133.788384350908, 132.511681202363, 134.701040551091, 131.060532113825, 132.26007550478, 129.587259384913, 126.553832897185, 132.016921210784, 129.262162732345, 135.662821293822, 135.71202968081, 129.56574316004, 133.964848024543, 132.712547897075, 132.283482876017, 136.697802510098, 131.878148970027, 128.993940238176, 135.238551101208, 125.099366731924, 131.258269479462, 135.062765492204, 135.681249189647, 132.654741432789, 129.692577089322, 131.361638778929, 131.566515050732, 128.746541584327, 131.961281421952, 127.42880804612, 132.062254787548, 131.16340114536, 131.675309838008, 130.499721251784, 130.939459554629, 133.015664253873, 136.507376595501, 128.661929027902, 126.970756339621, 132.634220209592, 128.388101692357, 129.981908745509, 131.415733494388, 131.022795348731, 139.233714985177, 128.787604386139, 126.991010020469, 134.218345859132, 127.581737664243, 129.877563653779, 135.487685472789, 131.327771895442, 133.411556697096, 129.579134512946, 130.857957108491, 130.053424683604, 131.260558175018, 131.613084265566, 127.276240989445, 130.75440541545, 127.09639736294, 132.951689769807, 133.704206866457, 126.625066119243, 131.924890436833, 131.538571440252, 135.048879330651, 131.350685468656, 139.896621574845, 127.818010649687, 129.117353266442, 127.093320109276, 131.143450364038, 129.989615865376, 132.204061555566, 132.286999474605, 131.153996610665, 129.135567653089, 131.817258032229, 135.700329453285, 130.015850431822, 136.572235997022, 130.39672008582, 135.996220334798, 124.900748094032, 129.329452086122, 127.908716723288, 132.487878723379, 130.904963464914, 132.370064006115, 127.692275504998, 133.354694513685, 132.310854423534, 130.288407848996, 127.340408402756, 133.983320812133, 131.928963903225, 128.289934785293, 131.578707194082, 133.554009295797, 124.434435221017, 131.210850116236, 128.891569737449, 130.391022349688, 131.63094926729, 130.082745081892, 134.971694659483, 136.014054537244, 125.644140378229, 135.623456509132, 131.406122530839, 128.879789292774, 135.474123794559, 138.245438260802, 126.678655975275, 127.193644436958, 133.673860441167, 126.221826704883, 134.755044710964, 128.405694470571, 128.605620752479, 126.84553704546, 131.792213230411, 132.852604214079, 137.293415820335, 132.343977325525, 131.223830302613, 130.639398765571, 131.103344184267, 134.048029187464, 130.31629268889, 128.31324271247, 128.114390970786, 126.581477869773, 135.874961362119, 129.619050862236, 132.737587474466, 130.574906743057, 127.420044318136, 135.869286650023, 132.012875564574, 133.992338210194, 137.016185169824, 128.274028173253, 127.36318855646, 127.244187184615, 127.098396415497, 125.453777608062, 129.616876111438, 126.721455235764, 134.001484315691, 127.254686356221, 133.348769628289, 132.323203585929, 127.407161625943, 130.875103625382, 134.696667110596, 129.875744372563, 134.331423863538, 131.786703333852, 127.76924802665, 133.209867126748, 135.163822301744, 134.430766115975, 133.305943584387, 132.171447049695, 132.811734165845, 136.284373025695, 129.064854626836, 131.405194513691, 129.197451072485, 133.211751265958, 133.798240534059, 131.609535740733, 130.155159709832, 128.621142897617, 131.002801500654, 128.640686019681, 129.537523667266, 129.867233529228, 129.926768469921, 130.443772729087, 133.610190292276, 130.068616902267, 132.729549384496, 133.559992511915, 134.253362100286, 130.991533884576, 126.972187076105, 133.67480909355, 134.140890333676, 137.578850170155, 137.275986659598, 132.581975609084, 130.498090244283, 129.185220992092, 128.08678998686, 126.484617079743, 125.064034397039, 130.208594534056, 134.459087768275, 131.40000458094, 137.391875640305, 128.545845792302, 134.263330318166, 132.828345181321, 126.794858178929, 133.707260245542, 135.111324063501, 132.05294892914, 131.009573386137, 139.030217760685, 129.066466283518, 127.960541904308, 130.768896613946, 129.295665240593, 124.72083270196, 131.407981611442, 135.067250287996, 133.167238553611, 128.028111652605, 130.701741053473, 131.567180614068, 135.060866291981, 130.452341815346, 130.179452038669, 129.017093572244, 142.710893513284, 135.42405516413, 128.419871447507, 131.504137247156, 128.489153364106, 131.575171927064, 132.879092102595, 127.549679133268, 128.13458455771, 132.162695478039, 133.453412380735, 129.730929713877, 132.902942930988, 134.103877523816, 129.511239619266, 126.009010064805, 133.340215118882, 136.968940197049, 128.005569294481, 133.316814977651, 132.307930355898, 126.921818016338, 132.273318827293, 129.905146890341, 125.922345462786, 129.059012406789, 128.364095185225, 132.288248945117, 126.820682387644, 133.907747324003, 128.003735279145, 128.065757837976, 130.627836713551, 130.151734393765, 123.139017785108, 129.667749401336, 129.773882713037, 129.938973688106, 134.958061855036, 130.631883242625, 128.947895031907, 134.663319802856, 129.790045885859, 133.053480893652, 127.441418066959, 132.512944774944, 126.247722916109, 131.613595771365, 132.349351689993, 132.845686763973, 131.495675790644, 131.922751643345, 134.020108689472, 137.541804678586, 127.881017087087, 133.302034268339, 131.181886650195, 127.747786778718, 131.840852553186, 129.12375915625, 131.751793451012, 133.052786921479, 129.545057295824, 133.686116123311, 131.505541911269, 129.055769820831, 128.730557748485, 138.452819116488, 127.924672696173, 137.701502638504, 131.981223098596, 128.717687915604, 129.718259844826, 129.980882393988, 130.249320824665, 125.16584013539, 130.815244130745, 131.223696406036, 132.749414812543, 132.016496986162, 128.049360514731, 128.820909874767, 130.350304637502, 130.436772529594, 131.357195029254, 138.574162620926, 133.581971674493, 132.134141225824, 136.057999281657, 133.046319067601, 131.476059141113, 137.22044739739, 129.762264676748, 126.828038427714, 131.411530091073, 133.074354826262, 132.374779584324, 131.765739763556, 132.808737115054, 134.260910624065, 134.396513374055, 131.046964268846, 133.688885384613, 127.199490036388, 135.456095658011, 122.065225913923, 128.381163816032, 133.124130675217, 130.848508408488, 134.749685035702, 132.729490143292, 135.298442456582, 132.068586622918, 129.097211739151, 136.978690648258, 133.576797156264, 129.660665334902, 131.755148532127, 129.217798555105, 131.683789432653, 127.971332868473, 133.250493883886, 130.434480318122, 130.082776650424, 132.493436804263, 133.745994813223, 126.728435400974, 128.821159901462, 133.750138795689, 133.781064006459, 130.372303183391, 134.00625917027, 130.989981080679, 130.571824071442, 130.591266181419, 131.325455197345, 131.191156108135, 139.761196474413, 128.656256042325, 135.122194155252, 133.343547114066, 129.116735584665, 134.640439047545, 130.273168345928, 132.875090076648, 130.871511175613, 131.703326909591, 132.870595986545, 132.788974638164, 136.072613550672, 134.041927519935, 127.743459839105, 131.254090625679, 132.863309630089, 133.29964393417, 132.61927033509, 129.137042530189, 131.379287125756, 127.108300865148, 131.549714719279, 137.645268894011, 133.873321777728, 128.808864691139, 128.093800734516, 135.732747838697, 125.789865264259, 130.329567814828, 129.276605936671, 129.901117211398, 129.525824249583, 132.948032706276, 132.52808762229, 130.524852549237, 128.044568829314, 135.775126781436, 129.143498707661, 131.414611652288, 133.58891489275, 128.916494470419, 133.2335480623, 129.653822416075, 127.833670544815, 132.752242489789, 136.958957110911, 133.293476890695, 132.47812378296, 129.982847568707, 130.87147723671, 130.612733396142, 128.906648104945, 131.150905536371, 131.587404770757, 129.801448851842, 132.406024466206, 129.22695128759, 128.992283048757, 135.180461809079, 129.168596086412, 132.485026200545, 131.180729222767, 129.530184772717, 129.223593975098, 131.654896870607, 132.085015379238, 130.207479940711, 130.069898359077, 129.380290809047, 128.248483435629, 130.54480038623, 128.844107937614, 132.687791503202, 130.718022840559, 131.849562959203, 130.725980617766, 128.068067938967, 129.423468269642, 128.873546993053, 134.988214382098, 126.952931488967, 131.359858128086, 133.696672220711, 127.61703469751, 133.254476026801, 130.486157780668, 125.480929474093, 129.274756054473, 136.452137916751, 132.706949763573, 128.229244340208, 129.51876056497, 130.057205838775, 134.526309217428, 132.854089023454, 132.768000872156, 135.792118282858, 131.114942799933, 131.317192784427, 135.286604700304, 131.389994886062, 128.476994067796, 134.887466588265, 129.340482265781, 128.354180434921, 131.004461987716, 124.255341334016, 132.99566846862, 127.34060173678, 130.325596927165, 130.461240351948, 138.781313157697, 127.84079619497, 133.469575787225, 133.595742390678, 127.666630871194, 138.823887702526, 136.934794919646, 131.227233109988, 135.989967837105, 135.034040488062, 127.088610323573, 135.993938775055, 133.017064861037, 130.564813753309, 132.450234320054, 135.02453475636, 131.415406751659, 129.944379943595, 138.683171892272, 130.171220422975, 129.3791977961, 130.875192655121, 136.44274739562, 129.640926482805, 125.677223096257, 129.957662531835, 126.24477451452, 132.983685937345, 132.828846741628, 131.884936721349, 130.211328332475, 130.938685299045, 127.942168445571, 133.481232776187, 130.506556837108, 132.162182043741, 123.993094545143, 132.846669937556, 134.480159979688, 130.449986538735, 133.61493960828, 135.803637431445, 130.661906365539, 132.959372843549, 128.509668916685, 129.48878848782, 130.527286956929, 132.736705019756, 128.078235335265, 133.235368153788, 126.361413308804, 132.208189128811, 125.430365593525, 128.153294920369, 136.118885789462, 130.122925414457, 129.021238450754, 130.821496322728, 131.781444097665, 128.406886198719, 126.668151054033, 129.530303601507, 132.695213852053, 122.572056877378, 132.194787016999, 128.316022038357, 131.616940777756, 131.685091235892, 128.440816558163, 133.648211753075, 138.305747273574, 133.816080504512, 130.015806881843, 133.67333643667, 124.111777454864, 139.266586358948, 135.265771526883, 128.161855409516, 131.475855455736, 129.054205688593, 131.38269820974, 130.383625241996, 129.52677164335, 131.330111925819, 131.358724196074, 130.729361955894, 129.794787774047, 134.133002761494, 130.598076818735, 135.963814642657, 133.271696481706, 127.751080838802, 131.210941666656, 130.563426874876, 130.750774874415, 124.571304619608, 132.557815543969, 136.718561133634, 129.019131022937, 131.538455697498, 134.073880329059, 134.98730825868, 128.041437605118, 127.448841783679, 128.786861120843, 129.763174991299, 133.901713339368, 128.266705566307, 136.096307611605, 123.88594632211, 127.657560688807, 137.810903949337, 135.282013794284, 130.164006495637, 133.224027284473, 130.081767711192, 132.142970211184, 130.021653185785, 129.885026793218, 131.508638601365, 132.30429610773, 127.673434291482, 135.61249927056, 134.107648558824, 134.931930997599, 130.001748344744, 129.921233264732, 126.918773020205, 130.644063750805, 128.007681130172, 128.246820343251, 131.341526401723, 134.653746491727, 127.260313319826, 127.665461758632, 130.585216145911, 128.694113762562, 126.524353051846, 125.727538551578, 127.522057423887, 128.635833792975, 131.297205957017, 128.494532082145, 130.533040815606, 126.495220896259, 125.366041260076, 138.424346465865, 127.738565211936, 134.244714049752, 133.83509579783, 131.949917074915, 131.270804461718, 129.684683492086, 134.61210016336, 130.201009145206, 131.547480731629, 127.703706791175, 131.235507944338, 137.615350581519, 134.276515034378, 130.294201802308, 131.369808962809, 132.359184087488, 123.971520934312, 129.70465504733, 129.042529527716, 130.556581175116, 129.985638941718, 127.289179068338, 128.622765258179, 131.023364210166, 130.687089240433, 129.736698865446, 126.799492243129, 132.692328742232, 130.294095143772, 131.905947501576, 128.717338767937, 133.032648008646, 123.963241925039, 136.186176620984, 130.264736795245, 130.652015852373, 134.107509169416, 129.734623849716, 134.252246351137, 135.495386283288, 131.910446289975, 129.642487720665, 126.921432220688, 132.870531603171, 127.092393935156, 133.060955148421, 127.953813037154, 126.581725881936, 133.317315441644, 128.700626961268, 129.217339723955, 135.439257177294, 133.9092138145, 128.401896219859, 134.010729479692, 128.678655143786, 126.450186540341, 131.506102138603, 125.789861873201, 129.797166247075, 130.613202275922, 130.853116955505, 136.834013729363, 125.746514197307, 128.945378762875, 129.027845812851, 131.623244170227, 130.009859676765, 131.41574169018, 130.635169964568, 133.737744467695, 132.139572027267, 130.001711599932, 131.86519252513, 127.77852463255, 131.846337212972, 127.807155283639, 132.546611660204, 131.217403140549, 139.589183166732, 131.993957956822, 131.288049879658, 129.77204692067, 137.469668199333, 129.081063579264, 135.849461552625, 125.887854245411, 133.304988312529, 135.5953256666, 130.040937293027, 131.031757609208, 128.189451365585, 132.288037297071, 134.277608727634, 133.930789728609, 128.453294137096, 129.137002133128, 129.059393255605, 129.173961677701, 126.125661285165, 128.113974157474, 131.006442289255, 129.411210141871, 134.477490609248, 132.56747685502, 129.982541826332, 134.274936038451, 129.193878681277, 132.708744129114, 132.163062317503, 133.522815025448, 133.801727127795, 128.681652101041, 128.420447152808, 125.849124348771, 131.458502009936, 130.645100316787, 129.381009358358, 133.540405314366, 133.495315552048, 131.693947288816, 135.23121708591, 127.833832872748, 124.523617450823, 135.500599722828, 129.357123071076, 130.793262425672, 130.125461997519, 129.32928366082, 136.424987347317, 131.366025382314, 123.440145049819, 129.256165104299, 130.665817964664, 123.693865808224, 131.935402014028, 135.791732010228, 129.74143454026, 134.25450199332, 136.077569159452, 135.89484261635, 133.09147092844, 130.86102749857, 136.999759353338, 127.932907913144, 136.757153264276, 131.990340767508, 133.539036652975, 129.71424952308, 134.968802639831, 133.829238037337, 134.100818204041, 129.914706610571, 134.432157802852, 130.228924536846, 130.792287405526, 131.231644331719, 133.932549097181, 135.269834402136, 134.709603811539, 131.631876198949, 129.928706543894, 126.865486786351, 135.688522042672, 129.658643035393, 130.442560576085, 127.353891050304, 131.219984541106, 133.509234780532, 129.881061177722, 130.49455273382, 134.348926489117, 127.697034857586, 131.101366767465, 126.743119182909, 128.83871730611, 135.195303984386, 132.930283918868, 133.680113395824, 131.750701812486, 127.18253542772, 132.765496137309, 132.386747729028, 134.23899923156, 133.572252405536, 125.022758046099, 131.42034272844, 128.706300652425, 135.417586631364, 127.860286607678, 126.317824944086, 131.779553477266, 128.759513091342, 125.898747700131, 132.088976690861, 130.423793516937, 133.584245462195, 135.711222758244, 131.365760614164, 128.484830096986, 134.661033377378, 131.529868814814, 130.966167635399, 132.769600786296, 131.102899226528, 130.460313728893, 130.600976696004, 128.879142004618, 136.630660847983, 135.808843959475, 131.6161507636, 127.358962682405, 134.427412762579, 136.102467913077, 132.894681832397, 128.684968370282, 133.280733162429, 133.512459517744, 129.186133961571, 134.348700732821, 128.132277017343, 127.200181028428, 128.647210354146, 132.747559263641, 127.40571586447, 126.526828193201, 129.405123265231, 131.133073890601, 127.861298119301, 129.920346046811, 128.495580256895, 127.15235546351, 128.884674661551, 128.309693820956, 130.774191983012, 130.248933883865, 131.02094074914, 135.217986168015, 126.868182234739, 134.882466012771, 129.891412328681, 128.196019555738, 125.245414796805, 135.148899839123, 137.482636691585, 133.873835248053, 129.849060598043, 129.956214014998, 128.553224017434, 126.291246725553, 137.840420271783, 129.986086712391, 129.671748050492, 132.532717462104, 131.460510096173, 134.48050725191, 129.164207043395, 126.208418226184, 128.345077697307, 132.941825456237, 133.049801325026, 125.959216077988, 134.122567566141, 134.836354067791, 132.334532656226, 131.273512842734, 128.604813947753, 135.822392331922, 131.396243890743, 131.451692691864, 127.374133132845, 131.598526647616, 128.926180143164, 127.421607151367, 131.655744742326, 133.940256604295, 136.175627582272, 130.439923705442, 134.585250084228, 131.050196653042, 127.898678620539, 131.931254867657, 130.710554485327, 129.89812852753, 130.459091874293, 130.748573018206, 133.673658085031, 134.70176809044, 128.42902348764, 127.669465998477, 131.632810606278, 128.79005113007, 128.112589709755, 133.679036277931, 131.886526625661, 133.269615435637, 132.562727114209, 131.242295091471, 136.726207962822, 132.848569343951, 128.20762059622, 129.437717203489, 129.302302084226, 135.011297902781, 127.941914129826, 131.262366776911, 136.656628496421, 131.677790207534, 132.143706473615, 133.633669593053, 131.400329367054, 134.663574944249, 133.440394394115, 135.335585639786, 135.763195280259, 132.176305545462, 129.557471608808, 130.612205871777, 129.412035005359, 131.302943326846, 133.953143920154, 130.842689505929, 130.951404298267, 125.754538253862, 132.832500177438, 122.802332632443, 133.433227319522, 128.067207097966, 130.806930065881, 130.581316635887, 132.551988536507, 127.326267798153, 129.932495961233, 135.52024780697, 133.653918290157, 125.436309272991, 131.499651266415, 128.854276972322, 130.177926698126, 131.374661308273, 128.748057525183, 129.710293311275, 131.439705029351, 130.878987116641, 132.788002538564, 127.522994329099, 131.767183572633, 134.014953732353, 125.395056691169, 125.231863803876, 134.637904843698, 130.035057919997, 133.61558063595, 125.3775865736, 133.630077592842, 131.529965604448, 128.306910910641, 132.944055139263, 133.076166985493, 128.566387977519, 128.075057201638, 131.465042975384, 131.920246063693, 133.71305815911, 128.006956902307, 134.00045537681, 140.365793152216, 133.239989898554, 133.581461426666, 132.180513807088, 129.612996668439, 133.484947068025, 122.518705462983, 128.480147019345, 130.453189701503, 135.268131404, 131.424493125178, 131.114435959351, 127.613846901481, 129.299964311755, 124.020956681549, 130.947166045819, 134.570860760732, 131.20323206749, 128.400929373788, 128.039603697116, 128.593409206993, 132.465135331124, 125.077423038074, 134.156355836319, 129.60157467625, 130.19168002656, 131.035032766096, 132.481492389419, 132.662374197913, 129.264735947912, 134.942565934348, 127.412632882959, 134.555346896757, 133.948920282668, 135.451243010372, 135.74414815964, 134.837292350738, 133.036679482047, 133.122888913459, 127.304806761391, 137.111193157485, 134.27445584292, 130.599333433955, 133.671879452606, 130.861555109365, 129.177683425244, 132.48100613727, 132.066823151822, 129.338492377094, 129.177326321644, 127.033800761301, 134.411251947654, 131.126613254362, 130.686936513259, 126.710042224696, 132.881980034226, 129.593623676551, 133.603669170461, 135.509507306059, 130.859737950275, 131.551624301839, 132.631752213302, 131.997611402492, 130.570005404185, 134.533202076695, 129.967144134829, 127.857313636351, 129.401564702366, 129.023670957431, 132.656929429472, 129.293898791036, 131.070398631824, 132.184685566332, 133.594613208738, 130.628782429079, 133.561592624446, 133.511298261382, 132.186216593663, 126.977801879668, 129.285691397834, 130.468711398411, 132.336442406537, 131.813800503393, 127.578868804783, 125.924154904064, 128.785200704428, 132.104041753613, 134.548012082681, 133.570639215286, 131.311677991612, 128.23512416492, 130.599756955768, 130.470747310761, 129.322292699534, 131.034901803625, 133.26509691339, 132.372561173188, 130.557094781087, 133.893439343597, 137.25304918423, 130.236383486443, 129.52668515934, 133.880182443857, 124.801480083116, 136.567395489226, 132.359550062574, 130.848659193609, 129.784585179809, 131.470689537918, 132.50445063756, 133.418016763054, 131.932975972618, 132.893918669918, 131.239707702754, 134.861828692643, 129.075410270784, 129.974497946387, 131.054293884997, 130.364326241972, 135.371185380622, 135.25421005204, 127.914673164107, 136.379711670183, 130.36110231448, 131.388432205421, 129.32754906352, 126.662022917885, 129.587017724242, 130.494929102216, 132.162648738545, 126.000809132551, 132.686154110131, 134.5261815031, 134.521423728229, 130.859683450701, 134.80498966055, 128.202717073383, 125.128097043834, 125.176404283582, 132.026435416348, 131.122721699897, 134.593819774153, 135.884061425756, 132.309525735669, 133.721693538715, 129.767080798015, 135.073060626254, 132.732595231539, 130.778932762202, 128.536511880846, 132.447808498513, 128.03714680368, 124.756492691832, 133.694206462554, 132.157515740713, 132.378923801635, 126.229969461486, 127.713159315873, 128.262509707245, 126.927682853826, 127.983170879444, 134.180462107382, 130.179106273821, 126.572727093305, 131.055585303237, 129.818486037751, 130.828778712883, 136.292229849876, 129.78271668626, 128.466745108097, 134.167306831938, 138.936424004463, 133.070010976783, 129.004011821285, 130.988714223359, 131.702128776745, 135.088264029252, 131.948836420769, 129.482849007554, 128.655823707542, 131.11175038597, 131.263361830228, 128.644739023182, 128.064869602274, 130.331416324135, 128.731110086445, 130.348723850196, 129.192630525894, 129.43461337661, 132.27959813051, 138.712456765593, 132.916758509316, 132.979142508933, 130.297567075439, 129.236617746416, 130.986279274571, 130.337915993326, 135.804681428955, 128.354424081589, 127.222346677587, 131.956970490298, 132.198215481763, 132.34264082258, 127.904250796086, 129.742366778992, 125.996018364667, 133.491512451566, 131.620487480496, 134.430222729317, 133.888261490896, 128.245301074665, 131.902196243047, 134.375188204089, 131.772158677736, 129.223077500192, 135.625687870402, 129.659154644295, 136.358285475289, 135.837408169491, 134.897184356516, 129.655995730101, 134.928796250797, 131.300823760665, 135.237518927161, 134.905727780283, 130.312959917776, 130.597754157219, 130.788325178975, 130.564651690069, 134.98386134655, 135.660625945927, 129.223063567769, 128.252859966652, 130.649828534746, 130.529634855128, 129.117491808624, 129.31880614304, 132.804774035512, 127.765335593787, 131.050921849495, 134.815926599501, 127.171041560551, 130.263976248212, 131.483782017603, 126.792311634704, 132.745012678067, 134.105643165136, 130.399225574994, 131.107685501566, 130.134451651812, 132.708279563686, 129.004066003043, 131.094154546531, 133.923838656928, 128.131557165511, 126.715723773765, 131.561564901291, 127.293548366533, 133.182765646682, 130.251369277783, 133.48204444675, 129.049984802741, 126.886022693971, 133.821239906609, 132.849712975697, 127.194347432588, 135.679646133176, 130.791090978294, 136.643755386783, 127.762866676563, 131.61782867453, 130.436700134704, 128.612880010554, 129.497117649667, 130.575949280064, 128.539598077505, 130.618125308158, 125.516914446152, 133.279202502263, 128.09211790848, 130.165550134073, 131.501580089733, 128.237905645502, 130.292790504301, 132.495751043912, 130.736637272386, 128.519291865473, 133.487427747835, 132.183352481912, 126.300239996599, 132.288670551479, 125.318857293674, 132.045719970526, 129.927596965709, 129.699807544847, 130.269982394817, 127.29679973449, 134.582410059405, 127.517678741825, 128.806736220086, 137.022541857416, 126.884793662967, 131.051163122787, 130.612206381187, 127.679704686266, 133.906266861725, 129.649683201179, 131.669826406818, 131.293384246397, 126.527972008674, 131.08759287836, 134.270608007598, 128.339559236746, 128.924296184007, 129.228119024806, 129.208290303032, 130.329433446071, 129.65786034462, 130.284409282867, 136.920441767581, 128.722935895965, 133.78461562654, 129.467600411923, 134.499298144029, 131.542520365447, 132.643086245508, 133.932421813494, 130.099667269593, 137.886442373523, 133.254386733294, 138.696839025692, 128.214020020155, 133.887203127159, 131.761144926593, 134.179917494053, 129.163797324746, 135.674148979665, 128.172361589228, 130.234367916063, 131.522225822093, 130.244509141547, 131.536705383596, 130.314665336419, 130.513381386659, 131.343809580224, 133.659180162007, 131.215619696269, 130.587005824597, 134.67108298366, 132.067872046043, 132.267855762347, 129.956125832188, 135.764623318443, 131.869091752735, 132.114540200669, 129.353609155226, 133.327449957797, 134.194850457835, 131.011394958592, 131.778731675088, 125.021110639959, 128.324840423518, 136.714805167046, 130.996017018558, 130.242372322372, 125.856000141644, 125.109179826336, 134.495048976212, 133.895460874704, 129.389999040153, 126.185645524384, 123.717666276701, 133.790216763197, 128.046413577596, 132.141908551648, 129.259690425444, 130.144191165187, 130.844419639564, 126.933068085492, 130.624332553335, 129.152462840214, 132.244692113511, 130.067236295133, 127.671992063407, 135.355463682469, 128.818828816535, 134.897789159049, 126.629337816079, 129.073525487071, 128.388162744944, 136.389359541694, 130.659255094943, 131.770160752119, 135.642640456441, 130.536325507556, 132.159829155795, 135.482915704756, 134.477575337562, 136.671968479828, 125.513021614971, 130.718459643953, 130.956000854023, 135.852121150855, 129.328874599413, 126.820837055267, 130.444737967346, 130.170500831033, 126.808947212716, 128.117783436352, 139.3414811701, 132.783357113995, 133.107464576136, 129.564498660871, 131.123750161555, 132.523403483483, 133.448113690143, 134.644573324694, 136.18805496797, 129.279413757021, 135.723094838778, 134.184562650429, 129.381448375628, 128.933359087645, 131.96736506592, 133.075818487471, 136.722325905274, 132.4026488682, 131.342915974058, 128.043152149412, 136.313055830261, 130.736992482805, 131.733960386073, 125.22593558077, 128.20670495996, 128.123824788637, 130.49543689439, 134.120008491562, 128.368440159819, 131.843547970703, 131.924434516874, 131.600263486128, 137.807327449536, 133.609784591675, 135.284024634072, 132.919544281692, 127.474323858567, 132.063608337267, 132.133559374019, 128.153472426001, 133.38641805452, 126.765981906653, 133.603369816392, 130.059225555611, 131.478988799866, 131.062764760335, 130.923382423669, 129.179744677058, 130.32126737048, 130.734195934076, 135.289226375577, 130.976939587031, 129.86014496163, 126.907403130166, 129.237520520861, 132.25853285022, 132.850297005366, 131.257093902823, 129.607609469122, 132.609947339544, 133.625387943991, 136.837054019292, 135.679427907814, 127.671664703488, 136.149744103299, 135.297186523801, 126.232945471501, 126.563619755507, 126.161254354143, 132.076357847837, 135.171630224752, 129.227157251442, 127.967554558532, 129.315932948915, 132.058231442849, 131.53929883475, 130.168447426469, 134.764573095382, 127.716301827363, 138.372255062039, 128.296927077842, 127.237287131426, 133.48720132062, 130.935159451507, 130.736944068434, 128.344866486643, 129.246340943177, 134.1837229444, 125.878374942837, 132.08490445613, 127.547952288564, 133.616249995033, 125.982320474449, 131.041000339124, 134.346332177249, 132.460124536214, 132.917757063217, 128.670948268357, 134.614910272479, 123.571576773582, 128.839052214361, 132.538207963668, 137.187463497371, 132.319462428717, 133.320767582152, 131.280824653467, 132.262855928217, 132.682380326633, 129.151653450431, 132.296035120538, 128.647172876578, 131.50548145, 131.580165261825, 131.524517176214, 131.539403686777, 132.954827058455, 129.6293520075, 129.436908484121, 129.96713529964, 134.621195916413, 126.247294438911, 135.966460210102, 126.417143909049, 131.422463477315, 137.329714515777, 129.108615903301, 129.500995280901, 134.754548323292, 132.175281798612, 130.332385669792, 130.458065975206, 126.614508036139, 129.43829234292, 131.023768166811, 130.830458283528, 131.277376491003, 130.914157422249, 130.976361645866, 127.096777849586, 135.46776182561, 131.916135059651, 132.920419300119, 132.205967044738, 131.909389894706, 133.241996359629, 136.415661910869, 129.803026697015, 130.863692492264, 129.532557145539, 131.924421756694, 127.511020312866, 135.603610719117, 129.169058473395, 128.961641722962, 131.606965850944, 139.14944447357, 127.669877160348, 131.711553028666, 129.361369306008, 128.267945096138, 133.287143639194, 129.742707204164, 136.883707114871, 130.704593145186, 132.324890019525, 129.976702457328, 131.462423200429, 131.376084468658, 127.779271396013, 133.813948902291, 134.825275903539, 131.706552229045, 128.65113534669, 133.292408115136, 135.623059089113, 132.109315336355, 133.781108210061, 137.104965849577, 130.070477185208, 132.138119761375, 130.431122384901, 131.871554949807, 132.96138797901, 128.297259882555, 126.430484091001, 126.622502243482, 136.823666122107, 131.52477577408, 134.391585636136, 125.668450094854, 129.864056794361, 129.709052156771, 127.111869291287, 131.98013824683, 133.479689246404, 129.352740626536, 130.411022443763, 130.846015037306, 132.838051245854, 128.713904884969, 131.462761518235, 131.553515572791, 133.117455941691, 132.009057109414, 131.785255824607, 134.714820517772, 135.098103806094, 132.098953156893, 129.144805506397, 127.93585274813, 128.268304864127, 129.313502365667, 131.072580525205, 131.909043326436, 133.619388932964, 129.614379039381, 132.810365951686, 132.212738272803, 127.564073234394, 131.1870360041, 130.799379407666, 135.519811094696, 134.192340534621, 132.115203662462, 134.294397783227, 134.700511141413, 134.800960375935, 128.629960796462, 129.031772821856, 127.176298743192, 129.177296097144, 127.036163853663, 128.694414775007, 124.532211301165, 132.735322579751, 132.581827370523, 127.077648710814, 132.161532421077, 138.749493844168, 120.960748070073, 131.820485838735, 134.359660521522, 127.698133009929, 129.79741800572, 130.26192188067, 128.740990139046, 134.191900686564, 128.750062082854, 135.454804102603, 128.086527875373, 129.899666574235, 133.560269279185, 130.132911459167, 132.181998782891, 129.150883491172, 132.126090031891, 135.722577539554, 126.010098838916, 125.97499822293, 123.72010761435, 132.072697516443, 134.568027840975, 132.871072039425, 125.740968637338, 130.694319141877, 132.477869195476, 131.36329798651, 131.016075613974, 127.109620310515, 135.133970981534, 129.371642326901, 129.277616323726, 128.749616008147, 133.227292455466, 130.859473426974, 128.927034687464, 135.193746568758, 136.181172906668, 126.841172820933, 127.756066213409, 130.666689955652, 130.337212314747, 128.621568796612, 130.300825701013, 131.694075198475, 126.919447659453, 130.657148443795, 132.736057261099, 136.28919088109, 133.407256127745, 134.824237435168, 128.005691059231, 135.77293153516, 130.277142090227, 128.021998418645, 134.861311083527, 133.519439817212, 133.19553664724, 132.323380712248, 136.78441104514, 132.617590824558, 129.919766001485, 126.507144693504, 132.351318563364, 133.481882462409, 134.984012581963, 133.840328830348, 134.486321137685, 134.35147247974, 125.297704475261, 129.705220725714, 132.709634964677, 133.904849217965, 131.922803100665, 129.921867356111, 128.035699083539, 135.260089847413, 133.150050303838, 137.807204915077, 135.226667462303, 131.29449147339, 132.192775714142, 129.289778622933, 126.943815913827, 128.721215867391, 134.245070671062, 125.074549333925, 123.907210386956, 129.072303238172, 132.749713616844, 134.567211245748, 132.006941736157, 127.229555065506, 127.697491341358, 128.594987702251, 132.881755365177, 132.23390605977, 130.713160660125, 133.257524128976, 126.561360841763, 134.013597865904, 128.209166723974, 136.518930811871, 129.235752321534, 131.886026244073, 132.895054999446, 135.633533911592, 127.75788190364, 131.089524427726, 134.408225655435, 133.167092645895, 130.131120341869, 129.992602716779, 132.644705917435, 128.45261306977, 129.951811112969, 126.714896725847, 129.397823701507, 128.141355163987, 134.79056356177, 131.379476616815, 132.756823557119, 132.407219597376, 128.721946345085, 133.177225493464, 127.358919069839, 133.708424001297, 134.177653772628, 125.766034015386, 128.840734750949, 136.044988335844, 128.160562729189, 133.73134257801, 131.314215918743, 132.386025408425, 133.41231792841, 127.765307711085, 126.626490488685, 126.178460414418, 130.267832839733, 126.417589765657, 136.962345516279, 131.982912730946, 134.505142525823, 134.430239483993, 129.724629056409, 126.990355041298, 124.928230144857, 130.849576643326, 131.01216766336, 128.451557640792, 131.982486017408, 129.911227239274, 137.122404485894, 134.718011238843, 133.442289141428, 128.964686528908, 135.442044490519, 130.72167002355, 128.705744996876, 132.837734559594, 136.009401895103, 129.666260034866, 135.641784974821, 129.445950632304, 130.145164600473, 131.805963477717, 135.045744733539, 134.800488139663, 132.01414184886, 129.554871169255, 130.336947898456, 129.813046148171, 130.64825738949, 132.621137664252, 134.280123426782, 130.21777372934, 129.039788984505, 131.014379617181, 131.671199509194, 126.445448811659, 129.945785532554, 130.906787174247, 126.536741327905, 129.198056694021, 135.095779834726, 129.709915731843, 129.564187013977, 132.502880838661, 131.780631150231, 127.177516718285, 128.601920860797, 129.307333381212, 128.050025574147, 132.625474684631, 132.884722858894, 133.097935404701, 129.980936315636, 130.238830540783, 128.656363370381, 133.845460963929, 130.758113065432, 131.318442625686, 129.367402660842, 136.405400658386, 129.232630063973, 129.620419616319, 136.87793363102, 133.259849240202, 135.430826931763, 131.317233553308, 132.639971082163, 129.98329798909, 130.173161278086, 133.813427363475, 130.015392709699, 123.562585851157, 131.624042878608, 130.60426403389, 132.612652287064, 128.085966848769, 129.137080275049, 130.44653754231, 130.208164855116, 133.276549483317, 129.895687093496, 136.619521487019, 130.918313226356, 127.752125145124, 128.63417387566, 125.87205483, 129.809609030663, 131.647390742528, 135.127669546147, 132.760284088517, 129.619399561074, 131.209209224014, 132.313721068335, 129.946906813301, 131.4668269416, 130.729093655155, 134.763697423176, 127.646775410891, 134.329436805369, 130.274089039296, 128.76709903762, 133.463245893858, 139.20895419011, 132.982990188491, 132.073572282219, 134.84227804521, 134.16283484082, 128.485402866982, 135.96725197187, 129.951929309043, 126.880019450396, 134.01491569808, 132.842223616838, 133.531197976464, 131.023573826682, 126.842013763349, 134.651518629491, 127.980975282635, 128.877215188027, 131.133221094926, 126.146789142609, 124.486770168073, 131.070787219205, 129.915237672291, 131.799716988363, 128.720537397313, 125.439878099588, 131.97392686476, 131.802307958912, 133.15633258129, 128.19739507582, 132.394565426434, 134.448748346279, 131.020217818049, 133.068067417126, 133.841587883743, 132.101311275956, 135.427463099109, 129.035827910858, 129.315379053621, 128.138535321769, 129.821974673892, 131.746527270231, 125.788882930531, 127.511369202235, 127.440387677103, 131.612825680448, 131.173577418681, 135.945864178666, 133.638260733057, 133.584705029855, 131.478455336785, 128.460663841561, 131.161564578546, 125.250167351573, 130.136038859954, 123.0130532857, 133.719886124956, 131.607211776302, 133.968769710424, 131.664187318542, 126.568674402531, 128.13846493298, 126.180262339808, 134.859483485567, 132.101923266258, 132.448232786982, 129.842487060502, 134.590342230907, 131.925931793288, 127.473094499966, 129.514264909446, 131.407756575043, 136.364742815711, 127.948415413839, 131.228076415498, 129.091805866821, 131.703731733873, 129.08532165606, 131.779284151408, 131.445611802328, 132.974357862866, 134.746565119747, 131.346377346548, 133.395955514014, 133.196297766936, 128.535844694329, 129.929485538898, 124.836117063072, 127.811884290702, 134.694113941341, 128.742041346475, 130.115198657878, 128.815412713387, 127.540249185033, 128.010512662323, 129.39732117881, 122.493145225778, 127.506928655354, 133.016996474262, 126.739297579683, 129.962636009774, 134.705940021175, 132.171107484732, 130.610613263317, 129.326381075467, 126.395358840649, 134.156725952519, 125.778250667209, 130.00422475618, 130.316054457168, 129.663735609638, 131.208491271972, 131.514502969541, 130.068236828476, 132.890666790773, 130.938322810126, 133.265775288574, 131.569240583611, 132.304083633893, 131.152546698144, 130.760915719444, 127.005655159908, 128.27085653333, 133.92854935092, 125.675687943557, 130.411747535346, 133.194618972265, 135.827012107591, 135.813296111008, 132.541972564658, 126.542264033269, 127.789763411875, 128.459843225682, 132.170094417281, 132.459334371779, 127.034767127675, 131.565432906019, 131.569230944163, 130.556592682353, 132.074397916816, 128.838169816914, 126.939092558579, 132.435844604599, 131.725371526941, 129.515019299937, 133.277543625252, 130.581366146293, 136.021142467779, 130.741203043262, 127.448219017021, 134.149003660564, 125.009350975851, 131.587642014718, 128.828528375443, 136.29714603035, 127.932806390584, 131.440683632483, 128.711137935427, 127.870577430076, 130.682242797551, 131.495515445529, 128.23377425115, 128.402004105079, 129.514322655454, 129.694565983505, 126.119577685842, 126.720222802038, 132.338632472839, 128.431127912333, 130.14173904711, 135.278333023021, 131.689816519432, 128.196363759697, 132.501860688744, 132.631381088921, 128.598028705678, 131.266662952721, 130.977115347779, 131.844059088819, 130.157836049093, 129.30204213962, 130.33547947829, 129.054907577087, 129.107688164374, 130.21500874138, 130.797582685816, 132.33184695753, 135.559249933926, 131.997214338368, 126.880514009688, 130.004071605743, 129.703533437561, 125.832581948061, 132.580604192903, 129.33187730193, 126.547223199122, 129.493503728323, 130.873772524846, 131.319574157726, 133.213254554175, 129.562864088313, 131.299833744099, 139.662396610291, 129.268595175783, 129.780817597964, 130.987914137292, 129.208603011648, 138.317158487595, 131.480817612718, 130.563079411138, 127.457052169153, 133.034309736768, 130.491769190297, 132.592184786399, 131.271300195102, 138.952810635261, 128.003533680336, 133.266524476528, 129.973950925239, 133.584624119527, 130.1810605747, 131.108688477405, 129.825474098097, 131.663341430186, 128.045806600916, 131.551480597944, 131.440232868945, 125.875051752766, 133.028784204062, 127.719769689075, 132.784166256479, 131.067978325199, 132.415655852651, 129.913822585852, 130.884972998313, 130.369410566377, 127.351935662975, 130.178760290135, 129.857461693273, 134.188942954383, 134.375225034748, 135.244575408833, 128.367058887176, 128.037659316394, 133.884187080026, 129.609657735301, 126.809056506957, 138.23534357262, 134.237152763006, 127.475284631144, 131.594486804954, 126.928290007604, 125.431797170945, 129.344642779149, 131.640555810637, 130.157301266239, 129.830422624814, 126.560735952992, 127.176059108596, 133.359791336031, 127.165826559647, 132.715140122245, 131.311169948297, 127.933911449856, 133.994196754905, 130.140754221724, 132.093772839106, 132.491869666795, 129.379022631668, 131.24004492689, 129.782872706618, 133.510131374901, 133.180944361255, 128.619751728164, 133.304392324529, 129.803306210493, 130.38428234331, 133.844675169432, 130.873891349115, 134.357535611697, 132.683820319306, 129.200365768625, 130.068687366167, 125.519210008523, 132.255854914741, 130.297338599203, 130.873395294917, 127.978339287208, 130.87865083702, 131.53600871772, 130.217737719625, 132.975794894217, 127.17525800581, 134.26315188044, 130.69926164856, 124.082778847147, 134.5308534651, 130.634853595969, 129.8355327324, 131.478071298197, 129.307915137587, 129.012265902344, 132.461058955782, 129.671129770875, 132.296868399466, 131.504106450104, 128.618092476292, 135.898020705115, 130.669252660375, 127.187761968134, 135.080849701385, 131.129817373749, 128.434495111737, 129.308958714081, 132.478839239575, 132.331165654199, 123.080355401112, 127.682995197368, 127.897991413328, 130.898095241162, 129.501566855825, 128.781526807798, 131.53083389541, 129.275413206143, 131.773090959312, 134.047346433792, 132.403586215757, 134.901655137323, 132.066311822082, 135.014188266942, 126.981182248186, 126.706772581968, 126.615171120264, 131.082228870072, 127.515988689309, 126.266193690493, 132.351068001198, 125.436090649285, 132.681104720727, 127.212073137227, 128.376014050244, 125.906330982111, 127.111742244742, 130.545596898415, 127.949730200058, 127.374719142968, 130.592846111356, 129.988457147269, 124.988606904323, 137.316844038842, 134.064098692493, 130.811473228061, 128.678450935574, 130.964758975696, 139.060940486523, 133.36410039845, 133.994616300368, 128.414514484706, 137.974099788781, 129.315945304981, 130.822894535549, 130.177348942325, 126.336428244273, 133.116078634061, 132.540407806334, 131.51187957262, 133.41738065897, 135.356813480474, 133.237277488517, 128.798921367478, 132.254554800751, 131.855833592988, 135.730609769941, 135.687645987778, 130.696242636574, 128.304083720776, 131.1872864674, 129.025283416843, 132.942390728073, 126.066273254101, 131.339293067229, 133.694507889842, 130.588176134811, 126.60136723054, 127.668057433686, 129.350454923731, 132.810637025614, 126.098824944836, 128.799695768426, 130.540676120811, 133.368909369264, 134.231209378503, 129.895522231464, 129.450413636111, 125.605039019127, 128.937896142309, 129.068692962482, 132.02325945167, 133.105313577682, 135.529258586888, 133.749217738768, 129.252358144447, 129.752596191951, 131.452072303163, 124.817183030779, 131.026949745029, 128.355959479753, 127.134558672741, 130.268820351566, 131.009795038053, 134.500086073916, 128.140824865254, 128.813962569117, 137.245455283843, 129.538845550019, 132.462783040936, 130.118339476198, 131.298300121672, 129.325633276811, 135.313470741871, 132.141481687627, 134.55780067112, 131.520541260639, 132.123617180941, 124.713334138237, 129.687328888495, 130.137068302879, 131.853882418854, 134.136718185148, 130.157382818428, 125.982692420491, 128.035933578791, 131.372879165215, 127.56260051263, 132.112555980373, 134.678480122913, 131.552263354972, 128.22040508881, 131.008449195582, 131.511185591491, 134.656420044827, 133.389090898806, 127.494941794859, 133.959670813478, 128.291414072232, 132.159564299262, 133.762408832481, 128.365269393758, 130.479421304954, 131.135606555282, 135.971273915145, 130.629643921704, 134.174541457417, 133.773533214866, 129.852668192432, 125.178444491433, 133.90074980151, 129.038223952897, 136.41487604714, 128.140646467952, 133.358414309985, 131.564071802941, 130.555694623787, 130.242762791933, 126.244696179538, 135.839037719531, 128.180422529092, 132.468261168617, 133.594304420668, 132.631214698308, 134.183888865457, 128.514947620293, 128.954020010541, 129.021757117527, 130.735236649069, 134.349976071135, 131.767399761397, 130.912398621716, 128.658094652633, 135.08272276249, 128.284286326604, 132.954162300862, 129.61887866568, 130.225397782828, 134.57252653847, 126.653348061422, 130.765692272677, 130.66334160504, 130.351242261815, 134.237130414116, 136.115809136123, 130.993656992465, 129.460940704547, 133.382221953445, 126.34727121935, 131.718073920794, 132.394520864588, 131.022639384486, 129.079334639257, 128.810966346511, 128.805763857652, 126.804117178298, 131.259886987806, 132.363730792112, 129.529791850366, 133.791288445479, 133.59929681508, 125.430016267992, 132.744101648082, 130.562034159983, 122.692946306106, 132.078349907396, 126.34218889023, 128.412587286464, 125.456215466935, 130.881023510314, 132.094348837563, 131.270679013891, 129.056903233521, 132.443666886886, 127.996799464502, 134.474347757115, 133.001880255281, 126.616575166818, 130.502872018066, 129.408657378297, 133.436247355743, 128.641296200893, 131.195991272608, 133.831112386331, 135.451877892038, 131.786791903066, 132.473575424193, 132.662477844972, 125.957378276483, 129.380516558874, 134.891480660864, 127.526520506865, 130.443729018199, 126.900594210338, 132.364266032172, 134.127518330802, 131.658023115262, 133.347140359781, 124.378269367513, 132.632817261691, 133.987715687404, 129.305880790389, 132.405342520485, 133.793577917652, 128.103316472507, 131.551133157071, 131.467946372792, 131.712435252943, 131.504434425745, 131.737299037287, 136.85312461487, 130.539005186093, 131.76055074022, 128.897966879122, 131.240882096798, 127.046498201983, 128.236602660644, 127.299497841982, 125.054291650772, 133.594376735095, 132.660858819379, 129.894002048192, 131.977534958585, 131.679115365073, 129.714682320953, 130.27891411388, 130.528545391931, 130.490734491341, 131.671779019761, 131.527356044741, 132.067715063942, 133.964732543266, 130.556405466924, 130.981612114311, 134.759949272818, 125.44203455548, 135.222420630889, 131.093451991979, 126.188734232833, 129.744052430072, 133.14619865258, 131.147299199204, 130.640738984588, 133.517338166944, 127.095617026442, 128.741425563176, 127.862928619707, 126.282085136722, 131.933526779741, 131.218948793577, 130.512456064632, 130.746335675537, 126.787470283025, 134.335394556077, 131.906753377676, 132.601459053344, 134.345308752299, 132.085509483667, 127.922748791699, 130.167014352011, 130.801173629728, 129.362792532832, 127.911246547234, 132.003354469298, 130.760220216366, 131.130973177903, 132.095341516093, 126.633791675947, 129.044002678842, 129.594912541088, 136.925023571604, 132.34369868867, 124.318211391829, 132.606810071235, 137.106850773231, 137.197767362212, 130.875419956149, 134.296500491344, 126.890392214638, 129.312589177399, 131.07542306016, 133.353772452497, 133.561314223279, 132.926986416969, 129.666927224846, 132.814197262761, 130.042654248959, 126.244839470392, 128.909493592723, 132.094676011501, 139.280006843377, 131.512774368442, 129.699113422058, 127.647398794785, 135.622485449989, 131.245657274358, 129.57762316879, 130.859135828632, 128.659896748076, 128.876508620954, 129.35176773966, 131.119357178497, 129.04398094582, 134.255105270573, 133.043758286206, 131.002531371199, 130.298902818864, 125.680024950999, 126.735485128416, 134.7181657225, 131.307175279061, 131.42236946405, 123.729303182834, 136.900044129746, 129.862482752571, 133.61148004295, 127.777231055825, 132.353422878947, 133.315371569162, 124.421990079656, 129.821740339178, 132.927878970519, 128.298036620512, 129.439127105278, 132.130326734887, 135.442286639025, 136.629311984146, 133.432699040163, 132.818800639233, 129.46636378524, 129.529941022016, 131.94190322381, 125.814722013288, 130.897885634674, 132.501148470475, 131.995333916883, 135.208076705986, 128.987482212813, 129.463301460488, 135.727948375846, 130.781042617355, 130.873247181184, 135.132488191689, 133.536257403639, 133.024237623751, 136.095231965543, 129.134534067622, 125.877954950871, 130.869689950024, 130.077588555191, 137.363881518926, 138.440490863399, 132.406904662727, 131.940944882862, 133.693429593562, 131.826609974814, 128.663053094489, 130.413002384923, 133.485846584661, 130.774643317118, 133.615251198311, 134.061643818716, 129.31497594917, 134.031637756864, 130.746968782014, 128.337309457995, 131.630429234733, 134.372138949744, 130.392105689892, 128.553040107123, 130.758497937069, 130.944811558556, 134.672290141554, 121.726224932716, 122.371055688545, 129.514719625647, 127.376983933317, 126.50434888565, 133.571829511931, 130.271257217285, 131.553004162462, 134.000146566914, 132.434301474458, 132.665272249024, 138.334437664838, 131.017127237835, 126.762872784866, 129.748010234191, 124.65434024133, 130.422299714504, 131.445928232613, 130.053560022874, 136.336786730663, 133.666207278165, 127.705149781038, 127.077582401613, 132.885033754615, 135.309731526067, 125.949623268255, 129.914013268769, 126.027883583646, 129.623915515722, 136.748183481037, 127.639194704319, 132.303003921009, 134.58314142117, 131.348544321153, 124.082714272666, 129.093898832708, 131.81810376868, 129.936045050595, 133.046519445367, 128.862536184214, 128.454453847959, 132.870330177762, 130.220495055888, 131.991972014525, 134.532089093282, 128.600815500035, 129.58342546832, 131.806553039351, 132.506647549593, 131.827476338651, 130.088251931803, 129.489632072287, 128.104972380256, 121.536909661011, 126.612117450621, 129.240268033401, 131.891277096903, 130.201749821516, 135.150665461363, 132.520169318726, 128.087084897124, 128.811902060851, 129.07865149709, 127.326611563383, 135.048558499557, 133.605150944659, 131.842385248779, 133.688758069934, 130.661750774725, 134.742747347903, 130.008320606941, 134.02238774908, 131.207324029303, 133.171343684203, 132.31132488574, 135.18476163706, 124.61392061712, 133.487028359008, 129.545945473005, 126.863375719493, 129.344422511868, 129.120006044085, 124.840904340959, 135.097849907762, 134.010755238162, 132.866723441609, 130.571719649538, 132.420475433654, 132.408425072507, 131.251932527511, 134.03849996339, 130.719912329851, 130.277325510815, 133.658376490399, 134.135722463534, 130.22515538144, 132.019205517985, 129.967961235019, 133.616550906264, 133.20211515635, 130.938548894764, 133.336277541473, 128.465116136269, 132.566276093445, 125.43050419585, 127.470626777317, 133.528660528271, 136.113146358049, 131.134282537786, 133.991461206427, 130.871347662216, 132.5566511743, 127.979386012328, 131.15043291584, 131.801393212115, 129.488067940227, 130.502057990621, 131.818257148039, 124.418789129225, 129.499681617246, 131.715366274585, 129.181008872228, 132.866628787037, 131.283727886601, 131.328809839041, 135.257030818185, 126.146090695417, 131.811828134754, 126.676956818264, 129.68757933195, 131.979039856427, 130.537045656234, 131.38448383789, 135.339662102486, 135.620020262656, 128.187350111478, 131.362934584424, 130.603274442165, 132.59383003016, 127.93740932687, 126.622676344938, 132.66275315587, 130.10265361221, 133.937944556732, 131.60983226752, 131.248277167778, 129.689108863202, 129.554052650651, 132.409831180107, 132.261573539088, 131.661143552755, 133.197416957825, 128.31174052853, 132.631768009817, 131.855107843561, 127.085138672803, 133.610010016998, 129.908967787808, 125.730567192853, 127.593806645544, 128.661517402483, 129.405641123023, 129.244734540476, 127.159677341216, 125.353875132785, 126.238977897478, 128.318033696755, 129.075180291048, 130.593216193013, 136.939628162111, 132.952076599706, 133.28545525171, 135.576888010598, 129.831369956861, 128.376025916609, 133.451482471605, 131.267621872842, 134.502400344283, 124.247337806233, 135.669538253919, 132.64264594026, 127.828035761231, 131.570950610865, 131.395984545385, 135.728611823986, 130.211257732209, 128.121806400087, 130.369228758634, 132.433485357457, 133.006703516532, 129.648848397191, 127.810974826205, 129.669251670864, 130.318176576549, 132.895089734613, 132.131516843206, 128.582842256516, 132.319009994762, 134.831887650763, 129.207649887672, 123.471191813805, 130.279043077476, 131.263498025457, 132.35670840854, 138.869604886761, 128.089420088311, 126.963254484749, 132.145343026921, 130.63353862767, 127.305228159961, 124.927196046456, 128.87820051929, 128.552849694435, 136.642805742169, 132.448374545595, 128.954251261755, 129.57644381377, 124.608110676584, 133.703526404421, 131.273768560166, 126.688471059152, 125.518408812721, 130.030506052325, 127.7817414749, 129.100803334972, 135.697386917983, 128.83165712694, 130.064089922614, 135.366669074329, 130.260553415855, 132.258964509105, 128.697414416086, 133.003780843476, 129.08521946673, 130.047542431576, 131.052839832369, 124.922332188834, 128.996848433238, 137.335028074513, 132.139150807403, 126.877708253153, 135.696024377158, 129.021770058436, 125.140140577627, 133.685174614785, 132.505708570284, 130.759750617863, 130.937013538692, 134.190866307403, 130.526860716802, 133.041057409086, 133.823982186402, 133.198313123312, 124.567066817729, 133.311329406288, 128.236443957831, 129.858781084853, 128.913889885318, 129.395343989715, 133.065792431768, 131.666948830776, 132.487108111201, 130.709830539345, 132.514681693698, 135.493387626779, 133.21240713893, 126.913723276382, 128.990134012734, 134.351473468132, 135.618011835918, 130.985000199243, 132.482889854142, 130.60276524457, 131.865368243591, 127.927838417212, 131.627958909408, 131.63975874228, 130.192149122489, 131.86248585205, 133.426430098077, 128.542277360014, 132.98521781042, 135.945025366651, 123.914082361517, 126.368703312487, 127.669818982243, 136.218521090686, 129.976401724537, 135.759055020546, 133.364115642365, 127.355138052069, 135.681302175121, 123.323746546391, 129.550940844153, 135.6366126059, 136.310808934906, 133.508223158259, 129.42055753073, 134.551608798537, 131.135306522714, 130.085996304492, 132.741456720409, 133.523979442335, 130.935097627894, 128.346904109756, 128.946052170478, 131.8878874771, 131.611021027135, 134.718834309663, 127.087397534564, 131.258853582276, 130.518675921763, 131.403986431485, 128.531907965006, 138.153968745589, 129.173996144249, 136.943804878808, 129.180812863252, 131.974371717176, 133.560494434064, 132.258304644397, 131.082264728368, 124.214817564534, 130.4240196657, 126.800182382207, 134.719955945131, 131.277035589853, 133.911388914449, 130.835254370022, 133.639742433973, 134.115894378585, 130.102899632103, 121.940607783844, 130.747419456939, 127.724809553659, 129.604727438735, 135.993532743874, 134.110989422667, 126.645536939687, 134.144808696908, 130.63096600649, 129.134181623762, 123.218866461992, 136.259244475479, 131.099436605986, 134.056235596087, 136.111919871156, 133.740805762155, 130.305327028936, 128.457501245062, 131.002569404333, 127.814445240431, 127.696068260816, 130.466460372239, 132.093742785203, 133.041756885303, 134.744694049464, 131.576218188541, 133.80118819816, 128.88527364432, 130.981926271852, 130.985267969414, 130.871816832875, 132.959542493409, 131.595918398028, 132.665040690717, 133.448771350991, 131.903228167808, 130.097791768872, 126.240978970977, 129.28661704416, 128.20293455146, 135.689662290353, 135.593124669973, 128.143735464233, 126.424956553794, 134.415939850542, 130.578368987984, 126.209993290287, 137.084764875624, 131.561405190275, 126.420063681365, 133.951322973928, 134.414013773034, 128.698130526706, 131.586268118445, 132.508837410805, 133.435889361516, 131.681915414214, 130.055031069448, 132.575258382992, 128.352327424184, 126.073274341977, 133.862313841646, 125.37106884548, 132.926939974257, 138.358545491567, 133.140110264358, 134.419263379576, 132.0702857447, 132.393744071428, 136.836121129258, 131.815714115416, 139.710884498494, 131.357335928964, 132.056373450753, 130.681911555119, 132.500650661047, 131.954079792366, 133.120922042027, 129.334561092748, 133.266274155076, 135.123193735056, 128.657565932778, 130.727545641344, 130.467989477689, 133.062927025146, 128.080383254427, 131.848798160664, 126.610285274296, 133.365450415292, 134.622349189104, 130.640883978486, 126.795738752858, 133.379251452793, 129.241629898787, 128.769753201257, 132.953965171609, 131.51342170587, 130.35961215143, 134.011021764607, 131.536978060988, 132.00263645722, 128.323117929229, 130.20994285873, 134.442786014488, 133.352792981552, 130.85247403873, 132.004050122538, 127.412605292643, 138.130136642149, 135.238815708046, 128.174582616354, 136.174021337884, 132.143866060082, 132.838526331428, 129.810851586578, 129.055204462168, 126.863689040729, 132.877993722399, 127.922071971511, 133.241410321384, 129.831601418937, 129.505529633762, 134.430406081288, 129.710006369421, 135.826576725817, 128.408217373949, 128.273729810237, 132.196006665005, 129.49949236883, 135.029978993895, 128.806778736836, 133.728657465318, 131.961374010065, 132.975114095105, 130.81186147348, 129.699027988761, 133.669937557688, 129.923875566579, 129.438939397031, 130.278793686039, 138.400291548833, 130.01109411634, 128.797525409842, 135.661837445245, 131.548564641512, 127.469434201203, 136.549769851218, 129.617597325701, 131.502739315861, 131.297005460701, 130.683459462093, 134.080515497701, 136.296901042842, 135.553590296095, 124.283023251181, 137.214112061051, 138.942290794932, 134.494686777744, 130.813890863744, 129.399550791748, 133.123771495638, 133.713366704831, 127.296314505684, 128.033299678464, 128.376348488064, 127.139672274939, 132.429893236445, 127.089279827141, 128.683348471607, 129.48993248792, 129.630783483215, 129.885581237095, 125.736714872258, 131.216089836286, 128.347701994759, 127.415466659947, 129.349819051403, 131.658532486375, 132.90904677859, 132.394780008045, 134.272844704578, 130.46132424027, 132.937096470042, 131.061312778513, 129.964427572436, 130.045128962282, 127.965636074035, 127.055946728536, 127.684428899871, 132.353959397424, 133.178613792987, 131.923215077096, 134.633123612087, 129.338613755851, 131.067439044186, 131.653478974088, 128.414642102783, 134.571910052182, 129.383426349905, 128.173195320012, 131.89903626789, 133.689650187041, 125.119779419661, 128.203307433046, 137.246539598505, 132.920584263594, 130.328598602581, 130.571147407322, 139.195688291843, 135.15043565126, 131.094539640395, 130.271350218716, 132.210809185328, 130.303839281167, 128.229831377606, 130.946400655219, 133.597590748764, 128.24017857944, 131.546071715796, 128.78769716472, 132.503189862369, 131.138034738649, 130.940623602786, 132.118470890631, 125.729116629697, 132.229480115192, 129.082322382451, 130.198002770827, 130.198016034947, 129.813897471197, 128.69875702705, 131.322816372825, 134.075847432511, 127.783746618366, 134.269387677122, 129.973684153703, 136.996911719041, 132.706166805971, 128.380598131842, 128.475727719131, 133.907130709576, 132.315011250072, 127.462899094965, 131.733954817191, 135.749826452021, 132.017671551663, 133.451605267325, 128.833618116238, 132.896532508303, 133.155498664825, 130.571194001159, 134.713210495192, 133.894680484665, 136.198441128196, 125.672429119819, 134.635066570925, 133.945722056935, 132.873720876976, 129.886483688756, 125.784332214321, 130.865779797131, 138.055709527601, 134.462496695166, 136.326931911397, 131.43553044773, 135.821802951082, 132.8562294637, 132.598223092407, 130.071280349544, 130.767437432479, 125.684222085311, 127.618586732762, 130.864818919181, 133.894943865215, 133.159474417334, 129.21893602006, 135.120034779007, 131.107425756093, 132.631692949888, 130.4118451078, 127.403255385429, 129.915172038734, 133.295516980832, 129.134103264951, 125.987442868562, 130.617560043171, 129.961846618689, 135.78430139754, 130.687710872897, 128.418067408954, 127.450382314568, 131.746859052161, 130.715725497454, 135.60649215691, 133.076762206744, 132.777501393143, 136.765788427924, 127.646796908228, 126.724416371539, 130.97927960944, 126.573675781251, 132.014167892466, 130.738372509367, 128.849547981288, 129.671696531207, 128.23806764971, 130.54789804564, 131.14601714537, 125.327997105275, 128.340335984588, 131.582997536464, 132.162433549177, 133.398915220902, 127.924031199791, 135.483545298901, 136.494038125786, 130.254542710586, 138.306460596855, 132.494482148534, 129.564721904757, 133.932321227952, 131.037506778077, 134.876441216622, 128.313173714349, 128.719118625214, 132.705081057007, 130.888822745325, 134.319055797902, 132.929221436816, 129.023218108399, 130.350132568376, 133.134194790196, 130.832233999097, 128.252739624718, 132.298047806485, 130.840923903544, 133.263798628407, 134.34383550897, 131.558935457175, 133.27846701953, 129.715208698881, 130.236722263413, 128.88219201805, 130.039786223328, 122.443562952128, 126.827662556952, 130.149018607191, 134.838651822645, 127.42342040284, 130.528093250243, 131.636024688038, 132.034721102525, 133.790991129508, 130.172984502159, 133.999648846013, 133.838300797969, 128.626967133465, 130.544666137342, 133.490500655977, 127.639723118698, 133.439109589547, 132.66148797975, 132.40411379974, 129.501456395232, 128.64455169869, 127.998202555203, 128.543702640759, 129.297696331496, 137.020534744424, 138.455950940516, 133.591620590025, 131.098536020614, 130.299595996549, 129.110417519153, 133.481721589335, 128.551441642944, 134.678730980508, 125.327498261831, 125.377739539933, 133.574777434164, 131.345553099873, 129.165532977238, 131.186734515572, 135.839622630056, 131.248446312326, 131.754506127745, 138.135305664626, 125.268476763225, 129.648648327806, 132.12567076009, 127.336768261662, 131.411272520653, 127.377391934696, 132.115957247583, 130.214779213272, 127.087398715973, 130.287441233804, 131.590951330581, 134.501758379107, 133.576869085118, 127.054901889022, 127.952360447776, 131.58638368382, 130.136956144659, 137.024337111169, 128.063856079595, 130.468105946496, 134.263032851704, 133.351552452965, 135.380298225087, 130.24504936909, 130.025197604847, 132.802789114592, 131.966867051899, 131.284844168605, 127.413402034041, 130.165462044916, 127.591613901143, 136.094855566154, 134.196325525789, 128.409759861328, 129.012367503553, 132.763083629449, 131.030840076934, 128.087911657493, 132.26258114152, 129.343555813183, 130.600496163302, 128.677315906674, 131.164870546294, 134.093680580767, 126.525836751168, 133.209075327254, 131.68042080384, 127.949437978741, 129.925835056015, 129.063024769739, 134.507172257548, 131.404802632576, 129.171798044636, 130.632904245725, 123.973530247239, 132.856836586922, 132.798099207785, 130.999086315585, 131.179689626889, 130.290799660139, 133.031829126894, 131.950067485355, 134.620228098539, 126.547448748269, 129.239391999061, 129.427385212253, 134.658629110474, 134.87937401719, 128.615929025223, 131.965750737526, 128.569306618899, 127.800132273258, 134.590662881088, 130.473846815645, 130.32028322077, 130.259324811447, 133.079342929999, 128.098623251248, 133.311687152665, 135.533063135721, 131.551700247546, 127.232901276702, 138.010676406183, 131.24322840689, 130.86741244662, 130.384623424413, 128.639303371768, 130.384858188403, 132.445378268299, 125.052298278834, 130.55840032562, 133.104996020839, 134.973025202943, 132.014452820779, 128.414801760839, 129.344448120479, 128.181364993635, 130.916710187487, 131.233924751155, 129.059548729147, 130.914392806977, 137.296798941918, 134.697544553262, 128.047807292555, 131.5567651496, 130.166447808629, 125.682942376615, 132.828392058101, 129.925323116938, 135.921040448049, 128.049410684504, 131.281504114254, 133.227510581862, 134.556288087509, 132.440465149524, 131.382578121063, 127.650063286373, 130.740964845894, 133.901564738103, 130.193548068807, 132.743483553831, 128.382380358817, 131.211050126903, 128.889873906684, 135.499527942469, 134.377583246589, 128.557125219393, 132.167760837915, 127.423865738294, 129.926824743687, 128.991541623961, 127.622575025866, 135.033897087728, 133.148709444998, 130.431587804532, 128.555778933425, 130.819320100677, 120.016673254726, 130.951111533259, 127.126572390001, 134.357847815675, 125.328666214734, 132.225864178701, 133.466840863988, 129.838170066671, 136.022322959288, 133.901106730296, 128.798109242714, 128.034160481629, 129.226355932699, 132.818861947251, 134.357924652469, 126.942294660142, 132.588200186888, 136.557162795062, 131.337059800831, 136.159001261533, 127.340097368767, 133.226080336301, 126.930896891418, 129.434384667899, 135.179305838355, 130.439089296665, 125.992976511768, 129.723031959474, 132.006337375852, 127.135689707841, 129.026236253866, 132.366902727528, 130.82354713761, 130.022517303359, 135.567535582264, 131.702309708584, 126.85558192361, 133.93225292349, 133.129620129978, 138.442196554277, 133.491284413171, 130.188237043546, 128.711590012143, 132.477143313368, 130.990410353055, 131.633144309022, 127.196310454768, 127.553372958589, 135.150347181593, 135.295952184163, 133.916849110453, 134.283610421732, 129.521730274127, 130.89688041497, 126.319831238942, 131.688439154086, 125.440610478824, 129.228719189675, 129.85252250357, 133.83035505542, 121.273443584538, 125.47545766683, 133.407725309858, 137.825119358632, 131.901691198529, 131.303427026637, 132.497616128058, 130.055687109615, 130.226585392512, 132.42659571778, 136.09170006507, 129.254013415697, 128.328968448177, 129.552301990685, 139.928584712598, 130.115467816674, 127.558169389357, 131.720107515961, 133.732578589696, 124.531551253759, 131.814782502649, 122.957253732696, 132.179998726779, 128.921384158027, 130.923127535585, 129.777591161517, 132.996147274791, 138.259682290497, 131.538499138202, 133.381542570194, 135.093068132028, 130.988788477166, 135.417855063699, 136.701208737625, 131.801076527622, 134.571368160513, 132.88537169801, 130.861314588626, 132.719115475713, 130.230261910144, 131.927140771591, 135.071492644863, 134.799978059707, 136.646633267059, 134.939637776277, 131.014129662368, 134.01912798563, 131.681923559713, 127.593580878046, 127.401516768398, 133.230666685059, 127.700518030828, 129.703536906906, 129.3096459382, 134.741112978738, 134.409513475081, 129.078684247614, 133.483348010653, 133.525650998804, 133.51748061232, 132.696571970504, 128.143324198973, 131.85745776983, 132.035620144695, 130.477233783215, 132.068844387738, 130.901179416879, 128.051350740323, 126.851246387034, 129.29729093196, 132.631395591417, 132.251772460334, 131.423428394757, 134.267471393349, 129.8594358782, 129.151486185247, 135.186515252389, 130.552276034, 129.130070677698, 135.68092060214, 122.796738998845, 126.726423226961, 129.055570948626, 129.719024352642, 136.415179677629, 130.77013634772, 128.062763552247, 129.921667699079, 129.561378301609, 130.067727192345, 133.041184771396, 133.022281580073, 131.244886152123, 130.181234576482, 132.416912029231, 134.358077969546, 134.513816770313, 128.697361620373, 134.565079083767, 131.630792997416, 132.731793187584, 127.408549838204, 129.327740165975, 131.714789688685, 129.323378752671, 132.809867084911, 131.470030844657, 128.360811411748, 133.914964981968, 128.434584157664, 130.697553590683, 127.148730023704, 130.199146616809, 128.632915548165, 127.889336083594, 126.885255688979, 126.064497050595, 128.586872030146, 128.378495267715, 133.623332391389, 132.524006394411, 131.976048583859, 130.38929519029, 139.227572132685, 132.445706785253, 139.877043594007, 128.722900469584, 128.544116211788, 130.072699634697, 135.29876006974, 127.774193896088, 129.497624289819, 133.403924948527, 126.830510443338, 141.739469751245, 128.450264442399, 129.136220917347, 135.406440284576, 132.247105166753, 135.450450035662, 130.566736324894, 135.167424847747, 130.555802905771, 130.581378944108, 127.398248364961, 135.829463892804, 134.01800531735, 129.726034950213, 127.144518716087, 135.448058869942, 125.331581855141, 134.695978520782, 130.120622355222, 132.993321387417, 129.660175291673, 130.983751450798, 131.787626494917, 130.036528222041, 126.649040673432, 131.345175211878, 126.324537930295, 130.555801115235, 133.836083538323, 129.083559969444, 132.301685420247, 133.25990194158, 126.242478476109, 129.786931441199, 130.226391554854, 135.222541650623, 127.458875652455, 130.153586081431, 131.601247091091, 135.37215781756, 132.111758010192, 128.997330952558, 130.665523280568, 132.585967793779, 129.623760135897, 132.448700851695, 128.853134337334, 132.75644293078, 123.414502597278, 129.847890144793, 132.568235895615, 135.813111490798, 128.204822946809, 129.247054097773, 136.420944763581, 129.409720761991, 132.835229235307, 129.490504340111, 125.100450931495, 126.96255566673, 132.919403887976, 126.107952719311, 131.502163813272, 128.489747828583, 132.591860727669, 129.962204121036, 127.206832729977, 131.723946430346, 125.985517303234, 130.058455711016, 127.786389948255, 133.49049549284, 134.969244317497, 135.238203794793, 134.003544063123, 130.84953540895, 130.292269300389, 135.263768696979, 136.436336519703, 133.688650673172, 129.647512558346, 134.333343062443, 129.128519201501, 129.967457135489, 131.064611734827, 132.887943647131, 130.265508915527, 133.087840761391, 125.137458427833, 127.090380908766, 130.24271274709, 127.108182577393, 134.109711976362, 133.85139107771, 128.591358962179, 133.107579136228, 130.617864884423, 130.756238369917, 131.538772046153, 130.349648555793, 127.558815980242, 121.753157834131, 131.174493325214, 125.935744144328, 130.338343975157, 128.43869402338, 130.802440158936, 133.472374942002, 133.691090649065, 133.234270783105, 131.031210086952, 131.697212194521, 130.504348523399, 126.310805649093, 131.54670130293, 126.97611827022, 126.044379685435, 130.052602243622, 133.350263481198, 133.038364877097, 130.580231351889, 130.701788785869, 135.087544952047, 128.150837005385, 131.03545469405, 131.135755404419, 130.971718992603, 128.376159433295, 125.763064366027, 130.666193019436, 131.466587709999, 126.972347858345, 130.099115099228, 129.234976805543, 132.655492847863, 128.591521164544, 126.391945248459, 130.666736350865, 130.262340540648, 137.496088593876, 128.995085731381, 127.869123841338, 127.290726947603, 129.087492936754, 129.144063639292, 130.253287974884, 130.02269383264, 129.67640698114, 129.68467263693, 133.749627625405, 130.247955153769, 135.125633117339, 129.759824483381, 129.617518567924, 129.359300707244, 132.439521054626, 130.030567015704, 128.296328280193, 133.629485552258, 131.439705276877, 133.83467780346, 131.52377166198, 129.318602275118, 133.179378724089, 131.650313515733, 127.239670188524, 127.661719248895, 125.436338039193, 131.603760471481, 129.307009001244, 133.946703358418, 130.860220833786, 135.44609471583, 128.189722665322, 129.145704905076, 134.082848079174, 133.880581980311, 130.982812440856, 125.405374530993, 134.082378378696, 131.546990777624, 131.133251876846, 125.814841690324, 127.755181554533, 129.500747095644, 128.152530376424, 136.212820381126, 133.641726372388, 135.08679007642, 136.970434013642, 133.469681158142, 127.61154448175, 126.506913038008, 121.186652709439, 131.294945602529, 130.307659343886, 137.0053834807, 136.758646432059, 132.09424270278, 135.719079980889, 128.568679923245, 134.205782088898, 130.153249133282, 130.708823490573, 135.873677345202, 130.882153760911, 131.867525506674, 129.436474327593, 131.3619486336, 130.458805227054, 129.885391898567, 131.692469373271, 130.713376269367, 132.446383522407, 132.459073358575, 133.733863264599, 132.906684790313, 129.638868182919, 129.400197547077, 131.930192152423, 132.125162323264, 133.441803796489, 133.880981660524, 129.421047077747, 128.92748788408, 129.725338501922, 127.949276523536, 129.908069835649, 125.690171792784, 131.075591630175, 128.988713892714, 132.483155313695, 131.923896880169, 131.501277145715, 129.302061097648, 131.679615643318, 132.225786826279, 129.099686875867, 129.997589347556, 132.870767351716, 135.734448401477, 131.747696641953, 133.580472575151, 135.362390309447, 128.889025148431, 129.13019286147, 133.24169605644, 127.641294069914, 129.233102842362, 126.005062734482, 128.189647160533, 132.332903989644, 130.619054299274, 134.480167715812, 131.298466737864, 130.248274922297, 130.776411578494, 131.685406647406, 130.599127529147, 129.552468221499, 132.411904491914, 132.148104283436, 135.721486495078, 129.980824172033, 130.666169914356, 131.895400182452, 131.727931175333, 131.130032967552, 132.720020098966, 128.021069957537, 127.010805739831, 132.006346414527, 131.704454349594, 128.851687375982, 132.305950268329, 132.048887707975, 137.931261577701, 136.334394800313, 132.328745870316, 131.18816659238, 133.747805879197, 123.352920257037, 134.081064220629, 130.700869832207, 135.61777793585, 131.238085150896, 125.577727739136, 134.093597549242, 132.896190476193, 130.347829629323, 135.44930905622, 132.441925956272, 129.571028204935, 133.326875151608, 131.540077689088, 129.251189047753, 131.665080887059, 123.657343075143, 133.162319662177, 135.0102091617, 124.368997936285, 130.240982554082, 131.101139939009, 131.938979981726, 133.528359918653, 132.467383902189, 132.155878119972, 127.428439193087, 131.185163083336, 131.155267108417, 129.550201341375, 131.39605844819, 134.559453304243, 134.572135412452, 126.516220408002, 126.183242753511, 128.538763325995, 127.668679998275, 132.026028318212, 129.525184754937, 131.624375280848, 126.523686332897, 127.766108542435, 128.722319702715, 136.165942376956, 127.959019418244, 126.51982956073, 130.846985066738, 132.441401288058, 133.550636719898, 127.698325997133, 127.034267391852, 129.915263413742, 129.22806034318, 128.788882182315, 130.262167841152, 124.913923673761, 130.167972629707, 134.534006253775, 131.119729116662, 126.178550113905, 130.840618270894, 131.335850483706, 133.198131607287, 133.38787979985, 130.706051729411, 134.82840601991, 131.728065228903, 128.611962436761, 133.938368632848, 129.564746803779, 128.163747149753, 130.687209962997, 131.723118882854, 127.551525580097, 128.920069472191, 133.595706240653, 128.587516197815, 130.182642592289, 128.537763973998, 129.376902377957, 129.603727014023, 129.72054011524, 130.070138596389, 132.875085312221, 133.336436698578, 134.246688585203, 126.254046678795, 134.463206887857, 129.145765721895, 133.022280639161, 132.353515642181, 129.02192702406, 128.95894198361, 130.475636123067, 134.369090821351, 130.628726334755, 133.879750026082, 130.417928511414, 132.762842341731, 125.406515691866, 128.963413037384, 127.471497588435, 132.06652438404, 122.093214299751, 135.87656894093, 135.628218759894, 133.075754877398, 130.102118118495, 132.066725552057, 131.959807861713, 127.174018858123, 129.269673620879, 127.667028156234, 123.612136838287, 125.901205480471, 132.826121744664, 129.707259169886, 128.325612545077, 127.393979503669, 129.497208626931, 130.828205108299, 130.207028008049, 129.517262148251, 128.14492352929, 135.493034314682, 130.039743075973, 134.324775976061, 131.948569242493, 126.887495942997, 132.584483428497, 131.348966857947, 131.800313569797, 130.382295389778, 129.395602886959, 128.526597538883, 126.876734260865, 130.285552916426, 129.411480743205, 132.181085870664, 130.027012322506, 132.888943969434, 127.281788872593, 132.14218319276, 132.181936263549, 131.219763447834, 129.874684822498, 127.648342756539, 123.225900514005, 130.515989772896, 126.286073226849, 126.816224862883, 129.823160844568, 133.139691693033, 130.034401618948, 130.542902127339, 128.513629242929, 138.043492702032, 131.48667811608, 133.44079192144, 130.259948740596, 129.688270105524, 128.079993069147, 133.10586604544, 132.157757722035, 137.176145149968, 127.087849506951, 135.638890622352, 128.947007737262, 128.083195088437, 127.167308672102, 135.514352458248, 131.113999901011, 134.192948957286, 131.65611655669, 127.853811857961, 132.243155845203, 129.819872212187, 128.990980271658, 127.690016175105, 127.238412558567, 126.939562925859, 129.648202767539, 130.201086177546, 137.187462068661, 131.141373481911, 139.319028105661, 131.780993975344, 127.089712898029, 129.737838079119, 132.494470358094, 134.210508774451, 130.888262251238, 131.727884808219, 134.593050970233, 131.374756566896, 129.495948842396, 130.351120436563, 127.148219308793, 133.93173717115, 137.602560620501, 133.765112090771, 128.144094721713, 128.228503802691, 134.986165658655, 132.748922549159, 130.002316435324, 128.265239198286, 129.118870238835, 131.014515617144, 133.01415512565, 137.007555360363, 129.981173463452, 130.402763321441, 131.479755399978, 126.191502613406, 126.914395992662, 131.065436852615, 131.269607085697, 128.201682746731, 125.687564215387, 130.488865015393, 136.367903406471, 129.450961704481, 135.58473997672, 129.444934823912, 132.713336576993, 132.536982643067, 130.855816750767, 131.006596455073, 134.130011059315, 124.485470599495, 131.739351910142, 131.177860730756, 128.894460861119, 131.559740894682, 133.253902334663, 130.646915700558, 129.982940254248, 130.166174897542, 130.049541505576, 135.264595775217, 132.239791796323, 135.335958111112, 132.1120759694, 130.774970684628, 131.633195137393, 129.193885433672, 131.511832325193, 134.536978877207, 132.048679136281, 129.126943640035, 128.533872123556, 128.574975735814, 126.852791495804, 133.672839826641, 126.892378157665, 129.24908855667, 133.028633002879, 133.427294584299, 133.768879437811, 127.822438978518, 128.700206115707, 126.668268310195, 134.230344137113, 137.461414516805, 131.071435172815, 128.045213461735, 131.902608456467, 131.517255177016, 136.959708805652, 132.791770609423, 128.396258683959, 129.050557036459, 126.73771206723, 135.877848263795, 128.529492374402, 133.764898231158, 131.504165095342, 131.153691389479, 126.117369015322, 128.312732137125, 125.304227941625, 126.744279789717, 130.977694535181, 131.065798979247, 133.000028402335, 130.492790299038, 129.51048819665, 128.352328275442, 131.023398790206, 133.212157149982, 129.933652173286, 132.736779777938, 131.789446289943, 127.812313364625, 128.871401074403, 131.354320152777, 128.682046167894, 131.039415509323, 128.338179782852, 134.577589165279, 131.235170122917, 131.762597184342, 131.307217142318, 131.317696537916, 127.028762866973, 129.735859990943, 133.262241677962, 133.017189914669, 127.28234734413, 134.588970092934, 131.711995119214, 133.414836579202, 130.295352210537, 132.736294607165, 130.634364101582, 131.337431361386, 123.074493626625, 127.482397009078, 135.359924922118, 127.803949618155, 130.848905908999, 133.065041885641, 130.215844489941, 132.468876577152, 132.494226805879, 127.982028377376, 134.86514319695, 126.356220663486, 129.033843903158, 135.00255474575, 135.177614734499, 126.530129424092, 135.409686567515, 129.025934840377, 130.21740156197, 129.285089318031, 131.869543910718, 132.759309136721, 126.451246213041, 132.846875279962, 129.598750964306, 131.345785705656, 133.368891018486, 129.777467744394, 134.375679050824, 126.461574649048, 130.504574666046, 133.483880446473, 130.807307309933, 130.329438449661, 135.001028254587, 127.238790489476, 134.476174327033, 132.31246938956, 130.398553868905, 131.785689233901, 137.425970443555, 131.54539075345, 134.742337243083, 135.956066707739, 133.28186419472, 129.926061177498, 131.716830647092, 131.441136222981, 128.448914911501, 134.191913703743, 126.815307195507, 129.96287352879, 130.93367286481, 125.384452816521, 137.822755785319, 134.726763385704, 131.362976543602, 129.845569636889, 129.153635552631, 132.684335562499, 137.640704432006, 128.858350951229, 131.067434097262, 120.791899260445, 132.943667147186, 131.701191338947, 131.813002558711, 130.53649143256, 133.654062026529, 132.113403744535, 130.065162992424, 130.282526078609, 133.877637341257, 127.574677209222, 131.580841562159, 128.794236809469, 136.466515319003, 127.962218407444, 129.348176324198, 135.160445204505, 130.162794522181, 132.625368717555, 134.44956165449, 131.421845738953, 129.839699948594, 129.10040380222, 126.624420590889, 133.924191277581, 131.529762302647, 131.638337210247, 138.555149924533, 133.794401787602, 139.685464272508, 131.944028163157, 133.759337905491, 130.59529104535, 127.064583205035, 128.585509658219, 130.742399804038, 132.469517095716, 132.013540575071, 135.336754251917, 127.385807823064, 130.369132288375, 132.313313722765, 132.092496147596, 126.570646774841, 128.503995046111, 134.649938504237, 134.764181212469, 125.376641429108, 132.859826005726, 131.92987058139, 129.460843113436, 131.338514175473, 130.49431584846, 127.498589167134, 127.483444436735, 132.037163219959, 132.23950317001, 130.900539316967, 131.64734849788, 126.689837936312, 132.508210303171, 129.048319175832, 136.243875889783, 129.763705110366, 125.025392321926, 134.031801547279, 128.642410712504, 129.702481027954, 129.027014919301, 132.687969108619, 134.165597405965, 129.41532644692, 132.823734321199, 127.810786671941, 131.068583876046, 132.883272253078, 132.603302431186, 135.868479833838, 132.243220217626, 127.757937792759, 131.815188751052, 134.816171607284, 133.296450650053, 125.864401658978, 129.432854269006, 137.069124628274, 137.489291650937, 135.465673593276, 130.440959341625, 132.994931018396, 135.331885478175, 129.974500983006, 131.610340647211, 131.613926306864, 133.084983413786, 135.783749893824, 127.17934095773, 131.67272439327, 131.811454813825, 124.625184390295, 133.559103716663, 131.462519454764, 131.939815976007, 129.42012860655, 131.956031454292, 128.619043576819, 128.316149722781, 129.643795856568, 131.172789037907, 135.301216438598, 133.085515822115, 125.144680006574, 132.718966561547, 131.900979528759, 132.570416745547, 130.271229545176, 131.722750980134, 131.148572042105, 127.793568177023, 130.716380810701, 128.541242985629, 132.472555702156, 129.599710559988, 131.353410455417, 132.941391145368, 126.020817402487, 133.873668613258, 133.36129460297, 132.866826917581, 135.770720683976, 137.118749915914, 131.279527304939, 128.531344450918, 131.590996458606, 130.811306509537, 128.757488014223, 132.445567497252, 131.772055778369, 134.448993377595, 127.211698620565, 127.750820342392, 133.409963731888, 129.297576715271, 125.701081441315, 130.432457700396, 127.401963174133, 128.854039486502, 132.857001325031, 133.728799528645, 133.555330704804, 133.973271588002, 131.136065928394, 135.006186342439, 130.729087557685, 133.02992648263, 131.955094936827, 132.177249441631, 129.348644258404]];
