# Supplementary material for: Hypothetical Outcome Plots Outperform Error Bars and Violin Plots for Inferences about Reliability of Variable Ordering
Source: PLoS One. 2015 Nov 16;10(11):e0142444. doi: 10.1371/journal.pone.0142444 (PMC4646698; doi:10.1371/journal.pone.0142444)
Supplement: S4 File — All experiment interface and visualization stimuli code is available as a zipped file. (ZIP) [file pone.0142444.s004.zip › experiment_code/data/one/88.csv]

	sample_num	task1	task2	task3	task4
1	1	650.907522226329	522.101139091223	346.263294121125	146.459306003921
2	2	652.571527200568	523.701638415888	342.233625290072	127.345026601293
3	3	665.210127882719	528.08690248655	343.515937280181	119.926429756022
4	4	645.694630724967	520.265447980976	342.730033737658	150.029923308032
5	5	682.440230837865	520.347569875236	345.908484422245	126.286443252025
6	6	692.927678044957	524.447558366536	347.233581626887	169.28776537737
7	7	679.340282594411	517.591757612096	340.728603434745	169.742118511088
8	8	676.188909827532	525.904206294151	342.535292135942	139.616219025277
9	9	669.539708737054	520.368890434001	342.959697181175	93.5922090835273
10	10	676.047522902242	522.146774201198	347.068254165733	117.02418362494
11	11	670.422499036092	529.272426289631	344.431541481001	122.524144259677
12	12	658.57156638257	520.876589700002	339.955327165702	163.555961668016
13	13	703.063030938274	522.949738233773	341.731208752716	117.656286167526
14	14	683.556370512954	521.108345396153	344.850340217842	159.439584766409
15	15	652.378597330554	519.292783432052	344.697837189241	121.996986669009
16	16	687.682591939789	524.25598066306	345.313960009404	138.505520821364
17	17	696.547766570901	520.737789813731	347.215007896877	98.6124609881668
18	18	682.070661268621	522.746222842845	341.915119354086	119.411899084709
19	19	676.28144786986	521.829218385802	344.418870459153	89.7800611310131
20	20	657.33463607853	523.954132197012	343.891615599589	106.227204157322
21	21	648.618035044331	526.287207888362	344.480551994225	137.267078423751
22	22	638.739451062629	526.189909257703	345.574270524764	118.827786830986
23	23	658.684742714316	526.524081070616	348.941757006018	134.148412601051
24	24	666.480530111322	523.950400993346	344.944246893626	100.995752169867
25	25	643.436264150649	524.523202990512	341.44162603485	141.092851068848
26	26	687.032269008441	521.226383635907	342.73143824339	102.22581068149
27	27	651.08410592956	522.386759600544	345.473723795048	103.747730061528
28	28	691.799457079978	524.977808286997	344.305824416287	167.250466723453
29	29	684.651274048825	519.31695025409	341.588609281329	112.099686623699
30	30	655.862132725474	526.113916241108	343.309487550873	146.394130363727
31	31	680.668599497288	521.194759525632	340.978104688412	132.092561939518
32	32	669.090351300841	524.956764246729	346.843024958575	111.797005116135
33	33	667.111215447826	527.111614077492	347.99756888685	126.202024562278
34	34	686.895068943974	525.013027397911	344.837758835252	128.772388997699
35	35	673.270143867092	528.926829815863	345.740952243492	142.450960302281
36	36	675.07307338197	517.286334680962	346.055560906133	138.496171484506
37	37	678.436752213459	524.460410487058	346.568325133589	151.833212597939
38	38	644.826334809646	520.443009217814	344.031532071233	123.561192285242
39	39	640.884773962021	519.396629472488	347.051585354423	126.734414489691
40	40	655.029469322167	519.834351573752	346.199203651163	134.649179948578
41	41	675.295011207753	523.500842047448	345.462672498261	131.86472850818
42	42	662.291907531963	524.363397699556	342.623207159738	110.651457900487
43	43	668.338779873586	511.798906152968	343.837899819718	117.700889330825
44	44	679.489244987542	524.162822305635	343.680596467303	152.252696015542
45	45	683.944320541626	528.211687819604	342.789077728267	113.944029688279
46	46	661.566055077976	523.648384517544	347.415925252505	126.352176614611
47	47	671.944545934315	525.207092505335	344.23150346818	163.348283895703
48	48	694.113394171473	515.153561849969	344.154730281906	120.77807469752
49	49	660.44828542492	525.955225032785	346.045525910236	129.018833407093
50	50	677.882881709412	523.978053858031	347.384213979173	122.713384615759
51	51	679.194927042936	522.500686831531	339.582164824813	119.612960716023
52	52	689.956424106241	519.862687170299	343.946448429767	108.29007511566
53	53	671.293596943721	522.017476948052	339.217026762979	141.349708518751
54	54	678.949258782759	522.817600122848	348.238725757687	114.456317959416
55	55	674.789830525938	518.831896517698	349.915543152857	150.28686529244
56	56	700.400397976973	523.816383827742	344.105231857819	102.563667092841
57	57	717.186206393404	515.831017419449	341.781786663843	146.781522201733
58	58	641.531534962335	524.314869668679	348.224920024339	144.500744777374
59	59	703.765806349266	524.186415386444	339.853857209554	124.780487629235
60	60	673.784113995196	520.833778912308	340.305722837513	125.287194519727
61	61	672.167883209184	524.118534143239	345.059407702742	133.379359679812
62	62	684.504998242822	522.606005577633	347.350506069692	114.980518590019
63	63	697.251656990257	519.048616428505	347.635570684454	155.069874043402
64	64	673.240030051469	521.683857840695	345.741322779206	157.726000163132
65	65	633.094819314879	525.570836791992	338.168273169146	128.835900153276
66	66	677.572578501351	524.084130709613	344.545534119315	146.396517267764
67	67	664.320914197502	524.780698247551	343.11112291773	138.513845525525
68	68	663.641039421598	524.597437816184	350.026617048849	134.82913853091
69	69	663.268687244044	520.992726052843	341.602698288211	140.980623910362
70	70	666.439012922467	516.386137791444	342.407536178803	100.262001746258
71	71	669.331927592827	525.750119968628	344.175461811893	115.373053886128
72	72	680.737621202643	522.024510150386	343.578449713622	138.201216998219
73	73	638.872436795776	520.548263424952	343.572660364254	92.3900037407082
74	74	698.351088800736	518.594973242011	340.605603699576	88.9606373322938
75	75	675.735452963	526.728286243934	345.896644423719	148.998311434623
76	76	685.455493256722	524.372623955936	344.689783227336	132.55020713088
77	77	654.59327795505	520.40315790281	342.680160564633	141.60350892983
78	78	628.50131849725	524.746255954117	344.896720220567	102.080927724554
79	79	695.844323481862	520.471346302831	345.631291406032	119.737467635834
80	80	645.682960873849	524.339513008097	337.766701359853	99.9267173951562
81	81	725.871360741926	520.407174543805	349.460508193964	118.929568234156
82	82	677.880210924975	520.755808951865	348.391924891071	111.654645106197
83	83	661.98867130779	524.286036732636	344.273308203441	115.284297286424
84	84	694.417728015674	522.99692995405	342.510796816325	145.293053064537
85	85	685.468902359843	525.885160451941	339.602123671659	140.841810176396
86	86	658.827551152799	522.494144785039	342.434338013646	125.223331794557
87	87	639.45480512034	522.644428281582	341.231763414577	100.381821621941
88	88	645.631378650047	523.092533011445	343.924425173333	149.155033211534
89	89	641.038212883434	524.997108044662	345.685290565335	173.952808541714
90	90	660.692000252277	521.845492506378	341.839533956695	137.016841138773
91	91	684.131082579508	523.455845059059	341.475483640343	138.66683058278
92	92	668.853022640656	517.845434243592	339.776583159563	105.652968663645
93	93	654.944655704848	527.269024165198	341.848425815208	115.871982401139
94	94	675.942135761391	521.949364434144	346.912849170644	131.951356049844
95	95	675.318774960003	524.160342854647	344.987770853064	160.687766761175
96	96	673.127878514026	527.251791390118	345.781320696652	132.209633010551
97	97	654.460023785219	521.485593716053	342.629107638659	150.764809266077
98	98	678.957602689754	520.212304357461	341.306709457899	134.899236231003
99	99	672.473002008428	523.684439289434	346.462611186473	121.976831096524
100	100	682.988435860921	523.232330207075	340.489867047618	119.458746160835
101	101	657.250959665434	525.496674854018	346.107296639566	129.257338861077
102	102	669.326923143618	520.743063505938	345.070315891851	163.850514318088
103	103	650.227376946242	524.124146893404	344.648661007794	123.097600618506
104	104	667.914779777113	522.718083507882	343.088466343274	159.892006308309
105	105	648.721105556146	524.513934326513	348.442730368517	130.547957171895
106	106	656.90457192984	520.162319568743	347.152971470347	129.763344260775
107	107	657.731520567807	521.993072058001	343.518882294995	143.300381496576
108	108	650.702421057274	521.378078411511	343.441985992597	152.204754945115
109	109	684.139982597837	525.712631422805	345.939553273445	143.201817619377
110	110	667.369530168183	522.483670198931	347.058159298662	138.669356785022
111	111	661.657446914742	522.063064778694	346.466238771504	126.656571633962
112	112	688.658851146299	529.313000577025	342.294089671988	134.262565735445
113	113	652.146004828474	524.353936564337	341.020982865107	146.591357315365
114	114	682.131511481081	519.938226197111	345.250013437599	122.208723000384
115	115	684.713310678744	523.595294548565	340.919170201274	135.825037975827
116	116	672.214530681457	522.863243414109	344.756091107514	162.439992362158
117	117	643.45265318011	523.042608488976	342.665182779584	126.449791895992
118	118	667.13880477059	523.839800499966	344.177908744436	127.588411258382
119	119	676.169956728269	520.140131735422	345.733829148472	110.018929833902
120	120	650.492152583035	524.925216666374	345.983702994642	122.297404201669
121	121	668.997329165687	522.05348910139	342.893825132023	121.974252198783
122	122	660.141438157846	523.955452846702	343.675399681458	160.060926963904
123	123	658.764813857602	528.064168871095	345.937601516055	149.967197399757
124	124	655.530591791869	524.075430094632	348.587295342162	149.491595965455
125	125	634.929147533557	520.682857005364	345.989780444995	141.898702508317
126	126	659.088287823402	521.626234172028	344.429955324395	150.018121984924
127	127	681.817138291477	519.777215432716	349.557458046966	132.256820138944
128	128	690.16375415547	520.682582632237	345.525516061103	154.578886330682
129	129	666.668942608608	524.113535844297	345.891443248988	109.184823148628
130	130	663.174145066424	524.927716343301	342.603114507761	110.674968981372
131	131	670.323267193593	527.167849423095	341.910176806894	164.327417854279
132	132	660.877962318512	520.757132136081	344.906131593817	100.809959235585
133	133	652.768349094286	520.393656832792	343.341999163085	129.825313786558
134	134	649.576144339836	518.92147031844	343.47833315251	131.21849978237
135	135	674.285944216563	522.520227208125	346.709092309475	166.482540038633
136	136	689.446748857756	523.099881300569	352.230268890448	109.445067072855
137	137	699.105014327562	518.300534182433	345.244204451794	131.490679957306
138	138	682.232171529182	531.034205171805	345.222454465477	148.351561700754
139	139	663.563738419155	522.3959793555	346.935654619445	147.451463027346
140	140	672.433756254434	523.726236344653	341.935771533322	110.757441844753
141	141	653.272330308498	523.352288537326	339.799427729089	126.25772084139
142	142	674.108699147651	522.744620580804	346.266365216507	110.996962722931
143	143	647.635219218331	527.039013155539	340.04007395535	137.946810612147
144	144	658.284368267796	523.857333081283	343.344243597118	156.001986447463
145	145	690.405981037079	524.597307994446	341.541162567615	132.287831203402
146	146	695.916681425699	525.239655970995	340.379221648719	110.606785500187
147	147	692.754595641061	530.108530118854	343.331595725411	119.028352780697
148	148	698.685384759676	521.697233617442	341.952297986651	115.36250414688
149	149	685.552143011317	524.665405942692	345.055654445948	128.402932378212
150	150	695.585678559054	524.458569199052	339.995714549736	143.742001537584
151	151	665.036084043361	525.029035423574	347.80969646769	108.315096945606
152	152	667.62713197148	525.011567619632	352.666276054557	124.303120084513
153	153	657.678423222368	526.071292781224	339.408775089373	136.166348390199
154	154	651.439960147959	527.123407438735	348.534769941182	129.362855004591
155	155	674.081183469707	524.832362839891	341.091864126223	103.401911229609
156	156	646.755256501457	525.78192428765	343.668775395826	123.365434532047
157	157	680.949842688986	517.249816325289	346.987533507101	112.786228151955
158	158	633.802432559566	524.200979532089	341.646141609849	135.320735566599
159	159	659.008191709269	525.003440122742	347.217700131876	127.424072293994
160	160	674.132439523101	523.508375861449	349.691207470219	120.901405961578
161	161	661.820763996821	522.550431244704	341.556761987141	134.888273229122
162	162	650.14383319813	523.838198839956	344.239634107847	150.514701068209
163	163	675.576520945518	518.52244621567	342.450498107375	93.55850834481
164	164	672.095370668155	520.80090948358	347.632126642058	112.641919001097
165	165	688.378676581156	524.239756224364	341.62747523534	149.585145989596
166	166	684.869497506851	522.013900736579	344.345927796491	131.508582349161
167	167	689.557745842459	522.448359571829	347.301159345478	147.055603880335
168	168	667.178773447227	523.233161541439	343.017421742803	130.372568346392
169	169	678.846317658596	529.185421391657	341.630176131549	133.893141577316
170	170	675.420456499381	525.716402274923	341.557452778515	138.677996246311
171	171	677.563701303693	521.236614612601	339.63865910508	144.169722963605
172	172	660.67380798711	523.991008039249	347.023923339027	95.9064058273911
173	173	663.900161319591	519.439418896043	346.411902934126	114.087206290795
174	174	707.574317094648	519.76947904164	350.992063798507	145.033435245348
175	175	671.123153524075	524.227791371478	343.263978420298	131.91774676433
176	176	698.335864150608	523.606320233752	344.25735531543	107.441334277906
177	177	665.749462566244	523.819417224824	338.278861856609	135.651414360329
178	178	658.86177532466	519.916770059006	340.176234729739	104.434937106283
179	179	705.093359828601	527.529331009316	346.994742125441	129.928879668447
180	180	683.873502446631	524.144891134204	343.879172522423	133.606893885253
181	181	667.872807075247	525.408434828708	339.817947042844	113.247994759455
182	182	681.013042339615	520.379496634634	339.162279760833	109.907506971414
183	183	694.089932288695	530.141666269463	343.773396033476	131.737441875823
184	184	649.357504241814	526.435828382881	345.575528048717	129.433648463108
185	185	669.835509603189	525.767165038991	345.569777414861	122.378328006263
186	186	660.223473594075	519.925639598867	345.514276734853	120.645602802398
187	187	672.197018361153	525.013184098554	346.494060113443	117.55730672359
188	188	707.398623047379	523.47287968445	349.756182634543	120.731527683298
189	189	678.657896579697	517.114344023963	346.650380190108	138.71446890098
190	190	668.975156086697	521.783824685448	346.087087117116	123.01679171315
191	191	655.998912805859	522.688960557293	347.800114138688	153.669389478499
192	192	694.329289043551	521.274411914848	348.674712931726	145.065502634813
193	193	672.131872654468	518.597112637887	346.140685165562	106.51119496305
194	194	672.731947090642	518.220218968375	344.664860406785	75.5687751957224
195	195	687.775966292866	522.875863409718	342.658154984385	113.513313347092
196	196	695.508241037123	523.010881753857	343.514491434451	95.7803123517691
197	197	678.22373219911	519.782451579221	344.51336568931	141.419036532288
198	198	685.505875455415	522.468067759942	338.648156470595	121.380179336956
199	199	678.003413898621	523.575451964046	346.157367322024	146.387092717819
200	200	698.59372046732	526.214353295738	344.373127865685	158.643047721502
201	201	687.117242712927	520.563082401219	348.058007304475	124.633114603787
202	202	665.318683392449	519.486719088478	344.450142280629	111.296458871798
203	203	675.5667373209	519.562956618721	342.547384796119	121.269017219346
204	204	654.381488733279	525.732698414845	344.945475820821	124.990753025332
205	205	665.911705899978	524.885583538496	343.926394666438	159.665546493749
206	206	677.352651784327	524.056429870291	342.017907483749	119.146797254358
207	207	665.752337220329	516.961609065479	340.98099827123	139.245515604283
208	208	662.542387322228	520.080215960705	346.324068373109	142.053550675791
209	209	652.286812648206	517.77037790544	347.034300427926	111.45428120914
210	210	653.787779497893	525.851368124573	345.418623340369	122.230676653308
211	211	664.588993504536	527.400315617564	343.439926967087	125.9109170662
212	212	662.238834147085	523.153941534722	341.148448410942	156.888677189098
213	213	647.697709742967	524.843462032904	344.779527038558	154.274903351062
214	214	653.678468870486	520.481811594259	340.550743795468	128.454989846308
215	215	682.222355522372	527.786217816385	344.471096631927	135.587570292501
216	216	672.361977700561	526.539267230823	344.950687529864	125.391365959417
217	217	645.785893863942	518.423530694842	338.932602464256	136.237247801013
218	218	671.730555742417	524.318865128482	346.785418833789	134.870390972985
219	219	645.680625052186	524.104013968262	347.117913456302	129.86243476131
220	220	660.448061700117	524.170584729375	345.490895979322	130.984659920287
221	221	672.903799572768	526.102682379821	342.904232904789	145.87957045402
222	222	685.552010049668	523.569168563319	346.364531930192	122.082447997913
223	223	669.353546944295	523.176890862991	343.983579832745	129.095456694492
224	224	678.579803664168	523.553391563776	345.310335246241	112.631120319751
225	225	638.825785819926	523.544704536613	344.326134221015	107.926078812302
226	226	681.414469662207	521.885159714295	346.508847924982	114.697952730839
227	227	645.554169110334	523.712103199631	343.191962577951	117.92492215308
228	228	683.191026915854	525.787836538328	339.722346318888	129.942658298841
229	229	706.1519895185	524.837573820774	344.999197101155	118.312091903609
230	230	661.572251593247	521.549322091185	346.12181391046	103.197272543231
231	231	663.954334407354	521.246128727518	345.130866263179	144.201320297643
232	232	659.331633475796	524.787802266757	339.700087580494	125.989815224063
233	233	687.77295699866	529.060090308281	341.504643002426	144.721208530651
234	234	664.92410823125	519.707483896061	340.93762583225	127.242033597919
235	235	638.180832612408	527.290189624387	343.729064165619	130.229633871983
236	236	671.000308117859	522.175052731405	347.272432594817	142.978047225522
237	237	679.42220945212	522.004094819829	346.601691834494	98.7828936381665
238	238	653.20276216945	522.114495297236	341.94628084431	139.951898358165
239	239	661.35148938844	526.404277670239	348.262125915014	102.411423234424
240	240	691.066809157574	524.179425991805	342.653836782746	76.1015232330842
241	241	666.174733833875	517.83596923497	343.260070238176	120.799760186293
242	242	668.776337223427	526.768224969705	348.105042009039	142.875972325417
243	243	655.733332843206	525.76575909855	343.956195520307	135.347503207311
244	244	661.78990918105	528.441795041007	343.920848209027	118.880847512037
245	245	675.551043600943	523.561153032167	341.705718425215	150.19454605315
246	246	644.992795098256	520.873578219669	345.272766397231	151.006767761156
247	247	649.103535745915	522.882127912839	341.883941471938	108.999529728374
248	248	660.572282273803	526.217989992359	343.202698141457	142.951612201102
249	249	684.437258034726	517.903109945795	346.342555033943	135.03537835567
250	250	691.732538206761	524.134381042284	343.734772525401	127.947861383084
251	251	688.947892539337	521.671128117663	346.333662128508	116.231443505419
252	252	690.833949819008	525.578788670054	347.113510021685	156.077215665725
253	253	686.731655628169	529.789865450354	344.189302343185	129.059248681039
254	254	695.395897860147	525.863838351312	346.387927768448	113.603436941909
255	255	660.556473752124	523.085503512905	337.232389482332	131.354415941852
256	256	636.510103409589	519.145081641253	343.580593691168	163.659401096469
257	257	667.673297251608	521.305653071355	341.24440635919	118.023689318666
258	258	684.264039754289	527.979953991406	342.58693312794	100.931070714954
259	259	689.39824278442	524.439820426827	342.480656350369	176.397954295424
260	260	653.628186869749	524.882347283619	344.547609544115	158.140528116507
261	261	645.173402664095	516.341160324897	339.055559631284	110.020946168283
262	262	654.781620919974	523.44434779906	342.223962140448	133.887920259471
263	263	669.653880625887	519.366831681837	345.696293432656	120.062335084753
264	264	689.677457470205	519.493272558713	343.712979022143	136.699042940265
265	265	688.863207261954	522.892284588246	338.186981853239	138.586947284928
266	266	657.294579151519	524.860989937661	345.121009817589	143.699589561261
267	267	677.97807716949	524.590391277461	349.983264781976	145.187583506679
268	268	660.00775036979	522.435563925291	342.178714970651	128.663499214332
269	269	681.927114577875	524.532296423273	336.087971265711	99.0912438890222
270	270	702.4370151719	521.369966224539	348.18325514665	116.045139354837
271	271	674.362259200373	522.383205295787	344.746347790439	119.279104243807
272	272	670.194405896598	519.262764165382	345.523863504342	139.137044161719
273	273	662.808601989644	523.729986700534	345.07094469621	118.474042727862
274	274	685.232819985161	522.354140840036	342.489096216754	125.735443227513
275	275	632.842845671395	523.332033674222	342.447046215862	150.966421387383
276	276	675.209717030494	520.820493743776	345.207955715226	133.85259592274
277	277	682.276907533129	521.049163258767	344.937336375962	84.4510756843095
278	278	681.049895098651	524.299399972887	344.604742495566	128.655887246343
279	279	659.021654898968	524.239475277663	341.054838556032	171.168309160173
280	280	664.700448692852	525.964799829221	338.408293601691	108.693742710376
281	281	674.273728160885	524.508116621636	345.677497141649	139.317853117549
282	282	680.633911060341	524.626975079047	340.317925954515	105.53833372333
283	283	652.204002057769	520.242366562531	345.665004708988	149.243933104465
284	284	689.101103433015	527.290744119554	340.832482373787	147.268267394818
285	285	677.852072021253	522.662527329453	347.47339162623	131.950168692806
286	286	675.419514547354	526.441389847328	346.497214178564	157.988908612722
287	287	676.747216594873	526.465370671522	343.694013574051	116.451470540755
288	288	704.423226485645	523.321882489543	342.879260964287	144.792720873985
289	289	653.192763356261	523.509028743845	343.198217210366	163.162375702726
290	290	687.585143258735	525.357139365214	343.155201561577	124.61793593679
291	291	677.184132948094	520.895279375349	349.00311736532	143.133030482268
292	292	686.707415485314	520.141510865995	343.644514808654	146.393540544394
293	293	662.783112871102	521.413730278762	341.70495037209	135.006595807211
294	294	677.27806366465	522.265782288789	345.8034154605	150.422382842289
295	295	698.682630958428	522.284159385189	344.916718474425	118.63472442465
296	296	663.431227376557	518.945420634164	346.84238971706	132.501231332742
297	297	663.67004306511	517.761903860863	339.980310499077	109.796278991245
298	298	651.797371596763	521.012568578261	346.405160277166	158.641144066901
299	299	672.153970927982	523.113062108635	345.949347117532	110.39970104661
300	300	659.27453161821	523.970536088199	346.337319465986	155.150533094943
301	301	695.405459606057	513.939031481108	344.462319346692	144.456089528317
302	302	662.415940406616	521.532469011506	342.660271325701	101.96037491491
303	303	661.480840816813	527.256680641941	342.024798572873	125.592342944346
304	304	666.109972204994	518.39419803423	340.689440362547	103.316083336405
305	305	685.981105630154	520.431236540424	343.115368818687	125.793978652427
306	306	670.874832753473	523.38151591477	341.423136269974	142.337409982085
307	307	680.326030018052	521.793548819133	343.199795598952	134.349581002464
308	308	666.688747014722	520.459503331609	344.125998897657	150.307684676417
309	309	666.19240295108	525.765887064168	339.950599324141	114.82355352664
310	310	654.699894229831	529.609479776335	345.325914866013	152.854655455819
311	311	688.658027394785	521.165846122049	341.22324719576	116.480041604275
312	312	674.404994883806	522.156163063955	348.773223710709	105.373428730148
313	313	654.614412449774	521.153798578183	349.194471033775	129.867583786073
314	314	675.067364235747	526.81597543604	344.040778984024	139.706918908966
315	315	630.200624854758	531.055756396059	344.325148062929	135.636190101732
316	316	696.626387356286	524.272697673568	337.459209843533	135.686968501009
317	317	702.879561900997	520.424652016523	342.144905873251	131.410674481948
318	318	688.201253133042	522.235048879525	349.098850314139	117.945064757581
319	319	694.05190456841	520.497475620031	342.729187118635	140.632369807273
320	320	635.510471919579	516.327474277187	348.277212771341	154.921784103079
321	321	669.633921293991	525.121134391008	344.345487280583	113.484564666882
322	322	652.548634066709	522.456363670099	342.844148690224	146.583601572092
323	323	638.558113666508	529.991078213844	347.518017286773	104.289886473044
324	324	628.48934504849	525.728503016755	343.771869953128	119.61957578489
325	325	672.317685210325	523.899609266636	344.037498664814	124.401114526827
326	326	669.853193580925	519.158058229799	348.134819609068	118.795442618698
327	327	658.197270084986	525.777368258478	337.37666136252	128.657800358647
328	328	674.978750173018	525.836098560542	345.285662799716	112.149575191216
329	329	681.273454714583	522.900107043104	338.945211458217	144.151634173452
330	330	668.128736861027	526.530363000638	340.242554480437	110.328188953782
331	331	684.12040802116	519.184086183074	348.354325057656	149.255261247885
332	332	696.940901274999	527.370573553247	342.301991134121	123.484581129603
333	333	682.429902453655	525.211287886646	346.852679532761	140.874439063701
334	334	662.116621062998	520.193437924797	342.586121010733	123.616602306565
335	335	637.913854627243	517.851893449085	337.243498468117	129.61506231749
336	336	655.96118583008	525.01236030308	343.473964682643	84.5650779744287
337	337	720.165615817107	523.126108259043	343.741167981637	142.633685108153
338	338	662.665188402806	520.599016254686	348.480437614924	131.793238939845
339	339	690.165656116867	523.906187167135	344.212373581833	142.934172631953
340	340	683.944559635681	526.327557348404	338.573125878761	158.217958469558
341	341	673.933129021879	523.127750907904	346.49342423661	120.297361906303
342	342	686.751251343657	522.71641996941	342.527301657904	145.202194586774
343	343	663.45324836083	520.154344855987	343.229276081494	104.068425278631
344	344	669.702735850714	526.751476842466	348.483502193285	121.626379596765
345	345	675.025855902909	527.538958630018	342.214595493621	149.934165376179
346	346	650.263226070442	521.824017650502	346.854862816803	145.50638899833
347	347	652.010107242119	523.401956069547	349.072359785194	141.91575637762
348	348	668.230294149812	526.914626852757	345.871587486604	121.174546111421
349	349	644.022550893181	521.793096455925	342.523098326612	127.139138955449
350	350	669.133894914111	519.676031093384	341.524516036726	142.4517279847
351	351	660.268193817909	528.048138433415	349.529347064294	141.802600655253
352	352	648.941865346808	526.12665762289	345.439573575197	136.76178990938
353	353	674.640787505093	524.886208548994	347.27191703158	132.561703492677
354	354	657.788557826167	526.672709710296	340.221860922745	104.901712718634
355	355	675.6892521105	524.320886512003	337.911819607419	113.644109990504
356	356	696.740289546855	524.549158908365	345.812821989832	103.141569125071
357	357	675.294550009194	521.943496902584	349.505131111566	113.236926283338
358	358	657.430310467857	516.303167309997	341.343254822407	157.781244873393
359	359	683.731959455202	522.382772939082	341.819612871996	134.833210185119
360	360	673.880076741245	520.259797775193	342.373482786745	160.930144728609
361	361	671.603897605087	518.963036475163	343.64542141422	131.507937461078
362	362	674.505160258788	527.722411918452	349.364555226444	135.283122207585
363	363	671.594231611005	526.187522055449	339.974279189081	151.556478808535
364	364	672.170561757162	523.940726983028	341.284398907471	114.82974358047
365	365	653.001460059868	522.999402299051	340.703209956978	142.343442025295
366	366	675.986411432775	530.550673814465	339.635403912692	147.844805286484
367	367	672.551499302588	527.043505390989	350.808836535466	150.384440123417
368	368	686.853335738907	521.615015024248	349.857450584453	116.681507484908
369	369	666.580474356448	525.107826361254	343.389069450773	130.058121611841
370	370	675.551862415849	527.927208512757	340.380418621397	127.718662545047
371	371	688.136574922322	520.544810366798	342.603993275704	151.945106811431
372	372	654.134923844995	522.554548487576	342.664951228049	109.518837035273
373	373	705.002287665074	519.776736085679	343.920087475104	123.89673729484
374	374	671.326749010423	518.749585661192	343.756143252792	133.771820107737
375	375	668.075435113381	525.76470371763	347.833918070301	123.392800275373
376	376	688.280150797979	518.742339546563	344.796929735055	139.194038793449
377	377	656.728813658655	524.654492758089	342.926367034296	132.016725790872
378	378	662.024011378591	522.214094816214	346.664658061595	101.548349152281
379	379	684.235773633739	521.108635616345	352.017746214996	149.036557146649
380	380	673.322634546194	524.913719888959	338.499102599434	126.626846207296
381	381	660.14473755443	524.113368611928	344.617661004133	122.84421855588
382	382	682.738279860316	518.074035871803	346.042092201536	166.08863473061
383	383	665.127639118686	519.133975325931	342.628483728732	184.968865183561
384	384	641.717547132033	526.684336966709	344.498784769149	141.142398279663
385	385	668.335967429085	525.659533383422	342.456631230077	132.751905203949
386	386	683.736469091816	523.024248696914	345.064996520329	100.963685111765
387	387	634.155374069955	519.181548193508	339.821384540511	134.802203235421
388	388	661.424827398807	524.91489776257	344.022467209876	109.526776168737
389	389	687.224022679279	521.620044035666	338.694468241564	120.926041949806
390	390	635.103036315859	519.696056120406	343.200675576867	135.514141256548
391	391	702.12477032519	521.90993045494	341.563449572883	140.666194696617
392	392	681.761782225601	526.787576404315	347.063252769573	136.716288631573
393	393	639.743227061673	524.820071287344	347.268461327927	135.567398469041
394	394	704.640345816741	517.808990917972	345.033503881071	123.424606834945
395	395	689.29474396444	525.646867347516	343.234636680519	120.931184981904
396	396	656.623984596358	523.833731445498	350.073471475462	164.195069906969
397	397	654.773083600805	517.581468610236	345.687713765216	125.392558215053
398	398	661.14532703501	523.619733448797	348.321017908922	107.066979847748
399	399	640.374345769523	523.910374858126	346.625054030744	152.216662242556
400	400	676.740915266579	527.316217874916	349.387330922789	134.908348936986
401	401	661.344399776752	521.763708549781	342.949735104666	127.01977638666
402	402	689.47169115128	523.416075302483	344.913092178481	148.141636574677
403	403	682.798680668507	519.773165519774	338.432637211187	120.279449267137
404	404	667.144454184807	525.810293371519	337.021786441005	151.536036725146
405	405	650.731218462749	520.072010207157	342.594195900938	153.601050236945
406	406	671.999640942355	524.017844524636	343.631072563789	143.884235248118
407	407	649.89536922565	526.230317443304	348.346629407829	136.321470957875
408	408	644.716464167263	524.25221899561	341.005304116244	148.286089533488
409	409	673.274287465092	525.208694494568	343.455928371963	141.121181427739
410	410	670.701201545983	524.737211878993	340.175435084253	138.103884654279
411	411	685.631977284975	523.361508791774	347.681906076722	171.882648599799
412	412	665.842354743408	526.338221391762	349.791890244759	144.95318716999
413	413	664.896293269925	520.44216100797	345.789793925332	139.594441164294
414	414	689.68734215747	519.931246120453	344.706780158372	114.954999416896
415	415	676.763284941317	521.974214748935	345.06357359623	118.558076158385
416	416	693.240963807588	523.157562769149	343.227436619406	103.92545789556
417	417	669.566641510304	522.26649477201	341.064153849163	145.073675043593
418	418	679.354993876657	519.521298868998	343.700714681037	136.132551313899
419	419	685.002037127078	522.623939511923	343.273869917714	128.576297543374
420	420	676.50468446492	527.885604287229	344.806894523645	153.743288875005
421	421	675.428011238158	522.647452668928	337.139135139393	165.639735619579
422	422	672.030594269426	521.984284641257	343.166491279685	105.915490735721
423	423	666.756568303553	527.926924043824	345.480746971499	122.297691073704
424	424	668.023744695945	526.302253569513	343.90066142281	137.807875881737
425	425	671.810803843521	520.450197358229	343.088485945285	117.592356683843
426	426	677.166976404225	522.367108297939	348.26270931396	113.219409064545
427	427	656.81985281385	525.322997406039	339.652637849307	155.521055377991
428	428	640.759445277108	522.777538594513	342.272092827241	119.000219146075
429	429	673.125531397959	526.625563146391	346.34353092497	119.452568125955
430	430	686.290355585708	523.26505244262	342.610669834493	108.210778639634
431	431	658.611157338209	526.919018773952	342.751436083564	84.6798972151332
432	432	688.707245700364	522.63156325927	344.053135662743	147.423402228426
433	433	662.567683204833	525.548264304555	343.324017751136	105.579418418942
434	434	667.058059159233	517.609653837274	346.740277286549	105.054228290147
435	435	672.103003661437	522.514694503752	345.909413576723	142.682182592801
436	436	662.834813078453	526.045682166114	346.160612670259	148.164729679641
437	437	684.240638461363	519.686751908482	341.772629406209	144.058375346771
438	438	685.187322737126	521.483153625098	342.968132464282	143.95559472068
439	439	693.276408762395	517.199613329932	336.841340874378	136.228059459349
440	440	659.485525724048	518.290202861683	341.941350261949	150.37588300744
441	441	637.326816302791	520.712717357287	342.211459572051	150.987695841896
442	442	676.254434670234	521.569064968971	342.849482861967	163.929554117241
443	443	689.930833229214	519.726152925931	344.362918865514	129.108663818949
444	444	650.385765197377	519.849226448241	343.714228863829	121.679884536903
445	445	688.764230188608	522.205092060789	344.443473016166	151.19818944202
446	446	675.104500576871	520.572083612799	343.503636669893	133.850675686775
447	447	676.883895102407	526.473653249863	343.932981694782	117.579162711399
448	448	662.442515018664	528.449051968848	349.939241704117	127.233883732035
449	449	687.486683655959	524.456275131792	350.033794673272	126.886520815559
450	450	683.495977890708	524.589111762597	344.659669740748	138.571135522571
451	451	667.107843948668	526.78123252963	348.132973181479	136.190029917963
452	452	681.750508135663	528.104650076019	344.997765433326	168.888221502065
453	453	660.503370431264	527.913732563428	344.820309862633	146.322548859732
454	454	654.6683046478	519.952739479423	342.992924021562	130.820103180374
455	455	681.488660003586	524.440193518445	341.74492082529	143.714936257079
456	456	675.32309910397	527.872411804424	346.058886143923	99.0527280944503
457	457	683.5567358826	520.886344913848	347.657900215844	133.386572391922
458	458	657.699369210239	526.57695317206	341.907219445192	164.672970986264
459	459	655.906090211631	526.295722125314	344.181266188675	155.301228095153
460	460	644.852876509035	520.765436611687	343.764299736564	164.675065935386
461	461	681.437941668586	520.114978930884	342.50431124912	122.036689641611
462	462	695.741047371832	522.007344577185	341.414822739472	108.663852482401
463	463	691.174597053408	523.698758500536	340.1852763762	145.402929449345
464	464	664.775365600543	521.25989770329	343.409642271525	123.069680586095
465	465	669.320398318673	529.890801550819	337.99829611465	130.541145264451
466	466	635.913972995656	519.077974618615	347.897997298639	131.814708374044
467	467	662.098797340254	525.182125986247	343.265630297618	122.253396917757
468	468	673.500553035905	523.227214100889	339.112082529282	141.980162069527
469	469	699.557477268723	525.365533217558	343.228607511988	147.534897305352
470	470	695.778575567802	523.384479430514	347.830461275223	114.852365254099
471	471	663.609965480196	519.023429370872	347.598495676063	123.810039916586
472	472	678.091206360883	523.512759249972	350.768266756365	105.186700085722
473	473	683.558176718604	528.141967906612	343.439135444959	144.914690123573
474	474	691.796524907527	530.658194153394	345.782274456114	136.63701309004
475	475	654.097950357494	512.071761383096	346.635438796157	144.283444295605
476	476	676.644039019867	518.451052852012	344.674203733418	162.422101675174
477	477	700.964687260154	520.863102089439	341.151876905086	104.586704755057
478	478	646.271704554971	523.170553361785	347.287670940262	122.587552970609
479	479	684.310492958973	519.120229379307	338.846444740033	129.432084571452
480	480	695.846353244076	529.357417488166	346.014078743356	123.352926392499
481	481	681.712592209502	516.582732506949	342.75545886147	142.445346075145
482	482	699.019135272878	521.23797522744	345.233315907909	134.936256837717
483	483	678.175111121927	524.173520684233	350.960352791921	127.143258037646
484	484	663.919602825261	521.366957333446	342.644132754373	125.409051472719
485	485	663.094207933273	526.944542911071	340.206715334035	119.505249249801
486	486	676.909609217148	523.196104345095	343.751043996246	137.638538678298
487	487	659.928189383809	523.862184138534	342.196302903375	136.290444638393
488	488	660.708956250111	520.310806702034	343.715062831646	158.428824677903
489	489	661.147850970432	524.629895808161	347.173238203675	133.583872067793
490	490	676.080595954736	524.076643505774	340.250061330186	163.936609044116
491	491	674.534140812871	519.16581975441	337.680064981391	128.296401968682
492	492	674.352545203634	518.379246654894	341.137332506083	142.195180635304
493	493	678.422938640211	524.257557176344	341.479898991282	128.802947399053
494	494	710.179686906508	521.010780975123	343.481008977442	129.825779665824
495	495	639.608885340318	522.002607449963	339.664673634496	144.96181738884
496	496	697.503289042004	521.736457081518	346.270532448864	123.983232861327
497	497	667.315923241186	522.354895388811	344.219448054945	125.776306620538
498	498	674.933936660106	522.503536591978	345.395923721771	135.11341751624
499	499	652.023513519608	524.866294987968	347.384588394468	141.86019667269
500	500	659.115467965444	520.819537427973	346.537371657519	146.014722257133
501	501	685.816983785917	526.756169801031	342.924015338923	144.753224200208
502	502	666.464468929324	519.462951912554	342.834003991706	147.051048088977
503	503	681.452065113131	518.330318669089	345.085182022827	133.699901260847
504	504	708.10549365224	522.482649585682	341.68959418716	138.028913763688
505	505	661.135583502119	528.029259468085	339.452955774299	136.010966233681
506	506	677.05310253761	526.288566124833	343.039701808863	119.094877848385
507	507	675.547968792237	518.564151102776	344.913742504338	131.252492135622
508	508	699.111367773553	524.372894897421	343.491735501986	142.572729579407
509	509	673.823385275142	522.531155118527	342.418660305955	149.314242149893
510	510	655.765606286931	523.262778993193	342.898163309278	152.338344651716
511	511	684.962483251938	522.776968597106	344.708419247922	141.014696816964
512	512	654.731905882532	523.492807560216	347.780258387598	110.745548838566
513	513	665.800960598487	523.652027913733	338.53578237352	110.042628532957
514	514	658.587390288915	526.327925690012	343.938295127595	130.321536736576
515	515	680.516680250467	526.197973609685	345.568577347977	132.004972348307
516	516	672.126246224083	525.811955381086	343.42510029008	128.620766263704
517	517	641.827243356149	524.652937650577	338.653925916732	142.302960601442
518	518	671.142402618696	527.455557819471	342.451316771722	148.859406888081
519	519	648.067423143	525.607012283812	345.427671709383	126.163256092204
520	520	687.907160226262	523.917780377293	347.533108337468	147.517019607405
521	521	684.796019773567	522.267371334014	339.032565188	98.7018730281019
522	522	652.280738166271	520.003931766122	337.853832366341	121.738682055845
523	523	654.327813255788	524.400478534568	346.056878204851	119.447555567155
524	524	669.869829016033	523.458980386482	344.215395342619	126.075651316102
525	525	671.006656235917	518.795584326146	344.002903844639	120.339456667226
526	526	684.360728702502	515.240355405139	346.401314440028	127.99782885723
527	527	676.833945723057	525.778921702183	340.855912332496	119.805200951777
528	528	712.649066574541	521.394064824474	341.67086063256	163.329646334265
529	529	684.97533096036	526.27519439771	342.378093454854	124.325551103564
530	530	662.932656232822	523.239759928977	339.827310290526	149.372482936366
531	531	671.085848439457	520.426523135788	342.198633046556	133.357948213832
532	532	675.587449176643	524.059946994316	344.864614804747	145.294689348671
533	533	689.688772129726	521.427964443106	343.029116047824	119.753076340092
534	534	647.775202876183	518.59925446488	346.492969860765	145.040412456467
535	535	676.09125223932	520.495428874204	348.435686361668	114.084279543978
536	536	698.746208408024	525.250762059713	346.191759084701	118.665802349496
537	537	665.026707634374	518.67925276936	340.462255522358	112.906230431467
538	538	673.821357882541	525.270882881029	343.412959075266	156.277833393808
539	539	664.84891698046	519.79841051853	345.886552285553	148.265240842431
540	540	651.463370443161	524.824291992651	338.392693442733	137.906374757244
541	541	654.122757993754	521.649598379579	341.804766964591	105.834206578777
542	542	690.511732351256	515.626410860328	339.872555989972	113.51822186324
543	543	670.911593661202	526.434774308476	340.700115300538	105.502224018247
544	544	707.879675048709	524.494597382597	341.117519927265	113.303701534389
545	545	677.500852258562	523.385629053013	344.648164183727	113.070487289663
546	546	632.90505167165	527.375754390523	342.432295822267	133.269950528481
547	547	702.563194026856	524.391436915485	344.496972847517	142.631706166163
548	548	666.064698006954	526.381420479289	338.862922926396	121.255064446155
549	549	671.001520177125	523.521136683244	341.57123725595	147.794128245102
550	550	656.922924449945	531.95036386461	340.959352133277	141.021547637139
551	551	658.66452900985	517.356762255864	338.554385172958	130.230397794168
552	552	671.921760743628	525.574817053518	347.108612478386	130.680294876179
553	553	656.103773775541	517.14436841079	348.717520295082	126.290651664335
554	554	678.552172325394	520.603289303152	340.794091590661	163.797666660121
555	555	686.990191167797	519.342311268063	345.141411529949	128.392454942156
556	556	672.584337501126	524.942568578639	343.81795138094	150.02047460543
557	557	686.735823848016	529.91577552313	342.43064154001	114.96120573397
558	558	690.619755651383	523.26469695963	339.790156861034	134.332542938628
559	559	691.216301423773	527.207524254731	339.790885471826	145.102188237113
560	560	673.476534107935	517.354869239856	341.847133210134	152.880297390817
561	561	688.993200800239	525.57439350057	344.085121783958	154.61090019635
562	562	686.376582052168	520.271665627902	345.6003479009	119.189255725424
563	563	683.582070534038	522.0683078552	346.437252489063	136.344679491878
564	564	666.923112097494	524.375823990988	343.162562461159	134.156296803813
565	565	666.251624232029	522.443392700955	344.438348792951	134.469824953732
566	566	690.234571971415	525.306355626952	342.98406337996	121.915987438904
567	567	670.382473725531	527.816773125687	342.281546271339	123.829995162408
568	568	672.548124938435	522.855831922238	341.800013404017	135.019499360432
569	569	645.099299655796	517.08639819945	339.281248077677	110.471768300161
570	570	688.654311604168	522.023095865106	342.328701110575	131.64538302248
571	571	683.065752494842	528.878255760454	346.568877441558	119.494016593422
572	572	683.736821430333	523.364162608321	344.330559554583	141.938159414991
573	573	672.404666613033	515.249787905519	342.20407464526	128.497410474755
574	574	649.756223985974	524.613472446028	346.036995798411	118.795719476353
575	575	660.793749395182	525.542676664853	347.628986146689	122.143969472155
576	576	691.047570006211	526.548239518379	340.561682487552	125.879437609596
577	577	676.179749328719	522.685709735976	342.998260008671	126.944283797574
578	578	669.359021325439	522.860054223413	341.447243238155	140.424083154963
579	579	673.624109605475	520.796007849146	344.244249642446	154.493176879915
580	580	689.187552208099	522.177129400896	344.178678879656	143.578317924835
581	581	668.217826071755	521.481836551673	341.810275655776	137.718869689152
582	582	660.151646568016	521.328523762949	341.272894408383	131.220551355402
583	583	628.223958132847	517.358457323605	350.860075646875	115.38976904035
584	584	656.039956271692	526.211853800378	343.763127293498	143.005987433657
585	585	700.848035935443	520.379299642982	339.392967541913	132.778379118934
586	586	670.097607355086	526.438601702685	344.221830373477	106.040499913328
587	587	680.301362371934	515.550180065876	343.552076281205	100.468352924238
588	588	661.340109335153	529.512094272599	347.571919416669	113.840586702714
589	589	682.659754166727	527.080241698188	346.730076252655	156.58434279979
590	590	676.599498516438	523.253388094232	345.79349274317	111.520545490584
591	591	699.028183566988	521.135442313113	343.936714349933	112.776321109323
592	592	695.318722438727	529.430679587538	345.525001790796	160.088651121854
593	593	685.696917111712	523.427691765775	345.104688566782	130.237148204882
594	594	669.042319847858	522.573456642653	343.99187073492	148.930352132566
595	595	676.788207823363	519.180121931515	341.963328912292	122.031225368527
596	596	697.321337042532	526.076094835538	348.822671581152	139.318833794513
597	597	693.731564229212	520.948745605508	347.846081771337	149.919064039604
598	598	685.630792973706	528.120400270828	344.971615583258	130.870713845974
599	599	669.437829475297	521.300120965671	348.977389448302	130.382455844192
600	600	687.577644764659	514.746722687279	345.54711088454	123.633573500038
601	601	674.735739502418	525.887020728395	339.305960350987	134.610850707107
602	602	674.312177336123	527.827400289519	345.331044364573	144.53255672373
603	603	642.460166515923	522.796668992657	347.525408304729	142.354510938613
604	604	699.39712107421	522.363386003314	346.9309388221	125.070533970156
605	605	684.692777870492	519.951331937775	341.008288160674	110.523202375603
606	606	663.601783915744	525.834784993003	343.934107615055	147.886315374814
607	607	628.39948206687	520.363987132101	347.059703645483	132.289465258406
608	608	666.98984821084	523.636388298885	348.490997569258	115.467042618923
609	609	685.884102174622	522.17969337588	340.593146309182	96.6039549383332
610	610	680.724611667095	518.523095947082	346.571472562352	120.022571288148
611	611	645.890315976732	516.940710616994	348.332392119069	124.620007544406
612	612	680.205259436797	525.119465024224	347.797944666475	138.72071630799
613	613	663.805324790724	523.03758796846	348.689162767317	131.769318962797
614	614	671.230921826238	524.050881420823	349.320240891187	133.326137200344
615	615	643.096707505839	524.243833238512	341.386543562196	103.844059664279
616	616	646.557338414836	531.997705626207	342.719544772013	150.184819130195
617	617	687.768212711787	522.467096258434	349.07410335725	157.966965136996
618	618	656.819627187163	521.992815250943	342.666659665238	162.334519539681
619	619	687.490454065083	522.859912540323	344.99637127695	127.805010934322
620	620	696.794050210288	519.039914351436	340.003124954061	155.83512729108
621	621	639.652214862415	526.892124158975	345.915086796169	153.46590075125
622	622	688.180909556413	523.498612200468	345.499626622741	152.344024835791
623	623	657.943854350502	522.155081595519	343.782391273476	118.906356366003
624	624	652.572090199895	518.48834576992	341.930517637886	131.052541502213
625	625	692.703083689745	521.480535031865	341.077746827223	118.472812689377
626	626	670.596694481672	520.209892276949	345.080986330564	115.52704286032
627	627	629.251307948825	521.255406697633	343.097291625342	128.086248683325
628	628	707.580812373827	522.209370226142	343.795338281318	116.014056283227
629	629	700.829894440059	521.844985948094	347.804910437094	154.337372185535
630	630	654.130643853705	522.880267253428	338.692267341459	135.539742790465
631	631	713.22580910587	519.048621351805	345.057691730032	141.482951564277
632	632	682.519280166599	517.202536562777	344.724731990296	137.574185934265
633	633	659.105055249282	525.267074831665	346.360684072324	130.70850480784
634	634	688.231681082182	518.387555443049	349.725706710224	96.8235261662304
635	635	639.996695957079	520.849435812393	347.467504340393	106.436452825007
636	636	653.291552948559	523.28790135371	345.076266853156	124.740452849424
637	637	658.403780460346	518.851476541472	343.849662711713	122.148508991398
638	638	687.514649014835	524.463700470709	343.577626510001	148.529827416325
639	639	652.288315378419	521.736759346641	347.684004769801	138.652255124559
640	640	666.518686762227	521.493051787217	342.703161079131	120.133435934505
641	641	676.269490500352	529.15119718966	342.579379194427	122.054362449521
642	642	663.974303570928	525.052477953676	349.215093341542	122.412346014799
643	643	691.991475582544	521.865805082311	345.297211205068	149.092765647439
644	644	619.423645820961	521.774276357176	339.069985947824	121.897769801211
645	645	681.406598551133	518.691273441539	341.310169011427	108.615396193261
646	646	690.693032132048	526.970567920011	342.971038003197	112.100414776156
647	647	675.335694478455	516.840681287638	337.56389093366	149.769955537179
648	648	646.107911652026	521.77730120013	348.116942891223	125.576859466276
649	649	684.983132751188	524.461057381034	344.351455645789	127.661025133306
650	650	636.688266655743	522.694388021737	346.920639345295	120.881465175957
651	651	672.014964497854	523.089192392456	345.199784453076	111.803599703789
652	652	658.854141318076	522.345166444476	349.620437887984	138.604446767657
653	653	663.991150160714	525.515724440873	344.291113079196	133.256515733162
654	654	672.952368575794	516.983824012515	339.828423504828	132.983559967051
655	655	653.018071912042	517.237103670219	343.446271425386	126.317730085485
656	656	659.06331078831	522.228986710856	340.751385531549	130.066411125716
657	657	680.814850380641	520.315013395754	346.092332748559	153.727512468849
658	658	652.851805272659	525.606210520125	345.935482942276	138.790590440919
659	659	673.97858496248	523.251433931925	345.724646137183	130.431561936624
660	660	671.168964837062	522.08933883921	345.666382083024	117.421371843385
661	661	663.082470153093	520.123719075982	346.112347876973	106.26044770811
662	662	662.160191580878	520.033156443887	342.785861047747	141.729003085361
663	663	706.635144527959	517.848773532847	343.906611796016	126.621283275583
664	664	667.412489617102	523.064377680798	343.193120000599	124.797745181828
665	665	672.697830813493	519.660247142451	345.021376595591	102.905749617048
666	666	687.224839326873	524.423314048965	344.234464041978	132.427726459991
667	667	668.12105753863	521.886827471281	343.8635052808	141.442838547698
668	668	685.642518642781	520.609644536852	338.690938933915	128.169178792931
669	669	676.989942889195	524.473762018804	340.507719930391	159.978333103462
670	670	674.560504375557	527.195978628008	345.570708955149	164.34808044924
671	671	675.336505832955	525.714997060572	347.103358106945	136.10398261876
672	672	684.913645968275	519.55671734563	344.098893823312	132.603729564841
673	673	674.387608716013	525.805174143822	348.198177879059	126.324445434864
674	674	639.700345128813	521.614516240248	341.891959283219	121.655736681888
675	675	660.953675554323	529.516948590737	336.289351271978	162.066746367382
676	676	666.421612104758	524.539059158939	345.504118968379	129.967552904595
677	677	664.270743562731	520.196059677576	340.224140145195	129.682625401853
678	678	665.891753962837	523.37123634536	346.572050502219	109.247018700815
679	679	649.890374222632	522.947758753415	346.091681994234	120.187540728733
680	680	669.229554927095	524.787641302558	344.047100415357	129.623216511171
681	681	689.343817556863	519.493989664701	347.611549844301	112.250053027545
682	682	635.495270653044	520.925730328965	348.610220603958	127.827505195937
683	683	673.144662319468	525.814773356684	344.953899142882	126.902559233327
684	684	696.774992173718	522.609309785132	342.033351559639	132.336523631934
685	685	695.025346726535	519.135466611057	344.803734113044	124.963393125344
686	686	696.098909150212	521.041722818582	338.557435158001	136.46999221375
687	687	698.595574712595	514.650949359773	343.818365659321	122.451621574881
688	688	658.669359063156	527.658999254995	340.834319359728	131.294922868452
689	689	681.551171098939	517.10462089673	345.281915710922	136.605254365167
690	690	680.662051296837	520.030243514357	345.554043707265	144.346171861131
691	691	652.287872372697	522.154329937296	341.253828074556	134.374112748058
692	692	668.496791541262	521.334767266087	345.428463731908	109.507475596147
693	693	643.713345460164	520.011594840804	341.300858775751	146.332505134457
694	694	668.193462471859	527.681992704387	339.672595214886	135.849605710305
695	695	653.766248853051	521.656339568478	345.25572220292	104.850944161074
696	696	684.589835477401	522.482418207161	342.455155571675	159.247187579844
697	697	675.08441865318	523.545132233235	345.85629091955	120.29631650755
698	698	687.552501284986	522.134562276953	345.632188691994	119.725578079241
699	699	676.656489471302	520.504823067377	347.515728066545	154.030934681883
700	700	677.580534594245	525.770915149309	343.364791312446	133.440134820472
701	701	689.461829682915	519.214351470384	345.689215163725	133.726524267123
702	702	704.998470629414	527.119402879555	340.05054244865	133.605218948086
703	703	653.189402157879	526.714898379007	344.940402225866	151.769813281282
704	704	667.508236832353	523.060814127017	346.314105438503	99.6412461500517
705	705	653.739228254112	524.008772111779	340.489904434635	111.29306448461
706	706	685.056707305892	522.128019852443	345.952946118889	152.604582905245
707	707	675.287988903066	523.286320099264	346.025521537265	123.771544886093
708	708	682.295224859609	525.44410379942	341.256726564025	109.154642472861
709	709	658.513541965347	525.774935302536	340.748374559122	145.486104231296
710	710	655.726696168397	524.513452405237	339.435394651731	127.862943754837
711	711	666.622088006575	518.300384925986	343.922226215039	149.260429350294
712	712	669.879195992585	522.140762906839	342.878479997318	137.609381217901
713	713	640.680098647708	524.93658822866	346.949336435777	122.993968124218
714	714	687.355865975853	525.459281381093	343.378501292235	110.088646950586
715	715	657.238235650407	519.717520877841	352.12128251784	112.485540919372
716	716	701.958737778088	524.092220919316	341.048661514355	122.46719244468
717	717	652.011749161232	524.343205886585	342.174673270575	158.73243094193
718	718	669.271873446206	523.296389099645	348.751866855825	139.24002292746
719	719	685.732429335086	525.08439099398	344.41489480621	176.050006966718
720	720	678.709600437637	525.667791629579	348.443992506844	102.899522096165
721	721	685.719749786847	518.254580670789	345.400078014208	124.225096029605
722	722	687.755921737243	527.369538948183	344.653216811842	155.379521158565
723	723	651.558569808647	519.500167628458	346.061626267649	135.210528450543
724	724	685.584357311655	522.870048613172	339.600377889404	120.190367689962
725	725	680.031948187426	528.904466007505	345.919698580966	128.388323515025
726	726	643.323115569034	522.310281717671	350.482283090255	142.298775305095
727	727	669.281457026736	516.571356003769	346.144491952568	143.388952106572
728	728	665.269638881299	523.65095081516	342.135461233251	144.300407555564
729	729	669.967837646349	520.982669593385	344.549270148613	121.689495183857
730	730	672.398345239128	523.212066508786	346.878299158742	129.21181647179
731	731	674.441817109228	526.20428597779	347.758723839803	126.093223545644
732	732	683.5482247622	520.580531164497	337.961576241181	168.573958972626
733	733	676.820738223291	523.285989141873	346.16004971115	116.436301595227
734	734	668.393960052653	524.167646027187	344.724065939759	146.320096357748
735	735	677.64903698618	521.890781551948	340.784210050354	103.978828257397
736	736	682.59398298712	522.039973495873	340.83550587891	166.354159907519
737	737	698.700904139846	520.508920934113	338.960292175115	127.737906051521
738	738	647.830087825525	522.142962280617	344.082912593434	148.983378561826
739	739	638.515914313189	523.70516223812	345.93005941087	125.136606070656
740	740	667.151856729149	519.322306152637	340.098814993058	116.451843550169
741	741	655.349602723082	526.423213799013	343.483652777657	133.481523531781
742	742	659.204260383644	520.433841913758	345.588424799772	148.012696336358
743	743	652.398433108557	520.427991193714	338.353710023408	102.807865096266
744	744	706.46331653714	528.821226363043	343.156511209118	155.970581320674
745	745	649.954262991417	523.944768887407	339.760618506025	143.596974259646
746	746	655.975846181099	526.061576677209	342.983275361777	101.375613321614
747	747	672.102177726632	527.404824815197	340.535591932631	141.832243861681
748	748	680.63426013605	523.563301760417	341.899828654607	174.277762225878
749	749	654.751572146032	528.960632231386	341.776024165832	152.730019757976
750	750	678.684938130002	527.086233703502	345.782523559729	98.7552011032004
751	751	679.318958116357	521.581548411254	344.740281910561	115.403502041573
752	752	670.04673875877	522.615070985437	338.725204289804	136.837604511407
753	753	681.721679613228	522.082919972868	345.220666236963	139.249049921252
754	754	677.709351163762	526.760455460253	341.662876776475	143.366058035604
755	755	686.439169896396	520.455618846043	343.391514322139	125.104792476565
756	756	676.379421605962	525.510149148716	338.204479920332	151.266986114857
757	757	680.290552133041	522.541771341542	344.142409339503	138.043215714131
758	758	678.498013211537	521.586953675862	344.733986613841	126.101279843196
759	759	648.797524429075	527.771997923889	344.718303795385	133.127579630234
760	760	669.715307575811	523.092829038027	345.741266778375	132.935935371351
761	761	675.868139779676	520.186434849419	349.276025017811	133.237476803918
762	762	674.912899452335	524.80350765776	347.433303640187	117.599700250028
763	763	683.10617692597	520.801331362617	342.592889470295	129.515596302789
764	764	653.328488905211	522.039596358229	345.153696603045	125.753177367125
765	765	664.540430503098	522.469031700966	346.720078499837	161.807608892543
766	766	655.393129755603	524.648292841733	339.778694353219	112.363343927506
767	767	693.979852795643	522.900730036816	345.08007411725	131.855720216423
768	768	639.770112838022	525.163605451664	345.163264625686	151.483368491669
769	769	651.897656770364	524.668508279826	351.087503311766	144.882730569903
770	770	670.239975963121	527.613385176311	343.680543222099	112.496063660969
771	771	648.144735977513	522.005670567391	347.362185110369	129.310708526994
772	772	685.659237331162	526.768884247398	342.601880581815	113.699518243708
773	773	656.283926995147	517.029759326184	341.464056760086	138.635252698162
774	774	667.931887118488	523.470698496491	346.023755964566	131.611612228636
775	775	685.89959485169	524.326601809163	347.418266237385	127.465513321822
776	776	636.383952344262	520.50906101732	347.612864938199	155.307436765799
777	777	654.170608081921	520.378720004161	340.320477326295	137.46661693854
778	778	701.036961724989	523.182746950683	346.170432199516	89.4427519054806
779	779	653.030851774412	522.090350207577	346.902819294098	141.606724857805
780	780	661.3608543631	521.29970156261	342.888027348664	130.848307971541
781	781	685.468403093387	524.945277399308	344.757482903669	159.210604575955
782	782	694.7014622599	522.448336955541	343.453907747262	112.328653271053
783	783	668.835802929993	525.466112149664	342.950062693326	119.626043485167
784	784	651.850922253427	520.622582487962	339.059151319875	117.911129641661
785	785	665.572371944591	522.504505380769	347.546562228098	112.203334490509
786	786	667.053060052999	525.229508904123	346.266299053786	124.92775786667
787	787	689.468934072347	521.759673411892	344.362938885644	133.817661068814
788	788	679.866496156048	520.329409935779	341.784581784668	133.443982200322
789	789	669.920305608452	522.339720333645	343.270780009904	146.784496531542
790	790	673.321393532732	518.065711065791	344.990237499798	158.937780971981
791	791	690.31070729466	518.707907643849	346.026075377093	115.910075429835
792	792	692.897216766138	520.169812087836	345.380737389606	153.254863864347
793	793	642.519978996626	517.377030533739	347.131903481894	132.043995949973
794	794	684.441333994969	520.577056551517	343.275613662395	129.930234461518
795	795	676.586587394576	521.736781281767	341.312701977462	151.960354497969
796	796	657.630765437959	517.832948380645	347.546505004539	132.586896618787
797	797	647.383197522375	526.011398312977	340.54726813713	101.206270476854
798	798	665.840836720561	523.27666454032	344.807976667847	115.969290089748
799	799	678.490772176417	525.865272705304	342.55090768724	133.912474880312
800	800	680.251066782865	527.987450428178	345.947288556767	127.193998765117
801	801	669.233648521697	526.169495502523	341.549695642101	130.066974518353
802	802	695.903907643613	524.996001427759	346.112264400501	102.772436787192
803	803	661.729916074011	528.439359009581	335.57059619252	122.465040615832
804	804	688.454207184683	522.054509176413	344.938185115938	110.474689678659
805	805	678.576145153075	527.54584448306	346.325018632275	118.414620355765
806	806	679.456152895076	516.604785614312	346.178475614398	121.079612206615
807	807	681.966710451343	526.792613289325	351.629126860443	150.105042723578
808	808	673.245439961787	527.134077581825	339.67181992248	125.712999610879
809	809	679.21674738128	522.068529087592	343.882182575783	131.05647759922
810	810	672.105000804359	526.150520434306	342.979791933619	138.31233954277
811	811	673.910224502727	525.023356306654	343.878290198864	129.977051701516
812	812	700.374678768528	519.576480721842	344.824512173559	106.92116425434
813	813	659.885965414079	522.335116386648	343.103544473563	144.243574143243
814	814	648.960096639141	522.143747295581	347.597097388963	129.894507080822
815	815	683.286539792835	527.16779228454	346.573741250985	130.382183252176
816	816	665.094543403936	521.480752027746	341.943884898677	141.698654972319
817	817	686.869414644833	520.360409024213	343.221691549731	130.884651273435
818	818	651.336582160548	522.653280563048	345.026316939349	128.335259052529
819	819	685.60610795625	526.66244096692	348.996586595905	139.922990073821
820	820	670.064108728509	525.285926242109	344.607378800465	117.064112373701
821	821	708.385376925679	525.641149961064	342.836460986504	157.598819069114
822	822	668.451532042143	523.25978093056	345.565483753067	120.749184794586
823	823	664.78178887709	525.494041899804	342.674075945648	129.774477431326
824	824	668.59661927782	525.040205517893	340.991323351394	113.896692946365
825	825	658.601510980796	524.333401277262	341.758516129315	136.341161218788
826	826	703.559295472072	530.68920803474	346.545494758775	104.875267993466
827	827	660.949323021049	522.362569162979	342.032738378331	150.618124960558
828	828	675.075252230662	525.006678866904	345.180882551857	133.924954844001
829	829	654.024640291594	525.221797083029	343.117435970301	130.862636346918
830	830	693.39632267721	520.94724240519	343.865493771228	150.452279658473
831	831	642.890086527675	520.45399759954	346.915010213629	158.254806595032
832	832	671.614519819886	522.388019305635	342.611724220385	124.52897482966
833	833	672.06246878691	522.624687226651	343.592260206688	126.445869127609
834	834	679.548283746214	524.677102361565	343.495737149718	116.774515844092
835	835	666.418458488381	519.41662549835	347.041470544731	118.287037927921
836	836	665.734186135748	523.727756842429	343.725986257275	136.986908970912
837	837	638.42927959874	516.928703183635	345.180286849046	125.353059388898
838	838	673.377567356227	524.115144532618	345.353746418617	121.579658179049
839	839	682.280682696259	523.463103073296	344.876565300243	106.023200781347
840	840	694.769703608941	527.024538741334	341.776504238184	120.024892638142
841	841	672.962068587228	518.157272004116	341.787820274835	172.659025483404
842	842	661.326261581242	524.717281281003	347.927618061469	109.710113487597
843	843	672.607274128179	524.542349385724	346.960014243656	174.367853035666
844	844	667.427857102025	523.237197826833	345.281051776622	115.642635751312
845	845	671.951012626266	525.118891394672	344.147592594202	128.627938053623
846	846	673.241473961989	521.965752101948	343.150731069891	115.503703785991
847	847	702.120668499321	520.862367560835	338.483045988653	114.233611805979
848	848	698.936882076332	518.844240166091	341.807408998944	126.881155190184
849	849	676.827348030863	520.727525955774	342.176529695414	145.203595130988
850	850	692.008363538979	526.28857923845	340.842408939443	149.536415422072
851	851	669.49403745687	525.634521093749	340.995949146398	112.400689632573
852	852	669.287514051317	524.403311798545	347.129566153479	128.999319799011
853	853	691.01337958186	521.172233916034	342.126999454309	153.82032825602
854	854	648.24834661537	518.347876716359	340.147976695725	148.301659055153
855	855	663.936763666943	521.315914783796	348.207568603983	127.204450390339
856	856	693.476191079234	518.905158823134	344.174783250454	123.865220204559
857	857	657.134890034771	523.036921537517	346.83830993737	139.219569065441
858	858	683.33895666975	524.635078786017	345.331539322734	101.470939361593
859	859	683.950897548818	522.936240255772	341.496260591095	128.777228640128
860	860	685.374082747546	525.683881591304	345.786009950228	125.054668198891
861	861	678.299115156754	520.082360905289	341.105355094725	160.101129596466
862	862	674.037779841147	520.96994566363	347.353954466529	132.993657575705
863	863	677.499409270351	522.662678781939	342.395883885065	135.868237064101
864	864	642.215734108811	528.069630344058	344.931067399727	154.29451026966
865	865	691.696122680836	528.224145268937	340.912562061519	144.43895013716
866	866	671.38917098296	523.349801924216	341.598435209535	129.654079674481
867	867	648.656634225716	520.928035764475	346.131006661912	147.083727812512
868	868	647.468973482613	517.661881158807	348.037476511206	149.904661502712
869	869	664.577938434211	522.68703119234	339.435708982317	138.908634209058
870	870	683.206570474165	529.66137486045	343.135698636852	145.774169918028
871	871	653.835039259024	527.743192895784	341.794038700029	155.421292372399
872	872	658.525654857011	523.661985271121	344.871281729781	95.302451879724
873	873	703.715144021858	523.168074692047	342.827478670698	127.413069490817
874	874	644.518394330593	522.714451521446	340.428042713238	145.537284892476
875	875	654.184181450716	525.575789289181	340.606402669085	129.239954385121
876	876	669.981158316263	520.454073021571	349.579778411521	115.737475634266
877	877	679.040443733224	523.239736703708	342.178969592899	136.814954474303
878	878	668.952500624139	520.960846440225	349.716595749154	146.751682802774
879	879	675.584840950349	525.015152568124	346.874609904369	151.983598997667
880	880	661.760916686732	519.467594539594	351.722841559969	113.772087510666
881	881	664.295260569738	517.781190375897	346.443627465739	166.150201135625
882	882	669.509640670486	522.050196163521	339.145837458766	133.37608610617
883	883	662.363441687961	525.538736835558	350.506953670366	125.533970841843
884	884	655.293776873669	517.841264896654	341.043798269079	107.099229771653
885	885	641.576712664179	524.280846372174	344.04104658337	120.813599412926
886	886	692.383410694263	522.97232747557	341.994635530293	115.669195796788
887	887	689.024206704458	525.07296408961	341.622842379791	149.715181461977
888	888	694.430670975945	520.97257682294	345.314940017025	118.830114564056
889	889	690.759908895164	525.428939822756	345.629939880605	163.173231461765
890	890	679.152523277439	519.761777422421	344.131911135922	114.878579945108
891	891	667.254777564013	525.942018889916	347.975120239697	116.408382809993
892	892	666.201935826321	517.066542320943	342.622298262721	139.911071197385
893	893	692.708036983842	524.470748240651	340.431829095042	143.418030145555
894	894	659.634865331069	525.742068742522	345.007318108446	121.415556044604
895	895	614.415381769399	517.454419188945	343.033432917029	132.201191826787
896	896	681.204593265107	522.895317745507	345.810898731488	111.240573148898
897	897	643.984834560643	523.133551265831	342.095154657964	137.96743342482
898	898	679.192763237348	523.27713562164	342.55130008126	157.258145045799
899	899	667.013261372199	522.484916982941	342.068067235528	115.288196111503
900	900	653.169662265321	520.523533900099	342.881028325057	143.188603519416
901	901	683.525994900615	516.000218325391	344.786900893055	114.884114310126
902	902	701.722039343505	522.617653718077	343.784533921978	137.994474880639
903	903	694.554430142549	517.831549737482	345.994450437934	121.00024860183
904	904	684.288502405724	523.148045438131	334.397386291274	102.019425795333
905	905	657.898868850288	519.000399267098	344.084208983279	123.781732054718
906	906	679.27927246399	521.392448380442	342.260424233277	139.805284154613
907	907	677.264254091924	519.817916918519	344.701704851706	118.281407541242
908	908	672.600245307078	521.181483333404	342.733982876903	133.856728010265
909	909	659.224232896916	524.914360697416	338.234410709532	161.194031974522
910	910	711.202190245776	524.682736870448	348.93257099089	86.668344361976
911	911	658.431429365431	531.018100018851	345.45200039846	142.905194795843
912	912	657.911137936217	527.635612554892	340.430052759832	123.247001500426
913	913	691.902575993809	519.99203436432	341.744400717453	128.349346760041
914	914	678.973020317849	517.32716821414	347.881440637231	132.930229607694
915	915	673.278541157641	525.089162566297	339.762853742531	141.861987058397
916	916	661.074001599453	523.014339175467	343.864900978106	129.075220681051
917	917	654.642943360393	519.410999946059	338.497205616809	165.786550177244
918	918	675.586929780598	524.655774289586	344.621808543173	134.221263831189
919	919	687.24387297447	527.323771468138	345.163925435721	118.333095966553
920	920	658.542919538693	520.535537529409	345.556215213558	130.912191447503
921	921	673.453942287634	525.523104087276	345.920497336521	115.49041931838
922	922	701.043990810665	522.559669697157	344.952035490756	112.878418126656
923	923	683.72584987579	522.394739032999	340.956864506127	118.228761297134
924	924	654.069027326731	518.812237940841	341.548302403889	135.250220508139
925	925	689.447684011418	525.441272973555	339.107273621978	109.162574514854
926	926	698.528391877981	526.807735712356	343.450242736725	144.303915530586
927	927	672.191976948028	522.211120769905	343.137680910681	112.241861215333
928	928	677.226620066647	521.688569237741	345.399438900789	158.723316009478
929	929	690.486895214418	521.968306190943	343.30760666059	128.364922514684
930	930	694.734506434147	521.961824627921	342.69235676039	115.236942613754
931	931	698.05090636508	525.202448307226	347.28186182509	147.261771564453
932	932	697.891112742206	522.384057265404	342.283369720619	145.551249269448
933	933	681.103204606252	520.027719892216	346.166780348136	157.419664423383
934	934	672.217302992439	528.109090138257	346.406320948239	137.018944218482
935	935	695.237028038449	522.704170055822	345.949964655733	122.720527554722
936	936	662.733136970903	519.507884698105	343.476735765049	116.360537537033
937	937	667.303590516789	525.349591534418	346.52069691267	129.191562750264
938	938	671.607435914627	527.2528176585	337.99008521217	140.597344094171
939	939	696.293118329754	521.513463469701	350.520372389241	133.485467239385
940	940	704.425245654823	530.76962757394	345.283598948089	114.425742971279
941	941	677.089693371622	524.443380801789	343.304193900087	117.393133766389
942	942	670.415269615085	522.518625264575	341.067185858176	165.197406755711
943	943	659.188099122565	523.843279535492	343.38617504679	120.484185625719
944	944	702.699567992717	521.103851225215	343.096555617023	139.528021851853
945	945	662.834780050243	527.391635585972	339.18273083592	135.320411774803
946	946	665.267423664808	525.215024990743	339.907999542678	114.156412335003
947	947	690.611862651706	528.186644092392	346.564269080541	155.603545145796
948	948	666.432692879131	528.010458627291	343.959176954199	115.994686963654
949	949	679.066523026964	523.068584857988	343.550953455223	126.700714879932
950	950	646.506702198994	526.899827111381	341.68436082835	129.934608827942
951	951	679.934199775805	526.325320938372	343.254665740163	134.455269665253
952	952	697.526168766068	514.680436685574	344.911585856748	139.80441846922
953	953	669.553397716189	523.097851999292	341.202945741062	143.11301456336
954	954	667.89190350045	526.875132342829	347.599640942313	118.392455563455
955	955	622.936752726286	519.052890517444	343.567022150731	133.847643432325
956	956	663.572257635317	525.314504253376	345.701117330948	128.472447956075
957	957	661.516978377343	518.260286922745	341.682989418696	104.996746174836
958	958	645.561399839552	523.905041254616	339.278542673103	93.2196016030483
959	959	675.595013310159	524.497780856196	347.704218758804	136.81238868444
960	960	654.982897478191	517.659193805777	341.103387182473	122.717965664282
961	961	677.681896329415	520.968179213689	345.466786729456	134.344546565616
962	962	660.548827895505	522.035299253124	344.200535072286	115.340964720375
963	963	672.37249654246	517.906947459898	347.422329229106	129.760814669026
964	964	655.291617367573	528.043887521087	341.890272489683	119.334525336379
965	965	694.336388840072	521.882958991058	340.041624068816	122.699209746204
966	966	679.268380880631	522.136033656845	347.285544167708	97.8030896314831
967	967	650.006191581937	523.876509800183	344.728834106766	132.012271548579
968	968	714.910629651102	521.992663241542	342.433798616381	132.828172417568
969	969	714.858066941876	519.651280633429	344.543350516922	146.591982637949
970	970	680.307758554539	521.664391933124	347.641318871115	118.394351824581
971	971	694.030141568404	528.567553420998	347.027196740103	156.664090547763
972	972	677.265453009229	522.126996875102	342.486688104141	130.922479003296
973	973	686.353289174019	525.212442616088	346.547623746622	134.187724782257
974	974	661.693826329722	521.345035813828	344.897675650622	127.114820789065
975	975	660.729712422177	518.390324624025	348.498049899776	108.324767213081
976	976	663.667588717481	526.750314929165	341.499058607289	119.392498511282
977	977	654.107663111809	522.315919813492	345.219709656015	113.28047892939
978	978	657.463680190695	526.714277251712	344.570585254081	136.226667012255
979	979	676.509299747286	525.088401429922	344.032581653395	128.007430338747
980	980	665.641192050601	520.332632742487	348.976044394961	135.133257379147
981	981	650.613715905338	522.368973530234	340.957641484483	117.690802004394
982	982	656.501905286645	523.912490868599	345.766154920997	145.358476209152
983	983	666.329833563533	521.221902034317	347.899027309445	127.649431256295
984	984	695.359191567676	526.491074373539	349.931123678059	119.816537660311
985	985	653.025166054874	520.089291540735	344.699065771571	158.441790081867
986	986	698.020189977011	523.596959731571	342.423815694078	167.211907868093
987	987	671.530561148516	521.389422042582	339.775836092522	140.695125483813
988	988	683.290340028151	522.416869015691	346.456924342434	133.267984241959
989	989	663.289251878163	516.11298741526	341.741398771734	137.048017954809
990	990	662.208739397399	523.335872189692	345.001074413768	118.441898698947
991	991	660.145231274866	523.854704502603	343.474678554067	164.285138691714
992	992	685.028588195341	517.365410849576	345.528849409493	97.6352912647652
993	993	665.030251170433	517.556750719041	339.655878745956	101.125401393761
994	994	676.915272313575	524.206437016033	346.974179945168	151.847740403794
995	995	629.500896661184	521.702347710997	341.981518782561	131.736343824437
996	996	652.75098319754	524.075300452837	348.656354798197	125.588836629109
997	997	693.050745660638	520.894833167791	348.130742635211	148.362722275344
998	998	648.924459657614	522.816307860278	344.337142568688	138.45211897263
999	999	676.003549000019	523.853528210899	346.277510904705	134.0674632845
1000	1000	669.463150867724	523.599492987907	344.525245227082	105.281335506453
1001	1001	658.820979878471	529.001806064029	341.733073692134	146.816927822427
1002	1002	703.019212243894	524.329225830181	346.894152311737	96.8620242411988
1003	1003	668.236131178733	525.370067532706	341.76691020755	151.414154015797
1004	1004	655.849761981742	522.854493777429	344.105645964503	154.533781800756
1005	1005	659.852221600572	523.156265221232	344.854938941133	133.335771736369
1006	1006	663.511048259544	520.782585982612	343.296339709148	149.297207940848
1007	1007	674.036176837073	522.854380388058	343.179943808835	141.2763769969
1008	1008	690.468324906482	519.539467467456	346.867448292181	104.526901440706
1009	1009	673.950564906227	521.824624663605	342.014860397045	103.58438625808
1010	1010	679.859743575279	524.271604845088	342.6403558113	103.865364108415
1011	1011	675.127838916794	523.563333480507	339.707087181513	176.165480620065
1012	1012	715.07094047298	525.189281023279	347.494975344211	143.867916189935
1013	1013	635.741048980485	515.694446481473	341.959092573773	124.726950103184
1014	1014	671.233139195346	525.38078138743	344.884703850663	144.448858371895
1015	1015	708.776931257482	519.022736639357	342.160408212099	118.786943282704
1016	1016	685.707007730081	525.191550357532	344.835601733187	134.166498709595
1017	1017	655.980882856778	524.336633062885	341.266238456	139.166951457062
1018	1018	677.020534165706	524.29688888266	343.148517754866	103.999846887124
1019	1019	685.702684109096	522.028139123623	338.746302560666	112.119383086191
1020	1020	677.332066963656	523.382101330284	343.892332879313	129.887883459136
1021	1021	661.22017302823	520.976612919257	342.599758666907	135.219718595555
1022	1022	679.929174274783	525.79341483223	338.769735698498	110.711616648403
1023	1023	665.789082666871	521.977839491238	345.565770399791	150.04990075862
1024	1024	671.121165512666	520.026104943541	341.581710088027	137.188264886803
1025	1025	687.607849914703	522.21481385442	346.142784569082	116.305355724581
1026	1026	655.669839863674	522.479988905554	340.662007260771	138.260308819143
1027	1027	647.354185294502	526.064376468333	346.787977479822	118.77258519459
1028	1028	685.225981326792	519.90868508527	342.39702325667	135.907936381177
1029	1029	653.802311693492	517.875347798795	343.233733993187	126.94133711591
1030	1030	648.913722834006	520.107882441656	341.155395713741	137.092420830484
1031	1031	671.882200217743	519.032238380851	350.737413163187	147.14016164984
1032	1032	653.284027186286	522.219715808223	345.888571577393	126.136371932431
1033	1033	663.494498745317	521.05021443589	346.778032537277	168.895214909912
1034	1034	675.292547573979	523.907073299499	346.446694969376	144.045041125157
1035	1035	673.034002338887	521.351485536414	344.939452590849	155.642779106657
1036	1036	686.771028453404	524.684390696792	340.116653005631	131.462989577897
1037	1037	639.349953598906	518.358495812446	344.436291983662	141.220261600686
1038	1038	674.399819979129	525.413551513911	341.177423850724	90.6353619982704
1039	1039	680.167452158465	525.652885593566	343.992991383288	153.703150126582
1040	1040	674.861848006045	529.150903550913	340.375578165207	131.029502242127
1041	1041	711.029544622977	522.289143868046	349.03221138167	140.217643367765
1042	1042	661.322411504471	524.08153875988	341.789194164409	112.651549640181
1043	1043	673.272718848435	522.64052100591	345.253314235687	113.057090779704
1044	1044	665.887448144663	523.829940418834	344.551179386043	146.497741324612
1045	1045	664.31892671436	525.502714205888	346.110754669307	115.09057726483
1046	1046	669.125819329308	518.913476579048	340.34669649495	117.255166993415
1047	1047	650.333609149276	519.796492016829	343.2717519598	115.805842318798
1048	1048	667.688701568772	524.945604023445	341.202376232791	122.11626411768
1049	1049	699.167647687653	520.050325994775	346.684302343705	102.04771875086
1050	1050	673.966589324049	524.189360301725	346.501264117103	163.353014668723
1051	1051	719.525108595116	523.150829895743	343.568620394689	122.299921273957
1052	1052	660.962788797491	523.305599608237	343.281860092086	141.519173166141
1053	1053	657.853446577035	521.460334972099	345.914955457573	121.818968797679
1054	1054	663.059481568023	524.987959024283	340.639944844184	124.776333421288
1055	1055	669.661772902074	522.191149757112	349.78136703907	124.619110406026
1056	1056	669.840232646207	524.309878852873	346.759337373323	138.504473437532
1057	1057	656.470310829966	523.122228190597	348.801000354683	149.220969098199
1058	1058	677.153062600002	519.155093714049	344.352225729215	110.496814864907
1059	1059	675.710947577907	522.058055235392	340.660307607759	112.263083583919
1060	1060	683.407348713468	519.836702401598	346.128989950018	105.117655373579
1061	1061	668.054060417955	527.651446717043	345.84481630613	139.745046085842
1062	1062	697.804375281955	524.690040973631	347.571132042429	165.988211179079
1063	1063	680.967834588279	527.319260584071	348.883856508532	127.657627547517
1064	1064	685.277655255179	518.640383787828	340.26200976589	166.102735053051
1065	1065	672.135275884998	522.226932895488	342.159276649914	155.422676368723
1066	1066	680.763705769514	522.597657068646	341.935722915227	143.69299488884
1067	1067	644.200809581587	520.096663657925	344.384363803275	124.729899239001
1068	1068	685.246838178969	524.660309960164	343.04447947534	122.184315475457
1069	1069	682.225042944029	521.946992801041	341.394330844111	147.020909867932
1070	1070	666.986078613584	521.383556386348	344.347384716047	119.620833162597
1071	1071	668.523395285281	524.737935875425	345.688713704123	90.0500107889506
1072	1072	697.596943691234	521.834633853445	343.219474813524	163.047337181883
1073	1073	698.194161541602	521.55675395824	344.727212115994	135.359036000047
1074	1074	654.089924890165	523.26118647686	340.722759739369	125.155669599268
1075	1075	672.725830825617	522.807903499597	344.546758743293	122.469530261341
1076	1076	652.471798414939	519.398135698219	343.888890605991	126.690860853485
1077	1077	641.2476204427	518.728121832272	342.582760445091	139.748115341696
1078	1078	681.753535827416	516.428395908406	349.507467067153	117.521536855956
1079	1079	653.644664978108	524.19858150163	341.532761661999	123.324311774498
1080	1080	635.941536523749	521.963227788846	343.147692096902	119.33683288884
1081	1081	635.125303845289	523.570754824309	340.637956926969	145.870754105849
1082	1082	659.510432908509	520.218842540678	341.508176217886	141.586849748858
1083	1083	648.805107062327	525.011160230798	342.69345620357	105.276405964077
1084	1084	671.114928746013	522.034410696	336.202861879932	131.865642573123
1085	1085	685.476975020513	522.878788455575	345.505467750481	138.776572717851
1086	1086	680.136590553988	522.866917595521	347.18123808997	128.789708836914
1087	1087	666.035964501053	520.662879553511	344.606609508244	109.984101602759
1088	1088	665.242932083379	524.405706994837	345.669964934491	151.870959977455
1089	1089	707.402827703319	521.678873608466	341.829314675816	128.773768058331
1090	1090	683.749993445963	523.717843068943	348.150669783174	145.059462166913
1091	1091	656.662450155057	527.710560073747	336.686186486346	134.375958097052
1092	1092	690.89999322789	522.019122329901	349.786283850347	113.646787437097
1093	1093	682.250950027991	526.918980374464	342.181208047023	140.374688942656
1094	1094	633.952283985713	517.998354498388	348.263569116184	141.176026295502
1095	1095	672.111636886122	526.039226720148	341.897003963393	138.157669475115
1096	1096	672.195703566393	525.977684771978	345.840015017598	146.36280978416
1097	1097	707.347888917678	528.297077519979	344.100043007633	129.41294889234
1098	1098	686.394786608677	520.04796784625	349.164418172201	150.85986411271
1099	1099	684.645211545158	523.846421362865	346.653408799855	125.83198011241
1100	1100	697.158791257543	524.704250753357	344.958114035894	130.330083960811
1101	1101	687.083726127748	524.690583850892	339.997963165971	153.770203372897
1102	1102	659.557665928322	525.389367317614	334.364472850494	143.56735745056
1103	1103	657.870688092922	522.855694006064	342.259013302903	146.319750433917
1104	1104	668.69965348543	521.379007242235	339.42752756946	145.63316397121
1105	1105	631.77730969458	520.91048836934	349.798518496964	134.29511070035
1106	1106	653.253281831667	518.614243807217	343.83742910416	121.1329139429
1107	1107	676.051662283601	517.986218793753	346.075037133783	125.208150636502
1108	1108	669.079755781212	517.110929233163	343.016073331387	124.872717617404
1109	1109	695.844473679151	524.468900125216	346.802613264741	139.888681263852
1110	1110	666.497955500655	521.565654924401	345.320263911427	123.641368036668
1111	1111	697.042089581035	527.579169386135	340.155726365842	142.92060704671
1112	1112	684.206620775645	527.571679574029	350.032837686727	124.630514370463
1113	1113	656.339040333867	522.438547815518	345.535354992186	127.998300339218
1114	1114	692.71037911375	525.254086942514	344.931589624606	145.92854014379
1115	1115	668.290718787452	520.403122984674	351.495819625005	140.941451123227
1116	1116	658.888817650721	524.219480422909	339.183210999945	170.262317696201
1117	1117	658.168873613086	524.588143092354	348.114937609162	136.237987564964
1118	1118	695.961085620328	520.957702381196	344.231186216961	128.322809579016
1119	1119	670.515196685307	521.902469825705	337.700104458987	136.795848531269
1120	1120	700.483678089679	522.813235317517	345.533293429113	163.905819079517
1121	1121	651.333034757913	524.107893359339	342.035088763208	132.068423092494
1122	1122	686.429296759477	523.786385659805	344.549777494815	124.76358533948
1123	1123	675.1665286543	528.242180820605	337.519454480734	110.254379694978
1124	1124	685.216715104053	525.603201997314	351.733112127055	197.815440374018
1125	1125	658.410337754981	520.697446084943	347.426351165149	145.867546384274
1126	1126	634.039013949825	520.262912304543	342.794046101665	142.702592425755
1127	1127	662.595623435304	525.383535340179	338.392803039504	145.280427656733
1128	1128	678.704897634367	523.762310924568	342.774913890289	156.777657982623
1129	1129	638.20377326744	525.530736823176	343.169092471546	145.067019186805
1130	1130	664.027662949498	516.983851538759	347.211726342941	147.825216949997
1131	1131	685.451989440007	522.173714655984	342.422612879932	108.667328359156
1132	1132	676.528259776998	524.596238716449	345.564927396173	125.225925607398
1133	1133	689.549161428282	523.016869153834	342.795550982984	124.525631752334
1134	1134	693.860038540181	524.545520236074	344.965459051279	159.750929656369
1135	1135	653.348582395468	523.821235570899	346.850951710109	150.741834087319
1136	1136	678.09178666261	521.281877623022	339.889871358717	150.153303508604
1137	1137	646.072696569572	520.694612483112	344.531000741646	125.409951690488
1138	1138	668.817422726771	521.830642239225	341.217000890623	132.570287729582
1139	1139	674.289626615925	520.119188306675	341.619665284864	122.04499291679
1140	1140	660.241847627374	522.60166175654	346.536255751608	134.645562583035
1141	1141	692.8102854371	524.843757053461	344.208055588889	126.891897701678
1142	1142	683.762091261218	527.899938539521	344.604250491179	138.710616470423
1143	1143	667.97419922267	528.179832402185	342.961788142753	122.828138452653
1144	1144	659.443257634376	523.256692861734	341.079858254463	129.98424216948
1145	1145	699.164263071136	525.27888748345	343.378500589075	143.777582336017
1146	1146	678.513665027284	520.917357257842	343.16077565853	101.211435377786
1147	1147	655.492837051836	525.022786587055	346.152279315235	142.861105939736
1148	1148	681.811906427937	527.244118138565	348.007970395822	147.151477704172
1149	1149	662.195846363724	524.35650345228	340.204655098012	156.375057742103
1150	1150	677.590297023587	520.916817988358	346.053127068024	134.958333329212
1151	1151	664.06705550786	527.206823350785	341.613176656373	116.919315682372
1152	1152	667.713346384054	519.402595777076	342.622437721644	130.241793667713
1153	1153	689.70781933278	524.408789580664	343.036909553285	130.53948435941
1154	1154	690.033759316938	523.037899096156	348.321256884114	136.733378626653
1155	1155	674.048798939095	526.23782370712	346.907086898002	125.154456333672
1156	1156	706.514451641177	517.770297098766	344.046910970681	128.700985050086
1157	1157	675.9138639359	524.70336144485	342.597896626903	99.9390302497718
1158	1158	677.061329221887	519.970798471521	342.36385777726	129.556836026531
1159	1159	660.318886928921	526.260438035031	346.830576691638	125.541744970522
1160	1160	686.832796639153	519.037254962984	343.107849261751	146.554845699433
1161	1161	648.474536877377	521.689427644269	342.673843783911	124.81262136656
1162	1162	674.427363632502	522.983845198803	345.396448147972	165.044706247691
1163	1163	679.972631547978	525.617148131913	343.199810424898	147.122506668547
1164	1164	666.519654443654	523.627033297906	347.952155187634	134.658836510729
1165	1165	646.164981563459	518.449755681285	343.661555698376	170.323998226939
1166	1166	652.457991574716	527.235325228282	342.501782677132	141.745903675109
1167	1167	676.198591444907	525.301899322836	344.641169042072	152.969293793015
1168	1168	646.06775152444	525.221348184811	348.881770762964	133.785278594985
1169	1169	673.814250320924	519.822475587226	344.549547614999	119.268399017207
1170	1170	676.14957226772	524.737201571111	344.923343910093	128.110809642067
1171	1171	666.5310572005	525.579866116613	342.853167346759	117.584322883033
1172	1172	681.995662593573	520.735109144411	338.000263906244	114.322498428242
1173	1173	662.790415088786	521.604021388157	342.53572436069	125.085845962502
1174	1174	668.187373093103	520.004052784346	347.460992360934	141.171583936598
1175	1175	653.502986081369	525.376270452833	345.579765661322	120.795886662194
1176	1176	662.834969538539	520.062131210246	338.852625180648	123.000370925638
1177	1177	697.291250515688	525.271926047584	345.299350075544	145.80963585559
1178	1178	663.864294598011	522.940961968762	343.979103509782	131.544111161704
1179	1179	669.436930172384	523.459894514777	346.128167780542	120.016057581189
1180	1180	661.730429768297	513.828450206806	344.995410286464	151.797914462438
1181	1181	667.36923133279	518.341424700584	346.427424238112	120.577928789384
1182	1182	664.283928282522	520.496923199118	353.273285578169	138.397499273702
1183	1183	667.193044167354	523.581249418953	341.316570815727	133.061742450115
1184	1184	670.168355812204	519.801065464733	341.235540474866	153.628236918348
1185	1185	656.442966755341	513.581778628526	350.124793564496	105.644270923617
1186	1186	665.858834868437	522.362419036134	345.238975077185	136.781534619188
1187	1187	670.957576812726	525.634704701115	345.602202520054	164.721588167903
1188	1188	681.859150419779	521.416015972195	343.818737187011	161.339922990711
1189	1189	673.650652735119	523.075034822504	345.848318297576	147.227683908754
1190	1190	653.306223110767	524.586104647584	343.969122927965	134.577932232962
1191	1191	702.834920258362	523.050131878678	339.306395257405	121.482364518326
1192	1192	666.125452200117	523.98806968683	343.902140254176	131.983288373855
1193	1193	632.435888930925	524.66265278812	339.023280018573	135.913208804296
1194	1194	685.825113879858	527.862764578459	339.505675893215	125.4492979157
1195	1195	663.628582887128	522.152680543042	342.160329411917	168.101360717338
1196	1196	690.902085617977	526.856509081406	349.220709843586	115.805425875394
1197	1197	612.111069627518	528.572106537837	342.594200397374	135.346044586252
1198	1198	705.008579517234	521.401985408264	341.065078257496	135.053283928506
1199	1199	651.960961256444	520.956746794838	342.691492584374	171.951520623506
1200	1200	655.359120072324	524.247194604007	346.15015403824	117.3115661443
1201	1201	682.848946712024	527.096596989362	343.850767486823	133.492470330192
1202	1202	676.894210078172	524.440068076508	348.966135817125	152.517411175186
1203	1203	673.460848882019	517.909467196159	340.163642807899	136.551331546839
1204	1204	660.665163302963	524.207702306062	344.909331113877	126.386714056251
1205	1205	683.891450249982	520.266239436342	340.419868358976	147.023104689379
1206	1206	678.317102069061	524.924358489846	342.188802259229	118.744117245073
1207	1207	640.776363180688	523.775203367149	340.168145298904	157.225146552661
1208	1208	693.368342575894	525.615596508815	346.371555558018	133.08035868948
1209	1209	682.425102277371	526.958645299283	344.033545712258	103.424221256957
1210	1210	681.214037229642	526.726494826685	344.303616941524	104.376966932638
1211	1211	693.601007110472	524.734290410253	347.782874037634	131.214506154661
1212	1212	672.923631829956	525.68612931562	341.764653401238	120.844553405688
1213	1213	666.544104156986	521.017607215867	340.995855823548	158.382317984781
1214	1214	677.814850637395	519.675769912126	338.015442409912	117.292728302626
1215	1215	681.466218940535	518.513587673103	342.403250191866	121.650086207742
1216	1216	648.89670747232	530.31987731022	342.284066089326	144.592493809737
1217	1217	661.01146060854	524.167889282038	343.167764183776	115.862976589093
1218	1218	665.549338225465	523.737773471945	345.193373905656	123.851142483886
1219	1219	661.256245082875	522.272783558828	348.623899313635	137.989073348761
1220	1220	688.353082481591	523.779599094861	343.883226723279	150.844726290708
1221	1221	666.071834110714	523.203309164364	344.917090636675	144.936521022602
1222	1222	665.339453540012	518.298560333826	342.923877247973	177.287034464334
1223	1223	680.132503686745	522.440159772538	341.598950278372	124.933749919085
1224	1224	656.816454377707	528.846594352281	343.80214685667	135.955966033619
1225	1225	676.642434418018	517.730058981915	344.87202987971	129.202423155968
1226	1226	695.960621013643	524.819047460162	344.540655399856	124.273425244959
1227	1227	684.129486886227	525.771020293521	342.144236143049	156.741088201034
1228	1228	654.4494753962	524.922174146121	337.666821540125	111.270000536484
1229	1229	675.372649639447	525.295302024851	352.99556376	142.417966926522
1230	1230	683.358348581988	524.187296566114	344.667565058428	121.235608973537
1231	1231	688.46380573327	526.395307292387	347.468066427442	108.951641690432
1232	1232	672.513012383183	519.96443682598	343.150951236428	119.104425709764
1233	1233	658.558808638121	522.562101281369	346.857148035715	137.997450180586
1234	1234	635.395980411121	525.031877965338	350.14173463333	133.800644337874
1235	1235	683.576854152591	529.145817864725	341.877902822604	142.462042006513
1236	1236	680.460380468597	526.700032184533	343.858083749467	131.097434114125
1237	1237	667.95952858468	517.525884878582	347.189547062482	122.830871147841
1238	1238	654.532787388479	525.485099128234	343.90946041014	144.997729621867
1239	1239	687.634433146115	520.528094500426	347.582669031697	89.9988804070352
1240	1240	664.075764074326	521.328469023644	340.385432776179	121.01295883957
1241	1241	668.837816376173	520.090435086571	347.999055093427	141.146664668826
1242	1242	644.285314915211	527.174909550679	345.22953380583	146.959982807415
1243	1243	658.220665217799	523.236992686202	343.494457096481	133.065826849695
1244	1244	687.328336240336	525.951869986101	340.528385011879	141.623263505514
1245	1245	666.35541885846	526.698211184534	345.059750468833	123.431826898943
1246	1246	663.732916709654	521.60230098491	344.076935028541	103.588268288599
1247	1247	654.965572288066	522.301957833946	342.975427385335	135.343643412792
1248	1248	694.807924468519	521.136749609553	348.891168464311	117.485018408612
1249	1249	684.258292413193	523.565188022679	341.937578785457	127.704739062774
1250	1250	666.196954133988	520.805823875722	346.080999781629	155.601219098796
1251	1251	653.032062098927	515.689099574833	344.035169411994	132.214746316056
1252	1252	667.863088462773	519.36043857479	345.366525859627	140.733664687478
1253	1253	681.648008823317	524.70390424198	347.970509757372	135.827425152893
1254	1254	684.267538708706	522.43758426904	346.911288566861	149.278264528325
1255	1255	667.013311361522	523.909501988099	344.382970952053	134.197673326453
1256	1256	685.261792947223	529.729142148731	340.671062098807	159.781300983668
1257	1257	683.491313089034	520.445437914909	341.261169362525	129.267305938654
1258	1258	646.025529399912	526.936075023568	344.328870702363	125.964357990904
1259	1259	687.032218592999	528.56545140586	345.209492012382	105.585405286164
1260	1260	671.730527003939	524.995276337306	348.159249320808	98.5068532307005
1261	1261	693.193266368556	523.008461704679	341.416408901708	146.377203313613
1262	1262	687.611185643376	523.290334792481	343.44986746766	97.2369745928592
1263	1263	673.129565903062	520.720384862593	346.968100718427	122.356712472828
1264	1264	677.125500409022	524.74648763812	343.942737839066	78.0795521338504
1265	1265	640.781821924584	523.483469390588	341.269946325801	150.673766408095
1266	1266	677.849309388363	518.833583321479	342.547395873687	154.307295357437
1267	1267	672.30322225274	519.795782369693	342.975692034808	161.275735342298
1268	1268	699.910336082196	528.264474219399	350.109911679484	136.681144167128
1269	1269	685.979240039194	520.655120342517	343.053979079391	101.547436339174
1270	1270	653.316276827673	531.620998695798	344.943565772142	127.003867242836
1271	1271	679.159538969194	524.244517294819	343.909794755888	178.676167497413
1272	1272	675.806476308475	522.833484493848	340.501655092123	144.285497043943
1273	1273	670.911387665178	519.81251232648	341.226299251577	125.945660590314
1274	1274	662.078443972143	525.127507663983	344.954291295061	137.262360056593
1275	1275	672.129456234318	523.056987947396	346.869356558639	119.429236177559
1276	1276	665.263929128701	522.287067813097	336.631866647188	140.605358122411
1277	1277	648.108886988445	523.265909904809	345.907684036122	133.582826278679
1278	1278	689.5911051131	523.217777460565	345.5291347616	130.056475120106
1279	1279	629.81435176965	519.384328523031	345.628807743662	121.369834527385
1280	1280	655.208337953652	526.007499651119	342.169096194498	127.413177506846
1281	1281	660.261454826726	519.449669262876	346.539149440438	139.594735897482
1282	1282	682.167093991515	528.059692991845	343.549343043333	115.59885751087
1283	1283	658.924940539504	527.185363136839	342.824808056453	126.688910977502
1284	1284	693.47212929294	517.716353826474	341.706566240302	176.244872290628
1285	1285	692.967178779277	521.256609001011	341.332433380676	127.450535931117
1286	1286	685.386955077527	516.41735393874	348.528328975407	111.660210593507
1287	1287	668.871630138124	525.106960681127	345.317240130577	134.414074938844
1288	1288	661.070073714458	529.076428416884	344.829052870694	161.258451456311
1289	1289	708.745570187919	525.759021046972	344.831424264376	121.629399873946
1290	1290	671.041328633251	519.666771651582	339.950675945226	153.996749230578
1291	1291	682.161047724135	521.000640785219	341.719688795825	158.941192975606
1292	1292	679.065184572108	522.132981645409	341.582543110414	111.287677181046
1293	1293	682.682992534028	527.641066395364	346.590353267297	138.702744690768
1294	1294	677.526174392533	519.58100272653	344.405912704586	130.627696347621
1295	1295	657.799700483011	522.253588003567	340.551940663749	128.128513443712
1296	1296	677.332156207691	520.855040379453	346.284280188807	146.14416763852
1297	1297	643.483127491052	524.468871423858	347.508918253736	119.423619053868
1298	1298	683.11484560213	523.913486589358	346.153384693165	131.143966823735
1299	1299	678.241513173253	526.592567799784	348.330516556068	106.61660856551
1300	1300	677.699414498351	521.930221402352	346.46709774995	144.442908841394
1301	1301	681.001542711333	529.294047055314	343.747302938837	130.018744033039
1302	1302	666.61782588052	521.9243401272	343.294067669423	121.706663125348
1303	1303	694.279339320904	520.204702480152	342.05128017592	140.810927291764
1304	1304	684.556297628829	521.730001984991	343.624732864148	151.823208212086
1305	1305	680.438172593326	527.401723528902	345.244375078726	148.498034319318
1306	1306	685.863285746951	520.774696457885	345.685448122491	140.570137430504
1307	1307	694.227146543562	516.9318350146	344.338591763737	106.944964358538
1308	1308	688.524761145171	518.079572668227	345.844463856069	159.634682248849
1309	1309	658.367501366145	522.967628527975	345.545440131013	147.18119978778
1310	1310	673.109315567229	522.585781503991	349.861759484654	130.011841844582
1311	1311	682.668335696234	522.698903832635	346.900812470533	126.144389668344
1312	1312	664.474702974894	524.113324125268	343.271830742169	131.903065208156
1313	1313	654.843625896649	522.78410157368	341.467943046041	120.206808317455
1314	1314	697.051401663282	528.841931915704	340.570080741396	118.490592010413
1315	1315	672.430932732121	525.258235961063	344.936993405153	123.186868890669
1316	1316	681.317144736582	522.154602479323	348.388525696885	123.667464634304
1317	1317	681.188579660753	520.630358826426	341.087092059813	101.964948457964
1318	1318	685.157171537095	520.334932972667	343.476047501397	149.61013490882
1319	1319	678.717017553155	519.479583554444	344.886186785308	154.751554467705
1320	1320	660.199372570089	520.485408278457	348.157664253946	128.444219111485
1321	1321	650.612484600512	522.967602564471	339.308201013481	124.35027129859
1322	1322	683.977266823151	521.652446945453	341.04334662121	131.093318125993
1323	1323	658.227597047005	521.584680398652	345.136612639135	125.693496482382
1324	1324	651.392503316181	523.806510360275	349.148530145263	138.779452077923
1325	1325	649.503032585227	521.098593819893	339.007635585604	177.403238544358
1326	1326	681.056213654713	519.204517857935	344.715206332764	91.5120132848048
1327	1327	660.817527439151	523.611061479788	344.031457544639	133.544829059702
1328	1328	657.808099515404	523.555959654544	346.698535304508	110.910365138291
1329	1329	650.550060882149	518.750247218666	341.677140509424	124.882013801077
1330	1330	697.001442997574	520.277330513978	339.059544214843	111.947219534225
1331	1331	665.854799345736	517.822180301765	344.296799800979	149.249748242092
1332	1332	689.708047936534	522.532100603278	348.527393290177	140.91767072097
1333	1333	672.81964479988	518.415898255793	344.859588567399	120.244321716052
1334	1334	675.791751563985	530.454578263347	347.758683039696	129.726168311879
1335	1335	634.7970930655	526.48713659379	343.393707765204	139.534334995328
1336	1336	701.004402798238	522.562001569097	346.546577192739	127.460605475892
1337	1337	681.945410079262	519.329690747626	344.957194022923	152.086587012606
1338	1338	675.172106423769	525.479434878119	348.546590079138	139.990915744447
1339	1339	666.982722214495	522.076669779172	342.380174574293	108.207518295771
1340	1340	683.39203805805	522.8942265481	340.206606452897	136.838883003549
1341	1341	680.524387051135	528.595614700321	340.542602117027	130.250462341808
1342	1342	668.887231111838	524.901144562715	347.471115961436	155.87740920764
1343	1343	707.772250007421	523.082710189763	344.399101256607	130.201776623275
1344	1344	666.479675519096	524.69912202639	348.296627876932	123.433414430784
1345	1345	673.159050323482	523.258978062006	348.811528062985	134.582017640667
1346	1346	662.119368400232	523.996559117857	350.427428978525	169.989452760771
1347	1347	685.400622555724	523.023775411074	343.318095859429	130.764893536893
1348	1348	678.525393918637	520.644791864763	346.388289096328	156.122830362796
1349	1349	660.885240812827	518.664348500632	339.128302977116	144.432617233082
1350	1350	701.610887582049	523.561706319753	345.116573681477	130.831495314255
1351	1351	702.688183331788	524.688046064993	342.812944004985	139.764576533164
1352	1352	659.991873664898	520.229066576289	345.488149266053	130.277883227322
1353	1353	669.279974721137	525.804379945416	345.834322569204	112.265430633776
1354	1354	662.376697331564	517.679456630535	340.848458137425	121.4897076807
1355	1355	656.275868166078	524.665398778826	346.595956516339	126.051616995863
1356	1356	671.750665483649	525.785230765579	345.180927943774	124.383226027765
1357	1357	663.199965460935	523.784706235481	343.558143973801	135.46626800497
1358	1358	653.148186527668	521.076518277895	345.265470236651	142.692624931155
1359	1359	682.38813042312	521.564467531765	341.510051167685	96.4201665084672
1360	1360	670.901817253516	524.858294703913	345.424569222586	128.958216914914
1361	1361	664.798839246513	519.125870648621	342.445405774936	108.623635959817
1362	1362	642.507491136679	525.039109286909	341.617261669874	108.940528283396
1363	1363	695.275204540383	522.223304009219	344.127184041614	115.709107588445
1364	1364	669.269692158749	526.698219799474	344.158007055605	123.568074298924
1365	1365	667.379908509235	520.293325528725	345.395355475116	125.192064423998
1366	1366	700.688515395161	522.573796126743	347.980543136957	122.85604780491
1367	1367	674.716151724947	519.161437619814	345.066826216269	121.950547125446
1368	1368	667.39903385566	527.866885360616	343.120113203049	116.416404464729
1369	1369	686.598618285594	522.32942582252	342.898234422138	129.122338139328
1370	1370	681.690923942194	522.42222664856	343.481956945981	146.042990970945
1371	1371	690.303613811777	521.548127139298	340.187379951345	118.809791817546
1372	1372	673.099733824923	522.781698492956	344.431853226711	135.328663261263
1373	1373	682.061987169036	525.683629112175	347.57251667284	140.832019569483
1374	1374	700.209691856753	523.053242606256	342.33237462059	138.379677571589
1375	1375	694.37160973302	517.774737762184	343.207386545641	141.634566199249
1376	1376	681.086254691141	528.599940643122	348.65766124772	128.649140320739
1377	1377	647.139145187366	523.476118642295	345.327204838321	121.530547883134
1378	1378	641.749408226288	528.001984888748	344.981243725688	120.130762142116
1379	1379	696.668014696949	517.864704376352	346.837669616081	137.892952772259
1380	1380	656.255145974759	525.842328680072	345.671837059389	128.27106613864
1381	1381	688.464302011019	527.452846784368	338.934465120987	136.676503886347
1382	1382	688.683320988044	525.370418847772	347.126681555795	143.613875485831
1383	1383	672.447603141401	515.490794353484	346.67424862921	139.730440775823
1384	1384	686.347276160568	522.791809754019	344.697537003635	127.331208595126
1385	1385	678.501353128509	527.821719947687	345.550801672893	146.774764089063
1386	1386	676.981861826107	521.887921425823	342.109645413934	98.6431971305453
1387	1387	686.722915623074	522.414499036339	347.67540311217	153.402273829125
1388	1388	688.698725690518	522.371485513883	338.922436868056	121.729063482376
1389	1389	683.310034125691	529.254647171789	344.507311928354	139.587715066436
1390	1390	699.51581386452	522.296463479806	340.794277145853	148.126802262119
1391	1391	682.84962372784	522.964132145696	341.590578699673	123.357007141203
1392	1392	675.241761783049	526.381421532565	341.93586296712	124.936379681451
1393	1393	653.826551943348	523.82487811993	342.031512242009	144.155278851927
1394	1394	687.872758514652	519.378435762757	344.148562376141	130.417437980471
1395	1395	666.680816688139	521.390431580666	346.331718159986	102.861293897408
1396	1396	665.957899485014	522.23729986236	348.586166969798	106.358506011777
1397	1397	692.660132005546	524.280162941142	345.203117483049	133.125576304773
1398	1398	667.369741667092	521.928961965574	345.568782155873	127.800480875842
1399	1399	665.258736636382	524.444320244418	342.456736910704	133.851284494631
1400	1400	663.094373906503	521.012876951088	342.48370956445	108.674813170283
1401	1401	673.167072349486	518.993954353017	344.093151735487	129.755941502259
1402	1402	689.775568548649	518.11362988166	347.852352462686	138.926250349181
1403	1403	685.450852505673	524.03576545194	348.217883032697	139.176649530528
1404	1404	641.803516620523	526.528300363253	345.397673483278	131.147675599487
1405	1405	676.169301063082	521.408398293697	338.695034637421	105.870955857315
1406	1406	665.836757099847	525.659049891204	345.99964080307	129.35353581562
1407	1407	675.069298453319	516.139662091486	343.539242143784	127.766821229322
1408	1408	680.407944449866	523.40058413958	339.705798873222	124.778654117366
1409	1409	631.032822109808	526.508352194716	346.140491003084	138.856173067039
1410	1410	660.624510505001	517.582732052398	340.828533562338	147.303082383454
1411	1411	675.604063922716	526.695908874311	347.707626546442	138.828473558135
1412	1412	699.359773996478	525.282043695294	343.250090147871	109.110029084354
1413	1413	681.897970103245	522.155480992924	341.494620387442	143.491309960434
1414	1414	678.412464426475	523.339915780368	347.828093687362	104.671692854364
1415	1415	645.315292266224	517.515324121934	342.485540740627	102.893920870228
1416	1416	655.850979914793	525.084941836659	339.328189515422	115.227402075408
1417	1417	664.373813815906	520.703894904784	346.166819384708	128.476059299058
1418	1418	650.09258088178	520.206279438406	347.267266207001	105.530329535097
1419	1419	673.112171400231	525.392812012471	342.933717140251	145.985828896685
1420	1420	657.20454534442	525.416544034704	344.258872450778	130.200330173977
1421	1421	685.446035719317	517.731943530364	344.00834242085	107.604708789363
1422	1422	677.617029646851	525.257789298873	347.479552050784	121.16114799251
1423	1423	653.994672533988	523.889669542524	342.293161334496	135.137661390501
1424	1424	673.776769599371	525.995336171546	348.021403853291	142.674806815476
1425	1425	693.30353873141	524.998137742889	336.264283945789	152.267625315436
1426	1426	682.178614752575	524.388782560233	344.003457518551	136.129318144075
1427	1427	649.155104852382	526.797093473275	341.863446160648	139.517778007322
1428	1428	640.974026039076	524.216146205598	341.262405273915	166.351314448347
1429	1429	674.956711314697	520.868361073992	340.740843966032	133.675271174358
1430	1430	670.612120922625	525.770191759354	345.000653375605	143.346924184311
1431	1431	675.929160973565	516.125769893912	341.787812429674	99.2297276211072
1432	1432	674.279784312949	524.927766431882	343.012344653207	144.986481373054
1433	1433	675.387373455868	526.288078321148	342.450260056725	114.099966805535
1434	1434	664.556264795523	516.421037217426	351.52257018399	112.531774238037
1435	1435	666.086755186802	524.024693992954	342.132858650446	123.669357545712
1436	1436	690.535049737967	523.240037890171	343.919696918534	131.016759276188
1437	1437	705.424778314469	517.624465083514	347.492756469852	119.240549513829
1438	1438	684.038986992594	522.82149568485	340.644408670665	112.404518181373
1439	1439	669.692158121655	521.697062385428	346.231903107195	130.604886236324
1440	1440	683.316511960675	523.595877079197	345.264810421319	122.969153838697
1441	1441	681.868262278115	526.093390328542	345.051830897684	133.234569205461
1442	1442	680.884656149074	523.643356200486	341.780307836629	145.435714441765
1443	1443	681.516542841876	523.307853316412	339.332991197454	129.448083542274
1444	1444	657.694948405028	525.988605506536	338.729212619175	117.237106718846
1445	1445	660.873172806997	523.870222944631	347.968879511099	144.707563848588
1446	1446	687.074497189943	521.825163965535	341.721282244841	132.593244743791
1447	1447	650.625955318777	525.250677216549	343.866680052475	116.309093929825
1448	1448	652.406340806978	529.628889612953	344.631592540897	129.720010264614
1449	1449	697.007362623928	518.074454513031	343.897503041239	140.297526457517
1450	1450	649.283632318702	528.835112314928	340.142677428942	101.343681180548
1451	1451	688.930734076023	520.492996350552	344.264158067741	152.781219491528
1452	1452	687.4247152938	520.776031664686	343.621297809203	117.153895348903
1453	1453	700.788193510522	520.30175669573	343.846786725451	155.980245404136
1454	1454	676.950464666974	520.514367175063	343.210038710364	122.670631243636
1455	1455	677.376353761043	518.928575481511	351.083808430808	150.596678784465
1456	1456	664.458736424609	523.853291495861	345.630121771221	155.670757744555
1457	1457	681.033847302016	523.549902631642	343.752204210858	134.870470568314
1458	1458	683.650836844424	521.622659269829	343.12977367112	149.278870170084
1459	1459	677.869146471696	522.197553866407	347.311518891993	146.05976981925
1460	1460	693.508551876807	519.808983596314	343.988470388002	125.777614274911
1461	1461	666.00132639989	522.999098316389	345.949785545655	133.213060737957
1462	1462	679.341884868586	519.598856766991	338.507964993532	116.852632102909
1463	1463	663.529236547081	518.441134613187	344.726079109585	121.533355151929
1464	1464	667.705651164589	523.487939035274	348.506892148956	130.469971815855
1465	1465	682.436147825088	521.837461561052	342.482347061101	128.335760698581
1466	1466	682.000032323003	521.844331770848	347.722424458662	141.474086744992
1467	1467	664.828008724369	525.044495599891	345.883007758284	131.224355372529
1468	1468	653.333671923976	525.180776839681	342.070862204817	112.475466942422
1469	1469	658.717609643372	519.616938339207	345.075806897862	136.615315057783
1470	1470	657.506576313138	524.073225398058	346.407101219178	110.69718303028
1471	1471	659.914713581247	523.704128163198	343.543206287484	140.121630061211
1472	1472	678.287354640987	518.329750528753	340.126467741367	129.693477562577
1473	1473	653.047813622553	522.275821815471	341.271532209839	125.640631275634
1474	1474	675.814986219013	520.030031565681	347.434172379513	92.7040071196538
1475	1475	653.098012378653	527.997607639856	344.574548528153	119.543338641626
1476	1476	681.92568224424	525.095068120896	344.100405026711	152.311723760275
1477	1477	679.549751175626	523.301393567622	345.167917535548	138.655946876602
1478	1478	672.927979923136	525.047673062129	354.785434569401	103.802096677035
1479	1479	657.395866978312	519.329072019688	344.249158398936	126.904513595895
1480	1480	655.467753667584	525.796196572626	350.345912884172	115.582557212483
1481	1481	719.157808680116	521.311450851513	348.825174291106	101.434129310928
1482	1482	666.596399055623	523.3625044674	344.221244105886	176.78958142432
1483	1483	673.94315012993	517.547948376046	344.726518277522	94.0029910330335
1484	1484	644.475800355065	517.677855540038	347.39116777758	131.275760834942
1485	1485	699.595905614698	520.562490951797	347.673910760942	139.229257888398
1486	1486	669.643622387666	524.015271804341	343.628782866457	131.40298037982
1487	1487	673.945829567022	523.871714767831	344.234004841718	134.53517410572
1488	1488	651.836901861834	521.578906913667	346.793066401355	117.142447317072
1489	1489	636.783940841823	520.66258531157	343.378605772376	105.053989297942
1490	1490	648.727030167988	523.999762633758	342.143171880352	140.604466988947
1491	1491	671.371462584633	524.267741765037	344.367982715669	134.916784314245
1492	1492	639.724914734662	524.212077188865	340.278428029911	161.178872473259
1493	1493	687.560452221897	524.673675569018	339.672164374611	126.826559673542
1494	1494	658.174058520157	525.731090385784	340.993043470144	129.903290672708
1495	1495	663.002604333679	521.561184858131	345.04007807997	179.72497058088
1496	1496	664.249831258956	527.543863663391	344.837997129825	127.154154904371
1497	1497	681.0449557369	523.911178644306	346.611205969517	137.899416912524
1498	1498	676.094525965646	529.755789974934	342.693428001446	140.980659749307
1499	1499	667.014435767092	521.480344611585	345.135715476934	135.995404898484
1500	1500	669.246813885849	525.550198567022	345.729996841493	131.376776116519
1501	1501	681.581552112374	521.196309666013	343.978613955082	133.605144094094
1502	1502	688.605329361075	523.308067755655	344.41821267001	114.900875894274
1503	1503	695.045283138655	527.637325142997	344.428079129004	129.60220479174
1504	1504	662.049987049327	522.838819016168	340.796697167015	96.8309032353929
1505	1505	648.145643732112	521.791698703368	347.902882454223	96.322747295989
1506	1506	664.502911574555	524.325419776875	345.971573753577	106.689453417304
1507	1507	684.671169872466	521.415079828301	345.568204325886	145.106838412992
1508	1508	678.795008843921	523.210105996098	341.486439449836	128.321159512514
1509	1509	631.678031452595	521.056595154554	350.049061811074	132.759375425479
1510	1510	667.170120097114	521.376172865081	342.213679331817	118.217270671168
1511	1511	677.852338377835	521.503585406806	347.496750245434	123.0654086814
1512	1512	673.615257052508	518.891478246105	344.910791287896	135.810915879374
1513	1513	696.358847181172	527.804276989446	340.54967059485	132.794471466502
1514	1514	662.325467461853	515.499603832226	349.768880471836	134.437899587023
1515	1515	677.078323790405	523.732065414057	346.585269880571	130.730006023968
1516	1516	685.229547630054	521.118146739079	343.617591386582	103.49263397353
1517	1517	651.059965918564	526.347252754339	341.512310490362	135.669237483373
1518	1518	705.891087467373	529.838806793435	344.536300466653	102.896718291388
1519	1519	693.05657272558	527.424092365391	343.069222064409	162.398655578259
1520	1520	681.962965371158	523.701406440342	345.517898520629	141.296347508623
1521	1521	698.049287227749	521.999306957024	348.925581335853	145.203008622459
1522	1522	685.048932245077	520.472342758024	344.304732993713	154.337060840853
1523	1523	667.523668651328	525.151695424502	344.934055354261	120.240441110162
1524	1524	672.738620907246	525.879238919327	339.573024219436	142.163447094801
1525	1525	694.451559536989	524.279973889179	347.04135954668	146.584621040358
1526	1526	685.026806876513	521.334534500787	342.387334711896	149.996993956249
1527	1527	655.148714360681	523.749306257139	342.712584438258	129.999553353748
1528	1528	661.899090094443	520.749847905062	341.225327955976	130.161357603165
1529	1529	683.702834497403	520.712163091597	341.728353270492	125.708985941561
1530	1530	641.534102484851	523.361878989915	342.309579020643	121.31428101512
1531	1531	675.985183778781	521.559236112331	346.661116315474	86.0621501666262
1532	1532	695.623089320388	522.911393262909	343.744893375704	135.606917260988
1533	1533	657.855716954594	524.363384266883	343.836589175344	132.71144103084
1534	1534	625.876084326945	520.620228045867	341.403873550356	135.680273453875
1535	1535	642.726596092224	519.807243645589	347.057004763214	97.4472071022211
1536	1536	688.740952166243	524.180316162938	348.67693358074	102.986648755682
1537	1537	674.879989456836	527.29516801673	346.790197197893	116.204639995272
1538	1538	675.18540744033	520.987844994088	345.468165609319	116.286844663994
1539	1539	685.200091212557	518.828900891978	343.844031176703	145.214328116235
1540	1540	655.869232393202	519.724679315152	347.828069294316	144.864315235055
1541	1541	672.47041521242	520.849640910453	343.712562612085	149.265294610714
1542	1542	677.604675804776	526.115509569919	350.578136555196	131.322717799247
1543	1543	679.344967550255	524.859095001954	347.385341779279	142.878314815355
1544	1544	678.879519245572	523.101640564155	346.973316225843	133.212296154623
1545	1545	680.78708982794	520.398094392541	341.603159865585	140.809110203202
1546	1546	671.946820108492	520.36739812831	342.183070723282	164.348852071993
1547	1547	707.026415040228	523.661970865009	345.842623802293	140.280367952906
1548	1548	679.371483803939	522.104106667357	340.106221884802	137.388556996957
1549	1549	683.776650272516	525.936168776685	347.192173014037	124.675340429846
1550	1550	657.373667511648	525.38656145751	338.081999984393	148.172801198924
1551	1551	682.405938969872	527.30517163125	337.618327861144	139.004572669426
1552	1552	686.501393454727	523.25899445701	347.606246939491	128.122863488172
1553	1553	651.160386623331	526.46560228141	349.850039653591	155.602214130623
1554	1554	635.059564059327	523.362943960391	344.116489366293	96.1501260419467
1555	1555	675.545792820277	522.928949630284	339.927788546222	145.21450267386
1556	1556	679.443908617186	524.77421341335	343.857765447027	118.406425153862
1557	1557	643.68657024603	517.325301220199	343.702340956069	129.039969773817
1558	1558	636.859522981079	524.972142463376	342.905260007486	150.755347803808
1559	1559	673.501967143089	523.11863954436	341.950524601237	118.979462494725
1560	1560	645.811302471689	526.974183823751	345.766142842946	115.686368723088
1561	1561	668.600726530191	522.276609117792	342.776848875732	120.172518055147
1562	1562	683.77496779778	516.721158507229	342.434311552828	128.095060465395
1563	1563	655.86690574015	522.931693889533	348.810874289858	131.944097420079
1564	1564	660.51154966406	522.463499155554	342.016972906363	117.839268113137
1565	1565	666.246306052124	521.928695071971	345.566750581211	160.027264861383
1566	1566	668.166452754691	526.913966022464	347.159338098254	118.123195114086
1567	1567	662.060565900326	523.533954719386	348.47396086818	147.178052535277
1568	1568	690.534626778059	521.491493191876	342.097986417551	132.953852543489
1569	1569	656.61496037571	527.568280585375	347.47055070062	140.706325401628
1570	1570	686.620211753843	524.168929140241	344.324435127167	119.203035430185
1571	1571	656.777906576397	522.597726504314	344.437432161683	122.244609511298
1572	1572	660.138444817731	523.387537118585	346.219037976091	129.043533178541
1573	1573	678.977272273533	524.13775853416	343.400939262881	100.243905067683
1574	1574	666.385241657319	521.588920684008	340.66586498187	129.129820174689
1575	1575	673.990099755666	522.092455926803	342.461262171115	146.752184849144
1576	1576	684.348731948175	524.755969384163	349.333063326661	171.105575366889
1577	1577	678.262663237152	520.814225389608	345.468752248486	141.103000464953
1578	1578	679.698991604894	525.492556725523	348.0558045796	158.835282769988
1579	1579	659.25226273252	528.3693285671	343.181403915019	117.634747297412
1580	1580	666.762838409475	524.372782854886	343.221883173022	130.465747220561
1581	1581	680.468339072279	523.293291047576	348.117669368271	118.327472435267
1582	1582	659.645750156423	522.23042855352	347.306757319091	149.075657759567
1583	1583	660.667124603003	520.540486766443	342.800595488666	149.99617455722
1584	1584	645.572813113518	521.386155249133	341.272781270377	137.299884679411
1585	1585	677.048686954524	523.139234339159	343.663111376453	131.731562805874
1586	1586	648.626758936556	522.932600175553	345.601747163667	138.649141904161
1587	1587	684.682043337506	525.53886019514	341.353123031431	148.845009446558
1588	1588	670.785517697541	522.872572486915	346.643158128208	127.687772477877
1589	1589	700.485136209874	523.841056744959	343.774282688338	99.2054597666643
1590	1590	677.910251957678	515.500268055864	342.173948297081	150.495473138974
1591	1591	675.45742572817	525.847190526966	347.868599358223	130.839484561797
1592	1592	673.043351112184	520.363107843537	349.285863111306	156.368135679055
1593	1593	670.310694009146	521.313754015373	344.527947621085	141.87819365289
1594	1594	664.625538176553	518.103941404	348.20717734751	133.635457710047
1595	1595	666.888211841138	517.693372646147	341.94922314518	136.877472542626
1596	1596	671.876660504013	521.192725114564	343.442045593417	140.717543933501
1597	1597	681.526938007601	525.373820379927	345.783895267219	121.500043769422
1598	1598	648.295618083499	526.318768089186	345.756727014022	139.310267148658
1599	1599	661.017668687975	521.256619894087	345.50387932619	144.601452315816
1600	1600	679.183746783474	522.990176510474	341.605802504627	108.751506483011
1601	1601	695.309509634378	520.475871573796	341.200609448068	128.008491737322
1602	1602	672.924487968208	524.366655719436	341.5284278727	136.031680438012
1603	1603	685.607542208527	530.778636440029	343.359684972631	154.7592229524
1604	1604	670.57235722497	518.926483622623	345.007786774398	115.218397574281
1605	1605	674.360627404909	526.746107110067	346.860274967938	132.166473253303
1606	1606	667.347860012646	526.130150937673	342.796628470021	140.215463074955
1607	1607	667.833632977361	520.057091525457	343.69978786775	136.024584199325
1608	1608	670.582957386237	516.914904751869	345.472016676265	124.493491991088
1609	1609	675.737115210263	521.253206221916	342.132012536262	133.420414748428
1610	1610	671.765361320779	520.444370193305	341.932728244019	116.509662303212
1611	1611	703.8081344337	520.198910560033	341.112829074443	136.051160443017
1612	1612	668.727968436337	528.438268630286	341.125956833748	117.997495255866
1613	1613	690.597484489168	526.053394680114	344.157333628215	163.591812097453
1614	1614	674.906649336543	527.971900280559	348.91191507865	183.424599958563
1615	1615	644.081783935192	525.278390186203	343.395419601968	133.184223414762
1616	1616	702.684282798736	521.061482665577	342.217981832811	118.39142528355
1617	1617	667.377414757786	532.693287494883	340.270182637165	112.549215922177
1618	1618	668.360037977336	522.488414301249	351.117548116413	138.408089961848
1619	1619	690.423636011903	522.471912757238	340.128618070106	116.930790895906
1620	1620	676.343996589339	520.663436014347	342.128753238725	146.116467656481
1621	1621	676.107718895437	521.89395849853	341.238221289113	138.08351975542
1622	1622	664.3973403388	528.438471071924	340.582187601726	105.423726935742
1623	1623	653.023955941844	520.962131234765	346.266619242789	131.135804821451
1624	1624	675.411918386691	521.296987988821	344.643569825917	130.062541924338
1625	1625	682.41843764703	522.910565425704	342.659367053686	112.718130370317
1626	1626	668.133890075913	520.041401194604	342.721199955064	102.717453046499
1627	1627	642.054784539401	520.651344558826	344.913516614094	111.214709332446
1628	1628	660.197040181696	519.954583285015	344.319182345475	131.843430903988
1629	1629	685.870347444708	520.720835604903	344.28056577977	117.612786139984
1630	1630	670.186737671879	522.87141190752	341.626308034204	159.008490419999
1631	1631	685.908095650323	525.708592745203	344.830249207459	139.452550387949
1632	1632	669.513383472232	521.65218628768	343.336255892195	137.808822692396
1633	1633	688.326758466452	523.926089450921	347.344361709345	119.919593248659
1634	1634	662.933942195694	528.910648693141	346.169825900656	119.273097772298
1635	1635	674.965896374537	521.698667707793	346.104716568109	135.741104807967
1636	1636	664.967218301158	518.342341304603	344.694989595651	151.144918725766
1637	1637	637.583615068084	518.572103436077	341.394656759551	111.059473027386
1638	1638	681.728059161214	521.650871836291	341.282306289135	152.323519804311
1639	1639	675.665013357767	524.496648245382	343.237714769836	125.740166928765
1640	1640	683.025604822765	521.329071414569	345.27623697586	133.151602312002
1641	1641	663.762730273	530.95620702669	344.664790963307	151.454620112659
1642	1642	702.102068197282	522.326106793628	343.737386902585	129.966548274533
1643	1643	658.508778989428	525.193964524838	348.692008526779	161.748282739039
1644	1644	698.52145932539	517.140654685781	342.536385047841	121.609474799848
1645	1645	674.035651789938	523.057859156031	345.878959150467	146.158297481847
1646	1646	675.546939807146	522.328155256708	346.535545321302	124.317066224237
1647	1647	698.774834354414	526.511014443626	340.975581804709	148.352648576494
1648	1648	699.080354151406	525.197258724727	341.83515196742	129.021937663718
1649	1649	674.200398404182	521.813238151357	340.902232119812	114.1276537311
1650	1650	676.012627234493	522.232581828685	348.165232211575	153.669018271327
1651	1651	671.863915079277	524.236318499848	346.847024371875	110.621524999188
1652	1652	674.273394193035	526.808752166177	333.981012833597	160.182819182217
1653	1653	683.532691605811	521.453807874634	347.217188481067	127.633350618438
1654	1654	672.185073126286	523.494753816209	340.536415234469	148.665501656836
1655	1655	669.823535288654	525.061498480473	347.345563811407	108.841824002639
1656	1656	662.536515598971	522.171628036382	345.211205482528	133.530387350314
1657	1657	690.088577626541	518.963699707381	343.886257792985	157.237735153477
1658	1658	670.652966442997	521.036457817225	343.896535071708	122.536948653449
1659	1659	680.63366403394	523.356750820739	346.093666498124	136.288343072234
1660	1660	697.248104926037	522.48493283387	343.815739376549	148.995383449846
1661	1661	669.354862513072	523.28317726991	342.182664851867	134.492221653696
1662	1662	673.112489792148	522.79506367052	344.779452769158	144.053855860166
1663	1663	684.190965508881	521.68553469291	347.279492610321	107.162732430636
1664	1664	673.719301185124	524.181478531021	347.723858280589	101.931539779747
1665	1665	685.196308844685	525.936153916428	346.643044425319	145.470194876587
1666	1666	680.839791813958	526.460379643169	344.379689563143	123.800020323192
1667	1667	661.217643395239	524.21730471564	342.973926464957	132.774918775957
1668	1668	686.89308644389	523.519303120747	340.218696928478	126.267318718529
1669	1669	661.449979369155	520.668627336354	342.791774561833	147.676573423226
1670	1670	683.938223699593	521.053054754476	346.586972297619	138.492723879683
1671	1671	663.834120291295	529.915511266454	345.098065453919	137.971412451576
1672	1672	696.6294497712	524.659077086066	344.034213032336	118.674702723074
1673	1673	651.030954312577	513.879985047559	341.272993465963	127.074200074572
1674	1674	667.016294217419	527.589026001782	342.447452820644	138.454259835011
1675	1675	680.48929674702	524.211742657797	341.432400388646	105.822822948153
1676	1676	661.765208218112	519.265990854769	347.630223393349	163.797417374811
1677	1677	660.467308487926	523.929112833617	346.917456456594	177.275307217436
1678	1678	666.769066128469	530.00792987529	346.288420892086	118.104422503539
1679	1679	681.621311125302	521.231811120995	346.88224031567	131.49396882505
1680	1680	667.66176492593	524.817440691994	339.790434456094	164.467572466385
1681	1681	688.875443949533	517.37994710925	343.998859891001	135.79298640643
1682	1682	684.262382130104	524.378615530391	341.139929339787	130.626341562325
1683	1683	672.205354278628	521.450308476415	343.03100849117	131.20882347212
1684	1684	672.896023963847	524.076885851501	345.313029732778	124.283187366244
1685	1685	657.400995263601	524.049725490521	343.802305319725	170.806387420593
1686	1686	667.629174226434	526.670925312881	345.300782006413	108.043115452819
1687	1687	677.779288516566	525.043734927227	348.419071587553	134.143884928389
1688	1688	668.242254886319	518.782849354213	346.388957762018	129.484563414829
1689	1689	666.44887463154	524.024765254233	346.410846839838	144.848646764977
1690	1690	673.039320877937	524.49596467008	344.3337307097	150.95727858144
1691	1691	654.149662247351	519.747627646895	344.836939196633	149.835013283025
1692	1692	671.567029135239	520.501856515662	343.919268071259	126.084645882677
1693	1693	672.104850102441	523.36430324004	344.544347248243	171.835057885243
1694	1694	654.545238444952	519.750492667114	342.534348806395	145.994306659182
1695	1695	664.713563549357	521.361966107758	342.694769277652	117.100868203895
1696	1696	674.342153206035	519.659089605	343.57085797924	152.653953366445
1697	1697	692.809484138018	520.816314195586	346.998892893751	102.240817775775
1698	1698	673.001363345793	526.597225924542	341.319755921727	148.227852174295
1699	1699	645.537277615541	519.936361993301	346.199072714212	141.688553919756
1700	1700	677.014906301668	521.545469672357	343.981022641286	154.53981610195
1701	1701	670.610617676914	527.050774617612	348.802293014533	146.973512834707
1702	1702	658.440889063983	520.133901082309	341.572406852894	136.666975285165
1703	1703	661.428044307427	520.357283663622	344.949963059956	152.464889585308
1704	1704	681.524279490499	522.951413633964	346.396557214694	152.60593407506
1705	1705	676.996878187666	524.067597078336	343.80224918872	140.438648946891
1706	1706	679.504045262866	523.242078726139	342.374121745302	124.869623688055
1707	1707	664.379454278609	523.170707369636	338.44737752453	142.768944482782
1708	1708	686.663015222601	524.192627284528	344.289715389342	115.428272302261
1709	1709	635.622595115617	524.966741295139	350.348696120096	165.920856237699
1710	1710	665.040681874401	525.792941478437	341.19250593317	104.434813844901
1711	1711	690.236611492888	525.308030205766	342.35599329157	97.172649502067
1712	1712	696.318464670597	520.97077534728	344.725384580204	110.658385452052
1713	1713	669.793796974826	529.38796384586	347.750687485499	117.824781020887
1714	1714	666.51364796444	523.437899417409	341.640134370344	132.114130708958
1715	1715	693.159999777502	524.92810978642	342.38216814593	99.5642154686807
1716	1716	688.750933081127	521.130475702066	342.364965821431	98.7814514316355
1717	1717	666.442233045215	522.403163801974	350.158028587512	154.553740940695
1718	1718	695.633076641213	520.598711693525	336.981934229352	113.664256127033
1719	1719	673.88727379852	526.031637719431	346.078497851436	104.925529872315
1720	1720	684.469002411146	520.043635612866	344.575475701201	135.657161405987
1721	1721	656.991866078193	518.16431614021	347.151378023128	116.443338758608
1722	1722	655.727016448184	516.60159612905	341.438235775528	150.252442614039
1723	1723	660.610968500773	521.372784038138	344.274884593338	129.821662869155
1724	1724	678.214576157196	521.29262995885	339.206398312789	130.209658656247
1725	1725	661.755056168507	521.178352117002	343.167047922055	123.841137712602
1726	1726	686.348592105553	526.310561608751	345.601583751849	121.439813259566
1727	1727	700.172224678725	521.421135914564	343.852915350219	114.097721312045
1728	1728	666.811564695589	529.529026098085	346.136460997885	154.929991051633
1729	1729	657.036149103587	524.306829793232	346.308729999638	147.774097844691
1730	1730	675.669918438363	523.072612845314	341.222890361585	142.129537384348
1731	1731	710.458227364446	523.662130682072	346.432422342514	155.409888928634
1732	1732	679.923562460411	524.109685818446	346.905869725735	124.301985296929
1733	1733	680.758701646084	527.884321284474	346.025830493365	100.413225307977
1734	1734	674.094981349949	522.465575260417	334.418604297985	98.2354196021037
1735	1735	671.909332092895	526.042938950345	340.213001725668	144.389666118136
1736	1736	708.635645302542	524.529236766495	340.230386252253	148.908982781973
1737	1737	676.388552883586	522.952762413786	346.938289953681	130.932530054192
1738	1738	675.188674014887	523.944793452806	342.948734399911	145.756527969853
1739	1739	673.037337695264	523.26726812163	340.516077020865	137.751010203105
1740	1740	668.326553179909	525.405197873218	341.547224131494	148.492064568566
1741	1741	663.826128327066	525.382147722262	343.09284178744	127.361548275708
1742	1742	631.670100260205	523.135662280035	341.148049017722	153.706931667015
1743	1743	694.131463755845	525.951138732262	342.257959519272	124.054667414397
1744	1744	712.82229713831	519.902686317571	343.982671625578	129.682887836474
1745	1745	652.313902406814	529.098530477235	342.254469344279	139.571875049038
1746	1746	655.575663323812	526.721309374669	347.043192366256	94.1618929062506
1747	1747	661.964235507709	519.89788728834	351.025366128372	129.686975625402
1748	1748	649.750378459255	523.637541837514	344.590320521205	127.813518206234
1749	1749	675.620057345535	521.963303959983	346.638547135048	120.318946434473
1750	1750	668.00790712236	520.703063451171	344.907156755798	126.483714845659
1751	1751	685.110952630582	523.773011959978	341.834292030734	115.245175967576
1752	1752	667.613365114333	523.515838762004	345.170720763164	136.044711131302
1753	1753	665.790051909592	526.103365766132	344.72804521361	108.72894126394
1754	1754	681.374904974154	523.910612553708	345.688715157017	126.979888331498
1755	1755	676.361169302418	521.950504702537	340.426189196467	142.843759257987
1756	1756	693.827253276175	525.570794686883	346.684066545831	126.552138985981
1757	1757	680.012208492191	528.395777624023	347.93549114298	150.789328235974
1758	1758	672.960965543223	525.917107558854	343.164370205155	131.22430874548
1759	1759	652.70296528559	521.085888276405	344.201435960966	138.102037778295
1760	1760	653.872874305322	521.21316226818	347.046499608687	111.602064199418
1761	1761	645.692445143833	526.816802045574	344.921547068809	119.250273835501
1762	1762	678.275453162485	523.93708468646	341.151618289889	111.090024485015
1763	1763	682.376265235009	520.702039101748	348.131688637127	128.452851000814
1764	1764	657.88591815843	521.989172180438	345.813983969089	118.961823652515
1765	1765	672.400672965589	520.323670041208	344.279292267616	123.124844969652
1766	1766	684.460048543668	523.54525512427	343.860135763032	151.721293153225
1767	1767	662.410728347222	524.478728125954	342.562112340115	136.574863595218
1768	1768	706.905513685852	524.411762527846	343.961627659698	142.098941026698
1769	1769	647.076519551068	522.660252979173	346.244293533679	142.294799016076
1770	1770	688.460899833517	522.084565618895	342.929811879331	150.282123351701
1771	1771	657.909400913089	523.813163773652	349.138494865888	135.321653153295
1772	1772	662.780846721184	523.854005760351	343.132088822448	140.985588943416
1773	1773	660.563216141806	527.455691338014	345.292802775631	132.718518894643
1774	1774	676.347909917903	526.615882514435	338.946994562224	151.564064834647
1775	1775	671.90925528815	523.37194697078	343.747422919848	126.090181458479
1776	1776	667.636092280701	521.165899551122	341.887681338184	123.661296899891
1777	1777	673.222199579552	515.488522324327	346.149875956052	149.191557685205
1778	1778	700.411542195884	520.7062081878	344.005447646734	112.736084582172
1779	1779	663.582185800928	528.565834342888	349.975929509684	135.711227177506
1780	1780	677.037311735169	520.614324172125	342.059266072528	149.681901704913
1781	1781	686.73825914972	522.776492730238	347.617240009637	103.646613494617
1782	1782	653.593737367963	527.779581569581	346.415706056867	104.092666175781
1783	1783	644.129350780757	525.714551774193	345.290615076369	133.627897612178
1784	1784	669.615353588731	523.731913589157	345.112256546382	129.191420960631
1785	1785	692.451397067143	525.360005283086	341.440453844385	127.962223782403
1786	1786	641.000284969861	526.378690701409	346.910931274581	146.891145274382
1787	1787	656.012513574109	519.168558380906	342.917364042786	152.938627572308
1788	1788	671.726057347327	525.539267611352	344.085162112588	155.854855388041
1789	1789	663.517381515096	525.720435767197	346.77725297306	139.641148315062
1790	1790	688.04422089043	523.598703262975	343.805392617867	117.447587431683
1791	1791	701.058757552328	522.674209979185	348.755605259582	99.9219681423857
1792	1792	667.265826337207	523.023519024175	343.220935738537	125.616400747056
1793	1793	694.355760142754	521.253183429925	348.517920348233	117.647160807939
1794	1794	681.165553983334	518.263059141338	346.584577892969	167.77084736124
1795	1795	667.316214029894	525.18602356829	344.643772355289	140.898404218247
1796	1796	683.770392166902	527.128332541079	345.848258498884	111.428862754639
1797	1797	676.209960320509	523.29535889037	344.217635725164	138.109445047997
1798	1798	685.059106086519	520.322962053156	343.634202386791	122.301242049236
1799	1799	689.752976095649	524.17664907749	351.16367323304	121.37151382598
1800	1800	673.789239358105	524.642459262296	339.965750748864	118.167317891277
1801	1801	665.082408410747	525.99897978955	348.330940191484	98.6117232453621
1802	1802	700.346114074774	518.87065142802	342.53981055074	103.288923795751
1803	1803	695.638235530317	525.670927884528	341.292128550153	133.41431082467
1804	1804	667.997329022236	524.685127211256	349.793235237388	121.917842154709
1805	1805	685.475245046086	520.314170811019	344.893014554087	143.307828315391
1806	1806	702.589130078373	528.703449035584	342.087622686368	144.335600691994
1807	1807	690.294271200413	524.798466910127	347.680419116089	121.320349678967
1808	1808	699.480400770412	521.028376944023	347.365799294155	116.594489097035
1809	1809	657.406735465489	520.580372383346	347.826906209848	131.667302092662
1810	1810	684.938318471544	519.987089597979	339.863322212431	118.250349791656
1811	1811	672.205808508626	522.867717157786	342.535207843156	132.76804129799
1812	1812	663.488070812848	526.695143755538	342.635996501367	130.000424551563
1813	1813	638.613676043365	522.510387676844	342.618937787671	143.007316924178
1814	1814	671.751924147826	521.155226619492	336.864206844976	144.288894521498
1815	1815	690.952200095711	521.184314513256	347.383533489451	127.092388482623
1816	1816	679.754297347115	523.467800371295	343.602640820557	136.076145344222
1817	1817	650.3612038164	527.606904088034	344.849591517585	126.50721782936
1818	1818	666.466545663963	523.946045499859	350.036657882489	156.033076843463
1819	1819	678.749806699087	518.234802474674	344.168625670636	133.266622379603
1820	1820	675.044517359358	528.300877472948	347.753703764311	161.323148520779
1821	1821	628.429529522547	526.067403645613	344.165680310413	125.480709219396
1822	1822	698.625155231134	525.297532930956	341.396472401132	159.346676905231
1823	1823	654.557555601794	525.430110860087	345.007228201255	110.720787605823
1824	1824	675.381638701071	524.42249862444	345.493485533261	150.916471395997
1825	1825	694.431088531745	520.01448991441	339.848430957925	144.104526884438
1826	1826	664.634196949385	525.948555822678	347.302687517897	146.84383483753
1827	1827	681.229621076248	523.566510502878	344.86684487001	134.572841913892
1828	1828	675.139601812812	521.006239690468	342.987686879809	131.987940016093
1829	1829	678.97702854878	526.560038527077	344.413490192095	141.691941546196
1830	1830	677.789859921946	520.671560335127	346.542580179225	137.096191749336
1831	1831	688.84596578832	527.454179056675	345.331131583708	134.913207485439
1832	1832	700.686303115435	525.297699767712	344.319807427182	112.462496390091
1833	1833	659.884061135563	525.825081945371	349.82399459185	126.41713637603
1834	1834	663.95152063981	526.495441352734	340.043656586881	135.917764633194
1835	1835	678.028450929285	521.760338813959	347.848748246601	135.755121300274
1836	1836	694.125199880325	528.053342436593	345.866793956842	141.600637844442
1837	1837	643.523655550637	522.115015330832	342.895013450711	117.312544043843
1838	1838	670.526703126044	524.325696597572	345.819664752726	120.356154186665
1839	1839	652.262954562397	522.139330162011	345.189491770901	176.529593163419
1840	1840	680.561935605509	524.493834959254	343.389062160307	127.138429720963
1841	1841	631.753021909761	521.040616083051	339.095763539304	120.059168373822
1842	1842	658.965716297604	522.785593380447	347.277664199424	156.89462749823
1843	1843	674.309345415207	528.517465902884	341.503766147687	133.683819048664
1844	1844	682.374043975109	527.553389436716	343.118969491436	114.339083961108
1845	1845	703.176444016938	518.98366056797	345.600745324855	135.18030463979
1846	1846	692.980224381841	520.855018482587	348.584362283298	145.445555602509
1847	1847	656.040572793247	524.952896253032	336.960321478179	161.59775998616
1848	1848	683.942156372745	524.585507465309	339.883598952683	126.704471714043
1849	1849	694.196382354936	525.572794398974	341.883998114725	117.657692062777
1850	1850	678.031042953464	525.116753354865	347.739003640556	104.145088295375
1851	1851	684.002097203416	529.163271629065	343.480367567043	140.778141754375
1852	1852	676.231540146776	520.98343397443	341.967167739484	118.813513932945
1853	1853	684.090086670849	522.971133944085	345.878801426356	133.238248723015
1854	1854	675.452327614094	524.078003667236	348.34909702219	120.201013993669
1855	1855	676.206167742137	525.384688511813	346.20219392535	157.297209799878
1856	1856	676.560141718449	528.858412161012	339.33952963109	109.826573671044
1857	1857	713.85097984827	522.259845880251	347.195014527624	115.148844628429
1858	1858	694.271201560857	527.19370807424	346.559345508263	144.490146426782
1859	1859	627.599346498723	526.277082725587	342.484296181227	134.982969109791
1860	1860	660.118773074555	520.143585310541	342.612270188296	89.3058956960903
1861	1861	663.352403016594	524.067391081126	345.785532938283	138.480711948643
1862	1862	667.876509840697	521.805262374552	342.666763474332	152.425581023767
1863	1863	643.304989650491	520.019649988587	342.853137866402	158.918191075635
1864	1864	689.866641894909	525.34927278641	337.490545808229	106.244261964255
1865	1865	669.072530126583	523.241469784825	348.433239247584	154.475052663102
1866	1866	673.916697012646	518.624072826799	345.245721708493	109.173011451731
1867	1867	666.78684002669	518.579195662306	343.702044008475	130.848503193321
1868	1868	662.007442676	522.249886662858	342.300957396005	100.139534955718
1869	1869	677.33901631167	519.279907801846	340.554589330958	153.974348138342
1870	1870	692.434714429614	524.119380046056	346.860387220864	118.061792058507
1871	1871	691.237279344629	524.962427122308	350.240420133175	111.723631842422
1872	1872	653.359516335206	523.273104334054	344.628913339773	142.507557364429
1873	1873	675.247875483696	526.093295708081	345.490771120395	146.392395739033
1874	1874	670.212331570936	524.962393313515	347.302927561099	130.360835374848
1875	1875	637.402960691866	523.205494649077	343.308486655601	154.894606644545
1876	1876	668.116536989234	526.025409271161	345.463222441899	119.019317649295
1877	1877	702.680775692278	521.521650697718	338.560686099127	118.792067677165
1878	1878	690.959511902619	522.432952551564	345.745274255312	142.773496220209
1879	1879	684.214363855055	520.536105489344	344.103561712875	163.794647638353
1880	1880	692.418415915096	524.821197458029	340.58300134937	155.086454045701
1881	1881	668.702190212683	525.88435137048	344.135866985119	139.47448375198
1882	1882	676.31980869042	525.74956901065	347.131660233366	108.86116456148
1883	1883	694.204714077977	518.928890098987	340.483720353438	158.0392312033
1884	1884	660.517119996408	525.486601106198	343.717895818204	120.692454808886
1885	1885	663.312476585278	522.524240390275	343.646540210908	136.072108580503
1886	1886	658.191502428952	520.672084812995	340.958439838366	141.445378756972
1887	1887	671.045959567679	522.106382659211	337.607398074877	92.4413273917887
1888	1888	643.221333900909	523.822544186572	345.87219135166	143.572022724332
1889	1889	675.582607704076	523.776769320909	343.830460747539	130.326958622004
1890	1890	674.695852791091	530.071541681837	338.276349012758	87.1463824783768
1891	1891	656.194344302217	520.099771618591	345.557136187841	128.705778037891
1892	1892	691.318144665872	521.374393926567	345.569506002252	134.252539394513
1893	1893	660.813813397701	525.493192536182	344.642425120885	160.728698261243
1894	1894	667.92613045767	528.596937243789	344.046190886912	126.219271727547
1895	1895	679.749392166701	521.385451038554	345.084203901019	111.538649712643
1896	1896	665.073121251258	519.186562460405	345.618901521261	124.140991352145
1897	1897	669.590840601491	527.357048631102	340.425833952535	124.391481172172
1898	1898	694.645324403787	520.864946035759	345.196880868529	137.744942561669
1899	1899	686.89876486652	529.420224405453	342.153880032802	135.50802150712
1900	1900	642.236074768481	530.377479508068	353.227939991913	134.54465693847
1901	1901	681.710853633228	517.828112476257	347.277830698308	110.866692205628
1902	1902	687.025925727911	523.85013109509	348.658723486445	127.65806575523
1903	1903	696.012715428328	522.719851950855	343.637224959021	134.947311102202
1904	1904	665.497318191132	522.084599821137	346.455206260133	133.013345881949
1905	1905	654.987805941145	524.398670170315	344.498473658402	120.753319449872
1906	1906	645.423737755984	520.508522793756	345.766345088613	140.732880022823
1907	1907	694.545380600644	526.944737537841	338.210015122448	123.74911457576
1908	1908	690.182903004511	521.571696196791	348.465569891841	160.230565035803
1909	1909	678.885297762478	529.303393382667	346.002199109974	102.915437390531
1910	1910	666.607437397757	526.532834513998	341.09855162843	135.263442744395
1911	1911	662.31625544595	523.504587158382	343.167840368397	128.283381791166
1912	1912	656.001121325267	523.01142763648	347.980914662743	142.165043220454
1913	1913	676.787025836363	525.118192221703	344.361643269317	131.345853892224
1914	1914	685.000964647679	526.257406966311	343.066185935862	169.063516035877
1915	1915	699.565205047192	529.839836053812	350.903626517751	138.95556036317
1916	1916	677.65799334071	516.85216618177	346.708632852018	119.937223803847
1917	1917	722.236302192515	522.560641144278	340.414870931288	145.52896771437
1918	1918	720.524227413738	521.499008256146	343.164902251766	138.370077663191
1919	1919	667.189316324918	520.719702253238	340.425115527668	134.778540963881
1920	1920	668.687732910145	527.036204712063	341.798118654728	139.999121190847
1921	1921	657.616693636461	521.539797212072	341.378228899664	111.418203069561
1922	1922	672.723581158497	522.332181962591	339.023181825436	128.553778012713
1923	1923	662.635410807317	522.622984726872	342.35498352157	101.977775004004
1924	1924	684.563142774678	528.968940322599	341.456490416438	102.194997613156
1925	1925	687.666082876952	523.712191481537	344.043587096786	113.496631305118
1926	1926	688.391080401112	520.405694033354	337.5088057172	97.7622064218295
1927	1927	646.96819603411	517.081035970685	336.71398385107	145.84023951743
1928	1928	694.158034440537	524.094508294581	339.373005428359	122.716491078634
1929	1929	676.936788270979	522.450349204891	348.534505241899	138.526876950185
1930	1930	660.288172765597	525.31096896058	343.055448960385	156.280262811489
1931	1931	669.445825667259	520.911184147145	343.470426879247	134.511015579699
1932	1932	692.461634077532	523.760575717721	345.021838459612	136.548396862781
1933	1933	654.572520166037	518.277648987338	342.955050569649	109.518737638598
1934	1934	654.661636172854	522.568602316741	342.855830052376	142.461087086248
1935	1935	673.863638884543	524.463799289174	342.663245046631	153.91873021521
1936	1936	636.103255126198	520.188680151422	343.979270388637	127.233952184258
1937	1937	680.182085989961	518.646173912042	342.854445539116	128.054721582795
1938	1938	656.728107296942	523.021692028247	344.905193679137	111.176058640295
1939	1939	655.105459505044	525.036433153925	346.961761868255	106.129860543446
1940	1940	642.160921160654	520.588833567969	343.566478996216	140.578253821643
1941	1941	674.436393577086	529.637832556076	344.767170081201	150.799531990021
1942	1942	672.112897740674	516.044798708849	347.547927859194	149.476448723595
1943	1943	679.976684170977	521.063507007639	347.982901311333	130.195851682857
1944	1944	669.323390820547	525.849554815176	349.36288798565	148.206280267963
1945	1945	669.156281817473	529.763832025948	343.075162183409	137.754504897197
1946	1946	646.504870091572	517.700620908009	340.656837846447	127.908073496214
1947	1947	666.565288752726	521.31457939762	345.533659851766	121.903560392968
1948	1948	663.640734743247	520.919484989234	346.518196312017	144.023200543795
1949	1949	645.871407358404	523.283877027862	346.897404544976	120.352277034293
1950	1950	684.195407143051	519.627391212301	344.551688219049	120.071352440294
1951	1951	672.991181090339	525.146279825335	342.02768509615	114.214252187442
1952	1952	701.372724991564	524.074686028258	342.994392501903	123.953038160499
1953	1953	693.072476023431	521.161577596397	344.828224012581	123.076851260323
1954	1954	690.095213227018	523.961975754444	343.569551640374	138.840788342067
1955	1955	686.047990800875	523.934391506487	347.565150215182	128.054050949009
1956	1956	646.75086806908	525.286211679764	337.600233036595	143.545078866096
1957	1957	657.167039034579	520.965307459185	339.740171335803	121.806582924076
1958	1958	694.128544151309	532.120183648963	341.480883679267	140.393359167151
1959	1959	667.797098558634	518.934596824814	339.719871515747	154.913494519711
1960	1960	678.909789017998	524.327088962568	344.001522420213	140.737576250109
1961	1961	666.109409244752	523.020484676834	344.392004971381	127.06205649776
1962	1962	673.566905935685	527.956657382953	343.662800404192	116.37581859423
1963	1963	657.390009251107	523.859870615896	345.317894605768	149.699422343729
1964	1964	702.616726479595	522.580085771136	340.684645563877	114.80730566166
1965	1965	661.175429720626	522.176012758275	338.176637169016	153.907777570327
1966	1966	679.78945190033	523.063148410691	340.024155147197	142.392828313223
1967	1967	684.060730312118	527.751376215833	347.636863493539	125.931642026198
1968	1968	682.202861651095	525.271394702761	334.891743012203	93.6800234258557
1969	1969	680.334309500521	525.963600670981	348.923840987991	143.88488741124
1970	1970	703.127189673938	522.735235961146	350.520977289811	135.170117591069
1971	1971	661.359810408503	523.178634871778	348.92063397643	131.116120835444
1972	1972	658.377470820434	528.47015776614	344.741057257764	131.334521888352
1973	1973	689.186188260075	520.482845653159	346.246831123657	160.32331957545
1974	1974	698.03126343865	524.119417089017	338.346040293198	107.006451582377
1975	1975	670.006525839572	523.514851341425	342.042635221625	131.558085463376
1976	1976	676.56854291623	524.768545490815	347.002824233657	141.080108527012
1977	1977	652.02303194215	522.680764535284	343.090970800162	139.238348161239
1978	1978	637.438202954999	521.369870823904	338.692836792417	122.253734327
1979	1979	669.570999523037	522.364545640924	341.7530063794	121.585205907271
1980	1980	673.90269004159	521.504585976267	346.599494080408	129.440779712363
1981	1981	687.426976414806	522.005827660072	340.768055200432	160.208384096072
1982	1982	688.807134809216	520.147361409271	340.627491823582	94.4634483879625
1983	1983	674.421785969999	526.140449311596	342.904415284825	157.454040572771
1984	1984	665.13626287765	522.008836031929	338.959338581492	135.040858314678
1985	1985	684.562288477774	518.294951587385	345.202590095754	121.262772098611
1986	1986	648.708237683038	523.810395504545	344.302138466301	151.287925043529
1987	1987	679.93880662861	522.355510141437	344.812377315849	130.255084482582
1988	1988	646.178450294709	523.207596789181	341.371993431946	146.922457179424
1989	1989	703.337009716933	524.584062668369	340.090888107814	153.348994183283
1990	1990	676.666483289291	521.467402967957	343.783621020944	162.758849846838
1991	1991	662.601869345413	520.121809988092	341.812531658701	147.16188773264
1992	1992	699.609106623884	518.689727247983	343.259222839378	114.195569136198
1993	1993	668.317287073673	524.678635479856	341.683081712982	125.823365683599
1994	1994	655.486017940078	522.715618336417	347.360942551171	122.874220912956
1995	1995	677.769501020736	527.423375313024	345.152061785855	121.539269639329
1996	1996	678.357887890949	521.223066531694	343.329485094976	117.662763412075
1997	1997	667.383334171909	523.826996799171	345.355234658136	122.643607474446
1998	1998	687.649965576844	523.595502309763	340.823740157074	140.511947282987
1999	1999	645.243282006278	528.090219692481	343.221427239451	141.319509374936
[truncated: 3,001 more rows]
