# Supplementary material for: Hypothetical Outcome Plots Outperform Error Bars and Violin Plots for Inferences about Reliability of Variable Ordering
Source: PLoS One. 2015 Nov 16;10(11):e0142444. doi: 10.1371/journal.pone.0142444 (PMC4646698; doi:10.1371/journal.pone.0142444)
Supplement: S4 File — All experiment interface and visualization stimuli code is available as a zipped file. (ZIP) [file pone.0142444.s004.zip › experiment_code/data/one/88.js]

var results = [[650.907522226329, 652.571527200568, 665.210127882719, 645.694630724967, 682.440230837865, 692.927678044957, 679.340282594411, 676.188909827532, 669.539708737054, 676.047522902242, 670.422499036092, 658.57156638257, 703.063030938274, 683.556370512954, 652.378597330554, 687.682591939789, 696.547766570901, 682.070661268621, 676.28144786986, 657.33463607853, 648.618035044331, 638.739451062629, 658.684742714316, 666.480530111322, 643.436264150649, 687.032269008441, 651.08410592956, 691.799457079978, 684.651274048825, 655.862132725474, 680.668599497288, 669.090351300841, 667.111215447826, 686.895068943974, 673.270143867092, 675.07307338197, 678.436752213459, 644.826334809646, 640.884773962021, 655.029469322167, 675.295011207753, 662.291907531963, 668.338779873586, 679.489244987542, 683.944320541626, 661.566055077976, 671.944545934315, 694.113394171473, 660.44828542492, 677.882881709412, 679.194927042936, 689.956424106241, 671.293596943721, 678.949258782759, 674.789830525938, 700.400397976973, 717.186206393404, 641.531534962335, 703.765806349266, 673.784113995196, 672.167883209184, 684.504998242822, 697.251656990257, 673.240030051469, 633.094819314879, 677.572578501351, 664.320914197502, 663.641039421598, 663.268687244044, 666.439012922467, 669.331927592827, 680.737621202643, 638.872436795776, 698.351088800736, 675.735452963, 685.455493256722, 654.59327795505, 628.50131849725, 695.844323481862, 645.682960873849, 725.871360741926, 677.880210924975, 661.98867130779, 694.417728015674, 685.468902359843, 658.827551152799, 639.45480512034, 645.631378650047, 641.038212883434, 660.692000252277, 684.131082579508, 668.853022640656, 654.944655704848, 675.942135761391, 675.318774960003, 673.127878514026, 654.460023785219, 678.957602689754, 672.473002008428, 682.988435860921, 657.250959665434, 669.326923143618, 650.227376946242, 667.914779777113, 648.721105556146, 656.90457192984, 657.731520567807, 650.702421057274, 684.139982597837, 667.369530168183, 661.657446914742, 688.658851146299, 652.146004828474, 682.131511481081, 684.713310678744, 672.214530681457, 643.45265318011, 667.13880477059, 676.169956728269, 650.492152583035, 668.997329165687, 660.141438157846, 658.764813857602, 655.530591791869, 634.929147533557, 659.088287823402, 681.817138291477, 690.16375415547, 666.668942608608, 663.174145066424, 670.323267193593, 660.877962318512, 652.768349094286, 649.576144339836, 674.285944216563, 689.446748857756, 699.105014327562, 682.232171529182, 663.563738419155, 672.433756254434, 653.272330308498, 674.108699147651, 647.635219218331, 658.284368267796, 690.405981037079, 695.916681425699, 692.754595641061, 698.685384759676, 685.552143011317, 695.585678559054, 665.036084043361, 667.62713197148, 657.678423222368, 651.439960147959, 674.081183469707, 646.755256501457, 680.949842688986, 633.802432559566, 659.008191709269, 674.132439523101, 661.820763996821, 650.14383319813, 675.576520945518, 672.095370668155, 688.378676581156, 684.869497506851, 689.557745842459, 667.178773447227, 678.846317658596, 675.420456499381, 677.563701303693, 660.67380798711, 663.900161319591, 707.574317094648, 671.123153524075, 698.335864150608, 665.749462566244, 658.86177532466, 705.093359828601, 683.873502446631, 667.872807075247, 681.013042339615, 694.089932288695, 649.357504241814, 669.835509603189, 660.223473594075, 672.197018361153, 707.398623047379, 678.657896579697, 668.975156086697, 655.998912805859, 694.329289043551, 672.131872654468, 672.731947090642, 687.775966292866, 695.508241037123, 678.22373219911, 685.505875455415, 678.003413898621, 698.59372046732, 687.117242712927, 665.318683392449, 675.5667373209, 654.381488733279, 665.911705899978, 677.352651784327, 665.752337220329, 662.542387322228, 652.286812648206, 653.787779497893, 664.588993504536, 662.238834147085, 647.697709742967, 653.678468870486, 682.222355522372, 672.361977700561, 645.785893863942, 671.730555742417, 645.680625052186, 660.448061700117, 672.903799572768, 685.552010049668, 669.353546944295, 678.579803664168, 638.825785819926, 681.414469662207, 645.554169110334, 683.191026915854, 706.1519895185, 661.572251593247, 663.954334407354, 659.331633475796, 687.77295699866, 664.92410823125, 638.180832612408, 671.000308117859, 679.42220945212, 653.20276216945, 661.35148938844, 691.066809157574, 666.174733833875, 668.776337223427, 655.733332843206, 661.78990918105, 675.551043600943, 644.992795098256, 649.103535745915, 660.572282273803, 684.437258034726, 691.732538206761, 688.947892539337, 690.833949819008, 686.731655628169, 695.395897860147, 660.556473752124, 636.510103409589, 667.673297251608, 684.264039754289, 689.39824278442, 653.628186869749, 645.173402664095, 654.781620919974, 669.653880625887, 689.677457470205, 688.863207261954, 657.294579151519, 677.97807716949, 660.00775036979, 681.927114577875, 702.4370151719, 674.362259200373, 670.194405896598, 662.808601989644, 685.232819985161, 632.842845671395, 675.209717030494, 682.276907533129, 681.049895098651, 659.021654898968, 664.700448692852, 674.273728160885, 680.633911060341, 652.204002057769, 689.101103433015, 677.852072021253, 675.419514547354, 676.747216594873, 704.423226485645, 653.192763356261, 687.585143258735, 677.184132948094, 686.707415485314, 662.783112871102, 677.27806366465, 698.682630958428, 663.431227376557, 663.67004306511, 651.797371596763, 672.153970927982, 659.27453161821, 695.405459606057, 662.415940406616, 661.480840816813, 666.109972204994, 685.981105630154, 670.874832753473, 680.326030018052, 666.688747014722, 666.19240295108, 654.699894229831, 688.658027394785, 674.404994883806, 654.614412449774, 675.067364235747, 630.200624854758, 696.626387356286, 702.879561900997, 688.201253133042, 694.05190456841, 635.510471919579, 669.633921293991, 652.548634066709, 638.558113666508, 628.48934504849, 672.317685210325, 669.853193580925, 658.197270084986, 674.978750173018, 681.273454714583, 668.128736861027, 684.12040802116, 696.940901274999, 682.429902453655, 662.116621062998, 637.913854627243, 655.96118583008, 720.165615817107, 662.665188402806, 690.165656116867, 683.944559635681, 673.933129021879, 686.751251343657, 663.45324836083, 669.702735850714, 675.025855902909, 650.263226070442, 652.010107242119, 668.230294149812, 644.022550893181, 669.133894914111, 660.268193817909, 648.941865346808, 674.640787505093, 657.788557826167, 675.6892521105, 696.740289546855, 675.294550009194, 657.430310467857, 683.731959455202, 673.880076741245, 671.603897605087, 674.505160258788, 671.594231611005, 672.170561757162, 653.001460059868, 675.986411432775, 672.551499302588, 686.853335738907, 666.580474356448, 675.551862415849, 688.136574922322, 654.134923844995, 705.002287665074, 671.326749010423, 668.075435113381, 688.280150797979, 656.728813658655, 662.024011378591, 684.235773633739, 673.322634546194, 660.14473755443, 682.738279860316, 665.127639118686, 641.717547132033, 668.335967429085, 683.736469091816, 634.155374069955, 661.424827398807, 687.224022679279, 635.103036315859, 702.12477032519, 681.761782225601, 639.743227061673, 704.640345816741, 689.29474396444, 656.623984596358, 654.773083600805, 661.14532703501, 640.374345769523, 676.740915266579, 661.344399776752, 689.47169115128, 682.798680668507, 667.144454184807, 650.731218462749, 671.999640942355, 649.89536922565, 644.716464167263, 673.274287465092, 670.701201545983, 685.631977284975, 665.842354743408, 664.896293269925, 689.68734215747, 676.763284941317, 693.240963807588, 669.566641510304, 679.354993876657, 685.002037127078, 676.50468446492, 675.428011238158, 672.030594269426, 666.756568303553, 668.023744695945, 671.810803843521, 677.166976404225, 656.81985281385, 640.759445277108, 673.125531397959, 686.290355585708, 658.611157338209, 688.707245700364, 662.567683204833, 667.058059159233, 672.103003661437, 662.834813078453, 684.240638461363, 685.187322737126, 693.276408762395, 659.485525724048, 637.326816302791, 676.254434670234, 689.930833229214, 650.385765197377, 688.764230188608, 675.104500576871, 676.883895102407, 662.442515018664, 687.486683655959, 683.495977890708, 667.107843948668, 681.750508135663, 660.503370431264, 654.6683046478, 681.488660003586, 675.32309910397, 683.5567358826, 657.699369210239, 655.906090211631, 644.852876509035, 681.437941668586, 695.741047371832, 691.174597053408, 664.775365600543, 669.320398318673, 635.913972995656, 662.098797340254, 673.500553035905, 699.557477268723, 695.778575567802, 663.609965480196, 678.091206360883, 683.558176718604, 691.796524907527, 654.097950357494, 676.644039019867, 700.964687260154, 646.271704554971, 684.310492958973, 695.846353244076, 681.712592209502, 699.019135272878, 678.175111121927, 663.919602825261, 663.094207933273, 676.909609217148, 659.928189383809, 660.708956250111, 661.147850970432, 676.080595954736, 674.534140812871, 674.352545203634, 678.422938640211, 710.179686906508, 639.608885340318, 697.503289042004, 667.315923241186, 674.933936660106, 652.023513519608, 659.115467965444, 685.816983785917, 666.464468929324, 681.452065113131, 708.10549365224, 661.135583502119, 677.05310253761, 675.547968792237, 699.111367773553, 673.823385275142, 655.765606286931, 684.962483251938, 654.731905882532, 665.800960598487, 658.587390288915, 680.516680250467, 672.126246224083, 641.827243356149, 671.142402618696, 648.067423143, 687.907160226262, 684.796019773567, 652.280738166271, 654.327813255788, 669.869829016033, 671.006656235917, 684.360728702502, 676.833945723057, 712.649066574541, 684.97533096036, 662.932656232822, 671.085848439457, 675.587449176643, 689.688772129726, 647.775202876183, 676.09125223932, 698.746208408024, 665.026707634374, 673.821357882541, 664.84891698046, 651.463370443161, 654.122757993754, 690.511732351256, 670.911593661202, 707.879675048709, 677.500852258562, 632.90505167165, 702.563194026856, 666.064698006954, 671.001520177125, 656.922924449945, 658.66452900985, 671.921760743628, 656.103773775541, 678.552172325394, 686.990191167797, 672.584337501126, 686.735823848016, 690.619755651383, 691.216301423773, 673.476534107935, 688.993200800239, 686.376582052168, 683.582070534038, 666.923112097494, 666.251624232029, 690.234571971415, 670.382473725531, 672.548124938435, 645.099299655796, 688.654311604168, 683.065752494842, 683.736821430333, 672.404666613033, 649.756223985974, 660.793749395182, 691.047570006211, 676.179749328719, 669.359021325439, 673.624109605475, 689.187552208099, 668.217826071755, 660.151646568016, 628.223958132847, 656.039956271692, 700.848035935443, 670.097607355086, 680.301362371934, 661.340109335153, 682.659754166727, 676.599498516438, 699.028183566988, 695.318722438727, 685.696917111712, 669.042319847858, 676.788207823363, 697.321337042532, 693.731564229212, 685.630792973706, 669.437829475297, 687.577644764659, 674.735739502418, 674.312177336123, 642.460166515923, 699.39712107421, 684.692777870492, 663.601783915744, 628.39948206687, 666.98984821084, 685.884102174622, 680.724611667095, 645.890315976732, 680.205259436797, 663.805324790724, 671.230921826238, 643.096707505839, 646.557338414836, 687.768212711787, 656.819627187163, 687.490454065083, 696.794050210288, 639.652214862415, 688.180909556413, 657.943854350502, 652.572090199895, 692.703083689745, 670.596694481672, 629.251307948825, 707.580812373827, 700.829894440059, 654.130643853705, 713.22580910587, 682.519280166599, 659.105055249282, 688.231681082182, 639.996695957079, 653.291552948559, 658.403780460346, 687.514649014835, 652.288315378419, 666.518686762227, 676.269490500352, 663.974303570928, 691.991475582544, 619.423645820961, 681.406598551133, 690.693032132048, 675.335694478455, 646.107911652026, 684.983132751188, 636.688266655743, 672.014964497854, 658.854141318076, 663.991150160714, 672.952368575794, 653.018071912042, 659.06331078831, 680.814850380641, 652.851805272659, 673.97858496248, 671.168964837062, 663.082470153093, 662.160191580878, 706.635144527959, 667.412489617102, 672.697830813493, 687.224839326873, 668.12105753863, 685.642518642781, 676.989942889195, 674.560504375557, 675.336505832955, 684.913645968275, 674.387608716013, 639.700345128813, 660.953675554323, 666.421612104758, 664.270743562731, 665.891753962837, 649.890374222632, 669.229554927095, 689.343817556863, 635.495270653044, 673.144662319468, 696.774992173718, 695.025346726535, 696.098909150212, 698.595574712595, 658.669359063156, 681.551171098939, 680.662051296837, 652.287872372697, 668.496791541262, 643.713345460164, 668.193462471859, 653.766248853051, 684.589835477401, 675.08441865318, 687.552501284986, 676.656489471302, 677.580534594245, 689.461829682915, 704.998470629414, 653.189402157879, 667.508236832353, 653.739228254112, 685.056707305892, 675.287988903066, 682.295224859609, 658.513541965347, 655.726696168397, 666.622088006575, 669.879195992585, 640.680098647708, 687.355865975853, 657.238235650407, 701.958737778088, 652.011749161232, 669.271873446206, 685.732429335086, 678.709600437637, 685.719749786847, 687.755921737243, 651.558569808647, 685.584357311655, 680.031948187426, 643.323115569034, 669.281457026736, 665.269638881299, 669.967837646349, 672.398345239128, 674.441817109228, 683.5482247622, 676.820738223291, 668.393960052653, 677.64903698618, 682.59398298712, 698.700904139846, 647.830087825525, 638.515914313189, 667.151856729149, 655.349602723082, 659.204260383644, 652.398433108557, 706.46331653714, 649.954262991417, 655.975846181099, 672.102177726632, 680.63426013605, 654.751572146032, 678.684938130002, 679.318958116357, 670.04673875877, 681.721679613228, 677.709351163762, 686.439169896396, 676.379421605962, 680.290552133041, 678.498013211537, 648.797524429075, 669.715307575811, 675.868139779676, 674.912899452335, 683.10617692597, 653.328488905211, 664.540430503098, 655.393129755603, 693.979852795643, 639.770112838022, 651.897656770364, 670.239975963121, 648.144735977513, 685.659237331162, 656.283926995147, 667.931887118488, 685.89959485169, 636.383952344262, 654.170608081921, 701.036961724989, 653.030851774412, 661.3608543631, 685.468403093387, 694.7014622599, 668.835802929993, 651.850922253427, 665.572371944591, 667.053060052999, 689.468934072347, 679.866496156048, 669.920305608452, 673.321393532732, 690.31070729466, 692.897216766138, 642.519978996626, 684.441333994969, 676.586587394576, 657.630765437959, 647.383197522375, 665.840836720561, 678.490772176417, 680.251066782865, 669.233648521697, 695.903907643613, 661.729916074011, 688.454207184683, 678.576145153075, 679.456152895076, 681.966710451343, 673.245439961787, 679.21674738128, 672.105000804359, 673.910224502727, 700.374678768528, 659.885965414079, 648.960096639141, 683.286539792835, 665.094543403936, 686.869414644833, 651.336582160548, 685.60610795625, 670.064108728509, 708.385376925679, 668.451532042143, 664.78178887709, 668.59661927782, 658.601510980796, 703.559295472072, 660.949323021049, 675.075252230662, 654.024640291594, 693.39632267721, 642.890086527675, 671.614519819886, 672.06246878691, 679.548283746214, 666.418458488381, 665.734186135748, 638.42927959874, 673.377567356227, 682.280682696259, 694.769703608941, 672.962068587228, 661.326261581242, 672.607274128179, 667.427857102025, 671.951012626266, 673.241473961989, 702.120668499321, 698.936882076332, 676.827348030863, 692.008363538979, 669.49403745687, 669.287514051317, 691.01337958186, 648.24834661537, 663.936763666943, 693.476191079234, 657.134890034771, 683.33895666975, 683.950897548818, 685.374082747546, 678.299115156754, 674.037779841147, 677.499409270351, 642.215734108811, 691.696122680836, 671.38917098296, 648.656634225716, 647.468973482613, 664.577938434211, 683.206570474165, 653.835039259024, 658.525654857011, 703.715144021858, 644.518394330593, 654.184181450716, 669.981158316263, 679.040443733224, 668.952500624139, 675.584840950349, 661.760916686732, 664.295260569738, 669.509640670486, 662.363441687961, 655.293776873669, 641.576712664179, 692.383410694263, 689.024206704458, 694.430670975945, 690.759908895164, 679.152523277439, 667.254777564013, 666.201935826321, 692.708036983842, 659.634865331069, 614.415381769399, 681.204593265107, 643.984834560643, 679.192763237348, 667.013261372199, 653.169662265321, 683.525994900615, 701.722039343505, 694.554430142549, 684.288502405724, 657.898868850288, 679.27927246399, 677.264254091924, 672.600245307078, 659.224232896916, 711.202190245776, 658.431429365431, 657.911137936217, 691.902575993809, 678.973020317849, 673.278541157641, 661.074001599453, 654.642943360393, 675.586929780598, 687.24387297447, 658.542919538693, 673.453942287634, 701.043990810665, 683.72584987579, 654.069027326731, 689.447684011418, 698.528391877981, 672.191976948028, 677.226620066647, 690.486895214418, 694.734506434147, 698.05090636508, 697.891112742206, 681.103204606252, 672.217302992439, 695.237028038449, 662.733136970903, 667.303590516789, 671.607435914627, 696.293118329754, 704.425245654823, 677.089693371622, 670.415269615085, 659.188099122565, 702.699567992717, 662.834780050243, 665.267423664808, 690.611862651706, 666.432692879131, 679.066523026964, 646.506702198994, 679.934199775805, 697.526168766068, 669.553397716189, 667.89190350045, 622.936752726286, 663.572257635317, 661.516978377343, 645.561399839552, 675.595013310159, 654.982897478191, 677.681896329415, 660.548827895505, 672.37249654246, 655.291617367573, 694.336388840072, 679.268380880631, 650.006191581937, 714.910629651102, 714.858066941876, 680.307758554539, 694.030141568404, 677.265453009229, 686.353289174019, 661.693826329722, 660.729712422177, 663.667588717481, 654.107663111809, 657.463680190695, 676.509299747286, 665.641192050601, 650.613715905338, 656.501905286645, 666.329833563533, 695.359191567676, 653.025166054874, 698.020189977011, 671.530561148516, 683.290340028151, 663.289251878163, 662.208739397399, 660.145231274866, 685.028588195341, 665.030251170433, 676.915272313575, 629.500896661184, 652.75098319754, 693.050745660638, 648.924459657614, 676.003549000019, 669.463150867724, 658.820979878471, 703.019212243894, 668.236131178733, 655.849761981742, 659.852221600572, 663.511048259544, 674.036176837073, 690.468324906482, 673.950564906227, 679.859743575279, 675.127838916794, 715.07094047298, 635.741048980485, 671.233139195346, 708.776931257482, 685.707007730081, 655.980882856778, 677.020534165706, 685.702684109096, 677.332066963656, 661.22017302823, 679.929174274783, 665.789082666871, 671.121165512666, 687.607849914703, 655.669839863674, 647.354185294502, 685.225981326792, 653.802311693492, 648.913722834006, 671.882200217743, 653.284027186286, 663.494498745317, 675.292547573979, 673.034002338887, 686.771028453404, 639.349953598906, 674.399819979129, 680.167452158465, 674.861848006045, 711.029544622977, 661.322411504471, 673.272718848435, 665.887448144663, 664.31892671436, 669.125819329308, 650.333609149276, 667.688701568772, 699.167647687653, 673.966589324049, 719.525108595116, 660.962788797491, 657.853446577035, 663.059481568023, 669.661772902074, 669.840232646207, 656.470310829966, 677.153062600002, 675.710947577907, 683.407348713468, 668.054060417955, 697.804375281955, 680.967834588279, 685.277655255179, 672.135275884998, 680.763705769514, 644.200809581587, 685.246838178969, 682.225042944029, 666.986078613584, 668.523395285281, 697.596943691234, 698.194161541602, 654.089924890165, 672.725830825617, 652.471798414939, 641.2476204427, 681.753535827416, 653.644664978108, 635.941536523749, 635.125303845289, 659.510432908509, 648.805107062327, 671.114928746013, 685.476975020513, 680.136590553988, 666.035964501053, 665.242932083379, 707.402827703319, 683.749993445963, 656.662450155057, 690.89999322789, 682.250950027991, 633.952283985713, 672.111636886122, 672.195703566393, 707.347888917678, 686.394786608677, 684.645211545158, 697.158791257543, 687.083726127748, 659.557665928322, 657.870688092922, 668.69965348543, 631.77730969458, 653.253281831667, 676.051662283601, 669.079755781212, 695.844473679151, 666.497955500655, 697.042089581035, 684.206620775645, 656.339040333867, 692.71037911375, 668.290718787452, 658.888817650721, 658.168873613086, 695.961085620328, 670.515196685307, 700.483678089679, 651.333034757913, 686.429296759477, 675.1665286543, 685.216715104053, 658.410337754981, 634.039013949825, 662.595623435304, 678.704897634367, 638.20377326744, 664.027662949498, 685.451989440007, 676.528259776998, 689.549161428282, 693.860038540181, 653.348582395468, 678.09178666261, 646.072696569572, 668.817422726771, 674.289626615925, 660.241847627374, 692.8102854371, 683.762091261218, 667.97419922267, 659.443257634376, 699.164263071136, 678.513665027284, 655.492837051836, 681.811906427937, 662.195846363724, 677.590297023587, 664.06705550786, 667.713346384054, 689.70781933278, 690.033759316938, 674.048798939095, 706.514451641177, 675.9138639359, 677.061329221887, 660.318886928921, 686.832796639153, 648.474536877377, 674.427363632502, 679.972631547978, 666.519654443654, 646.164981563459, 652.457991574716, 676.198591444907, 646.06775152444, 673.814250320924, 676.14957226772, 666.5310572005, 681.995662593573, 662.790415088786, 668.187373093103, 653.502986081369, 662.834969538539, 697.291250515688, 663.864294598011, 669.436930172384, 661.730429768297, 667.36923133279, 664.283928282522, 667.193044167354, 670.168355812204, 656.442966755341, 665.858834868437, 670.957576812726, 681.859150419779, 673.650652735119, 653.306223110767, 702.834920258362, 666.125452200117, 632.435888930925, 685.825113879858, 663.628582887128, 690.902085617977, 612.111069627518, 705.008579517234, 651.960961256444, 655.359120072324, 682.848946712024, 676.894210078172, 673.460848882019, 660.665163302963, 683.891450249982, 678.317102069061, 640.776363180688, 693.368342575894, 682.425102277371, 681.214037229642, 693.601007110472, 672.923631829956, 666.544104156986, 677.814850637395, 681.466218940535, 648.89670747232, 661.01146060854, 665.549338225465, 661.256245082875, 688.353082481591, 666.071834110714, 665.339453540012, 680.132503686745, 656.816454377707, 676.642434418018, 695.960621013643, 684.129486886227, 654.4494753962, 675.372649639447, 683.358348581988, 688.46380573327, 672.513012383183, 658.558808638121, 635.395980411121, 683.576854152591, 680.460380468597, 667.95952858468, 654.532787388479, 687.634433146115, 664.075764074326, 668.837816376173, 644.285314915211, 658.220665217799, 687.328336240336, 666.35541885846, 663.732916709654, 654.965572288066, 694.807924468519, 684.258292413193, 666.196954133988, 653.032062098927, 667.863088462773, 681.648008823317, 684.267538708706, 667.013311361522, 685.261792947223, 683.491313089034, 646.025529399912, 687.032218592999, 671.730527003939, 693.193266368556, 687.611185643376, 673.129565903062, 677.125500409022, 640.781821924584, 677.849309388363, 672.30322225274, 699.910336082196, 685.979240039194, 653.316276827673, 679.159538969194, 675.806476308475, 670.911387665178, 662.078443972143, 672.129456234318, 665.263929128701, 648.108886988445, 689.5911051131, 629.81435176965, 655.208337953652, 660.261454826726, 682.167093991515, 658.924940539504, 693.47212929294, 692.967178779277, 685.386955077527, 668.871630138124, 661.070073714458, 708.745570187919, 671.041328633251, 682.161047724135, 679.065184572108, 682.682992534028, 677.526174392533, 657.799700483011, 677.332156207691, 643.483127491052, 683.11484560213, 678.241513173253, 677.699414498351, 681.001542711333, 666.61782588052, 694.279339320904, 684.556297628829, 680.438172593326, 685.863285746951, 694.227146543562, 688.524761145171, 658.367501366145, 673.109315567229, 682.668335696234, 664.474702974894, 654.843625896649, 697.051401663282, 672.430932732121, 681.317144736582, 681.188579660753, 685.157171537095, 678.717017553155, 660.199372570089, 650.612484600512, 683.977266823151, 658.227597047005, 651.392503316181, 649.503032585227, 681.056213654713, 660.817527439151, 657.808099515404, 650.550060882149, 697.001442997574, 665.854799345736, 689.708047936534, 672.81964479988, 675.791751563985, 634.7970930655, 701.004402798238, 681.945410079262, 675.172106423769, 666.982722214495, 683.39203805805, 680.524387051135, 668.887231111838, 707.772250007421, 666.479675519096, 673.159050323482, 662.119368400232, 685.400622555724, 678.525393918637, 660.885240812827, 701.610887582049, 702.688183331788, 659.991873664898, 669.279974721137, 662.376697331564, 656.275868166078, 671.750665483649, 663.199965460935, 653.148186527668, 682.38813042312, 670.901817253516, 664.798839246513, 642.507491136679, 695.275204540383, 669.269692158749, 667.379908509235, 700.688515395161, 674.716151724947, 667.39903385566, 686.598618285594, 681.690923942194, 690.303613811777, 673.099733824923, 682.061987169036, 700.209691856753, 694.37160973302, 681.086254691141, 647.139145187366, 641.749408226288, 696.668014696949, 656.255145974759, 688.464302011019, 688.683320988044, 672.447603141401, 686.347276160568, 678.501353128509, 676.981861826107, 686.722915623074, 688.698725690518, 683.310034125691, 699.51581386452, 682.84962372784, 675.241761783049, 653.826551943348, 687.872758514652, 666.680816688139, 665.957899485014, 692.660132005546, 667.369741667092, 665.258736636382, 663.094373906503, 673.167072349486, 689.775568548649, 685.450852505673, 641.803516620523, 676.169301063082, 665.836757099847, 675.069298453319, 680.407944449866, 631.032822109808, 660.624510505001, 675.604063922716, 699.359773996478, 681.897970103245, 678.412464426475, 645.315292266224, 655.850979914793, 664.373813815906, 650.09258088178, 673.112171400231, 657.20454534442, 685.446035719317, 677.617029646851, 653.994672533988, 673.776769599371, 693.30353873141, 682.178614752575, 649.155104852382, 640.974026039076, 674.956711314697, 670.612120922625, 675.929160973565, 674.279784312949, 675.387373455868, 664.556264795523, 666.086755186802, 690.535049737967, 705.424778314469, 684.038986992594, 669.692158121655, 683.316511960675, 681.868262278115, 680.884656149074, 681.516542841876, 657.694948405028, 660.873172806997, 687.074497189943, 650.625955318777, 652.406340806978, 697.007362623928, 649.283632318702, 688.930734076023, 687.4247152938, 700.788193510522, 676.950464666974, 677.376353761043, 664.458736424609, 681.033847302016, 683.650836844424, 677.869146471696, 693.508551876807, 666.00132639989, 679.341884868586, 663.529236547081, 667.705651164589, 682.436147825088, 682.000032323003, 664.828008724369, 653.333671923976, 658.717609643372, 657.506576313138, 659.914713581247, 678.287354640987, 653.047813622553, 675.814986219013, 653.098012378653, 681.92568224424, 679.549751175626, 672.927979923136, 657.395866978312, 655.467753667584, 719.157808680116, 666.596399055623, 673.94315012993, 644.475800355065, 699.595905614698, 669.643622387666, 673.945829567022, 651.836901861834, 636.783940841823, 648.727030167988, 671.371462584633, 639.724914734662, 687.560452221897, 658.174058520157, 663.002604333679, 664.249831258956, 681.0449557369, 676.094525965646, 667.014435767092, 669.246813885849, 681.581552112374, 688.605329361075, 695.045283138655, 662.049987049327, 648.145643732112, 664.502911574555, 684.671169872466, 678.795008843921, 631.678031452595, 667.170120097114, 677.852338377835, 673.615257052508, 696.358847181172, 662.325467461853, 677.078323790405, 685.229547630054, 651.059965918564, 705.891087467373, 693.05657272558, 681.962965371158, 698.049287227749, 685.048932245077, 667.523668651328, 672.738620907246, 694.451559536989, 685.026806876513, 655.148714360681, 661.899090094443, 683.702834497403, 641.534102484851, 675.985183778781, 695.623089320388, 657.855716954594, 625.876084326945, 642.726596092224, 688.740952166243, 674.879989456836, 675.18540744033, 685.200091212557, 655.869232393202, 672.47041521242, 677.604675804776, 679.344967550255, 678.879519245572, 680.78708982794, 671.946820108492, 707.026415040228, 679.371483803939, 683.776650272516, 657.373667511648, 682.405938969872, 686.501393454727, 651.160386623331, 635.059564059327, 675.545792820277, 679.443908617186, 643.68657024603, 636.859522981079, 673.501967143089, 645.811302471689, 668.600726530191, 683.77496779778, 655.86690574015, 660.51154966406, 666.246306052124, 668.166452754691, 662.060565900326, 690.534626778059, 656.61496037571, 686.620211753843, 656.777906576397, 660.138444817731, 678.977272273533, 666.385241657319, 673.990099755666, 684.348731948175, 678.262663237152, 679.698991604894, 659.25226273252, 666.762838409475, 680.468339072279, 659.645750156423, 660.667124603003, 645.572813113518, 677.048686954524, 648.626758936556, 684.682043337506, 670.785517697541, 700.485136209874, 677.910251957678, 675.45742572817, 673.043351112184, 670.310694009146, 664.625538176553, 666.888211841138, 671.876660504013, 681.526938007601, 648.295618083499, 661.017668687975, 679.183746783474, 695.309509634378, 672.924487968208, 685.607542208527, 670.57235722497, 674.360627404909, 667.347860012646, 667.833632977361, 670.582957386237, 675.737115210263, 671.765361320779, 703.8081344337, 668.727968436337, 690.597484489168, 674.906649336543, 644.081783935192, 702.684282798736, 667.377414757786, 668.360037977336, 690.423636011903, 676.343996589339, 676.107718895437, 664.3973403388, 653.023955941844, 675.411918386691, 682.41843764703, 668.133890075913, 642.054784539401, 660.197040181696, 685.870347444708, 670.186737671879, 685.908095650323, 669.513383472232, 688.326758466452, 662.933942195694, 674.965896374537, 664.967218301158, 637.583615068084, 681.728059161214, 675.665013357767, 683.025604822765, 663.762730273, 702.102068197282, 658.508778989428, 698.52145932539, 674.035651789938, 675.546939807146, 698.774834354414, 699.080354151406, 674.200398404182, 676.012627234493, 671.863915079277, 674.273394193035, 683.532691605811, 672.185073126286, 669.823535288654, 662.536515598971, 690.088577626541, 670.652966442997, 680.63366403394, 697.248104926037, 669.354862513072, 673.112489792148, 684.190965508881, 673.719301185124, 685.196308844685, 680.839791813958, 661.217643395239, 686.89308644389, 661.449979369155, 683.938223699593, 663.834120291295, 696.6294497712, 651.030954312577, 667.016294217419, 680.48929674702, 661.765208218112, 660.467308487926, 666.769066128469, 681.621311125302, 667.66176492593, 688.875443949533, 684.262382130104, 672.205354278628, 672.896023963847, 657.400995263601, 667.629174226434, 677.779288516566, 668.242254886319, 666.44887463154, 673.039320877937, 654.149662247351, 671.567029135239, 672.104850102441, 654.545238444952, 664.713563549357, 674.342153206035, 692.809484138018, 673.001363345793, 645.537277615541, 677.014906301668, 670.610617676914, 658.440889063983, 661.428044307427, 681.524279490499, 676.996878187666, 679.504045262866, 664.379454278609, 686.663015222601, 635.622595115617, 665.040681874401, 690.236611492888, 696.318464670597, 669.793796974826, 666.51364796444, 693.159999777502, 688.750933081127, 666.442233045215, 695.633076641213, 673.88727379852, 684.469002411146, 656.991866078193, 655.727016448184, 660.610968500773, 678.214576157196, 661.755056168507, 686.348592105553, 700.172224678725, 666.811564695589, 657.036149103587, 675.669918438363, 710.458227364446, 679.923562460411, 680.758701646084, 674.094981349949, 671.909332092895, 708.635645302542, 676.388552883586, 675.188674014887, 673.037337695264, 668.326553179909, 663.826128327066, 631.670100260205, 694.131463755845, 712.82229713831, 652.313902406814, 655.575663323812, 661.964235507709, 649.750378459255, 675.620057345535, 668.00790712236, 685.110952630582, 667.613365114333, 665.790051909592, 681.374904974154, 676.361169302418, 693.827253276175, 680.012208492191, 672.960965543223, 652.70296528559, 653.872874305322, 645.692445143833, 678.275453162485, 682.376265235009, 657.88591815843, 672.400672965589, 684.460048543668, 662.410728347222, 706.905513685852, 647.076519551068, 688.460899833517, 657.909400913089, 662.780846721184, 660.563216141806, 676.347909917903, 671.90925528815, 667.636092280701, 673.222199579552, 700.411542195884, 663.582185800928, 677.037311735169, 686.73825914972, 653.593737367963, 644.129350780757, 669.615353588731, 692.451397067143, 641.000284969861, 656.012513574109, 671.726057347327, 663.517381515096, 688.04422089043, 701.058757552328, 667.265826337207, 694.355760142754, 681.165553983334, 667.316214029894, 683.770392166902, 676.209960320509, 685.059106086519, 689.752976095649, 673.789239358105, 665.082408410747, 700.346114074774, 695.638235530317, 667.997329022236, 685.475245046086, 702.589130078373, 690.294271200413, 699.480400770412, 657.406735465489, 684.938318471544, 672.205808508626, 663.488070812848, 638.613676043365, 671.751924147826, 690.952200095711, 679.754297347115, 650.3612038164, 666.466545663963, 678.749806699087, 675.044517359358, 628.429529522547, 698.625155231134, 654.557555601794, 675.381638701071, 694.431088531745, 664.634196949385, 681.229621076248, 675.139601812812, 678.97702854878, 677.789859921946, 688.84596578832, 700.686303115435, 659.884061135563, 663.95152063981, 678.028450929285, 694.125199880325, 643.523655550637, 670.526703126044, 652.262954562397, 680.561935605509, 631.753021909761, 658.965716297604, 674.309345415207, 682.374043975109, 703.176444016938, 692.980224381841, 656.040572793247, 683.942156372745, 694.196382354936, 678.031042953464, 684.002097203416, 676.231540146776, 684.090086670849, 675.452327614094, 676.206167742137, 676.560141718449, 713.85097984827, 694.271201560857, 627.599346498723, 660.118773074555, 663.352403016594, 667.876509840697, 643.304989650491, 689.866641894909, 669.072530126583, 673.916697012646, 666.78684002669, 662.007442676, 677.33901631167, 692.434714429614, 691.237279344629, 653.359516335206, 675.247875483696, 670.212331570936, 637.402960691866, 668.116536989234, 702.680775692278, 690.959511902619, 684.214363855055, 692.418415915096, 668.702190212683, 676.31980869042, 694.204714077977, 660.517119996408, 663.312476585278, 658.191502428952, 671.045959567679, 643.221333900909, 675.582607704076, 674.695852791091, 656.194344302217, 691.318144665872, 660.813813397701, 667.92613045767, 679.749392166701, 665.073121251258, 669.590840601491, 694.645324403787, 686.89876486652, 642.236074768481, 681.710853633228, 687.025925727911, 696.012715428328, 665.497318191132, 654.987805941145, 645.423737755984, 694.545380600644, 690.182903004511, 678.885297762478, 666.607437397757, 662.31625544595, 656.001121325267, 676.787025836363, 685.000964647679, 699.565205047192, 677.65799334071, 722.236302192515, 720.524227413738, 667.189316324918, 668.687732910145, 657.616693636461, 672.723581158497, 662.635410807317, 684.563142774678, 687.666082876952, 688.391080401112, 646.96819603411, 694.158034440537, 676.936788270979, 660.288172765597, 669.445825667259, 692.461634077532, 654.572520166037, 654.661636172854, 673.863638884543, 636.103255126198, 680.182085989961, 656.728107296942, 655.105459505044, 642.160921160654, 674.436393577086, 672.112897740674, 679.976684170977, 669.323390820547, 669.156281817473, 646.504870091572, 666.565288752726, 663.640734743247, 645.871407358404, 684.195407143051, 672.991181090339, 701.372724991564, 693.072476023431, 690.095213227018, 686.047990800875, 646.75086806908, 657.167039034579, 694.128544151309, 667.797098558634, 678.909789017998, 666.109409244752, 673.566905935685, 657.390009251107, 702.616726479595, 661.175429720626, 679.78945190033, 684.060730312118, 682.202861651095, 680.334309500521, 703.127189673938, 661.359810408503, 658.377470820434, 689.186188260075, 698.03126343865, 670.006525839572, 676.56854291623, 652.02303194215, 637.438202954999, 669.570999523037, 673.90269004159, 687.426976414806, 688.807134809216, 674.421785969999, 665.13626287765, 684.562288477774, 648.708237683038, 679.93880662861, 646.178450294709, 703.337009716933, 676.666483289291, 662.601869345413, 699.609106623884, 668.317287073673, 655.486017940078, 677.769501020736, 678.357887890949, 667.383334171909, 687.649965576844, 645.243282006278, 666.494275938213, 693.468431967756, 663.457386431055, 645.07087221645, 696.929035841033, 665.120851142059, 661.603102725733, 660.675098917389, 659.551898285253, 654.186438726274, 692.363323568125, 703.657643015806, 668.875562392198, 673.481636151024, 673.412826443482, 673.531964609364, 649.526627502185, 679.582524624691, 646.449147285228, 683.093196065956, 687.18499862514, 646.808996240197, 703.279106246345, 632.594194058134, 684.635959619307, 697.7289660409, 671.244461586125, 697.082475400713, 695.065624789094, 646.143813159421, 679.694242847558, 695.261936028595, 675.675980513202, 661.233038425831, 692.250364411113, 646.172681463423, 669.242066318037, 678.48122116049, 634.654444288156, 677.707255647349, 670.619690127188, 661.352139199187, 665.426178975554, 647.851203289512, 651.690423790585, 677.940412063589, 687.540466761281, 718.969441712697, 662.488653421348, 671.55456681326, 670.791524165753, 651.936029707646, 687.241021515109, 661.819531665432, 673.509190537204, 692.95374271396, 683.055283149637, 647.698864002843, 685.659271710778, 681.505534844824, 679.12682874777, 695.648014039841, 678.968029795726, 659.714461242759, 664.142683266134, 677.096553241178, 664.97022606446, 674.584203150156, 662.267640901741, 665.565563219015, 681.437196586128, 670.033820115729, 703.587103907305, 685.838135077423, 669.61504612811, 672.028392662368, 664.001987868618, 652.080206278249, 656.791357607667, 676.915922932402, 673.131253406378, 682.000753472908, 693.926818451157, 672.642805665702, 661.284588580744, 678.227226006548, 688.008794385353, 676.172525079238, 676.749778972958, 719.795075750255, 691.943344513195, 676.381837721926, 683.108403195636, 685.132673472796, 663.321977482327, 683.132177553392, 685.81765908137, 686.956279031097, 678.307972237567, 662.508084269871, 644.086267312927, 638.510383147678, 673.087168477462, 683.28978566907, 659.743429614513, 635.314302092333, 684.076208760247, 656.493382626686, 660.953424957845, 659.508929760856, 663.298290476246, 680.486867783601, 645.207251479401, 674.883861175128, 670.684406974024, 672.380138407825, 679.546840688791, 620.667739213008, 671.244595479522, 670.959557551599, 656.062099658973, 697.791259691724, 662.153744492071, 659.771418381962, 663.283589791129, 675.374607909178, 669.62443628056, 675.671463528784, 673.779022601288, 688.178863491569, 659.854286642474, 666.623227497107, 676.352041522823, 674.514232583722, 721.764909567433, 696.10278659347, 674.891280904647, 658.823405370183, 662.320757100786, 687.586848039486, 675.916618828592, 648.137528072585, 677.821926269369, 651.63872256552, 696.771303703835, 676.073837515626, 655.836291622449, 651.849093743189, 686.212018437252, 670.774443967072, 686.395197459688, 707.996545583792, 669.01610354162, 657.144137270923, 639.991432191006, 683.303718903538, 692.710765339624, 651.556431729289, 685.54591348291, 666.664858350878, 683.270215071264, 702.49901952166, 666.95099624968, 670.722422884536, 657.412615416508, 656.4654098477, 671.413579848502, 695.749985329299, 688.547830336934, 678.912494217591, 692.977772072304, 675.796102534486, 662.568936500528, 673.189679703382, 684.453984754193, 674.913139438587, 690.668185719441, 676.033594603047, 667.463864712422, 674.680279685623, 666.170371439857, 662.226655099328, 656.379738172164, 671.842652310372, 646.73371320174, 670.563684707267, 698.348791886315, 677.441368644845, 659.910811510616, 675.187750692548, 680.57024364454, 661.955254154913, 682.632832063447, 668.56407335234, 676.461907386997, 675.977156346957, 659.911726469865, 653.954926073655, 669.588295654557, 667.62445100262, 700.17255243469, 682.584682091276, 679.318672090035, 685.291073898838, 676.022870771682, 660.010638039224, 650.6588784161, 661.450394100862, 689.552220092757, 665.026943824374, 655.971264402518, 669.707538895445, 686.694632586909, 652.36087646571, 658.341207170543, 642.567792474095, 673.96313081073, 645.605150289658, 693.316559689287, 653.703999828886, 680.387418072372, 705.803685470334, 637.47714871711, 678.524310657059, 668.452375115686, 650.633823777499, 625.024283824083, 698.611865419756, 673.708309339927, 675.055372678291, 680.416278598154, 653.761445063605, 663.680844071278, 643.32180365792, 653.45633457799, 633.540946543917, 679.597635560901, 676.351772746265, 688.121636012709, 670.55436439571, 674.52577496954, 671.863922429616, 673.348510255058, 661.274457213395, 682.105492072599, 660.401995990671, 701.929389495583, 670.174743726186, 661.135647543814, 662.291686209736, 666.167148591988, 630.216282450163, 692.823421673343, 659.144888093632, 667.116745733644, 657.003394304555, 711.004013129781, 674.453382323238, 668.367548695047, 653.115387941587, 653.27740803407, 674.56387821344, 674.986364746737, 671.432828700042, 680.694685774134, 652.693125581325, 691.869497414958, 674.181952735958, 646.362675439822, 676.865486009564, 673.566457197364, 681.573052069485, 688.417846665612, 658.34199104629, 702.053254537728, 674.952070202762, 672.063696259486, 642.964947286873, 671.881728522664, 672.696040881619, 663.520085318564, 691.152228289497, 665.862725260769, 688.942603199709, 635.002636496119, 693.439717769778, 715.22919966993, 656.762152485856, 682.414051742682, 666.520889986178, 682.674996683655, 641.292699194676, 674.0905182477, 670.472571277098, 684.955574131579, 663.130087604157, 669.4760855773, 663.653874782782, 665.563513368552, 652.856557937366, 667.261935645083, 658.403517199753, 672.931003866565, 671.528615720639, 693.675509905368, 674.847962066358, 659.935529574592, 672.673324087375, 701.578265345743, 698.846988587329, 672.757848870998, 678.870327939214, 677.606575762618, 690.198599358521, 684.912973273792, 659.870276956279, 690.376518615069, 633.370073172311, 655.722990971615, 669.717185323517, 693.736457770302, 665.901915739682, 663.773065645135, 637.604634085725, 651.66302748834, 667.743612222253, 686.518248554545, 721.855151088513, 673.624745939718, 663.436173905024, 671.050932404299, 661.725987764902, 655.589514410602, 681.535587650407, 662.79039290139, 668.227072595668, 666.261718448759, 665.207271844366, 676.408965832736, 679.445261383894, 681.423294061362, 679.140863263345, 677.57786310639, 694.557868879696, 680.526980407519, 669.535691234777, 645.818105728619, 672.513081519886, 648.479385525883, 676.87322249878, 659.865033491133, 677.740314659696, 677.18633522134, 686.550926066469, 650.287528548181, 678.736612684304, 695.799503760713, 671.573386035443, 686.679462837639, 662.694694732232, 642.087768239001, 665.476672005985, 639.198151165159, 662.457498359654, 668.712248754978, 660.337100607371, 657.027729095752, 674.680732981546, 682.587519624432, 645.508633190835, 656.023863202832, 637.078602647255, 653.90849836115, 666.168585075691, 661.486162654782, 685.906436126777, 679.47702992656, 663.925064051746, 662.276177117789, 698.9986975965, 670.305056698225, 680.597347392829, 630.416886136949, 669.000182388779, 616.506353994577, 639.210631629075, 667.268343319007, 707.601059630352, 680.979697847604, 672.141475415151, 668.514000732076, 670.670692191743, 661.149739692827, 664.411436492858, 709.760424644421, 703.496012849734, 667.184987301703, 677.607710953332, 658.660160695976, 662.150342467292, 690.19792741125, 661.499365140952, 680.136719543108, 692.00527793209, 659.394374562388, 679.108052180289, 663.88692318237, 668.371844684744, 713.618076693536, 676.308023356293, 673.893535902532, 675.677993787212, 654.93364298061, 659.33402676938, 686.454283659244, 649.631978373315, 688.886951410394, 656.90034501715, 705.154946030619, 675.01221870284, 701.482808072407, 685.545747411838, 696.100386936331, 655.74508271043, 694.224810822678, 678.253229054088, 662.774271847905, 665.925169901248, 667.240351126536, 637.151474396714, 682.952864526731, 687.563782978042, 674.948907407908, 645.18269758427, 685.663280957169, 676.284212054958, 652.266083531318, 652.485372133728, 677.970008517109, 709.743165474664, 675.52197225578, 675.195203363669, 670.953689678366, 675.940865643892, 650.843382381435, 680.030376863505, 665.981342600066, 661.993564332393, 671.681057801116, 674.609184836959, 672.596372552653, 679.585613794424, 674.031652658336, 698.386840764458, 681.442511301222, 670.181212598733, 685.747680973999, 687.632916937249, 672.247957354394, 665.480813870556, 665.336301584489, 689.625310250766, 679.076595296066, 675.615644478517, 673.872506334963, 672.210683867575, 683.487988854662, 668.743700582957, 657.656927026106, 680.399095626501, 631.414914435435, 667.891139485783, 684.3142955584, 665.783482286677, 660.372260540979, 716.28691244354, 670.001077505071, 645.454722538318, 659.536018769493, 655.201013216826, 682.366176950875, 678.934686595109, 672.659786071568, 690.478080752826, 677.439188243276, 650.931262372089, 704.505596116024, 673.022910596152, 683.879387053436, 670.305843412365, 663.483123192315, 677.414836049267, 673.848604550709, 663.232641240046, 702.182952191206, 667.677197019461, 681.390276215262, 688.274862164421, 665.158694072281, 671.26295030357, 651.206900344722, 651.4368475126, 693.424590773287, 679.642174011388, 685.380792848644, 669.249775893461, 676.553948073794, 687.100805605634, 696.804155104719, 699.605879551707, 665.54876994594, 667.756615476939, 671.505212171853, 696.910045305302, 675.552892343091, 667.827418015996, 658.160814207746, 627.718531931151, 687.921400782335, 694.528189034097, 668.749596895815, 671.819440418474, 684.035166099944, 642.011245785895, 679.747380704412, 667.419330426741, 662.206779624949, 690.346647744742, 677.965654763215, 656.209356619208, 683.794237523996, 697.635736377312, 691.452540096924, 680.672979842858, 653.46700355859, 688.589293266167, 674.212378168775, 680.624583557978, 648.574148303367, 668.264461006796, 651.369099183617, 692.648496639129, 704.440702599856, 684.117713097571, 694.221970301747, 657.004485745413, 667.855554929771, 690.377713874399, 684.343347541779, 706.150104332445, 674.204931448831, 684.371359375725, 676.643786389752, 687.557393788688, 666.864767870166, 681.185317085357, 652.449414057969, 677.799998252964, 668.458177504497, 636.520686734265, 680.866692666291, 689.080316739632, 701.982482721357, 663.324077024986, 640.078853754903, 674.928562379794, 694.936597402039, 706.833809603231, 687.556104814269, 676.155145364483, 656.546014823998, 665.228034249823, 678.047988237348, 681.231076634685, 674.053704807337, 687.823845567743, 671.041654600432, 652.014813266632, 688.714883656673, 668.934960105398, 691.947562156099, 632.650391771027, 689.857904859156, 684.687119008918, 674.576558592532, 657.562914542786, 688.828117218943, 677.328629418639, 691.798203178967, 645.405646145808, 671.423710941802, 648.171837728612, 662.186768595305, 691.110402168411, 662.107748148783, 701.457583431469, 681.42050013819, 666.344735069623, 686.590181219303, 640.006380591509, 664.728203187255, 664.260638586514, 665.928882867743, 682.322454587722, 651.77629580936, 636.759343331099, 666.44589818444, 686.301045245369, 647.899237962307, 670.051615462321, 693.806567444369, 677.682593191733, 664.224145715999, 674.142489521492, 653.946417804167, 708.250801780666, 665.867876448657, 674.769427657586, 666.050297216929, 679.912335537668, 688.752179974449, 633.911439458071, 663.559042761963, 692.770733132965, 628.11629591121, 679.50955318811, 663.05360597583, 650.736084373833, 677.052199617137, 683.202660158249, 635.10593198204, 705.620672580772, 644.18695649767, 690.359716715706, 680.966462459296, 676.655062193884, 670.700618748626, 671.622868281808, 688.835918305651, 687.747285566166, 656.780116469999, 678.838752250158, 670.346712156814, 656.422888851904, 681.181735239391, 679.323387578027, 721.864692191745, 679.537969799885, 650.584779487083, 680.494195223811, 693.360062922879, 684.973632626212, 680.747070942714, 659.913587374149, 661.494006240536, 710.959892550393, 698.593179469715, 678.150282614042, 684.875422871859, 677.717176413813, 698.939837272792, 639.007691193066, 662.123167600103, 714.454247240932, 662.540681066114, 671.477586111729, 676.396983896627, 676.992009434864, 702.377072000318, 663.136562298772, 668.342006038263, 673.991188401487, 684.82262154971, 665.576666188209, 673.430364045236, 664.203785363491, 669.048554628682, 693.297557899617, 689.526280104017, 667.869693488693, 635.870172456244, 677.717764216328, 670.040795976216, 688.008084659189, 687.806950009319, 687.531529256429, 658.436668585401, 677.77537329575, 661.887307843175, 669.83841296565, 699.633059955073, 665.006668384937, 684.208804013091, 694.133803147649, 685.697474576618, 676.553412632354, 673.750914300138, 690.10533651179, 676.67384514252, 673.864924546953, 667.518063839477, 693.532507244723, 676.805837470077, 665.447682429298, 650.214803811056, 668.059181049778, 670.229174948968, 708.388733457807, 678.441708556473, 691.705522997804, 713.153237651838, 680.367110427778, 680.50774662921, 671.279880611711, 689.401759989067, 644.310905436241, 704.442271520032, 653.181608523998, 675.452790981831, 666.739661801375, 679.677473305825, 669.987697874246, 662.442026989775, 688.523979126937, 651.115522317426, 698.608031350912, 652.749260515953, 681.570388834911, 650.622868020233, 640.984049723095, 683.01796225267, 679.782650124071, 685.098530400038, 659.718076986209, 690.918479880398, 672.15197010574, 661.892722541224, 653.720023576418, 653.232786477581, 666.788812104193, 675.310627851344, 661.816166253041, 678.068066474763, 672.37513260942, 681.326182234308, 680.170418478175, 722.340962099619, 653.154005697606, 659.93384140145, 676.435501471903, 655.501735365967, 670.652052548386, 667.094465432576, 666.675331997872, 684.391179264743, 691.481610490326, 676.231898089481, 667.880608505154, 658.815101198196, 664.975771499741, 671.251078765817, 652.232195087013, 672.723097626256, 659.765047213626, 659.574275575959, 691.118995795048, 688.097797422906, 657.053029491297, 663.72166024877, 637.462281140841, 670.736599568972, 683.148344055282, 653.551277425703, 689.283977792072, 659.117752907174, 690.561784406011, 638.573324802162, 647.087658296885, 686.693957052961, 660.562676805426, 654.27209357501, 658.600456821203, 662.883470721379, 648.591322385504, 690.663780213808, 656.784927557731, 665.982187612709, 688.936989309075, 665.817875551585, 664.700327113618, 701.284592317268, 669.95576077987, 651.199647651614, 656.319478622323, 660.690901401072, 678.081674650547, 678.082385099667, 673.926183759008, 685.651172900635, 653.974135260033, 651.997370939401, 681.290006247285, 685.269423157996, 698.944504555995, 671.581968444504, 677.065204781622, 676.129400186727, 684.307181149316, 672.074031772004, 649.974732199592, 667.761872169567, 692.057614341967, 635.630217483111, 694.387400018817, 674.456533304521, 688.630241457352, 683.614285228005, 699.908648257698, 674.299023651147, 694.902175920587, 658.019317302467, 683.295299081506, 675.290163753024, 665.383196312612, 648.128029723852, 659.722774910558, 682.390523322449, 685.002156798318, 684.172819787427, 655.910419698814, 670.618516182703, 668.434575240322, 687.660670648763, 665.020536119331, 676.287643845184, 685.997501118166, 692.899869156645, 673.995633157642, 699.469695280443, 637.842066083589, 657.734675132063, 655.071745393663, 694.371354418741, 694.629619415013, 656.320258271421, 691.562507696091, 660.358518427902, 677.991808570258, 686.871767657017, 653.215405000332, 656.788482092283, 649.29517848513, 671.306443029492, 704.929325744295, 664.138437698172, 646.291807859324, 666.472918861014, 673.829815187236, 671.146079818882, 643.419087806336, 702.842910666252, 673.899725294009, 657.183139641787, 686.550012419115, 639.41900493861, 680.887395918502, 661.282316005874, 685.29403938949, 668.639568249485, 653.468969389336, 657.534037644355, 698.282212545726, 660.996480381182, 672.336392025495, 672.154222692432, 692.329737897439, 660.880770510404, 698.351211785175, 659.6201360605, 701.491810039241, 667.823705343946, 667.529120612699, 684.740123642306, 675.66481874013, 653.76716849666, 645.482282484267, 656.030718996454, 681.330316721936, 663.788597630469, 664.375079095519, 673.656475686154, 699.475807899505, 685.419760516407, 669.774231804941, 673.670359381984, 673.279440949782, 699.890016977063, 667.666116904891, 656.21049440912, 682.642700705933, 687.387437545057, 699.830181777988, 664.440711434627, 698.511280872334, 670.478336584415, 655.643865313366, 686.831619967281, 676.073745004561, 675.120596908581, 711.130590155944, 643.43572139433, 681.787616668023, 679.123834205932, 678.627888285614, 671.719245496596, 669.944251156699, 675.604464145424, 647.519323566293, 672.687323118216, 646.302691136546, 656.478747921016, 679.832679015591, 665.78221182796, 680.765813307669, 670.483322563638, 676.151753894287, 669.330882795469, 650.047716582704, 695.683174216402, 657.31005457171, 655.427578518278, 666.62191076124, 664.064520942226, 653.720453993548, 706.987293710597, 692.852683135264, 643.104796391305, 676.725884820015, 642.561542571362, 671.47228899882, 644.514167174488, 686.720541111315, 675.174671090469, 678.306490166686, 669.910875605221, 641.459417809697, 668.174001768411, 679.312599976623, 683.786508589192, 650.574667005232, 656.202124858919, 688.36830352131, 680.34537939529, 664.065712767547, 692.682644457072, 670.796815976599, 679.59866624404, 655.430847449103, 674.210063474553, 682.637420018924, 667.829890873695, 707.067150585396, 650.733716962935, 665.950997308791, 652.259859397903, 665.975018305248, 649.573100554698, 659.056400552582, 676.902125664912, 664.219085638669, 642.140600114577, 694.051403811753, 684.561197299745, 673.738581746127, 674.427096377897, 649.221622901652, 678.080790620382, 677.769048044738, 679.391900096537, 699.598294149334, 669.466560406239, 672.249477125713, 665.612409228962, 698.888912233509, 702.645801459624, 672.729381384924, 670.390844151573, 674.165115190198, 652.558618106152, 676.952481029572, 666.823064256658, 674.196484636036, 678.889215457565, 677.824962923626, 689.47491282156, 683.641469021068, 671.808255785811, 679.901183896003, 659.040806681872, 660.066097483852, 702.509976959319, 686.841151814007, 675.919082851883, 673.339845034593, 682.246397745659, 688.39074680848, 652.124445080264, 664.143491146639, 676.511328914325, 680.63478895252, 670.082093163662, 716.449594685757, 652.148510879366, 691.359456971874, 659.581487836287, 667.039628857939, 691.122300122731, 663.109325125406, 665.891774370596, 640.763965748418, 701.250871777757, 658.044265005828, 670.36117515654, 661.907949867927, 694.715994935843, 677.397477517892, 662.139622642443, 653.360433520188, 651.710284636441, 662.149364792113, 687.674012069284, 663.875470084131, 663.719701775606, 668.814814266072, 636.835818536083, 657.261046968971, 659.117249435813, 652.843587576707, 693.063316112176, 695.96451687199, 667.67452017341, 671.194133896314, 667.003018694316, 702.39056682776, 654.88102317241, 645.913751665445, 666.620047699974, 642.202430613385, 666.805016106626, 689.5190427445, 676.585439321769, 676.080050196263, 659.695483365383, 672.372820311076, 656.865427110894, 684.042201132218, 656.273192574889, 684.580754576638, 670.8313991397, 675.930317487578, 697.397031754518, 668.884576735334, 681.695098784039, 657.87928941689, 669.086343328637, 659.031028138648, 641.465051799977, 671.390070237657, 695.062238485839, 689.482846419212, 660.230599480933, 640.959001182309, 675.080398879343, 691.492840797571, 662.029637698714, 689.279245629081, 659.625619521861, 684.203552187072, 668.146963311251, 677.444949486577, 665.421802529912, 670.275769109311, 686.840145537676, 667.302460795853, 688.704536293356, 660.489363906947, 689.721768526279, 627.795118441585, 655.207865323556, 660.457688094544, 679.993895619236, 688.62760650971, 651.197159479258, 700.791817239897, 665.737045765861, 670.587926712623, 651.250277472782, 677.850790646012, 680.339614378456, 681.893714104352, 660.882060531967, 683.754290103717, 643.838513205482, 668.185778356302, 669.02079112915, 687.245805857902, 661.086226669839, 664.194592910121, 667.999408270997, 705.716518015569, 669.406554084805, 674.080245835451, 650.65388392731, 658.699190290671, 690.062297543632, 671.763078203185, 667.521575439096, 657.024987831147, 687.764426889573, 679.597940757093, 657.23450006587, 671.738802531495, 699.042096872808, 653.150922617185, 690.73750375268, 655.089074595157, 677.028683412958, 691.710272080753, 651.56855256693, 683.815846334183, 677.211731758898, 645.216149665664, 649.464383227519, 673.172021004326, 648.705719340041, 669.593211694617, 694.017263467035, 692.770796394175, 659.099509718886, 662.530039510287, 704.40707208641, 697.614871531123, 667.810077384958, 661.46886230873, 665.157102068293, 671.833113520441, 654.54859557418, 677.355932197655, 661.781014159004, 662.679526815545, 677.464765356194, 683.958968007029, 667.449905394262, 660.950469536227, 680.205451438661, 630.899672734068, 668.066380198535, 676.107224082851, 678.315449859978, 684.757858815484, 692.240363454766, 642.553619693068, 661.052740308118, 677.985354741342, 664.989294076945, 688.911109590116, 689.938365086672, 657.620296536036, 638.70026810533, 674.439253504206, 701.307480128979, 658.798922905686, 656.603767087741, 676.547881450639, 656.602617496209, 655.031301179684, 682.281421579605, 688.138630224622, 623.926797795924, 661.734718289949, 676.296977564903, 673.042830398405, 657.251688921331, 698.884343472467, 667.417011869536, 664.951375960221, 660.5876888909, 672.323409987933, 694.634596800456, 687.070770631681, 695.543046723559, 643.01021814355, 680.328409641235, 666.358746977227, 661.445284820682, 690.336901608534, 662.810089625278, 691.885006804374, 648.497564409357, 673.048024524423, 681.016062079869, 669.639709190738, 670.088029466792, 671.316010069975, 646.2666583907, 669.060829845481, 648.494962703591, 675.809724772381, 646.79283554414, 707.689044978734, 683.849932511074, 694.9084331126, 690.752309914774, 673.067381624711, 660.317964719066, 686.842816385674, 658.525446661606, 658.34106245173, 664.599899720286, 688.974537987017, 665.411327544787, 673.349227879911, 633.369642310866, 696.252145905385, 663.299818458034, 665.916280024603, 699.479940692199, 678.934165637624, 641.959193559723, 682.09889478682, 654.435959478003, 657.76230009363, 645.695545322595, 666.088948285633, 675.962867543353, 660.762963198645, 670.080836201908, 694.713881114918, 661.377941476612, 688.939774241344, 683.035925303021, 674.51612477012, 680.051450814316, 655.42006146049, 665.576899414115, 635.478144814923, 682.052296415, 652.633946666666, 636.057153578289, 637.138463875928, 664.673099413393, 659.873435772595, 702.911354259149, 672.398208700321, 684.769817515482, 670.597347043531, 685.546542713847, 681.70949515012, 641.473783391325, 697.562686306685, 655.75534657912, 679.820873943545, 684.700830893227, 654.967576058061, 661.195185023294, 672.284681821269, 671.861790264229, 680.08281854861, 646.473593245389, 667.598217875048, 661.125884373619, 696.390614552315, 696.575177504463, 661.432880493086, 680.453445739801, 671.757867642314, 648.605972612941, 693.333124724335, 657.135947044194, 660.180384123093, 706.172670980868, 679.802226612741, 670.907712187378, 668.965757392546, 665.795793569331, 630.941406849107, 665.814714708081, 678.373169389952, 652.354891744348, 660.810668333402, 631.555239768777, 658.75985602988, 674.945116054312, 686.023404683326, 642.32965132791, 667.607646793432, 673.928937996179, 676.364155433539, 700.898805807426, 676.700170720948, 688.843463771223, 635.11182466979, 660.047853176178, 681.002596405762, 669.110941772731, 661.391077682785, 683.091383176859, 667.502529663385, 683.768456660931, 688.667229302966, 676.101124981374, 634.063943241921, 684.570321129647, 662.075542272812, 669.12272277561, 667.226858517608, 661.566765139033, 668.361607996808, 672.669712347647, 657.366622241669, 671.582296813543, 694.21536181568, 685.213607389818, 663.200919354612, 672.088793835718, 674.082375018601, 679.109045727435, 681.336358297879, 659.897048735834, 648.371956898821, 658.413073518295, 687.738211727019, 702.847968343864, 678.155752076784, 674.784878719443, 654.167945518224, 644.341124338898, 650.27756123825, 673.350886966394, 700.02920172507, 686.121195078414, 675.426116203727, 679.439073540336, 649.711215573981, 692.1653954484, 670.694745051659, 691.996669266632, 694.182031864954, 661.592275102308, 680.784812495808, 688.466487677655, 658.76978706031, 689.06805699187, 655.162404390025, 705.152121692047, 675.061181789084, 703.658899079651, 651.614066086776, 691.061755009872, 672.671999707837, 664.178553076878, 675.081249544281, 697.527001761319, 680.159243976373, 671.043074339212, 640.927839709816, 655.971057526473, 666.93674375684, 640.698218640174, 692.230420539707, 655.845459891147, 674.04073584732, 689.579383394966, 640.121238396708, 650.548085231878, 676.842378630621, 695.845800781075, 674.52256260655, 631.898402779612, 653.790960450646, 679.636312265089, 707.705658561574, 676.144620666707, 671.175464646724, 696.476115706575, 657.850242967257, 673.242197606388, 661.010775693636, 672.96889265999, 663.326239639444, 676.693706665681, 669.023597116052, 682.617680758485, 664.015912143747, 665.61894841665, 673.123438456596, 679.083163287439, 665.154092298739, 670.223052229846, 666.913300708459, 668.365025685674, 661.667432196012, 666.244240645985, 669.764315236037, 674.242657619605, 645.096277756009, 672.396672871011, 660.992401324821, 687.160650555241, 702.226734609436, 660.905686918522, 669.390317905604, 659.962730138435, 665.300231954464, 697.144074653284, 665.55551037056, 665.258398248439, 652.111804527642, 645.498700528035, 679.841361794406, 666.745647861139, 680.53467730605, 668.631393521738, 643.387324423356, 658.026333673109, 699.597622256409, 697.977713089839, 663.795305562845, 663.484094027619, 670.631464962484, 639.956061831379, 650.480997393046, 679.940221237288, 673.415096475715, 643.231248413916, 689.980314048953, 671.344564704394, 656.942437562692, 663.741398953193, 666.700500823217, 661.698430839025, 673.214712970356, 651.638088284388, 640.729513587086, 685.359718416393, 676.347405413684, 644.985389197514, 688.444950914241, 684.639966599564, 662.631903767487, 678.390286792278, 660.173297385248, 688.090934879801, 675.53767394802, 679.127251780696, 639.014764320552, 669.444045545574, 661.520970054564, 661.201471183708, 656.863887794183, 658.350596185312, 661.614452531097, 666.195791722113, 707.428523371357, 657.999826939203, 673.99533363822, 675.83084452888, 670.424556057881, 685.58968905447, 684.064025910557, 651.208218156967, 675.453347303664, 692.370779841946, 675.442875641229, 682.901167125219, 695.902868885232, 674.531137412334, 688.766304866565, 708.08573461248, 707.593976845621, 688.832343299509, 705.313152132596, 680.082327231028, 674.337608523706, 665.007640356089, 647.275915311308, 671.71187788755, 686.781750174344, 672.107086730529, 699.402937085173, 672.214536291577, 645.559179141818, 696.848796334032, 690.344431559981, 679.281020763379, 663.657632078927, 673.667467097804, 668.840488130544, 677.350712207317, 651.962301927682, 688.255521456281, 656.492884684667, 659.15699533602, 648.903149221458, 653.102961819221, 698.656532660539, 678.197740644434, 717.450954110948, 672.8712186833, 658.056675594168, 691.669098431388, 677.010146294046, 691.71815995669, 625.738570262466, 699.13052487299, 690.877479404182, 683.972416777661, 673.566100725366, 678.809303395228, 662.009028397651, 638.048551714033, 666.187604335751, 664.427649115328, 673.314665747062, 698.295383167995, 658.570964097365, 684.107573595489, 657.935580085917, 624.243055055567, 697.159327641871, 631.289140130322, 670.631459203523, 676.505293560796, 701.86668295057, 681.037598534133, 666.102321152362, 653.418830750117, 696.505253047456, 663.986854306797, 662.949573584845, 680.490510244716, 666.501848542832, 654.676098374698, 654.900331961889, 673.791838160072, 667.324199890335, 667.69866183429, 662.524298467025, 686.742968988513, 653.777192206172, 664.494496589776, 693.867612514679, 688.214324069982, 671.586529234619, 693.758800927704, 693.591134146178, 642.200154922789, 673.180144859135, 687.3671032941, 675.836954681081, 667.535715812552, 665.765434838004, 678.357929860664, 655.014212948939, 666.799928167636, 677.907546119059, 649.802906088547, 664.625136030185, 654.611790839572, 652.655152767403, 700.765025907078, 675.365797257284, 659.711596387921, 687.583091906397, 708.154044004019, 646.745704326578, 658.179051078407, 698.95853374006, 670.769459687993, 664.791509423371, 662.31131969426, 642.040491365621, 710.528214848204, 684.788479368392, 696.46641894113, 663.258083788667, 663.934957211358, 691.659670983744, 662.341480350214, 680.789260732026, 684.585540672562, 676.075836132804, 672.286260354531, 628.946605975937, 635.96229423837, 693.155193114268, 699.54690271836, 667.662386476473, 645.476505578025, 641.281706479607, 656.068123322857, 657.153418954634, 685.230345239258, 684.706016341577, 666.80774366473, 653.111527944668, 670.527880446959, 665.385248341216, 682.47230230605, 662.251868898819, 718.062375394892, 682.535613855556, 678.277189078505, 674.098769779995, 670.151220176982, 670.024251687995, 660.636754646632, 647.860533058888, 686.323902210766, 700.042924066753, 682.081324056747, 663.018136032927, 698.730045343948, 685.625817743512, 666.19377274275, 665.021445479027, 684.155184843558, 658.19621040359, 667.323958054568, 670.27982726289, 697.827388630252, 683.448682914965, 668.56250137802, 668.2058199601, 655.370526790597, 668.545101005853, 664.844586541535, 673.799648537756, 658.304698807014, 657.670437667793, 675.34462150911, 668.647167280963, 679.263823731775, 672.34045965907, 667.726453739387, 628.919182211493, 700.1654397724, 677.74160513652, 689.955461798278, 683.913993522969, 700.304254109598, 667.512175036479, 674.73678729671, 655.887375648514, 665.452071542137, 649.953576109941, 647.607468348869, 686.871803271977, 682.124408160685, 654.92824531181, 674.557038334846, 674.011424059078, 678.841684979135, 681.920490567593, 672.19033615934, 691.62241272999, 675.618135864447, 692.021021285587, 651.857443524182, 686.48363769069, 705.206867828005, 665.57157061782, 658.129074686125, 680.554148555782, 672.993881666512, 665.385259105939, 678.985779150221, 679.545444151351, 681.765211666624, 668.767164587712, 677.006953673806, 665.502438412055, 681.592235013898, 677.887699237191, 679.235647437093, 662.681816726325, 685.84251472876, 664.706065231262, 666.101855212242, 656.622371600799, 638.460232378945, 661.475972725428, 641.08633112455, 691.306051604513, 681.802882908248, 695.85847347289, 672.577562195463, 663.744885317506, 696.345097457229, 677.08049275374, 645.504029793477, 685.148315748973, 672.168529907765, 655.253865301988, 682.933438642997, 673.165927544466, 688.150537392355, 651.855066455213, 682.297297566333, 674.982249183889, 662.920200197526, 681.346934528107, 703.413624702472, 637.598181251702, 674.065147678317, 675.586103984597, 694.147743923076, 661.569456664558, 682.570130953331, 665.099625539851, 656.900375742891, 666.166769136157, 683.668848409926, 648.050346294706, 669.308297248937, 693.649229430919, 667.4764776064, 702.269639254844, 654.502263379542, 668.668880287964, 684.874882832208, 685.589182121643, 692.154070921729, 666.190562620949, 674.620508715564, 635.514511261555, 662.642395017362, 672.309607157075, 660.76778831001, 658.794375423848, 632.691837020591, 683.795766987896, 694.727254685123, 649.530894103532, 645.291383916279, 666.092175982044, 677.630942166982, 676.962618607735, 676.884021915099, 679.431946434528, 689.602203472459, 695.266442887662, 686.015802558704, 702.598408953967, 675.535468920128, 699.528339303148, 680.616364938138, 658.346648916238, 651.443821856416, 671.042125754004, 690.00018153362, 670.360275715646, 710.105924345144, 675.54743830871, 630.479729815524, 632.362697452305, 661.030289062372, 663.843414903604, 657.621555090523, 671.389320398755, 683.745211587699, 691.979264046089, 661.766553555691, 646.431798032765, 671.899209976301, 672.103071016372, 679.479787871546, 687.946562506693, 631.815098957103, 643.395479087793, 687.923798045432, 656.763386912006, 701.958851407239, 687.137231634667, 665.092654124745, 637.658831494555, 682.509829292588, 677.714821628698, 663.136725877229, 680.169759701952, 669.104450918838, 697.695683325311, 685.877368838641, 658.983198863251, 653.441497980765, 665.359548377414, 688.074576945295, 671.357166561225, 681.75110931837, 669.565227538439, 657.012391388382, 692.221008427382, 684.071687385169, 646.904334317882, 686.154816647829, 650.566877210273, 663.88464369265, 655.829677158926, 661.993393674793, 640.060089058153, 674.332618071168, 706.354970289581, 683.0409099223, 693.535340359837, 667.745979242469, 681.895407397749, 643.725931347623, 656.035426548551, 682.57412894114, 668.120029143013, 686.532436723173, 672.996417240024, 688.030129903134, 686.697096334657, 684.520271982413, 677.009588082503, 654.519412208942, 667.597862151425, 638.086013122619, 697.185068090605, 674.058026624831, 666.577220555314, 695.635618070126, 663.430280379396, 674.429513940036, 655.585259671873, 664.801072072946, 670.612338372847, 692.43090054063, 650.062376654545, 671.862296674282, 670.656416216311, 654.30695591036, 694.765948033588, 681.215684459923, 644.82243377186, 668.137803225351, 665.756733672853, 685.939051734582, 685.345850690859, 666.000368330362, 676.861161976415, 679.836933531696, 667.974667104385, 665.465286268537, 684.028458064264, 664.91495337278, 682.731579661022, 681.133197988158, 677.606430686257, 673.436668996308, 682.513634555853, 685.340322616561, 671.639015706783, 664.085051275151, 670.999122378399, 652.963079354969, 668.804849838186, 662.220269981889, 674.128581078997, 677.474668709283, 687.762669337566, 669.119489764718, 670.593601880285, 654.127254559746, 705.19253040693, 684.910594699017, 677.501395770729, 648.464921529168, 645.745346594086, 674.315796828845, 678.944887956289, 681.701725146947, 674.867154414693, 710.197167048411, 652.123701850008, 656.235117445185, 662.939157809839, 687.353730471365, 652.344692024066, 663.165706715018, 695.416148423687, 670.15455263135, 696.403792898743, 657.098077767742, 657.247012152814, 687.740417404564, 683.23099150341, 632.683258908572, 695.631384300122, 648.065038143726, 665.920194379996, 644.651085187895, 654.321097810018, 648.030846589074, 697.726859358225, 704.551627754007, 692.20283698496, 656.140733058417, 642.193966065106, 691.995311022801, 688.695609441958, 649.208084558725, 661.808785088604, 662.63126056383, 677.987028684354, 651.448865221217, 661.015552129462, 642.11446159656, 655.296373261975, 673.745572796649, 674.820281014759, 643.382330077601, 677.547122146309, 670.21380312731, 675.445458731869, 656.999387729585, 652.000783211914, 665.490085375596, 679.297575626029, 648.47218669295, 682.417194816058, 686.004508287251, 706.464362100038, 681.343094934821, 692.288871787524, 668.402466984709, 687.604734318734, 677.680239027594, 670.137160188527, 676.904661804474, 659.981558765187, 650.838635412833, 672.090666347348, 672.662772305351, 647.468571501101, 676.49517596146, 652.86869611551, 666.037948976093, 636.078996267197, 676.741557676177, 670.890597203289, 696.505852640874, 651.069090754093, 670.585445708513, 647.387528545595, 673.291269318852, 689.898365271545, 651.331616468226, 658.488498800046, 664.905175478225, 655.617057269942, 661.161426359611, 677.392057255228, 680.535815157313, 665.063792215372, 646.941226668362, 668.309232852402, 661.589060705183, 683.46501085397, 658.067206352963, 680.570307754109, 652.952714661008, 696.634142460904, 645.407036096952, 641.312843109617, 677.422139061405, 660.079073176024, 679.769703452301, 654.565746011542, 694.069084468931, 665.344151205399, 681.383965582148, 659.436526088666, 661.391372016663, 652.565027378709, 649.61198726171, 678.77177013747, 660.290986773314, 712.561121161668, 654.150652428607, 665.885603366846, 663.296132494254, 658.838970504904, 697.249080804494, 709.016767698628, 662.423086587917, 678.742667305638, 663.740169389399, 667.686226561752, 668.485919634578, 653.520202196874, 675.975598543574, 652.663847789907, 664.998326922277, 653.632606352313, 682.378185342631, 640.781320901999, 671.259962415015, 696.977988032814, 680.287707971583, 671.441694477161, 684.70968559053, 676.763973767548, 679.792297499786, 650.333296617467, 651.189775677182, 664.806757796079, 681.550285068037, 635.951367427968, 668.391532611028, 682.581498342692, 662.52568502227, 649.903741411896, 634.140947102388, 699.619325183389, 683.063721060896, 657.828378941425, 670.648519537513, 636.352441586502, 675.94986852899, 678.227057373398, 680.663779594559, 660.399135031726, 661.68081591536, 647.477280705563, 674.194669726021, 686.125791042239, 709.197034463352, 668.774574102439, 654.576074449058, 649.024443906055, 672.487851760348, 652.717370460146, 698.355525095397, 652.648285300656, 666.19703198142, 677.49510789285, 691.687804506475, 655.508871854529, 702.117129280112, 683.123968434041, 696.786396338561, 676.780522615914, 667.401562121689, 679.947249808165, 691.401610481749, 669.667508660719, 657.298656735715, 666.523340537571, 686.694652543237, 693.124450737635, 691.615274526893, 640.129844065812, 673.230092615632, 688.303471635599, 654.104113290205, 691.865875838539, 657.864011833032, 659.815242839184, 661.506253109027, 675.059068675184, 679.350592018994, 696.651019383043, 664.902101654391, 657.019837146439, 678.493275221877, 687.929309600686, 636.499243025674, 690.865957426876, 675.265430372971, 659.06680603893, 686.903488888184, 636.49592409623, 632.479730591985, 701.559825582771, 651.897402920786, 668.996925391757, 670.167349339005, 679.045172242597, 662.074583273988, 674.50980882094, 668.687646393518, 679.819227220344, 676.423810766948, 684.692839090296, 660.324893994637, 656.592139555387, 665.785939989206, 684.17787215384, 647.860910261221, 677.868100468914, 690.256974306692, 672.225470053774, 695.319987097933, 678.610190428256, 659.823781544353, 666.511321569244, 674.520696972121, 668.525403457873, 682.871880729345, 668.091697845323, 700.32313572511, 703.525694785905, 707.635805610302, 697.161623444926, 695.419980543589, 650.374675797738, 665.451863640439, 684.684392882494, 681.222595208649, 675.938722724, 631.8677584548, 664.835629393635, 694.560538778964, 684.909892855348, 662.801883643514, 676.645182918393, 685.782738412043, 683.809740331713, 704.121823020687, 675.269758195249, 646.504046535095, 658.824317605448, 664.725055591355, 669.439537518537, 681.320875708886, 680.929737554241, 657.592282314467, 655.225019220132, 660.823020972775, 724.804658661711, 660.740311455244, 673.354941916268, 710.871783459413, 675.294833053991, 647.690935740055, 681.56601807175, 670.335015984894, 686.106340972083, 674.851501067786, 679.653595575699, 686.842348117154, 668.033180966564, 675.440373076225, 675.356997109071, 668.173803297467, 704.541196556987, 678.83220734811, 689.620426561559, 664.940867905957, 668.649270088078, 663.060707661, 690.880429756224, 667.856847362423, 669.847700372799, 664.049812468657, 670.562318308808, 686.105462282055, 646.97524931762, 653.009009360645, 682.122346147013, 685.905227389452, 697.403559884284, 690.756259450646, 644.567693631026, 681.769764244474, 673.56924557828, 667.254445960048, 649.004653562938, 685.162713354965, 662.245644549116, 667.928488745272, 650.578120342792, 676.241515481999, 672.708740978719, 680.4296995834, 653.205343304394, 645.782174283496, 672.506101275378, 678.355595428097, 668.448925342144, 645.270661485421, 692.405306400591, 673.177039572453, 655.0368763963, 676.175363909483, 666.947029601243, 687.48721217306, 663.18567471829, 651.593509911069, 672.138512805367, 648.399098429642, 640.754485002172, 678.063848912981, 668.67149379311, 674.038779399513, 677.228951206017, 670.32974141644, 698.515099824246, 642.480480147225, 692.187848599947, 650.846201591449, 657.161265309129, 671.622781655594, 678.488996496208, 683.332202784722, 661.148920721631, 683.325490587239, 647.090321058386, 682.109586351804, 688.349981802915, 677.146749060602, 670.113440144153, 668.284031751235, 636.053773277828, 694.524723992884, 657.773914183352, 690.645131105575, 703.187451200782, 687.901341526245, 671.951722471047, 644.50811615281, 682.737760216141, 656.934744737162, 665.312801027448, 668.285408348342, 648.195047636386, 686.174658441262, 672.842913002154, 662.466291713948, 647.854899404981, 690.350356598764, 657.381664732311, 649.668568782652, 678.881230974124, 655.075874617256, 680.668887783301, 666.00986702874, 656.080371516042, 701.600978862117, 652.492116046059, 670.714566936926, 680.649837104886, 674.009323660477, 677.870232702457, 689.072032746568, 649.388123087684, 684.73666979049, 667.262475436546, 637.762219659534, 652.197868208319, 679.192749219552, 673.081742104203, 673.917194836981, 685.262403620791, 692.432129196375, 709.175451689971, 674.490787666868, 711.836553728997, 647.683573224867, 678.489005770478, 682.893972742118, 680.620160285731, 677.425618835827, 712.926519039032, 664.170302190852, 660.757706463451, 684.457804193278, 645.891686705078, 680.136324201511, 682.24047319123, 657.706999195993, 688.38917092883, 659.618406706667, 711.146541052882, 666.848456872509, 677.516242079399, 674.952230757876, 648.687313271319, 682.928492407077, 667.171874754799, 679.88644904386, 650.646375596648, 655.075822473345, 666.550141899356, 693.853798247641, 626.572779527041, 666.872885049808, 670.39171914049, 666.207109050446, 638.982993915542, 696.171368749007, 671.235896002071, 685.431122362881, 648.846671914943, 653.349273503151, 671.894891445129, 685.533675984795, 668.70222280128, 688.413971758009, 682.194470565641, 645.774442397109, 660.003325966664, 678.83921782604, 671.767414830841, 677.097518711904, 678.4840264303, 663.95650347804, 658.8260867082, 675.701356099943, 678.332274439055, 648.500114832893, 675.264799553106, 698.662779722493, 666.938148313218, 700.023602129007, 687.798536506519, 650.054429157039, 655.357585824339, 667.398145300678, 707.264605315154, 664.404642457426, 694.831801285756, 686.428873740107, 679.521634227732, 656.037245093004, 701.680856103845, 652.453158411826, 667.813982835719, 652.794016062998, 707.589896880599, 657.25952713059, 681.973662292021, 662.894221641698, 657.319228247098, 681.075901516833, 678.096648713129, 685.768935145354, 680.403930445631, 660.563741164163, 619.864829765343, 633.81980602349, 679.566531656313, 649.640486149123, 659.237931586713, 696.31782216728, 675.103638187343, 659.809677484628, 698.490898923033, 628.097167224933, 668.105090477031, 688.145149933865, 672.84547934785, 661.667115358759, 680.331067281284, 657.646718553164, 657.318084240818, 700.896544942618, 672.821080712819, 679.732860562976, 661.149587524219, 677.538361528939, 646.460077983579, 665.139642403607, 683.412885908375, 640.390808908447, 669.175716855928, 695.71719021744, 689.792701159843, 663.167170827764, 709.018505590518, 671.344274624133, 667.150830140243, 662.760846987632, 627.651671288637, 643.552484584635, 670.567708586555, 670.76784329364, 690.813291029644, 697.02593616924, 665.916619374586, 696.902337218801, 710.255202851142, 665.429229819618, 684.183304295717, 654.563958920598, 684.91704639589, 671.069506082125, 696.595143539533, 699.600226881907, 684.049508675032, 665.655794651993, 650.095430506283, 659.841570981274, 666.57839138152, 682.685786787218, 685.541248164986, 700.275687235966, 690.298480535087, 658.113706091426, 664.325294991074, 643.69691571447, 651.67708704472, 671.570908170052, 659.970740782341, 682.746463593574, 636.114500305881, 679.78820281622, 660.107547262324, 618.926446940258, 657.141217578832, 675.419610350784, 684.036852825255, 682.963714584322, 653.771006026584, 656.087765338763, 663.807927478512, 668.635617158987, 664.513012485687, 681.304008816787, 694.995121146135, 655.658324312622, 701.302970744528, 675.86951809587, 670.150917010868, 675.79680062152, 704.782357435694, 672.060712916991, 702.627156428409, 695.367100648359, 700.045133486905, 682.072778683032, 668.327949237539, 658.685119658321, 656.059406707793, 701.401632579611, 669.767520411287, 668.80118067156, 699.282463339413, 686.491856656373, 686.987010766137, 670.223918252922, 660.409755155883, 667.242980354136, 671.963998448126, 682.749081189081, 680.457751372782, 685.045689298469, 651.885436564026, 657.490990715967, 670.509202954579, 633.544423518474, 639.942958982339, 712.516810228979, 664.425105083908, 683.262212227678, 661.528991373818, 684.052780931391, 618.788111306326, 647.686976421936, 711.572915768102, 682.007677759067, 669.842461072938, 663.468995969023, 679.525048130113, 675.165075583045, 695.595013397503, 674.76396201225, 672.53651278542, 685.290234343583, 650.255245224058, 640.996004811502, 679.055809459445, 665.097619589494, 679.716873592847, 704.540968742383, 661.360766572895, 662.480131979625, 670.163509695209, 680.436501139411, 667.501001052121, 692.118372479957, 691.166380569998, 684.086859279729, 647.74637592355, 689.729887443951, 670.284241124113, 646.742410259643, 669.113316466192, 691.444754969048, 656.949530145678, 650.079531653342, 665.133299679314, 681.967647775436, 651.373513382981, 650.776644226534, 694.870107620568, 692.435007297263, 648.338922302565, 681.156666265805, 666.741866977018, 684.097338953279, 649.832562581087, 668.308854429875, 651.463896636383, 686.250720285767, 688.492796893263, 687.794638596186, 646.195692646951, 692.219194368469, 662.4001795677, 674.054555401372, 662.596592793048, 669.310874762865, 663.539706854076, 663.94998540287, 654.529426361068, 686.932600317636, 679.039913430709, 641.517602746459, 659.968183567681, 662.637526599383, 657.398822742718, 676.653573548715, 685.644307617406, 657.66163355341, 684.860933311896, 631.427734272769, 676.327132394402, 621.821074871488, 631.598326612217, 681.590192548596, 676.986349692175, 673.343504269486, 640.238564016077, 653.254519953604, 688.382256385897, 668.235304164829, 676.087591579375, 674.445567631401, 713.031688267487, 662.983015733633, 697.415019359205, 682.990479788946, 689.994175935543, 642.319924637999, 696.842182611825, 666.741275098581, 650.548216806398, 697.389107649862, 682.607584283462, 671.936970618327, 661.775549726296, 664.657151099434, 667.111236195015, 702.536733190447, 691.244161952047, 694.997497566935, 662.492189821406, 676.627465965284, 674.404844045201, 638.693415032628, 699.62110594022, 696.775258602334, 672.748230481422, 652.844064149385, 653.111815097131, 689.545239887677, 674.457004918256, 685.095046615577, 651.765993920498, 640.079390477595, 674.97656810084, 682.750467063592, 666.272740909591, 668.055582048163, 665.994829019036, 685.236229568955, 672.866814483088, 664.669368470941, 659.299848987105, 667.302538237411, 665.677848207776, 687.139423374936, 657.258117294733, 650.839082827604, 645.57987334671, 678.90935229044, 689.722245150836, 695.89868620458, 704.72115020102, 693.082679427658, 680.450810503427, 658.560215471723, 685.154878445332, 648.643274109712, 666.338393195565, 666.386707782355, 700.122490150537, 660.434736337426, 672.663315908203, 699.263199167581, 667.705839560409, 671.520962343599, 665.288957702112, 656.276105055412, 704.406461261223, 704.047939645821, 667.673061432238, 644.810946665264, 681.729553123407, 662.161759713499, 679.115421863235, 684.816135702119, 698.326727297404, 645.474755660855, 655.160835842241, 658.024246295667, 669.412871202007, 668.337531625761, 681.647202931446, 679.785494874715, 662.406583306578, 662.898260842883, 659.270702573539, 680.465525363379, 681.387411711249, 673.02434698277, 683.59305723423, 683.135710014326, 657.207559986468, 673.496720315631, 648.775311447568, 668.878516960281, 641.08378603079, 696.361652567957, 665.566470226277, 664.471379247444, 681.037872650288, 662.948240082104, 676.054231015293, 693.190687527544, 682.994127064738, 665.524988076332, 699.715925923153, 665.636929211767, 669.358402158996, 668.372395462439, 668.074757009006, 647.276692590205, 675.768509577086, 649.032277194779, 667.289177864903, 687.067464332485, 673.564037662331, 667.242821660574, 655.492250134231, 669.522071433211, 695.663637260825, 649.862919662096, 623.095792379399, 683.106294430526, 686.219299726759, 673.901098666482, 667.932281483916, 694.306764833469, 673.801926152533, 682.249820020829, 670.143218175648, 677.415226693126, 668.523603738988, 679.916621696163, 670.09962810704, 672.290879774914, 646.338242734402, 687.358132377526, 648.48108985035, 650.764624733725, 696.00890206374, 661.510742473763, 679.62721248524, 673.552945304323, 665.729977429863, 717.561336899794, 678.471654846007, 670.850943252085, 669.520242371382, 657.874699271363, 673.015139198082, 673.121037739363, 668.365672403323, 690.107052066278, 648.89391721723, 670.054435526552, 690.915418224509, 687.23504427543, 660.435395821608, 671.549507045266, 679.238292007026, 647.048686819084, 651.281059689639, 666.639040919441, 688.255381927782, 671.205368820031, 686.70497493187, 699.713535638315, 659.379901498412, 683.790080032272, 658.347310185573, 670.277698249924, 651.29072338836, 662.874632213282, 666.313558998087, 689.90478089255, 686.786683077749, 680.189545191546, 690.339328809111, 677.965977496422, 653.28832153877, 667.44303502915, 671.249603866918, 674.251199514049, 677.737566151339, 673.743372036675, 693.484301252798, 682.505289763858, 652.196292565899, 668.828550089879, 677.690829739711, 708.788680893706, 673.910315069646, 679.410269419425, 677.064811010569, 654.927210062531, 704.724056460266, 671.351908145815, 688.127441716018, 656.764305361481, 688.14257349009, 678.299137990284, 662.600193290671, 657.322014920233, 670.882418473525, 673.294197683837, 647.120221921436, 653.287899889479, 625.350856376044, 676.641920362975, 668.949414557789, 675.550420620021, 670.579005198357, 667.492478331297, 671.31379865998, 678.14876099387, 691.572651143758, 656.309812034856, 660.072024289313, 684.28767248078, 683.035223836853, 679.493576007643, 652.411429665268, 659.268293769609, 658.652384356381, 672.902321523795, 678.107806409442, 692.212769585623, 656.527825083007, 668.089608813087, 702.771025002418, 655.591901167188, 633.889773137084, 676.42141897069, 681.143169370089, 688.547923279136, 679.372457841214, 654.020725658497, 672.943900735012, 678.29648264216, 639.494393586622, 694.021912054778, 655.522747092003, 685.413771523731, 689.876149199383, 668.766832895278, 681.868927144275, 678.381512851931, 716.522784649261, 675.154945135207, 682.242075670721, 700.532411218241, 681.136568590984, 671.610417484363, 713.405353050026, 664.499983174791, 642.758195848976, 672.521897113165, 674.308104538458, 639.132353029637, 678.618895733048, 668.976741898423, 652.624545713606, 687.094905955902, 659.699600311513, 673.064850311703, 691.629791472349, 696.089458968123, 663.496336994683, 670.902795882876, 690.012095085745, 656.181255064877, 657.334032064249, 674.747610533637, 686.429256375122, 695.080516230905, 672.852474587365, 641.011946607458, 651.179469251756, 667.005562716003, 695.348469507867, 693.374256191793, 667.9162613555, 678.535323061186, 685.027826772751, 691.673078489368, 684.148811054966, 690.677254602307, 680.097405522245, 624.578204098416, 641.741981129817, 657.277870118964, 684.358095421205, 662.707538878038, 670.268694553787, 660.362008411273, 674.751351404685, 647.004136656229, 674.74061061529, 668.071933335702, 664.255700759963, 684.567780048676, 700.495714391477, 675.888028387538, 674.379618287948, 655.985361534536, 657.489659311065, 674.942858084059, 670.741427964377, 676.126729412846, 650.012167249018, 658.867326238488, 671.311785115258, 641.32232118681, 685.018289731501, 687.215173424583, 685.559561038431, 701.604927727427, 654.337854105362, 684.341669971032, 670.86384353596, 681.22634923917, 652.694383570479, 651.184586350884, 662.42426585712, 691.354325255921, 672.252449947091, 653.911576136531, 688.328785983726, 710.483497019779, 673.639476282621, 658.360001381975, 670.581200232503, 659.74786836055, 661.724997138782, 677.474024480654, 701.535832495987, 680.8224441599, 700.954048970398, 680.581239055592, 692.020051489373, 686.698535139645, 713.867090715221, 667.610389586467, 671.72297572307, 690.830542200718, 670.922843451641, 672.6916798734, 652.023316257104, 672.388340025423, 666.769602435109, 688.623683922699, 650.961620252305, 688.533886999713, 677.282493608493, 677.77065648051, 659.572594203904, 671.296774086732, 630.39992573612, 647.864676666804, 693.222313436608, 684.454794320122, 648.044569382155, 677.96892744762, 703.12149917717, 683.846534902686, 692.981855680071, 702.547623965957, 689.319724155063, 692.345165679406, 663.651288745353, 694.05383323366, 694.953100118988, 658.297932835326, 656.599250676048, 668.025781417481, 691.182642036606, 688.263852591357, 671.299117381399, 672.072331891227, 668.088542472546, 678.829200973723, 642.468835594328, 703.072841122589, 657.313919982751, 662.787430398329, 693.992938716702, 663.301220525405, 681.48929538499, 666.253532403692, 652.787394721398, 636.621900479346, 672.548377781099, 662.215925644477, 682.261085195446, 656.85883051198, 671.41117471166, 664.066258001354, 668.889574312265, 671.507235752587, 660.651146575849, 674.03747580081, 660.337527053909, 684.735948871536, 683.002165665022, 655.683619345059, 672.619432553858, 690.007743044016, 670.47724307607, 693.710598920137, 650.475030595282, 660.504576265054, 657.057457151864, 697.989333235437, 665.210524454823, 663.555242498971, 631.647045376284, 660.679964698647, 668.493622622297, 671.752095381159, 659.045906129028, 682.980524989945, 670.10660653553, 703.125412090036, 669.376528951049, 650.286615931793, 640.293041402242, 640.351637438504, 686.839954538991, 672.671421176817, 646.159498728994, 680.634573945936, 701.742875425222, 666.829436626425, 639.793783392348, 679.848100849438, 665.160409119698, 697.970321044682, 660.54047069231, 686.438063815976, 714.68719251161, 657.862954142813, 647.606128039761, 661.795672861191, 668.678239983502, 674.511914580301, 664.12007505154, 675.455782422675, 676.929277876466, 694.996721294912, 708.750388989331, 687.041084881666],[522.101139091223, 523.701638415888, 528.08690248655, 520.265447980976, 520.347569875236, 524.447558366536, 517.591757612096, 525.904206294151, 520.368890434001, 522.146774201198, 529.272426289631, 520.876589700002, 522.949738233773, 521.108345396153, 519.292783432052, 524.25598066306, 520.737789813731, 522.746222842845, 521.829218385802, 523.954132197012, 526.287207888362, 526.189909257703, 526.524081070616, 523.950400993346, 524.523202990512, 521.226383635907, 522.386759600544, 524.977808286997, 519.31695025409, 526.113916241108, 521.194759525632, 524.956764246729, 527.111614077492, 525.013027397911, 528.926829815863, 517.286334680962, 524.460410487058, 520.443009217814, 519.396629472488, 519.834351573752, 523.500842047448, 524.363397699556, 511.798906152968, 524.162822305635, 528.211687819604, 523.648384517544, 525.207092505335, 515.153561849969, 525.955225032785, 523.978053858031, 522.500686831531, 519.862687170299, 522.017476948052, 522.817600122848, 518.831896517698, 523.816383827742, 515.831017419449, 524.314869668679, 524.186415386444, 520.833778912308, 524.118534143239, 522.606005577633, 519.048616428505, 521.683857840695, 525.570836791992, 524.084130709613, 524.780698247551, 524.597437816184, 520.992726052843, 516.386137791444, 525.750119968628, 522.024510150386, 520.548263424952, 518.594973242011, 526.728286243934, 524.372623955936, 520.40315790281, 524.746255954117, 520.471346302831, 524.339513008097, 520.407174543805, 520.755808951865, 524.286036732636, 522.99692995405, 525.885160451941, 522.494144785039, 522.644428281582, 523.092533011445, 524.997108044662, 521.845492506378, 523.455845059059, 517.845434243592, 527.269024165198, 521.949364434144, 524.160342854647, 527.251791390118, 521.485593716053, 520.212304357461, 523.684439289434, 523.232330207075, 525.496674854018, 520.743063505938, 524.124146893404, 522.718083507882, 524.513934326513, 520.162319568743, 521.993072058001, 521.378078411511, 525.712631422805, 522.483670198931, 522.063064778694, 529.313000577025, 524.353936564337, 519.938226197111, 523.595294548565, 522.863243414109, 523.042608488976, 523.839800499966, 520.140131735422, 524.925216666374, 522.05348910139, 523.955452846702, 528.064168871095, 524.075430094632, 520.682857005364, 521.626234172028, 519.777215432716, 520.682582632237, 524.113535844297, 524.927716343301, 527.167849423095, 520.757132136081, 520.393656832792, 518.92147031844, 522.520227208125, 523.099881300569, 518.300534182433, 531.034205171805, 522.3959793555, 523.726236344653, 523.352288537326, 522.744620580804, 527.039013155539, 523.857333081283, 524.597307994446, 525.239655970995, 530.108530118854, 521.697233617442, 524.665405942692, 524.458569199052, 525.029035423574, 525.011567619632, 526.071292781224, 527.123407438735, 524.832362839891, 525.78192428765, 517.249816325289, 524.200979532089, 525.003440122742, 523.508375861449, 522.550431244704, 523.838198839956, 518.52244621567, 520.80090948358, 524.239756224364, 522.013900736579, 522.448359571829, 523.233161541439, 529.185421391657, 525.716402274923, 521.236614612601, 523.991008039249, 519.439418896043, 519.76947904164, 524.227791371478, 523.606320233752, 523.819417224824, 519.916770059006, 527.529331009316, 524.144891134204, 525.408434828708, 520.379496634634, 530.141666269463, 526.435828382881, 525.767165038991, 519.925639598867, 525.013184098554, 523.47287968445, 517.114344023963, 521.783824685448, 522.688960557293, 521.274411914848, 518.597112637887, 518.220218968375, 522.875863409718, 523.010881753857, 519.782451579221, 522.468067759942, 523.575451964046, 526.214353295738, 520.563082401219, 519.486719088478, 519.562956618721, 525.732698414845, 524.885583538496, 524.056429870291, 516.961609065479, 520.080215960705, 517.77037790544, 525.851368124573, 527.400315617564, 523.153941534722, 524.843462032904, 520.481811594259, 527.786217816385, 526.539267230823, 518.423530694842, 524.318865128482, 524.104013968262, 524.170584729375, 526.102682379821, 523.569168563319, 523.176890862991, 523.553391563776, 523.544704536613, 521.885159714295, 523.712103199631, 525.787836538328, 524.837573820774, 521.549322091185, 521.246128727518, 524.787802266757, 529.060090308281, 519.707483896061, 527.290189624387, 522.175052731405, 522.004094819829, 522.114495297236, 526.404277670239, 524.179425991805, 517.83596923497, 526.768224969705, 525.76575909855, 528.441795041007, 523.561153032167, 520.873578219669, 522.882127912839, 526.217989992359, 517.903109945795, 524.134381042284, 521.671128117663, 525.578788670054, 529.789865450354, 525.863838351312, 523.085503512905, 519.145081641253, 521.305653071355, 527.979953991406, 524.439820426827, 524.882347283619, 516.341160324897, 523.44434779906, 519.366831681837, 519.493272558713, 522.892284588246, 524.860989937661, 524.590391277461, 522.435563925291, 524.532296423273, 521.369966224539, 522.383205295787, 519.262764165382, 523.729986700534, 522.354140840036, 523.332033674222, 520.820493743776, 521.049163258767, 524.299399972887, 524.239475277663, 525.964799829221, 524.508116621636, 524.626975079047, 520.242366562531, 527.290744119554, 522.662527329453, 526.441389847328, 526.465370671522, 523.321882489543, 523.509028743845, 525.357139365214, 520.895279375349, 520.141510865995, 521.413730278762, 522.265782288789, 522.284159385189, 518.945420634164, 517.761903860863, 521.012568578261, 523.113062108635, 523.970536088199, 513.939031481108, 521.532469011506, 527.256680641941, 518.39419803423, 520.431236540424, 523.38151591477, 521.793548819133, 520.459503331609, 525.765887064168, 529.609479776335, 521.165846122049, 522.156163063955, 521.153798578183, 526.81597543604, 531.055756396059, 524.272697673568, 520.424652016523, 522.235048879525, 520.497475620031, 516.327474277187, 525.121134391008, 522.456363670099, 529.991078213844, 525.728503016755, 523.899609266636, 519.158058229799, 525.777368258478, 525.836098560542, 522.900107043104, 526.530363000638, 519.184086183074, 527.370573553247, 525.211287886646, 520.193437924797, 517.851893449085, 525.01236030308, 523.126108259043, 520.599016254686, 523.906187167135, 526.327557348404, 523.127750907904, 522.71641996941, 520.154344855987, 526.751476842466, 527.538958630018, 521.824017650502, 523.401956069547, 526.914626852757, 521.793096455925, 519.676031093384, 528.048138433415, 526.12665762289, 524.886208548994, 526.672709710296, 524.320886512003, 524.549158908365, 521.943496902584, 516.303167309997, 522.382772939082, 520.259797775193, 518.963036475163, 527.722411918452, 526.187522055449, 523.940726983028, 522.999402299051, 530.550673814465, 527.043505390989, 521.615015024248, 525.107826361254, 527.927208512757, 520.544810366798, 522.554548487576, 519.776736085679, 518.749585661192, 525.76470371763, 518.742339546563, 524.654492758089, 522.214094816214, 521.108635616345, 524.913719888959, 524.113368611928, 518.074035871803, 519.133975325931, 526.684336966709, 525.659533383422, 523.024248696914, 519.181548193508, 524.91489776257, 521.620044035666, 519.696056120406, 521.90993045494, 526.787576404315, 524.820071287344, 517.808990917972, 525.646867347516, 523.833731445498, 517.581468610236, 523.619733448797, 523.910374858126, 527.316217874916, 521.763708549781, 523.416075302483, 519.773165519774, 525.810293371519, 520.072010207157, 524.017844524636, 526.230317443304, 524.25221899561, 525.208694494568, 524.737211878993, 523.361508791774, 526.338221391762, 520.44216100797, 519.931246120453, 521.974214748935, 523.157562769149, 522.26649477201, 519.521298868998, 522.623939511923, 527.885604287229, 522.647452668928, 521.984284641257, 527.926924043824, 526.302253569513, 520.450197358229, 522.367108297939, 525.322997406039, 522.777538594513, 526.625563146391, 523.26505244262, 526.919018773952, 522.63156325927, 525.548264304555, 517.609653837274, 522.514694503752, 526.045682166114, 519.686751908482, 521.483153625098, 517.199613329932, 518.290202861683, 520.712717357287, 521.569064968971, 519.726152925931, 519.849226448241, 522.205092060789, 520.572083612799, 526.473653249863, 528.449051968848, 524.456275131792, 524.589111762597, 526.78123252963, 528.104650076019, 527.913732563428, 519.952739479423, 524.440193518445, 527.872411804424, 520.886344913848, 526.57695317206, 526.295722125314, 520.765436611687, 520.114978930884, 522.007344577185, 523.698758500536, 521.25989770329, 529.890801550819, 519.077974618615, 525.182125986247, 523.227214100889, 525.365533217558, 523.384479430514, 519.023429370872, 523.512759249972, 528.141967906612, 530.658194153394, 512.071761383096, 518.451052852012, 520.863102089439, 523.170553361785, 519.120229379307, 529.357417488166, 516.582732506949, 521.23797522744, 524.173520684233, 521.366957333446, 526.944542911071, 523.196104345095, 523.862184138534, 520.310806702034, 524.629895808161, 524.076643505774, 519.16581975441, 518.379246654894, 524.257557176344, 521.010780975123, 522.002607449963, 521.736457081518, 522.354895388811, 522.503536591978, 524.866294987968, 520.819537427973, 526.756169801031, 519.462951912554, 518.330318669089, 522.482649585682, 528.029259468085, 526.288566124833, 518.564151102776, 524.372894897421, 522.531155118527, 523.262778993193, 522.776968597106, 523.492807560216, 523.652027913733, 526.327925690012, 526.197973609685, 525.811955381086, 524.652937650577, 527.455557819471, 525.607012283812, 523.917780377293, 522.267371334014, 520.003931766122, 524.400478534568, 523.458980386482, 518.795584326146, 515.240355405139, 525.778921702183, 521.394064824474, 526.27519439771, 523.239759928977, 520.426523135788, 524.059946994316, 521.427964443106, 518.59925446488, 520.495428874204, 525.250762059713, 518.67925276936, 525.270882881029, 519.79841051853, 524.824291992651, 521.649598379579, 515.626410860328, 526.434774308476, 524.494597382597, 523.385629053013, 527.375754390523, 524.391436915485, 526.381420479289, 523.521136683244, 531.95036386461, 517.356762255864, 525.574817053518, 517.14436841079, 520.603289303152, 519.342311268063, 524.942568578639, 529.91577552313, 523.26469695963, 527.207524254731, 517.354869239856, 525.57439350057, 520.271665627902, 522.0683078552, 524.375823990988, 522.443392700955, 525.306355626952, 527.816773125687, 522.855831922238, 517.08639819945, 522.023095865106, 528.878255760454, 523.364162608321, 515.249787905519, 524.613472446028, 525.542676664853, 526.548239518379, 522.685709735976, 522.860054223413, 520.796007849146, 522.177129400896, 521.481836551673, 521.328523762949, 517.358457323605, 526.211853800378, 520.379299642982, 526.438601702685, 515.550180065876, 529.512094272599, 527.080241698188, 523.253388094232, 521.135442313113, 529.430679587538, 523.427691765775, 522.573456642653, 519.180121931515, 526.076094835538, 520.948745605508, 528.120400270828, 521.300120965671, 514.746722687279, 525.887020728395, 527.827400289519, 522.796668992657, 522.363386003314, 519.951331937775, 525.834784993003, 520.363987132101, 523.636388298885, 522.17969337588, 518.523095947082, 516.940710616994, 525.119465024224, 523.03758796846, 524.050881420823, 524.243833238512, 531.997705626207, 522.467096258434, 521.992815250943, 522.859912540323, 519.039914351436, 526.892124158975, 523.498612200468, 522.155081595519, 518.48834576992, 521.480535031865, 520.209892276949, 521.255406697633, 522.209370226142, 521.844985948094, 522.880267253428, 519.048621351805, 517.202536562777, 525.267074831665, 518.387555443049, 520.849435812393, 523.28790135371, 518.851476541472, 524.463700470709, 521.736759346641, 521.493051787217, 529.15119718966, 525.052477953676, 521.865805082311, 521.774276357176, 518.691273441539, 526.970567920011, 516.840681287638, 521.77730120013, 524.461057381034, 522.694388021737, 523.089192392456, 522.345166444476, 525.515724440873, 516.983824012515, 517.237103670219, 522.228986710856, 520.315013395754, 525.606210520125, 523.251433931925, 522.08933883921, 520.123719075982, 520.033156443887, 517.848773532847, 523.064377680798, 519.660247142451, 524.423314048965, 521.886827471281, 520.609644536852, 524.473762018804, 527.195978628008, 525.714997060572, 519.55671734563, 525.805174143822, 521.614516240248, 529.516948590737, 524.539059158939, 520.196059677576, 523.37123634536, 522.947758753415, 524.787641302558, 519.493989664701, 520.925730328965, 525.814773356684, 522.609309785132, 519.135466611057, 521.041722818582, 514.650949359773, 527.658999254995, 517.10462089673, 520.030243514357, 522.154329937296, 521.334767266087, 520.011594840804, 527.681992704387, 521.656339568478, 522.482418207161, 523.545132233235, 522.134562276953, 520.504823067377, 525.770915149309, 519.214351470384, 527.119402879555, 526.714898379007, 523.060814127017, 524.008772111779, 522.128019852443, 523.286320099264, 525.44410379942, 525.774935302536, 524.513452405237, 518.300384925986, 522.140762906839, 524.93658822866, 525.459281381093, 519.717520877841, 524.092220919316, 524.343205886585, 523.296389099645, 525.08439099398, 525.667791629579, 518.254580670789, 527.369538948183, 519.500167628458, 522.870048613172, 528.904466007505, 522.310281717671, 516.571356003769, 523.65095081516, 520.982669593385, 523.212066508786, 526.20428597779, 520.580531164497, 523.285989141873, 524.167646027187, 521.890781551948, 522.039973495873, 520.508920934113, 522.142962280617, 523.70516223812, 519.322306152637, 526.423213799013, 520.433841913758, 520.427991193714, 528.821226363043, 523.944768887407, 526.061576677209, 527.404824815197, 523.563301760417, 528.960632231386, 527.086233703502, 521.581548411254, 522.615070985437, 522.082919972868, 526.760455460253, 520.455618846043, 525.510149148716, 522.541771341542, 521.586953675862, 527.771997923889, 523.092829038027, 520.186434849419, 524.80350765776, 520.801331362617, 522.039596358229, 522.469031700966, 524.648292841733, 522.900730036816, 525.163605451664, 524.668508279826, 527.613385176311, 522.005670567391, 526.768884247398, 517.029759326184, 523.470698496491, 524.326601809163, 520.50906101732, 520.378720004161, 523.182746950683, 522.090350207577, 521.29970156261, 524.945277399308, 522.448336955541, 525.466112149664, 520.622582487962, 522.504505380769, 525.229508904123, 521.759673411892, 520.329409935779, 522.339720333645, 518.065711065791, 518.707907643849, 520.169812087836, 517.377030533739, 520.577056551517, 521.736781281767, 517.832948380645, 526.011398312977, 523.27666454032, 525.865272705304, 527.987450428178, 526.169495502523, 524.996001427759, 528.439359009581, 522.054509176413, 527.54584448306, 516.604785614312, 526.792613289325, 527.134077581825, 522.068529087592, 526.150520434306, 525.023356306654, 519.576480721842, 522.335116386648, 522.143747295581, 527.16779228454, 521.480752027746, 520.360409024213, 522.653280563048, 526.66244096692, 525.285926242109, 525.641149961064, 523.25978093056, 525.494041899804, 525.040205517893, 524.333401277262, 530.68920803474, 522.362569162979, 525.006678866904, 525.221797083029, 520.94724240519, 520.45399759954, 522.388019305635, 522.624687226651, 524.677102361565, 519.41662549835, 523.727756842429, 516.928703183635, 524.115144532618, 523.463103073296, 527.024538741334, 518.157272004116, 524.717281281003, 524.542349385724, 523.237197826833, 525.118891394672, 521.965752101948, 520.862367560835, 518.844240166091, 520.727525955774, 526.28857923845, 525.634521093749, 524.403311798545, 521.172233916034, 518.347876716359, 521.315914783796, 518.905158823134, 523.036921537517, 524.635078786017, 522.936240255772, 525.683881591304, 520.082360905289, 520.96994566363, 522.662678781939, 528.069630344058, 528.224145268937, 523.349801924216, 520.928035764475, 517.661881158807, 522.68703119234, 529.66137486045, 527.743192895784, 523.661985271121, 523.168074692047, 522.714451521446, 525.575789289181, 520.454073021571, 523.239736703708, 520.960846440225, 525.015152568124, 519.467594539594, 517.781190375897, 522.050196163521, 525.538736835558, 517.841264896654, 524.280846372174, 522.97232747557, 525.07296408961, 520.97257682294, 525.428939822756, 519.761777422421, 525.942018889916, 517.066542320943, 524.470748240651, 525.742068742522, 517.454419188945, 522.895317745507, 523.133551265831, 523.27713562164, 522.484916982941, 520.523533900099, 516.000218325391, 522.617653718077, 517.831549737482, 523.148045438131, 519.000399267098, 521.392448380442, 519.817916918519, 521.181483333404, 524.914360697416, 524.682736870448, 531.018100018851, 527.635612554892, 519.99203436432, 517.32716821414, 525.089162566297, 523.014339175467, 519.410999946059, 524.655774289586, 527.323771468138, 520.535537529409, 525.523104087276, 522.559669697157, 522.394739032999, 518.812237940841, 525.441272973555, 526.807735712356, 522.211120769905, 521.688569237741, 521.968306190943, 521.961824627921, 525.202448307226, 522.384057265404, 520.027719892216, 528.109090138257, 522.704170055822, 519.507884698105, 525.349591534418, 527.2528176585, 521.513463469701, 530.76962757394, 524.443380801789, 522.518625264575, 523.843279535492, 521.103851225215, 527.391635585972, 525.215024990743, 528.186644092392, 528.010458627291, 523.068584857988, 526.899827111381, 526.325320938372, 514.680436685574, 523.097851999292, 526.875132342829, 519.052890517444, 525.314504253376, 518.260286922745, 523.905041254616, 524.497780856196, 517.659193805777, 520.968179213689, 522.035299253124, 517.906947459898, 528.043887521087, 521.882958991058, 522.136033656845, 523.876509800183, 521.992663241542, 519.651280633429, 521.664391933124, 528.567553420998, 522.126996875102, 525.212442616088, 521.345035813828, 518.390324624025, 526.750314929165, 522.315919813492, 526.714277251712, 525.088401429922, 520.332632742487, 522.368973530234, 523.912490868599, 521.221902034317, 526.491074373539, 520.089291540735, 523.596959731571, 521.389422042582, 522.416869015691, 516.11298741526, 523.335872189692, 523.854704502603, 517.365410849576, 517.556750719041, 524.206437016033, 521.702347710997, 524.075300452837, 520.894833167791, 522.816307860278, 523.853528210899, 523.599492987907, 529.001806064029, 524.329225830181, 525.370067532706, 522.854493777429, 523.156265221232, 520.782585982612, 522.854380388058, 519.539467467456, 521.824624663605, 524.271604845088, 523.563333480507, 525.189281023279, 515.694446481473, 525.38078138743, 519.022736639357, 525.191550357532, 524.336633062885, 524.29688888266, 522.028139123623, 523.382101330284, 520.976612919257, 525.79341483223, 521.977839491238, 520.026104943541, 522.21481385442, 522.479988905554, 526.064376468333, 519.90868508527, 517.875347798795, 520.107882441656, 519.032238380851, 522.219715808223, 521.05021443589, 523.907073299499, 521.351485536414, 524.684390696792, 518.358495812446, 525.413551513911, 525.652885593566, 529.150903550913, 522.289143868046, 524.08153875988, 522.64052100591, 523.829940418834, 525.502714205888, 518.913476579048, 519.796492016829, 524.945604023445, 520.050325994775, 524.189360301725, 523.150829895743, 523.305599608237, 521.460334972099, 524.987959024283, 522.191149757112, 524.309878852873, 523.122228190597, 519.155093714049, 522.058055235392, 519.836702401598, 527.651446717043, 524.690040973631, 527.319260584071, 518.640383787828, 522.226932895488, 522.597657068646, 520.096663657925, 524.660309960164, 521.946992801041, 521.383556386348, 524.737935875425, 521.834633853445, 521.55675395824, 523.26118647686, 522.807903499597, 519.398135698219, 518.728121832272, 516.428395908406, 524.19858150163, 521.963227788846, 523.570754824309, 520.218842540678, 525.011160230798, 522.034410696, 522.878788455575, 522.866917595521, 520.662879553511, 524.405706994837, 521.678873608466, 523.717843068943, 527.710560073747, 522.019122329901, 526.918980374464, 517.998354498388, 526.039226720148, 525.977684771978, 528.297077519979, 520.04796784625, 523.846421362865, 524.704250753357, 524.690583850892, 525.389367317614, 522.855694006064, 521.379007242235, 520.91048836934, 518.614243807217, 517.986218793753, 517.110929233163, 524.468900125216, 521.565654924401, 527.579169386135, 527.571679574029, 522.438547815518, 525.254086942514, 520.403122984674, 524.219480422909, 524.588143092354, 520.957702381196, 521.902469825705, 522.813235317517, 524.107893359339, 523.786385659805, 528.242180820605, 525.603201997314, 520.697446084943, 520.262912304543, 525.383535340179, 523.762310924568, 525.530736823176, 516.983851538759, 522.173714655984, 524.596238716449, 523.016869153834, 524.545520236074, 523.821235570899, 521.281877623022, 520.694612483112, 521.830642239225, 520.119188306675, 522.60166175654, 524.843757053461, 527.899938539521, 528.179832402185, 523.256692861734, 525.27888748345, 520.917357257842, 525.022786587055, 527.244118138565, 524.35650345228, 520.916817988358, 527.206823350785, 519.402595777076, 524.408789580664, 523.037899096156, 526.23782370712, 517.770297098766, 524.70336144485, 519.970798471521, 526.260438035031, 519.037254962984, 521.689427644269, 522.983845198803, 525.617148131913, 523.627033297906, 518.449755681285, 527.235325228282, 525.301899322836, 525.221348184811, 519.822475587226, 524.737201571111, 525.579866116613, 520.735109144411, 521.604021388157, 520.004052784346, 525.376270452833, 520.062131210246, 525.271926047584, 522.940961968762, 523.459894514777, 513.828450206806, 518.341424700584, 520.496923199118, 523.581249418953, 519.801065464733, 513.581778628526, 522.362419036134, 525.634704701115, 521.416015972195, 523.075034822504, 524.586104647584, 523.050131878678, 523.98806968683, 524.66265278812, 527.862764578459, 522.152680543042, 526.856509081406, 528.572106537837, 521.401985408264, 520.956746794838, 524.247194604007, 527.096596989362, 524.440068076508, 517.909467196159, 524.207702306062, 520.266239436342, 524.924358489846, 523.775203367149, 525.615596508815, 526.958645299283, 526.726494826685, 524.734290410253, 525.68612931562, 521.017607215867, 519.675769912126, 518.513587673103, 530.31987731022, 524.167889282038, 523.737773471945, 522.272783558828, 523.779599094861, 523.203309164364, 518.298560333826, 522.440159772538, 528.846594352281, 517.730058981915, 524.819047460162, 525.771020293521, 524.922174146121, 525.295302024851, 524.187296566114, 526.395307292387, 519.96443682598, 522.562101281369, 525.031877965338, 529.145817864725, 526.700032184533, 517.525884878582, 525.485099128234, 520.528094500426, 521.328469023644, 520.090435086571, 527.174909550679, 523.236992686202, 525.951869986101, 526.698211184534, 521.60230098491, 522.301957833946, 521.136749609553, 523.565188022679, 520.805823875722, 515.689099574833, 519.36043857479, 524.70390424198, 522.43758426904, 523.909501988099, 529.729142148731, 520.445437914909, 526.936075023568, 528.56545140586, 524.995276337306, 523.008461704679, 523.290334792481, 520.720384862593, 524.74648763812, 523.483469390588, 518.833583321479, 519.795782369693, 528.264474219399, 520.655120342517, 531.620998695798, 524.244517294819, 522.833484493848, 519.81251232648, 525.127507663983, 523.056987947396, 522.287067813097, 523.265909904809, 523.217777460565, 519.384328523031, 526.007499651119, 519.449669262876, 528.059692991845, 527.185363136839, 517.716353826474, 521.256609001011, 516.41735393874, 525.106960681127, 529.076428416884, 525.759021046972, 519.666771651582, 521.000640785219, 522.132981645409, 527.641066395364, 519.58100272653, 522.253588003567, 520.855040379453, 524.468871423858, 523.913486589358, 526.592567799784, 521.930221402352, 529.294047055314, 521.9243401272, 520.204702480152, 521.730001984991, 527.401723528902, 520.774696457885, 516.9318350146, 518.079572668227, 522.967628527975, 522.585781503991, 522.698903832635, 524.113324125268, 522.78410157368, 528.841931915704, 525.258235961063, 522.154602479323, 520.630358826426, 520.334932972667, 519.479583554444, 520.485408278457, 522.967602564471, 521.652446945453, 521.584680398652, 523.806510360275, 521.098593819893, 519.204517857935, 523.611061479788, 523.555959654544, 518.750247218666, 520.277330513978, 517.822180301765, 522.532100603278, 518.415898255793, 530.454578263347, 526.48713659379, 522.562001569097, 519.329690747626, 525.479434878119, 522.076669779172, 522.8942265481, 528.595614700321, 524.901144562715, 523.082710189763, 524.69912202639, 523.258978062006, 523.996559117857, 523.023775411074, 520.644791864763, 518.664348500632, 523.561706319753, 524.688046064993, 520.229066576289, 525.804379945416, 517.679456630535, 524.665398778826, 525.785230765579, 523.784706235481, 521.076518277895, 521.564467531765, 524.858294703913, 519.125870648621, 525.039109286909, 522.223304009219, 526.698219799474, 520.293325528725, 522.573796126743, 519.161437619814, 527.866885360616, 522.32942582252, 522.42222664856, 521.548127139298, 522.781698492956, 525.683629112175, 523.053242606256, 517.774737762184, 528.599940643122, 523.476118642295, 528.001984888748, 517.864704376352, 525.842328680072, 527.452846784368, 525.370418847772, 515.490794353484, 522.791809754019, 527.821719947687, 521.887921425823, 522.414499036339, 522.371485513883, 529.254647171789, 522.296463479806, 522.964132145696, 526.381421532565, 523.82487811993, 519.378435762757, 521.390431580666, 522.23729986236, 524.280162941142, 521.928961965574, 524.444320244418, 521.012876951088, 518.993954353017, 518.11362988166, 524.03576545194, 526.528300363253, 521.408398293697, 525.659049891204, 516.139662091486, 523.40058413958, 526.508352194716, 517.582732052398, 526.695908874311, 525.282043695294, 522.155480992924, 523.339915780368, 517.515324121934, 525.084941836659, 520.703894904784, 520.206279438406, 525.392812012471, 525.416544034704, 517.731943530364, 525.257789298873, 523.889669542524, 525.995336171546, 524.998137742889, 524.388782560233, 526.797093473275, 524.216146205598, 520.868361073992, 525.770191759354, 516.125769893912, 524.927766431882, 526.288078321148, 516.421037217426, 524.024693992954, 523.240037890171, 517.624465083514, 522.82149568485, 521.697062385428, 523.595877079197, 526.093390328542, 523.643356200486, 523.307853316412, 525.988605506536, 523.870222944631, 521.825163965535, 525.250677216549, 529.628889612953, 518.074454513031, 528.835112314928, 520.492996350552, 520.776031664686, 520.30175669573, 520.514367175063, 518.928575481511, 523.853291495861, 523.549902631642, 521.622659269829, 522.197553866407, 519.808983596314, 522.999098316389, 519.598856766991, 518.441134613187, 523.487939035274, 521.837461561052, 521.844331770848, 525.044495599891, 525.180776839681, 519.616938339207, 524.073225398058, 523.704128163198, 518.329750528753, 522.275821815471, 520.030031565681, 527.997607639856, 525.095068120896, 523.301393567622, 525.047673062129, 519.329072019688, 525.796196572626, 521.311450851513, 523.3625044674, 517.547948376046, 517.677855540038, 520.562490951797, 524.015271804341, 523.871714767831, 521.578906913667, 520.66258531157, 523.999762633758, 524.267741765037, 524.212077188865, 524.673675569018, 525.731090385784, 521.561184858131, 527.543863663391, 523.911178644306, 529.755789974934, 521.480344611585, 525.550198567022, 521.196309666013, 523.308067755655, 527.637325142997, 522.838819016168, 521.791698703368, 524.325419776875, 521.415079828301, 523.210105996098, 521.056595154554, 521.376172865081, 521.503585406806, 518.891478246105, 527.804276989446, 515.499603832226, 523.732065414057, 521.118146739079, 526.347252754339, 529.838806793435, 527.424092365391, 523.701406440342, 521.999306957024, 520.472342758024, 525.151695424502, 525.879238919327, 524.279973889179, 521.334534500787, 523.749306257139, 520.749847905062, 520.712163091597, 523.361878989915, 521.559236112331, 522.911393262909, 524.363384266883, 520.620228045867, 519.807243645589, 524.180316162938, 527.29516801673, 520.987844994088, 518.828900891978, 519.724679315152, 520.849640910453, 526.115509569919, 524.859095001954, 523.101640564155, 520.398094392541, 520.36739812831, 523.661970865009, 522.104106667357, 525.936168776685, 525.38656145751, 527.30517163125, 523.25899445701, 526.46560228141, 523.362943960391, 522.928949630284, 524.77421341335, 517.325301220199, 524.972142463376, 523.11863954436, 526.974183823751, 522.276609117792, 516.721158507229, 522.931693889533, 522.463499155554, 521.928695071971, 526.913966022464, 523.533954719386, 521.491493191876, 527.568280585375, 524.168929140241, 522.597726504314, 523.387537118585, 524.13775853416, 521.588920684008, 522.092455926803, 524.755969384163, 520.814225389608, 525.492556725523, 528.3693285671, 524.372782854886, 523.293291047576, 522.23042855352, 520.540486766443, 521.386155249133, 523.139234339159, 522.932600175553, 525.53886019514, 522.872572486915, 523.841056744959, 515.500268055864, 525.847190526966, 520.363107843537, 521.313754015373, 518.103941404, 517.693372646147, 521.192725114564, 525.373820379927, 526.318768089186, 521.256619894087, 522.990176510474, 520.475871573796, 524.366655719436, 530.778636440029, 518.926483622623, 526.746107110067, 526.130150937673, 520.057091525457, 516.914904751869, 521.253206221916, 520.444370193305, 520.198910560033, 528.438268630286, 526.053394680114, 527.971900280559, 525.278390186203, 521.061482665577, 532.693287494883, 522.488414301249, 522.471912757238, 520.663436014347, 521.89395849853, 528.438471071924, 520.962131234765, 521.296987988821, 522.910565425704, 520.041401194604, 520.651344558826, 519.954583285015, 520.720835604903, 522.87141190752, 525.708592745203, 521.65218628768, 523.926089450921, 528.910648693141, 521.698667707793, 518.342341304603, 518.572103436077, 521.650871836291, 524.496648245382, 521.329071414569, 530.95620702669, 522.326106793628, 525.193964524838, 517.140654685781, 523.057859156031, 522.328155256708, 526.511014443626, 525.197258724727, 521.813238151357, 522.232581828685, 524.236318499848, 526.808752166177, 521.453807874634, 523.494753816209, 525.061498480473, 522.171628036382, 518.963699707381, 521.036457817225, 523.356750820739, 522.48493283387, 523.28317726991, 522.79506367052, 521.68553469291, 524.181478531021, 525.936153916428, 526.460379643169, 524.21730471564, 523.519303120747, 520.668627336354, 521.053054754476, 529.915511266454, 524.659077086066, 513.879985047559, 527.589026001782, 524.211742657797, 519.265990854769, 523.929112833617, 530.00792987529, 521.231811120995, 524.817440691994, 517.37994710925, 524.378615530391, 521.450308476415, 524.076885851501, 524.049725490521, 526.670925312881, 525.043734927227, 518.782849354213, 524.024765254233, 524.49596467008, 519.747627646895, 520.501856515662, 523.36430324004, 519.750492667114, 521.361966107758, 519.659089605, 520.816314195586, 526.597225924542, 519.936361993301, 521.545469672357, 527.050774617612, 520.133901082309, 520.357283663622, 522.951413633964, 524.067597078336, 523.242078726139, 523.170707369636, 524.192627284528, 524.966741295139, 525.792941478437, 525.308030205766, 520.97077534728, 529.38796384586, 523.437899417409, 524.92810978642, 521.130475702066, 522.403163801974, 520.598711693525, 526.031637719431, 520.043635612866, 518.16431614021, 516.60159612905, 521.372784038138, 521.29262995885, 521.178352117002, 526.310561608751, 521.421135914564, 529.529026098085, 524.306829793232, 523.072612845314, 523.662130682072, 524.109685818446, 527.884321284474, 522.465575260417, 526.042938950345, 524.529236766495, 522.952762413786, 523.944793452806, 523.26726812163, 525.405197873218, 525.382147722262, 523.135662280035, 525.951138732262, 519.902686317571, 529.098530477235, 526.721309374669, 519.89788728834, 523.637541837514, 521.963303959983, 520.703063451171, 523.773011959978, 523.515838762004, 526.103365766132, 523.910612553708, 521.950504702537, 525.570794686883, 528.395777624023, 525.917107558854, 521.085888276405, 521.21316226818, 526.816802045574, 523.93708468646, 520.702039101748, 521.989172180438, 520.323670041208, 523.54525512427, 524.478728125954, 524.411762527846, 522.660252979173, 522.084565618895, 523.813163773652, 523.854005760351, 527.455691338014, 526.615882514435, 523.37194697078, 521.165899551122, 515.488522324327, 520.7062081878, 528.565834342888, 520.614324172125, 522.776492730238, 527.779581569581, 525.714551774193, 523.731913589157, 525.360005283086, 526.378690701409, 519.168558380906, 525.539267611352, 525.720435767197, 523.598703262975, 522.674209979185, 523.023519024175, 521.253183429925, 518.263059141338, 525.18602356829, 527.128332541079, 523.29535889037, 520.322962053156, 524.17664907749, 524.642459262296, 525.99897978955, 518.87065142802, 525.670927884528, 524.685127211256, 520.314170811019, 528.703449035584, 524.798466910127, 521.028376944023, 520.580372383346, 519.987089597979, 522.867717157786, 526.695143755538, 522.510387676844, 521.155226619492, 521.184314513256, 523.467800371295, 527.606904088034, 523.946045499859, 518.234802474674, 528.300877472948, 526.067403645613, 525.297532930956, 525.430110860087, 524.42249862444, 520.01448991441, 525.948555822678, 523.566510502878, 521.006239690468, 526.560038527077, 520.671560335127, 527.454179056675, 525.297699767712, 525.825081945371, 526.495441352734, 521.760338813959, 528.053342436593, 522.115015330832, 524.325696597572, 522.139330162011, 524.493834959254, 521.040616083051, 522.785593380447, 528.517465902884, 527.553389436716, 518.98366056797, 520.855018482587, 524.952896253032, 524.585507465309, 525.572794398974, 525.116753354865, 529.163271629065, 520.98343397443, 522.971133944085, 524.078003667236, 525.384688511813, 528.858412161012, 522.259845880251, 527.19370807424, 526.277082725587, 520.143585310541, 524.067391081126, 521.805262374552, 520.019649988587, 525.34927278641, 523.241469784825, 518.624072826799, 518.579195662306, 522.249886662858, 519.279907801846, 524.119380046056, 524.962427122308, 523.273104334054, 526.093295708081, 524.962393313515, 523.205494649077, 526.025409271161, 521.521650697718, 522.432952551564, 520.536105489344, 524.821197458029, 525.88435137048, 525.74956901065, 518.928890098987, 525.486601106198, 522.524240390275, 520.672084812995, 522.106382659211, 523.822544186572, 523.776769320909, 530.071541681837, 520.099771618591, 521.374393926567, 525.493192536182, 528.596937243789, 521.385451038554, 519.186562460405, 527.357048631102, 520.864946035759, 529.420224405453, 530.377479508068, 517.828112476257, 523.85013109509, 522.719851950855, 522.084599821137, 524.398670170315, 520.508522793756, 526.944737537841, 521.571696196791, 529.303393382667, 526.532834513998, 523.504587158382, 523.01142763648, 525.118192221703, 526.257406966311, 529.839836053812, 516.85216618177, 522.560641144278, 521.499008256146, 520.719702253238, 527.036204712063, 521.539797212072, 522.332181962591, 522.622984726872, 528.968940322599, 523.712191481537, 520.405694033354, 517.081035970685, 524.094508294581, 522.450349204891, 525.31096896058, 520.911184147145, 523.760575717721, 518.277648987338, 522.568602316741, 524.463799289174, 520.188680151422, 518.646173912042, 523.021692028247, 525.036433153925, 520.588833567969, 529.637832556076, 516.044798708849, 521.063507007639, 525.849554815176, 529.763832025948, 517.700620908009, 521.31457939762, 520.919484989234, 523.283877027862, 519.627391212301, 525.146279825335, 524.074686028258, 521.161577596397, 523.961975754444, 523.934391506487, 525.286211679764, 520.965307459185, 532.120183648963, 518.934596824814, 524.327088962568, 523.020484676834, 527.956657382953, 523.859870615896, 522.580085771136, 522.176012758275, 523.063148410691, 527.751376215833, 525.271394702761, 525.963600670981, 522.735235961146, 523.178634871778, 528.47015776614, 520.482845653159, 524.119417089017, 523.514851341425, 524.768545490815, 522.680764535284, 521.369870823904, 522.364545640924, 521.504585976267, 522.005827660072, 520.147361409271, 526.140449311596, 522.008836031929, 518.294951587385, 523.810395504545, 522.355510141437, 523.207596789181, 524.584062668369, 521.467402967957, 520.121809988092, 518.689727247983, 524.678635479856, 522.715618336417, 527.423375313024, 521.223066531694, 523.826996799171, 523.595502309763, 528.090219692481, 520.722241950454, 523.868477192116, 525.298791314462, 528.657082127805, 518.196322852173, 519.968559573903, 521.846230478865, 524.609509743049, 521.190007850748, 519.041372516505, 526.110350339284, 521.835621162914, 525.429342214608, 524.368987418592, 520.637071816659, 521.59086957538, 522.799122707284, 524.162996919577, 520.787341803014, 526.823392588037, 517.490589504194, 524.372335167099, 524.108354458308, 522.696732033585, 523.71928220858, 525.234297267289, 520.893219831741, 520.849250065963, 523.413111353122, 519.976475814999, 523.254044021409, 522.299820764754, 523.915366077805, 524.091132978489, 522.431789379654, 519.960788084419, 520.885613198469, 525.208288122763, 526.929721658327, 520.56274221378, 524.512726374106, 521.09089002944, 519.709746498187, 525.970546064617, 527.575738318709, 523.291024211914, 521.981022739796, 517.869582092317, 523.174489077099, 521.525232989337, 523.437101116156, 523.433557354423, 524.132725568648, 521.687685417484, 517.842874239568, 527.037362286029, 525.968498237481, 521.227088160079, 525.622865926604, 526.856664531227, 526.803190117822, 523.388161186177, 526.710689875237, 522.795293154659, 524.391129959542, 519.154037480375, 522.0509978338, 528.818572418176, 518.857094207982, 521.461970178744, 521.865611162521, 522.886753983515, 526.498114696193, 524.954496728285, 517.411245056815, 522.008662997351, 521.872230715464, 523.261130218511, 519.659448141669, 518.410065354988, 525.263811212365, 522.09109578282, 522.031650880179, 523.918473313523, 523.153405999367, 524.723406175103, 522.673223919397, 523.594837726269, 523.028533167096, 521.909081011999, 522.208229575238, 521.692092056794, 522.2612093489, 519.239234865456, 522.88314818114, 521.713096201718, 525.574909214929, 521.35294968747, 522.783180882344, 525.229314841762, 518.973497851504, 522.351588169384, 530.517081546584, 525.164558519845, 521.614576896164, 524.320728850327, 526.107849049977, 522.093624980279, 516.209913234482, 523.824128761741, 522.630838569283, 525.629542621318, 520.554294041823, 526.42903970158, 525.200103315712, 525.434845108355, 521.377794600933, 529.589990211791, 523.30411947328, 524.530599656549, 522.875809283691, 518.915131324553, 521.064533905714, 523.404050116924, 517.054187391703, 521.181927400218, 519.44943882447, 525.176642969057, 519.502758605434, 517.466017514429, 524.459783241159, 519.91821152922, 527.566354786263, 526.33635464332, 521.134101869436, 522.980368790232, 525.647461670688, 523.755872728749, 525.613825537551, 524.433279652262, 526.475959701533, 519.101379058865, 519.657715561937, 523.957624498621, 522.307523567746, 523.799861467784, 523.25959981595, 521.183792990863, 522.942635889925, 520.910727390255, 520.039398668833, 523.026679908383, 524.980143505778, 520.937827164735, 525.478112534137, 522.739489958326, 521.613286769454, 523.884346563407, 520.861174705278, 520.19069808224, 523.34088415698, 516.375984118385, 526.515386295558, 526.385884163845, 524.345165685104, 525.582150001041, 525.983198681896, 521.302642231581, 525.853241020339, 524.233348868232, 519.451355680263, 522.451813338723, 525.230046494756, 523.020207936936, 532.581642922343, 528.709880952586, 521.054599967615, 525.16410218338, 522.503177772494, 526.554242229973, 518.252160803659, 522.729692074908, 528.113548125741, 526.677967667955, 523.837911963844, 514.913331492373, 525.760996086659, 523.469200988244, 525.461543361131, 525.927206688199, 522.91928971049, 521.860308067438, 521.720956937413, 525.538913740966, 521.591299714222, 525.275966134137, 525.396153691647, 521.688280047486, 519.928012083473, 525.576550966801, 516.233723243328, 520.690640243209, 519.974289543737, 523.114470551041, 526.024394129108, 523.402219700308, 524.521387842381, 522.343195851188, 522.080727453149, 523.765598201219, 519.460913286503, 522.858139703717, 523.871046162517, 521.921514522812, 522.121320464447, 526.974207592654, 519.146390647577, 527.009538085134, 525.978796489742, 517.0640430065, 526.077499036266, 523.876109939348, 522.557784387516, 523.016241661168, 529.279309525783, 518.485403898771, 521.724162836117, 524.348077303882, 528.509336803205, 527.976830396668, 520.744122081356, 525.018359991506, 521.810200506318, 521.83521151437, 524.076099099228, 516.090943333666, 526.70116791483, 521.09392309469, 519.755921627438, 519.839495794961, 520.077767904176, 525.03050342245, 521.965485309001, 525.542758582933, 524.57829995334, 522.664444958314, 516.691880592555, 519.891937713532, 516.549424043528, 523.523868054775, 523.533362644693, 522.482030481824, 517.200164257807, 522.578004570348, 523.238238925755, 521.455331429304, 520.903644091098, 521.613104014966, 521.775770695043, 518.772245347644, 524.595186921232, 521.716566812407, 522.211083974446, 526.41074416, 529.000666256512, 522.334694671847, 522.949077800547, 517.068333001149, 526.921583138918, 524.352264414453, 520.963927977641, 524.47474287894, 526.38918202598, 524.348397223914, 523.889639719804, 525.635894675201, 522.866921349109, 520.077581285214, 524.100664640821, 518.021356106732, 518.607965085851, 525.074634472093, 521.561499332012, 526.03545471857, 523.717155954899, 524.071300602685, 520.031929696473, 525.211786137784, 525.52505850074, 529.939394242386, 523.285687610655, 526.250473390072, 522.98219209641, 521.993963348407, 521.735032388519, 526.513210248491, 522.011571011892, 525.490169410531, 524.074386894931, 526.884635162703, 523.349321860592, 521.428366559256, 527.022308615504, 519.894871970863, 522.902065044678, 519.465927522802, 528.508485852313, 525.034785107492, 520.396607665242, 523.50150922466, 521.262648063667, 521.566043096034, 520.849053769592, 523.963446140795, 527.551367860238, 523.379050993052, 523.864953588494, 525.766649918251, 521.522327507358, 521.910496240312, 520.298921152544, 524.598015502181, 523.088406792929, 522.412193691218, 524.235936035196, 526.082733840729, 524.618360641744, 523.638073391706, 524.463378592912, 523.511246719396, 520.059204527535, 524.23465860939, 524.563844459092, 522.244219247252, 527.009605658753, 525.915405754933, 521.854341122457, 526.416327424669, 521.910341654744, 523.394470656479, 522.245243950208, 521.895460908294, 523.971645718901, 525.771774297161, 520.482171801877, 523.255986634108, 523.969320878847, 525.80004377978, 520.729447369165, 521.766039173807, 518.941782672455, 521.260134116068, 520.377968290096, 519.50006549969, 526.252502707438, 520.899288049049, 520.644952879344, 525.643284806987, 527.140866318925, 520.54723238276, 521.940641553948, 518.815632049828, 521.101335805638, 523.134071513034, 523.980402911199, 524.098760114521, 521.461737784684, 520.523247795932, 526.041035165394, 523.334436115333, 525.279440559734, 521.022323390165, 520.620080352419, 524.067126608378, 523.478682786537, 525.317527885112, 522.051817496572, 524.08394576316, 527.133723558801, 524.859766595079, 525.006314198103, 525.586588226755, 524.647460622793, 522.43776450587, 520.142038180988, 521.97946380838, 520.163479429328, 522.430740680943, 523.290001623378, 522.279514469872, 524.078508532467, 519.401551806747, 524.630544951164, 524.578905203225, 525.327709448696, 519.140106313768, 525.067928483056, 520.861180248877, 518.572844932865, 526.315590674371, 522.760172883357, 524.083436088081, 521.739306672746, 524.638319219477, 529.85376050581, 522.652062907502, 526.08247258625, 525.743848401366, 521.737535158121, 525.095736134348, 526.642765606543, 516.451740471963, 522.736840622944, 524.630702800374, 520.321811513475, 523.990193624158, 526.782966088266, 521.837084687753, 514.367543505197, 516.87781168769, 515.58093287152, 519.238373111738, 522.250307234322, 524.119751286128, 523.131832458835, 528.091256631257, 521.264166663404, 529.275895677037, 530.843856312185, 523.699933187632, 523.688057659508, 523.603181454321, 520.995411690575, 527.382644039503, 531.663230311861, 521.181614616963, 522.175564032393, 526.844894702961, 523.277224846794, 524.050881754179, 523.403609883909, 523.85570832613, 521.759650141962, 524.413206327891, 528.482456406734, 524.231964039894, 515.628728997148, 525.304143089672, 523.181715119769, 518.376661733612, 522.988622347124, 522.512427319665, 521.661272398685, 524.71255215388, 525.189710316583, 520.39871376899, 526.424200914857, 521.679352237835, 520.905070476504, 519.424847213696, 525.639767409329, 524.554765061803, 517.050370730776, 525.045106159391, 521.747984535186, 524.211800238314, 522.563743317392, 520.018624577717, 523.738100122492, 525.482283814542, 524.95687017169, 524.55441635526, 521.280589420751, 519.854375296535, 522.675436106719, 521.559146133862, 526.03325572432, 526.36723410201, 526.819547782475, 519.861861011135, 520.150611976272, 524.296366695742, 519.772444962823, 525.62779062255, 526.815436607876, 520.823223715837, 526.844759930987, 522.02660141565, 526.725444547652, 523.804416153897, 520.76518766538, 518.816680190219, 520.284454230296, 519.71672960936, 515.92581791991, 526.621224201886, 526.009634654647, 522.558881469076, 527.50473848215, 519.692228205, 520.670848068171, 521.893569141944, 527.629610936699, 523.921739186334, 515.534411734887, 521.757497983184, 519.27443924882, 520.740171758331, 524.161465162265, 522.259455282004, 530.186379963083, 519.553010457617, 521.072089044888, 519.452602021705, 521.414860602912, 523.537167513829, 520.977981843603, 525.158666414019, 519.902758872404, 519.618686844841, 519.309141614256, 523.542278126999, 518.111540209612, 521.565377950313, 523.292423348978, 524.774713630634, 524.322761249938, 524.701890784173, 522.101740432345, 517.987665318298, 518.513394739434, 524.751791229931, 524.181439679672, 525.840012656243, 528.413739083904, 527.737377556176, 521.78372139014, 520.429642044674, 519.307994933138, 525.612378528318, 517.311228756084, 525.443902605053, 522.289542493665, 523.192488050249, 522.640316283202, 522.278080213791, 521.214468114277, 522.238135618662, 522.389483578324, 523.545319629234, 518.209277575891, 521.184469118966, 529.752310577011, 517.995567511034, 523.50095180412, 521.904061942751, 526.972645006509, 523.029089040111, 524.051418696878, 522.36903445675, 521.593294732912, 524.785581662579, 522.594259491256, 518.45738841423, 526.350243100108, 524.26918915427, 524.478046638729, 516.359210347882, 523.451322292693, 519.683440983504, 525.058395606594, 521.595902585658, 527.249779891576, 523.095164093177, 517.80512689494, 522.200977855485, 525.399271669852, 521.908736314388, 524.19586724839, 523.10047912037, 523.862307543539, 525.795245382667, 526.619807354345, 519.985677961599, 521.568448631097, 520.082963438724, 522.563770874542, 519.186721713892, 523.070481334147, 522.811063074408, 523.873222016194, 519.481398920738, 524.336920482189, 525.581471253988, 527.523892288602, 526.031195512318, 520.692307398879, 521.163588517359, 524.585717677569, 520.151200697598, 522.778707931873, 524.800118745969, 524.097974549051, 523.927927380413, 521.853145979983, 522.679011023776, 525.964050075905, 523.661341766077, 518.842002662436, 526.475377514021, 522.487331829542, 522.373575595379, 523.794535312482, 523.114852199212, 523.81526851688, 520.71993755838, 521.781537673177, 524.242469240012, 522.696759533673, 520.570753580336, 519.516714534481, 519.560919049387, 527.683457507255, 519.776295606104, 527.126806881258, 524.581046336906, 520.710189882304, 520.506937474144, 526.147712713464, 524.896361257966, 528.34102321441, 520.487430563717, 522.189989213518, 524.116707688959, 525.719485378209, 521.6618620466, 522.130271091081, 522.444547852351, 521.388291616276, 525.28928912413, 520.888585242914, 522.469835302597, 521.368488857605, 524.888302085699, 523.158545590205, 525.191592959974, 520.453724693521, 523.903513913871, 522.248335432623, 521.824233935108, 521.955658238314, 521.35788533626, 516.76659444436, 520.589464295069, 519.150792872371, 518.749102704877, 523.011349589157, 523.793148785523, 529.442715938774, 518.146824434086, 523.937696146463, 526.541546592148, 524.110966775451, 523.347653333225, 528.803710772174, 525.887950166925, 530.854032939502, 525.493356946953, 519.826441919431, 527.166891449932, 523.018131971213, 521.286244488024, 516.453670272564, 520.185819034868, 527.737373661128, 524.339966312114, 520.899297741072, 523.928041037458, 520.860020208093, 523.338183956849, 523.082389378522, 517.282748669685, 525.788093336183, 515.555717743501, 515.589367389775, 524.205326095353, 526.423016521572, 519.476728758314, 527.387317583755, 522.304471434153, 524.976103086062, 524.582005299785, 521.59069033188, 522.435738904942, 520.37787234276, 519.023111762289, 525.606301139765, 523.929207775691, 524.683098450355, 519.403217547557, 522.122072768066, 524.480159895188, 522.37343842951, 517.547903541893, 523.233090006413, 524.845074340955, 520.722344384045, 522.491870782076, 522.118027383114, 526.796877270334, 522.778402974032, 518.732425456741, 524.220661543221, 521.496521400713, 524.611231730982, 522.26349131208, 527.672661302839, 514.779395515633, 522.792663215389, 523.101191460932, 519.060994774059, 523.87722803638, 520.601763254145, 519.844831375064, 523.670006943002, 523.399299841102, 526.952120020028, 524.368583799006, 526.289820552399, 522.929745894269, 522.332560958512, 520.010682445233, 523.349243477308, 515.374058135571, 523.838484233198, 526.644533138122, 520.853393064138, 521.908696715053, 519.87617230158, 519.771584700793, 519.1923681687, 524.749379045024, 522.918025031326, 524.776661661496, 519.403940186191, 525.290785253044, 524.763729892415, 527.114910700633, 524.87038636051, 521.941789406499, 521.443183651055, 525.512310935505, 523.030004424484, 524.519036588852, 524.113621022269, 528.953968822388, 519.754191877418, 523.486936074425, 525.094969304857, 525.967054524181, 524.668160277056, 525.44294471516, 518.771384309978, 519.461592680102, 523.997220335662, 518.328722063537, 522.889887339782, 519.463100705476, 524.712161064135, 522.502494849054, 525.825658347283, 521.427034823405, 523.331882237479, 526.30391484048, 519.514294503527, 523.958310512892, 521.2993870565, 520.136044993599, 522.406662105124, 524.822211104413, 524.264898785289, 519.82700674395, 519.061095730682, 522.00945671291, 518.664144119787, 523.218010643014, 520.132534595497, 516.418881889019, 523.219834059992, 527.696557105045, 527.024666181026, 525.852684845947, 520.396203957739, 518.542279275361, 524.217963094314, 518.145856781294, 523.888829200573, 523.611387051003, 520.300401763884, 526.303911523594, 522.181783250561, 522.148200342009, 523.509248868311, 517.315154839975, 525.353001311722, 525.162170941082, 527.244820258006, 521.274985803527, 520.058731003198, 523.997994355452, 521.041048411762, 519.139866509816, 522.781679532717, 525.542236190387, 525.023053734137, 524.253000107601, 516.721175681848, 524.740603792047, 522.573109085263, 525.519587239943, 520.423646729335, 518.285744419173, 522.879824391083, 518.628870949088, 526.974727592929, 523.441716688567, 522.512981761083, 524.061946773031, 521.421778925315, 518.979413416181, 529.637592175996, 527.484766391694, 516.274698964785, 520.442064264101, 527.976120399761, 527.35082054872, 524.708180551004, 521.828035433149, 525.640997079175, 520.071978255608, 524.198636250841, 524.442996929049, 526.378408251538, 524.236875559553, 523.775264064789, 523.366711676084, 518.711009429657, 522.792718744114, 525.487986360275, 525.513944780455, 522.667085087751, 522.529321751515, 524.611120127709, 526.274316015584, 526.242877499293, 524.780072479264, 525.641970279188, 523.890624343827, 521.146392820526, 526.530057126763, 522.031667504817, 522.928657792949, 526.505604985285, 524.307290450977, 522.941112471944, 524.632173616469, 525.624541132193, 529.99065343121, 524.310518926561, 521.215170149325, 522.106030038883, 527.385023220501, 524.043424426823, 517.680429969627, 527.463578602789, 524.089020081711, 524.638046435937, 519.924110622711, 524.264005250529, 520.758731652678, 525.59840914322, 522.686383339651, 525.580355389722, 519.978654529836, 521.113192766127, 520.164233936565, 520.330064522774, 524.678208501649, 523.465275186739, 524.230093186192, 524.458479167318, 525.951340210728, 526.670634534041, 525.002680470477, 526.977909527699, 519.974446564338, 524.787601327709, 519.830283074787, 522.089768654884, 526.851957189792, 523.515311079557, 523.763120478965, 523.106135368147, 522.672102313231, 522.900131616784, 527.206874032131, 525.911229043615, 518.837844482473, 524.727452470089, 519.406733364188, 522.170874618855, 522.315306565666, 520.069768342117, 527.521250157257, 527.779558651888, 524.474478109894, 524.657879249528, 524.784700771445, 523.170811506899, 523.347442320071, 527.993353921063, 521.911908556678, 525.111627919251, 519.674302194639, 518.597994428007, 521.199841432814, 528.432365626204, 525.302199037872, 521.746135673165, 521.6317146251, 522.508872577569, 530.402225198915, 520.297933229227, 521.568828544259, 522.089111755341, 524.573367452864, 527.073529379238, 518.431227377977, 523.383356312725, 527.760521453978, 524.107282953232, 523.754788969863, 522.501658267934, 521.685521973751, 518.021809474216, 524.104738280887, 522.106076708626, 518.543246665662, 522.807358577691, 512.736356662943, 520.490450369957, 527.692998081211, 518.511807392071, 527.031016213984, 521.334151636838, 521.125230191941, 519.69944082061, 524.662651296774, 520.457869928515, 521.301400606554, 519.781838045963, 525.932253791498, 524.025983024661, 523.427494225511, 522.784170979392, 519.210639220947, 524.254880692851, 523.990909447646, 518.358266173472, 522.582373630576, 524.714143628035, 524.648974098478, 518.098028397261, 521.640158462678, 527.21264777661, 524.378856165458, 520.761864592324, 521.781266075599, 513.455742426712, 516.927613842915, 524.218817890444, 524.355734452075, 520.797976034154, 527.953383030603, 519.570275261899, 522.977959156224, 525.730179241, 524.807082530701, 524.81301695975, 524.064823727016, 524.862242599076, 524.418825208501, 520.75621785278, 519.373379510146, 520.097516282227, 522.192252811891, 521.19350670404, 526.479961453254, 521.438967709937, 525.778386603206, 525.313682961511, 519.195976485785, 524.290045600977, 519.651638341838, 518.394572523105, 525.996156172778, 523.382810298243, 519.569143650554, 522.713937185019, 526.423085266712, 523.697861255699, 522.135698974649, 530.513551307117, 526.350152766808, 523.468985534152, 527.355858217759, 522.669096522582, 525.750565961039, 521.013684962283, 521.155439761323, 521.646035000795, 515.831782736579, 523.997973640866, 524.005737148201, 520.206606770324, 523.310625406598, 520.941751184737, 523.939434997205, 523.703210996136, 522.198694330327, 523.614133133996, 526.568001617756, 525.14008301907, 523.796957696115, 522.873291951128, 526.315253882271, 527.428908417076, 519.595826232106, 519.720963637565, 522.86820140233, 523.633633305551, 522.691045339276, 518.627628383573, 525.146063776602, 522.826320803632, 528.612274492278, 519.102837753565, 522.887954098475, 523.490127193412, 520.177121593244, 521.591742990985, 528.855565332521, 522.122238667514, 518.768737992231, 528.419133408206, 523.07611473025, 519.245461892294, 523.656163453117, 522.954717814685, 521.674770205856, 522.883734391045, 523.999921300938, 522.099290562701, 526.764606650989, 522.02330923491, 521.776606493182, 520.476601800144, 519.68986485163, 520.637438750395, 522.902856458038, 519.443803098255, 524.948554879166, 524.053192891399, 524.270963619848, 522.357215755257, 522.459140736938, 525.126142391586, 520.624044142203, 523.101692922695, 521.231912828137, 522.212625917081, 524.910221421783, 520.081225215527, 525.187616367964, 528.574560284282, 523.856791749793, 519.018221483772, 522.698478382153, 522.177913962693, 523.001761988289, 524.104763600528, 526.93677895286, 520.793478609696, 519.852407416331, 529.108104325084, 527.133745729336, 520.424502739734, 525.528538144866, 523.214294506423, 523.142643052592, 518.490451118947, 524.728319018037, 522.149929616361, 525.661580431882, 522.797402282261, 517.910875751159, 517.997062776995, 522.024201412586, 518.760771018379, 527.581715630644, 525.221422186879, 525.520086940765, 516.510801798877, 521.799290040165, 522.500710776057, 527.617012873536, 524.372129408909, 528.214022046451, 526.385409861546, 525.950342403351, 522.669258093114, 522.036401974496, 524.756134696788, 525.56515059652, 521.120244135808, 520.253514232074, 516.392904330813, 525.491810636305, 524.855160716809, 524.719000879347, 523.972896093904, 521.850127322328, 524.077471901125, 523.586523632151, 516.186018357282, 521.801706763926, 524.341733313804, 526.802659693556, 520.775830593166, 517.744378822888, 523.503562609572, 520.317491700588, 523.588110340305, 517.614472737115, 519.32514129253, 525.367832727, 529.507614458304, 522.802314380406, 525.413189501025, 521.25116378868, 526.769007399883, 515.369129161343, 522.787261735842, 522.505688190204, 523.820386463117, 519.713897050031, 525.497582419526, 526.308631608639, 524.495824344467, 522.666557882853, 524.991122047019, 517.495844881789, 522.055585998382, 523.328693497054, 518.900303413971, 524.912031853093, 527.002223124733, 525.403804038515, 516.933540864973, 519.648981361217, 524.024822616947, 517.620957854796, 523.320002484446, 525.135848689065, 522.690309909531, 519.231428202817, 518.887530836462, 520.413328156911, 525.841506627796, 520.924947457649, 521.140434651352, 522.913481775025, 519.680988782158, 524.737290149394, 523.778960822343, 523.511106946122, 526.959430018103, 526.90633498847, 518.459352926674, 527.610780872198, 524.742386876075, 519.034930781275, 521.687015744146, 521.285790999231, 518.905794619226, 526.260032233106, 519.132139759812, 529.910158162213, 524.553020084405, 518.583903829143, 519.448078073996, 525.652778636916, 516.905642551602, 524.524617423198, 524.96502648522, 524.517970023067, 525.86490369221, 525.216220830193, 516.391439622295, 526.516737373895, 523.89185981746, 520.477967822293, 519.757797818962, 520.585270929506, 524.605470723034, 526.420565080537, 520.367984241135, 525.929945817262, 525.604052546426, 526.177799868564, 521.234938698035, 521.734189849897, 524.330920309147, 524.556384318253, 523.837853162119, 519.859799299808, 520.362056064923, 521.684916313679, 525.754690301981, 520.089041713191, 517.68459861125, 522.796465972009, 521.540137251623, 525.570236734662, 525.437554769343, 520.709381009174, 515.339033066967, 516.986796200636, 520.906068387222, 522.147436477061, 520.619451127896, 527.987203776581, 522.835317125677, 520.700055256906, 519.97102677926, 521.688882891361, 523.694416206172, 525.975282811661, 522.028777218724, 525.945648122167, 520.737706660853, 518.064063915866, 520.904734980122, 520.053359543778, 524.291558967324, 524.424574064501, 520.20551381354, 522.684934584961, 522.533350727668, 525.404224131439, 526.632976866367, 527.170372442426, 521.011432045967, 518.508064595297, 518.322554608511, 526.558322598301, 520.947203899096, 517.426159809192, 525.846939431424, 521.235241144228, 524.354395237635, 523.909915442404, 522.032987212685, 515.626075691465, 523.021738122453, 520.949393912362, 521.361428078943, 521.014918764504, 529.311213110852, 524.656283247217, 519.458974216411, 526.021421000971, 523.511827378985, 524.354290045247, 519.118231117554, 523.552746526481, 529.571192564386, 522.115046893014, 522.899880798568, 523.815559320071, 520.892431913249, 523.138840393673, 523.88169224133, 522.52088966488, 518.895089428668, 523.214585237642, 524.376901837024, 521.924410209219, 526.349016545181, 528.232316307524, 521.597787183991, 524.054925892023, 523.861130299514, 524.712491785824, 522.165628081576, 522.457857243359, 520.060676081455, 522.749854395443, 520.666309645866, 521.458052842352, 522.79593836271, 525.349181521155, 525.290704779198, 517.935531419449, 525.234424584384, 517.975324378276, 520.223400853531, 520.201888675273, 529.617810368122, 524.381648481896, 529.010468669676, 521.790462591056, 521.402469825174, 520.606151717432, 524.824979269261, 523.826943853518, 520.97251114293, 525.355642845752, 531.553420496237, 525.320054097347, 521.72051879266, 526.734393630487, 524.079655115648, 521.699831295428, 523.345789433485, 526.641905713139, 525.732915180816, 521.938157966243, 523.003791637686, 526.293316815752, 525.427454914268, 522.438903332686, 528.665388884062, 528.997553903299, 524.519484030348, 522.627213348072, 521.883000488912, 529.650719802738, 526.293745697454, 521.579849081817, 524.379858849711, 520.710714568854, 519.31922533276, 524.996894412716, 523.305015518062, 523.136733692331, 524.680544488395, 519.302462748586, 528.531504622067, 526.180874548031, 519.888550838469, 524.639972863035, 530.449084689812, 524.526060020323, 524.866158872889, 524.49658078923, 523.641937977948, 527.625758982338, 519.54308852564, 524.231660553899, 517.545915256372, 521.96690744621, 525.423115213112, 521.277156765868, 521.400805138347, 524.465864490278, 524.545072583517, 520.276185264465, 523.208158921281, 524.643114856062, 521.972788024686, 527.742469643404, 525.081861028573, 527.470214503197, 524.632741051694, 523.022665728801, 525.600892935418, 524.083264974937, 524.710333843394, 520.804945845793, 522.624309941591, 524.542888558131, 527.775661994365, 521.29364070168, 516.440990584609, 522.600227650945, 518.95900374725, 526.582408881896, 519.811725185354, 524.555771652293, 527.478179133211, 525.074693088399, 522.529336081579, 523.000451895432, 518.94043508142, 525.500651067973, 526.48929364529, 521.864141108305, 524.361080687757, 522.715225766964, 520.47557473568, 524.529685959298, 528.256548067689, 521.505555215932, 522.497700379512, 519.664163929375, 527.388306730418, 524.475654553444, 527.315863474942, 521.227589462728, 525.082359627197, 521.680554720798, 520.126425453468, 527.311332416295, 524.744386333036, 531.029061667069, 524.285797955576, 519.882166287866, 520.11342838189, 520.000583727356, 523.696947237721, 525.658973706306, 522.40937022759, 527.038921706576, 522.450992979598, 525.476657478554, 527.807073317742, 521.449082477599, 521.258050203862, 524.405123024556, 523.737764664598, 518.544725623167, 526.428110819942, 523.233486884386, 522.584989419488, 522.369564538736, 519.377900776053, 522.98025769228, 520.602634857958, 527.37000687846, 524.11696102011, 525.814926749712, 530.973863093691, 524.348858143304, 520.383990753584, 519.823133610769, 520.188355112887, 520.776856405274, 517.647583169211, 525.004916651557, 523.075402502295, 527.09491109231, 530.325510552544, 516.429662990809, 523.168287000164, 525.024527118263, 525.089975176214, 523.338731763819, 522.04571516545, 522.047858709764, 524.737531555108, 523.922450322267, 521.115666944015, 523.598536426906, 518.967337764128, 522.370494856534, 523.991199849447, 530.101632008545, 522.416180314708, 523.644574271139, 523.499111371106, 526.935909446592, 522.413545498685, 524.137680833805, 524.896760076823, 527.207791413333, 525.961188433819, 520.929649340812, 524.739298901829, 526.050134385581, 520.724099165647, 526.02293551939, 522.517601972285, 523.197196506886, 527.980520363319, 522.880208978524, 523.971256709454, 528.423176167529, 528.124825080694, 524.447821123859, 518.386581309931, 529.574582198225, 521.965983837686, 526.013611085982, 520.778708150628, 520.834943606976, 519.918211727203, 525.357748995884, 522.732306152879, 515.994645617923, 530.422836168449, 522.521018480753, 523.513844064985, 524.214998261297, 520.970986391408, 519.310624009457, 521.503301315312, 519.913442649242, 527.529326840378, 526.610344527649, 519.179998731293, 522.077304992908, 517.978556512777, 526.196035982078, 524.968557177681, 518.97363497623, 524.440156450415, 524.91752599575, 520.798943754533, 523.959652907238, 528.53588698448, 528.003811905155, 518.289399742623, 523.781730058208, 522.418785273441, 525.190416665265, 521.345251137548, 524.907840240684, 521.006260558649, 522.96782929781, 527.723738297832, 518.49911455381, 518.673963863511, 518.697953756291, 522.21620897405, 520.514108869529, 526.531448130349, 522.355485529595, 524.881013466213, 520.600303901191, 521.20781457066, 526.372198537216, 525.006045516712, 529.998844340172, 522.325138527292, 525.130793908972, 523.341207456765, 522.72180379937, 522.071093212379, 522.65851864183, 518.033949555933, 524.496466813353, 525.383955547796, 523.893057420299, 523.053047244141, 518.871902236834, 527.358429051684, 526.338839249718, 525.825999294069, 520.846138047735, 521.732931984597, 527.472809659445, 528.406693009407, 525.152647949173, 527.594931723252, 524.308298373948, 524.763919994108, 530.168048757306, 517.717874520645, 525.358677967749, 524.471502557416, 525.838822173201, 527.106884601605, 526.525070748158, 522.370128223031, 528.912158917713, 525.764325786015, 529.693285626044, 521.128050015971, 524.798670648283, 522.226052001423, 524.389731692765, 520.822105679964, 523.129794918064, 525.175011003975, 531.167517705785, 523.213009763463, 525.670803166708, 520.970125919921, 524.6626522942, 519.036887239993, 525.534146273911, 521.62005034799, 523.448384677227, 520.055782171657, 525.745632834536, 524.009483331693, 529.514618938307, 513.990263977239, 527.635830155239, 518.763368035819, 520.442284859124, 520.671285277004, 520.086831813874, 516.517008502308, 522.718509389075, 520.052266630436, 521.657133668266, 521.442353763473, 520.433945639167, 522.687374284272, 522.038514495358, 523.133868767008, 523.283059415532, 526.362341069093, 522.878685347082, 523.204679700561, 524.495011538328, 523.870920952666, 523.927233412412, 522.462847316824, 524.526793214552, 523.928653084328, 522.079637625903, 526.444662412591, 526.132976107909, 520.91677070211, 524.728545079323, 521.75571244748, 518.467383232728, 519.076201335353, 526.946127843893, 525.219233613813, 523.582403211636, 529.87369570481, 519.728328121589, 525.321448777336, 528.3640235154, 522.711507327138, 525.750403805976, 528.41139170985, 524.580468610147, 524.579252991562, 524.872119818767, 525.262066963498, 524.847389358095, 527.368570625875, 518.036272294039, 522.437983913131, 528.292859314097, 518.900801105267, 526.391698299977, 520.811023439089, 519.370112587273, 523.425204340788, 525.000812672783, 523.538603175378, 524.405645477483, 519.019911540676, 523.433317713483, 520.844439396076, 525.4292004841, 517.184508111883, 524.053340830391, 526.167711067169, 525.313196060539, 522.765002125175, 520.532401866074, 526.107065242877, 519.643133782765, 521.841166764179, 525.49373214907, 520.505929495239, 521.013797818125, 524.18179758268, 524.867277674111, 520.885431730106, 517.401494033603, 525.689544807937, 524.881916078921, 519.255566133594, 526.545960746963, 522.443656638934, 524.093134270385, 526.631241960132, 521.331847072312, 525.511884151127, 522.526225545301, 526.115910958954, 525.512601507639, 522.456366942801, 518.384643848525, 525.901238229519, 526.175227999956, 518.050118742684, 519.636817542252, 525.808799619938, 526.326277504281, 524.232397274883, 517.614427339595, 516.343614007021, 522.128935723664, 520.903619818533, 526.539746409021, 523.145507572317, 520.071219213439, 525.095289848618, 520.845833577881, 521.132790421957, 522.636614490606, 523.634981473921, 519.615751439644, 522.586670821341, 525.556093087666, 527.847327569241, 522.248927275529, 523.271003593952, 523.082128991863, 524.797573571396, 519.41528187121, 524.492334717607, 522.752829836433, 525.554716305479, 525.341320751668, 513.427207300962, 524.152935486476, 519.600545040509, 515.361387508458, 519.394257368152, 524.662114309291, 523.22592168641, 526.401097245698, 524.212636722269, 522.553139012047, 521.540863083884, 523.492410042781, 519.875380723389, 528.960499092722, 520.20340134928, 521.480685963632, 526.625757235405, 526.985586654411, 523.228315244977, 525.815219419597, 524.290588454952, 529.409787206666, 516.034613500859, 522.229670947808, 526.576905085283, 521.219581183216, 521.935625342896, 526.709934295566, 522.63044276181, 522.763807184113, 526.137496442664, 521.254352513886, 527.093491649593, 520.88955864773, 523.156860647382, 521.999774863604, 521.467273986582, 524.324629099404, 520.914203412723, 520.554221248467, 524.45242803948, 522.682446532751, 522.797700511967, 523.27173486784, 520.649606654506, 521.061153706356, 526.350111310343, 521.039564558738, 524.058495761723, 523.605523911006, 521.55607746696, 523.806973906532, 520.276652854887, 522.924255865302, 527.101237732997, 522.996927649161, 522.800743508886, 521.407100482445, 524.358568722713, 524.89896084873, 527.42631300402, 516.20679770026, 522.791734520724, 522.976146781421, 519.323947708443, 523.712065334066, 524.112380449755, 521.833070473045, 519.052278354151, 522.542104872007, 523.930234544062, 523.649360804684, 524.33642557403, 519.27862567686, 524.197352958399, 525.106854747333, 519.968196316363, 519.946556025196, 519.999375788321, 521.611947002443, 525.439314742508, 515.885935702532, 518.475876609665, 521.897270035681, 521.66395417981, 525.011731554236, 520.730056047242, 523.461594292934, 524.066788258714, 521.971104792764, 516.201096050578, 523.81214941058, 518.296076494153, 520.253235732715, 524.571734223071, 519.459908551572, 523.573738099195, 516.67805598946, 523.719182618933, 519.501081650254, 519.45321570118, 517.999181094202, 529.219288503481, 517.829940384407, 525.812242964126, 519.111263991569, 525.670050912971, 527.066188929395, 525.30453705843, 517.811829012338, 526.006855983328, 526.452409654618, 522.554239295411, 521.516088969239, 521.276540312115, 522.574842967166, 522.301653118414, 522.01426074749, 520.020254674592, 522.029164351558, 515.895990583324, 525.178476390481, 521.104508033479, 524.110930679797, 527.970015591168, 520.758754813341, 523.947739800599, 525.96636660053, 519.731584155968, 522.482482845781, 516.789372660723, 518.960386721614, 514.565369558212, 528.363566455597, 524.859562121126, 519.894767057556, 522.703943043193, 527.060786153396, 518.195452936195, 515.913088540985, 523.419889749633, 520.859524905111, 525.956991061578, 523.54552161336, 521.190795878476, 518.143879707261, 526.726882648372, 517.700845777556, 519.581405251685, 526.191088396908, 521.774680663873, 527.743712469045, 520.436237583402, 519.341967500754, 517.362854553697, 524.28846291997, 525.04712593009, 522.112147105921, 523.601244764248, 524.180511121803, 528.265082457309, 522.332027012073, 523.75966911965, 524.661745440436, 525.566051040174, 526.557330565786, 523.092991863246, 523.546453900818, 521.269411383714, 520.069223369516, 523.967128378519, 523.061697554052, 524.332900900099, 521.850115391182, 519.056173810609, 523.881531330351, 525.24570267561, 524.033655777167, 523.652580555077, 525.029209426907, 524.764667396333, 516.216982264441, 523.530273223429, 521.932681286665, 519.873347052473, 522.797708179557, 522.614593500618, 520.98800871514, 524.297022238734, 523.217121301242, 522.356294967796, 525.294872778537, 520.156966902819, 522.812852488324, 518.201021097026, 529.051985606981, 526.770128724817, 521.750722388839, 520.784052532478, 521.857588024523, 523.141633094667, 516.764589966211, 526.417650395518, 526.938895733125, 528.186462963305, 527.067247157669, 523.710627353828, 522.035215131256, 518.519907820564, 523.468594157793, 522.953847878083, 523.01565566547, 522.402504493537, 522.910442553259, 520.258621631895, 525.27584994011, 524.518980139379, 520.655289131071, 521.416865866447, 524.849800603971, 524.316979711792, 522.550088507041, 518.49114649866, 519.550261657386, 527.345555959238, 518.521032284324, 519.751519856466, 523.610770583974, 524.681337069438, 524.994187402616, 519.825692604433, 523.822527415095, 525.659137092644, 518.861996052707, 523.261081861986, 526.100697900321, 518.796613454261, 526.187805566627, 520.682833087242, 521.259193273697, 525.620154502108, 525.242271665759, 521.878583630815, 522.135099009401, 517.875534713805, 520.870573581661, 520.74170415787, 526.130630399501, 523.396112518783, 526.961743122055, 527.360541812201, 525.12884904088, 524.438851803353, 523.619094687266, 526.152780824042, 526.355002106115, 522.455488170912, 520.284056944876, 518.089283250364, 524.197186772823, 518.183998226856, 524.719728190586, 520.237705349417, 515.59106831546, 524.958721752315, 523.631023672112, 521.363985354236, 525.316013949069, 525.367919463544, 522.773996414355, 524.642213713415, 518.872643278057, 521.136799377013, 528.63206911486, 523.504337970476, 522.318001074919, 523.17328471232, 523.616379354709, 523.166578411284, 526.395430625513, 525.653971176813, 523.367975905081, 525.200419621493, 521.18863668851, 518.982427734782, 518.393930572686, 527.934284231662, 523.925664038002, 519.32979338993, 517.289027125538, 517.307977613563, 524.166143908105, 525.937635346191, 519.96537307915, 523.696077548815, 525.181464401568, 524.468684645234, 523.836047875865, 525.919320061006, 523.863172239465, 525.457295484911, 524.728907097745, 521.598387948054, 522.406864642731, 522.623380680316, 522.084763870961, 526.701364269587, 521.306375602502, 524.721370987546, 522.65736627764, 526.564618409625, 525.722513176604, 522.217116286564, 527.49482474172, 529.646426167146, 526.645773428878, 529.946967287614, 527.311509147232, 520.794284521355, 522.490080692175, 522.725278150733, 523.894622384877, 521.222394133908, 522.037781023342, 521.267674234208, 526.440801274911, 525.06424901402, 527.199975328161, 525.889694819424, 525.296436213759, 519.400482436502, 518.710158173639, 526.879411233964, 528.307210649326, 521.467992645356, 524.116302877491, 520.506484751746, 522.142909871489, 519.523220602881, 525.84539379484, 521.498573609478, 518.939155452274, 524.524935375722, 519.740065203372, 523.429364439174, 523.574458776095, 523.983462675122, 524.748603744049, 525.233954100156, 527.472969738329, 523.708417301874, 525.019302650095, 519.958919677298, 525.099954551107, 519.308526946497, 519.646733361017, 517.048128768365, 522.472739601326, 521.182933205966, 518.094244129696, 519.96555850003, 522.229009892554, 519.583143634215, 522.092824391443, 523.706240300928, 521.151758566809, 526.512200808339, 523.520308513779, 518.761496133302, 522.533699230557, 526.699432168251, 518.885364375102, 519.621059159432, 519.127846975697, 522.149064790323, 524.852999214966, 515.240624324689, 519.707649646269, 526.748193300655, 518.712411419235, 521.526511214437, 520.575469918183, 519.2955624315, 522.304186203615, 527.184202246039, 518.449697622701, 524.947808775173, 518.7503911563, 521.071140680471, 518.922962772295, 522.576216240432, 525.798144918506, 520.202440475617, 521.759875276489, 519.258598677727, 520.697000207836, 525.255329795105, 520.872964084163, 519.198442745775, 519.846292779753, 524.33458006917, 522.99769710315, 519.61907315501, 527.872441828546, 521.832729690867, 521.8433416676, 521.252112791588, 523.023260808721, 522.435166311727, 527.867188673797, 523.555071451912, 522.318057798682, 521.325726913282, 522.661413666751, 524.912947598257, 522.801708266894, 525.64238832067, 522.063594314711, 521.716083265194, 520.931143228927, 532.116188178286, 523.679982792055, 524.724226131684, 523.518667525868, 521.452586058468, 524.381843984885, 519.509947256095, 521.582848305844, 519.453845056913, 525.004761927366, 521.270769135425, 527.058054721302, 525.532193172975, 519.431169513676, 520.659376840692, 521.099957802369, 520.981153841703, 526.291190625746, 527.318138250677, 525.35001440929, 524.802072581212, 520.468702877031, 523.447609103643, 521.74330693232, 524.060766165484, 518.661735458898, 522.24669964072, 523.606873882757, 523.02218242433, 526.538339712282, 523.578833842074, 522.198166286621, 519.247958784132, 525.385426340932, 521.894658985981, 521.664036827279, 526.62074458967, 520.416609965391, 521.441638239227, 518.323288233254, 527.042884643209, 523.222068691999, 520.497425849087, 527.498713719043, 527.459818583052, 523.256918035334, 525.370806390585, 520.312549485393, 519.801546821912, 526.239403226479, 521.222703143155, 523.413324821934, 520.566496663552, 523.749119451571, 524.677366010025, 516.582561136754, 519.894818880847, 524.429318448976, 519.99269227224, 522.959406787464, 519.097986938105, 523.035373940679, 524.24019206466, 520.869101615335, 520.047444657625, 522.843349013376, 527.056692804342, 521.762241495979, 518.506480507819, 520.833894186086, 521.77212021063, 522.830443892304, 522.128661204252, 522.014401676447, 522.094585482673, 523.89489967107, 523.380696126844, 521.186628180561, 518.447469121792, 521.206695514444, 525.601680163207, 524.899746742948, 519.049028331379, 522.673657755093, 524.96205205854, 523.31277413818, 520.461026279293, 522.197937452967, 523.204698899016, 522.907383209129, 521.475234845501, 524.536112084544, 518.558801080855, 524.37246254881, 521.797170585095, 521.852777946104, 522.974652562993, 525.102868773379, 518.859574636663, 523.686518585231, 522.731598561443, 519.239934413595, 518.79944086124, 523.772298223086, 517.099288790311, 516.050016368417, 526.654857452315, 523.362457666182, 528.223197437493, 524.817050768006, 527.801049644029, 519.064609375841, 524.961408125189, 523.22924840296, 525.104210768772, 527.322222129813, 524.770808111373, 520.309349346128, 518.274270736066, 522.357356747578, 525.682093325322, 527.294853255386, 520.120294782289, 521.419481277761, 520.5068137059, 523.589175019945, 521.060043399848, 524.272415046142, 521.592718030965, 517.785134300925, 520.701031745758, 524.909024431512, 528.251367063847, 523.410404061371, 524.384436752443, 517.300972751885, 518.019035573268, 523.633347188112, 524.402754916088, 525.539441934472, 526.351306412649, 521.615698763386, 526.267893167981, 525.262886204396, 518.642424104288, 526.50349661534, 523.045537895431, 525.351700774893, 522.839770638432, 523.494949917535, 524.153541628638, 522.89052216214, 524.891513714939, 522.066689269394, 529.080469902753, 521.279305732787, 526.731847283865, 525.936350347724, 519.801142701209, 523.858777292002, 523.76469169992, 521.659955102591, 523.415672452935, 526.655720684803, 526.848772458932, 527.035081573915, 520.08267117048, 525.232056177711, 523.426370422436, 529.731529494095, 530.429952650027, 523.747230190475, 524.640956301984, 520.244330818073, 523.585645408861, 524.816158458702, 523.925639852366, 519.650621216227, 524.443822861988, 524.187569536358, 520.252976608347, 518.19918793967, 520.829582482647, 522.288407668463, 524.148002597286, 526.134621785357, 517.938355036805, 525.309258059229, 521.857217652322, 523.493347917679, 514.935396847067, 528.297481166672, 526.356853125533, 523.274674642053, 521.426468758205, 527.991348697285, 517.01745033819, 527.320806683748, 526.099402543309, 524.935357794837, 520.414717314426, 526.476795684991, 521.655298104285, 524.764827113215, 522.036836359469, 523.055297228334, 520.176605454271, 523.023418420401, 522.714273973034, 520.58314914482, 524.860014234342, 521.397515806972, 519.341825641026, 519.869025182584, 523.923583730525, 520.515121855924, 527.998479882958, 519.359005136563, 516.784533525062, 527.247714523175, 524.810958437381, 524.121251203127, 523.925084186118, 521.150171337409, 519.936244926589, 526.092033757149, 526.052435451346, 515.410824590256, 528.01187327474, 519.108318554308, 521.042009147076, 519.494467695471, 522.558672914418, 524.520778322318, 525.183083700057, 525.614884926787, 521.861420899475, 520.645863976754, 519.77429887725, 521.878552750098, 524.892327914985, 521.678339585628, 525.436577305014, 522.420402107549, 519.930635189227, 520.299183156674, 521.324439834171, 524.945884053098, 523.288732887891, 521.07677717095, 525.372769728409, 527.272973213126, 518.7425471776, 522.978962259216, 523.1954035159, 524.114937420381, 521.248228915901, 525.251501121292, 523.443215131906, 523.282457731814, 523.880866550587, 517.273128031296, 525.858747673304, 523.306921960491, 524.047666587193, 524.173274056026, 525.303480635716, 518.268905441124, 522.643664569685, 526.620403397503, 520.807551971063, 521.326968975119, 519.441187309435, 520.487539682811, 520.532270457501, 522.211852218537, 516.281761123719, 523.218020951538, 524.279876328394, 520.200060168787, 521.852884769987, 523.730861294001, 517.691884643002, 521.537571416338, 524.451253769226, 526.329505207055, 519.935202641553, 524.769385034806, 523.675464042737, 526.812095614586, 518.583998420203, 524.791441482228, 523.410270374369, 522.712642740539, 525.075735913205, 523.686170244123, 523.680097866565, 525.847465278405, 519.406496525388, 527.092311378371, 523.219793657998, 521.12807629265, 524.612883365674, 515.421286646552, 524.556776358612, 525.786636562888, 527.222246495994, 519.952276071059, 522.771834707278, 526.068467035252, 521.190866605957, 524.57274623269, 526.806990301066, 525.48789284002, 524.454551921646, 525.127075672125, 523.305027778238, 525.193501869838, 521.923335546333, 523.675978235186, 521.039754209056, 516.772655406154, 516.892979382195, 523.488751371119, 522.520209389139, 524.075055507175, 521.186997563923, 523.992327182341, 519.011844387961, 521.269710168737, 525.196438986201, 526.617974816643, 524.570286713384, 521.160841283878, 526.222270236503, 522.721954112046, 519.640600267356, 528.393071409011, 524.699987445582, 524.294360845488, 529.718842619463, 524.293316562289, 520.208743288092, 526.713696627857, 528.775652560102, 523.472347288593, 522.619371828696, 520.537271000699, 523.826632240713, 528.356828396781, 519.908853547168, 522.094340731062, 520.916109502058, 526.387476714924, 528.111643730687, 527.770386765311, 524.713731693387, 525.076849291147, 522.379755929957, 528.217526719536, 515.771325423777, 520.050097512172, 522.526775501902, 517.743920747638, 523.087785015255, 520.378031417946, 519.889670105786, 525.612318559213, 528.552789551689, 522.345054687475, 528.725985496953, 523.88008823331, 524.777625254041, 525.336132548766, 524.673906864758, 525.051711598049, 517.97010668027, 518.861935794963, 520.803767266656, 524.669697492691, 524.192179539655, 524.090962557116, 521.738664472983, 524.920073456817, 522.573674612759, 522.592299270034, 521.934487567425, 520.12973853951, 524.83232298887, 520.445653308922, 524.275275056364, 523.858014545053, 530.209613590614, 523.119968050665, 518.71735481318, 524.787075814437, 520.559310822949, 523.812077840833, 521.717405511976, 525.204231539824, 522.944074018226, 524.817985659669, 521.757939621872, 517.634227143707, 524.42963036795, 526.488380894679, 523.168467158985, 522.922629813686, 521.591700086337, 522.526414774422, 525.327676589057, 525.29617497417, 524.95472001094, 521.209612527721, 518.104944556916, 524.614196544455, 526.658687400988, 519.501057356828, 521.496740652541, 521.107481294633, 522.59423064165, 519.60962305971, 522.457211024742, 520.412166494542, 518.982511356453, 522.821809415081, 526.221595665987, 519.870212947316, 516.772651315405, 525.767547815368, 518.199341606957, 528.01677215033, 519.279245140622, 522.525431230775, 519.096169467443, 521.394936637741, 520.501544933269, 521.373912921316, 523.934691035788, 528.88602785507, 521.509150978307, 527.982129275595, 524.423846186296, 520.976488396553, 520.291248174813, 525.146475780997, 535.575710134356, 524.832842836747, 527.561095499653, 526.372209579612, 525.596179505754, 523.13794688039, 525.387954321421, 521.269069888992, 526.856465992537, 526.072581578664, 522.513223628118, 524.115746776533, 519.405510343542, 521.387971595294, 524.287089596673, 525.087534456876, 524.882369598596, 519.924246091854, 526.90679239353, 526.394820280355, 524.529249140861, 518.583036218057, 522.823420660464, 521.60630481766, 517.415716787784, 518.80223179902, 519.71196830933, 528.827923906673, 518.239902257237, 526.568525970248, 521.334045263376, 526.509433323539, 521.243029161058, 524.417951700315, 526.432617641518, 526.316821480549, 522.705372164748, 523.631218141424, 520.473106578671, 522.013180721264, 522.078808111571, 520.264264435721, 521.806429664782, 523.33865244728, 517.976602152945, 523.39115255927, 521.829203434697, 519.465588241503, 528.282160634058, 515.032824441761, 521.277635656188, 521.057423879587, 520.515648359963, 518.411120883814, 516.999716563257, 522.394742392577, 521.570797134136, 520.359292926954, 526.12417304984, 522.192110219173, 523.963727389027, 523.189093055127, 520.052265181709, 525.539575832422, 518.317711014085, 520.727825986124, 518.745915242484, 524.268510925059, 526.402078388426, 523.117152756256, 522.990422643723, 520.205703202186, 520.829113710815, 525.941218379315, 524.959139361647, 521.959647343141, 524.044547639642, 519.130753897362, 528.324730483942, 523.512961394734, 524.74320537276, 519.798680177993, 522.950464612631, 520.121078930051, 523.580557481434, 522.869156015886, 527.620673214245, 524.824155732075, 517.814213307454, 522.289110057497, 521.567828287242, 523.2908504452, 526.088561465617, 525.819387162897, 525.930068179365, 518.693948154685, 527.163483963726, 527.404251152692, 517.9708573033, 518.834036024444, 520.960554793872, 523.627204201663, 526.469529703002, 524.512302364313, 519.998120679509, 523.882773308695, 520.728758989097, 527.810681567011, 524.24823712315, 521.72409670185, 521.347557938901, 520.558181555123, 520.645917518664, 520.062295051585, 527.873652647783, 523.620119987719, 523.169381693572, 521.57489299835, 520.086855377767, 526.235414172211, 521.892834468549, 523.662143746902, 522.29558914838, 520.907466025797, 523.252001847701, 521.797446359666, 517.131861514415, 524.652907820347, 516.869302155398, 523.173919265215, 521.629499175167, 523.982665797686, 519.126375672745, 524.998642164437, 519.160933648567, 524.158757425452, 524.902151857493, 526.69571703001, 519.873439768831, 527.852122141394, 522.72021830367, 517.700279284068, 517.419337126523, 523.215195544736, 521.087652063382, 523.2397277289, 525.038189849156, 524.118615448441, 516.996491725241, 525.688257999807, 524.332043040939, 521.349508569342, 522.270045212303, 524.016856855699, 525.424587664333, 523.613866212548, 525.538501203225, 525.36663219366, 522.078824444768, 526.700871482836, 526.711837274107, 521.95427537943, 522.560831213184, 526.077781021963, 529.232763573408, 518.998390622972, 520.258201654243, 525.028140790587, 521.748143195658, 522.083330034211, 515.898707109246, 519.127844773174, 518.744448541183, 521.273369849289, 517.895543874004, 520.679660058993, 524.549884098959, 521.879511762961, 519.426409624264, 522.6351605675, 521.713625626717, 524.217831395567, 525.842167849735, 524.109186908317, 523.485300213534, 523.11261987953, 526.702644202216, 526.374293129277, 526.404334602097, 521.815615449856, 525.569804318497, 523.581254461955, 528.395028250569, 524.298121946149, 519.905326938152, 525.142314912341, 520.519400003601, 530.408569266309, 523.23829114434, 524.114290304494, 520.964341584326, 525.475769764879, 523.620847323199, 527.379939021345, 518.463569131935, 524.393320711013, 522.194210824515, 520.290085350964, 523.588999505876, 525.974427255998, 520.128322634611, 519.166976578555, 527.039093424854, 517.731729980981, 522.648223936162, 523.729717694879, 524.859180368999, 522.060956113434, 525.612797713342, 519.948251117155, 521.279132650957, 524.333980754176, 524.760160444747, 523.325710527478, 522.752342037949, 525.672935337666, 520.724882999802, 523.524527835422, 521.583201426034, 524.682859786582, 527.123264219708, 522.66003103409, 521.201093843842, 524.062918030944, 530.462376282602, 523.614070867531, 521.838189978047, 520.285767673797, 524.720153565725, 525.348453110891, 525.099472450953, 526.826594539357, 517.997302252474, 520.916980595967, 524.013192384132, 524.228404493053, 518.676312386253, 522.455624678783, 522.227131329818, 521.337660603791, 524.62403946465, 521.469358875777, 526.693576605267, 521.695485463958, 522.788855733611, 525.005288068168, 522.429582343485, 520.816224473151, 519.680097902336, 520.318324241783, 522.113926291111, 522.477929608845, 523.422987894676, 520.974389209885, 524.00258211844, 527.068344088491, 516.879147168433, 520.60648622629, 521.714701003945, 518.926084063441, 522.720540813776, 520.066447536092, 521.704968510842, 520.351823567338, 527.814831341699, 522.560576267831, 522.34762796236, 526.732476226232, 518.463386553007, 526.303271821255, 522.633192108194, 526.581914921101, 521.881347612279, 520.203605675909, 523.73854026161, 524.989245093888, 527.731450373854, 525.798174109599, 523.213299088227, 525.478306605478, 521.679594305142, 515.300452333999, 527.347377569364, 528.827222344545, 520.909690298693, 522.530787007117, 523.713890181351, 523.856517005126, 525.994614379946, 525.350216200545, 523.091984164837, 521.893668202713, 519.447973782865, 520.119552703339, 526.498608967345, 514.74931828111, 527.058727330324, 527.32143902197, 521.68513406165, 518.784901857527, 519.126699521305, 525.330143425787, 522.97605607143, 527.371887032564, 519.769801114359, 518.983543545877, 522.3201568755, 522.767045019635, 529.810682358149, 518.840503915311, 518.52879592836, 516.423707901175, 519.701702723541, 524.863137739971, 525.305839135299, 523.031884626599, 526.061631985194, 526.229116096071, 520.451476711694, 521.360745441959, 518.117081654606, 522.672545778621, 524.525885456069, 518.745729741058, 526.180782741382, 521.154107833127, 522.180935361929, 522.573358762531, 530.257142610575, 527.079349579203, 518.700310819722, 525.289402263646, 524.757046384819, 520.653543725678, 525.482334489351, 525.111390724697, 519.898703005999, 522.884755211397, 512.557357507555, 522.061640110174, 525.859004078828, 521.180023964753, 522.134031744672, 517.184121299089, 526.519551810985, 516.34141355706, 526.992020307744, 524.438458554666, 523.834662166071, 527.898180633248, 522.033978283427, 523.9236605385, 528.372685123515, 523.205667859804, 521.107666746205, 521.914465880552, 523.496983940019, 524.615796892888, 522.554223968094, 523.398973714149, 521.797788555651, 522.840916710097, 527.743146813963, 521.0232235087, 520.157036193448, 517.264577001002, 522.973633439449, 520.961283033659, 525.663140565081, 526.667043273432, 521.288250225295, 527.517301424256, 519.495336256942, 517.91932647284, 526.550382376272, 519.680414828298, 521.35915802213, 528.833412338522, 523.75996914615, 519.255801201986, 519.514823288024, 524.052052515239, 522.603916227059, 524.824643928323, 519.594406172442, 524.582723910799, 530.697728353124, 528.391027002967, 525.1443324258, 528.885820694361, 531.721193369205],[346.263294121125, 342.233625290072, 343.515937280181, 342.730033737658, 345.908484422245, 347.233581626887, 340.728603434745, 342.535292135942, 342.959697181175, 347.068254165733, 344.431541481001, 339.955327165702, 341.731208752716, 344.850340217842, 344.697837189241, 345.313960009404, 347.215007896877, 341.915119354086, 344.418870459153, 343.891615599589, 344.480551994225, 345.574270524764, 348.941757006018, 344.944246893626, 341.44162603485, 342.73143824339, 345.473723795048, 344.305824416287, 341.588609281329, 343.309487550873, 340.978104688412, 346.843024958575, 347.99756888685, 344.837758835252, 345.740952243492, 346.055560906133, 346.568325133589, 344.031532071233, 347.051585354423, 346.199203651163, 345.462672498261, 342.623207159738, 343.837899819718, 343.680596467303, 342.789077728267, 347.415925252505, 344.23150346818, 344.154730281906, 346.045525910236, 347.384213979173, 339.582164824813, 343.946448429767, 339.217026762979, 348.238725757687, 349.915543152857, 344.105231857819, 341.781786663843, 348.224920024339, 339.853857209554, 340.305722837513, 345.059407702742, 347.350506069692, 347.635570684454, 345.741322779206, 338.168273169146, 344.545534119315, 343.11112291773, 350.026617048849, 341.602698288211, 342.407536178803, 344.175461811893, 343.578449713622, 343.572660364254, 340.605603699576, 345.896644423719, 344.689783227336, 342.680160564633, 344.896720220567, 345.631291406032, 337.766701359853, 349.460508193964, 348.391924891071, 344.273308203441, 342.510796816325, 339.602123671659, 342.434338013646, 341.231763414577, 343.924425173333, 345.685290565335, 341.839533956695, 341.475483640343, 339.776583159563, 341.848425815208, 346.912849170644, 344.987770853064, 345.781320696652, 342.629107638659, 341.306709457899, 346.462611186473, 340.489867047618, 346.107296639566, 345.070315891851, 344.648661007794, 343.088466343274, 348.442730368517, 347.152971470347, 343.518882294995, 343.441985992597, 345.939553273445, 347.058159298662, 346.466238771504, 342.294089671988, 341.020982865107, 345.250013437599, 340.919170201274, 344.756091107514, 342.665182779584, 344.177908744436, 345.733829148472, 345.983702994642, 342.893825132023, 343.675399681458, 345.937601516055, 348.587295342162, 345.989780444995, 344.429955324395, 349.557458046966, 345.525516061103, 345.891443248988, 342.603114507761, 341.910176806894, 344.906131593817, 343.341999163085, 343.47833315251, 346.709092309475, 352.230268890448, 345.244204451794, 345.222454465477, 346.935654619445, 341.935771533322, 339.799427729089, 346.266365216507, 340.04007395535, 343.344243597118, 341.541162567615, 340.379221648719, 343.331595725411, 341.952297986651, 345.055654445948, 339.995714549736, 347.80969646769, 352.666276054557, 339.408775089373, 348.534769941182, 341.091864126223, 343.668775395826, 346.987533507101, 341.646141609849, 347.217700131876, 349.691207470219, 341.556761987141, 344.239634107847, 342.450498107375, 347.632126642058, 341.62747523534, 344.345927796491, 347.301159345478, 343.017421742803, 341.630176131549, 341.557452778515, 339.63865910508, 347.023923339027, 346.411902934126, 350.992063798507, 343.263978420298, 344.25735531543, 338.278861856609, 340.176234729739, 346.994742125441, 343.879172522423, 339.817947042844, 339.162279760833, 343.773396033476, 345.575528048717, 345.569777414861, 345.514276734853, 346.494060113443, 349.756182634543, 346.650380190108, 346.087087117116, 347.800114138688, 348.674712931726, 346.140685165562, 344.664860406785, 342.658154984385, 343.514491434451, 344.51336568931, 338.648156470595, 346.157367322024, 344.373127865685, 348.058007304475, 344.450142280629, 342.547384796119, 344.945475820821, 343.926394666438, 342.017907483749, 340.98099827123, 346.324068373109, 347.034300427926, 345.418623340369, 343.439926967087, 341.148448410942, 344.779527038558, 340.550743795468, 344.471096631927, 344.950687529864, 338.932602464256, 346.785418833789, 347.117913456302, 345.490895979322, 342.904232904789, 346.364531930192, 343.983579832745, 345.310335246241, 344.326134221015, 346.508847924982, 343.191962577951, 339.722346318888, 344.999197101155, 346.12181391046, 345.130866263179, 339.700087580494, 341.504643002426, 340.93762583225, 343.729064165619, 347.272432594817, 346.601691834494, 341.94628084431, 348.262125915014, 342.653836782746, 343.260070238176, 348.105042009039, 343.956195520307, 343.920848209027, 341.705718425215, 345.272766397231, 341.883941471938, 343.202698141457, 346.342555033943, 343.734772525401, 346.333662128508, 347.113510021685, 344.189302343185, 346.387927768448, 337.232389482332, 343.580593691168, 341.24440635919, 342.58693312794, 342.480656350369, 344.547609544115, 339.055559631284, 342.223962140448, 345.696293432656, 343.712979022143, 338.186981853239, 345.121009817589, 349.983264781976, 342.178714970651, 336.087971265711, 348.18325514665, 344.746347790439, 345.523863504342, 345.07094469621, 342.489096216754, 342.447046215862, 345.207955715226, 344.937336375962, 344.604742495566, 341.054838556032, 338.408293601691, 345.677497141649, 340.317925954515, 345.665004708988, 340.832482373787, 347.47339162623, 346.497214178564, 343.694013574051, 342.879260964287, 343.198217210366, 343.155201561577, 349.00311736532, 343.644514808654, 341.70495037209, 345.8034154605, 344.916718474425, 346.84238971706, 339.980310499077, 346.405160277166, 345.949347117532, 346.337319465986, 344.462319346692, 342.660271325701, 342.024798572873, 340.689440362547, 343.115368818687, 341.423136269974, 343.199795598952, 344.125998897657, 339.950599324141, 345.325914866013, 341.22324719576, 348.773223710709, 349.194471033775, 344.040778984024, 344.325148062929, 337.459209843533, 342.144905873251, 349.098850314139, 342.729187118635, 348.277212771341, 344.345487280583, 342.844148690224, 347.518017286773, 343.771869953128, 344.037498664814, 348.134819609068, 337.37666136252, 345.285662799716, 338.945211458217, 340.242554480437, 348.354325057656, 342.301991134121, 346.852679532761, 342.586121010733, 337.243498468117, 343.473964682643, 343.741167981637, 348.480437614924, 344.212373581833, 338.573125878761, 346.49342423661, 342.527301657904, 343.229276081494, 348.483502193285, 342.214595493621, 346.854862816803, 349.072359785194, 345.871587486604, 342.523098326612, 341.524516036726, 349.529347064294, 345.439573575197, 347.27191703158, 340.221860922745, 337.911819607419, 345.812821989832, 349.505131111566, 341.343254822407, 341.819612871996, 342.373482786745, 343.64542141422, 349.364555226444, 339.974279189081, 341.284398907471, 340.703209956978, 339.635403912692, 350.808836535466, 349.857450584453, 343.389069450773, 340.380418621397, 342.603993275704, 342.664951228049, 343.920087475104, 343.756143252792, 347.833918070301, 344.796929735055, 342.926367034296, 346.664658061595, 352.017746214996, 338.499102599434, 344.617661004133, 346.042092201536, 342.628483728732, 344.498784769149, 342.456631230077, 345.064996520329, 339.821384540511, 344.022467209876, 338.694468241564, 343.200675576867, 341.563449572883, 347.063252769573, 347.268461327927, 345.033503881071, 343.234636680519, 350.073471475462, 345.687713765216, 348.321017908922, 346.625054030744, 349.387330922789, 342.949735104666, 344.913092178481, 338.432637211187, 337.021786441005, 342.594195900938, 343.631072563789, 348.346629407829, 341.005304116244, 343.455928371963, 340.175435084253, 347.681906076722, 349.791890244759, 345.789793925332, 344.706780158372, 345.06357359623, 343.227436619406, 341.064153849163, 343.700714681037, 343.273869917714, 344.806894523645, 337.139135139393, 343.166491279685, 345.480746971499, 343.90066142281, 343.088485945285, 348.26270931396, 339.652637849307, 342.272092827241, 346.34353092497, 342.610669834493, 342.751436083564, 344.053135662743, 343.324017751136, 346.740277286549, 345.909413576723, 346.160612670259, 341.772629406209, 342.968132464282, 336.841340874378, 341.941350261949, 342.211459572051, 342.849482861967, 344.362918865514, 343.714228863829, 344.443473016166, 343.503636669893, 343.932981694782, 349.939241704117, 350.033794673272, 344.659669740748, 348.132973181479, 344.997765433326, 344.820309862633, 342.992924021562, 341.74492082529, 346.058886143923, 347.657900215844, 341.907219445192, 344.181266188675, 343.764299736564, 342.50431124912, 341.414822739472, 340.1852763762, 343.409642271525, 337.99829611465, 347.897997298639, 343.265630297618, 339.112082529282, 343.228607511988, 347.830461275223, 347.598495676063, 350.768266756365, 343.439135444959, 345.782274456114, 346.635438796157, 344.674203733418, 341.151876905086, 347.287670940262, 338.846444740033, 346.014078743356, 342.75545886147, 345.233315907909, 350.960352791921, 342.644132754373, 340.206715334035, 343.751043996246, 342.196302903375, 343.715062831646, 347.173238203675, 340.250061330186, 337.680064981391, 341.137332506083, 341.479898991282, 343.481008977442, 339.664673634496, 346.270532448864, 344.219448054945, 345.395923721771, 347.384588394468, 346.537371657519, 342.924015338923, 342.834003991706, 345.085182022827, 341.68959418716, 339.452955774299, 343.039701808863, 344.913742504338, 343.491735501986, 342.418660305955, 342.898163309278, 344.708419247922, 347.780258387598, 338.53578237352, 343.938295127595, 345.568577347977, 343.42510029008, 338.653925916732, 342.451316771722, 345.427671709383, 347.533108337468, 339.032565188, 337.853832366341, 346.056878204851, 344.215395342619, 344.002903844639, 346.401314440028, 340.855912332496, 341.67086063256, 342.378093454854, 339.827310290526, 342.198633046556, 344.864614804747, 343.029116047824, 346.492969860765, 348.435686361668, 346.191759084701, 340.462255522358, 343.412959075266, 345.886552285553, 338.392693442733, 341.804766964591, 339.872555989972, 340.700115300538, 341.117519927265, 344.648164183727, 342.432295822267, 344.496972847517, 338.862922926396, 341.57123725595, 340.959352133277, 338.554385172958, 347.108612478386, 348.717520295082, 340.794091590661, 345.141411529949, 343.81795138094, 342.43064154001, 339.790156861034, 339.790885471826, 341.847133210134, 344.085121783958, 345.6003479009, 346.437252489063, 343.162562461159, 344.438348792951, 342.98406337996, 342.281546271339, 341.800013404017, 339.281248077677, 342.328701110575, 346.568877441558, 344.330559554583, 342.20407464526, 346.036995798411, 347.628986146689, 340.561682487552, 342.998260008671, 341.447243238155, 344.244249642446, 344.178678879656, 341.810275655776, 341.272894408383, 350.860075646875, 343.763127293498, 339.392967541913, 344.221830373477, 343.552076281205, 347.571919416669, 346.730076252655, 345.79349274317, 343.936714349933, 345.525001790796, 345.104688566782, 343.99187073492, 341.963328912292, 348.822671581152, 347.846081771337, 344.971615583258, 348.977389448302, 345.54711088454, 339.305960350987, 345.331044364573, 347.525408304729, 346.9309388221, 341.008288160674, 343.934107615055, 347.059703645483, 348.490997569258, 340.593146309182, 346.571472562352, 348.332392119069, 347.797944666475, 348.689162767317, 349.320240891187, 341.386543562196, 342.719544772013, 349.07410335725, 342.666659665238, 344.99637127695, 340.003124954061, 345.915086796169, 345.499626622741, 343.782391273476, 341.930517637886, 341.077746827223, 345.080986330564, 343.097291625342, 343.795338281318, 347.804910437094, 338.692267341459, 345.057691730032, 344.724731990296, 346.360684072324, 349.725706710224, 347.467504340393, 345.076266853156, 343.849662711713, 343.577626510001, 347.684004769801, 342.703161079131, 342.579379194427, 349.215093341542, 345.297211205068, 339.069985947824, 341.310169011427, 342.971038003197, 337.56389093366, 348.116942891223, 344.351455645789, 346.920639345295, 345.199784453076, 349.620437887984, 344.291113079196, 339.828423504828, 343.446271425386, 340.751385531549, 346.092332748559, 345.935482942276, 345.724646137183, 345.666382083024, 346.112347876973, 342.785861047747, 343.906611796016, 343.193120000599, 345.021376595591, 344.234464041978, 343.8635052808, 338.690938933915, 340.507719930391, 345.570708955149, 347.103358106945, 344.098893823312, 348.198177879059, 341.891959283219, 336.289351271978, 345.504118968379, 340.224140145195, 346.572050502219, 346.091681994234, 344.047100415357, 347.611549844301, 348.610220603958, 344.953899142882, 342.033351559639, 344.803734113044, 338.557435158001, 343.818365659321, 340.834319359728, 345.281915710922, 345.554043707265, 341.253828074556, 345.428463731908, 341.300858775751, 339.672595214886, 345.25572220292, 342.455155571675, 345.85629091955, 345.632188691994, 347.515728066545, 343.364791312446, 345.689215163725, 340.05054244865, 344.940402225866, 346.314105438503, 340.489904434635, 345.952946118889, 346.025521537265, 341.256726564025, 340.748374559122, 339.435394651731, 343.922226215039, 342.878479997318, 346.949336435777, 343.378501292235, 352.12128251784, 341.048661514355, 342.174673270575, 348.751866855825, 344.41489480621, 348.443992506844, 345.400078014208, 344.653216811842, 346.061626267649, 339.600377889404, 345.919698580966, 350.482283090255, 346.144491952568, 342.135461233251, 344.549270148613, 346.878299158742, 347.758723839803, 337.961576241181, 346.16004971115, 344.724065939759, 340.784210050354, 340.83550587891, 338.960292175115, 344.082912593434, 345.93005941087, 340.098814993058, 343.483652777657, 345.588424799772, 338.353710023408, 343.156511209118, 339.760618506025, 342.983275361777, 340.535591932631, 341.899828654607, 341.776024165832, 345.782523559729, 344.740281910561, 338.725204289804, 345.220666236963, 341.662876776475, 343.391514322139, 338.204479920332, 344.142409339503, 344.733986613841, 344.718303795385, 345.741266778375, 349.276025017811, 347.433303640187, 342.592889470295, 345.153696603045, 346.720078499837, 339.778694353219, 345.08007411725, 345.163264625686, 351.087503311766, 343.680543222099, 347.362185110369, 342.601880581815, 341.464056760086, 346.023755964566, 347.418266237385, 347.612864938199, 340.320477326295, 346.170432199516, 346.902819294098, 342.888027348664, 344.757482903669, 343.453907747262, 342.950062693326, 339.059151319875, 347.546562228098, 346.266299053786, 344.362938885644, 341.784581784668, 343.270780009904, 344.990237499798, 346.026075377093, 345.380737389606, 347.131903481894, 343.275613662395, 341.312701977462, 347.546505004539, 340.54726813713, 344.807976667847, 342.55090768724, 345.947288556767, 341.549695642101, 346.112264400501, 335.57059619252, 344.938185115938, 346.325018632275, 346.178475614398, 351.629126860443, 339.67181992248, 343.882182575783, 342.979791933619, 343.878290198864, 344.824512173559, 343.103544473563, 347.597097388963, 346.573741250985, 341.943884898677, 343.221691549731, 345.026316939349, 348.996586595905, 344.607378800465, 342.836460986504, 345.565483753067, 342.674075945648, 340.991323351394, 341.758516129315, 346.545494758775, 342.032738378331, 345.180882551857, 343.117435970301, 343.865493771228, 346.915010213629, 342.611724220385, 343.592260206688, 343.495737149718, 347.041470544731, 343.725986257275, 345.180286849046, 345.353746418617, 344.876565300243, 341.776504238184, 341.787820274835, 347.927618061469, 346.960014243656, 345.281051776622, 344.147592594202, 343.150731069891, 338.483045988653, 341.807408998944, 342.176529695414, 340.842408939443, 340.995949146398, 347.129566153479, 342.126999454309, 340.147976695725, 348.207568603983, 344.174783250454, 346.83830993737, 345.331539322734, 341.496260591095, 345.786009950228, 341.105355094725, 347.353954466529, 342.395883885065, 344.931067399727, 340.912562061519, 341.598435209535, 346.131006661912, 348.037476511206, 339.435708982317, 343.135698636852, 341.794038700029, 344.871281729781, 342.827478670698, 340.428042713238, 340.606402669085, 349.579778411521, 342.178969592899, 349.716595749154, 346.874609904369, 351.722841559969, 346.443627465739, 339.145837458766, 350.506953670366, 341.043798269079, 344.04104658337, 341.994635530293, 341.622842379791, 345.314940017025, 345.629939880605, 344.131911135922, 347.975120239697, 342.622298262721, 340.431829095042, 345.007318108446, 343.033432917029, 345.810898731488, 342.095154657964, 342.55130008126, 342.068067235528, 342.881028325057, 344.786900893055, 343.784533921978, 345.994450437934, 334.397386291274, 344.084208983279, 342.260424233277, 344.701704851706, 342.733982876903, 338.234410709532, 348.93257099089, 345.45200039846, 340.430052759832, 341.744400717453, 347.881440637231, 339.762853742531, 343.864900978106, 338.497205616809, 344.621808543173, 345.163925435721, 345.556215213558, 345.920497336521, 344.952035490756, 340.956864506127, 341.548302403889, 339.107273621978, 343.450242736725, 343.137680910681, 345.399438900789, 343.30760666059, 342.69235676039, 347.28186182509, 342.283369720619, 346.166780348136, 346.406320948239, 345.949964655733, 343.476735765049, 346.52069691267, 337.99008521217, 350.520372389241, 345.283598948089, 343.304193900087, 341.067185858176, 343.38617504679, 343.096555617023, 339.18273083592, 339.907999542678, 346.564269080541, 343.959176954199, 343.550953455223, 341.68436082835, 343.254665740163, 344.911585856748, 341.202945741062, 347.599640942313, 343.567022150731, 345.701117330948, 341.682989418696, 339.278542673103, 347.704218758804, 341.103387182473, 345.466786729456, 344.200535072286, 347.422329229106, 341.890272489683, 340.041624068816, 347.285544167708, 344.728834106766, 342.433798616381, 344.543350516922, 347.641318871115, 347.027196740103, 342.486688104141, 346.547623746622, 344.897675650622, 348.498049899776, 341.499058607289, 345.219709656015, 344.570585254081, 344.032581653395, 348.976044394961, 340.957641484483, 345.766154920997, 347.899027309445, 349.931123678059, 344.699065771571, 342.423815694078, 339.775836092522, 346.456924342434, 341.741398771734, 345.001074413768, 343.474678554067, 345.528849409493, 339.655878745956, 346.974179945168, 341.981518782561, 348.656354798197, 348.130742635211, 344.337142568688, 346.277510904705, 344.525245227082, 341.733073692134, 346.894152311737, 341.76691020755, 344.105645964503, 344.854938941133, 343.296339709148, 343.179943808835, 346.867448292181, 342.014860397045, 342.6403558113, 339.707087181513, 347.494975344211, 341.959092573773, 344.884703850663, 342.160408212099, 344.835601733187, 341.266238456, 343.148517754866, 338.746302560666, 343.892332879313, 342.599758666907, 338.769735698498, 345.565770399791, 341.581710088027, 346.142784569082, 340.662007260771, 346.787977479822, 342.39702325667, 343.233733993187, 341.155395713741, 350.737413163187, 345.888571577393, 346.778032537277, 346.446694969376, 344.939452590849, 340.116653005631, 344.436291983662, 341.177423850724, 343.992991383288, 340.375578165207, 349.03221138167, 341.789194164409, 345.253314235687, 344.551179386043, 346.110754669307, 340.34669649495, 343.2717519598, 341.202376232791, 346.684302343705, 346.501264117103, 343.568620394689, 343.281860092086, 345.914955457573, 340.639944844184, 349.78136703907, 346.759337373323, 348.801000354683, 344.352225729215, 340.660307607759, 346.128989950018, 345.84481630613, 347.571132042429, 348.883856508532, 340.26200976589, 342.159276649914, 341.935722915227, 344.384363803275, 343.04447947534, 341.394330844111, 344.347384716047, 345.688713704123, 343.219474813524, 344.727212115994, 340.722759739369, 344.546758743293, 343.888890605991, 342.582760445091, 349.507467067153, 341.532761661999, 343.147692096902, 340.637956926969, 341.508176217886, 342.69345620357, 336.202861879932, 345.505467750481, 347.18123808997, 344.606609508244, 345.669964934491, 341.829314675816, 348.150669783174, 336.686186486346, 349.786283850347, 342.181208047023, 348.263569116184, 341.897003963393, 345.840015017598, 344.100043007633, 349.164418172201, 346.653408799855, 344.958114035894, 339.997963165971, 334.364472850494, 342.259013302903, 339.42752756946, 349.798518496964, 343.83742910416, 346.075037133783, 343.016073331387, 346.802613264741, 345.320263911427, 340.155726365842, 350.032837686727, 345.535354992186, 344.931589624606, 351.495819625005, 339.183210999945, 348.114937609162, 344.231186216961, 337.700104458987, 345.533293429113, 342.035088763208, 344.549777494815, 337.519454480734, 351.733112127055, 347.426351165149, 342.794046101665, 338.392803039504, 342.774913890289, 343.169092471546, 347.211726342941, 342.422612879932, 345.564927396173, 342.795550982984, 344.965459051279, 346.850951710109, 339.889871358717, 344.531000741646, 341.217000890623, 341.619665284864, 346.536255751608, 344.208055588889, 344.604250491179, 342.961788142753, 341.079858254463, 343.378500589075, 343.16077565853, 346.152279315235, 348.007970395822, 340.204655098012, 346.053127068024, 341.613176656373, 342.622437721644, 343.036909553285, 348.321256884114, 346.907086898002, 344.046910970681, 342.597896626903, 342.36385777726, 346.830576691638, 343.107849261751, 342.673843783911, 345.396448147972, 343.199810424898, 347.952155187634, 343.661555698376, 342.501782677132, 344.641169042072, 348.881770762964, 344.549547614999, 344.923343910093, 342.853167346759, 338.000263906244, 342.53572436069, 347.460992360934, 345.579765661322, 338.852625180648, 345.299350075544, 343.979103509782, 346.128167780542, 344.995410286464, 346.427424238112, 353.273285578169, 341.316570815727, 341.235540474866, 350.124793564496, 345.238975077185, 345.602202520054, 343.818737187011, 345.848318297576, 343.969122927965, 339.306395257405, 343.902140254176, 339.023280018573, 339.505675893215, 342.160329411917, 349.220709843586, 342.594200397374, 341.065078257496, 342.691492584374, 346.15015403824, 343.850767486823, 348.966135817125, 340.163642807899, 344.909331113877, 340.419868358976, 342.188802259229, 340.168145298904, 346.371555558018, 344.033545712258, 344.303616941524, 347.782874037634, 341.764653401238, 340.995855823548, 338.015442409912, 342.403250191866, 342.284066089326, 343.167764183776, 345.193373905656, 348.623899313635, 343.883226723279, 344.917090636675, 342.923877247973, 341.598950278372, 343.80214685667, 344.87202987971, 344.540655399856, 342.144236143049, 337.666821540125, 352.99556376, 344.667565058428, 347.468066427442, 343.150951236428, 346.857148035715, 350.14173463333, 341.877902822604, 343.858083749467, 347.189547062482, 343.90946041014, 347.582669031697, 340.385432776179, 347.999055093427, 345.22953380583, 343.494457096481, 340.528385011879, 345.059750468833, 344.076935028541, 342.975427385335, 348.891168464311, 341.937578785457, 346.080999781629, 344.035169411994, 345.366525859627, 347.970509757372, 346.911288566861, 344.382970952053, 340.671062098807, 341.261169362525, 344.328870702363, 345.209492012382, 348.159249320808, 341.416408901708, 343.44986746766, 346.968100718427, 343.942737839066, 341.269946325801, 342.547395873687, 342.975692034808, 350.109911679484, 343.053979079391, 344.943565772142, 343.909794755888, 340.501655092123, 341.226299251577, 344.954291295061, 346.869356558639, 336.631866647188, 345.907684036122, 345.5291347616, 345.628807743662, 342.169096194498, 346.539149440438, 343.549343043333, 342.824808056453, 341.706566240302, 341.332433380676, 348.528328975407, 345.317240130577, 344.829052870694, 344.831424264376, 339.950675945226, 341.719688795825, 341.582543110414, 346.590353267297, 344.405912704586, 340.551940663749, 346.284280188807, 347.508918253736, 346.153384693165, 348.330516556068, 346.46709774995, 343.747302938837, 343.294067669423, 342.05128017592, 343.624732864148, 345.244375078726, 345.685448122491, 344.338591763737, 345.844463856069, 345.545440131013, 349.861759484654, 346.900812470533, 343.271830742169, 341.467943046041, 340.570080741396, 344.936993405153, 348.388525696885, 341.087092059813, 343.476047501397, 344.886186785308, 348.157664253946, 339.308201013481, 341.04334662121, 345.136612639135, 349.148530145263, 339.007635585604, 344.715206332764, 344.031457544639, 346.698535304508, 341.677140509424, 339.059544214843, 344.296799800979, 348.527393290177, 344.859588567399, 347.758683039696, 343.393707765204, 346.546577192739, 344.957194022923, 348.546590079138, 342.380174574293, 340.206606452897, 340.542602117027, 347.471115961436, 344.399101256607, 348.296627876932, 348.811528062985, 350.427428978525, 343.318095859429, 346.388289096328, 339.128302977116, 345.116573681477, 342.812944004985, 345.488149266053, 345.834322569204, 340.848458137425, 346.595956516339, 345.180927943774, 343.558143973801, 345.265470236651, 341.510051167685, 345.424569222586, 342.445405774936, 341.617261669874, 344.127184041614, 344.158007055605, 345.395355475116, 347.980543136957, 345.066826216269, 343.120113203049, 342.898234422138, 343.481956945981, 340.187379951345, 344.431853226711, 347.57251667284, 342.33237462059, 343.207386545641, 348.65766124772, 345.327204838321, 344.981243725688, 346.837669616081, 345.671837059389, 338.934465120987, 347.126681555795, 346.67424862921, 344.697537003635, 345.550801672893, 342.109645413934, 347.67540311217, 338.922436868056, 344.507311928354, 340.794277145853, 341.590578699673, 341.93586296712, 342.031512242009, 344.148562376141, 346.331718159986, 348.586166969798, 345.203117483049, 345.568782155873, 342.456736910704, 342.48370956445, 344.093151735487, 347.852352462686, 348.217883032697, 345.397673483278, 338.695034637421, 345.99964080307, 343.539242143784, 339.705798873222, 346.140491003084, 340.828533562338, 347.707626546442, 343.250090147871, 341.494620387442, 347.828093687362, 342.485540740627, 339.328189515422, 346.166819384708, 347.267266207001, 342.933717140251, 344.258872450778, 344.00834242085, 347.479552050784, 342.293161334496, 348.021403853291, 336.264283945789, 344.003457518551, 341.863446160648, 341.262405273915, 340.740843966032, 345.000653375605, 341.787812429674, 343.012344653207, 342.450260056725, 351.52257018399, 342.132858650446, 343.919696918534, 347.492756469852, 340.644408670665, 346.231903107195, 345.264810421319, 345.051830897684, 341.780307836629, 339.332991197454, 338.729212619175, 347.968879511099, 341.721282244841, 343.866680052475, 344.631592540897, 343.897503041239, 340.142677428942, 344.264158067741, 343.621297809203, 343.846786725451, 343.210038710364, 351.083808430808, 345.630121771221, 343.752204210858, 343.12977367112, 347.311518891993, 343.988470388002, 345.949785545655, 338.507964993532, 344.726079109585, 348.506892148956, 342.482347061101, 347.722424458662, 345.883007758284, 342.070862204817, 345.075806897862, 346.407101219178, 343.543206287484, 340.126467741367, 341.271532209839, 347.434172379513, 344.574548528153, 344.100405026711, 345.167917535548, 354.785434569401, 344.249158398936, 350.345912884172, 348.825174291106, 344.221244105886, 344.726518277522, 347.39116777758, 347.673910760942, 343.628782866457, 344.234004841718, 346.793066401355, 343.378605772376, 342.143171880352, 344.367982715669, 340.278428029911, 339.672164374611, 340.993043470144, 345.04007807997, 344.837997129825, 346.611205969517, 342.693428001446, 345.135715476934, 345.729996841493, 343.978613955082, 344.41821267001, 344.428079129004, 340.796697167015, 347.902882454223, 345.971573753577, 345.568204325886, 341.486439449836, 350.049061811074, 342.213679331817, 347.496750245434, 344.910791287896, 340.54967059485, 349.768880471836, 346.585269880571, 343.617591386582, 341.512310490362, 344.536300466653, 343.069222064409, 345.517898520629, 348.925581335853, 344.304732993713, 344.934055354261, 339.573024219436, 347.04135954668, 342.387334711896, 342.712584438258, 341.225327955976, 341.728353270492, 342.309579020643, 346.661116315474, 343.744893375704, 343.836589175344, 341.403873550356, 347.057004763214, 348.67693358074, 346.790197197893, 345.468165609319, 343.844031176703, 347.828069294316, 343.712562612085, 350.578136555196, 347.385341779279, 346.973316225843, 341.603159865585, 342.183070723282, 345.842623802293, 340.106221884802, 347.192173014037, 338.081999984393, 337.618327861144, 347.606246939491, 349.850039653591, 344.116489366293, 339.927788546222, 343.857765447027, 343.702340956069, 342.905260007486, 341.950524601237, 345.766142842946, 342.776848875732, 342.434311552828, 348.810874289858, 342.016972906363, 345.566750581211, 347.159338098254, 348.47396086818, 342.097986417551, 347.47055070062, 344.324435127167, 344.437432161683, 346.219037976091, 343.400939262881, 340.66586498187, 342.461262171115, 349.333063326661, 345.468752248486, 348.0558045796, 343.181403915019, 343.221883173022, 348.117669368271, 347.306757319091, 342.800595488666, 341.272781270377, 343.663111376453, 345.601747163667, 341.353123031431, 346.643158128208, 343.774282688338, 342.173948297081, 347.868599358223, 349.285863111306, 344.527947621085, 348.20717734751, 341.94922314518, 343.442045593417, 345.783895267219, 345.756727014022, 345.50387932619, 341.605802504627, 341.200609448068, 341.5284278727, 343.359684972631, 345.007786774398, 346.860274967938, 342.796628470021, 343.69978786775, 345.472016676265, 342.132012536262, 341.932728244019, 341.112829074443, 341.125956833748, 344.157333628215, 348.91191507865, 343.395419601968, 342.217981832811, 340.270182637165, 351.117548116413, 340.128618070106, 342.128753238725, 341.238221289113, 340.582187601726, 346.266619242789, 344.643569825917, 342.659367053686, 342.721199955064, 344.913516614094, 344.319182345475, 344.28056577977, 341.626308034204, 344.830249207459, 343.336255892195, 347.344361709345, 346.169825900656, 346.104716568109, 344.694989595651, 341.394656759551, 341.282306289135, 343.237714769836, 345.27623697586, 344.664790963307, 343.737386902585, 348.692008526779, 342.536385047841, 345.878959150467, 346.535545321302, 340.975581804709, 341.83515196742, 340.902232119812, 348.165232211575, 346.847024371875, 333.981012833597, 347.217188481067, 340.536415234469, 347.345563811407, 345.211205482528, 343.886257792985, 343.896535071708, 346.093666498124, 343.815739376549, 342.182664851867, 344.779452769158, 347.279492610321, 347.723858280589, 346.643044425319, 344.379689563143, 342.973926464957, 340.218696928478, 342.791774561833, 346.586972297619, 345.098065453919, 344.034213032336, 341.272993465963, 342.447452820644, 341.432400388646, 347.630223393349, 346.917456456594, 346.288420892086, 346.88224031567, 339.790434456094, 343.998859891001, 341.139929339787, 343.03100849117, 345.313029732778, 343.802305319725, 345.300782006413, 348.419071587553, 346.388957762018, 346.410846839838, 344.3337307097, 344.836939196633, 343.919268071259, 344.544347248243, 342.534348806395, 342.694769277652, 343.57085797924, 346.998892893751, 341.319755921727, 346.199072714212, 343.981022641286, 348.802293014533, 341.572406852894, 344.949963059956, 346.396557214694, 343.80224918872, 342.374121745302, 338.44737752453, 344.289715389342, 350.348696120096, 341.19250593317, 342.35599329157, 344.725384580204, 347.750687485499, 341.640134370344, 342.38216814593, 342.364965821431, 350.158028587512, 336.981934229352, 346.078497851436, 344.575475701201, 347.151378023128, 341.438235775528, 344.274884593338, 339.206398312789, 343.167047922055, 345.601583751849, 343.852915350219, 346.136460997885, 346.308729999638, 341.222890361585, 346.432422342514, 346.905869725735, 346.025830493365, 334.418604297985, 340.213001725668, 340.230386252253, 346.938289953681, 342.948734399911, 340.516077020865, 341.547224131494, 343.09284178744, 341.148049017722, 342.257959519272, 343.982671625578, 342.254469344279, 347.043192366256, 351.025366128372, 344.590320521205, 346.638547135048, 344.907156755798, 341.834292030734, 345.170720763164, 344.72804521361, 345.688715157017, 340.426189196467, 346.684066545831, 347.93549114298, 343.164370205155, 344.201435960966, 347.046499608687, 344.921547068809, 341.151618289889, 348.131688637127, 345.813983969089, 344.279292267616, 343.860135763032, 342.562112340115, 343.961627659698, 346.244293533679, 342.929811879331, 349.138494865888, 343.132088822448, 345.292802775631, 338.946994562224, 343.747422919848, 341.887681338184, 346.149875956052, 344.005447646734, 349.975929509684, 342.059266072528, 347.617240009637, 346.415706056867, 345.290615076369, 345.112256546382, 341.440453844385, 346.910931274581, 342.917364042786, 344.085162112588, 346.77725297306, 343.805392617867, 348.755605259582, 343.220935738537, 348.517920348233, 346.584577892969, 344.643772355289, 345.848258498884, 344.217635725164, 343.634202386791, 351.16367323304, 339.965750748864, 348.330940191484, 342.53981055074, 341.292128550153, 349.793235237388, 344.893014554087, 342.087622686368, 347.680419116089, 347.365799294155, 347.826906209848, 339.863322212431, 342.535207843156, 342.635996501367, 342.618937787671, 336.864206844976, 347.383533489451, 343.602640820557, 344.849591517585, 350.036657882489, 344.168625670636, 347.753703764311, 344.165680310413, 341.396472401132, 345.007228201255, 345.493485533261, 339.848430957925, 347.302687517897, 344.86684487001, 342.987686879809, 344.413490192095, 346.542580179225, 345.331131583708, 344.319807427182, 349.82399459185, 340.043656586881, 347.848748246601, 345.866793956842, 342.895013450711, 345.819664752726, 345.189491770901, 343.389062160307, 339.095763539304, 347.277664199424, 341.503766147687, 343.118969491436, 345.600745324855, 348.584362283298, 336.960321478179, 339.883598952683, 341.883998114725, 347.739003640556, 343.480367567043, 341.967167739484, 345.878801426356, 348.34909702219, 346.20219392535, 339.33952963109, 347.195014527624, 346.559345508263, 342.484296181227, 342.612270188296, 345.785532938283, 342.666763474332, 342.853137866402, 337.490545808229, 348.433239247584, 345.245721708493, 343.702044008475, 342.300957396005, 340.554589330958, 346.860387220864, 350.240420133175, 344.628913339773, 345.490771120395, 347.302927561099, 343.308486655601, 345.463222441899, 338.560686099127, 345.745274255312, 344.103561712875, 340.58300134937, 344.135866985119, 347.131660233366, 340.483720353438, 343.717895818204, 343.646540210908, 340.958439838366, 337.607398074877, 345.87219135166, 343.830460747539, 338.276349012758, 345.557136187841, 345.569506002252, 344.642425120885, 344.046190886912, 345.084203901019, 345.618901521261, 340.425833952535, 345.196880868529, 342.153880032802, 353.227939991913, 347.277830698308, 348.658723486445, 343.637224959021, 346.455206260133, 344.498473658402, 345.766345088613, 338.210015122448, 348.465569891841, 346.002199109974, 341.09855162843, 343.167840368397, 347.980914662743, 344.361643269317, 343.066185935862, 350.903626517751, 346.708632852018, 340.414870931288, 343.164902251766, 340.425115527668, 341.798118654728, 341.378228899664, 339.023181825436, 342.35498352157, 341.456490416438, 344.043587096786, 337.5088057172, 336.71398385107, 339.373005428359, 348.534505241899, 343.055448960385, 343.470426879247, 345.021838459612, 342.955050569649, 342.855830052376, 342.663245046631, 343.979270388637, 342.854445539116, 344.905193679137, 346.961761868255, 343.566478996216, 344.767170081201, 347.547927859194, 347.982901311333, 349.36288798565, 343.075162183409, 340.656837846447, 345.533659851766, 346.518196312017, 346.897404544976, 344.551688219049, 342.02768509615, 342.994392501903, 344.828224012581, 343.569551640374, 347.565150215182, 337.600233036595, 339.740171335803, 341.480883679267, 339.719871515747, 344.001522420213, 344.392004971381, 343.662800404192, 345.317894605768, 340.684645563877, 338.176637169016, 340.024155147197, 347.636863493539, 334.891743012203, 348.923840987991, 350.520977289811, 348.92063397643, 344.741057257764, 346.246831123657, 338.346040293198, 342.042635221625, 347.002824233657, 343.090970800162, 338.692836792417, 341.7530063794, 346.599494080408, 340.768055200432, 340.627491823582, 342.904415284825, 338.959338581492, 345.202590095754, 344.302138466301, 344.812377315849, 341.371993431946, 340.090888107814, 343.783621020944, 341.812531658701, 343.259222839378, 341.683081712982, 347.360942551171, 345.152061785855, 343.329485094976, 345.355234658136, 340.823740157074, 343.221427239451, 345.591943594054, 346.127502392642, 342.886786018145, 343.284125890969, 338.744846327498, 339.741558894936, 341.693444408677, 348.834466161516, 338.619837654949, 344.811077937299, 342.565998703293, 339.846032853328, 338.01233827457, 345.357056985139, 347.110296209469, 347.992287494316, 344.568012339942, 339.148909826899, 343.244625126433, 340.772509525076, 343.773697496293, 342.370552011795, 348.304252295527, 346.010115813797, 348.07016846943, 344.763228571093, 345.577825687904, 343.14506213932, 342.113555364879, 345.357135936653, 341.64967149291, 349.192772725815, 339.635196486965, 342.602749514724, 348.151135340596, 350.299469145131, 344.152589509877, 338.529128923734, 342.117712101048, 343.828592084749, 347.402947875794, 344.680282023983, 345.291467180906, 344.956909033228, 344.910228322652, 345.154468428098, 344.868454244985, 343.357330075992, 344.073949058386, 344.447175315514, 342.728410796018, 346.043508939938, 347.9156538669, 347.016813505048, 344.867808720056, 341.959424748086, 350.437885867381, 347.240257735991, 344.359163049475, 342.11959732253, 341.258054812015, 338.660848814167, 342.310485544044, 348.014106420467, 346.549019240711, 345.166729708145, 346.259486878359, 347.796877589712, 344.537109239804, 343.323147911744, 344.842587960283, 345.572659010868, 339.954049764162, 334.666975896813, 343.049353920509, 344.922324488628, 347.428915132225, 343.06569658644, 349.785111927095, 343.784042109772, 345.038671043107, 343.463440618391, 342.663908180053, 337.248438608301, 344.371702984919, 343.343079065296, 342.599369543477, 341.691268187342, 347.241357341738, 342.548135596012, 347.541392592115, 343.912467374701, 338.526740007909, 345.232714332709, 340.097107360705, 344.16266271414, 343.692793782123, 346.494306779495, 344.326023442526, 346.789113094383, 344.999045412663, 343.824266979401, 343.436701399838, 345.814033856172, 347.282675866257, 342.79632148282, 342.915160733502, 346.036178710583, 349.643191312704, 340.647519461495, 341.36145990682, 342.894772920705, 334.394556005315, 341.87343015775, 345.956417602895, 336.049946576231, 337.054716807617, 344.992397514991, 348.252283916797, 342.097943990129, 348.594192791727, 348.513330087337, 340.439711030501, 340.522470720948, 339.082515537658, 341.850407127731, 343.851928431311, 344.220474724639, 343.180974826036, 343.691484482087, 346.565995651797, 345.09546068014, 336.784620175216, 345.757653216205, 340.187955003771, 341.290785471614, 339.760841238463, 341.986060698101, 345.766826075845, 341.430694090408, 344.846642777775, 340.678323562567, 340.828790659367, 353.708734073616, 341.252687674644, 338.119221682824, 341.773793101372, 347.261653132483, 340.292647526091, 345.781349812328, 346.345411397956, 344.335707313264, 345.908733177575, 347.708889543455, 340.306464012673, 344.172567130784, 344.330225813244, 348.278929093643, 343.148301586611, 348.907154027128, 346.182393018117, 344.898918035195, 341.943818085415, 340.429642588034, 342.429079370876, 342.556763987566, 342.029606154619, 344.636482865793, 345.672596053121, 344.867449646541, 342.7970133577, 346.362994206097, 345.179922231951, 346.978072728252, 346.975490383643, 347.539882764976, 339.656697143815, 348.039004757828, 342.224363466937, 343.471026396109, 343.802178044076, 343.602665512205, 345.75449848668, 349.553611820415, 345.725951509108, 338.94219001957, 346.45202359971, 340.828181377525, 342.046892982385, 343.644774336205, 342.418472419286, 344.477533662755, 346.513444475363, 344.646026631723, 340.640268095041, 347.838203926532, 345.524936764895, 339.021859445461, 343.375149204774, 341.448989460643, 347.403729043482, 338.043910372946, 340.930945935942, 335.946553740507, 339.463074367266, 337.755715086692, 342.495217286679, 345.607646276059, 343.268775702706, 339.075603222108, 338.811677236522, 344.201239327818, 344.471812236645, 345.359972680386, 347.326112185628, 342.314650311105, 347.470001865205, 346.648733909858, 343.877194831103, 340.349551056127, 345.753072428783, 338.424261356926, 345.581373818055, 336.874126493206, 343.957010441613, 341.840342084351, 347.011367227957, 343.708143022924, 345.309273831448, 346.520984632656, 341.801624731069, 342.931955836325, 338.428479677466, 342.305856290808, 342.595365117931, 344.557592787349, 346.507203135128, 344.453121149463, 343.062174961677, 341.627825261453, 342.735523428273, 345.502023367612, 343.296858176405, 348.647233789768, 340.787131709835, 347.187635398436, 341.224390196152, 344.413994387822, 348.326416738848, 341.297118125382, 348.010042175541, 345.100124436783, 337.622161784783, 343.03881591836, 346.011990002721, 342.845868834861, 345.539926740878, 344.37616643725, 344.710775909047, 345.990536967453, 340.6755779769, 341.067193513691, 347.113931252413, 340.340597437295, 342.66483551299, 345.481845543281, 337.913549098803, 344.376211955982, 345.163472948098, 343.572225675255, 347.265851912158, 341.315247390035, 345.985509937075, 345.474884956692, 342.053958421524, 342.875141132637, 342.41298827532, 345.915710306451, 345.16457906768, 348.170246454936, 340.864216546388, 346.929439615566, 343.151561374064, 341.482904725398, 347.768028864562, 344.524794184729, 345.413965028768, 341.815745949488, 346.465114401195, 340.034499642287, 344.045193230453, 343.587436532541, 340.365377071444, 348.027517910323, 345.260506394252, 340.713672695626, 341.331478838202, 340.726096292633, 342.235454179747, 342.49026373148, 339.199599083617, 345.395817941947, 346.73277585849, 343.221559086303, 345.917815024442, 347.558590027219, 346.570907804399, 343.806815189153, 345.706488216931, 341.625971116852, 340.86886475403, 345.24920862087, 349.670049687238, 343.48069921973, 342.638900254737, 337.790361150895, 344.84415049648, 341.300067094696, 344.18346119855, 336.720961307142, 350.061101312371, 341.716376515859, 344.159150790592, 344.806785586858, 349.314940374664, 344.810280064973, 347.263083361196, 347.567596172113, 343.855739110551, 347.240730226327, 346.701099903515, 347.534202261207, 347.673632823232, 345.887295955762, 342.593659843338, 341.436775623159, 338.554344624944, 347.784716129168, 344.192195080032, 349.692108812272, 349.151416480323, 340.912582747342, 347.419653221125, 347.071207993285, 344.730424880121, 345.778512999599, 344.937207031507, 341.165814716982, 342.498996349908, 344.553231532003, 344.338068422584, 343.739057134604, 342.552271142327, 342.222889092416, 342.896421292514, 341.984681543171, 341.19823131536, 341.945101533222, 347.404697664608, 345.651072883129, 342.882952300872, 345.720709918099, 345.924820466369, 346.298498946693, 339.673340616648, 341.862084654165, 340.379569322785, 345.098898679082, 346.381610986636, 347.905014901884, 343.704824546326, 344.981637654177, 345.958860718771, 341.245033623325, 346.853402621976, 345.004393712647, 343.985673178508, 343.555142607143, 345.506895346844, 343.961828356045, 342.916940026764, 343.263343080635, 345.960712623429, 345.209733978078, 344.572768108851, 342.366025684537, 342.020061618764, 346.877659570393, 339.611674794621, 341.302314458694, 345.660922340291, 345.663087787741, 341.717588712521, 341.218520598331, 345.028733261011, 341.354941937578, 339.513054524021, 344.206811303392, 346.107097338342, 343.711356869664, 344.809297970964, 344.348234503116, 340.042630689359, 344.95014967213, 346.244346592163, 343.019922513232, 346.001224942898, 341.174494784961, 344.564082525669, 342.180201281138, 350.684315757214, 345.350072122807, 338.155643961859, 347.317731314688, 346.293202129534, 344.568476009523, 343.108596368269, 345.426871257579, 338.734874680831, 338.309551616213, 341.836042893069, 343.761070827769, 337.955481073082, 342.64165856292, 344.866886199021, 345.339538716569, 351.62644755241, 342.203205425741, 342.172401417413, 342.303649059495, 343.458328148666, 343.500057653354, 339.621219236572, 343.647951716295, 343.337779206422, 345.29549169518, 340.513743604982, 341.631358777581, 342.408894183563, 342.585408915705, 346.901412364105, 349.268635891713, 343.904948355634, 339.615184033317, 345.75042952788, 341.466310339624, 343.602763394936, 336.916819392241, 343.621848391262, 341.19399459678, 342.187862015771, 342.355088709547, 348.84496838737, 343.996824249909, 344.289348710859, 342.369676402344, 337.037425246125, 338.711005150917, 346.214256895401, 339.598892563269, 342.872906473251, 346.024544792158, 347.914076354412, 342.633406153586, 344.125981561163, 335.982726243294, 344.069590476991, 342.157882552828, 341.421885247006, 347.636336187022, 345.099093890811, 341.243662253705, 342.887319181774, 346.424557576428, 344.729554004438, 343.606144643333, 344.569962478897, 338.625615578749, 342.014725459401, 342.871123648726, 344.433851374221, 353.1203440442, 343.727575470255, 349.103753032615, 342.283230794487, 338.006391920049, 345.820341041488, 342.709914654885, 341.642190155146, 338.134498152342, 344.423774712513, 344.063424987462, 346.769071651124, 343.305422407175, 344.16663474037, 344.46640111461, 341.90982503541, 345.18535862304, 345.418842005233, 345.45017222459, 333.3288250143, 347.091328205748, 342.605539250668, 342.638124420627, 349.081241785653, 339.750197705195, 341.232770659177, 347.417857890567, 343.974412141432, 343.411267222415, 344.697895560048, 346.762144940452, 339.255313697989, 342.268095239318, 342.837597824269, 343.780780417991, 342.020414940082, 344.169728953595, 341.605742728395, 343.33629957899, 346.910057858445, 339.719792160058, 342.285416307303, 341.710963030988, 345.829649463217, 340.8097173088, 339.815692612907, 340.390960102214, 345.678346065606, 347.552798423268, 344.459968794241, 342.744738683842, 344.382309284163, 338.776675937844, 348.493155158899, 344.333059066277, 342.104928907767, 347.316226283512, 347.611943916163, 349.274507117509, 348.246262334976, 344.93511978637, 341.272431202469, 353.466011332486, 340.914287971484, 346.000865735319, 339.427640094983, 343.131185675224, 340.044267102487, 343.990914941687, 351.131218647439, 343.424685652931, 339.112369736918, 342.263925425832, 337.5203944321, 343.986597755052, 342.982699684168, 344.382370244234, 348.280819912217, 348.492452655828, 345.397570012898, 348.978704126069, 345.224698324134, 341.022573914697, 338.255572420541, 343.446104649681, 348.823334398819, 342.690148475217, 347.243398367521, 344.120540472841, 344.807843212217, 351.308051771058, 344.83017616766, 342.896914160618, 347.107195452788, 339.901565069492, 340.905418280781, 343.412520118279, 339.833549436952, 348.513634113949, 340.967154310282, 342.11024955658, 347.850115339276, 342.153882311839, 344.990180434982, 343.403116514212, 339.81933738019, 341.866643648545, 344.97204743186, 346.736611915108, 340.156679146794, 340.514237827299, 343.84897586131, 346.191253339478, 342.878834776996, 339.452243742369, 341.956800753586, 346.593619166766, 346.788455969782, 347.097254356415, 339.825969298879, 343.610832100778, 349.474400728444, 347.321058888405, 341.804136830224, 341.415233149063, 340.914774623782, 338.772657153019, 343.188137128042, 340.727671624432, 340.245520230758, 346.468063987778, 342.940992235611, 344.586059909997, 342.264653416775, 345.274503574229, 348.714715212313, 347.614506106541, 341.378022303374, 345.998794345186, 343.882153981936, 343.833752476242, 342.704981774185, 344.573260962912, 345.196042033769, 337.133628386874, 344.114639256116, 345.18809491789, 343.976141987548, 338.14939552992, 344.482236107401, 344.351446355946, 342.886721260001, 340.911691501869, 342.171453889806, 341.701467198079, 344.261897200419, 342.781848804325, 343.376010683353, 345.731101026115, 342.733533714767, 345.411344497287, 346.319602848284, 345.68687670464, 345.44179619905, 346.569986378867, 345.738552706969, 343.174910576323, 346.395815142936, 349.736521438581, 343.794522718774, 342.599533196785, 347.769975956079, 345.036277736987, 341.434375030879, 344.697730057103, 341.375048807889, 345.101938356929, 344.144670891526, 343.820809699455, 347.562220063674, 348.062697275106, 341.948587434586, 344.661745435817, 346.377502235818, 347.547116256428, 345.703245365474, 339.652574042105, 343.438702190691, 345.992022817749, 348.477590030088, 339.517351683462, 342.554088015708, 342.656708638249, 343.029333617131, 348.47660070562, 344.474023209383, 344.876830742974, 344.955247341457, 344.522433154294, 343.394707683027, 345.600812244883, 342.59996550996, 342.215105681532, 343.822992397054, 346.368713792814, 344.913193391548, 346.529630052706, 338.903487977972, 342.519780289194, 335.838727719051, 343.227989279868, 343.955418052326, 342.3538700894, 337.739208019804, 340.243209786625, 342.270455068615, 343.774085598743, 345.823457589041, 337.84967680714, 341.470932240215, 343.009786932143, 346.645973572795, 347.355306604038, 341.061769469667, 344.889009380327, 338.894674569314, 341.238848550429, 344.500692087352, 339.338947538698, 345.037455913401, 344.281605208708, 342.484987340412, 346.855848722305, 345.993259274706, 348.141065560075, 345.49203608223, 344.796601014175, 344.543840778949, 341.386394863792, 340.999168043322, 345.186944778974, 340.90249485589, 346.214480620432, 346.083807218656, 340.987090817696, 342.050631938694, 352.07337687453, 344.13646493742, 346.4905685847, 344.241215590035, 343.155671004006, 343.066962171525, 343.51484525222, 346.197348223147, 348.061757313142, 339.989417825729, 348.584061610934, 340.633968282352, 341.440396694647, 342.135408338955, 345.000259180576, 348.273730122248, 345.802916545149, 347.265684973491, 343.256229747532, 344.195339376241, 341.715332065403, 340.206809709447, 344.29635107476, 341.323404666967, 339.413942847387, 346.446071744144, 342.723851448128, 337.993297771312, 341.896586031848, 344.720432504199, 344.052751630945, 341.906734870856, 341.320575436408, 341.051819804148, 345.280317795118, 341.269271437515, 340.723260650543, 342.881358997682, 343.306230409657, 339.998893547746, 342.941214217042, 347.128345315698, 343.488637436812, 348.570696907825, 344.959000539532, 341.163765368221, 343.748684464193, 342.955884579366, 342.76712275973, 339.405530122026, 346.044334230842, 339.713908849948, 342.884180976797, 339.873448303809, 342.0866218228, 347.707422864808, 346.101013954389, 348.181818417275, 341.348191061061, 340.461549645496, 343.780747987186, 343.730925030594, 342.836152244343, 346.094979033606, 342.779132336309, 346.424770186067, 349.720181272497, 340.586395928126, 346.58644714037, 348.761394996922, 350.664859026816, 340.018450527559, 347.061272188772, 342.335445236686, 341.171901966977, 335.816490814391, 339.677007300293, 340.524180147917, 344.34803726143, 337.579789957347, 347.961496332471, 344.921079790844, 348.073211496689, 342.281307311799, 348.140542633149, 344.624555593576, 346.296150286824, 346.129182943347, 346.028448247, 336.309413259921, 344.457380657308, 345.471498512787, 349.150309873594, 345.252529495254, 344.383231596594, 342.275069340477, 340.137276345472, 343.010750955978, 340.355896839659, 344.678320644324, 347.886097628593, 345.90858969688, 341.483364606637, 344.847812773483, 338.635281559926, 346.994053385533, 345.371569653812, 338.883333077399, 346.783037098723, 344.764057622325, 340.020639665003, 347.295578797143, 345.245670958121, 340.753745888146, 351.948600825819, 342.28347923747, 346.006864490234, 345.030368504442, 335.955442433922, 343.503917246761, 339.565334002141, 340.842796582442, 345.547914885207, 344.98126619093, 341.149218647209, 343.756726945533, 341.921116811659, 339.676356233853, 342.984794949097, 339.957472257726, 343.923110211655, 343.305149569883, 341.834849301061, 344.785138087213, 344.038643139909, 349.626462536746, 344.934412835338, 349.839503447054, 345.11724726418, 339.874424932155, 347.200188457456, 342.886325167796, 346.134744172034, 342.886363410696, 342.575675497569, 348.091669396092, 342.976345305327, 339.704267320227, 345.288406017438, 343.355040300861, 337.591269359118, 343.016197253294, 346.149102229744, 338.591343009507, 342.642465956707, 347.349168702953, 341.683856937306, 345.331893050615, 346.865776045253, 345.039645843325, 343.932850881969, 342.621108598762, 342.461385608049, 347.515091598224, 343.760209363315, 347.380943696585, 342.524984708077, 342.167365256634, 344.129506508506, 338.953887461051, 342.221441327965, 346.72285321407, 343.872181911961, 346.401635837177, 346.900520621055, 342.89547259452, 341.146982164983, 338.164406319868, 338.740675468789, 346.166229394661, 343.045745437033, 346.951877940214, 346.03609811263, 346.703274385299, 342.702745369123, 343.156477009967, 335.109085742712, 345.558889797839, 341.096074000912, 340.617311119927, 341.351936442915, 347.032136359756, 341.301008044112, 344.632674462788, 343.798931588739, 346.696734354692, 342.879838333056, 344.563547875063, 344.923973147259, 342.408801542365, 338.310970316144, 340.981299550136, 344.717095100084, 338.485581986967, 341.98802653296, 341.573833611877, 343.541081090924, 338.750812352682, 342.180919343783, 339.029492060866, 342.93384996246, 346.184945097054, 344.666298771315, 339.423356206428, 344.710415593155, 343.414969011472, 345.735436842489, 343.258998703123, 344.592939129689, 341.573567217898, 343.030432309481, 342.424303327474, 346.39784997737, 347.400303793072, 343.029147376831, 341.966460487208, 340.355010514816, 337.947969950223, 346.329352462001, 347.573378032471, 347.422070486759, 341.262028878178, 343.545871268179, 344.965031260949, 344.276888517252, 345.963761369361, 341.337285180353, 350.789066532594, 341.176610599342, 343.256556831749, 345.23369784333, 345.680655444087, 342.647120916138, 343.731441319812, 338.572057421168, 343.460952036323, 338.999565642558, 347.256070507702, 350.049061816455, 347.210745327086, 340.567672237804, 338.464186802243, 349.516521135188, 349.275199132882, 343.914002369678, 343.307926113611, 343.979030188447, 342.966584791643, 344.673433674701, 338.641741355996, 343.431107738957, 344.437884907244, 343.700824891417, 344.703085987825, 343.288163608648, 341.418451301367, 342.977842026561, 340.771371090761, 340.5355647354, 343.569006952081, 341.625118374362, 343.212811115759, 341.988361883006, 339.322451892838, 345.362377501312, 341.922769833393, 338.079039385378, 348.067441637359, 345.123914407586, 344.872464250521, 344.455211617112, 341.689602554994, 345.41986952281, 343.827424750484, 344.444220937016, 346.062756951642, 344.864531431128, 347.276018217052, 344.690075906333, 343.582899092603, 343.007236217395, 340.110315053566, 340.893207860276, 342.094269276947, 339.257387035021, 348.440281725717, 339.477868040456, 343.440265484458, 342.508832608081, 350.193393190313, 347.357142835967, 346.451887585816, 347.547810128526, 342.868939564113, 339.435017299045, 341.052319196935, 342.277347600153, 341.711528471931, 341.839989322433, 346.380821084291, 346.014760862978, 343.170100575186, 342.613463137074, 340.803830733195, 344.586698582866, 346.09974604511, 344.991105196293, 345.225700343859, 341.071120891701, 347.456459475552, 343.165614699017, 343.706678800282, 344.586870490618, 347.570233445543, 343.166086533382, 343.109824146044, 339.944257762938, 342.133245584833, 344.637160403258, 347.334068288672, 344.624797998872, 345.335721349284, 350.842173289855, 342.748291886406, 343.237910219344, 342.497330143172, 338.196380322983, 342.545570006465, 341.442164204198, 340.060721572317, 344.177880392165, 345.040073999519, 347.327413787666, 344.940884642272, 345.117904232531, 343.258725674978, 345.733169790066, 345.955082461277, 344.228167763977, 344.787101887132, 343.269462639914, 348.560672615033, 340.456186046319, 343.158711674036, 346.501068022845, 340.80071827819, 347.11453494012, 340.318341427728, 345.057375712901, 346.866257503036, 346.763678062607, 340.072348428592, 341.747229996834, 341.001642900672, 340.929193020344, 346.566424996829, 344.582225841039, 341.326308622205, 342.568330873298, 341.589411249425, 338.832133053672, 343.635090333791, 340.950790715634, 345.725238654059, 345.867029656403, 341.329708733886, 345.179201887535, 337.023824153086, 339.981263782386, 341.446668565731, 334.48863022378, 342.536587112728, 342.866952160448, 346.910395800518, 343.516617751068, 344.42234635257, 346.234755192253, 345.065840707653, 346.664033420853, 345.255176381873, 341.049394105455, 344.236450795231, 344.928189004592, 342.294648186244, 340.793043275367, 342.707193222979, 346.976781397624, 342.374741786658, 347.607499829021, 344.627544537736, 345.225971857055, 344.611200821285, 342.991429785375, 344.559190800466, 347.000395910525, 346.611679582056, 346.460369860878, 347.803557831384, 341.378756947838, 342.622919782178, 345.796301006628, 347.240535733375, 342.890842919515, 341.90172511075, 341.645723855625, 341.426775153271, 343.337549679785, 343.758637149227, 342.716707083198, 342.717949632526, 346.551120904881, 341.562355712317, 343.550465702771, 350.307224364041, 346.389234617797, 346.249816662339, 342.983120868604, 343.324628444851, 350.984172578605, 344.830127433918, 345.743469314695, 345.144940412847, 344.255251200984, 344.127157050796, 346.170285126105, 343.535056297351, 341.323315497098, 343.159300161201, 344.583248134443, 342.669181693295, 346.544278614629, 344.644631859615, 344.28559346552, 345.67889048298, 342.009842162972, 343.109059386709, 348.331575817691, 344.870136761585, 337.221948572164, 344.619292433088, 348.09567408312, 345.784743680747, 341.325261037811, 342.326230459849, 343.205771678346, 346.469341555999, 341.891434007393, 341.228706628762, 348.363003065949, 345.546604349064, 338.890805606576, 341.738246750384, 343.73850856996, 345.326069586063, 345.238541594106, 343.584705103158, 342.111409173535, 340.048040413962, 338.934078041203, 346.431889943117, 343.026504898964, 346.351665163167, 344.549269500342, 339.390045894367, 343.105728710716, 345.478944012075, 337.607346844056, 345.702509779038, 344.82179405175, 340.42439301239, 347.847236955301, 349.77430012866, 341.604393074012, 345.833268712519, 342.419536265715, 340.161111032679, 346.165152575391, 348.223041756168, 347.824414501301, 346.186439492489, 347.823700374506, 341.113355051389, 346.301010793249, 345.904355855216, 340.312861093597, 338.054966861918, 342.934710772717, 343.171322889494, 342.75722866059, 338.947637246536, 341.507723162701, 344.086331868589, 341.130048050167, 347.030316360435, 345.328944614553, 341.275018129016, 343.124822352079, 346.024539176406, 344.894115984337, 342.11043843387, 343.451235154968, 343.568012091476, 344.45374472968, 344.722907390115, 347.954182807959, 345.361497975525, 343.090410866813, 341.570518665474, 343.854206920381, 340.158530084421, 341.216161843812, 338.304661193376, 347.468124276447, 340.898445729116, 343.313046742664, 345.459253907633, 342.818119057138, 341.800322398952, 345.27880504623, 346.872416682639, 341.583859352138, 345.710720635512, 346.025107264595, 347.848643162196, 343.056995069271, 345.974979287127, 343.945741609958, 348.104039489058, 348.996683369238, 344.795729671899, 338.582085222692, 342.635070566638, 339.919254701994, 345.804053519239, 337.015057921007, 342.672016691514, 340.91467974317, 341.272810711177, 347.094167720388, 343.519146263816, 346.196096071989, 344.702231125781, 353.367032098902, 344.064147029982, 339.002546890138, 338.836913982734, 339.987503593856, 344.453261048622, 346.10908247858, 345.618279348277, 342.467419923777, 343.11098022868, 342.693892737821, 339.072197218272, 346.484987203065, 342.510125328747, 336.565928653448, 347.252241051854, 340.249561460673, 343.105587335655, 347.174708736664, 346.261827897446, 344.68536616177, 340.935043547575, 341.828619775133, 344.352592833366, 345.595188011158, 342.887429258896, 342.421347324841, 342.780898924582, 346.594325949126, 338.781886470555, 346.013218902236, 343.59234979765, 347.286824243985, 338.780527671803, 351.527154228578, 347.480131372945, 337.840443822708, 345.27700210071, 348.97895638151, 344.282955503393, 338.807482293265, 343.937011689171, 340.939084765529, 348.243192769509, 343.648145642528, 342.286709711624, 343.795752638919, 344.276364965839, 344.621060195329, 344.428053051202, 342.230404369086, 344.963309286965, 346.992505955454, 348.547769764839, 344.731259247651, 345.463879651934, 341.691329774267, 343.778230230638, 340.263523033093, 344.45754610564, 341.655390677385, 340.950929657944, 340.42185604789, 346.898218949073, 349.344937849226, 341.338972335898, 343.41570127333, 345.687159560972, 338.786289126117, 348.516117801211, 346.794117880729, 344.058558828824, 342.763899036931, 345.195070149462, 340.92398041252, 347.259900545102, 343.127985062979, 340.593657743704, 340.546712937582, 343.525208814421, 339.514903439905, 339.036924562467, 342.358098785433, 339.822427964551, 345.263337777155, 345.014115981669, 343.940202680957, 350.628163103325, 342.726215650743, 339.244377399349, 346.169344107018, 345.006928339714, 344.87860054132, 340.900422856435, 344.545467325969, 348.49169136401, 347.115522940962, 342.295823904014, 345.100948441151, 345.02559992045, 343.716563852672, 342.810372031876, 344.094052076632, 341.044540469067, 345.285162322065, 345.33344977107, 339.477047376517, 344.172770796746, 348.97807082459, 343.461211708287, 339.404346346608, 344.926335688168, 343.845636486256, 346.321255958106, 343.4921474031, 343.650443956205, 343.765548834333, 341.692134118902, 346.121764255066, 345.394585827304, 340.018880562337, 346.959006929345, 345.212724553682, 334.219170012013, 343.739874048694, 344.337804052861, 348.921396124126, 349.95191056085, 336.78144000546, 346.476426514711, 346.691148593112, 350.081535278948, 342.236667065163, 349.600349273782, 341.667685214708, 345.4455519871, 341.982839658805, 346.074529486198, 344.876845987647, 342.811248651662, 344.19100788824, 349.158887955657, 345.435035719749, 347.02293144922, 343.092645440886, 344.429792488024, 344.732073007966, 336.500400463518, 343.964446884754, 341.728438772105, 343.925411328103, 344.448044003398, 347.949778691442, 342.050406104328, 344.905594879424, 345.137057455073, 343.320222949631, 344.142761602848, 340.078297542048, 347.635781033611, 336.642958416773, 345.159138721694, 347.014728043801, 348.097357780877, 346.594197624136, 341.856480025554, 342.243811510384, 349.986685641254, 342.571778410132, 346.681803481918, 336.735551956264, 339.497546162651, 345.680409991154, 344.195719734908, 344.699958840799, 342.221866556374, 346.857304984295, 345.764699608707, 343.312806463662, 350.768921779865, 340.907543838402, 340.590347525849, 338.644151925682, 341.861446208059, 348.248006079391, 349.159601493943, 341.945049604039, 347.87167237176, 343.447447981154, 345.905983829292, 343.247463991526, 349.309749615652, 338.533061265065, 343.639623301078, 342.656627016485, 346.009751620403, 337.533649084224, 344.406569066776, 344.652520323074, 350.039383737738, 342.561749484079, 343.563326702909, 346.587030753466, 341.047075481461, 349.863373559228, 343.553843584323, 348.743590334043, 342.166937577091, 347.153434939722, 347.478479100071, 343.62792769877, 346.651520008354, 342.172044567503, 343.619910377621, 342.319601796358, 346.654540075324, 343.992636287914, 344.156543796401, 342.771817618518, 344.251551085241, 341.034908433166, 345.220936516679, 345.017152344655, 342.696480191509, 343.911556395761, 341.870508535728, 351.595529848035, 344.623046921839, 338.453781156557, 339.723123892743, 341.68328337505, 337.362922691168, 339.808928910847, 344.839793059889, 345.274835084666, 344.866098194494, 344.3635933662, 343.706500615354, 346.09518233394, 343.155969280285, 344.552437130052, 347.694255978848, 341.60264232514, 345.93657648216, 341.207701409641, 343.050856448283, 342.761582167318, 346.748724488481, 342.193283969933, 345.060220230733, 346.033271639283, 341.995634802858, 346.757954536827, 349.506341405206, 340.79961444703, 346.689221612507, 342.108103194464, 340.647981182463, 348.102192470744, 344.143499400899, 338.060536002414, 342.545654125331, 345.265966099667, 340.573820927561, 341.987466305038, 343.662266228431, 343.770563773932, 344.141552667904, 340.917538298441, 344.739304141072, 343.084202712644, 344.004163911118, 342.413057728736, 341.306348495728, 345.315257511029, 342.856949028882, 342.15792938913, 344.275528066825, 345.040858616558, 341.461160979652, 343.701928769526, 345.556957081093, 338.532678939514, 346.672260678388, 343.591301187946, 340.305924304058, 339.645987083102, 343.751432427085, 343.561618958587, 340.031311578895, 347.065767939909, 343.523634458904, 345.484768895031, 341.215100515609, 345.810005349217, 344.222389574438, 342.557584917385, 348.036430205776, 345.368392486101, 348.413720684037, 344.715531593178, 344.039066352323, 342.313181377181, 341.526056979372, 342.16873711051, 342.538532426814, 339.892490357123, 352.020763012767, 340.768774868606, 344.964122390613, 345.465829732553, 341.868894517795, 344.116490544559, 348.596800142118, 339.583069428492, 346.734925294663, 344.942055290303, 346.251722961111, 343.355905300074, 345.40230766603, 345.523780884008, 338.378297540087, 343.34947073006, 344.666311153069, 343.607997666626, 341.750256999193, 347.025856341128, 346.056891301665, 346.867859402371, 340.617849880719, 351.005840308275, 342.357505328001, 341.89150511804, 346.219063930207, 345.192450498637, 344.001553231252, 345.270475895835, 342.200763495375, 346.757064244717, 339.066938291621, 342.876538338142, 354.968245133207, 342.040264243149, 339.630886599674, 341.780043064694, 347.105847543149, 339.608814945486, 344.065448600744, 345.560570365103, 343.424677142657, 345.75799313981, 346.673388252139, 341.50162893103, 339.503708610017, 345.581480501909, 346.298147559035, 346.880331412081, 348.143244524631, 339.953790926442, 348.619554227987, 344.236357041651, 346.699837055256, 347.186028695391, 344.050202292833, 344.655488952342, 336.797500053421, 343.49243600941, 338.768395175571, 337.368710768656, 348.340280438675, 340.080577452303, 343.620512134613, 348.258756364063, 342.296974085833, 342.668226892564, 342.002839010487, 345.965588577968, 345.61733058799, 343.517878438708, 347.435272030107, 343.976598481233, 345.756708379384, 342.819057186906, 344.240667261963, 340.841751845814, 341.68423171599, 342.673216215589, 344.363346453633, 341.263916335447, 347.724730076952, 347.841665340709, 352.498478712746, 344.336845038274, 343.368873294376, 345.662017029356, 339.803211491067, 342.601199060925, 342.659577539684, 349.115738312222, 346.703836533933, 342.193895132432, 343.791273662442, 349.607348462542, 337.224499532702, 341.150594468334, 339.808862911622, 346.477360344623, 342.362993617144, 339.304883704372, 346.885864895655, 346.370159097376, 337.520393224338, 345.304918568883, 342.489423709926, 346.233226148693, 339.668353260703, 342.524261429874, 345.35200285675, 347.280727915336, 342.707575659241, 341.555941672331, 340.544286952342, 344.721736779357, 341.417732551636, 348.375451885675, 341.076129133293, 348.454651857004, 347.733372781111, 342.13172327806, 343.984793993372, 345.474826644421, 346.502103766555, 342.603309107221, 346.346598203626, 348.491166247463, 342.187140251482, 340.948657376133, 345.861196578381, 344.271434716252, 340.852260753666, 346.070133487241, 346.58709896137, 345.32413075667, 342.505792074107, 343.075631890211, 340.106012122616, 335.903519501159, 342.719620067624, 344.359515754761, 345.769207365929, 343.774916482641, 347.412877556996, 341.306128884597, 337.538205363787, 343.718409389607, 347.190725746346, 344.190405161504, 342.265435302796, 340.021667338087, 342.636903209718, 346.313936845293, 340.413922616205, 335.626544687753, 339.776933564885, 338.904101263282, 346.529849075485, 345.100722534524, 342.904661746633, 341.027433860022, 344.04376779671, 342.16645527619, 343.585410861075, 343.635091403404, 340.316361027901, 343.100650727909, 341.878103792108, 339.185337458864, 345.400351134869, 338.224425285398, 349.721082410611, 347.580548528688, 343.681557597417, 347.103463722138, 346.624074012628, 344.853929592342, 344.509966050375, 342.752732040492, 344.437628444703, 341.404361785172, 344.674572299102, 341.725705296908, 344.52073439099, 345.072036710912, 341.236167661061, 341.24779753538, 339.505576576451, 344.869003896551, 342.249658151301, 345.138907322246, 348.125842164353, 343.967594902147, 349.031590139614, 342.032921384734, 348.076833191599, 337.251752999126, 345.51104378837, 343.309401752386, 342.666283627256, 349.692320768668, 341.981059956907, 342.29441817294, 348.344954297199, 336.576311152697, 344.552035812867, 345.658811250555, 344.92855045411, 347.068436549199, 346.944402872691, 345.584461252441, 344.455397900433, 340.111974046606, 340.210187349136, 343.803758327465, 343.448254618197, 340.812125514718, 344.789387184878, 341.659164439595, 344.595966474348, 337.612415091501, 344.653562628884, 347.156845081935, 346.020710428105, 343.399089669339, 346.144978769111, 341.891758893516, 346.45794395045, 345.141607325564, 343.012429920391, 340.488456466289, 342.165031118726, 343.362986173097, 345.587825262538, 346.667997702364, 340.41322796844, 349.107973147244, 344.542260789627, 345.261763739391, 348.686434664243, 346.832081463637, 344.102297001507, 343.176539550236, 345.711848376677, 345.994296286723, 339.917436815954, 345.987208995183, 341.746667332058, 341.50145716615, 343.97974784685, 341.555813796649, 343.27221100527, 343.728704804327, 346.437026244181, 343.652692015543, 342.0238332043, 343.512468981674, 339.737194892635, 346.568777316145, 343.953045672933, 343.353299953195, 346.144661242305, 342.789201380652, 340.253641701589, 342.401181493609, 347.218596466692, 342.699496918329, 341.474594123279, 344.448105224922, 343.927242964045, 339.76969041839, 345.063192636416, 347.465519624618, 344.045682418249, 347.714280189593, 342.286412631847, 345.811066610796, 341.314443910456, 341.486915133357, 339.231476780654, 342.987232602781, 343.356975140138, 345.260198878873, 346.651280576833, 341.091693345501, 342.579208692862, 345.035046480199, 340.202562157646, 342.997208251861, 345.882580573906, 344.121771770497, 343.26945597893, 349.801854210898, 347.94853862578, 347.658655499225, 341.379374024751, 348.073574618543, 341.250031173353, 346.152959477503, 341.79513850393, 346.611162633789, 346.905459628373, 342.66823087811, 341.772023704297, 349.986861553171, 341.041585054556, 345.38884975183, 347.955112165085, 343.145601082769, 341.596695664572, 349.835126551759, 347.238322649315, 346.553446902294, 346.652441212739, 341.142745861778, 342.112672343924, 344.120163290253, 338.435064050675, 346.272629428035, 338.954096338906, 345.705413028594, 342.745763576612, 344.224048608876, 341.411773049716, 343.597308410354, 341.993536009473, 342.166154513403, 341.395735390129, 341.691804100284, 346.523680709451, 347.650514592764, 341.328015358607, 342.796677649596, 343.523648042056, 341.567554933122, 340.584584275778, 347.392647766381, 346.213984493206, 348.933998465236, 346.190642524154, 344.710116193854, 343.516384856436, 341.513010532326, 342.01936469344, 342.068834229616, 341.053725848582, 346.60544336391, 342.930235611727, 341.786906390783, 342.570192855568, 345.682315338663, 344.364529239652, 342.395138181535, 347.885721858169, 349.197068071551, 348.734889395218, 344.491122030721, 340.618149509982, 342.522885638394, 340.956662236192, 343.575810992486, 345.664204557652, 343.180479794345, 346.846847370332, 344.82019064403, 343.284795264091, 343.793438899044, 337.938497494629, 343.603874252773, 344.220571968298, 350.192274879518, 341.174423086982, 345.76183062036, 344.614960649452, 345.015601078297, 344.107051762939, 344.234762515016, 340.377662784415, 344.770733204491, 343.892332972988, 346.926042284897, 342.40534273061, 340.983391867731, 341.881199246728, 344.934978526382, 344.725861656234, 348.708678358097, 345.628844259823, 340.346640787861, 342.77290170004, 342.539249052025, 345.232682979289, 343.868998316728, 341.660500747234, 342.253109700842, 338.571965884184, 348.644073857809, 343.748954462759, 341.21924871788, 344.622126296964, 344.757172853317, 347.942278012822, 343.266232880246, 346.446139998152, 341.027923306929, 341.522344945834, 341.82791526019, 341.330912515025, 341.454854865417, 345.796338381044, 341.878787661308, 342.530807038873, 344.382920242011, 345.409448119884, 342.496812161308, 345.931597905195, 342.43279289394, 340.836520770637, 341.655241178566, 347.358950942057, 344.417297319722, 340.776115438952, 343.815305206656, 348.938082218516, 341.956792447903, 348.057578182689, 344.085169968898, 343.945966385767, 341.921955727228, 343.774192377129, 344.42109556498, 344.513348902913, 337.983488896938, 345.139275176717, 345.825027357887, 346.675724921378, 341.461419803194, 350.368649736787, 344.836862476003, 347.247370907143, 346.245225881749, 342.806051559573, 347.081704548205, 342.975907182418, 337.790726570828, 341.114956484991, 339.555048104712, 341.351230765156, 338.042056732858, 346.061482195846, 348.24098608696, 339.031584186084, 341.731967112431, 344.87486735129, 344.844944441987, 345.968568462203, 342.066047368854, 346.096632870515, 345.00108208779, 343.823997910117, 344.805123692443, 341.237805699341, 344.600994570112, 343.862185707669, 338.692185781427, 339.170705122152, 339.871851278636, 344.656626207201, 346.933479018192, 341.99867792635, 346.110730292633, 341.755109004957, 338.957285628001, 343.820718829242, 344.956204819555, 348.207383293014, 343.644793276163, 346.557962531569, 343.516544502913, 346.246903881252, 341.530311713737, 341.945493885934, 341.307433817067, 348.972064812566, 338.443046453756, 343.083705273011, 346.85699429956, 342.313744751913, 348.659943861344, 345.344489247355, 342.13255394102, 346.979439942712, 342.183500918333, 346.717074509413, 342.481536273059, 339.2806244857, 346.993784129493, 345.83362669959, 344.692810086127, 345.573150499113, 345.915243937365, 346.770007210252, 344.419660659848, 344.848580397625, 346.764063461641, 342.072832532051, 346.214639149178, 345.586891898613, 341.004245670611, 345.544131075127, 343.907115382183, 340.192137804488, 345.802535614375, 344.181485937561, 346.035969191923, 346.065222350642, 344.750203032802, 344.813417476185, 345.179162548147, 347.906778473425, 345.61094382647, 341.600001110255, 345.469360214215, 343.912631525087, 343.970739322248, 346.970715376433, 344.518851720986, 338.449048457641, 344.585918203445, 345.642579627172, 339.097878624535, 343.368632697792, 343.929541046615, 346.134524178694, 345.001520697417, 344.886772093444, 346.415437180818, 342.940923300256, 343.008864871979, 342.501070746409, 348.292300027039, 339.572726974203, 347.557439741416, 338.407432566102, 342.683086968141, 348.718917527256, 346.73868407729, 342.530438248005, 341.26589559191, 341.617372886766, 342.443429278888, 345.847762451563, 341.919203774302, 347.768873633218, 341.170474495688, 344.307112356252, 342.811720605668, 344.422483992032, 345.776050973636, 346.943904328778, 340.226027526973, 338.099799314387, 343.153051851381, 346.727973268351, 345.696790051931, 343.61975286335, 341.795190997356, 339.795416296414, 333.827925889301, 346.573307626905, 342.215770631035, 342.055127665225, 344.097422619731, 339.652105422055, 348.83113256875, 347.090527682077, 344.032658686607, 344.772650029016, 346.911212451436, 348.778122064329, 337.132208495772, 338.888305958664, 344.87269828402, 344.317658563949, 344.0533876038, 346.267183636323, 345.126462179584, 341.846371422334, 344.039009821898, 344.793397099982, 340.34037078955, 347.264242309474, 344.249372373415, 339.440607106541, 343.637736246045, 344.246589064579, 347.798045747793, 343.423975121502, 338.874095410458, 342.32469948938, 343.414381857565, 351.365826651591, 345.299386012112, 343.411310072194, 344.498740064448, 344.184178050163, 345.090852346267, 347.378423941218, 342.910575616002, 344.122570075646, 339.494193381101, 344.070662308533, 338.823317050406, 345.156852958689, 342.329842424948, 344.529086688627, 347.098994960112, 344.466932890956, 342.720576268209, 345.31993668645, 340.160829309605, 342.147068206332, 345.390744395834, 348.922895956378, 339.759900437782, 342.499560009819, 345.071246532511, 339.611350469209, 341.325874630878, 346.90619961352, 341.239169083354, 345.452898611881, 343.560459397846, 340.761643145643, 344.576056740634, 345.471424961707, 337.321898166494, 347.971317352126, 338.159773785437, 340.727994266514, 345.465421615923, 342.318789531925, 344.562185195543, 352.635105773439, 350.420868790732, 346.069842135419, 341.714082425505, 348.791841844484, 347.526226589108, 342.748084373186, 345.714887657594, 344.316774549217, 344.345290424512, 339.647201829639, 346.686646922397, 343.73884488404, 339.15707916528, 335.315850298299, 345.499577035431, 347.627910123558, 342.541760496627, 343.824428912863, 339.52255251391, 348.427978321768, 343.533512873722, 345.825162359994, 340.417618361587, 343.728122997575, 338.916311391435, 345.053471766389, 344.516403432353, 342.910936155731, 340.332963896155, 345.920920247427, 343.678947338079, 349.62643132076, 349.923200188553, 343.710535500295, 340.288249864793, 341.252510246036, 347.829556951439, 344.689041253036, 344.090672617001, 338.493297729256, 342.474275119454, 339.631746025399, 343.451843157936, 340.413796695953, 341.858851560699, 345.219755440431, 343.461764455077, 347.665186090408, 344.957620022216, 350.844435170515, 342.591840379975, 337.475088695197, 340.946084964513, 347.300625391879, 341.269470235292, 340.728951233485, 346.537305044518, 346.870747915607, 342.788384842036, 341.256202601, 348.997678362499, 340.918347188535, 344.130675023872, 346.309794756045, 344.225991079108, 347.753969496655, 348.496787349355, 350.566429144904, 344.238244414252, 346.204515490848, 346.305588569082, 342.226933615744, 340.808260652631, 336.409342453949, 340.597648075693, 343.584476151876, 335.150892311506, 345.118768222285, 343.549119669689, 342.515558310689, 348.057991474131, 345.885639596282, 346.297704834072, 342.729673965198, 339.291280106094, 344.940169261303, 346.53441212701, 344.056939867539, 344.802994271065, 338.363781175532, 338.063261860197, 353.438466857461, 339.312882813497, 346.30594913778, 337.854531176254, 340.673380875902, 341.855409646374, 342.403061195242, 339.512469216513, 343.267639831295, 342.124345854003, 348.165012825293, 342.186216569235, 347.038938824563, 343.238772341306, 341.197552033545, 345.260559069073, 342.965468842757, 339.965705520877, 342.501016520081, 345.347970154065, 342.311782714031, 344.621010960051, 344.039283750995, 342.370267098479, 342.354268555761, 349.83672190523, 341.921882673003, 342.442244277851, 344.087864991942, 341.508895739521, 345.074625468522, 342.878154734248, 343.061690683675, 342.157755581055, 346.392605322077, 345.688543875509, 347.550048096292, 341.499219349105, 346.73874642277, 341.89282344352, 344.570500824837, 343.313135225542, 343.037392224828, 343.631374733874, 347.216389560841, 344.372373642674, 347.228912044343, 349.072811856155, 343.971331095857, 344.685587754114, 345.771540851582, 345.326409545984, 344.943937138232, 346.631767093688, 347.080344819826, 345.134014291866, 344.298273699785, 345.916533129474, 336.43003216437, 347.738527993951, 348.959633463109, 344.553633885147, 345.576887934034, 345.15937335619, 341.290495348024, 338.010370825639, 344.048730452932, 345.096554299893, 338.151397561795, 346.509157903944, 340.678717003186, 344.98030453653, 347.590628709328, 343.586700472861, 342.237937917922, 342.431314300806, 348.38187594231, 344.246044092702, 345.104703739678, 340.154596862501, 341.362069667167, 342.924152860814, 343.48665924655, 344.357595704407, 351.051672131718, 346.76761352175, 339.540270399962, 340.41362303149, 342.416474274456, 345.311821482338, 341.216366572804, 349.641442173459, 343.65412433178, 344.656003297534, 344.629181674236, 343.943709345018, 345.909411661998, 343.102348187003, 339.392563065341, 343.929401160559, 339.892635846569, 339.123423311404, 348.357096391345, 344.412958363622, 346.353643069521, 342.5345120745, 344.807191009795, 346.018661423731, 343.253495801435, 341.714857483423, 346.215272836575, 342.759016274473, 346.417983740548, 341.121848896292, 342.488702224853, 346.312195755058, 344.43928174669, 344.169598639737, 344.443175990682, 343.64947554987, 344.739119788243, 340.923851079372, 342.396803022736, 343.646769620058, 341.792853300697, 343.148566518609, 345.958196414214, 344.919287503713, 341.506434871488, 345.0821901898, 341.271485630096, 341.469820787244, 343.533701467091, 339.953950786918, 343.307654526729, 346.879844781948, 341.676711548266, 345.731770307547, 351.153215797751, 347.017371678447, 343.686808019428, 344.516328857681, 340.864543992634, 348.800795026983, 347.005365340288, 347.516291687459, 340.328416539826, 345.953174073899, 342.288194434337, 345.009282180123, 345.084369255338, 349.3820226213, 345.174760466795, 345.557665526444, 346.264435624297, 347.464686914818, 339.571715436065, 346.757262986875, 342.793485949558, 342.392821660662, 347.006575523188, 346.600134867996, 342.475379332749, 343.926191561514, 345.759562485084, 344.593066851391, 344.472644821488, 346.584347398081, 344.370351637744, 339.048638241965, 340.229573710878, 341.491977786754, 345.560435556908, 346.568323845842, 341.675363351353, 341.145118755265, 345.124181412207, 347.737007321332, 344.63816147184, 343.285541178638, 342.455941836086, 339.547114215781, 342.046958012617, 350.78897355168, 344.516553006237, 345.873950523582, 341.505553556996, 340.381158946426, 343.855984114618, 338.932218885857, 342.268587175861, 342.897620586676, 350.223827773474, 344.973896356157, 345.216756240441, 346.226428704083, 342.559104421725, 344.011593220398, 347.960961639347, 341.800847911125, 344.271145463539, 340.885618344518, 341.30825442908, 344.315028835871, 345.631010892249, 348.07699350603, 341.982484615677, 343.530106636255, 338.835495601186, 347.017167136315, 349.333781740599, 342.280474377098, 339.173646871745, 345.08767703098, 337.324768206266, 343.196547137636, 345.96571583883, 344.257128814384, 345.196160738268, 335.859865384204, 349.886994682154, 342.952347999368, 342.605452474152, 346.373369346638, 342.349417548029, 342.606387241496, 346.819112133574, 344.462156150633, 347.288442806764, 341.940243175519, 347.864727696374, 349.262141862456, 351.280566349559, 349.101468675349, 347.4462732815, 349.052916960236, 339.66746032065, 335.728345297847, 338.872313509432, 339.236305022518, 342.893531455969, 344.213093963347, 343.528943731096, 340.659511656168, 340.588670123207, 346.35206537282, 340.507368436787, 342.344059270819, 344.121800110638, 348.643601804585, 343.067886511412, 346.258264829078, 347.149220446537, 348.441389140331, 343.290343290176, 345.874850914845, 346.072637208349, 339.301493880991, 339.539339713259, 345.28966204041, 345.368362164892, 340.318022816412, 344.641626877723, 344.12410092121, 346.034778847334, 343.866427065606, 344.557547124759, 348.402033870991, 341.948010663809, 352.130734850958, 349.380866270873, 343.720494048147, 340.118467948081, 346.880779616657, 348.714871268206, 346.520720017939, 340.694987299281, 346.403178934007, 341.586182924455, 344.773216990215, 341.955105293653, 347.635820861681, 349.036168798339, 348.622853267334, 345.875365529896, 343.456021067628, 343.810179903634, 341.86217075776, 342.517599747797, 339.850001322693, 344.612490522709, 347.279766096109, 349.288623929778, 344.882803587771, 345.864995172863, 347.734216598405, 341.174891017191, 345.232899245994, 343.131470386092, 345.179956484709, 343.356398382921, 345.573778348993, 342.52631812024, 345.228978785482, 342.950633749814, 343.337741781921, 341.837992686186, 344.546609416622, 347.941392139407, 345.502385077059, 348.212368977296, 343.556996987673, 346.481780407019, 344.205309523931, 344.153262325689, 347.624952492495, 341.961094184496, 341.256286748189, 337.941755864942, 341.292505957864, 341.859377607025, 340.3218365414, 345.227975454534, 341.839248502816, 341.412975135331, 342.924269133305, 346.583935190309, 349.00241088676, 349.671604629142, 343.284363122023, 347.765900378773, 345.357747535434, 343.648161975495, 348.830227918298, 346.202485917972, 339.310908039282, 347.930535579336, 341.491923229894, 344.981912944312, 333.439028794139, 343.925292771883, 343.857914893976, 341.289900450555, 339.777953999947, 344.326140937932, 337.914814359621, 346.506914156972, 346.886963520369, 345.808691602298, 342.851685324809, 345.967229305851, 342.235074004481, 339.636357373812, 345.605980191638, 341.983805728039, 345.024326555896, 344.874184241661, 345.704389193741, 345.706346425099, 340.564717535002, 346.816899445998, 344.820786029613, 336.952292859582, 345.423719118274, 347.101725449273, 340.711804108268, 344.121647112803, 339.880979810453, 347.120925563751, 339.683553003869, 343.419640219254, 342.297091051679, 349.608832868305, 342.247126358858, 346.295898736134, 343.121811441784, 340.987177144109, 339.851564161359, 336.821990474477, 343.014515843624, 343.534429377477, 345.088019024082, 339.868753251994, 341.540305820205, 343.999808864454, 343.366209230444, 344.277020725674, 345.044561813731, 343.104173447079, 341.311114550502, 344.738069718247, 350.724773634779, 345.151410297733, 345.436087732675, 340.458490413084, 342.484149064107, 343.106753214639, 340.000837675814, 340.05132085323, 344.568535838499, 338.32462982902, 338.192283772164, 349.446207103193, 337.963652491537, 344.794297490405, 339.710504993972, 340.857489498479, 344.081425403747, 347.61195722734, 342.489867806998, 347.856238610254, 341.309077604105, 345.757208238351, 344.771094626409, 344.962549781384, 343.456543599358, 341.96475700603, 340.564467368778, 345.991456106098, 340.744296729649, 344.565911165677, 342.754107960947, 349.280695594011, 344.63363876869, 340.813607027232, 348.789970521301, 346.600639301569, 342.224677392473, 344.328368126584, 345.77799728959, 345.060554425266, 342.533917377302, 342.305731875184, 349.990917613291, 347.29907628923, 344.174755242563, 347.786416027415, 344.70580068902, 348.08352697662, 346.590149302732, 342.745405679603, 342.397848018368, 345.785051662526, 343.272170902486, 345.394829149027, 341.243792727463, 342.917940618068, 346.955872488489, 346.18212425569, 344.535718307841, 345.934323460236, 337.273744243005, 347.84396075867, 343.231157366098, 338.451237647154, 340.919175567618, 339.033920554465, 342.504882842906, 340.417865930254, 341.252909233171, 344.736134303086, 341.944671964262, 342.150606862638, 345.351513768223, 343.542088046963, 347.366451173914, 342.057922133141, 340.717711734207, 347.142491777064, 346.029533144037, 346.083522088289, 347.833839601181, 346.422978070562, 348.592865264125, 337.408017739516, 342.82272619746, 343.558612699208, 341.787001072316, 345.933587129665, 338.94607119047, 347.035816498953, 346.028558131081, 342.265599281672, 348.921890929174, 345.648855614665, 346.339815534204, 337.125485478947, 341.52874621376, 345.215955552198, 340.844883102491, 345.245985093916, 341.335292104645, 348.312945100344, 344.156314299453, 338.7769973141, 342.06927926878, 347.885065547815, 344.470408548031, 341.503139832567, 344.25858876893, 343.775958043033, 345.591289323215, 343.159490088078, 337.779892606055, 345.010971131457, 344.801029228506, 343.442413910683, 340.952100475664, 347.533880909302, 338.978790930055, 338.530949320164, 347.37306104242, 347.002454048779, 339.89801038745, 346.519141691154, 342.582750204671, 345.375940311691, 341.069147711312, 340.0802120141, 342.311529807063, 340.022301447748, 342.524884415597, 347.689533259154, 339.144373796732, 345.399011146404, 340.97389975494, 350.827759566849, 345.648174373323, 343.28480463876, 343.971512955318, 342.023593159857, 344.711479925408, 342.118507426956, 347.060913421754, 342.147508716694, 344.169543416931, 344.813353730523, 343.091107059348, 343.468385861742, 341.419059626424, 344.696160085297, 345.25497608292, 344.703277913437, 344.294822597642, 344.218780813049, 345.905088561959, 343.161421743036, 343.003089645991, 343.312652139781, 345.49659556097, 344.374852147876, 341.782518803292, 343.471163074434, 349.177447865838, 346.531890940526, 345.181737572254, 342.768079637496, 352.106107146705, 337.650808120042, 340.709055200658, 346.484969392098, 340.297387143449, 345.455502589008, 342.885903683468, 339.559300728108, 340.347231384181, 342.149530696327, 344.075667484182, 341.22107082507, 342.29055170407, 337.986196085732, 345.945646192007, 345.059544857307, 340.929500644494, 343.218828902013, 344.929716074993, 345.189390329836, 341.306581680604, 341.570384612821, 339.702760601829, 345.320067339072, 340.40249954749, 346.715914856146, 342.081758780334, 343.127992094435, 345.782794508469, 346.298947658375, 345.358937773397, 340.974929260816, 346.78568219645, 351.393559853726, 343.066376210575, 341.708841862867, 342.011915018743, 348.329069334315, 343.940945086307, 345.515711361395, 345.485724553484, 344.03215178789, 347.897914293283, 346.131190113484, 339.875319539152, 342.163029087895, 352.442786317804, 344.429954394615, 341.420958887609, 349.288681400777, 338.793721378635, 342.401013060006, 344.471773092047, 343.380597275782, 349.271082981944, 343.571073382827, 345.179415819108, 343.233794516546, 341.179229355547, 343.04238045479, 345.164624205589, 346.206062401163, 354.876408288565, 349.777219203262, 342.637405181311, 346.656335896882, 340.582564602662, 344.310765802194, 342.183918769225, 344.050301547368, 345.601852006354, 340.650989279762, 349.402962861438, 344.140529355503, 340.075422678458, 335.079020483766, 342.550937539842, 344.282213181581, 343.74846478451, 345.617360708202, 344.038430605892, 347.882259865661, 344.436688863847, 341.277352335078, 340.919070269765, 342.821810330174, 345.250709883046, 343.333557821138, 344.024746784466, 343.225209417542, 342.710479430317, 342.856998631811, 341.729175567848, 347.996820864479, 339.248297845268, 345.519049733165, 341.252090082996, 346.836615671653, 343.833695300341, 343.24896416065, 342.257610400333, 345.194143542016, 341.037258489549, 341.622505990749, 340.093241476825, 343.400746020138, 341.743757461447, 341.874664014825, 344.104914564353, 342.818439040511, 350.317237222178, 344.296778362074, 341.099937169182, 341.513995721566, 347.542558073923, 344.303525460248, 343.571698522153, 344.927239065843, 343.652696449992, 346.218414899982, 344.944399046622, 348.740346422096],[146.459306003921, 127.345026601293, 119.926429756022, 150.029923308032, 126.286443252025, 169.28776537737, 169.742118511088, 139.616219025277, 93.5922090835273, 117.02418362494, 122.524144259677, 163.555961668016, 117.656286167526, 159.439584766409, 121.996986669009, 138.505520821364, 98.6124609881668, 119.411899084709, 89.7800611310131, 106.227204157322, 137.267078423751, 118.827786830986, 134.148412601051, 100.995752169867, 141.092851068848, 102.22581068149, 103.747730061528, 167.250466723453, 112.099686623699, 146.394130363727, 132.092561939518, 111.797005116135, 126.202024562278, 128.772388997699, 142.450960302281, 138.496171484506, 151.833212597939, 123.561192285242, 126.734414489691, 134.649179948578, 131.86472850818, 110.651457900487, 117.700889330825, 152.252696015542, 113.944029688279, 126.352176614611, 163.348283895703, 120.77807469752, 129.018833407093, 122.713384615759, 119.612960716023, 108.29007511566, 141.349708518751, 114.456317959416, 150.28686529244, 102.563667092841, 146.781522201733, 144.500744777374, 124.780487629235, 125.287194519727, 133.379359679812, 114.980518590019, 155.069874043402, 157.726000163132, 128.835900153276, 146.396517267764, 138.513845525525, 134.82913853091, 140.980623910362, 100.262001746258, 115.373053886128, 138.201216998219, 92.3900037407082, 88.9606373322938, 148.998311434623, 132.55020713088, 141.60350892983, 102.080927724554, 119.737467635834, 99.9267173951562, 118.929568234156, 111.654645106197, 115.284297286424, 145.293053064537, 140.841810176396, 125.223331794557, 100.381821621941, 149.155033211534, 173.952808541714, 137.016841138773, 138.66683058278, 105.652968663645, 115.871982401139, 131.951356049844, 160.687766761175, 132.209633010551, 150.764809266077, 134.899236231003, 121.976831096524, 119.458746160835, 129.257338861077, 163.850514318088, 123.097600618506, 159.892006308309, 130.547957171895, 129.763344260775, 143.300381496576, 152.204754945115, 143.201817619377, 138.669356785022, 126.656571633962, 134.262565735445, 146.591357315365, 122.208723000384, 135.825037975827, 162.439992362158, 126.449791895992, 127.588411258382, 110.018929833902, 122.297404201669, 121.974252198783, 160.060926963904, 149.967197399757, 149.491595965455, 141.898702508317, 150.018121984924, 132.256820138944, 154.578886330682, 109.184823148628, 110.674968981372, 164.327417854279, 100.809959235585, 129.825313786558, 131.21849978237, 166.482540038633, 109.445067072855, 131.490679957306, 148.351561700754, 147.451463027346, 110.757441844753, 126.25772084139, 110.996962722931, 137.946810612147, 156.001986447463, 132.287831203402, 110.606785500187, 119.028352780697, 115.36250414688, 128.402932378212, 143.742001537584, 108.315096945606, 124.303120084513, 136.166348390199, 129.362855004591, 103.401911229609, 123.365434532047, 112.786228151955, 135.320735566599, 127.424072293994, 120.901405961578, 134.888273229122, 150.514701068209, 93.55850834481, 112.641919001097, 149.585145989596, 131.508582349161, 147.055603880335, 130.372568346392, 133.893141577316, 138.677996246311, 144.169722963605, 95.9064058273911, 114.087206290795, 145.033435245348, 131.91774676433, 107.441334277906, 135.651414360329, 104.434937106283, 129.928879668447, 133.606893885253, 113.247994759455, 109.907506971414, 131.737441875823, 129.433648463108, 122.378328006263, 120.645602802398, 117.55730672359, 120.731527683298, 138.71446890098, 123.01679171315, 153.669389478499, 145.065502634813, 106.51119496305, 75.5687751957224, 113.513313347092, 95.7803123517691, 141.419036532288, 121.380179336956, 146.387092717819, 158.643047721502, 124.633114603787, 111.296458871798, 121.269017219346, 124.990753025332, 159.665546493749, 119.146797254358, 139.245515604283, 142.053550675791, 111.45428120914, 122.230676653308, 125.9109170662, 156.888677189098, 154.274903351062, 128.454989846308, 135.587570292501, 125.391365959417, 136.237247801013, 134.870390972985, 129.86243476131, 130.984659920287, 145.87957045402, 122.082447997913, 129.095456694492, 112.631120319751, 107.926078812302, 114.697952730839, 117.92492215308, 129.942658298841, 118.312091903609, 103.197272543231, 144.201320297643, 125.989815224063, 144.721208530651, 127.242033597919, 130.229633871983, 142.978047225522, 98.7828936381665, 139.951898358165, 102.411423234424, 76.1015232330842, 120.799760186293, 142.875972325417, 135.347503207311, 118.880847512037, 150.19454605315, 151.006767761156, 108.999529728374, 142.951612201102, 135.03537835567, 127.947861383084, 116.231443505419, 156.077215665725, 129.059248681039, 113.603436941909, 131.354415941852, 163.659401096469, 118.023689318666, 100.931070714954, 176.397954295424, 158.140528116507, 110.020946168283, 133.887920259471, 120.062335084753, 136.699042940265, 138.586947284928, 143.699589561261, 145.187583506679, 128.663499214332, 99.0912438890222, 116.045139354837, 119.279104243807, 139.137044161719, 118.474042727862, 125.735443227513, 150.966421387383, 133.85259592274, 84.4510756843095, 128.655887246343, 171.168309160173, 108.693742710376, 139.317853117549, 105.53833372333, 149.243933104465, 147.268267394818, 131.950168692806, 157.988908612722, 116.451470540755, 144.792720873985, 163.162375702726, 124.61793593679, 143.133030482268, 146.393540544394, 135.006595807211, 150.422382842289, 118.63472442465, 132.501231332742, 109.796278991245, 158.641144066901, 110.39970104661, 155.150533094943, 144.456089528317, 101.96037491491, 125.592342944346, 103.316083336405, 125.793978652427, 142.337409982085, 134.349581002464, 150.307684676417, 114.82355352664, 152.854655455819, 116.480041604275, 105.373428730148, 129.867583786073, 139.706918908966, 135.636190101732, 135.686968501009, 131.410674481948, 117.945064757581, 140.632369807273, 154.921784103079, 113.484564666882, 146.583601572092, 104.289886473044, 119.61957578489, 124.401114526827, 118.795442618698, 128.657800358647, 112.149575191216, 144.151634173452, 110.328188953782, 149.255261247885, 123.484581129603, 140.874439063701, 123.616602306565, 129.61506231749, 84.5650779744287, 142.633685108153, 131.793238939845, 142.934172631953, 158.217958469558, 120.297361906303, 145.202194586774, 104.068425278631, 121.626379596765, 149.934165376179, 145.50638899833, 141.91575637762, 121.174546111421, 127.139138955449, 142.4517279847, 141.802600655253, 136.76178990938, 132.561703492677, 104.901712718634, 113.644109990504, 103.141569125071, 113.236926283338, 157.781244873393, 134.833210185119, 160.930144728609, 131.507937461078, 135.283122207585, 151.556478808535, 114.82974358047, 142.343442025295, 147.844805286484, 150.384440123417, 116.681507484908, 130.058121611841, 127.718662545047, 151.945106811431, 109.518837035273, 123.89673729484, 133.771820107737, 123.392800275373, 139.194038793449, 132.016725790872, 101.548349152281, 149.036557146649, 126.626846207296, 122.84421855588, 166.08863473061, 184.968865183561, 141.142398279663, 132.751905203949, 100.963685111765, 134.802203235421, 109.526776168737, 120.926041949806, 135.514141256548, 140.666194696617, 136.716288631573, 135.567398469041, 123.424606834945, 120.931184981904, 164.195069906969, 125.392558215053, 107.066979847748, 152.216662242556, 134.908348936986, 127.01977638666, 148.141636574677, 120.279449267137, 151.536036725146, 153.601050236945, 143.884235248118, 136.321470957875, 148.286089533488, 141.121181427739, 138.103884654279, 171.882648599799, 144.95318716999, 139.594441164294, 114.954999416896, 118.558076158385, 103.92545789556, 145.073675043593, 136.132551313899, 128.576297543374, 153.743288875005, 165.639735619579, 105.915490735721, 122.297691073704, 137.807875881737, 117.592356683843, 113.219409064545, 155.521055377991, 119.000219146075, 119.452568125955, 108.210778639634, 84.6798972151332, 147.423402228426, 105.579418418942, 105.054228290147, 142.682182592801, 148.164729679641, 144.058375346771, 143.95559472068, 136.228059459349, 150.37588300744, 150.987695841896, 163.929554117241, 129.108663818949, 121.679884536903, 151.19818944202, 133.850675686775, 117.579162711399, 127.233883732035, 126.886520815559, 138.571135522571, 136.190029917963, 168.888221502065, 146.322548859732, 130.820103180374, 143.714936257079, 99.0527280944503, 133.386572391922, 164.672970986264, 155.301228095153, 164.675065935386, 122.036689641611, 108.663852482401, 145.402929449345, 123.069680586095, 130.541145264451, 131.814708374044, 122.253396917757, 141.980162069527, 147.534897305352, 114.852365254099, 123.810039916586, 105.186700085722, 144.914690123573, 136.63701309004, 144.283444295605, 162.422101675174, 104.586704755057, 122.587552970609, 129.432084571452, 123.352926392499, 142.445346075145, 134.936256837717, 127.143258037646, 125.409051472719, 119.505249249801, 137.638538678298, 136.290444638393, 158.428824677903, 133.583872067793, 163.936609044116, 128.296401968682, 142.195180635304, 128.802947399053, 129.825779665824, 144.96181738884, 123.983232861327, 125.776306620538, 135.11341751624, 141.86019667269, 146.014722257133, 144.753224200208, 147.051048088977, 133.699901260847, 138.028913763688, 136.010966233681, 119.094877848385, 131.252492135622, 142.572729579407, 149.314242149893, 152.338344651716, 141.014696816964, 110.745548838566, 110.042628532957, 130.321536736576, 132.004972348307, 128.620766263704, 142.302960601442, 148.859406888081, 126.163256092204, 147.517019607405, 98.7018730281019, 121.738682055845, 119.447555567155, 126.075651316102, 120.339456667226, 127.99782885723, 119.805200951777, 163.329646334265, 124.325551103564, 149.372482936366, 133.357948213832, 145.294689348671, 119.753076340092, 145.040412456467, 114.084279543978, 118.665802349496, 112.906230431467, 156.277833393808, 148.265240842431, 137.906374757244, 105.834206578777, 113.51822186324, 105.502224018247, 113.303701534389, 113.070487289663, 133.269950528481, 142.631706166163, 121.255064446155, 147.794128245102, 141.021547637139, 130.230397794168, 130.680294876179, 126.290651664335, 163.797666660121, 128.392454942156, 150.02047460543, 114.96120573397, 134.332542938628, 145.102188237113, 152.880297390817, 154.61090019635, 119.189255725424, 136.344679491878, 134.156296803813, 134.469824953732, 121.915987438904, 123.829995162408, 135.019499360432, 110.471768300161, 131.64538302248, 119.494016593422, 141.938159414991, 128.497410474755, 118.795719476353, 122.143969472155, 125.879437609596, 126.944283797574, 140.424083154963, 154.493176879915, 143.578317924835, 137.718869689152, 131.220551355402, 115.38976904035, 143.005987433657, 132.778379118934, 106.040499913328, 100.468352924238, 113.840586702714, 156.58434279979, 111.520545490584, 112.776321109323, 160.088651121854, 130.237148204882, 148.930352132566, 122.031225368527, 139.318833794513, 149.919064039604, 130.870713845974, 130.382455844192, 123.633573500038, 134.610850707107, 144.53255672373, 142.354510938613, 125.070533970156, 110.523202375603, 147.886315374814, 132.289465258406, 115.467042618923, 96.6039549383332, 120.022571288148, 124.620007544406, 138.72071630799, 131.769318962797, 133.326137200344, 103.844059664279, 150.184819130195, 157.966965136996, 162.334519539681, 127.805010934322, 155.83512729108, 153.46590075125, 152.344024835791, 118.906356366003, 131.052541502213, 118.472812689377, 115.52704286032, 128.086248683325, 116.014056283227, 154.337372185535, 135.539742790465, 141.482951564277, 137.574185934265, 130.70850480784, 96.8235261662304, 106.436452825007, 124.740452849424, 122.148508991398, 148.529827416325, 138.652255124559, 120.133435934505, 122.054362449521, 122.412346014799, 149.092765647439, 121.897769801211, 108.615396193261, 112.100414776156, 149.769955537179, 125.576859466276, 127.661025133306, 120.881465175957, 111.803599703789, 138.604446767657, 133.256515733162, 132.983559967051, 126.317730085485, 130.066411125716, 153.727512468849, 138.790590440919, 130.431561936624, 117.421371843385, 106.26044770811, 141.729003085361, 126.621283275583, 124.797745181828, 102.905749617048, 132.427726459991, 141.442838547698, 128.169178792931, 159.978333103462, 164.34808044924, 136.10398261876, 132.603729564841, 126.324445434864, 121.655736681888, 162.066746367382, 129.967552904595, 129.682625401853, 109.247018700815, 120.187540728733, 129.623216511171, 112.250053027545, 127.827505195937, 126.902559233327, 132.336523631934, 124.963393125344, 136.46999221375, 122.451621574881, 131.294922868452, 136.605254365167, 144.346171861131, 134.374112748058, 109.507475596147, 146.332505134457, 135.849605710305, 104.850944161074, 159.247187579844, 120.29631650755, 119.725578079241, 154.030934681883, 133.440134820472, 133.726524267123, 133.605218948086, 151.769813281282, 99.6412461500517, 111.29306448461, 152.604582905245, 123.771544886093, 109.154642472861, 145.486104231296, 127.862943754837, 149.260429350294, 137.609381217901, 122.993968124218, 110.088646950586, 112.485540919372, 122.46719244468, 158.73243094193, 139.24002292746, 176.050006966718, 102.899522096165, 124.225096029605, 155.379521158565, 135.210528450543, 120.190367689962, 128.388323515025, 142.298775305095, 143.388952106572, 144.300407555564, 121.689495183857, 129.21181647179, 126.093223545644, 168.573958972626, 116.436301595227, 146.320096357748, 103.978828257397, 166.354159907519, 127.737906051521, 148.983378561826, 125.136606070656, 116.451843550169, 133.481523531781, 148.012696336358, 102.807865096266, 155.970581320674, 143.596974259646, 101.375613321614, 141.832243861681, 174.277762225878, 152.730019757976, 98.7552011032004, 115.403502041573, 136.837604511407, 139.249049921252, 143.366058035604, 125.104792476565, 151.266986114857, 138.043215714131, 126.101279843196, 133.127579630234, 132.935935371351, 133.237476803918, 117.599700250028, 129.515596302789, 125.753177367125, 161.807608892543, 112.363343927506, 131.855720216423, 151.483368491669, 144.882730569903, 112.496063660969, 129.310708526994, 113.699518243708, 138.635252698162, 131.611612228636, 127.465513321822, 155.307436765799, 137.46661693854, 89.4427519054806, 141.606724857805, 130.848307971541, 159.210604575955, 112.328653271053, 119.626043485167, 117.911129641661, 112.203334490509, 124.92775786667, 133.817661068814, 133.443982200322, 146.784496531542, 158.937780971981, 115.910075429835, 153.254863864347, 132.043995949973, 129.930234461518, 151.960354497969, 132.586896618787, 101.206270476854, 115.969290089748, 133.912474880312, 127.193998765117, 130.066974518353, 102.772436787192, 122.465040615832, 110.474689678659, 118.414620355765, 121.079612206615, 150.105042723578, 125.712999610879, 131.05647759922, 138.31233954277, 129.977051701516, 106.92116425434, 144.243574143243, 129.894507080822, 130.382183252176, 141.698654972319, 130.884651273435, 128.335259052529, 139.922990073821, 117.064112373701, 157.598819069114, 120.749184794586, 129.774477431326, 113.896692946365, 136.341161218788, 104.875267993466, 150.618124960558, 133.924954844001, 130.862636346918, 150.452279658473, 158.254806595032, 124.52897482966, 126.445869127609, 116.774515844092, 118.287037927921, 136.986908970912, 125.353059388898, 121.579658179049, 106.023200781347, 120.024892638142, 172.659025483404, 109.710113487597, 174.367853035666, 115.642635751312, 128.627938053623, 115.503703785991, 114.233611805979, 126.881155190184, 145.203595130988, 149.536415422072, 112.400689632573, 128.999319799011, 153.82032825602, 148.301659055153, 127.204450390339, 123.865220204559, 139.219569065441, 101.470939361593, 128.777228640128, 125.054668198891, 160.101129596466, 132.993657575705, 135.868237064101, 154.29451026966, 144.43895013716, 129.654079674481, 147.083727812512, 149.904661502712, 138.908634209058, 145.774169918028, 155.421292372399, 95.302451879724, 127.413069490817, 145.537284892476, 129.239954385121, 115.737475634266, 136.814954474303, 146.751682802774, 151.983598997667, 113.772087510666, 166.150201135625, 133.37608610617, 125.533970841843, 107.099229771653, 120.813599412926, 115.669195796788, 149.715181461977, 118.830114564056, 163.173231461765, 114.878579945108, 116.408382809993, 139.911071197385, 143.418030145555, 121.415556044604, 132.201191826787, 111.240573148898, 137.96743342482, 157.258145045799, 115.288196111503, 143.188603519416, 114.884114310126, 137.994474880639, 121.00024860183, 102.019425795333, 123.781732054718, 139.805284154613, 118.281407541242, 133.856728010265, 161.194031974522, 86.668344361976, 142.905194795843, 123.247001500426, 128.349346760041, 132.930229607694, 141.861987058397, 129.075220681051, 165.786550177244, 134.221263831189, 118.333095966553, 130.912191447503, 115.49041931838, 112.878418126656, 118.228761297134, 135.250220508139, 109.162574514854, 144.303915530586, 112.241861215333, 158.723316009478, 128.364922514684, 115.236942613754, 147.261771564453, 145.551249269448, 157.419664423383, 137.018944218482, 122.720527554722, 116.360537537033, 129.191562750264, 140.597344094171, 133.485467239385, 114.425742971279, 117.393133766389, 165.197406755711, 120.484185625719, 139.528021851853, 135.320411774803, 114.156412335003, 155.603545145796, 115.994686963654, 126.700714879932, 129.934608827942, 134.455269665253, 139.80441846922, 143.11301456336, 118.392455563455, 133.847643432325, 128.472447956075, 104.996746174836, 93.2196016030483, 136.81238868444, 122.717965664282, 134.344546565616, 115.340964720375, 129.760814669026, 119.334525336379, 122.699209746204, 97.8030896314831, 132.012271548579, 132.828172417568, 146.591982637949, 118.394351824581, 156.664090547763, 130.922479003296, 134.187724782257, 127.114820789065, 108.324767213081, 119.392498511282, 113.28047892939, 136.226667012255, 128.007430338747, 135.133257379147, 117.690802004394, 145.358476209152, 127.649431256295, 119.816537660311, 158.441790081867, 167.211907868093, 140.695125483813, 133.267984241959, 137.048017954809, 118.441898698947, 164.285138691714, 97.6352912647652, 101.125401393761, 151.847740403794, 131.736343824437, 125.588836629109, 148.362722275344, 138.45211897263, 134.0674632845, 105.281335506453, 146.816927822427, 96.8620242411988, 151.414154015797, 154.533781800756, 133.335771736369, 149.297207940848, 141.2763769969, 104.526901440706, 103.58438625808, 103.865364108415, 176.165480620065, 143.867916189935, 124.726950103184, 144.448858371895, 118.786943282704, 134.166498709595, 139.166951457062, 103.999846887124, 112.119383086191, 129.887883459136, 135.219718595555, 110.711616648403, 150.04990075862, 137.188264886803, 116.305355724581, 138.260308819143, 118.77258519459, 135.907936381177, 126.94133711591, 137.092420830484, 147.14016164984, 126.136371932431, 168.895214909912, 144.045041125157, 155.642779106657, 131.462989577897, 141.220261600686, 90.6353619982704, 153.703150126582, 131.029502242127, 140.217643367765, 112.651549640181, 113.057090779704, 146.497741324612, 115.09057726483, 117.255166993415, 115.805842318798, 122.11626411768, 102.04771875086, 163.353014668723, 122.299921273957, 141.519173166141, 121.818968797679, 124.776333421288, 124.619110406026, 138.504473437532, 149.220969098199, 110.496814864907, 112.263083583919, 105.117655373579, 139.745046085842, 165.988211179079, 127.657627547517, 166.102735053051, 155.422676368723, 143.69299488884, 124.729899239001, 122.184315475457, 147.020909867932, 119.620833162597, 90.0500107889506, 163.047337181883, 135.359036000047, 125.155669599268, 122.469530261341, 126.690860853485, 139.748115341696, 117.521536855956, 123.324311774498, 119.33683288884, 145.870754105849, 141.586849748858, 105.276405964077, 131.865642573123, 138.776572717851, 128.789708836914, 109.984101602759, 151.870959977455, 128.773768058331, 145.059462166913, 134.375958097052, 113.646787437097, 140.374688942656, 141.176026295502, 138.157669475115, 146.36280978416, 129.41294889234, 150.85986411271, 125.83198011241, 130.330083960811, 153.770203372897, 143.56735745056, 146.319750433917, 145.63316397121, 134.29511070035, 121.1329139429, 125.208150636502, 124.872717617404, 139.888681263852, 123.641368036668, 142.92060704671, 124.630514370463, 127.998300339218, 145.92854014379, 140.941451123227, 170.262317696201, 136.237987564964, 128.322809579016, 136.795848531269, 163.905819079517, 132.068423092494, 124.76358533948, 110.254379694978, 197.815440374018, 145.867546384274, 142.702592425755, 145.280427656733, 156.777657982623, 145.067019186805, 147.825216949997, 108.667328359156, 125.225925607398, 124.525631752334, 159.750929656369, 150.741834087319, 150.153303508604, 125.409951690488, 132.570287729582, 122.04499291679, 134.645562583035, 126.891897701678, 138.710616470423, 122.828138452653, 129.98424216948, 143.777582336017, 101.211435377786, 142.861105939736, 147.151477704172, 156.375057742103, 134.958333329212, 116.919315682372, 130.241793667713, 130.53948435941, 136.733378626653, 125.154456333672, 128.700985050086, 99.9390302497718, 129.556836026531, 125.541744970522, 146.554845699433, 124.81262136656, 165.044706247691, 147.122506668547, 134.658836510729, 170.323998226939, 141.745903675109, 152.969293793015, 133.785278594985, 119.268399017207, 128.110809642067, 117.584322883033, 114.322498428242, 125.085845962502, 141.171583936598, 120.795886662194, 123.000370925638, 145.80963585559, 131.544111161704, 120.016057581189, 151.797914462438, 120.577928789384, 138.397499273702, 133.061742450115, 153.628236918348, 105.644270923617, 136.781534619188, 164.721588167903, 161.339922990711, 147.227683908754, 134.577932232962, 121.482364518326, 131.983288373855, 135.913208804296, 125.4492979157, 168.101360717338, 115.805425875394, 135.346044586252, 135.053283928506, 171.951520623506, 117.3115661443, 133.492470330192, 152.517411175186, 136.551331546839, 126.386714056251, 147.023104689379, 118.744117245073, 157.225146552661, 133.08035868948, 103.424221256957, 104.376966932638, 131.214506154661, 120.844553405688, 158.382317984781, 117.292728302626, 121.650086207742, 144.592493809737, 115.862976589093, 123.851142483886, 137.989073348761, 150.844726290708, 144.936521022602, 177.287034464334, 124.933749919085, 135.955966033619, 129.202423155968, 124.273425244959, 156.741088201034, 111.270000536484, 142.417966926522, 121.235608973537, 108.951641690432, 119.104425709764, 137.997450180586, 133.800644337874, 142.462042006513, 131.097434114125, 122.830871147841, 144.997729621867, 89.9988804070352, 121.01295883957, 141.146664668826, 146.959982807415, 133.065826849695, 141.623263505514, 123.431826898943, 103.588268288599, 135.343643412792, 117.485018408612, 127.704739062774, 155.601219098796, 132.214746316056, 140.733664687478, 135.827425152893, 149.278264528325, 134.197673326453, 159.781300983668, 129.267305938654, 125.964357990904, 105.585405286164, 98.5068532307005, 146.377203313613, 97.2369745928592, 122.356712472828, 78.0795521338504, 150.673766408095, 154.307295357437, 161.275735342298, 136.681144167128, 101.547436339174, 127.003867242836, 178.676167497413, 144.285497043943, 125.945660590314, 137.262360056593, 119.429236177559, 140.605358122411, 133.582826278679, 130.056475120106, 121.369834527385, 127.413177506846, 139.594735897482, 115.59885751087, 126.688910977502, 176.244872290628, 127.450535931117, 111.660210593507, 134.414074938844, 161.258451456311, 121.629399873946, 153.996749230578, 158.941192975606, 111.287677181046, 138.702744690768, 130.627696347621, 128.128513443712, 146.14416763852, 119.423619053868, 131.143966823735, 106.61660856551, 144.442908841394, 130.018744033039, 121.706663125348, 140.810927291764, 151.823208212086, 148.498034319318, 140.570137430504, 106.944964358538, 159.634682248849, 147.18119978778, 130.011841844582, 126.144389668344, 131.903065208156, 120.206808317455, 118.490592010413, 123.186868890669, 123.667464634304, 101.964948457964, 149.61013490882, 154.751554467705, 128.444219111485, 124.35027129859, 131.093318125993, 125.693496482382, 138.779452077923, 177.403238544358, 91.5120132848048, 133.544829059702, 110.910365138291, 124.882013801077, 111.947219534225, 149.249748242092, 140.91767072097, 120.244321716052, 129.726168311879, 139.534334995328, 127.460605475892, 152.086587012606, 139.990915744447, 108.207518295771, 136.838883003549, 130.250462341808, 155.87740920764, 130.201776623275, 123.433414430784, 134.582017640667, 169.989452760771, 130.764893536893, 156.122830362796, 144.432617233082, 130.831495314255, 139.764576533164, 130.277883227322, 112.265430633776, 121.4897076807, 126.051616995863, 124.383226027765, 135.46626800497, 142.692624931155, 96.4201665084672, 128.958216914914, 108.623635959817, 108.940528283396, 115.709107588445, 123.568074298924, 125.192064423998, 122.85604780491, 121.950547125446, 116.416404464729, 129.122338139328, 146.042990970945, 118.809791817546, 135.328663261263, 140.832019569483, 138.379677571589, 141.634566199249, 128.649140320739, 121.530547883134, 120.130762142116, 137.892952772259, 128.27106613864, 136.676503886347, 143.613875485831, 139.730440775823, 127.331208595126, 146.774764089063, 98.6431971305453, 153.402273829125, 121.729063482376, 139.587715066436, 148.126802262119, 123.357007141203, 124.936379681451, 144.155278851927, 130.417437980471, 102.861293897408, 106.358506011777, 133.125576304773, 127.800480875842, 133.851284494631, 108.674813170283, 129.755941502259, 138.926250349181, 139.176649530528, 131.147675599487, 105.870955857315, 129.35353581562, 127.766821229322, 124.778654117366, 138.856173067039, 147.303082383454, 138.828473558135, 109.110029084354, 143.491309960434, 104.671692854364, 102.893920870228, 115.227402075408, 128.476059299058, 105.530329535097, 145.985828896685, 130.200330173977, 107.604708789363, 121.16114799251, 135.137661390501, 142.674806815476, 152.267625315436, 136.129318144075, 139.517778007322, 166.351314448347, 133.675271174358, 143.346924184311, 99.2297276211072, 144.986481373054, 114.099966805535, 112.531774238037, 123.669357545712, 131.016759276188, 119.240549513829, 112.404518181373, 130.604886236324, 122.969153838697, 133.234569205461, 145.435714441765, 129.448083542274, 117.237106718846, 144.707563848588, 132.593244743791, 116.309093929825, 129.720010264614, 140.297526457517, 101.343681180548, 152.781219491528, 117.153895348903, 155.980245404136, 122.670631243636, 150.596678784465, 155.670757744555, 134.870470568314, 149.278870170084, 146.05976981925, 125.777614274911, 133.213060737957, 116.852632102909, 121.533355151929, 130.469971815855, 128.335760698581, 141.474086744992, 131.224355372529, 112.475466942422, 136.615315057783, 110.69718303028, 140.121630061211, 129.693477562577, 125.640631275634, 92.7040071196538, 119.543338641626, 152.311723760275, 138.655946876602, 103.802096677035, 126.904513595895, 115.582557212483, 101.434129310928, 176.78958142432, 94.0029910330335, 131.275760834942, 139.229257888398, 131.40298037982, 134.53517410572, 117.142447317072, 105.053989297942, 140.604466988947, 134.916784314245, 161.178872473259, 126.826559673542, 129.903290672708, 179.72497058088, 127.154154904371, 137.899416912524, 140.980659749307, 135.995404898484, 131.376776116519, 133.605144094094, 114.900875894274, 129.60220479174, 96.8309032353929, 96.322747295989, 106.689453417304, 145.106838412992, 128.321159512514, 132.759375425479, 118.217270671168, 123.0654086814, 135.810915879374, 132.794471466502, 134.437899587023, 130.730006023968, 103.49263397353, 135.669237483373, 102.896718291388, 162.398655578259, 141.296347508623, 145.203008622459, 154.337060840853, 120.240441110162, 142.163447094801, 146.584621040358, 149.996993956249, 129.999553353748, 130.161357603165, 125.708985941561, 121.31428101512, 86.0621501666262, 135.606917260988, 132.71144103084, 135.680273453875, 97.4472071022211, 102.986648755682, 116.204639995272, 116.286844663994, 145.214328116235, 144.864315235055, 149.265294610714, 131.322717799247, 142.878314815355, 133.212296154623, 140.809110203202, 164.348852071993, 140.280367952906, 137.388556996957, 124.675340429846, 148.172801198924, 139.004572669426, 128.122863488172, 155.602214130623, 96.1501260419467, 145.21450267386, 118.406425153862, 129.039969773817, 150.755347803808, 118.979462494725, 115.686368723088, 120.172518055147, 128.095060465395, 131.944097420079, 117.839268113137, 160.027264861383, 118.123195114086, 147.178052535277, 132.953852543489, 140.706325401628, 119.203035430185, 122.244609511298, 129.043533178541, 100.243905067683, 129.129820174689, 146.752184849144, 171.105575366889, 141.103000464953, 158.835282769988, 117.634747297412, 130.465747220561, 118.327472435267, 149.075657759567, 149.99617455722, 137.299884679411, 131.731562805874, 138.649141904161, 148.845009446558, 127.687772477877, 99.2054597666643, 150.495473138974, 130.839484561797, 156.368135679055, 141.87819365289, 133.635457710047, 136.877472542626, 140.717543933501, 121.500043769422, 139.310267148658, 144.601452315816, 108.751506483011, 128.008491737322, 136.031680438012, 154.7592229524, 115.218397574281, 132.166473253303, 140.215463074955, 136.024584199325, 124.493491991088, 133.420414748428, 116.509662303212, 136.051160443017, 117.997495255866, 163.591812097453, 183.424599958563, 133.184223414762, 118.39142528355, 112.549215922177, 138.408089961848, 116.930790895906, 146.116467656481, 138.08351975542, 105.423726935742, 131.135804821451, 130.062541924338, 112.718130370317, 102.717453046499, 111.214709332446, 131.843430903988, 117.612786139984, 159.008490419999, 139.452550387949, 137.808822692396, 119.919593248659, 119.273097772298, 135.741104807967, 151.144918725766, 111.059473027386, 152.323519804311, 125.740166928765, 133.151602312002, 151.454620112659, 129.966548274533, 161.748282739039, 121.609474799848, 146.158297481847, 124.317066224237, 148.352648576494, 129.021937663718, 114.1276537311, 153.669018271327, 110.621524999188, 160.182819182217, 127.633350618438, 148.665501656836, 108.841824002639, 133.530387350314, 157.237735153477, 122.536948653449, 136.288343072234, 148.995383449846, 134.492221653696, 144.053855860166, 107.162732430636, 101.931539779747, 145.470194876587, 123.800020323192, 132.774918775957, 126.267318718529, 147.676573423226, 138.492723879683, 137.971412451576, 118.674702723074, 127.074200074572, 138.454259835011, 105.822822948153, 163.797417374811, 177.275307217436, 118.104422503539, 131.49396882505, 164.467572466385, 135.79298640643, 130.626341562325, 131.20882347212, 124.283187366244, 170.806387420593, 108.043115452819, 134.143884928389, 129.484563414829, 144.848646764977, 150.95727858144, 149.835013283025, 126.084645882677, 171.835057885243, 145.994306659182, 117.100868203895, 152.653953366445, 102.240817775775, 148.227852174295, 141.688553919756, 154.53981610195, 146.973512834707, 136.666975285165, 152.464889585308, 152.60593407506, 140.438648946891, 124.869623688055, 142.768944482782, 115.428272302261, 165.920856237699, 104.434813844901, 97.172649502067, 110.658385452052, 117.824781020887, 132.114130708958, 99.5642154686807, 98.7814514316355, 154.553740940695, 113.664256127033, 104.925529872315, 135.657161405987, 116.443338758608, 150.252442614039, 129.821662869155, 130.209658656247, 123.841137712602, 121.439813259566, 114.097721312045, 154.929991051633, 147.774097844691, 142.129537384348, 155.409888928634, 124.301985296929, 100.413225307977, 98.2354196021037, 144.389666118136, 148.908982781973, 130.932530054192, 145.756527969853, 137.751010203105, 148.492064568566, 127.361548275708, 153.706931667015, 124.054667414397, 129.682887836474, 139.571875049038, 94.1618929062506, 129.686975625402, 127.813518206234, 120.318946434473, 126.483714845659, 115.245175967576, 136.044711131302, 108.72894126394, 126.979888331498, 142.843759257987, 126.552138985981, 150.789328235974, 131.22430874548, 138.102037778295, 111.602064199418, 119.250273835501, 111.090024485015, 128.452851000814, 118.961823652515, 123.124844969652, 151.721293153225, 136.574863595218, 142.098941026698, 142.294799016076, 150.282123351701, 135.321653153295, 140.985588943416, 132.718518894643, 151.564064834647, 126.090181458479, 123.661296899891, 149.191557685205, 112.736084582172, 135.711227177506, 149.681901704913, 103.646613494617, 104.092666175781, 133.627897612178, 129.191420960631, 127.962223782403, 146.891145274382, 152.938627572308, 155.854855388041, 139.641148315062, 117.447587431683, 99.9219681423857, 125.616400747056, 117.647160807939, 167.77084736124, 140.898404218247, 111.428862754639, 138.109445047997, 122.301242049236, 121.37151382598, 118.167317891277, 98.6117232453621, 103.288923795751, 133.41431082467, 121.917842154709, 143.307828315391, 144.335600691994, 121.320349678967, 116.594489097035, 131.667302092662, 118.250349791656, 132.76804129799, 130.000424551563, 143.007316924178, 144.288894521498, 127.092388482623, 136.076145344222, 126.50721782936, 156.033076843463, 133.266622379603, 161.323148520779, 125.480709219396, 159.346676905231, 110.720787605823, 150.916471395997, 144.104526884438, 146.84383483753, 134.572841913892, 131.987940016093, 141.691941546196, 137.096191749336, 134.913207485439, 112.462496390091, 126.41713637603, 135.917764633194, 135.755121300274, 141.600637844442, 117.312544043843, 120.356154186665, 176.529593163419, 127.138429720963, 120.059168373822, 156.89462749823, 133.683819048664, 114.339083961108, 135.18030463979, 145.445555602509, 161.59775998616, 126.704471714043, 117.657692062777, 104.145088295375, 140.778141754375, 118.813513932945, 133.238248723015, 120.201013993669, 157.297209799878, 109.826573671044, 115.148844628429, 144.490146426782, 134.982969109791, 89.3058956960903, 138.480711948643, 152.425581023767, 158.918191075635, 106.244261964255, 154.475052663102, 109.173011451731, 130.848503193321, 100.139534955718, 153.974348138342, 118.061792058507, 111.723631842422, 142.507557364429, 146.392395739033, 130.360835374848, 154.894606644545, 119.019317649295, 118.792067677165, 142.773496220209, 163.794647638353, 155.086454045701, 139.47448375198, 108.86116456148, 158.0392312033, 120.692454808886, 136.072108580503, 141.445378756972, 92.4413273917887, 143.572022724332, 130.326958622004, 87.1463824783768, 128.705778037891, 134.252539394513, 160.728698261243, 126.219271727547, 111.538649712643, 124.140991352145, 124.391481172172, 137.744942561669, 135.50802150712, 134.54465693847, 110.866692205628, 127.65806575523, 134.947311102202, 133.013345881949, 120.753319449872, 140.732880022823, 123.74911457576, 160.230565035803, 102.915437390531, 135.263442744395, 128.283381791166, 142.165043220454, 131.345853892224, 169.063516035877, 138.95556036317, 119.937223803847, 145.52896771437, 138.370077663191, 134.778540963881, 139.999121190847, 111.418203069561, 128.553778012713, 101.977775004004, 102.194997613156, 113.496631305118, 97.7622064218295, 145.84023951743, 122.716491078634, 138.526876950185, 156.280262811489, 134.511015579699, 136.548396862781, 109.518737638598, 142.461087086248, 153.91873021521, 127.233952184258, 128.054721582795, 111.176058640295, 106.129860543446, 140.578253821643, 150.799531990021, 149.476448723595, 130.195851682857, 148.206280267963, 137.754504897197, 127.908073496214, 121.903560392968, 144.023200543795, 120.352277034293, 120.071352440294, 114.214252187442, 123.953038160499, 123.076851260323, 138.840788342067, 128.054050949009, 143.545078866096, 121.806582924076, 140.393359167151, 154.913494519711, 140.737576250109, 127.06205649776, 116.37581859423, 149.699422343729, 114.80730566166, 153.907777570327, 142.392828313223, 125.931642026198, 93.6800234258557, 143.88488741124, 135.170117591069, 131.116120835444, 131.334521888352, 160.32331957545, 107.006451582377, 131.558085463376, 141.080108527012, 139.238348161239, 122.253734327, 121.585205907271, 129.440779712363, 160.208384096072, 94.4634483879625, 157.454040572771, 135.040858314678, 121.262772098611, 151.287925043529, 130.255084482582, 146.922457179424, 153.348994183283, 162.758849846838, 147.16188773264, 114.195569136198, 125.823365683599, 122.874220912956, 121.539269639329, 117.662763412075, 122.643607474446, 140.511947282987, 141.319509374936, 124.299517530234, 131.463099322356, 134.623744542408, 138.97651609246, 132.37722744957, 144.392969436869, 127.467002063888, 95.6702220230017, 138.727798727179, 142.399430234411, 134.024180554815, 107.475247692466, 136.714000552926, 149.849947308944, 146.839732775868, 164.031033281712, 132.110098855396, 101.578180556333, 130.778865815537, 148.600942822856, 97.3075603493092, 150.047686778858, 146.264676649465, 117.827807692769, 126.971099887781, 135.521078049682, 138.07313611539, 132.823523328659, 135.783935813757, 108.612951517997, 138.143906555996, 133.769613906032, 133.806889007771, 142.458663567374, 131.952656496428, 166.913681681752, 140.780708227786, 135.706706714782, 130.082734157718, 105.67677723898, 141.167987750473, 135.44553143632, 132.43569868135, 127.958281040662, 114.420280126348, 128.515795698969, 111.61174336455, 127.610301419607, 126.591368349738, 128.106735399326, 132.011705765663, 112.246183610985, 125.638578079788, 101.018504076822, 103.465405131084, 139.805847587691, 139.287743402027, 101.969462331717, 152.407942830763, 117.058027132958, 167.85588512893, 135.868650044004, 126.836022454837, 109.56170613387, 106.701517493549, 143.53374467989, 148.504516721254, 154.882687063367, 154.523985914901, 104.112749317109, 135.53207597953, 142.132748565931, 109.275643488872, 111.246659454834, 126.600831833335, 138.628481448076, 131.152695061584, 133.208950708022, 150.712900716299, 139.968023023788, 109.277147692406, 120.525780221603, 146.085816689396, 146.788371225614, 159.692831975412, 159.333070891261, 143.286031813406, 142.405097320812, 170.304699084292, 153.15643479421, 106.559551174952, 130.76849386943, 132.876597743185, 128.39152205591, 133.875601560309, 141.355714115777, 120.306238293973, 137.09840777831, 147.441381098609, 133.080487375856, 141.768746013371, 134.979161021761, 165.360589895921, 125.725402698113, 135.147144440735, 125.572733023974, 147.308130452884, 126.302948070104, 120.069919613938, 127.099662405843, 113.569236504972, 131.370782561333, 120.823929223673, 122.525668141026, 131.851613349903, 160.80681709708, 152.585298956289, 143.767811133591, 105.860679413883, 119.730105915993, 119.297097920203, 142.563273908692, 148.303115293467, 133.719870105204, 151.598238294174, 141.83468178161, 135.39271302472, 140.991902482672, 115.687204954668, 162.807298113111, 110.309244692763, 125.663157450426, 174.458507700498, 126.079879514272, 147.120263127418, 100.011159503841, 112.835099883561, 137.549531502826, 128.203078664282, 131.178889338969, 114.749923967898, 119.731034571548, 101.533040254483, 97.7190147328556, 137.173964512082, 144.593957943006, 105.955340125362, 144.193372200465, 104.374564226523, 155.34913973162, 125.344081641749, 161.910245689925, 110.105972008881, 111.42119713966, 132.689256811834, 140.068691218144, 141.873617017567, 135.864263761613, 136.958193434292, 170.067476493054, 133.188567965131, 129.430446815288, 127.637706755603, 126.996058633602, 125.90287336852, 100.561221842506, 145.178750642295, 153.318967521283, 131.565641358292, 121.977595086187, 163.218517126902, 119.349411620344, 150.108371461019, 123.888857066235, 161.012778303931, 134.776209672197, 152.978021150208, 106.186893413871, 119.015392622229, 110.304020001105, 87.2491866357006, 125.844846623782, 138.440873582846, 130.817339438491, 123.23610505065, 112.752343310825, 106.031849631073, 131.564564999063, 140.339624090875, 132.940288282361, 118.561126733771, 113.69050308885, 135.514203056731, 130.306408106121, 143.718729269106, 159.019316971507, 126.881426981442, 135.238911978086, 145.779007771874, 128.367790500591, 115.891105031008, 145.615498875469, 129.937985206122, 115.100468835629, 108.57606435925, 114.215088215446, 110.52508114527, 157.405500106664, 124.823584849099, 123.129306264729, 118.343408967148, 150.802842395732, 144.085859639457, 127.062654682859, 131.820110406794, 110.384728861098, 144.582285262244, 121.038259489953, 129.177345309313, 118.606379341613, 132.08147329108, 129.629921626099, 124.059755900566, 133.264766496303, 115.898294901943, 141.088789274888, 134.758331962919, 148.151034362479, 131.625383782337, 144.911962132769, 123.872004189167, 124.463632759903, 134.402401670509, 158.863205032352, 102.858817329529, 113.175622261765, 131.001691805733, 148.804824381615, 147.96659916301, 147.078748172739, 112.734790972456, 133.236064120538, 140.838319176534, 158.631112756315, 120.995634505973, 118.530357443835, 128.099053770364, 140.173002977559, 103.388215289032, 127.402427747304, 150.343016250615, 130.406204326248, 131.102510126054, 118.704458249771, 101.501255545092, 126.976652448857, 157.965743221551, 149.684702870824, 130.106886070592, 122.705584982895, 142.817951320466, 121.393339896638, 110.230177841244, 125.932278923001, 150.433005048812, 127.445894035329, 156.535226698665, 112.363206029152, 126.226553789502, 119.186150135008, 137.820326932692, 141.561376760992, 112.89391006436, 137.159186846616, 131.826603915952, 120.595992750144, 99.8471235885324, 146.924874177291, 149.758756696039, 106.229494902705, 154.393310342191, 142.635126420862, 126.086685905389, 132.817595096168, 135.970877662677, 131.297771228909, 118.596605088079, 115.68121400892, 118.515332166105, 141.822309403288, 120.545908988793, 130.641884111929, 129.834399766727, 128.157259444628, 164.051259561813, 148.416117565016, 132.992623970393, 115.129112348196, 156.647937935947, 115.307606191642, 145.770615421253, 129.770990286907, 126.332462323633, 117.894023826114, 106.100673980601, 120.937936399062, 116.70064728966, 104.448422971477, 165.494118150193, 113.275944984244, 96.1076982549653, 144.463565120098, 126.629842827216, 152.565094584414, 124.448183141379, 111.216506584726, 121.897747455443, 161.665891070675, 115.898204755522, 123.739044399292, 150.029483298769, 137.906698726969, 105.699961688803, 173.961611207026, 126.117509769126, 137.06558156645, 112.60662892886, 118.851353247866, 158.763282519524, 119.768635911838, 109.525128553691, 114.405328574722, 118.108711983525, 151.064504048467, 111.152110158482, 139.944081927455, 125.047432922506, 152.801341182714, 154.516810479055, 98.9278413463443, 150.829271805205, 101.867974701721, 102.092754660732, 149.002413347172, 136.253207015603, 99.0504548971124, 139.883445727655, 136.179537613542, 96.3984178840792, 102.163186924347, 89.8804728303898, 180.857323120857, 137.921949121116, 111.170120207246, 113.905160279176, 135.517159841473, 117.3082593765, 132.686954029434, 142.164709793384, 145.098069474349, 116.719037908794, 127.036951780996, 95.3032532074691, 114.225651068104, 145.929756161995, 119.290654179999, 119.407405224153, 150.542026370444, 132.211415521785, 138.434788541582, 143.660895971543, 129.577664880021, 112.586473969787, 106.122073916331, 105.645575216399, 140.740546098329, 147.678391401279, 110.168034485952, 132.88837567499, 147.970226060648, 112.04175126534, 137.605431240356, 117.084745905978, 102.487217094114, 104.383954183745, 122.874629206639, 138.137465046931, 104.258673368427, 110.630151172065, 120.967909059393, 143.988644483223, 121.48747003776, 134.955750015232, 142.185576497017, 108.680081177928, 141.653018600318, 118.754019184103, 145.13309230285, 130.77647539464, 96.1723130598609, 114.881050817151, 149.915461318041, 137.129907320357, 146.183076822052, 125.597374840646, 113.084590259083, 145.589235835891, 119.487700320132, 140.164440416014, 132.239026845685, 135.559815289959, 132.246512780971, 144.855938461098, 153.42351569233, 124.699051760891, 118.550668388548, 135.074058262197, 144.504631246833, 140.960997460595, 104.030650815267, 123.684956124926, 134.429215930304, 137.261008761091, 138.396152554151, 120.558712974734, 121.18348063275, 148.596334180941, 107.853734263563, 110.690906260616, 119.269725636768, 130.572871962266, 130.541354505802, 127.629506014807, 140.496759480611, 158.439940421381, 137.890543906864, 150.796366944887, 142.652870501184, 134.921470385138, 133.983183565278, 158.0154296463, 119.511491941733, 117.728615437593, 122.82524985418, 142.762270982935, 135.301491962773, 113.814356943808, 130.970228386797, 125.782672335883, 120.745551115746, 122.585354401397, 112.095175164808, 157.761665651427, 118.08962404808, 125.808360687517, 92.1291611162712, 143.500635783325, 122.144511246029, 126.516090841753, 171.380942196631, 131.204454409408, 146.418461247662, 131.663551984087, 164.548075704434, 118.507946149437, 136.251347528611, 176.218575055138, 133.657794633057, 126.643980120244, 116.727236364772, 115.177095451977, 136.123875474512, 117.208298870754, 139.202902401365, 122.550165692004, 152.251189925974, 129.815770161227, 131.319305445285, 135.480422239949, 150.903451091648, 148.521832762798, 117.415385757911, 136.434408879322, 151.41871772833, 120.926472326001, 147.371603469032, 105.793678436618, 148.648069105589, 136.181526386924, 123.796662888583, 113.290741666439, 126.633414117418, 160.973949808501, 119.273567021492, 132.37453181908, 154.495713151308, 113.851006650019, 149.519319231997, 135.187059768909, 118.5685356569, 117.416629534563, 162.835308594543, 147.267969489539, 124.176309757011, 120.211883092593, 115.877093314572, 167.601972689748, 127.337506862921, 155.776537717474, 148.710026459873, 128.805904069576, 127.769251163909, 131.432558145282, 117.271993880967, 124.855252857786, 151.880336857394, 141.136146906094, 134.572671979363, 188.032825738732, 110.111070821342, 89.8182563817025, 142.315580878675, 111.705472300635, 146.584285691509, 126.720180932936, 162.147903250526, 115.350733755416, 167.742956110419, 113.672789336945, 127.65457209823, 117.97454992819, 109.697097687226, 149.57283546282, 126.704348467312, 106.100950944469, 144.490600737991, 141.066458612625, 117.733740404104, 142.283545251222, 125.297735718602, 140.41163349517, 129.283319917499, 113.464963425744, 165.630020526455, 161.87765952942, 112.077286795859, 120.280540121347, 97.3631808922989, 115.189386175056, 141.421538626903, 131.452891647152, 141.153937955331, 142.967386143584, 140.212450512511, 125.329742224133, 130.19445004601, 120.06238299352, 140.431083076408, 114.840377546874, 142.868581834359, 123.72600801933, 100.727235711826, 129.984499866256, 159.552380062138, 130.271429104286, 139.731288011783, 122.328566201213, 158.83421565287, 139.630926082109, 121.711204441293, 111.713531571035, 164.003218995999, 141.026770148211, 129.785319188874, 132.029544788053, 163.988392144321, 148.296587032294, 114.540197564786, 157.81493212865, 134.524999146183, 165.453871657757, 147.032535283844, 127.995556054333, 119.004519046641, 140.661821207253, 115.78614096327, 120.192307711924, 161.119315683646, 107.134506762702, 148.867964256105, 116.703922457599, 120.456800535125, 140.652082320324, 105.420253973262, 113.637617153793, 106.695770345524, 149.998688705094, 126.573074622066, 151.709740062867, 147.780637694866, 130.786160244638, 119.394443712737, 142.138622236343, 105.90212333024, 154.246771407753, 120.056998718568, 117.281319915584, 104.43493121741, 164.098642979041, 115.346735357684, 168.598087366446, 117.886515532446, 144.873416383251, 137.414393708239, 135.214293285251, 142.866988253087, 113.648615158624, 117.855323083207, 126.82594014943, 99.9204257814694, 128.934365965754, 99.1722471559427, 139.626639051882, 106.212670414526, 109.181093646836, 109.191841917914, 127.992189120558, 125.814509169728, 123.640440522628, 175.011464790991, 131.938757215265, 126.173075171465, 130.140079115801, 100.119054370812, 122.460278080189, 159.234762972451, 127.963984800631, 138.631359181744, 147.463667509348, 144.47062889485, 156.184915733885, 129.017657721974, 113.22150561156, 115.575594325806, 138.268756009629, 158.233928616979, 147.640811998179, 148.752105070522, 135.02901900606, 102.549727993957, 104.411231797058, 128.519471753075, 136.222158830543, 115.029878468934, 123.339498282266, 127.351744843689, 139.321730403248, 135.59169047308, 132.510150631069, 112.539116953229, 119.327289980881, 154.22168924554, 155.395591393117, 122.097123269647, 149.533616694707, 124.858063348603, 119.499055104979, 107.654502197709, 135.092360505914, 154.668083131044, 111.841964210969, 140.394357952415, 141.680817433881, 112.719234445601, 134.217485608395, 119.120843362168, 84.2435207465869, 151.442393275626, 125.95604965356, 142.870343899525, 154.570825255197, 113.93625431891, 149.338785224232, 119.322931293221, 116.983685398036, 96.7604355268724, 157.193672573342, 136.293934611189, 117.509066263484, 113.683903062974, 99.561172609945, 120.152001816303, 138.962460023912, 140.413920407018, 125.023937226698, 110.064319184505, 112.969323128315, 146.312429734209, 141.519653723254, 140.777851526784, 154.901473180339, 146.624273912659, 147.867706640556, 146.636380076043, 141.280355370878, 148.235189053934, 128.799765876377, 115.988505489624, 119.403278147978, 148.452489704763, 96.8085144101031, 106.636267249636, 121.72306532241, 146.585342440002, 143.503275028259, 147.744239794732, 129.686300478863, 143.445816866524, 118.277198311946, 131.087909150423, 134.720693761611, 130.4496135693, 121.183516783263, 108.078163725402, 151.643568900899, 128.132767445534, 141.198476114243, 111.147115480381, 106.824372844897, 155.676948756207, 116.253110789, 117.855321607889, 126.790549374903, 124.321613500178, 123.360092301689, 123.526505058324, 149.521042435963, 131.225164984975, 125.951229747705, 132.618672123399, 116.354680700235, 132.496223690469, 121.61696127455, 135.662168668118, 143.105112500171, 131.386132969923, 115.94875217026, 120.490177553029, 107.301072055528, 130.405158097827, 133.212828146006, 123.544393931661, 128.652457465025, 134.419231078563, 139.01285771083, 107.45266720686, 112.982826837023, 147.579180073255, 124.367013790991, 137.200375178238, 133.392921937931, 145.507950444485, 121.333548469002, 84.8435955484391, 147.686339108143, 105.846139285276, 133.369910294108, 120.454801296619, 131.618134804138, 134.62346521154, 136.899667406025, 116.042479880283, 157.602562490985, 138.220656962651, 137.697375257626, 137.262383218224, 150.519634481641, 117.538607467321, 132.834225307022, 115.883623042507, 128.062698937606, 140.576801966173, 119.981529025478, 137.214173231797, 108.705488595757, 129.849468121854, 161.551244827785, 109.306311317123, 112.244626369086, 129.554871069848, 149.686895627555, 106.567773439217, 110.579439449547, 117.652568552082, 132.870228380641, 122.802178303039, 159.105764649631, 111.102355822519, 129.93532964852, 163.513252837152, 117.089640405926, 138.045177814444, 128.187222539665, 119.848077335498, 104.376703712831, 157.314354579954, 131.893793467288, 152.248987751809, 112.060129580042, 139.034915861382, 148.682450228933, 111.116446919793, 151.86776452373, 131.584062737158, 113.556336648406, 105.059775520344, 138.485955656496, 138.593352757416, 132.173017448748, 127.205645617365, 117.458456934535, 110.223862567098, 109.427713777353, 124.171414834191, 132.116788625765, 132.254967802442, 136.950398554755, 128.397677320561, 141.752800487715, 119.844060462291, 124.282085303104, 131.533282819897, 123.867910481454, 125.031811247569, 125.813418486916, 139.356011416855, 119.112700299639, 118.219703739153, 140.876233258953, 117.640116010135, 118.270910298113, 92.2842057161296, 146.100999821099, 140.420762470784, 148.736145588822, 128.113401660373, 118.036463166945, 121.974085428793, 122.329527435204, 107.937348871103, 136.955119690353, 133.862278983768, 105.888529109701, 132.44637701867, 128.42464470801, 124.942847227904, 144.386908594929, 125.463037152963, 106.126535147214, 114.468020286828, 130.412396044686, 136.004263791498, 131.222839345173, 169.260024869392, 147.808914092436, 135.68395023036, 127.39904331687, 135.917783930495, 125.384587500227, 135.30277621336, 127.615491104311, 117.354552797887, 139.424745325118, 99.6594166335703, 139.662383741862, 131.116623232188, 144.396545611212, 129.104524058179, 138.246598282302, 124.788000550572, 131.107981976599, 134.631337793996, 149.457012789631, 102.857426603125, 147.519129752893, 135.234561607985, 145.876461727429, 103.122859764593, 113.363082753634, 97.9760230795403, 139.351698815664, 147.219982113488, 126.474002923898, 113.676980728569, 157.88223424059, 124.017130851808, 100.821313026817, 156.868706529766, 119.631877250403, 149.855492905378, 124.659264702862, 142.030245624482, 122.512070880315, 134.28096529455, 129.002990218304, 147.92522560154, 133.737816094364, 139.995872726282, 107.908088447109, 136.828214514493, 139.032804165122, 139.632144076596, 161.347804130406, 129.489753985984, 119.617798184115, 109.678889882959, 102.49721569275, 134.135405204607, 134.049980479911, 139.753251284322, 116.580730054832, 129.921511062178, 127.092835875237, 136.581513903581, 147.544683232723, 154.69079857081, 125.639637218797, 103.191243992393, 155.254882774359, 127.777063465829, 169.334972008608, 157.9587626596, 131.409031440024, 107.493555455766, 130.619073806451, 147.561773499504, 103.155383444154, 131.188155660734, 141.973601766679, 143.127359006327, 150.008450919412, 108.926604316023, 141.242140950996, 149.56166643723, 135.931123473363, 156.112042975503, 162.164175408512, 138.942483693397, 119.921703675687, 143.082113187924, 138.059999167474, 136.775774920987, 106.968232071589, 141.476021296075, 163.579281055347, 124.916284819103, 141.301031229391, 144.227722074934, 135.316834253793, 155.287293680556, 104.499799886896, 163.760214731273, 156.464118152655, 156.161062715325, 129.753339370803, 152.35720470418, 104.491758156204, 138.773667621725, 147.362870434058, 129.117234600014, 131.724458867758, 119.285441983639, 134.666835198442, 125.567549157199, 144.832876684241, 144.194428020557, 127.780770115512, 144.040477209908, 131.352510702022, 124.448892365173, 153.554662447857, 114.161642991512, 135.342316200174, 117.54154551157, 103.840006691863, 113.000899622444, 146.487649619579, 128.209985463515, 119.07464281482, 125.765843543811, 110.843292257661, 155.409154420171, 108.493582340994, 138.699591171422, 149.232623521257, 145.233388367131, 188.47064059241, 122.899772220401, 175.609054701807, 122.602331439716, 139.358013370581, 141.748129819174, 145.949525827867, 128.348746234872, 100.12172228789, 122.489406662815, 138.379983622719, 117.902788283953, 157.879679947934, 140.018700042478, 133.054493955671, 130.964207836604, 123.74038511061, 138.900447087652, 130.01590868051, 123.188676947804, 142.525424282549, 148.506221013323, 102.005007400917, 119.339240297882, 143.662076980261, 149.281314769536, 150.2411104961, 112.022584519604, 128.87955978443, 140.541424889617, 134.226477627752, 129.289794960827, 142.948288740913, 125.386913525283, 129.28172998263, 125.485274514001, 137.060734245233, 119.860237731066, 147.845552543706, 133.613121451764, 118.921320518708, 134.780990132601, 127.268625069773, 118.837521624669, 125.162256622699, 153.574736634364, 150.382461173278, 140.134267934159, 134.19977754196, 120.682728416269, 125.574218143514, 151.283997111803, 112.196385163125, 145.842595540739, 119.509340350639, 143.309363636191, 88.5288310620837, 133.536760989486, 94.5876861186396, 128.562025290602, 164.039399147411, 154.987265198399, 132.429796469784, 158.668884970085, 148.476640963965, 154.349339737407, 122.551004379846, 139.308983245038, 112.650730410302, 154.275798867263, 114.934352979711, 154.47331031522, 132.429880742308, 165.657310761741, 135.454409417458, 166.367548070977, 122.120716418213, 107.224030666565, 133.196408528152, 109.518178019934, 133.171806169333, 140.348304771809, 132.487213066141, 127.14103730802, 159.058214834113, 137.279037896025, 150.708909110727, 136.019596514401, 133.307131706623, 101.847517016942, 168.368728650305, 110.577847367562, 158.650248880081, 131.905208884955, 101.055519046814, 118.254644902811, 124.446206739374, 144.768778020759, 118.521498097142, 153.353023481741, 136.853096935011, 121.822877105064, 131.929748152672, 111.971240774461, 138.087132750208, 123.407587509624, 129.973023555019, 172.418362197038, 140.759283459914, 97.9423044523946, 124.042676381596, 115.912691352378, 169.725740707145, 124.801095466334, 121.360361761943, 133.087669480219, 120.089333044778, 150.849803065705, 130.225360706575, 123.716551139822, 147.50739917795, 151.729820150038, 127.79409022194, 133.493313079057, 128.550125453897, 124.805668034698, 92.2002158029793, 141.70565126937, 119.886070372152, 144.722287308346, 113.443120575195, 119.302738428164, 108.735029848001, 128.4798943711, 139.411670258931, 132.332385346154, 150.961581589789, 155.75013705858, 121.444420709074, 122.757586439727, 135.217427101375, 139.590975321991, 140.438141208356, 128.43923540156, 123.980715953007, 130.8629794773, 110.0357004707, 163.260024299968, 136.491204746447, 151.347817446077, 110.787897893642, 146.842277595442, 145.376303783533, 129.711397571534, 144.796529183875, 146.084758899753, 140.621617782387, 138.418374998048, 146.992008862145, 127.893721095468, 125.35369114367, 139.329672222614, 119.461454994784, 153.95474509799, 95.8296648140622, 124.81474627721, 141.760947429545, 120.117571425936, 130.586677930722, 127.54393630252, 115.376676132442, 136.30533224342, 129.326109479645, 134.706396796991, 107.672349097015, 104.085033192206, 137.8177920498, 166.161998914202, 147.366468419848, 127.617178350426, 153.046776547757, 117.327657698756, 125.645218711882, 135.655236486133, 138.856549334857, 132.782869654488, 123.0487259106, 122.603313340638, 107.332500942241, 140.659537125856, 119.33765313764, 138.526879319975, 111.903716194288, 134.670865948595, 87.0334264573173, 119.287098578382, 137.225939107368, 122.083367232262, 141.275825008584, 147.145715665641, 136.438863225741, 132.923243137445, 108.905531979116, 125.821326206404, 119.977549716684, 103.896064567472, 146.256189512037, 119.052726921166, 149.206077195529, 107.952079807851, 116.401842527781, 145.877476464003, 129.795536828962, 116.42377488127, 133.520985284239, 124.851992999502, 142.079659447186, 127.589887335875, 143.624097855827, 138.736635212635, 127.216349946928, 117.010278570002, 130.656238719678, 155.809723548415, 154.783448509854, 99.375602765332, 141.261164634849, 101.419392197389, 137.822409538212, 127.852455822089, 141.952710102162, 99.6206187333871, 131.912176475552, 130.612972985273, 145.730527333987, 84.7633893603158, 102.746732465923, 141.670549032975, 152.44801471292, 124.489430218769, 128.193089143719, 148.941716123014, 124.841031042621, 122.622280915076, 117.243587710191, 129.863904818939, 130.324954293539, 109.085440708947, 122.746641497146, 105.14810333193, 152.565332663675, 124.307206484549, 151.294048194052, 131.692989226958, 121.266766624952, 130.013781389535, 164.040475020086, 114.068528912766, 130.01317149053, 142.292428349014, 144.024140425218, 131.926588792663, 133.213545245839, 137.628207804181, 155.131945352135, 119.353935544269, 118.469065295025, 147.75791569036, 146.358503171465, 106.907799446505, 115.201539962252, 180.3815592632, 122.587098946007, 148.193351936769, 135.725212090948, 149.134961692961, 100.859458188521, 120.112717522816, 143.731480231969, 135.349652868541, 122.467660110518, 123.38306516494, 111.853945285536, 135.586982239603, 156.881013094706, 132.753818191104, 148.846614562967, 113.009777659499, 104.242627544255, 133.708948786518, 118.803078601368, 102.412051906866, 125.348711848077, 132.642762104688, 152.693151667722, 147.198582039494, 91.8141810235478, 126.828580866902, 127.592464368732, 95.5159780878637, 130.064512542679, 105.39383888609, 106.60391394765, 144.824313142513, 148.790566197444, 130.81005188162, 127.212089655184, 118.922020590507, 132.848828363236, 115.324213254214, 132.495116895583, 113.729792196385, 127.237721370397, 107.678690033591, 101.593447707505, 111.28512975392, 138.949101506673, 114.904736785808, 158.594918667409, 114.894898205847, 127.37679488445, 143.441982308558, 99.7073941416017, 162.634881485487, 148.331420575528, 135.949328763486, 129.82465066361, 127.711318810761, 126.78855446666, 133.047744765346, 134.970071823603, 132.228264128468, 138.667417796111, 121.449813091277, 137.430798416768, 169.775119675081, 123.527239378215, 137.959361537827, 113.995428353719, 146.367506643785, 149.348053114561, 150.132418614872, 136.809340176984, 105.448820356391, 118.708284177445, 117.01573413802, 134.039022343012, 140.873182001874, 135.050292876686, 132.456152011965, 107.761138825543, 165.172903499219, 127.272581528911, 115.970863788383, 148.59915925685, 121.234690419625, 122.97725035175, 163.095011202866, 175.350021488375, 135.493637004389, 111.812847492252, 101.113694855632, 133.660744608514, 114.482732861513, 108.707807573218, 122.004961115513, 140.303841537422, 114.619011110095, 125.684985761466, 129.805168989744, 145.864348585645, 92.4669166560911, 124.546178597362, 138.44022478032, 156.169628302615, 113.389515993773, 119.325894499691, 133.282782715643, 129.762616512436, 107.335522995164, 89.0785496878932, 148.394312256778, 136.834658456606, 135.501540995776, 133.849972331886, 154.278618256865, 141.27338526202, 89.6693640237694, 153.043186154876, 126.099864804466, 153.733714207483, 97.1007431860108, 127.339029559877, 144.122119630615, 140.043239115181, 145.940690458355, 105.87349830371, 150.251994262106, 121.281864862324, 122.145449777264, 112.004766051544, 77.0925598272276, 111.344151802944, 120.386969489711, 104.496625368322, 92.4872063554909, 127.349549127924, 144.826720341674, 117.921882115367, 111.918423827975, 98.2914153996251, 143.182559856067, 104.3871814399, 122.706100160487, 114.145347982949, 126.072761885445, 101.477380844147, 132.270434161771, 152.663505195357, 152.028844245565, 96.8880809936127, 114.683337548846, 131.091559198851, 140.885814937603, 152.614456408646, 153.367371726853, 144.538214193592, 128.031877846013, 124.24599433599, 99.4477788473176, 133.366213465911, 134.460224194868, 132.136292366921, 156.839649446347, 140.114292298749, 124.477633604258, 149.518675791527, 127.953335296267, 135.140063052698, 130.178403024363, 118.856683683009, 122.900308620378, 108.825703997373, 150.43291375546, 127.791498381766, 148.514480294343, 134.529634505709, 154.033045460956, 139.003936491835, 94.9376472829483, 116.965954186681, 133.902223790958, 141.575207090389, 151.809494807218, 110.911769145663, 99.7189717225104, 140.586526853297, 138.166223709233, 134.647556753672, 128.802444720533, 109.459624038568, 134.904001263087, 127.729477712754, 166.871666585055, 133.742377005894, 124.939647236954, 118.171167184531, 123.586557852203, 129.588359534901, 135.924308574671, 152.935017407568, 130.454704635031, 114.966103896721, 137.469602332626, 96.4237426048954, 131.335763945426, 102.737695625378, 112.975845840952, 148.207087355388, 132.014305276219, 129.166061299243, 139.995980663641, 127.024645022921, 163.656788937237, 129.020066620643, 136.152395458551, 119.822707996038, 121.081957636913, 169.535787546496, 106.666827910497, 150.260628669455, 125.075609161298, 130.209187963873, 134.823190946536, 83.1101128468568, 136.875593433545, 116.832023148476, 117.144403899581, 144.092007826538, 131.518792668909, 110.975496495584, 82.0486446945485, 121.871973782922, 139.987340069595, 129.45335244291, 120.671951281189, 133.060185567301, 141.944806925, 134.597811521477, 111.884555588845, 162.3743999297, 139.075770858373, 107.869764448205, 132.326081991219, 120.697672173307, 124.715776312962, 152.912644987757, 111.774278421446, 158.545333409377, 110.976748269577, 143.257291422511, 148.221346424516, 115.964301050931, 153.617765664268, 115.275995092651, 118.802542779553, 140.793875784249, 133.428928128582, 117.866458957084, 117.288299226723, 136.947288359923, 95.1699260372417, 125.765277626786, 145.816187270513, 143.612007600504, 90.0475467875038, 144.062684381523, 118.606013242028, 91.215231522709, 132.362386983268, 146.893744592904, 132.479107839027, 138.155699086796, 176.947021121501, 153.288980471177, 143.174377030949, 138.25267933411, 116.765227822553, 128.518355472978, 132.596775315902, 120.588287616405, 102.393229541851, 153.353308639761, 127.340557051639, 128.150660079982, 114.901384380944, 113.376545923324, 130.779736650255, 146.085413485638, 153.936803920751, 113.076200278961, 115.66986831796, 124.941240153602, 118.103992719819, 138.616632090032, 126.358542060456, 147.730007284106, 109.545127628196, 119.327170366291, 133.990909844582, 131.108353910073, 167.976785798345, 141.99338385899, 116.571532900527, 123.025582635268, 137.278771549283, 95.9449274845113, 143.220755722185, 136.649325558576, 106.244751092945, 124.915574223576, 131.294151667395, 99.7345630924706, 108.753617402284, 108.867781961791, 136.752327120631, 125.741401905624, 141.031985832504, 96.4060079455992, 134.884507445066, 123.073139403939, 102.413172829967, 129.627159851454, 135.599555957665, 116.390670640697, 134.320087912878, 140.693619035775, 114.592687497054, 157.707838193479, 142.596798205552, 125.344629227111, 148.869857461278, 113.988673746921, 117.437050259852, 129.780846109487, 125.336026792597, 125.856291613474, 124.963791819376, 152.276698663613, 117.632521125612, 113.568903742182, 148.331581621416, 143.65382746912, 109.745141107842, 97.7808069374574, 129.593213219355, 139.829085456878, 123.646471824357, 115.017105719287, 134.903207911677, 128.208298384604, 132.081807844753, 132.918785604507, 136.234114684453, 137.07159919533, 121.133374806456, 141.185202867791, 143.752353012903, 112.571126450614, 130.887234582177, 121.604189497074, 127.598277883543, 155.803756258175, 141.046898788535, 119.835986555268, 130.512244529122, 130.804484050075, 139.747100948238, 126.993307551287, 112.522460930166, 142.762248042412, 141.611231366235, 114.608792360287, 140.572676075888, 164.786092577318, 138.339315092742, 156.420265596299, 142.986766201159, 111.340268343569, 123.55281415064, 138.593698220661, 135.848602726595, 141.217881132664, 105.336509814788, 138.51853230411, 122.239761612829, 126.632394102662, 123.806662744374, 135.603120562909, 155.035009787219, 110.235518897116, 110.868743588832, 122.441246086796, 107.079000033043, 155.241000177973, 137.392743036623, 136.871442428137, 121.580144327661, 99.1184345127656, 157.654716467448, 144.135219134767, 122.572021759946, 128.170020719567, 130.448667262387, 141.488158752426, 115.643781682018, 158.40712371683, 120.413510976014, 119.651048099264, 123.053853870075, 119.91282114468, 110.455894990675, 146.470623781203, 102.879559438359, 102.389894664758, 143.657977481757, 89.9090332574916, 140.646268462886, 114.171665775285, 120.027655140804, 133.650033927267, 130.176431409906, 115.995821140351, 140.272380630887, 129.207667732959, 138.818762556586, 132.708587489499, 146.626022039264, 163.94968214619, 148.836076677085, 113.324658713995, 114.016369256744, 114.903082499223, 127.304553092538, 118.951192285313, 140.154353611455, 141.996993942717, 130.093971043986, 143.048788521093, 123.954878675899, 128.004918915993, 143.732063347177, 114.734942628099, 156.362434917706, 87.1678415410332, 129.544043229485, 133.982466657997, 130.429935896872, 118.77068540281, 117.835746497861, 169.494800570916, 125.177109517143, 136.350363736308, 164.108072682628, 103.30881365523, 117.583477395094, 125.612434316804, 128.486031888551, 116.687678838307, 114.237133524627, 93.0891909378143, 141.03493792987, 122.436951526588, 133.499470853682, 133.468877496812, 135.820289194871, 146.468781975956, 131.466022537309, 137.292664351675, 127.381421233763, 117.324223381706, 145.50024511609, 125.656291581277, 102.775750463226, 103.94916672609, 104.443517948506, 131.046436276905, 100.323240093801, 136.494490095333, 136.067343847363, 150.607269572094, 120.961057355162, 141.071094387424, 140.731942250173, 144.449262959899, 109.801219495248, 126.073429934242, 131.239510512287, 137.049074896334, 105.674481380844, 109.302638941451, 98.3342351532949, 89.9938711287463, 116.977737110085, 138.054604282682, 114.626489591485, 136.816147772017, 153.571670666274, 127.698060878551, 118.9866734201, 112.716348841214, 84.1590659281639, 98.2335464758071, 134.198724996898, 124.69957995371, 136.837380450947, 125.77197779752, 142.375231134027, 92.8647261508861, 149.611923662799, 129.782007562558, 106.63726091201, 112.718656089289, 106.091979542271, 127.982617826168, 137.297828407883, 161.28371547336, 128.826735131466, 111.357473334373, 155.000035183916, 147.305970620819, 131.405127675568, 137.68297071645, 111.754271468974, 129.502444347394, 128.419773707476, 145.859072717984, 130.824641551153, 113.660212466335, 129.118919375625, 139.282661010266, 125.442402937429, 121.254238496179, 157.41761626248, 150.164538148531, 131.648539221284, 130.73026381199, 116.994349250528, 144.596538313342, 122.058741692549, 104.166367321204, 104.434054142064, 133.442912615614, 139.422710915304, 115.173244816391, 141.458210042711, 100.014186692978, 114.497041344327, 129.226537417469, 151.028228446071, 132.403176614957, 151.287689862161, 132.674799091073, 139.384756551982, 97.8613474964082, 95.7892143604883, 127.070126182854, 140.157644497937, 129.726035583342, 127.980429638979, 146.890543355986, 101.157307288507, 143.903898453581, 130.387829029473, 142.523930100514, 118.880128681935, 106.471421856031, 144.372355899329, 92.2628439235685, 130.396961845612, 126.827916393491, 142.587411266484, 161.20282227324, 125.212517371268, 112.259870762829, 153.22607519448, 142.144572719994, 158.465353688276, 121.551764551916, 132.068658152983, 138.679830955573, 103.446216796859, 115.521761293303, 129.531404736309, 131.637641539551, 134.609716851446, 142.063104835502, 122.712475088951, 165.548759686986, 136.57458641671, 145.343445456425, 126.455549260332, 128.172733296334, 117.284691290659, 138.732184857432, 136.918446984068, 145.063120692083, 170.78304287683, 149.560383342135, 129.33142066769, 142.295269124177, 139.064388525409, 135.638998733283, 122.50659339167, 118.169880925105, 141.40786866383, 119.312291654176, 140.545059712383, 163.068688698113, 99.7876266818658, 141.453880697195, 167.915714719998, 119.917640863828, 129.110853279241, 141.088098873348, 99.9837866236595, 124.164162858388, 114.089822213657, 100.438442447927, 89.9804467705599, 138.171761268289, 134.045888946633, 88.6584084148108, 119.021639168264, 152.267843269795, 122.145443585144, 128.190445334384, 140.13158477923, 147.943571438129, 103.856946992541, 128.6891299236, 131.299949782562, 111.591958808444, 150.010826993766, 108.869584361983, 134.275172221018, 121.548894035507, 138.24059318342, 115.243316645064, 150.140881053197, 110.945918743269, 156.980423910959, 125.790992520281, 123.376068296703, 131.951527861703, 157.431851293387, 139.816417498813, 141.395804513821, 126.382022574533, 118.358835458693, 139.940625458946, 151.974523475436, 119.475538041872, 133.40478152337, 128.710285918998, 130.133071548577, 140.908176457037, 83.7842605329848, 142.231219919264, 159.213544016879, 104.868005187613, 129.686187994705, 113.487276093228, 124.035009094426, 144.123674287968, 133.219671789138, 117.618438475052, 124.766483017041, 110.121695448064, 122.535698575003, 152.894217695046, 109.979059576097, 125.418406204115, 156.466679330654, 143.727325422229, 161.02880025555, 110.385767483104, 139.744814308483, 108.412263042058, 148.708886240954, 130.956568101238, 127.675088868007, 140.365430725219, 129.634652011496, 146.285731561744, 119.176054613109, 111.195621732248, 147.755769029266, 122.585109036151, 97.21349751665, 149.85228596661, 147.268818944642, 127.475229239744, 120.840648635196, 109.911154050119, 136.571432416064, 90.5116486195653, 144.570102253962, 130.675255959337, 127.562331772622, 129.726181880598, 139.747057086796, 166.116540575198, 161.882793468175, 124.163240950801, 138.486491298137, 154.178803789914, 147.459469765415, 126.545615725905, 121.788538831258, 119.382478081104, 115.680289468551, 153.239935296798, 138.846422220307, 123.177269141477, 132.900698714049, 130.040822590047, 147.429738834708, 94.355988947978, 129.452254758282, 135.943364851467, 122.872396150775, 133.515982419139, 115.245566231301, 126.210256530886, 122.17939167952, 124.764979472688, 166.594768766214, 134.050491968242, 160.010981116489, 144.861500200806, 113.397666012002, 112.310235864954, 114.281862264815, 130.24647390063, 111.747264806447, 140.754528682441, 166.952639730254, 121.532401277636, 137.950281597081, 151.868894113513, 138.13353666611, 133.206235240038, 142.512989827536, 92.3669759139652, 131.060902880003, 129.752343197133, 113.548905044466, 127.511752341801, 130.826264060337, 121.525990804026, 131.771974366332, 127.793578222908, 137.046804736398, 116.507010946091, 135.201529656996, 129.964894272875, 138.585375040698, 147.469720768953, 110.938878602227, 146.990883221638, 99.5122376994255, 129.115353157673, 117.80918973191, 131.285596593622, 80.8450559392149, 160.612139439008, 118.152271932801, 165.801812405846, 142.932298834489, 128.187122282796, 123.942960178192, 149.926919096612, 91.0365364596719, 129.625062723896, 155.398787610806, 145.05513181967, 114.362824588609, 126.288978312969, 141.85167627267, 125.6222272245, 124.603900970788, 138.558533370405, 124.059884506859, 91.5956947775936, 94.1750640500317, 117.280331715886, 132.414721626429, 132.647588726935, 111.781132729817, 125.410930858242, 148.876716062114, 131.043600919105, 123.12125071298, 133.238775993507, 123.158016768492, 126.765058787083, 121.476387623744, 144.608839630467, 111.334748064103, 119.521929431741, 121.584896455068, 130.728019110406, 127.92923782607, 121.539407262433, 101.485545254702, 148.461845668241, 122.492298242849, 109.071507733068, 135.500250287723, 164.003278311967, 127.057269869142, 149.445423443916, 120.470279234474, 114.118602614854, 160.739077708058, 111.641312910678, 165.352569141456, 151.645661428519, 109.654965555291, 129.289678558651, 133.2053888022, 135.984541784462, 137.461931659551, 116.920055384135, 121.217222546629, 123.781997776713, 165.161674867175, 130.513809188128, 101.547001544873, 148.068031827476, 123.153764756811, 119.076374465807, 132.178916096006, 141.434809148099, 125.671633351922, 137.763140643274, 114.602783038174, 124.163408028931, 120.630542248933, 146.819704783891, 134.682342449946, 126.201549580868, 138.826745377205, 133.93001861759, 146.641479539584, 147.438330718411, 130.5758487456, 144.590376257587, 148.425917215036, 117.648196115315, 127.559191285136, 123.235321605229, 135.603497995401, 120.59577664088, 121.414769014567, 133.325005539862, 134.024532109718, 130.456110477732, 131.663503072629, 152.705231070265, 167.309325503928, 125.711818630359, 97.2859790595926, 119.436433673939, 116.873712313905, 97.3753516799233, 135.064808438476, 122.351911799643, 114.773893730897, 121.105607672876, 131.508130721848, 134.442424213522, 131.603663727923, 140.352980978042, 92.0198998111202, 167.608226414599, 135.13112304019, 83.202087259939, 135.92138673036, 128.885073542582, 132.177942999058, 115.439955294115, 114.006479936382, 122.3692118488, 141.832286572575, 145.128687167235, 127.988554447236, 139.314369967356, 111.73555947168, 149.218283900707, 165.532526847549, 130.717943153819, 113.147027322833, 139.183098821973, 135.360015586905, 112.583704215203, 127.931885999438, 88.4306919972453, 104.550997542176, 101.557814586659, 130.671595760304, 130.883911984473, 128.062218135512, 182.752069217234, 136.676708322522, 133.292346985624, 127.637318369545, 136.87994031491, 112.455389894589, 120.771131699265, 129.898357290107, 179.477343344601, 136.031250793246, 117.204159845243, 128.012749065449, 136.791796492436, 113.233365295556, 115.328335580883, 174.35641975539, 137.752424461472, 122.179635648266, 147.176169840018, 151.376896895671, 158.523032476364, 150.430629896992, 188.448817182043, 164.737183380346, 153.959282230724, 171.0814955029, 103.622944257904, 146.210477357052, 98.6178112832083, 131.595537714038, 104.697320203233, 155.960297740128, 127.421891342414, 134.750797276134, 175.404853930817, 127.260267413826, 141.110072175076, 157.559517324656, 126.015705433952, 124.542097147174, 138.268925640154, 133.644667068388, 138.658760068865, 122.910480888034, 137.097044873683, 121.608580864552, 133.114711342747, 134.48024472161, 147.014608695195, 138.124156046871, 154.363602564277, 128.882515485415, 143.488958628188, 129.869419651155, 114.52415567869, 128.381896979234, 120.728244800002, 121.842906505537, 145.410365710228, 118.965226784258, 133.312963977671, 154.624104134884, 139.836192497377, 130.788941795034, 128.495148309473, 132.58544193806, 121.097049095844, 154.31536472175, 123.745928043297, 136.341794135342, 135.234449031327, 150.9711792422, 159.024805577255, 151.352480580546, 137.38945234246, 145.360184674507, 127.253138354704, 127.955454223282, 138.759456628678, 152.955785124484, 123.931552000443, 126.124817489382, 122.36758683809, 102.292854978362, 133.362492215874, 134.970662351697, 137.524444161245, 156.141801524867, 106.600334766596, 141.679518467374, 148.809574698572, 135.11665149595, 135.307765205016, 137.346904320206, 132.967906261576, 118.21031490023, 121.114297575823, 132.48888007051, 159.395616162285, 161.720046682185, 113.737789847061, 154.892846444603, 137.590389513259, 137.28723627634, 165.400837646384, 125.39248259621, 117.882628289943, 132.822806131527, 121.844699671418, 145.83815843297, 133.079115113998, 91.8141626126979, 132.042826063169, 129.893496316458, 152.478572130133, 143.990914381171, 149.755476691345, 136.759123640828, 133.731858740103, 139.007701757665, 113.441918978819, 130.847502397436, 147.472567178499, 141.847192499439, 108.519664728468, 141.151365418671, 131.578691939167, 166.571569446713, 143.783744550215, 112.855698963312, 113.238549524043, 131.104334883004, 101.71385919608, 156.994496803439, 105.569919959326, 141.880071878564, 126.823850051131, 117.127718600262, 120.676501956756, 119.988765248614, 164.350225782925, 124.664815124232, 132.687583831663, 117.669419131749, 114.074358291222, 134.407237408837, 131.237894494853, 137.961899385653, 181.063237582419, 117.085053177854, 102.131145521849, 155.170036783871, 105.121205854103, 77.2121944672105, 149.015398152276, 142.985737585732, 110.07651668654, 135.73540261685, 126.264195035422, 135.160639899084, 114.168947051259, 156.84864701679, 105.784455773827, 143.811351350167, 119.0005130693, 114.230744211725, 134.906533183901, 144.192403517481, 158.17787370834, 166.088516986584, 132.413367491268, 107.632857253742, 123.117852663778, 175.713332677768, 142.261780177434, 138.224299067282, 96.7061316066484, 125.719847494903, 138.251151127521, 122.363088427182, 137.416316624798, 119.182091860369, 117.51227314706, 100.702638503266, 125.031577418372, 148.957701380679, 139.390914999677, 144.817020551215, 165.663601952037, 100.684628525223, 150.98312892655, 133.94816360978, 127.731256911991, 139.257346121602, 130.451449787206, 128.414223679566, 126.883795935174, 165.216244238571, 128.328028872302, 122.602851211891, 123.805934307391, 150.789326648293, 138.328604637546, 141.417712668318, 134.770489003643, 119.608524650793, 78.2441066076474, 151.736472195648, 167.832201192072, 164.53213734681, 133.791431515943, 122.476207908094, 132.309149031071, 145.588135265259, 143.226710225195, 141.112168882576, 133.250144591197, 125.819036283982, 150.471332109557, 131.578853676236, 123.566638388451, 120.343913441124, 119.54233886507, 109.882606315426, 158.178640861268, 125.533724318071, 157.032909644102, 123.481589059073, 170.232752487149, 129.219138318707, 126.014601153208, 142.371111079799, 142.769548100255, 126.245548181962, 130.330471527514, 140.233804465993, 137.441567471276, 133.907978630448, 143.300677868102, 139.212417703587, 123.00468296207, 120.155731808321, 112.959496164111, 119.789836623201, 131.129800010208, 127.772722256138, 124.561400740897, 115.521133491411, 107.271620561292, 135.934566802645, 164.747040473075, 132.705612429376, 156.156663123818, 114.498986920758, 122.958691618257, 124.209678167548, 171.277199937691, 113.198306740106, 115.183153545969, 137.294518495768, 125.992454415586, 124.626796372947, 120.973996881873, 127.904205723916, 120.13884757352, 125.042044607815, 145.940602393264, 124.240161393833, 132.228166591284, 145.867057215314, 145.035266557844, 139.922763719497, 139.826806653534, 146.026484412352, 109.211199130583, 132.315627906147, 138.753508254729, 118.53324058682, 135.340705879638, 162.463594029587, 120.005593172259, 120.627409491803, 132.313120644709, 115.422722189648, 143.050375970088, 129.21153720608, 129.079269106125, 132.727693563824, 144.563131404414, 136.070216200685, 137.87717547845, 144.467200817608, 100.856904902992, 133.421259910927, 121.004979107517, 159.866873159459, 148.706022286064, 146.930401445635, 136.060010149554, 129.731127591807, 132.812220049594, 139.68155144179, 134.309497500895, 143.768729772131, 136.200425467637, 126.326269853011, 134.775164454097, 108.249920976821, 128.04834775208, 175.640164038169, 146.156625675731, 116.947731629751, 135.316054296916, 129.696805901459, 123.330785887299, 127.039154876895, 119.258432015341, 126.5944912151, 142.956138968461, 139.196382745071, 107.557753742297, 116.638923202452, 103.061126900872, 117.68140474604, 135.374213590942, 127.282630809514, 131.946869209232, 131.950939643527, 106.407910590618, 121.203605093688, 104.746843135873, 119.8243309076, 102.725099765351, 136.718331053347, 149.697585195904, 140.372748454626, 146.623594659511, 155.422287243157, 136.206512322567, 131.707161346378, 123.072633356901, 160.450667632392, 155.505703512183, 138.202786575159, 110.276394683715, 114.640392427971, 183.246003929011, 106.984016882876, 137.924478409024, 145.214031563039, 125.596043319295, 158.927108235664, 123.172145164025, 123.634470642467, 122.092964172347, 107.359161768486, 105.836362089881, 146.254450224792, 106.91780546769, 130.761262232305, 137.424900604912, 142.431642357925, 106.355851823295, 128.522185201758, 132.502121720804, 130.351188267885, 123.712946511324, 117.933365112006, 133.56536636839, 138.431615760859, 133.637615241501, 134.632587758678, 120.877320097393, 117.485609582603, 111.193717083186, 98.6872507047889, 129.597012840565, 129.795504690826, 131.38335497399, 103.20885236349, 151.882100946899, 128.741880754409, 114.983648247589, 109.018344840505, 128.768626387188, 129.989221452437, 137.547674814669, 136.306468118568, 137.085127666489, 126.615965256857, 111.149057412708, 180.802033317644, 108.58723703066, 115.058010065774, 121.685528167542, 122.976687387309, 136.705256979796, 134.203524625931, 106.516904987559, 143.858749356379, 130.601280678432, 126.045458393933, 141.532627334664, 102.110477166369, 175.218449609182, 139.603580878102, 155.169101007149, 137.591834274794, 142.973791259272, 126.253752930704, 87.2154937679928, 114.418041697319, 141.976121671173, 146.248212913217, 143.65763858918, 145.288999963046, 141.850614633832, 135.831958231558, 158.939406498484, 95.8406039570496, 118.642001686523, 108.179185630305, 138.821726647538, 138.080396767017, 154.45430774866, 97.0454765691217, 144.029080467371, 95.1861508154595, 133.152809722863, 158.718404584256, 163.110691159291, 156.082390234574, 135.070708770594, 119.626490665839, 91.9933553386128, 101.294179115129, 139.867508874858, 141.60000092312, 145.818041730074, 95.5579869257021, 144.55951043395, 125.687451481238, 119.740537291503, 151.37824368338, 172.207319347757, 128.453643296227, 159.61025132105, 120.826982984009, 140.610677771582, 101.512672504839, 155.659366655504, 131.618277848606, 117.219674239906, 126.882393550185, 102.347303197763, 149.272467342783, 173.140437428561, 114.848829405034, 159.765735610571, 113.209920206579, 118.578911572496, 149.692102804105, 144.688251740443, 87.8040595959168, 133.542794215419, 141.900288770407, 123.795315187681, 106.934119177567, 143.308993293997, 121.287502662202, 117.92648503704, 141.981575901761, 134.816067936958, 124.374439531002, 168.53406735243, 117.322450736239, 153.928601104875, 151.100969668572, 116.049512707704, 137.550486777486, 103.374670305493, 126.078277685143, 128.774436703586, 123.503175668326, 114.575164927806, 115.514148503636, 134.419755557008, 115.68639746365, 116.074988060991, 135.111164976283, 111.64069661586, 153.686408259941, 126.996846092411, 126.00245148419, 123.900547288574, 134.388883371069, 133.474594664401, 133.646957289134, 166.601356787382, 144.225798457083, 122.650255551817, 120.168820586807, 155.307700294239, 142.264615936556, 124.329543313592, 142.463978170537, 112.534805062032, 179.776735543492, 154.653461683724, 162.487552590031, 131.639051756702, 122.565410604592, 129.500961141648, 137.074694082912, 136.686849662812, 141.473001587286, 123.034016431678, 110.074909093909, 94.7841539345502, 107.995406501358, 117.030703730989, 120.233450322711, 164.132270755329, 122.959912772063, 123.748184322972, 112.697733920168, 159.463528530806, 139.414472744985, 135.030395108238, 159.12511086437, 158.23813963179, 132.016208222289, 128.214155432362, 120.689468055641, 161.401354965786, 127.786028428084, 94.8903212177141, 152.34784201914, 136.883801102943, 152.846483246715, 126.229199421802, 131.957034113941, 146.751292792833, 112.99907081855, 130.902788688826, 111.63896838388, 135.547550924764, 112.909217273657, 155.714642216288, 76.2977172567775, 128.989728292779, 154.386308939164, 135.845578656744, 124.905880555503, 93.8155068158719, 123.483431741098, 117.113320086922, 135.855697227822, 128.901336730627, 116.918000812334, 131.642223140718, 140.514636719359, 98.9817933109852, 107.565850732208, 135.473164786182, 133.621484008738, 137.533309335554, 134.230631855907, 96.536200937481, 114.291267185629, 146.435853842241, 141.724052543476, 118.150219298255, 121.138814305834, 130.260837830392, 156.794343291099, 116.309385730376, 105.66306571334, 124.689919270044, 98.2403425298191, 139.306311909788, 118.442941252089, 139.691660436069, 110.505167017115, 150.300200930775, 137.10379789345, 160.895567190285, 111.906127325503, 117.834160855769, 174.930105475881, 109.301047956135, 118.166373566204, 133.72389524489, 165.316673263024, 133.950518075446, 102.114027543331, 119.381094700297, 90.2267380075815, 108.779245926657, 158.861610986881, 134.665273820404, 130.361976458962, 164.46964474406, 139.029920795084, 121.902135381798, 152.752042862016, 157.836399055274, 143.206718887145, 131.79519634546, 114.584433810552, 131.331534905401, 116.84644957041, 142.869051631611, 135.042381841638, 135.481145929597, 131.956534574713, 138.099811575998, 127.774334222755, 131.711196754578, 131.822815082306, 108.072341841763, 145.387399415423, 140.428464273519, 143.833770464474, 151.130633792821, 141.563111327767, 110.976975394128, 126.249507133044, 147.350358114062, 131.112982895309, 137.527897651393, 126.586064213276, 116.163555639481, 126.864945272581, 99.0481967983681, 98.0434479789485, 101.305700587114, 134.766137442578, 134.608700602345, 132.538712518128, 118.382821967511, 136.960497863885, 123.905543195828, 121.61623296291, 123.8841546077, 131.784194233016, 125.809327786226, 120.919974685484, 110.474364708292, 119.494028146097, 135.156020865657, 131.01054889906, 145.183425389405, 145.032669209718, 123.5494864472, 91.1013618975641, 135.119547091871, 113.359110229579, 144.463026544426, 127.504155540547, 111.186564488893, 141.883278737741, 151.785625356457, 104.215098229832, 136.744872161447, 96.7932553642314, 124.186810745488, 126.074557972701, 125.408633168602, 116.313735284664, 139.267608329958, 115.585993124147, 171.867644433907, 121.289572511131, 137.1317474917, 101.85879251378, 141.808124971576, 133.793970076974, 106.563866550644, 132.690452542613, 109.675279805011, 118.028078450876, 124.75325061364, 136.084131283943, 112.799694920932, 124.389606439809, 114.15302496892, 91.7554474693134, 146.005405846667, 162.423398565211, 108.070338319551, 112.275027914387, 136.200862971375, 137.11336938243, 147.265259722394, 143.897760746579, 175.254883246452, 108.875514332004, 125.300669045755, 136.512110603251, 149.949596595796, 155.986275382486, 108.958221886992, 128.01581321456, 128.76152650289, 96.7903964223561, 130.2437166166, 128.895843027188, 116.908590845376, 138.989184786992, 139.085661187297, 151.483268632533, 121.218401648525, 91.3277468821555, 121.272517982015, 76.5674387435903, 147.34481436847, 141.44571767698, 142.961022821801, 132.115680922026, 143.646684764512, 94.5867068115023, 112.475238711401, 138.826233253919, 155.689836147981, 141.721636350637, 96.8860295486321, 118.94705981751, 116.057399850257, 94.7449234566785, 122.439349220588, 130.944748242493, 146.114691119547, 135.287687542734, 100.307009467188, 128.047186917554, 127.650867551787, 111.263753798315, 147.260067378132, 133.867155419311, 93.3452114004926, 107.625318657297, 110.978159895711, 122.332869189612, 136.404286180657, 151.810105282231, 145.997485815515, 110.079999368809, 156.955134094045, 125.520796435523, 133.740212725828, 137.837595558638, 137.679386484683, 116.558134399302, 143.893610940751, 112.253859034555, 139.338221594329, 123.851885637662, 146.439302785698, 136.141503162583, 149.963680158, 140.451978925665, 144.201254964003, 116.394622613059, 161.854691239278, 138.397412591785, 136.917844966386, 130.865532645892, 126.421339358538, 113.029057544286, 116.706072399281, 121.487166096545, 123.157334670788, 121.486997122564, 141.079768053664, 129.100982010567, 110.978315579934, 134.940134943411, 147.245879546346, 108.923655919642, 134.533492249363, 145.514744519933, 131.759255886221, 118.102604283945, 106.904740261258, 153.265476003283, 118.429639053593, 129.628447024411, 126.785595957692, 116.801852452431, 115.566420320189, 143.198471533344, 134.675291371828, 107.683768638827, 111.526486757399, 120.65457470504, 126.085823056664, 103.961535496646, 124.266688532105, 128.853835646876, 118.33413458752, 129.91041246489, 127.514514747402, 91.3366677192636, 177.016266770064, 135.533295322254, 102.397611206214, 147.43934113768, 124.729133818735, 143.717782732304, 119.966584031782, 100.461016541047, 119.673885102474, 134.732423649011, 122.364389032231, 147.470230124745, 130.618749899973, 130.239868135264, 130.225393695764, 180.522731039399, 133.610736645319, 122.8297489822, 118.146987722945, 132.925688660123, 132.17605071072, 101.273114330036, 140.843507057828, 143.070330951198, 124.681289671836, 128.168577433722, 133.696948328192]];
