# Supplementary material for: Hypothetical Outcome Plots Outperform Error Bars and Violin Plots for Inferences about Reliability of Variable Ordering
Source: PLoS One. 2015 Nov 16;10(11):e0142444. doi: 10.1371/journal.pone.0142444 (PMC4646698; doi:10.1371/journal.pone.0142444)
Supplement: S4 File — All experiment interface and visualization stimuli code is available as a zipped file. (ZIP) [file pone.0142444.s004.zip › experiment_code/data/one/89.csv]

	sample_num	task1	task2	task3	task4
1	1	671.775858624602	531.502298068426	342.04389521968	127.272239427309
2	2	673.870081023075	525.554813123226	340.230570132352	134.101527650485
3	3	677.842619620131	517.475824066091	345.902856097087	116.096405217697
4	4	672.200476933631	530.835760026462	342.853693792391	111.539232868059
5	5	672.055178212715	518.588536961407	344.880729807073	136.413219827105
6	6	673.19285817624	529.242345662842	345.563511508935	132.702233031799
7	7	673.194392126055	494.085050985037	342.730690501158	132.967246714051
8	8	660.743987752232	535.844210446399	342.392057375746	160.845584014127
9	9	669.265702468929	535.375918006449	344.611391557885	157.829948230941
10	10	672.701135920652	518.600859978332	339.667754445717	131.187948488877
11	11	673.367213975223	534.927928765132	341.710577717903	151.193335080306
12	12	671.576010732299	556.432523161849	344.357049119854	112.838941076279
13	13	667.099185769866	522.694952930449	341.575567082313	129.633830442491
14	14	674.117980175871	508.225311718704	340.087254766592	124.526669591623
15	15	666.2893325397	523.451772679697	345.763889975163	178.361893114243
16	16	672.89916732878	523.081497618329	344.131474348404	109.494383354592
17	17	669.790787914345	522.881234654013	344.229744400769	126.384814891521
18	18	673.469624448331	528.060475449614	340.788148781773	104.209397405519
19	19	675.146282156291	517.793685020302	341.710901049683	132.664546940538
20	20	677.619460255503	525.024493371409	347.230903543101	140.663824390502
21	21	669.840414187755	522.576376695396	349.94167229206	142.302600524544
22	22	675.390412738979	518.21136095819	344.530573669206	129.979456379079
23	23	668.043899920756	505.129005934644	343.262501552801	150.474464622037
24	24	676.796127475858	565.75097218055	344.289471147437	111.774323442188
25	25	674.182071832539	505.328115199611	342.738484094677	121.611590933247
26	26	667.533860989709	530.290947043936	344.811649278561	133.242978583925
27	27	667.784036668326	504.395572213059	345.536603244463	148.279682631024
28	28	670.253600089271	507.339531525087	339.38563407884	122.847625998669
29	29	673.571523134932	516.625712627909	343.736937075739	133.500711599324
30	30	677.0302587848	591.967016587279	342.86124811642	114.007321402131
31	31	672.978710447143	511.096129745249	345.283640288627	106.238296466976
32	32	665.911215052821	535.294313744231	345.548516372996	150.32907564987
33	33	670.465360727687	522.074233352117	340.987306742361	133.625747499602
34	34	676.99740111546	509.026350647511	345.841845163311	127.943390715866
35	35	669.549521342559	519.191570983985	343.284819841308	108.456610928888
36	36	665.66099862997	528.765108235323	343.045521337132	141.157156388288
37	37	671.684543110452	507.686007839093	343.851945959023	120.733401732496
38	38	673.966400268117	507.681456260646	345.664212216375	130.215850973414
39	39	674.955834318575	521.171716393758	343.610812421342	152.325244381841
40	40	670.477440121726	490.063846488767	344.080366866147	164.14525835287
41	41	669.165610827139	501.649790965685	343.464676019013	148.783817912423
42	42	674.220533443286	534.279389742039	342.55048228095	125.394927914798
43	43	672.402961824355	493.7295343658	340.129546880208	147.74979351136
44	44	677.550702373529	503.778203813358	345.171493721004	104.711437856759
45	45	671.143708283972	503.253458347993	344.142986392535	154.362898306387
46	46	672.947916681351	525.272594334901	342.780033068349	152.659190807638
47	47	669.957222307948	502.934590283519	348.874237658443	120.316491570823
48	48	672.223056123917	525.922522534763	339.170860195103	119.952364736298
49	49	666.566000837559	521.732156202981	346.579162939882	144.353074443679
50	50	668.98674396519	506.085240186941	340.533075558185	124.977645723671
51	51	668.115028379579	524.79272876952	344.936189365458	98.5328414610348
52	52	669.416918629094	523.163081070454	346.126029429193	129.34019994836
53	53	674.887137851597	494.140397435105	346.924662669331	150.902371083785
54	54	671.45827215522	511.246802983267	341.173985992236	150.146468487541
55	55	669.702195424643	526.977928314291	346.700825929542	135.739667121422
56	56	666.020371389662	539.239890207883	347.462580925668	148.389515297035
57	57	673.03488590687	551.451031734635	345.661436603123	158.869966951165
58	58	673.30067818393	543.05333553979	343.313663324806	122.855734211068
59	59	673.164048989782	525.304863827586	347.177581098581	136.580426095144
60	60	669.91887295368	528.930837848687	343.156345312981	116.549570932837
61	61	676.339290831648	548.489242183467	343.204111562998	141.915171909057
62	62	675.159587933165	511.051927710939	343.262923497753	109.209685808239
63	63	674.178256872248	534.19424802378	344.903021766405	107.115135319722
64	64	671.285790836937	511.299261491377	342.774525469958	165.558767161585
65	65	676.470532627097	540.477608834009	346.988060992719	132.081538859726
66	66	678.625423018742	529.612736551295	342.962417781909	127.835237676542
67	67	666.682277678653	528.862126956537	342.425195514791	124.348269789307
68	68	675.063183144891	526.72308498853	345.403384183854	134.584759643115
69	69	674.88742937237	520.594640974714	347.767767553679	144.158829135643
70	70	672.595570881593	497.354315406298	343.3278835475	151.003686205685
71	71	676.04003105762	541.017028256682	351.516394448495	151.081732902709
72	72	674.186656452475	514.170448335699	348.601830182972	127.482086108091
73	73	672.571376241545	513.834789961061	347.529623012005	164.072092142178
74	74	672.71561892258	518.402919446622	348.797124139896	152.739768924637
75	75	673.476147167457	514.838657632972	344.570709500094	115.308302009283
76	76	669.110571957643	493.379674150796	341.281948961054	117.520404958365
77	77	673.909323220699	528.637297716717	344.970082824905	116.191698081869
78	78	667.460670744356	520.326463982168	346.316155311672	136.92945696568
79	79	674.684706534865	537.333768232602	345.968333352537	127.424734108949
80	80	671.363219432271	529.73097140106	343.37422087148	121.143946554658
81	81	670.260197476017	530.309407385971	337.774848637816	146.817208442864
82	82	672.384213680893	486.084031246311	345.817650762781	152.967540249829
83	83	671.16064888363	526.699685493644	347.667480294274	105.530362382163
84	84	671.182260272917	512.329602513863	348.567887324799	152.920472436499
85	85	672.129659297282	523.163279806973	344.192576974569	131.651030760067
86	86	667.120185228565	542.612420009608	344.991702248482	112.872865707436
87	87	667.488372980145	510.981529369365	347.794357423233	167.83622190943
88	88	673.910706906586	511.278658583515	341.3492975098	146.431348502723
89	89	670.47999753321	497.220239029058	343.370274141449	149.9319793741
90	90	671.245593642265	541.448487887198	345.356522985057	128.447800102849
91	91	671.755027322199	539.568596770386	342.531132953878	129.216081294037
92	92	674.861464300445	490.570457013571	341.182258322785	132.205557435344
93	93	675.683498480962	522.895708500588	342.576700118615	134.695912167155
94	94	670.562220192798	564.159218755891	347.248611709435	153.543174468815
95	95	668.226197613113	518.106848226789	337.564515821075	138.041677754096
96	96	674.762715108613	542.567174640466	344.87181087565	147.740271049015
97	97	668.309172884258	529.070196903142	345.018912508025	123.033238040342
98	98	674.327401266423	511.625435651528	344.527631698613	146.679439320137
99	99	673.27675186227	509.941646449068	340.68793450458	107.904433061963
100	100	672.090006148477	523.146022040521	345.38199397904	130.671286474432
101	101	672.425742521466	527.14605246989	341.710678765694	120.20373524214
102	102	672.39807525474	534.981816493129	346.96344731682	142.539557207279
103	103	672.955690728107	534.753661469782	343.113379115412	113.034256192375
104	104	670.896210660245	506.553189702195	345.089876832024	155.188660842078
105	105	670.606608921582	524.950313576078	347.968786190703	142.965984685764
106	106	663.623189783478	556.923684343697	344.10361992785	120.729447833258
107	107	674.540443641246	518.545611520576	342.556470173297	152.864959682034
108	108	669.476212274501	506.218416761259	348.466170780995	144.494436915237
109	109	675.655427751749	495.022133851265	343.806692309554	161.212979170671
110	110	670.328615645769	507.969551663154	344.352374738811	122.102527834096
111	111	669.355943444887	496.182379107689	343.661371500695	155.363870768538
112	112	669.369305633774	541.791831376307	347.64123287063	137.126942499866
113	113	673.353399126892	507.054742195429	344.120413724247	132.625868961409
114	114	670.843783214294	532.944094328969	345.785665340419	119.522042691983
115	115	673.706753064541	506.418067870448	345.659790187564	131.451233695517
116	116	674.342114904896	531.324309113823	346.279933281676	119.84214117232
117	117	673.331128508693	537.429385305525	337.587261308244	128.102668498826
118	118	670.118993588896	505.385728501133	345.229370145619	135.892332958802
119	119	677.379815850399	514.986762044833	340.983486809917	150.153536523166
120	120	674.730850392578	515.190744304965	339.460071889421	124.717047024208
121	121	671.741185295228	539.198809353008	342.958140725753	98.405849321436
122	122	673.111553125091	527.623657571828	340.313931159746	120.461057578077
123	123	676.467054231489	543.244345482765	340.973425559157	108.680785359632
124	124	674.761782060095	521.758375531436	338.942165437342	123.979267419929
125	125	673.37287656166	542.592248517494	342.874664321488	150.112622168493
126	126	667.93167412318	539.652159692648	343.288560142986	139.568841604379
127	127	667.183782384049	510.907562228537	341.053975658999	108.495517624764
128	128	676.2309399707	550.064319634991	351.550798175605	127.263961465112
129	129	672.114573674033	475.698373278475	341.957746834261	135.132330906464
130	130	672.479169614429	513.149816791742	339.528163690222	139.351119575613
131	131	665.478914825076	518.377457981131	347.969433183981	154.409208619187
132	132	667.139984907691	530.922741849048	347.247085588846	155.320597740896
133	133	671.835057153576	526.525850239315	343.445680444939	128.337500112941
134	134	670.638612382335	536.997394410447	345.551905929468	119.961888120502
135	135	673.887924151086	504.487983453084	340.958634788744	106.107400197497
136	136	671.608869853721	501.962642139677	344.91966108353	120.989597742297
137	137	671.966505227992	503.854005090999	344.184185622258	132.270430594782
138	138	675.193681036237	503.279431204537	343.940600759764	127.178447208984
139	139	675.991007051435	512.671730732794	341.334950458867	127.913391404465
140	140	674.935839732576	511.818537266943	341.585455438054	138.689487447742
141	141	671.055687987141	520.072268074318	346.140093720293	134.212426878686
142	142	674.764447141368	508.407962758192	347.047247711454	124.515682362751
143	143	669.059540456276	523.553708858258	341.509843622221	128.236298296248
144	144	670.422416120072	484.094475623599	341.17525207216	127.808681540889
145	145	673.672420468898	533.030778498593	345.556455254295	154.679125626802
146	146	675.469558645218	520.466074312763	348.813670828441	119.234001619379
147	147	676.087927904273	489.839181245064	345.737890771749	158.043736041846
148	148	669.353850871273	526.389423644958	347.009753948434	100.313959339133
149	149	669.589157528089	526.550559436761	341.337259354042	108.687330066788
150	150	672.867224863066	531.763392200005	341.851946985213	143.645257292937
151	151	674.346985831004	525.74668651741	347.700583804826	132.233768284459
152	152	666.971103692446	528.109803715217	343.641820126703	128.744895887949
153	153	670.58614815437	511.078972699736	343.35393393535	124.772243882863
154	154	669.250737584636	516.000877183209	344.765368342173	124.80967116828
155	155	667.493380432339	529.468918449938	345.751133304041	149.377638951098
156	156	672.40079399716	507.483666953429	341.203178966144	108.831789777067
157	157	672.167166153444	545.679863562298	344.87846313947	141.097318263064
158	158	675.561074223721	492.144720103004	347.606501780016	113.448577867943
159	159	676.536716595827	544.126984465676	347.204769875257	158.476273836002
160	160	669.981563544837	530.225502567489	346.189123261095	143.673661560132
161	161	673.279004545846	525.120174434143	348.339293620592	132.201293903015
162	162	671.864708578951	521.00686158318	343.695312574331	138.053601665105
163	163	674.687145151438	544.569562102805	350.330649218693	109.144624192348
164	164	672.078467086389	520.808538386336	343.222678068322	124.726722081356
165	165	673.243841992438	512.35991932032	346.32469309845	137.030445633183
166	166	669.640158042262	523.616548806485	344.439820146723	141.56469379386
167	167	673.836229887542	512.008247443114	343.694833661424	119.943312597316
168	168	668.870982059354	502.977812613094	342.079067844446	151.769170754112
169	169	671.567242615546	506.872823901752	342.44992534306	142.565286143786
170	170	669.000652841978	523.038969036874	340.434988383513	130.851251056332
171	171	678.590256174647	557.623809590167	350.480768066195	117.422667050117
172	172	667.842496456307	523.371563659447	343.425132900761	93.1326445412488
173	173	671.432499664757	497.017918407327	338.645729165375	129.837554634442
174	174	673.655600515219	489.655605576952	345.543448070393	103.711029055297
175	175	670.604260327762	496.325114712212	336.088176714195	148.588958941267
176	176	675.685396416452	548.694912773525	338.640921183664	137.390977477808
177	177	672.862440929309	524.322421978065	347.288213070005	149.490033758104
178	178	673.900310563521	521.193294111401	343.264231152676	132.89245982447
179	179	671.535054749293	559.699925434775	344.268824441989	127.073116927829
180	180	672.995036070567	527.353290020282	344.502778273648	136.505037651782
181	181	669.828229131343	528.549551360959	346.042703425104	118.017531074125
182	182	670.208092423613	514.202470458227	342.805606546542	118.684761291291
183	183	670.042858197083	548.009663103282	340.188974846639	139.279146783968
184	184	671.974935228931	528.802551925263	350.470302299755	126.121303567069
185	185	672.658442653464	547.158843572706	346.786842576646	105.524756343787
186	186	670.793011050351	507.811928098751	344.296887843402	115.263974357993
187	187	672.894234964677	513.042487188387	344.656449586533	127.796498248707
188	188	670.099057795087	522.969316970491	344.715807174136	130.188719002668
189	189	670.477392063162	480.306468305097	339.307888688287	110.167695057521
190	190	674.905658022246	515.674377318988	344.01866424873	149.118992945766
191	191	668.864452188518	516.878085326806	342.293902501257	137.735264889676
192	192	669.294850084835	538.751281578808	342.805781080717	155.080668006717
193	193	669.730857301269	544.42943192325	342.858959945317	121.327781417746
194	194	670.588622879913	523.495733104765	345.067960013263	108.125254986447
195	195	671.901718197938	501.205533133646	345.35004165955	129.792297260732
196	196	668.564531282546	514.953089922611	348.108400341409	145.091533174165
197	197	674.701722776689	521.900186295942	346.301228427062	118.943640745726
198	198	671.716847934913	512.431161634891	344.075837802174	137.753447896099
199	199	674.293359717911	524.996545772845	342.80535018418	147.364634073566
200	200	672.933058344717	554.049374992336	345.46618133316	139.714840278865
201	201	665.531169618504	486.475864604323	345.227351772873	122.590380656569
202	202	674.680483471725	518.030650728612	344.842312365046	138.077141554813
203	203	669.15835448279	528.262478398741	346.020060091496	104.474857727022
204	204	672.064526328953	503.750329596305	343.387343826036	115.305298813187
205	205	668.013867625144	553.768527354628	343.058915749518	100.589244895521
206	206	675.07503685943	530.613194787557	345.301108152513	154.59676344574
207	207	670.872806130433	566.912443711609	342.614732085545	132.910667335417
208	208	674.344346251483	501.19707792486	340.426625633735	113.298391252946
209	209	673.776951715293	542.209624884436	344.456553557281	126.010544638378
210	210	672.635664475068	514.650962419642	343.741088593201	91.5559196693202
211	211	676.351016824066	529.007923126765	344.137563203817	125.947053503517
212	212	676.505066411789	511.580338867044	343.554235930128	117.992503866657
213	213	674.307702112875	527.470426426548	343.273391629254	159.244447327328
214	214	672.279527032745	509.7772227691	348.746990528968	92.7913242568937
215	215	669.672441426148	538.952724903544	347.010841035348	127.999704200435
216	216	671.321702101146	546.531989983844	340.076421383845	116.319318236907
217	217	670.772110348859	512.263361726609	345.117510963845	133.512806350624
218	218	668.875809311378	519.34563508989	343.669614636186	121.382800954392
219	219	669.94158171687	507.915070292624	342.38433392183	153.648071156593
220	220	669.6954741123	524.199560372177	337.803512073847	103.825959039731
221	221	674.73912215133	505.703094848938	342.144256136651	135.418802483814
222	222	669.566403952292	513.740535547226	342.026497868407	119.757300337922
223	223	671.179131318372	534.705822627467	339.94787368882	149.89608172686
224	224	669.866958012061	522.120240224508	344.882118482945	135.743684398461
225	225	666.458504685795	526.193256408274	345.377889729754	134.733345609436
226	226	666.335740968944	503.835580489042	341.381171433429	126.823109205349
227	227	672.506258276473	505.652221775499	345.251386014111	123.049268168949
228	228	673.586923207567	518.514335335453	351.254469509689	128.761533587287
229	229	670.171430105253	535.628056052737	342.188165782919	127.434575402879
230	230	668.123141635962	499.421333639455	341.982124009966	133.421292564514
231	231	671.634646065978	540.061009950956	340.448153957547	119.520525901747
232	232	670.902806079642	505.706386026581	338.248890691521	150.826684668228
233	233	673.883376124348	537.542718376824	342.294847603174	130.610126546168
234	234	670.640667678139	521.982481551728	342.650757443438	106.175691979174
235	235	672.415854851737	517.234186791125	343.34945612895	110.507001234839
236	236	670.214361544406	541.647984505034	348.139033105473	149.688483489283
237	237	671.77672445846	519.966403669113	340.240042624048	118.179059109747
238	238	671.931552941932	517.600757214899	342.633199879757	159.157332350431
239	239	670.4623640202	543.912911900047	339.870341705505	129.27412155441
240	240	674.836604383156	550.614701069583	349.624541638923	109.710162585658
241	241	673.240011202039	511.176747433484	345.64072331338	146.933479849238
242	242	668.608431995177	541.214578612662	342.275852918287	140.036535039213
243	243	672.281716924931	524.014505473057	346.356120984201	99.205399275505
244	244	669.996232208711	498.165680096686	337.24101639501	128.978034871264
245	245	675.443342369178	519.277678755944	340.962965604435	161.282813802829
246	246	675.009196455748	512.778304211256	346.914354854671	111.955190662391
247	247	666.702050782626	538.311002681325	344.883614132307	123.075569956492
248	248	674.723646588413	513.34461997981	340.723029916631	161.208512099941
249	249	671.291736705774	552.640477930316	346.108979578472	120.896139953138
250	250	677.454400707191	518.006060266378	342.686759421879	121.605871774032
251	251	672.661139292623	515.120993973177	341.83650502022	132.0543437947
252	252	673.860413702576	516.343789582964	346.25895309705	131.125631154059
253	253	673.558773901343	530.146671756055	344.052455703582	105.690334163396
254	254	672.227354715093	503.837283402176	339.18214693555	139.436480561157
255	255	670.562492479552	493.80609446955	344.046889750431	94.4266980262733
256	256	669.631542059337	519.827416501899	351.301528852315	110.366527667326
257	257	670.567535418173	544.123489231928	343.208747365815	119.587524151292
258	258	669.530531290697	511.098677307781	342.392800885271	154.409640486568
259	259	671.213177776019	522.202113726108	341.017432507798	143.356322813029
260	260	672.180392497671	529.170341962636	343.273447837213	120.514787020849
261	261	672.783773385367	533.556688609585	349.031922316208	126.384527922832
262	262	672.522653217147	518.011505965704	347.804286488156	138.778798303141
263	263	669.659404934766	515.037028446348	339.235591277137	129.055149503841
264	264	672.981411491274	514.837382652821	346.480686086997	117.243795839295
265	265	671.512448148245	497.645913207959	344.187224622168	135.566963449482
266	266	664.490352810396	505.353678735287	342.758115258197	152.246350775561
267	267	674.145885204946	516.345455865382	349.717506897825	102.767283338856
268	268	674.36201442274	553.207128360064	345.639301456567	142.817015493075
269	269	671.629469172386	512.662935287915	346.862334439144	105.336295828304
270	270	678.949496854176	504.652798292161	341.434502054884	124.948002125712
271	271	669.618278389551	526.240656749083	342.974605902955	97.2435877216771
272	272	667.612850961548	516.087538025586	345.440675872294	125.679525175954
273	273	672.888578579907	530.442850331117	342.902299270096	118.908998349477
274	274	671.147095594237	543.698815598996	348.700318568613	130.670456430407
275	275	675.488806915853	507.222882035913	349.734655345797	140.129748297413
276	276	670.180312741232	558.890185404792	350.960055104507	121.254518923085
277	277	671.941434885172	528.625269068243	348.409937326743	122.589413861403
278	278	672.708630609783	536.728164617063	343.447445989667	127.663562011635
279	279	676.307661554533	541.948384556879	342.939075600375	142.743601425508
280	280	669.438963427112	530.681416451484	347.216424903123	123.941386414827
281	281	676.322863040907	514.455046098971	354.802459895163	110.502899078612
282	282	672.145974339755	502.891358527824	347.913523132293	134.168789826985
283	283	675.83433729262	539.755685985199	345.663897195839	154.565245449818
284	284	673.215512188257	525.305065148964	345.115649185072	112.378291601379
285	285	674.459462045435	546.661422340282	339.338113968439	146.264628645692
286	286	673.676654080584	527.545490323485	345.424017007536	141.368024693001
287	287	671.550702564518	523.28587164566	338.666192862598	153.596730570753
288	288	672.1896657303	542.289909756318	346.557599120849	134.940232608603
289	289	674.882074259687	494.814845639149	347.651381121741	140.547145980332
290	290	674.760302650983	527.441774691046	343.145118134752	117.873401329912
291	291	668.024458613885	529.662953589112	344.775818508616	137.029399715125
292	292	672.419722970801	577.532556823665	337.559879299067	111.767793726297
293	293	674.09784766781	519.235060452221	343.113747073728	126.918737296048
294	294	669.610005309477	512.670771957283	345.508146030792	117.090758937551
295	295	670.316732434124	517.267281930613	342.307808044175	141.669769731236
296	296	673.067649859979	533.560120860089	344.81691968691	138.737841758022
297	297	671.758477505716	541.753491338251	349.265327049423	125.329492156829
298	298	669.677583502396	495.079950096301	344.371719759222	130.61382922456
299	299	674.438858850435	516.01586670638	346.789810323038	158.566100603488
300	300	668.533705669996	515.063783905443	350.798757032378	140.065446376866
301	301	673.349672647946	546.593402287962	344.269356698634	118.585279424348
302	302	668.76720296517	556.944936451825	343.635379979081	158.617946226447
303	303	676.070127787039	539.167771191214	342.140578138879	113.007760615399
304	304	671.167156921468	520.491017758102	348.239233523592	105.011588718643
305	305	676.169636040811	512.978006561072	338.687033709879	118.140092463276
306	306	669.312677697115	467.280391745906	343.866711428077	118.44735739047
307	307	672.849454510006	556.002461237285	343.126961011748	134.923468264315
308	308	673.552394224491	527.386670866762	349.817354295083	143.894735911749
309	309	669.349091070776	512.811487314442	343.392726632976	138.335323801036
310	310	678.605658303126	547.710087925583	343.321912905435	142.478692352803
311	311	673.517231831795	526.914593817284	344.952702945129	143.415448848044
312	312	666.546955213618	525.84247036007	347.367164503997	109.206434442363
313	313	669.999917239225	518.935796020026	338.5627273987	133.763552191554
314	314	678.869394839679	554.42211419017	344.997076900297	149.640399741087
315	315	675.676595131372	546.175110698533	342.544217475566	143.327124254281
316	316	672.92190023067	532.838022379467	341.622874158452	179.897668594603
317	317	672.017676548631	531.689973178827	347.22136206858	126.790685686668
318	318	671.503799487821	534.803366195387	343.549622223814	122.864949981879
319	319	661.159427560303	534.388269191963	345.159907017661	91.4438682055945
320	320	674.591474059552	575.040488453414	342.049832388122	139.273884117247
321	321	667.277065824718	530.169316247845	344.248599134896	160.234178831306
322	322	676.115064724947	535.557694589359	343.272027971303	106.667657502004
323	323	670.481056328661	534.621219015137	341.029673680455	100.824334465315
324	324	671.829485862036	541.72880417524	350.298715710644	118.519204065851
325	325	674.367272901731	506.529638900551	344.597776621683	94.6265368864207
326	326	673.398176174438	550.50601337102	342.572422245724	180.209732714682
327	327	676.496658283867	515.273992200678	343.22734462018	115.101559463625
328	328	679.594025709646	514.781561116306	341.305507318069	130.957993141276
329	329	672.597415959779	535.345110919666	346.175532398604	124.268977966351
330	330	672.958234438317	501.817110165664	347.2720123231	120.384302617284
331	331	668.948460871817	532.557288994366	345.025105151852	123.260005447295
332	332	668.879077842553	507.525697379764	340.098519068152	104.618901760033
333	333	672.006145736945	511.084627895332	348.047395981541	133.491959237697
334	334	673.158499257463	509.057114664415	343.920371507394	128.326248180177
335	335	671.401348418127	539.355398813724	346.21329118763	141.177047322756
336	336	675.644291003898	543.423505303147	345.657372635126	111.856004890453
337	337	674.453494989755	525.13581314194	341.735991956191	153.170503211131
338	338	675.477863735592	502.753149049207	346.560403587251	110.260618117965
339	339	676.195837263877	508.091668365101	344.139737530617	134.434019430083
340	340	671.874481527482	550.887961769626	348.342862432769	133.682978432392
341	341	667.474096606243	545.234531954063	347.215746405269	131.124557996823
342	342	668.265833840821	528.252992676354	348.021838520475	96.9431771568569
343	343	674.512536308619	515.448818325036	339.684980331978	126.963286765362
344	344	672.735152901197	500.316493832416	339.255743227825	145.220547708945
345	345	670.275408699798	498.426474803988	345.271536016803	114.734739524483
346	346	667.625150333723	545.662221244338	340.621708763444	139.507485307107
347	347	667.379066035286	499.950218318924	338.978769697714	126.879672255514
348	348	666.161730449989	508.783768580249	339.765320652222	111.828155345449
349	349	671.019287144502	528.754935329055	341.43152991279	126.721205991222
350	350	674.687031411132	499.970525854056	343.70988371147	118.987643852958
351	351	674.380645782323	515.419407596428	343.415693036218	116.430260321012
352	352	677.878401246035	514.935409595676	343.04406580573	160.107465251026
353	353	673.953460937977	517.443348596031	341.626631644113	125.571656175791
354	354	672.592550918734	535.748216451208	343.36332465674	151.321580595299
355	355	676.281335688065	509.508619353022	346.023956566552	115.434329683049
356	356	676.932003125807	520.450392198266	342.598103856449	139.924293630146
357	357	672.287518864169	536.481910930154	344.355951877455	117.894862119775
358	358	667.054515088691	513.608224303586	352.30582945809	120.860084498652
359	359	680.680838306669	542.438238775879	342.187796987574	125.086343399638
360	360	670.943115677179	537.464534958019	348.843838695801	124.032805696262
361	361	672.364990043195	495.146054722172	344.052758155295	135.495195673318
362	362	672.644924349807	492.256455977394	347.833657420553	109.182692658483
363	363	671.371560170385	535.133702994324	342.070224250289	135.710659413616
364	364	671.299873369618	508.206166812064	343.78579960828	114.830187657728
365	365	672.096157721998	525.758728793733	345.569571639606	151.631341932735
366	366	667.781567997964	530.329657725623	347.726150821904	142.500345717307
367	367	666.8025265465	520.875567245443	344.559936586988	113.645505344333
368	368	679.325122735102	537.740435985021	343.462547727415	143.817112632748
369	369	671.892996662246	533.240880337417	347.230944080076	140.950524883836
370	370	679.467158011727	538.441552939443	346.162960004084	106.888658239371
371	371	670.736347799485	535.359708057625	340.202774614152	121.124881611267
372	372	679.352766696513	511.606560867088	347.793507588442	154.404044259579
373	373	674.275527379086	536.240007564728	342.279366686397	158.57885037114
374	374	674.603730777349	500.746415428325	344.741755523277	111.723138443052
375	375	673.959284587008	518.30687816137	346.165148319489	127.631235030231
376	376	663.871217396548	547.35588678837	346.268843872458	112.733910925545
377	377	675.563058191016	485.386342145893	345.87124406436	156.588294473538
378	378	671.211215773502	530.796987347955	347.877839000479	91.8965036587315
379	379	678.723972377929	518.458280776646	349.143662655015	112.868130440233
380	380	673.958741440488	506.094917265135	345.677768579889	139.542150096303
381	381	673.133367867617	514.857814967925	343.43057472451	129.674632763527
382	382	675.285589095979	552.752400109355	344.937819770515	114.473269734325
383	383	671.489878557352	540.901289642178	341.428074401028	126.009037029591
384	384	669.064213059444	534.625871697199	346.80039175206	119.647117457828
385	385	663.567175544858	513.16065221969	341.434947994793	137.011818136184
386	386	675.398766785447	531.774908793989	342.353351918569	131.524287375075
387	387	675.078249321915	512.414093042694	343.475229641872	116.170337405746
388	388	676.286251238041	525.599961482318	344.457525156736	136.610666999037
389	389	674.439704215268	515.82316067043	350.374391091719	146.61727694188
390	390	672.570852205395	539.190298777179	343.982314773685	139.732277764911
391	391	669.457785069764	537.215359709084	343.067166497699	122.603554250223
392	392	668.293849967422	533.807178106754	346.387935942382	115.198235528954
393	393	676.557446926822	532.22422408143	341.597835945718	129.439418386515
394	394	671.180320564077	518.655120150109	341.963502305903	155.911158266698
395	395	672.272165459243	527.352359334759	339.890764859834	134.599873923496
396	396	674.391965805759	538.793734107387	343.505592142102	154.533875810234
397	397	676.686106831477	561.622742997199	344.317508754802	140.216149753145
398	398	670.356612305349	509.788941312665	341.158619973282	118.40613786092
399	399	670.762986115341	537.346083424825	346.624295896101	166.982621221732
400	400	672.137981466772	506.734492192486	343.074837470505	104.674356190929
401	401	671.648094433569	497.118176727377	337.317906263366	154.531076040764
402	402	672.127287405134	487.204307823215	342.222889360574	135.298502988729
403	403	670.559534841193	515.938546877614	346.021696291202	109.955324964231
404	404	674.346628569808	546.331633317579	345.563139337269	135.267455431858
405	405	674.887554815855	534.231906671699	339.952518943238	153.51600638035
406	406	670.535850715356	532.218297925251	341.972951186919	130.641038391814
407	407	671.423592228381	505.320203015556	340.78191462945	121.554166994432
408	408	668.027688540296	508.865565561759	343.621405773127	128.436916340524
409	409	674.418908573638	544.516475576038	347.191972308003	136.515519896552
410	410	668.765709095742	528.059028934717	347.151344020816	128.506786936222
411	411	671.586018588936	500.580962996068	342.802737789051	147.244085858634
412	412	671.689673277737	553.75621715546	343.047818636792	144.700837757034
413	413	674.405279165406	532.656731953749	346.527593098557	145.963379373547
414	414	674.541752741428	486.356851766696	344.755170565138	119.271723266325
415	415	672.600398848483	532.494889617481	346.560844781458	137.502932376117
416	416	668.861792885845	530.212623513689	340.79451198931	131.759418388129
417	417	668.913532421961	517.993918906047	345.850139724979	132.912986446047
418	418	672.296015176529	515.607968766218	347.057163637988	116.699235089675
419	419	673.312060688307	512.795116368325	340.779701659923	128.992292069357
420	420	673.465243643291	483.362837615109	344.481166510878	104.440920496793
421	421	674.51018224964	516.332037918222	344.340343004816	71.5934160084282
422	422	673.607321415409	484.998394897183	345.300603620747	133.748519191446
423	423	677.478730761004	514.98529736124	341.365527343461	127.057162694188
424	424	671.61958740225	554.25608403372	343.558122103459	144.380116110429
425	425	674.358604037968	553.907760948867	343.383548539415	120.848129785673
426	426	674.785846678673	534.527329844421	344.935035192099	116.169129574268
427	427	670.443483711581	503.561862087184	345.316285619149	135.41400591013
428	428	669.568551765105	524.519433546807	337.749692911338	141.289890966573
429	429	676.602457569006	552.883130228115	345.489996871446	141.128412854783
430	430	670.171807604066	518.107880474812	344.622808999293	105.954916139921
431	431	667.353405504944	517.748881495915	341.622483853761	150.061720678534
432	432	673.833087247176	519.271585928162	337.977534034185	137.384742082284
433	433	667.922450070184	541.125798921788	341.566137873862	140.532181706049
434	434	663.810734131884	495.128245650155	341.345851516734	105.601074045168
435	435	669.588077611003	532.402878946547	348.327486786169	143.57451264808
436	436	670.700116488034	537.610018529921	343.994516386595	142.510100676747
437	437	670.90419993589	511.64405889708	337.773550484229	172.642175014065
438	438	672.292739337031	523.23341083758	346.552138747266	149.534847584697
439	439	668.720190208804	543.675145378441	343.717387066551	111.436085149309
440	440	672.950113693993	540.787158476909	345.04181681208	142.457488763386
441	441	669.021252977031	506.416825577825	345.853565648979	117.158746296193
442	442	671.592503935159	538.825188023598	343.89927669566	143.108430663486
443	443	671.751316803662	529.312082722299	339.495638079457	140.233999038979
444	444	665.946412464384	560.074907899048	338.970034259957	147.80286679239
445	445	672.613030422144	515.573430213448	342.800369777129	159.996574446982
446	446	667.441105703933	522.156255266599	343.043952180798	169.102867988116
447	447	671.99013145595	543.545605068675	342.248630611095	147.318261523191
448	448	670.753848443056	529.384489708961	345.415737666621	155.215519355361
449	449	674.371854470344	541.969969895711	343.240723892131	106.176131714758
450	450	674.591762300647	489.715221892181	343.840909155942	116.622151188283
451	451	666.724886056553	500.971502657661	345.554724494955	119.357706829746
452	452	675.637563401978	558.20936493124	344.700736676315	112.656512901413
453	453	674.485540929928	500.284736381755	340.48790423968	104.893133410658
454	454	671.719199494152	517.574958634565	347.961000221499	144.077468070943
455	455	675.076912052582	532.982637643195	346.890829730265	133.528452599352
456	456	671.528131216264	514.641352871459	346.868040938859	118.16715789305
457	457	670.513708082814	518.861615543598	341.008980678043	140.273470145724
458	458	668.207194237047	540.645172965505	346.303503302833	153.166662733878
459	459	669.06424268759	522.344667553996	341.091134431987	156.858564632926
460	460	671.523022314604	512.727503936415	347.863306128201	125.40673601509
461	461	671.884744959356	562.497235586638	346.051785317784	136.527053028213
462	462	674.191259641522	539.986831225112	342.090966139473	115.190514769335
463	463	669.500675036452	520.767728603751	343.268048432187	151.92225009702
464	464	670.224960420673	541.578721067393	344.253410828813	125.033309450901
465	465	672.78339608951	527.857644659912	342.59865581846	121.392175870382
466	466	668.74877359226	487.406040190257	345.655861344972	138.916117358358
467	467	664.87612310937	547.338406761826	341.761254528158	118.03797834721
468	468	669.644002633518	526.285971208061	349.881001112802	125.914764559317
469	469	670.913616125628	515.749317672257	344.841993173179	140.401336110887
470	470	675.449298397098	545.78487232286	342.822378919894	113.538826077822
471	471	677.274928534014	540.940401925825	346.975407697976	86.0097148610327
472	472	673.038766384109	526.768214238101	339.843177107496	141.255693108614
473	473	673.345163773681	515.78303985349	347.873611743381	137.787626940288
474	474	675.205741352253	518.645913510198	344.509735326772	107.897649286467
475	475	670.600959478282	535.410932796633	345.835829398509	131.580834941835
476	476	672.355202485184	524.140574001826	339.604783087556	127.435875239169
477	477	670.908705427784	525.480377587869	343.16760811153	160.863990486828
478	478	673.320868058113	526.63354861512	339.044115528071	130.586916100389
479	479	672.464584663652	520.419930225328	344.159041199903	150.528901949348
480	480	669.734429098605	507.578818686572	342.651098623671	136.39344228014
481	481	670.043457183692	512.041045200332	344.996490127423	151.104374060381
482	482	673.914028288657	539.014254334468	345.364572239687	145.37637088721
483	483	667.970003831637	536.043760494821	346.753212812923	119.150530329295
484	484	671.051390403284	518.566020812312	346.031992452234	114.986957692501
485	485	674.398129868208	544.582274533275	344.240808078415	142.372953128715
486	486	668.785692602346	503.002484035259	341.258758432141	132.141279395042
487	487	673.551129558792	537.943860813326	343.987841192638	129.987221802451
488	488	674.586878883041	539.213241903974	345.627057601848	143.170315988312
489	489	674.081141590957	528.952996552958	339.357730078229	115.042144174549
490	490	675.627023283163	517.145817704466	344.085222928615	118.682952171901
491	491	678.328382659856	510.826913267207	340.151717156139	136.904082555534
492	492	674.676342885305	535.792783243731	342.833861370007	133.818458954314
493	493	674.587925081255	511.965678625422	347.210849247966	140.511195016132
494	494	674.937577239424	506.21823141727	343.957473737283	154.199021592038
495	495	668.750537714088	536.759026443373	345.005526698429	113.713603848733
496	496	669.827040262427	540.691225065572	343.598113040847	140.538457048921
497	497	674.915133346462	485.204521636935	348.578667734532	138.931792004962
498	498	674.293728180958	500.0723130065	342.231439699429	144.813745620918
499	499	672.739558283945	508.385588764134	348.499978070499	132.006073068549
500	500	668.462694966975	516.354327189014	346.272405797905	130.567001228467
501	501	672.344743076769	503.94035731625	345.540632225447	139.30094280605
502	502	672.390961401573	511.439419369657	348.832420330458	171.219718726773
503	503	669.935081844218	533.594338473867	348.314193597588	161.939490089538
504	504	669.693360627857	511.776641123227	342.948708476883	111.846373146725
505	505	670.503344906658	529.91566528569	345.048308814067	117.073050526042
506	506	672.346592838918	522.766520347113	343.550429229764	156.367408966557
507	507	674.462392251091	528.972795113692	346.693683460792	133.99987084352
508	508	668.459468616004	516.779456117936	341.134648245748	94.5177981935866
509	509	672.913804711868	502.85232358717	344.807342272185	127.16806277986
510	510	670.587237886357	541.632726028514	342.737405936121	125.006553284948
511	511	672.280320201961	490.292717885129	348.177501792289	137.700505670721
512	512	672.494690519337	521.309508603541	345.119388424104	126.795422797967
513	513	672.44250115573	510.972030712677	337.109302141069	139.205667404495
514	514	672.438451833106	517.161099946384	346.240183958247	144.546384158492
515	515	672.509933569745	554.873072040888	349.521415765978	156.27791160894
516	516	671.605627907304	529.399644601061	348.067047374267	149.695862152855
517	517	672.022829823041	524.083516639257	337.817003623798	131.708473115563
518	518	672.049093727914	557.719539071276	345.905215855037	124.66806650003
519	519	671.396626801635	503.770780695631	342.412957841005	130.546021981879
520	520	671.056676099631	528.209484272401	343.516973783632	124.938413153275
521	521	671.067913076709	495.285664520625	340.00868659459	127.514217998399
522	522	669.371694667496	492.359506596611	342.822463246214	130.321732230493
523	523	672.312682212059	520.613718049173	344.824069321473	130.358142690783
524	524	675.96287443454	523.071530339295	348.378690979391	143.830035053267
525	525	672.08701907748	523.300745533078	339.976749596489	139.487949522078
526	526	670.895292922839	529.798831703586	347.002696851178	129.466322502493
527	527	672.862023068635	519.071130858219	343.24811409725	121.861273199205
528	528	677.147899627552	555.61322723715	347.882523520287	126.871924779386
529	529	677.714967828662	508.00944135578	341.058400147335	130.567853586398
530	530	669.800781268232	549.439160013076	346.286084887851	147.582342634573
531	531	672.221467680337	550.891500828368	349.519555951365	116.526525425887
532	532	669.02550215267	543.331457656982	341.761511819928	139.305309508589
533	533	671.756825128045	533.826588660146	343.071798947429	129.413624652584
534	534	672.883971807272	537.015982548077	340.675711443009	122.255663053974
535	535	668.41250736294	543.674411404131	344.2474826074	142.01273039515
536	536	670.120456923022	512.455656517042	339.082561277101	140.481961499796
537	537	665.425632676696	530.177894341826	343.206475779209	118.784347689056
538	538	670.648282279985	523.551289861281	345.409533578318	130.193382054167
539	539	674.484919791927	504.327111827633	341.404539478937	130.641355265046
540	540	673.097731498827	515.684055112691	346.628208317188	146.967070528622
541	541	669.436369409831	511.805806183285	345.560818335048	99.8522819351014
542	542	672.040447698352	527.80749956033	344.924487261196	127.745962769227
543	543	669.974198623968	485.656951752168	344.957321306716	97.1430109497073
544	544	669.452583352504	520.561469876627	343.463978056379	120.490135319458
545	545	672.979134300773	512.825655976458	351.140098954288	117.616174872951
546	546	672.313754535768	517.896934282618	341.951800048136	161.930080447375
547	547	669.888407296888	528.617708040948	340.723254674327	140.238764033328
548	548	673.695770121708	538.071688222251	344.551950629185	138.906549843424
549	549	676.548218646086	516.007695449035	348.106193884714	132.064012780339
550	550	669.967571528112	508.121929655724	345.393473435385	110.072307123852
551	551	679.1189259558	505.524701017291	341.272959038655	103.709314852187
552	552	671.669226307692	521.60435052636	345.411661934658	134.174775786191
553	553	664.482579409333	512.05318831837	341.649187444031	125.480815744943
554	554	674.026397764058	508.77129331951	340.718251092892	135.112008497258
555	555	672.848667996228	489.995324682516	345.43964998636	108.921912594223
556	556	674.271658005231	504.819190828948	343.699264731594	127.702046835662
557	557	674.865117020128	503.430196045995	340.871903052024	96.4312492598862
558	558	671.271739411841	540.376584828199	344.938596643727	124.254375241862
559	559	676.469869630001	577.534678839905	341.05690908223	127.447287505677
560	560	674.947303168833	510.689965145343	344.340545175357	113.283008845679
561	561	669.503827111814	518.226570036167	344.775681719794	108.643767594014
562	562	668.703100301352	511.27771048186	344.722602475226	128.746754039048
563	563	671.353174812331	536.474538577148	347.432537329824	110.516264646624
564	564	672.206968919015	520.006674267072	344.481484269516	124.45583123547
565	565	673.683806126542	498.931408020759	344.308328882275	104.236951525303
566	566	673.373823416897	529.08045497385	340.104493997991	127.455385348752
567	567	677.18097973666	538.315654074086	344.506247267682	121.932955839246
568	568	671.635674296122	532.60771285404	346.515245638821	153.159699849507
569	569	668.983692880269	552.014274795569	345.850249638103	118.649221189993
570	570	675.46905519526	544.983044443073	343.172356826189	147.138972293284
571	571	670.740620478863	542.824307464959	342.093748724039	144.386368706802
572	572	674.616107175955	503.852883776713	347.625310586191	141.176010545335
573	573	674.701422823926	500.844737134501	345.355560245126	128.85251995795
574	574	675.932975948392	530.042290880301	345.292756727863	155.716629552088
575	575	670.924979744356	518.050442520595	341.305698590789	121.105451875871
576	576	674.736577174142	550.065315079971	341.958556042285	152.383500000288
577	577	676.20408600735	500.730721909991	342.3401428039	136.619863758698
578	578	672.360491568279	527.096886767326	341.074261539814	118.473661922799
579	579	672.338654193834	561.599375606759	346.723777090201	113.132102593744
580	580	668.089637799232	499.159124052595	346.057865693548	116.138982095396
581	581	669.481158606894	527.352031795059	341.877826114174	143.021795665676
582	582	674.321971026403	530.259763384445	345.460268752328	144.690795225731
583	583	678.229865136472	535.816921663942	342.037568304855	134.095620327344
584	584	671.45486597953	517.043334796403	345.257576474025	126.402515736405
585	585	675.085290502626	521.939080312677	342.142598872773	105.09298359738
586	586	671.912473938434	529.278682093779	337.390757425345	142.999033429075
587	587	672.403371180888	498.349975372037	341.032575578035	118.866022538542
588	588	666.769716604934	526.973976607205	345.968779564216	128.120678378486
589	589	670.038536738574	528.297562970516	344.697034594251	117.670122259288
590	590	670.931937003342	521.679676155616	342.972458996594	135.53078689236
591	591	673.232454885085	523.945050901318	341.263985491126	108.130607403585
592	592	670.574072517873	559.073104712994	341.864809897082	133.437865705084
593	593	675.805114258448	519.589485161345	344.074472263063	92.5611068456393
594	594	670.335512997987	523.648584515347	341.431206360393	122.595363675475
595	595	676.769738670499	531.635493347002	348.881183906459	100.850762707337
596	596	670.571199345429	526.928764256271	346.628032239703	119.845116029189
597	597	676.592094529304	519.054551555205	341.202555873637	117.609655494718
598	598	669.379929260305	528.23031051658	343.698897539967	121.488814122686
599	599	675.177138973836	496.604696748056	342.33874181845	145.792388821159
600	600	674.012911214967	517.437318962664	349.498620917536	164.240247788953
601	601	668.580822684313	540.556908763323	344.281981640283	150.753755496844
602	602	678.004322287634	551.751919673	348.883657909157	141.665613815491
603	603	673.578441632693	524.023934142297	347.458622851902	91.0477614413076
604	604	673.475383324898	527.887552127768	344.983572629778	150.508251112925
605	605	675.239727732137	515.338103831262	339.377550070304	163.749403369572
606	606	674.91922810846	524.628458576909	344.593500190653	143.172536206831
607	607	671.899744117274	529.029107651741	342.089507814537	150.89938337598
608	608	675.185382627207	507.529061888535	343.758471682917	137.980621144246
609	609	671.980599898101	532.560133626176	342.116443496031	150.818170904611
610	610	668.555226769357	532.665181419738	339.575948785701	116.410781201322
611	611	674.414912588522	495.46322031582	341.562531732638	132.658521999059
612	612	670.501449893638	504.449016511443	346.899523458289	146.986549588464
613	613	670.706411652381	517.13170798065	342.532221598846	119.859460045724
614	614	672.589405354431	538.424399228695	347.677377815502	125.308555799288
615	615	677.515946682214	549.100436566473	343.018439804818	147.681184188034
616	616	672.724894392991	505.42069741664	345.11469493789	156.777357334778
617	617	669.705957499694	516.623004576214	347.72833518115	134.16725282535
618	618	670.428014630924	516.29770642558	341.817476947676	132.176638431976
619	619	666.521555279062	520.697942331593	346.562820383592	163.176036796017
620	620	676.128155749382	522.327704699256	342.491044350364	133.210977400298
621	621	671.902262443754	519.189836302225	344.671366883007	110.149721559567
622	622	673.767627809173	507.923315290053	347.820757781694	126.675629028864
623	623	669.567020569339	560.29913158928	344.575090830138	115.074208545305
624	624	667.777610705623	516.198948641751	348.370225407294	123.948760055075
625	625	672.003183567127	515.357654309723	344.347820403522	142.789164786043
626	626	670.967822468673	498.09209558004	337.541875774909	137.254929439852
627	627	669.989664303943	493.381698490915	340.419518399138	102.037830986006
628	628	671.933052330784	532.116015186026	347.48511960478	130.20063822493
629	629	670.831133732138	531.778176279462	341.17078604222	144.656379412057
630	630	673.887545471941	519.178020177809	348.406683695378	150.969680945321
631	631	679.414514652056	512.635409185048	341.372615596169	134.221208353811
632	632	671.227134013798	514.841339512635	343.835943227355	155.158636948781
633	633	673.417248496238	503.87915875981	345.319512048127	141.763273821716
634	634	674.375915997807	539.960523265145	349.423959823077	149.011267939849
635	635	675.560992648988	510.911440938614	348.057750148221	107.382528002274
636	636	674.934215797686	533.146133665135	341.538411339451	148.61157534201
637	637	670.024777564463	506.224014628318	345.564557471436	119.382808229919
638	638	675.93470865037	518.274029199456	343.826033512079	127.279640022855
639	639	667.253423698383	515.634287565905	345.044020114779	127.216891132351
640	640	675.134578029742	521.243544315186	342.304710737683	134.760252279666
641	641	673.919424554412	524.426351849574	344.1232330676	155.632097721022
642	642	672.991139762426	522.094979900275	344.426675432986	133.70105745576
643	643	673.172109716919	528.689775816193	349.494867092318	126.835297448187
644	644	673.258583413549	512.669639926109	341.813407947079	111.083370477474
645	645	674.908085412682	541.167570022662	336.318337578396	130.268354770662
646	646	672.449761413682	517.838093112554	348.441860119351	157.27442325115
647	647	672.700021056709	525.989734902389	339.559022096424	150.806576395973
648	648	672.60030930287	523.095714754447	339.064438667291	129.868857706766
649	649	671.990162478631	545.926153306609	343.949363112392	134.967962480824
650	650	671.223638575927	534.428220103784	343.648504444443	126.853627256353
651	651	672.63960960834	530.595672290149	341.387712171654	126.855830760058
652	652	670.963330867422	519.918702418965	344.400385208405	124.194358706145
653	653	670.724084004988	526.003594227538	342.759231625492	122.584758599321
654	654	676.249928049431	546.804884010635	341.000318490135	139.859221998081
655	655	673.421751684952	553.683101290329	351.284520419861	110.114964188984
656	656	670.036985903329	520.429307878857	345.440658998853	122.370077132713
657	657	671.14739763554	526.924058579726	346.248465614233	145.011459932859
658	658	672.187454069962	548.665108290072	348.850020285325	139.001237488276
659	659	669.560837934108	526.099059980856	340.512571230343	119.076206884881
660	660	668.588484703868	530.139927211235	342.517563006879	128.321276589282
661	661	667.107829345657	523.95291656354	344.408945559653	132.156376559732
662	662	667.882218017484	498.145702248608	344.400560160523	122.368350130982
663	663	680.302128999619	490.896690136879	341.023745977382	103.238078196946
664	664	671.961870374707	512.338296929955	345.976173814312	146.25687930912
665	665	668.488614137046	513.189165883807	342.584543570167	166.176503292549
666	666	671.346590121602	508.422256155715	345.104639851356	152.272980271017
667	667	674.716745112373	494.121672761236	350.205614296297	104.401788168567
668	668	671.915109812041	527.255129305667	345.251705020441	113.454510586048
669	669	678.946360881463	524.960229114709	337.903636226159	133.198531114109
670	670	665.449197426174	497.865839484569	347.321432893181	117.428236625226
671	671	668.089468019281	518.343683693923	351.094695155849	159.27914723202
672	672	672.017078690691	538.726465180152	341.264631641462	124.020038743447
673	673	667.400851770434	525.868707998344	338.904576355429	133.049202320779
674	674	668.919225137528	518.772363816412	342.098506109795	140.139924685325
675	675	678.230307028422	539.211019264697	345.966328468522	128.31335298174
676	676	675.502297368552	511.963759309956	340.309041063442	152.141759795681
677	677	667.447316197625	494.872100186364	341.86042355322	134.1680512748
678	678	671.556466822327	523.696008834398	344.782048237233	128.672888625683
679	679	671.941169005387	525.33525793329	344.38761972242	128.746789204586
680	680	674.798788008764	524.001219314149	344.0033589952	155.048799289931
681	681	676.02319814934	533.775245782319	342.514680115011	156.194779237827
682	682	669.229865679604	530.881244326736	345.189663708828	135.289361348624
683	683	673.502080977294	570.142799099878	348.452009698492	147.174912471956
684	684	672.188869930052	553.541801436021	348.631999270046	138.012956485401
685	685	672.688261240603	530.255741472068	348.06929454201	131.272911146982
686	686	668.516955263947	541.06070305719	342.067454946659	164.024546256947
687	687	674.635561577117	526.357546739536	340.011332493543	119.035645249898
688	688	672.963499148433	516.048202003803	345.81085659156	114.299330466928
689	689	668.104153269854	524.433866208892	345.129206253159	128.22934894262
690	690	671.022924199601	519.378660230323	348.008546569392	109.362932459316
691	691	673.386192456098	551.342790819294	343.427822094829	141.04552766894
692	692	676.40536763107	530.558683839561	345.31065251193	163.345155617465
693	693	678.416487140813	506.138398028069	338.414451479069	138.081458589768
694	694	664.837878460465	543.627191580743	343.180209423856	125.274149046908
695	695	666.338951458973	520.551718913827	344.432266868642	145.035718635898
696	696	673.688851990524	507.639321727167	344.956313621936	161.368263166147
697	697	674.033321933101	561.009959754824	347.205623794784	113.738664138631
698	698	673.001224526088	545.449294493099	343.292320212951	127.033006698701
699	699	670.367192860172	481.834485245783	345.82869788474	122.084186831884
700	700	671.18402527856	540.219781966133	343.496799155023	123.826248167697
701	701	670.895702016781	504.144992586772	343.573461112241	141.322671285528
702	702	667.760887190655	519.766163024592	348.573386597735	149.958719372131
703	703	676.062529302373	513.490670372445	344.624502752905	131.938044228509
704	704	670.63130035196	502.626672103298	341.175570451782	137.369468671816
705	705	676.266766181777	531.379935245072	344.830067423329	151.662761930579
706	706	666.545049015485	506.891928615887	349.966390803719	145.160324672157
707	707	668.344742700531	527.445637066641	339.605377647356	137.958701038453
708	708	673.523824053031	506.881283506463	342.816818485743	137.238167024413
709	709	669.785960909161	528.640537285316	336.818760972037	145.274362382048
710	710	670.398594159037	516.153981331445	338.422479394731	133.892211272569
711	711	672.874762508401	525.795917665913	343.451980394637	127.38487606181
712	712	670.127773782855	521.792578322333	347.156663725948	132.818965666958
713	713	674.156110899803	519.08338094466	346.487505910447	146.070958321635
714	714	674.390582808274	508.164993773106	347.40808349759	156.998901542407
715	715	667.229039968837	518.968642778428	344.787731981514	128.266418857364
716	716	672.946225927827	520.575212176144	337.991721165909	127.206842970247
717	717	671.715632892908	537.378830830878	340.729765146399	125.27699931656
718	718	676.047545100721	495.526085410023	346.1163866267	152.588849885235
719	719	670.467259504319	491.942549263842	343.824354930829	153.783403325616
720	720	672.43939039009	536.013510441579	343.582700175057	126.113330242748
721	721	670.243091714521	522.717602042866	343.667422087007	98.9484565338455
722	722	673.906481627525	527.062201295834	345.163971567501	113.325046663454
723	723	671.521646709694	520.133817854112	339.190929618459	118.164614387365
724	724	672.758463362432	506.209357349815	345.52392696657	142.526244956091
725	725	667.88753611319	519.955521082635	341.634722941068	127.914840750884
726	726	669.948880826603	557.243637648253	349.065358200238	108.331996778062
727	727	672.84463999222	507.203618537176	342.599379058416	145.861349176863
728	728	673.831776560554	512.931508343647	339.480050231582	122.452507905702
729	729	667.325243762162	534.499222086769	346.957641648628	163.659381220935
730	730	677.562124941616	533.335494799477	345.399850641011	114.168639590149
731	731	669.137236180485	494.623570707121	343.672769479381	152.313895226784
732	732	673.410576058263	529.542358966443	343.754271099233	128.898730724138
733	733	673.202632551786	521.753044845514	342.242299059781	125.522571872177
734	734	671.8520448066	504.582945508328	344.859061005285	144.863678541734
735	735	673.130118806197	528.124138005147	342.92913110953	125.915622139144
736	736	669.853143921492	519.249278744933	344.128223432047	134.117605308716
737	737	667.612522816599	517.251763352505	337.044285324553	128.178781011702
738	738	672.68635885334	519.490276163786	342.101426452132	134.707292783683
739	739	667.435448392891	509.001271677803	346.025834905243	92.1952539628918
740	740	670.839372834703	521.951902793253	339.883949501277	107.555117759664
741	741	673.265071616874	523.769215472284	343.907370542491	139.037945791585
742	742	669.074439140351	525.588806639357	346.650541684786	100.931419051743
743	743	671.967304735687	511.264560492511	343.999336834477	138.225318370297
744	744	678.267059950315	524.61659932662	342.197426309991	119.031994156887
745	745	673.434287233484	550.24769729837	347.965892466218	128.128271491904
746	746	675.492418307824	530.889988818851	343.498126506726	118.743106946074
747	747	676.419732609253	486.915949446265	343.765923026509	111.154939006446
748	748	671.150614143979	521.455281023883	343.500103567363	127.214155773222
749	749	674.578704427102	544.115425792289	339.687497431902	135.348885445497
750	750	676.017278954133	522.042343254622	346.996776735121	119.806849481419
751	751	672.167101242205	524.228427388382	340.54691614579	134.844045372682
752	752	670.070119073477	520.24045610342	343.500049985054	84.6627181205651
753	753	671.194845958864	526.056930619252	346.670365243018	120.603321505757
754	754	668.859994055863	545.781368578116	346.331271793749	125.007116848926
755	755	669.745179860892	500.747418953454	346.741694610653	135.757418204568
756	756	668.704955093355	516.457458485551	344.800351245334	121.66374330134
757	757	670.836414404101	537.621352255591	339.389024408657	122.110002114262
758	758	668.718182422239	542.682082437481	336.554672082317	169.172809757711
759	759	665.993358249277	540.383305775938	341.163481949484	129.629923856772
760	760	671.225566239968	508.737063732208	345.76164162226	145.909884016402
761	761	672.178998557295	547.527614611522	338.974696513511	122.891037673591
762	762	668.549554577514	517.684528150409	340.886206152802	176.762455423741
763	763	675.016979731311	529.340109856495	343.72391513307	140.526764960128
764	764	678.582286298943	519.54397901436	340.370087226277	141.230114666386
765	765	669.963025780814	546.602986578953	345.956326865746	152.958075556012
766	766	674.840283287105	480.88651566442	343.229734524209	106.599220781921
767	767	670.51125638335	537.417097417171	345.666496304007	133.920083042195
768	768	668.868622272209	508.54912239967	343.732961269293	136.249619884532
769	769	666.187740053023	514.642706298615	345.99350766459	123.174819732816
770	770	672.315868926756	533.221192924895	343.181092373923	109.314219169384
771	771	669.538465041956	519.244010937787	346.257205106163	167.526205314627
772	772	674.580968781546	502.828149712701	346.674069235175	129.360633360551
773	773	675.90072814382	516.75060386755	339.289850433265	139.314036801672
774	774	671.421680557197	548.986022460875	342.822814386344	145.519440596674
775	775	671.706863545921	539.701693739725	345.344943072942	127.43889963435
776	776	676.275252824964	509.808680354556	344.145335040902	126.281410606134
777	777	668.423125403374	491.571461372892	343.656674336307	131.358196043829
778	778	672.546772374301	507.804276859108	346.160991522092	137.134746699455
779	779	673.318357196237	519.008869481128	343.178235219255	173.486083980788
780	780	671.652500507639	508.927917146633	339.661129420172	133.286328903492
781	781	668.130515698333	539.241474432792	344.622165674591	112.626864198033
782	782	675.851946848548	489.293194967439	342.179864943492	119.463490208367
783	783	670.414909897524	534.529822596344	338.46516856701	149.980125511982
784	784	672.871834313146	527.17497536188	348.196265120222	137.211782754525
785	785	672.430388345599	515.492943418201	341.573584919487	172.817028692265
786	786	675.470578551755	514.707067305453	340.585739526837	165.773038311773
787	787	673.2046635039	484.311481175748	342.666988882638	153.641531115132
788	788	670.582811635126	520.145791847805	343.584564205387	155.907437270094
789	789	673.008681899085	498.000596517066	343.885580114899	131.140047581962
790	790	666.760154634244	519.003202487979	344.823610015284	121.759352480843
791	791	674.588673898309	540.226015447615	342.312188195913	146.068604840181
792	792	672.649323522795	510.234752216337	343.314095830768	97.1814820479822
793	793	672.979736147011	523.461871480877	350.610735279321	146.130918981545
794	794	671.028539858274	510.134554842581	337.04073686651	122.611941272785
795	795	667.657382359858	512.334494792676	342.397585533716	131.332114386218
796	796	678.562309097231	514.785255531524	345.139870784921	131.864886706373
797	797	672.991075818754	529.750810996279	345.158664157418	113.893600902722
798	798	671.515043339962	547.931639237884	348.377648432336	147.628029181284
799	799	668.861950424974	534.666787067606	347.142821916492	114.802136908403
800	800	676.984767505598	506.556382827946	341.694942005863	170.079493413013
801	801	671.807966945765	528.300760894795	345.230381217913	143.244183921633
802	802	676.84953905007	509.941128357893	341.843249920759	125.463997187618
803	803	670.448455637869	515.703534755609	342.32799469267	134.656072406594
804	804	672.23155976388	493.635843757789	343.336274043601	137.025410740962
805	805	673.609514060154	491.457696731138	344.857303353845	105.840454191558
806	806	675.993591942173	501.216630260131	348.014224815766	124.686651090434
807	807	674.562733083279	535.699391974343	340.019137623144	120.319062127957
808	808	667.315299229883	536.985441001401	348.334220266358	142.251625375121
809	809	677.866658017872	527.988558833024	345.244835702196	128.323084429864
810	810	672.332431834217	515.981861348539	348.796029511766	105.005139411214
811	811	679.327048339507	532.045688771095	338.657481389791	143.89371426846
812	812	674.160731141934	506.112565166312	345.914301478565	141.552634575782
813	813	664.309232354204	534.845558962139	346.916994743013	125.746709427646
814	814	672.96220809503	497.930959307822	345.752410283768	109.287770681135
815	815	673.04564803291	504.839551039876	340.159165874541	139.114114504903
816	816	675.363822217057	518.852736527364	343.607731771484	126.224867053013
817	817	671.123004478844	523.960235909075	347.916706988752	117.167364809267
818	818	671.019752989287	533.816643192579	338.332157425324	116.446595541676
819	819	673.767409112384	538.256839460375	344.370493647707	125.976268942266
820	820	673.213268534475	531.025340110483	336.548521062214	132.654023511846
821	821	671.06656786086	544.088274778431	350.221733615031	140.924297229886
822	822	672.821428282001	523.041479959178	350.390446896355	133.460858659711
823	823	670.722346563912	518.527630585289	345.205959355686	125.530213106969
824	824	672.711900403992	507.653685983044	345.544686096962	163.87661541304
825	825	666.721218156321	495.074434819406	345.798431088618	99.4653968291777
826	826	673.145090861897	521.962102969673	342.340442651698	136.72666496021
827	827	669.383500840878	523.419260209597	345.567365987534	115.065490163307
828	828	674.322718823691	538.977212979742	341.056992981427	166.87936228023
829	829	670.933997796126	514.029539895041	342.819697103811	112.339847212948
830	830	669.993345764525	524.924727892153	342.185254687726	137.507137216551
831	831	669.047328561052	540.102900794321	343.355126431984	136.457732114925
832	832	673.367595013247	509.133897844944	342.6991635303	105.048452107388
833	833	670.161181652835	510.933414506316	343.86282534413	115.645785717821
834	834	672.650149994674	516.561268920253	340.380707093146	110.629952660149
835	835	673.888362965953	536.178954524866	336.303372744626	153.020833508698
836	836	667.571772990864	529.395021099123	340.813892805157	132.031826566175
837	837	676.647851658711	541.527458720811	345.802838574175	117.555114011149
838	838	676.123555454305	531.001666544978	353.334128444747	123.011361232811
839	839	669.51543048082	506.503279648041	348.01566417045	125.915405164591
840	840	674.779379860534	490.460794338715	339.441068330248	113.427961773965
841	841	674.415699659078	478.363332379594	341.455313458168	155.289515577689
842	842	670.935736642977	519.503240955987	341.49124920181	128.938431178497
843	843	671.990613227918	540.365667647418	340.449050580054	111.987116664416
844	844	673.185011151254	483.791385322625	344.124697808768	145.341386473048
845	845	671.960163896296	520.696490661979	347.261728293646	121.180548873527
846	846	674.590698050799	529.210797387262	341.555714446997	110.876727252915
847	847	671.878234000393	511.036685233895	349.275079004375	119.831316636456
848	848	671.203435852653	504.526991133888	338.790181472346	129.834235995907
849	849	671.068916529584	511.223456256432	344.388382543996	97.8987152290317
850	850	676.355257241611	538.178881945298	343.808129897255	111.407340223063
851	851	669.70618494754	533.543457553786	339.360775755646	156.922692049277
852	852	671.506019144639	529.981203433448	341.848193784093	136.583423959325
853	853	671.292789379615	501.260521527904	345.014836824057	138.113487285727
854	854	672.001792353536	530.576060295629	347.094234260179	140.549303316724
855	855	674.690828139265	530.867249924211	347.106450855654	121.354887086971
856	856	669.780792744156	509.617496900034	343.251496889153	109.031667494634
857	857	674.519880607498	513.377087827316	344.862842908203	137.124925909814
858	858	673.812666747858	514.957986510904	340.073357761866	125.169708204021
859	859	677.055660793822	522.845981157527	348.105776942101	122.281012071335
860	860	670.259195413618	522.496476880869	344.361004130647	148.736830919616
861	861	671.528612014856	531.695592016796	336.741559699214	135.204353739339
862	862	670.710370397946	516.22409709869	343.087185570449	125.421147336946
863	863	674.894109450154	531.305110467677	350.601799643456	107.900167577267
864	864	668.948520109573	535.295582976602	349.455821192451	138.430480296641
865	865	668.987527145297	515.841811274564	338.778004413785	170.133691206064
866	866	673.01215265401	530.25237353579	339.85392683461	115.876052313229
867	867	668.952148850355	521.960203357133	345.03128986087	97.8777568005824
868	868	677.114889542157	518.71164941819	344.562947852912	139.621133028577
869	869	672.6338984616	486.276850016189	343.833139747351	126.247933292611
870	870	674.381955640149	534.176033235486	343.278665487784	142.88132883133
871	871	676.239009308574	527.694524131725	346.617267136111	142.173343971992
872	872	671.095932681297	524.466021519944	347.094541736138	136.040327265591
873	873	672.318986680878	538.331855262028	342.800851285195	141.750117186031
874	874	673.692470152014	539.184125076021	346.083201666812	124.011880758532
875	875	671.570860568017	526.138472870174	347.742543033334	96.1451316675615
876	876	670.977698833028	538.808196357528	338.5146122992	125.953925526091
877	877	666.063086802809	527.787393490349	347.18588395732	121.511146863038
878	878	673.747906313021	529.628198705492	342.909898562536	146.79762399948
879	879	672.429633683731	520.64085200572	351.265087193015	126.313660519021
880	880	678.597954540006	502.076063177108	348.840653909284	138.592739360821
881	881	672.753369838531	548.516851213411	343.355555407915	127.632848610105
882	882	670.844103249074	562.176200073066	342.273824078244	151.471715184845
883	883	671.952219298249	533.943170268063	342.333591612178	151.34199242601
884	884	675.273040985598	545.497158533821	339.438873372958	116.980430260122
885	885	671.23319713445	548.44992384351	350.536930443167	125.372396457167
886	886	672.534412876341	520.728687949637	344.651931497656	90.2604016176866
887	887	662.451891220242	550.723953449026	346.414648462297	126.035530972441
888	888	667.462007724611	522.094192264795	345.689217901269	147.245077449416
889	889	669.427706942535	510.609964348501	338.796510710685	112.132103474106
890	890	671.069978276408	512.316403537492	343.890521996459	85.0802418804604
891	891	676.212813099105	525.897872760347	337.231277692146	145.659694782554
892	892	668.970849912529	513.215395497757	342.954755231095	122.816885154762
893	893	673.054323831631	510.260527377169	341.575194034802	127.351370786761
894	894	670.77327027846	513.398750434634	347.010668641916	124.101809284462
895	895	672.283042020807	527.615818653149	342.558653733222	132.468430750914
896	896	675.449553366528	538.627395574328	342.380893198108	162.732408868347
897	897	667.911220397311	526.826473612818	345.963441959042	147.504085848414
898	898	673.12924145384	506.993050580388	341.744630478907	123.88683323082
899	899	676.121863534128	499.883232077373	342.569529979859	146.020030000564
900	900	670.359022948529	547.627949607588	340.766430516239	128.445896043045
901	901	674.973882043965	536.374173931803	344.192299460363	125.404344513431
902	902	672.133717598896	498.715036288126	342.71465652435	106.879852722738
903	903	671.155094900528	538.495179885006	349.599091340282	120.519076131808
904	904	671.116996466577	532.672343044694	342.880120361086	153.64912745064
905	905	668.535688051581	528.305692267174	343.289447833713	125.194621934831
906	906	673.71939690058	513.906865239795	343.02055861713	137.008253121005
907	907	674.32002846226	514.545827240907	348.333509375939	170.645145399807
908	908	675.452173299739	525.890587885538	344.028108835797	128.842960837313
909	909	668.237185304117	502.351846120112	341.266287710288	130.822144532479
910	910	674.871365552688	523.430916302291	346.204328554767	102.699143303345
911	911	670.3906233849	522.447913890481	343.164721391541	139.908780894056
912	912	668.851205553044	530.898837695171	343.65637019789	134.582802306682
913	913	670.954466401075	518.857672132799	347.607761255806	134.431236896019
914	914	671.387784334585	521.476802358556	342.820472932188	152.241787483301
915	915	669.097266789518	550.8578283923	339.58024164581	127.738046492361
916	916	669.878397111959	540.704193036441	343.427724131927	97.0777087238002
917	917	677.918794308366	535.721372632219	344.133256343368	152.724289701087
918	918	676.004835801633	512.495145507449	343.368448581509	152.410738758744
919	919	670.150899928124	536.316725371412	341.561628595547	127.889929486529
920	920	671.993121455774	526.884955221589	348.790132278486	131.084314535644
921	921	673.458511333004	517.060812582673	339.248643755113	149.172920300467
922	922	666.462684533062	516.434591565563	345.615353571089	156.794978223606
923	923	673.398327984706	523.303463687935	346.224547167906	119.387417129578
924	924	676.255138342377	515.237498295072	341.145745762125	147.476517999929
925	925	673.828587015772	516.922546451705	341.642443095865	114.326913021635
926	926	672.629945348179	508.131494122664	349.121182583133	103.686838504384
927	927	673.975312310182	513.218084659154	341.589287518197	126.716442715471
928	928	671.301472699938	528.269440376166	342.48792686017	139.787689725484
929	929	672.941482289977	539.401728456071	339.339308760627	120.198870812537
930	930	673.327630818444	522.172191615019	346.701752582117	117.232550971058
931	931	669.815180164733	513.772495026988	343.348746180439	129.006765218331
932	932	668.415035978559	497.009328537928	345.13661964024	125.951565283973
933	933	673.928948699222	518.555333799173	343.309837602502	127.825588617192
934	934	668.908764282414	534.83111576461	347.65352465635	109.135364181422
935	935	672.864830087212	520.361793192403	343.201371757754	140.733997562507
936	936	673.560146843366	538.421985946087	342.539571918778	144.288216487731
937	937	675.884846109243	512.008027979149	347.842019041933	127.661698454448
938	938	666.59650164767	519.406336112673	339.87764949141	118.947861178112
939	939	670.283520319837	519.496501420778	338.676743146601	133.374152638551
940	940	673.77945654282	504.651326899341	341.273057979553	139.966696658014
941	941	667.515927275087	514.518142061983	341.855579467218	156.935385789831
942	942	674.327586427679	502.300783919401	348.552209000126	148.704528284825
943	943	669.624478070917	516.717130743158	343.629570871985	148.262382604015
944	944	673.505847464168	552.945312349958	341.409120415062	141.741781318987
945	945	670.083063048865	515.252753244631	347.889046769747	127.357170522652
946	946	669.795243859864	510.170427669354	346.790821569655	108.898689406927
947	947	669.233510060157	497.450500051894	340.871848841277	119.221108482043
948	948	670.647461117091	541.653423081912	345.474379844508	129.625060502636
949	949	670.597119317014	533.792418779126	344.426825555868	142.09259727428
950	950	668.188213620844	506.670670308317	350.056894152648	141.642833072801
951	951	667.987876976417	502.538825348448	344.353043410954	142.72094643916
952	952	675.342413474887	493.187411102844	347.151519376879	145.027726282814
953	953	673.809938094123	520.6049349875	344.056018818004	144.89088356836
954	954	673.655784321999	509.752648630596	344.229226379056	102.741366053462
955	955	670.821984332941	525.28936998042	338.672964879817	115.402845486314
956	956	669.166413986611	502.104688657504	345.477811157182	112.045041425788
957	957	674.907094365693	528.780514094377	345.344965915425	130.792310325302
958	958	671.822958690079	533.926141031952	348.679111706033	132.568441166368
959	959	675.501946533075	512.692961263106	346.027469603539	116.339195296354
960	960	670.570592502147	540.917082213067	341.574073578154	134.484082006121
961	961	671.879451502035	541.921789476212	342.576915326412	162.305084355696
962	962	678.040843313302	523.72435769293	345.454021015086	136.347382317525
963	963	669.730862560229	490.878668511513	346.080214704971	102.339019223273
964	964	672.430023455318	515.562789872786	346.503908212901	123.013044011545
965	965	674.934349733075	537.65440006306	346.554844227305	142.393980733207
966	966	674.695140482857	534.331853093715	339.692012255397	136.388824810555
967	967	675.674453782641	529.549903028824	349.062425478521	132.353967007887
968	968	672.617837027156	508.218993039367	345.654324524958	126.71691291159
969	969	673.017322051611	506.720102810416	343.269445643285	129.538282033336
970	970	670.699851122036	509.855699596488	342.390554977389	121.907829940178
971	971	673.946683268999	494.935821652843	340.059746885181	123.249121069187
972	972	670.683637422789	522.796684588808	345.878022575355	128.695980824721
973	973	670.667289556732	534.424879688715	342.02636300765	132.11320804218
974	974	670.462290014228	530.31811279464	339.513860548059	125.646237616786
975	975	671.102390614758	541.519999203756	341.67031299604	87.0283674215009
976	976	671.320007820327	525.424963780829	343.787955013257	159.508222386955
977	977	669.888775077745	537.413180908815	343.412360154523	144.117730464236
978	978	668.862076553482	523.383912930174	345.379706925311	119.245227316115
979	979	670.02003406956	529.023403526078	339.090169005109	137.57689710684
980	980	679.638744148847	509.907923329678	342.324373586569	171.353745963699
981	981	669.663140557758	564.932208464362	344.107431811191	121.469508261671
982	982	664.358409074127	530.843557569504	341.240538450167	120.620561964097
983	983	675.536495553616	516.150727586665	344.312070497868	128.389560307092
984	984	667.000461535065	538.613770424903	345.813392396522	180.196471870438
985	985	668.232341184682	509.496846385038	346.214722146623	123.325227965759
986	986	675.360811195559	507.684009476137	344.632591759784	149.116382064003
987	987	671.00952532179	492.244763536026	343.447936212151	135.753771315392
988	988	672.623872430028	527.038843038101	343.61501941357	120.637984155821
989	989	668.538981374432	501.310962302974	346.12408974944	143.792475490531
990	990	670.236088121946	520.562121101864	347.416215893595	142.232122835545
991	991	671.019524708393	505.257183846849	344.60975059068	145.647209537983
992	992	671.225009956383	511.848683056629	342.655551352964	143.053760274294
993	993	674.841955973975	532.998777960023	344.15057180949	141.950169513186
994	994	668.896244337851	536.401700040927	344.302547457912	118.422528697714
995	995	670.968621611568	563.868401543925	349.312683366002	144.250616947324
996	996	675.002962529407	521.593204592603	343.316613050479	111.152154450619
997	997	678.782846280489	550.722273997494	346.341064248288	125.454957887195
998	998	672.363941893689	532.665635324038	342.479167164978	139.174037536649
999	999	665.953022775244	514.046708094413	341.145380854852	142.536419190142
1000	1000	665.965350994832	540.778626985511	345.36283372064	157.395558779391
1001	1001	674.18026433755	489.628521704581	349.755409841136	149.093949919612
1002	1002	669.573080310856	523.906771541902	342.726941996828	119.857629139405
1003	1003	672.95567343446	516.645826879437	342.914302675097	134.556772772347
1004	1004	669.290861164286	535.007760333447	336.252509751302	140.834441688867
1005	1005	672.381979543497	523.758674413309	345.750006259506	126.733026468701
1006	1006	667.982941320058	514.278312722205	337.883723931977	150.771112869107
1007	1007	676.439625159511	528.450290512405	339.088506880743	148.232705071024
1008	1008	669.175658540972	530.080221633608	346.539992697129	117.186807373891
1009	1009	670.753584342305	528.020978546043	341.876887682914	125.727091046672
1010	1010	674.118489564394	545.809025075322	342.810965097452	125.89274668444
1011	1011	672.736995458951	529.752806492487	347.611608975974	122.487969401171
1012	1012	672.143739959536	521.661698386574	341.498926600372	127.70562756422
1013	1013	668.535521951586	497.696455875667	344.743254853462	119.424928717695
1014	1014	671.525195039014	554.37318601134	344.513074246542	159.577263674231
1015	1015	670.708696084306	529.109966432031	341.435695242737	134.218684760591
1016	1016	669.848006677263	522.978794306111	342.008340436104	132.315973434184
1017	1017	669.280549635575	522.904712687622	340.501122080634	136.939534379488
1018	1018	666.80624400614	527.565189906818	344.197186602308	123.30676380354
1019	1019	668.474138497275	535.134182461084	344.006690295491	117.938135317737
1020	1020	672.504029237279	517.43489580493	345.726548255814	103.454045895543
1021	1021	673.690874867278	513.503986908309	342.210938811002	125.841890830511
1022	1022	673.588660415172	535.376499641558	343.620646460881	125.811215478718
1023	1023	671.426481119985	514.77307324002	345.915585876038	123.222808637307
1024	1024	680.939275518011	537.384506457939	342.505930182622	116.374130611155
1025	1025	666.517250385183	522.151996068346	343.968381793737	141.68489180282
1026	1026	670.454563192775	550.512433945614	344.457057553931	142.228761376248
1027	1027	673.238099114767	483.614621966258	344.223647119676	104.116973632393
1028	1028	674.18445075534	517.457391491357	345.031091062589	127.549820950533
1029	1029	674.15587632886	522.845840655741	346.138024912664	126.495079470241
1030	1030	671.660767758964	497.951813408766	342.305492823097	121.294782374449
1031	1031	668.952764652611	528.734173828942	345.578641788891	120.910213029186
1032	1032	669.647022008521	526.437829502511	347.144898797475	141.248225570142
1033	1033	668.920814678402	543.52006172549	341.571955411818	131.270638704415
1034	1034	671.454867037117	499.898226038551	344.746743562565	99.9122942108034
1035	1035	671.815826263063	510.912769269245	343.185842692365	101.943791182472
1036	1036	670.864796347386	518.736011839622	346.49121935678	142.714786074267
1037	1037	676.41330947798	515.986604910363	343.072364732603	132.633122696042
1038	1038	668.961865653235	531.728980819548	339.368186697109	135.619420396658
1039	1039	676.669797810121	513.415117312768	345.281763415357	140.372525620715
1040	1040	672.267136966554	509.534649732301	347.935159215464	142.460113681075
1041	1041	669.871494607752	517.352209584633	347.348472418541	120.61600331797
1042	1042	672.703747371479	525.412667848006	339.413938321351	114.045254299935
1043	1043	676.500307590906	547.115128569087	343.212843739833	126.629474884217
1044	1044	669.348337466219	550.224386134296	341.386765510973	118.642608745817
1045	1045	669.363906898885	540.222942053443	342.817989664954	136.172340831518
1046	1046	672.19783861773	556.226160216842	346.908922445126	150.870048186452
1047	1047	674.253783518919	531.607660008252	347.446652258497	112.929509055667
1048	1048	675.52116147621	537.508256165332	347.571436334538	154.737248442504
1049	1049	675.377386730319	554.420602163356	343.745843682107	104.255157355513
1050	1050	675.391264492133	493.791301950439	340.550263543286	130.743346989216
1051	1051	672.61144333418	500.435473972136	339.943784598557	142.06380279094
1052	1052	669.38757032265	534.988303417665	344.460788743182	131.50182616801
1053	1053	677.238169048874	510.12300841254	338.751104568961	144.845404909661
1054	1054	672.498377472731	538.638019839904	342.708374491173	163.109623339106
1055	1055	670.073200441944	488.354242137483	338.948292649235	136.262495598239
1056	1056	668.689832973693	508.401521985522	342.505330927037	124.096239447589
1057	1057	668.018596382889	492.375353637077	346.930734246569	92.8000260577343
1058	1058	670.341516949108	546.448771251902	343.308912177006	122.460215472382
1059	1059	673.386529753216	511.510596949622	341.535451270935	140.565926144311
1060	1060	668.296365106167	521.079612978339	344.231938215365	102.747926862873
1061	1061	675.963711390838	512.232945965116	339.122164602873	132.038056357353
1062	1062	665.433091336478	529.79251262786	341.373240893714	123.251295792404
1063	1063	672.671199129516	527.582445635075	339.278966670087	128.347832796999
1064	1064	672.375310313329	538.256362696078	337.417873043036	111.824806024515
1065	1065	679.894613614722	541.052879174992	344.169019437108	110.585213511908
1066	1066	674.519652737541	520.270769571854	344.431070195306	140.895967244028
1067	1067	674.0713300165	525.586357215883	341.161802846492	135.553627708842
1068	1068	672.295640848353	533.796542119257	344.668737733796	121.251336166829
1069	1069	668.733018329509	509.235987609329	344.027815608946	138.118717388595
1070	1070	669.15746641364	531.216687264567	343.054439386062	107.168597732503
1071	1071	674.442024727726	518.935400926117	338.994972939378	138.892626254357
1072	1072	676.084419125458	524.84497908609	345.184749973484	105.041735107145
1073	1073	674.744372101947	512.304789273877	347.709562376778	122.84268947603
1074	1074	670.407611193363	523.824498331789	342.306055732504	101.99107521608
1075	1075	673.027477219268	509.726899480049	344.320741525857	150.928707544927
1076	1076	672.355471175929	533.373713550211	335.880726748118	140.837601990969
1077	1077	674.168732336812	516.514348871683	340.938175960451	154.513213804145
1078	1078	674.168037187034	459.346065799883	344.874969568975	130.705397307824
1079	1079	671.329483445453	518.63838340536	344.721674005828	129.295691286376
1080	1080	674.488133578749	502.2334027249	346.339533588844	139.168446213583
1081	1081	670.46625579115	537.879376076212	348.243848854938	134.913965070439
1082	1082	673.809299925319	522.284984841842	339.287284392104	103.771223457613
1083	1083	668.481922823508	556.374528716432	345.211295607929	138.532233385861
1084	1084	671.422243697771	525.829619027006	346.521735350769	112.711114762517
1085	1085	670.775777241356	510.681363875506	343.708829242836	175.416488586141
1086	1086	671.419026169162	514.758184942556	343.333672128084	115.644690900194
1087	1087	671.080451718507	531.602943368779	346.456856990945	118.771258393853
1088	1088	676.552006799439	507.119991196423	341.002244609524	135.526446142784
1089	1089	668.527759222382	539.929905546853	342.456078616824	141.246975092057
1090	1090	665.106925353344	503.201202810989	345.582958084768	127.373084026414
1091	1091	673.332027894485	524.191177231263	346.100223500315	135.322991124593
1092	1092	677.88114348116	510.119824111545	343.856710615138	167.751217469296
1093	1093	668.687204146241	510.762557588391	348.582391975542	129.449639275469
1094	1094	670.50612747698	531.448261930175	344.210577692578	142.561856778161
1095	1095	670.027553903354	522.202396699593	339.766665489111	148.853536922352
1096	1096	672.342936610062	558.991576593067	342.901249864632	137.9231527917
1097	1097	669.666150474882	528.981599125749	352.625591871	128.786422593119
1098	1098	671.148281071682	532.290020669984	347.558392584999	143.850158166693
1099	1099	667.727930712534	514.537563484606	344.287074325646	120.857253112987
1100	1100	680.918474423579	513.485411239565	349.026980387381	134.679565521888
1101	1101	670.154681905539	499.588449150753	336.967073135943	145.268191047237
1102	1102	673.079296044529	522.308079677493	346.116499860201	118.762854613749
1103	1103	669.779383301653	529.908458401551	337.180758323648	124.922432582607
1104	1104	669.770120657628	534.114420464388	345.87851921247	134.341543310717
1105	1105	668.27743219971	549.838666577142	340.829409613701	110.458304518633
1106	1106	675.011820666477	546.567871353777	344.160152873835	108.305799214316
1107	1107	671.321332034466	490.813946386334	337.563465583981	146.941704288429
1108	1108	672.894489908599	544.514228994828	339.164156812742	118.046627366913
1109	1109	670.061555573474	533.050704193723	338.733751062744	143.271714656979
1110	1110	674.019426486673	514.982323849607	345.301868010704	124.08249018936
1111	1111	673.159055993392	515.303739373423	342.510668769831	127.959853503145
1112	1112	673.530643079339	499.075065285798	345.419297077678	124.719784007634
1113	1113	672.737519486777	532.026994664103	341.772614263896	128.416594931997
1114	1114	677.007330097882	507.511079888756	343.275321922857	125.781625885334
1115	1115	670.283594608322	517.25776686595	341.211457524752	155.581881422284
1116	1116	671.507262637218	528.851843821947	347.748626088072	144.629623968877
1117	1117	666.82403507817	498.606012059199	346.20839642032	130.53083686225
1118	1118	666.343543889371	533.142607370997	342.809085839984	148.22374584458
1119	1119	676.383219215375	518.593672992516	345.506826369058	122.44067301165
1120	1120	671.914751110573	519.915869388627	343.790137773618	121.001841910563
1121	1121	672.397912443441	531.408448843055	340.924491865136	101.308321432708
1122	1122	675.31641878029	504.65120670694	345.668249050309	133.904781289598
1123	1123	669.06987845114	499.847933245054	346.812951355309	140.736093701649
1124	1124	670.605173826705	534.004433990226	343.682687269467	113.718608969656
1125	1125	670.074442614231	523.578951231736	348.82042007907	141.390956672064
1126	1126	673.526256873444	503.341296933126	344.211058983918	134.212874980226
1127	1127	674.750493088637	492.854582131702	338.914364194515	157.573718941802
1128	1128	667.120951594194	521.586661140823	342.959443809823	145.724654034296
1129	1129	670.977586860626	541.124709848972	346.088140504048	141.01195126102
1130	1130	668.118115451722	527.894025455502	341.751921317032	108.155584893287
1131	1131	667.227849298693	508.061881361704	345.137583963456	141.94198716452
1132	1132	673.058919877531	537.017901570926	350.766810037074	127.072253034207
1133	1133	670.253114938385	524.912609373442	348.117111947358	115.484499730218
1134	1134	669.675118957528	549.7950074906	344.497001604742	111.342528483042
1135	1135	671.467972263222	531.346331705959	348.703248650852	150.461697893896
1136	1136	666.509352706556	530.897834127116	343.740520448952	141.462367187769
1137	1137	672.304323232561	533.93425093906	347.746588234507	124.526162765795
1138	1138	672.959901371862	554.099811760843	344.71563309084	113.368789744974
1139	1139	673.991298579058	522.886826923047	346.320432592086	131.949884857351
1140	1140	667.931059785404	518.317501716981	348.151792533924	94.0917138625256
1141	1141	671.72240510381	514.883636614321	339.119612535524	136.486904833265
1142	1142	667.615123548598	518.358952508014	345.745915429116	135.914933914597
1143	1143	671.809482929609	545.045476045197	344.370028513225	141.711801809117
1144	1144	667.699210098233	511.995355606384	343.452101623059	137.370947455508
1145	1145	671.234628947961	524.049324041415	341.812851396413	142.751993715905
1146	1146	678.47684475168	491.657651231163	348.529019746813	150.310486575928
1147	1147	664.060685809855	534.459399526902	341.480036335281	137.256925571322
1148	1148	670.931856083832	495.020844987343	343.385031026488	110.165157098336
1149	1149	675.62644417868	520.769495490864	340.758341540411	128.530371873576
1150	1150	674.106129891134	538.405996775683	342.219610620225	104.962331364108
1151	1151	671.351847417361	507.333745195071	346.239188733138	128.79297343172
1152	1152	680.280983976286	498.024923000375	343.838948263347	134.497916620012
1153	1153	674.431514083714	537.473771106424	346.911240706903	140.808311253422
1154	1154	673.369673050749	504.477071231471	341.986099669269	121.677884725679
1155	1155	671.840631028336	523.607257877894	342.492319821968	131.492961858597
1156	1156	671.859527292564	522.648394085822	345.269393031461	103.995352980239
1157	1157	671.788014842444	531.589809069659	340.680033281093	113.707992547668
1158	1158	671.744197625542	521.343017128553	342.117029727736	100.894716842461
1159	1159	670.669548485961	518.085775858296	349.043437403224	65.1595162358775
1160	1160	672.989659876008	502.256653295075	347.03267623265	125.940837184677
1161	1161	673.860302473263	518.64227464011	345.70231166727	126.306548639464
1162	1162	675.822652078273	514.091300538767	341.085306493534	105.884363256923
1163	1163	669.395407084894	521.620236821927	344.104659923147	122.362719075871
1164	1164	671.635923954504	538.651347386376	339.433835652901	104.944185242081
1165	1165	668.931540341823	507.098183000572	344.809679072724	117.139444457409
1166	1166	671.227328695612	557.725386028043	351.87628006327	133.463376686748
1167	1167	673.323523681075	553.845751950732	342.325504569185	113.753610889337
1168	1168	673.447017564673	523.126162297734	347.509401804107	131.366111182871
1169	1169	667.148633641262	508.221974666095	343.397766960188	104.617864604738
1170	1170	669.679544588287	536.460607749677	340.69950369016	131.076206597832
1171	1171	675.861344113007	511.324841382319	341.361853516636	91.8207204468663
1172	1172	673.830174033341	529.284041196941	345.590121025012	118.803090054686
1173	1173	669.797513785864	553.050867901206	340.804193067961	116.848619144829
1174	1174	669.066959649336	497.620980562389	342.531051742314	132.632916163496
1175	1175	670.596008668062	543.241076676445	343.385387345622	119.22106808149
1176	1176	671.060200345334	538.780168559319	338.960048211759	127.430604526446
1177	1177	671.07556547521	520.848552664415	346.60484449654	133.700294543046
1178	1178	676.942979463264	537.101505635363	342.277721086478	112.71639251743
1179	1179	673.96866867085	534.178510755489	343.290508217885	113.003098068592
1180	1180	675.497388391949	535.93211926648	338.590219119199	145.816797282493
1181	1181	666.887864530546	524.768317987101	341.180051839365	129.545981977499
1182	1182	664.682830576555	540.485483425124	342.711403055654	145.698059935035
1183	1183	671.127522919491	515.068825760827	344.634433169264	135.319387585357
1184	1184	673.300873450553	525.744697371829	345.227137233217	99.9512184136187
1185	1185	674.486870598988	531.669170414236	345.117278428599	150.38731130743
1186	1186	671.649527646012	506.295541920147	347.131665967797	141.097993022295
1187	1187	673.14557954211	516.123769732622	343.865866335467	134.20526037145
1188	1188	667.38285742378	533.759190846548	344.151437006967	119.301267984507
1189	1189	669.475301067016	487.603598055218	344.160012038349	122.004698383657
1190	1190	668.422485483232	503.276169089647	341.714051857968	117.544231620766
1191	1191	668.745448420022	536.759769727872	342.708193416115	153.531119895205
1192	1192	674.334952178883	509.541068975283	346.960351380351	119.572329448874
1193	1193	671.615962566548	531.099442323744	346.242981408405	126.632465785555
1194	1194	670.250077442501	528.155203138932	351.717121236255	153.006965021723
1195	1195	670.08305037872	529.467187938888	337.432516117308	156.629068411459
1196	1196	670.197036033515	505.747140073527	344.059793901947	96.9094736854223
1197	1197	665.960886086789	523.864852886516	344.683491337752	81.4894253431445
1198	1198	670.204224237594	530.18951674132	347.195326626314	150.136558987744
1199	1199	678.400567264889	538.3708819928	349.299585059817	101.128604053727
1200	1200	669.967290146972	552.54422608609	345.782721310043	145.484162089689
1201	1201	674.155100475182	522.044695800205	341.422913305826	138.586480123052
1202	1202	668.401461050421	532.007526629657	341.673036428012	152.281357144676
1203	1203	673.816237697899	524.017192174673	337.593523660916	123.492316672036
1204	1204	671.291875374153	525.971631029605	346.045413763074	141.48445248497
1205	1205	668.772560779268	485.884033224663	344.635201274879	124.113390418274
1206	1206	673.950395484987	520.888037462166	344.219292524171	124.764883732353
1207	1207	666.000124707826	525.394868025945	347.852413688118	144.956548150846
1208	1208	675.337243741141	532.726541773189	346.211952923846	127.432173431411
1209	1209	670.948304270436	517.02806912236	348.288057720415	142.375860520824
1210	1210	667.928047412699	500.599996922952	346.303366739875	138.247496307118
1211	1211	677.107818123216	516.765668165796	346.252354639385	141.358816917695
1212	1212	674.587389637536	538.460792672324	344.519070016792	130.190003543968
1213	1213	673.067550879119	494.383701523343	343.865966864879	108.045422314529
1214	1214	669.52938612373	513.128016942338	342.910346247512	117.035099498511
1215	1215	676.195100541793	531.261854188244	344.808170499916	150.72869638179
1216	1216	674.346083177665	535.575502884112	346.476605804136	118.53605424059
1217	1217	672.856160004032	525.013950913636	344.165932143276	144.311935798257
1218	1218	673.602418301429	523.79939743835	343.918209611653	138.51482098766
1219	1219	668.9022898295	514.042535231923	345.118031609316	144.501451355923
1220	1220	668.010092673765	514.260382787852	342.079013543713	123.894544704135
1221	1221	671.73387799157	503.822635984557	337.815064433855	144.696438459942
1222	1222	673.033669718271	477.756276488796	345.951399062334	125.424170584935
1223	1223	670.685912850218	509.001652387666	340.188679196656	152.210077391488
1224	1224	673.447396676656	532.691896645424	350.516078438805	100.952090145142
1225	1225	672.656999882798	485.293019848528	341.471566057437	107.61716433191
1226	1226	672.882704502265	529.571840658626	349.614434638352	135.687026676204
1227	1227	676.235234104591	517.211251402122	341.527641701931	111.946520028859
1228	1228	673.562775664647	513.763993170374	346.573853162397	147.210407307331
1229	1229	669.921715066693	496.660987848184	346.685185503854	143.460180279055
1230	1230	671.80262041319	545.928452264901	348.096590171981	117.940895093159
1231	1231	676.977881475027	512.262997199	342.370192298515	136.080497961063
1232	1232	673.723745293311	541.362515945934	340.957801834808	126.359400584736
1233	1233	675.637839840018	535.909498173949	342.717914953154	146.831384790439
1234	1234	670.46614719308	531.377375697355	340.556343040545	126.548575399762
1235	1235	675.434744901616	537.719679928821	348.670042496824	95.9234717266812
1236	1236	668.341055948887	535.167801922887	344.400536699375	110.195582324369
1237	1237	673.022703330119	506.058320156578	339.633457902865	149.498499399508
1238	1238	670.49368410454	526.404756979045	340.811928793459	108.800533361314
1239	1239	674.88900817515	534.252996691062	343.226731717391	131.643958802867
1240	1240	676.871614518756	525.94053196045	348.362294299569	129.502917064672
1241	1241	667.80506784629	519.217819743238	343.436740489735	127.966872060391
1242	1242	672.335870852621	515.426705098893	343.821832047848	145.055638270303
1243	1243	674.937493082444	502.798967506488	343.42081469911	160.968743233564
1244	1244	669.956578501642	523.18751935763	344.121143379685	134.241829369343
1245	1245	676.452920284503	552.656625782568	345.432796159138	152.248841889918
1246	1246	676.708735412979	509.224190831361	335.677866308804	92.6328086595654
1247	1247	672.098637373953	501.086389168697	343.442607179129	124.330898883559
1248	1248	667.726756140391	499.44177300385	344.802262806902	141.003063100096
1249	1249	673.670301816309	522.55617795339	342.475526322141	138.090638291262
1250	1250	668.228195500256	516.463937455719	344.594838718869	122.631972237335
1251	1251	674.146492646469	519.46786881192	345.779710134327	130.473595221678
1252	1252	673.056787542027	506.725557312353	336.609041341622	108.919890247613
1253	1253	676.279901520279	516.694941166928	341.999142960017	126.494642809641
1254	1254	671.533683746462	526.935817317539	345.801989814519	148.580792440124
1255	1255	672.123479588987	500.086037298475	341.559130507466	128.711543641563
1256	1256	676.215177338435	539.385039575886	341.254665340805	101.137169197514
1257	1257	675.864082001477	504.83921899609	344.243927811345	160.231590077177
1258	1258	673.875715870453	502.414535318798	345.428716598316	89.1343893590816
1259	1259	677.527786633167	528.541779515661	344.640092828242	129.164612360133
1260	1260	670.265234493075	518.893796870538	347.587047595707	132.123484317287
1261	1261	670.52496293351	567.115864107055	341.70014064563	124.519229894413
1262	1262	668.520168944166	523.543526661603	341.982177329544	122.31997866987
1263	1263	667.40726972688	518.991508387334	348.588166482708	151.399081558326
1264	1264	673.125206684772	521.484359515345	345.713158414404	123.963372322538
1265	1265	669.254742947169	554.475281416619	345.8547202913	141.576531085899
1266	1266	671.48273927205	534.935085197836	343.556468235813	125.609230248868
1267	1267	672.542645643552	496.537035788166	339.8741962332	143.027822342794
1268	1268	671.832706290317	501.280523773866	343.054810562038	168.094123043263
1269	1269	670.605957860574	519.722627308553	343.011172836297	102.397065622261
1270	1270	673.275021879388	512.217082071583	339.757050208125	140.710998772679
1271	1271	672.43593865424	517.694135337095	341.17262756069	147.262428849368
1272	1272	671.117298667004	522.713227857413	338.099523953019	140.127706510553
1273	1273	669.840447122146	513.086510304638	341.70788543596	102.635951687681
1274	1274	675.032100805514	539.105815773754	347.706112297568	131.467943096229
1275	1275	672.025216201483	520.559411733894	344.384140660628	151.002295119183
1276	1276	666.04871585237	513.699196790395	341.466537083769	124.996378539315
1277	1277	673.590115891416	507.463169137324	337.451954820222	124.321281093991
1278	1278	677.846335626085	526.99623848754	343.86334966982	125.343699322986
1279	1279	674.417654035143	526.825580698076	341.536409055944	151.663141318728
1280	1280	669.05610831219	553.498460766969	349.09763585273	129.374657987989
1281	1281	671.818729855146	527.196897889187	337.593154104825	119.252409111584
1282	1282	665.370383212258	505.324334869377	343.608071818623	113.879989332522
1283	1283	668.70559416856	515.352422013393	341.319310779842	141.747602185695
1284	1284	673.746859574241	541.97263497789	340.126535100407	115.354176369157
1285	1285	670.54585405587	503.162391807403	343.271772950388	152.352140443511
1286	1286	674.833814455123	499.003865974166	338.963987975579	129.015723815862
1287	1287	673.330589099789	506.587895668333	340.200726868722	136.755725432519
1288	1288	674.254295648188	534.043892801461	341.245488612349	125.092682881225
1289	1289	680.156593350958	553.390904223121	345.021581103195	131.661725761973
1290	1290	672.535586096094	508.348956869748	349.413229069782	109.405824150312
1291	1291	670.336895869718	532.490835303509	344.766891347856	160.407134012127
1292	1292	668.227903281238	556.294002436207	348.692944668142	165.2825265725
1293	1293	673.360053429181	510.718297843608	344.951979888491	145.921741779514
1294	1294	672.886043596126	527.897188607683	340.283293515555	128.10666987471
1295	1295	670.071288891159	529.495763512754	344.245280756488	143.571262747756
1296	1296	672.64360248424	522.247535623861	341.453755021309	126.014372266144
1297	1297	674.096524225263	516.558439736925	345.024943403608	137.46363084751
1298	1298	675.135552600841	530.284868198169	345.822513338331	132.768752955544
1299	1299	676.048535943747	521.822992661341	348.014913675108	137.669117711218
1300	1300	674.485904420958	517.304391377447	342.609293018363	147.876019537986
1301	1301	670.247957715203	519.616261002526	345.117842762422	101.801069790928
1302	1302	666.773851870577	508.563518072428	341.582893861899	134.83774670599
1303	1303	671.970143504388	539.67513840735	342.120005745876	150.596618597386
1304	1304	671.874705552742	536.234745230771	340.318582629125	124.246006907641
1305	1305	674.402360322466	561.054346136961	346.850297109989	137.709283927158
1306	1306	676.167188206786	500.735043062975	344.421788961231	94.2219433126856
1307	1307	673.122601247464	508.436692091026	343.11444093031	125.526752645095
1308	1308	670.899664572551	533.289018808622	347.622906789963	102.922616540879
1309	1309	672.243821514645	544.243631251398	341.005576253048	148.890896877173
1310	1310	668.668915972608	549.403221369215	345.573241165633	152.292678373901
1311	1311	677.538294314922	523.274455822741	341.424256433905	128.026204844119
1312	1312	674.30265605414	519.198041942727	343.889285516619	122.703213184608
1313	1313	666.446691788207	510.352312127526	340.903635036984	137.522582491499
1314	1314	669.007587494105	533.27370282907	349.877751877995	144.703368391865
1315	1315	676.368584864888	529.431850490349	343.079301189667	141.3545678502
1316	1316	678.002974778515	546.464376820719	343.280460832591	161.595658627984
1317	1317	672.596617680951	501.07858967846	347.796373931415	123.058104676216
1318	1318	668.984440834435	506.284951789756	340.855726251335	162.454629899325
1319	1319	670.443323476117	516.07232073041	347.537619933799	133.692848032031
1320	1320	675.168590270427	525.150861485347	347.657730337365	149.685608735317
1321	1321	668.628133572091	519.410945049888	344.428667672869	137.081060404198
1322	1322	673.538570948506	530.265130676954	347.694845701734	142.055592668916
1323	1323	670.33940143781	490.469604906614	344.407420490537	125.451260654953
1324	1324	675.818424104204	545.16075144334	348.892845853716	145.23348625583
1325	1325	670.273477146216	508.122335348701	347.591331266259	138.22021556678
1326	1326	669.511866827243	522.963140508593	343.879354932712	154.399512059416
1327	1327	672.988263299969	522.933004652702	344.893564874227	130.625906726288
1328	1328	671.371238550124	536.012655444264	342.764467439111	129.292479007133
1329	1329	674.804568409743	536.752469655805	337.514603320649	179.936876894574
1330	1330	666.946574474729	518.970688614153	344.792802625731	142.429879656216
1331	1331	677.778058873015	542.395187311388	339.74624699454	149.19950899047
1332	1332	674.05105703322	523.590577553079	347.893440114695	128.848390053002
1333	1333	665.10442396588	537.688594496717	344.208210785626	131.900442742063
1334	1334	673.073399791503	529.024593987568	343.71445844096	118.768176424479
1335	1335	669.864970068089	515.363070176809	337.726011231129	127.558200361642
1336	1336	672.357472589493	512.764756014248	346.265032654719	132.147977534349
1337	1337	666.943239592515	499.100984583005	350.56656454905	109.146406800596
1338	1338	668.30445428074	524.860571827439	344.868888092171	107.387999998841
1339	1339	673.512917324448	565.579267867191	341.597970633328	122.270374249695
1340	1340	677.578022636557	530.58310500321	344.563302508233	125.918991802699
1341	1341	672.16675223839	537.887746148392	342.780150724826	143.396691804375
1342	1342	669.451040023318	541.114008738879	338.811685197641	118.345954093333
1343	1343	674.570864467204	503.681503187586	345.702382149366	163.236296747688
1344	1344	671.827381804952	540.619175982608	339.889507604537	111.632805195898
1345	1345	670.753833115993	522.650514339777	340.727692188306	131.664205601789
1346	1346	668.744410883953	511.774792332911	338.733365668854	133.67651740791
1347	1347	671.668973414304	553.750774276711	340.956931556708	104.080181045421
1348	1348	672.549498718711	547.654227279216	343.501413589016	128.409181351515
1349	1349	669.8846600666	513.744532685233	338.694539921075	128.695440293774
1350	1350	671.339532397638	538.449017570284	341.986353619758	140.950859545801
1351	1351	671.967981140644	532.330472201645	340.500486249266	118.467036270034
1352	1352	671.299637350832	506.684089151585	341.225912450779	157.404349091545
1353	1353	671.693863495173	526.588915891192	343.127076368732	129.120226229864
1354	1354	681.493532093223	506.380970989543	349.12040075365	159.390107185959
1355	1355	667.76733644124	521.574963376133	337.717285011627	143.051245293705
1356	1356	667.465955993957	518.902363513464	342.815049501617	144.557739033634
1357	1357	668.41437368187	549.579221094844	345.576651355888	134.267517295916
1358	1358	664.688329425811	502.278415211094	342.79245238586	137.010979138952
1359	1359	670.847099110346	546.996714047678	338.459769267542	113.094935352384
1360	1360	671.77654032536	503.895679332937	345.061238168583	150.980446260762
1361	1361	674.589224852901	533.85188825209	344.251699491873	132.227960821321
1362	1362	669.951272920416	527.17783165222	341.107260840547	134.948269622041
1363	1363	668.941636980141	537.496800759998	347.116314368229	117.377629161202
1364	1364	676.801730276106	540.018052545454	345.830646273016	167.553077145005
1365	1365	670.38292963529	543.446065656707	343.219466826212	103.478945750469
1366	1366	666.433570408593	530.485138808728	340.479771049459	105.336827123122
1367	1367	673.731886038113	511.298425781876	344.991950732531	147.572799477087
1368	1368	675.723767028978	535.504612965592	344.384944599966	120.20118744649
1369	1369	678.431492930742	526.021690193539	340.142915558093	141.125603946529
1370	1370	668.317029700869	538.992986236499	342.864615262457	120.764403401843
1371	1371	671.029544879731	511.507391889939	340.523353280351	129.689118326936
1372	1372	666.837135054325	527.793741649838	348.081190720411	170.449560502872
1373	1373	676.141240563427	509.476488348145	338.470727974715	129.1027600427
1374	1374	666.875644719014	513.807254236622	344.658393323508	115.48044067785
1375	1375	671.474061218564	516.717833446298	341.144854697473	148.448104286363
1376	1376	667.470645786679	539.627771853411	342.869811609546	148.879627796745
1377	1377	670.127451398623	522.112704177733	342.770521301556	151.20913753489
1378	1378	675.306035961419	546.0715475233	347.742977638796	106.211350327315
1379	1379	668.468667261065	534.309592176554	346.892176762929	113.676216172159
1380	1380	675.618825341002	520.281223296647	344.648812353612	104.062762589213
1381	1381	669.174425607335	494.65874763017	343.617666265147	157.426488222437
1382	1382	668.524255694619	516.203308661711	346.637121021447	145.491814333104
1383	1383	672.127266824364	509.18725570138	340.823880511054	117.123791729539
1384	1384	670.298893216336	525.250945793951	341.73088256845	138.173002602716
1385	1385	673.557497927966	515.33629959731	343.754533964579	134.379483901764
1386	1386	668.60131818563	520.179262210622	347.909501766131	143.575430038223
1387	1387	673.96183345626	518.192380714637	345.186552484585	144.432361272564
1388	1388	670.920667629994	535.565759063084	346.29980160224	129.224306927111
1389	1389	671.457545956195	515.459921183637	348.644046715869	157.824066690153
1390	1390	670.17389438843	517.795920978827	346.002071755935	148.735663338134
1391	1391	666.271529758845	529.42706838173	340.818473207718	133.078184543621
1392	1392	670.884502554607	509.037509835228	342.260433267725	132.323296043152
1393	1393	674.396086578139	492.232622307888	343.95463945604	139.338666636099
1394	1394	670.898157588742	507.96414232768	346.47544201972	144.501732000723
1395	1395	670.079290976081	557.703852719189	346.819565987363	118.897281401749
1396	1396	674.458329785258	524.375740203524	346.328601992539	140.543614447817
1397	1397	668.265387813495	522.248311316607	342.712115837674	145.661506798621
1398	1398	677.617674281918	525.469694021737	337.240346893231	131.02150447292
1399	1399	672.847908508186	536.291800712663	346.670222064232	144.279932164116
1400	1400	675.862407715811	538.593016848783	346.825871157674	138.415212521847
1401	1401	674.43141808329	532.434622785854	343.726480593531	134.2888445739
1402	1402	671.511199744776	538.851998267185	342.133064315572	129.321481003966
1403	1403	672.716607744808	499.448617275277	338.871236161887	130.604560204516
1404	1404	673.139515808464	532.761165031389	346.475615887113	116.671080385067
1405	1405	674.139748118469	521.180436688335	344.270091246993	135.323300588363
1406	1406	666.367088396563	546.111563386274	341.445947671352	154.720614796722
1407	1407	673.758522653151	526.594937845003	346.381906393448	150.196275466201
1408	1408	676.648476032071	539.600409712074	342.764526033384	124.460836649231
1409	1409	667.432450537499	533.770747985594	344.151555886782	120.413346802736
1410	1410	673.555018173421	530.679710348718	339.37524166286	111.437872950828
1411	1411	668.951509451853	513.727467315434	341.864450565047	126.063137785181
1412	1412	673.209152775182	521.530764358244	339.408701317284	118.438128927252
1413	1413	671.517318189587	542.872239390953	345.01644463293	153.761087175932
1414	1414	668.006517024621	545.886833383975	342.485887490354	132.678240466192
1415	1415	675.621769803818	518.770288184788	342.172883492833	144.524326454219
1416	1416	676.597358021308	502.253819178105	347.179349258636	102.715597520867
1417	1417	670.665378341246	537.881915385161	344.722213905714	129.730576263316
1418	1418	664.332355816115	546.63405567598	345.602873443645	84.1972852405092
1419	1419	670.956944293406	538.383930678376	345.503453651971	134.80201116547
1420	1420	673.097912494958	540.972094117977	345.020006443993	134.235371015499
1421	1421	674.794174577112	537.793733183574	346.253913986554	148.878686952361
1422	1422	676.308142627668	528.195578135854	342.596738087435	126.024695277348
1423	1423	670.864250070263	511.742495773972	342.695688626008	146.667914257442
1424	1424	677.795592040343	526.577594626734	348.228768247011	130.814410034291
1425	1425	674.218434116105	496.368218484645	347.089273215386	107.557435228124
1426	1426	670.286040674901	509.63879767829	337.921532507517	129.129789950776
1427	1427	671.873421883603	526.517487388481	341.398650503258	131.960926826037
1428	1428	670.199956712843	533.650291593956	346.019462189047	115.731334619079
1429	1429	671.503185384668	536.241774332772	344.034732995914	135.758525200421
1430	1430	670.664478200002	516.967297352444	341.306348128411	123.376630313828
1431	1431	674.615609765428	526.18660675649	344.151160093316	130.214771050604
1432	1432	667.367669014997	550.128008243613	342.440580921657	137.825883517179
1433	1433	680.163363241695	529.099281068013	344.322822829766	96.6585318653752
1434	1434	673.153109205849	524.984270110824	341.463644980406	166.904167559616
1435	1435	672.938844813084	469.116272361533	342.869173073534	102.373950574168
1436	1436	677.999035028855	521.211501624074	343.615811948949	125.344188911232
1437	1437	675.033663811698	534.112033956094	342.835101313133	151.5528779164
1438	1438	673.025322156306	525.634125196633	339.411674976269	108.034324694224
1439	1439	671.402965801137	528.354230558041	343.896694992804	112.394174902387
1440	1440	670.01956571191	502.808816254228	342.79910218925	138.590450900066
1441	1441	674.174930595963	549.296581285308	343.691047328803	134.384033400297
1442	1442	679.731362246265	534.073138169964	349.10372700155	119.230316172337
1443	1443	669.592283761777	514.907223733112	343.54997274203	143.24321995742
1444	1444	669.76817610284	508.215940292904	343.077533995667	134.701533228529
1445	1445	672.959304457751	535.104099686659	338.32105646997	124.672825118223
1446	1446	672.303621503796	534.268747328866	348.301475727757	127.155781102076
1447	1447	673.26444181139	494.717020378973	351.065709878153	131.489747237888
1448	1448	667.731556506257	527.054086819083	342.110909319762	105.101395117043
1449	1449	672.732220199072	505.163260953145	349.367727432703	154.774669909175
1450	1450	675.062492261287	516.734338524803	343.910015913904	134.655398659976
1451	1451	670.752433433642	562.771123160999	340.994213534256	126.659688672354
1452	1452	670.779960401443	504.99386717673	342.047849975426	108.278570745691
1453	1453	675.563324812704	523.756467220725	346.040803966023	154.210143072924
1454	1454	664.297998089549	529.267954709721	345.297415431358	111.10516402503
1455	1455	671.450764194995	561.401532435268	342.02253458094	135.120071606807
1456	1456	673.818276617653	526.040643841542	344.90373019994	145.746384774011
1457	1457	670.151241846723	512.089497112065	342.385238033799	118.207943438785
1458	1458	674.796532730575	520.876975691699	347.241868800017	117.625439585719
1459	1459	669.35935983949	509.546707285661	344.226554239032	149.064379682112
1460	1460	672.668920420493	514.052459625364	340.785966841651	118.923778585924
1461	1461	669.665640488642	547.776292845229	345.943453476472	136.18854001822
1462	1462	673.177005626377	519.749319783735	347.379800433546	125.191666238307
1463	1463	673.609523661983	534.383686090013	344.721696130312	108.558921411426
1464	1464	674.579564552132	539.101925898404	341.847829236019	146.536901182796
1465	1465	674.986691265823	510.94230013357	347.713335523175	126.675338550667
1466	1466	669.823603223771	560.993683278172	343.484336435162	123.505060060109
1467	1467	674.926096263179	527.859926173083	338.995733224445	129.698295236872
1468	1468	674.520935619383	552.376224927182	347.056181815057	103.624541459749
1469	1469	670.263159286232	549.707712371616	344.71540827511	168.44333541499
1470	1470	670.418914980053	527.970865659014	350.886222318511	127.008682571651
1471	1471	671.503670810191	538.735171997829	346.202062842996	120.515234163828
1472	1472	675.260736262516	500.77733616838	346.564674077288	117.68645057789
1473	1473	671.877269089958	535.998745486169	343.189959036152	141.496515242852
1474	1474	673.449608371675	501.581551739684	350.81185176618	117.451100061507
1475	1475	665.770486161584	522.265333578201	343.961325669926	136.778048175304
1476	1476	672.134882591047	501.639404801498	342.466235152585	116.261957833116
1477	1477	668.077038470595	490.640205986987	342.058585907631	118.014352054393
1478	1478	666.096464155688	510.40113601175	341.982421951983	103.930843719175
1479	1479	673.84235116092	514.646007322251	342.680730821632	147.325759583253
1480	1480	671.262752613723	536.647735652767	345.134497872976	119.525681416062
1481	1481	666.432446262305	514.63827713909	342.36131325909	128.793027293535
1482	1482	670.385027172249	509.967905153667	343.899671357797	156.041502137574
1483	1483	672.531284905738	521.891741079352	344.892784777593	109.021234985051
1484	1484	677.823842863654	497.29092734429	349.054138948951	145.684614354947
1485	1485	669.827844800782	538.357707549131	343.783596027328	136.905538275709
1486	1486	677.476663423882	533.114243159467	341.610092859483	129.373701872315
1487	1487	670.362943507411	512.424429139031	341.332121688474	108.781410677104
1488	1488	670.885149236936	514.292916549082	346.485709928262	150.043122718486
1489	1489	665.328386125659	532.899715262388	339.307332159767	141.362131130188
1490	1490	669.719646734406	528.750467408917	342.566571892033	163.896911970811
1491	1491	674.991931932299	509.897840992718	344.285596733737	148.392230491846
1492	1492	667.929269579338	532.166649281231	340.280946447494	115.124571973004
1493	1493	674.034196632895	507.846796543886	339.573478446606	123.232084087449
1494	1494	673.346916727912	527.226750625976	341.642883437385	130.026921188869
1495	1495	669.022573586753	488.583201337395	345.719279391467	133.897400540652
1496	1496	672.611997261104	544.175550141844	335.96342722317	111.323736467617
1497	1497	670.154606918761	519.826092243001	344.741344950159	155.58412206764
1498	1498	672.044847562872	538.87794836868	347.747455551959	143.318037494809
1499	1499	675.23900609809	537.718901473931	344.740136823207	131.495507697243
1500	1500	665.51584599175	524.063362266471	341.713749897979	136.238290849606
1501	1501	671.936802869506	521.656961728002	338.878097892981	110.935352275869
1502	1502	670.924642242659	534.637868271499	341.804975677929	148.90634771066
1503	1503	669.049099242579	533.49627278317	345.238108896212	145.552287409312
1504	1504	674.396232611923	522.810873219962	344.823674845523	117.7552712088
1505	1505	671.220009319405	541.771167093907	346.622085342403	122.117108156412
1506	1506	672.420388759988	519.339835920183	343.474784092215	131.239885265069
1507	1507	676.026799376124	525.465725425554	346.058403552248	116.723968968346
1508	1508	672.047719081156	537.569130003796	344.013999926775	117.544811214048
1509	1509	672.742442347769	505.738596351796	342.235264258984	110.657804486263
1510	1510	671.494994879204	541.437638486639	352.125811974551	112.471389409618
1511	1511	669.328071477637	532.908401911974	345.962289247637	107.800062415623
1512	1512	667.372392074616	500.353401466839	338.417824238735	131.02924400494
1513	1513	670.360258968559	502.877221863526	348.675807671829	135.269954772908
1514	1514	672.91375480607	557.12017765736	340.426169416398	130.158203570241
1515	1515	675.128914859317	506.205919826796	336.975295916277	115.160347962197
1516	1516	672.763903112093	518.900528930005	345.370485165006	115.53226805587
1517	1517	670.172094005949	544.017667603058	343.983587830604	113.340670426658
1518	1518	671.009633690169	526.112650535004	343.441395238883	130.537314658488
1519	1519	675.629863149871	513.995816708132	342.880230897023	137.826134013408
1520	1520	675.273065496327	514.484377050195	345.231621339867	105.468122548628
1521	1521	670.947125539145	503.105848906218	345.23628369018	121.179037182085
1522	1522	669.753659396543	552.282821483061	345.775660788884	145.646937731642
1523	1523	672.273700395653	518.160344528761	342.050764834825	137.967640646227
1524	1524	675.78507092441	487.588645770625	341.711080356452	132.168918091772
1525	1525	673.820195697063	529.597719361925	343.67920993969	131.523699018735
1526	1526	674.336060296493	515.086942160205	344.796435945859	149.123897304084
1527	1527	672.205547255351	523.049082486345	345.797465648775	134.766085584019
1528	1528	674.183060463978	540.315415569768	345.758405973891	132.07203688937
1529	1529	668.29431440319	521.022042742274	344.628436112803	124.848064344231
1530	1530	675.683533785909	526.4482432432	345.854323606823	133.408318638677
1531	1531	673.348280196213	539.587011022177	345.075210030464	128.20877806196
1532	1532	674.505436946207	528.631657037467	343.377204166924	100.266498567836
1533	1533	676.895948839034	514.883354834833	350.329348827383	118.159519137886
1534	1534	670.200790757222	499.860906221159	346.725753813878	158.323943180727
1535	1535	675.362764780897	523.308748324594	346.268043972868	115.985461953461
1536	1536	669.273845848238	513.308686826745	345.32449042583	135.320519363871
1537	1537	673.817550537846	513.51312095556	344.519634263569	132.970806476539
1538	1538	669.914507813787	552.841781007503	349.144201280926	88.0898594872122
1539	1539	673.420542628681	531.429509532736	345.017217786671	146.99533740812
1540	1540	668.513409686433	537.133605371483	341.834441005307	92.8400302348893
1541	1541	670.533055116366	531.780444860629	343.897450710521	130.447291494764
1542	1542	669.725608096508	520.342988140909	342.830715560118	127.100352650991
1543	1543	670.257335732792	520.739360998818	344.188601329865	103.920589498697
1544	1544	671.777485624625	520.174951854334	349.124114318448	112.216803343848
1545	1545	667.71248950168	506.078701300646	346.132856618741	144.694017497793
1546	1546	671.148868804487	522.891872774422	344.64611348035	142.765986221963
1547	1547	673.789673681322	526.830551166481	342.781654106625	156.211387918137
1548	1548	671.576062827467	519.194811383117	340.213757527536	122.854462533406
1549	1549	674.601081275596	517.86347363513	346.212462728997	127.48439525849
1550	1550	670.630988247201	524.155385629076	341.443937953234	146.38124498686
1551	1551	671.564670248885	538.494625527036	340.479400678814	128.490563190168
1552	1552	670.020108640718	514.671398417875	341.550488441441	123.16414866637
1553	1553	666.075361697172	518.30296466907	349.041358435496	134.548130404882
1554	1554	667.849564393963	528.681182386222	344.032433453358	152.641325827558
1555	1555	672.41289128185	508.235784284878	349.979614961963	162.949945791188
1556	1556	669.853838347135	526.819089994002	344.152852267734	118.927161951401
1557	1557	673.395268264823	540.699500817167	343.895456145537	122.358399931506
1558	1558	673.82389058724	516.97703618779	347.407602424509	125.328829207808
1559	1559	674.521888321282	536.501069739503	342.68402766324	126.488105093429
1560	1560	670.537583538366	530.27650243476	344.237897436246	119.360206162651
1561	1561	675.019216147794	516.033962868152	341.576499065929	107.237847800025
1562	1562	667.926727845792	527.092568136124	347.040521655591	138.40421299015
1563	1563	669.55527410778	514.247671116439	347.707303485286	165.125682994657
1564	1564	674.107069282656	509.563055113083	344.427391990617	159.517967071719
1565	1565	680.735014760769	514.274853198937	343.141951046678	127.568055108254
1566	1566	669.789510753008	523.849535714561	347.564837532337	103.109895121294
1567	1567	668.014461272081	523.475264169688	346.475747943324	144.483344735524
1568	1568	670.389336180652	519.051830483163	344.248506714986	144.93559124554
1569	1569	670.143698513794	532.433092921834	339.837180233034	134.76099204947
1570	1570	674.994662886288	532.637138284646	346.391848376238	136.764688107606
1571	1571	674.799887130262	507.019565032528	339.975948149793	119.031402454432
1572	1572	674.835311567234	518.591963839745	343.828617566272	135.732338612265
1573	1573	673.005623857945	513.235329469054	340.95180683785	145.59899080998
1574	1574	674.245982757119	535.143405982328	343.787706760085	137.916253682131
1575	1575	674.625200095229	521.961690772179	344.522136055083	159.705240604543
1576	1576	670.335010544764	502.222267864586	343.991037469074	123.475181942808
1577	1577	670.061831052938	527.26449785851	344.407043075795	135.683182697789
1578	1578	671.287830286533	496.785456193169	347.857269258555	122.042351583595
1579	1579	674.948963305873	549.402817262435	339.869880509145	142.09110845909
1580	1580	670.764280221611	504.261082637099	339.807395727049	124.445717051342
1581	1581	676.945034422009	502.569912087316	337.038169914914	166.463735337824
1582	1582	672.96231479444	517.565659196403	340.787546809767	174.483368190352
1583	1583	670.17418362156	519.673782389462	345.779804904995	118.015525131044
1584	1584	666.57864163478	498.516558582815	344.701733056067	132.143638759167
1585	1585	671.564058414262	548.685751890786	344.643952706433	148.960057033637
1586	1586	668.001332965053	537.941884883341	339.54415008948	123.783411184155
1587	1587	670.7072896945	532.14786393843	344.09254492664	151.364218128814
1588	1588	665.964481242789	546.734341685506	344.572555324107	129.259500085763
1589	1589	665.162046004831	527.570130788738	344.18063408747	135.267358861187
1590	1590	673.482413157429	526.391256790516	346.006627657726	109.350455289033
1591	1591	679.124577007221	530.843136945128	345.155547108504	163.984972747948
1592	1592	670.233871523772	499.106107200111	347.914384285187	127.556576731978
1593	1593	671.233771366465	505.728454610823	345.573466819307	153.641118409974
1594	1594	672.030562889376	496.857661819488	342.135140419121	139.957769868938
1595	1595	675.877653883501	504.396126177171	345.75920034552	139.43547111649
1596	1596	671.257833629896	527.022477401835	342.179273616836	159.383563003799
1597	1597	674.750932531913	516.540534707948	344.368548351254	128.251489497694
1598	1598	671.098788495223	517.029295190881	338.907915543706	131.760980276165
1599	1599	671.782229729345	519.425740328242	342.532411851724	164.327887777213
1600	1600	670.960271020288	511.636430934116	347.944179631693	102.921439570237
1601	1601	667.664516377643	527.566436574264	344.694317157025	142.062607818672
1602	1602	671.81803228326	519.288920527039	345.16903584014	124.859198145712
1603	1603	669.807552593121	536.713758380918	346.201443534361	108.090962551847
1604	1604	670.752482064495	517.468126330714	345.509231909065	110.621000108467
1605	1605	672.742544888598	525.605055569181	346.846966329401	140.705549879072
1606	1606	669.002036466518	516.565308856192	340.318329256748	157.931187886329
1607	1607	669.799377155705	569.485118422612	342.892311073156	134.875875190928
1608	1608	673.711845155849	506.786335226885	344.078224844974	142.900096439292
1609	1609	673.967680256949	517.887144213839	343.324434433553	119.777623422733
1610	1610	664.72626767935	527.374207763342	348.344262838141	137.781530691438
1611	1611	670.711878059682	513.539932841761	345.703379087156	121.560647264744
1612	1612	670.590289880064	512.426321187041	344.610519592442	128.983563666811
1613	1613	675.61309523663	535.730467078177	344.953204803603	128.812039525174
1614	1614	672.729304887725	503.182456637657	341.234163882152	128.996935783661
1615	1615	665.544656378515	519.872294367013	343.714432209102	133.444438392818
1616	1616	673.530935618413	515.514634424037	339.204637171404	152.751190938879
1617	1617	671.114359352127	535.360162840086	344.269037808415	123.923119538057
1618	1618	673.683486705136	508.924118453993	342.090599485576	114.832671485643
1619	1619	676.275808943478	552.005075106248	344.067814846041	114.591100705332
1620	1620	672.751752506647	512.209199759633	344.701895252819	124.519082326647
1621	1621	671.141918263779	526.2802708154	345.078152517774	113.585802490805
1622	1622	671.119569522918	532.630727958946	344.853783597357	146.275974683443
1623	1623	673.984764474458	525.421999215827	340.505784092577	130.102152679019
1624	1624	669.795109795593	513.78570744231	344.205934451709	122.323234089665
1625	1625	674.198930806591	522.481206050933	342.458825599914	112.117224540374
1626	1626	670.922919731373	546.355030855694	344.435650589706	118.491223352173
1627	1627	666.299487135351	509.634570804718	345.823802555418	128.461025673127
1628	1628	671.153987286879	492.836493799609	343.648121090883	138.005528715704
1629	1629	671.5716383382	546.908356966134	340.159996009795	101.848438429941
1630	1630	670.649107561388	517.830450907663	342.244323310765	113.557559107864
1631	1631	673.961660169501	527.954322646198	338.089920987791	123.388261467508
1632	1632	666.390462467228	553.552812452369	342.899669946246	155.773833309963
1633	1633	676.206846813424	495.504623163436	343.559423277465	121.267253638305
1634	1634	673.975879915204	567.639868401525	344.406966820845	135.672942437801
1635	1635	673.978312863011	537.716920006093	342.800442404229	120.035333961778
1636	1636	674.370991523616	530.728169570637	343.665787150688	96.2441903005769
1637	1637	676.669521051007	506.618116895544	342.907879289993	114.446206376294
1638	1638	672.982187374718	507.256452686971	341.323863490335	123.14201321379
1639	1639	667.304927703717	518.528107346556	341.476885416984	138.33034620545
1640	1640	668.840634405383	520.32418485799	344.706423712756	168.984456728151
1641	1641	670.234726169437	490.735627817124	345.020007674367	137.414271467354
1642	1642	671.535624848961	545.970734496302	340.157145615047	76.6943426477961
1643	1643	668.512210846397	554.966706596726	348.64579053847	122.711820407759
1644	1644	672.398069920742	537.660568020899	345.734008734912	107.672861332694
1645	1645	675.165432652868	514.313469416374	351.705680534114	141.454352627645
1646	1646	670.939757546442	543.76615535581	345.17939272648	113.627514976211
1647	1647	673.839082487021	538.968752948905	346.646022460359	129.062240529215
1648	1648	672.534685034477	526.681790482214	347.173542687068	133.604267135777
1649	1649	672.171403635802	540.635995475139	344.371744940326	128.442632063354
1650	1650	672.837474113804	525.167979016452	344.608588813429	129.162635578842
1651	1651	672.176032669923	543.119004459038	342.152143755723	121.926463655579
1652	1652	679.378918342551	522.311164001377	345.889585970004	120.234618090532
1653	1653	672.241084147052	508.298327041963	343.734546107778	99.6545567579786
1654	1654	667.660643959945	501.858014590353	341.307421656915	131.441756935923
1655	1655	672.919944358763	539.955559248659	344.803098333331	140.716940243089
1656	1656	670.495615481391	546.181958513969	339.238291731144	160.230972794651
1657	1657	671.031150227311	534.957665378656	334.960427562526	130.821377655421
1658	1658	670.578248783555	510.605862564159	344.803492424446	116.550711416341
1659	1659	673.136504698996	507.952614424073	347.407381306507	114.400071126318
1660	1660	673.681700010341	540.738929366929	344.171524286906	132.639052584564
1661	1661	673.267154472847	512.010920511647	338.068291728727	143.038028834341
1662	1662	664.87120089045	514.822134964001	342.995812581055	118.59310965541
1663	1663	663.997125683327	537.606104179511	346.880911443464	127.477941247433
1664	1664	675.545059000359	521.371712315909	341.938064290305	148.929670589042
1665	1665	668.152683164699	522.859721518215	346.127200807584	153.035077187334
1666	1666	670.242796222037	492.401146087222	343.541360184527	129.695016732353
1667	1667	675.16987890093	523.414883632872	342.228813401006	151.01254375712
1668	1668	670.280588522123	546.042235134657	344.820681999034	100.246171635497
1669	1669	673.793288532336	528.097496773083	345.611204806193	121.176074649654
1670	1670	675.357350888688	503.044481275797	349.578352493421	135.967527015423
1671	1671	671.545873954487	522.06471958719	346.899612898614	140.982852581824
1672	1672	675.527907619419	535.018790173685	344.444952938359	139.064089926695
1673	1673	675.114050255443	566.607739242788	348.150364376733	135.062968765843
1674	1674	674.010327101413	515.887884563721	349.056835750246	131.259887375174
1675	1675	674.326715572568	482.866129044538	336.985648250542	142.009385648775
1676	1676	670.649572662114	539.417544705183	341.323033230115	134.64420657259
1677	1677	675.220343357683	529.103260838324	342.530226516896	150.409932781393
1678	1678	673.320344138755	519.976681621359	343.224183660028	147.849921780702
1679	1679	668.148191062254	527.406917325289	343.619880065662	110.360654914492
1680	1680	664.816433446621	530.980650741593	346.249318280852	121.173593538341
1681	1681	668.916400582713	502.072577333543	342.644274492037	123.55358482084
1682	1682	665.265556749713	503.377094288733	341.769427620294	134.934518873743
1683	1683	667.017190022058	519.588508325176	345.965799995005	100.777031570832
1684	1684	675.343136471485	516.284462272341	339.1937632948	130.205787016363
1685	1685	666.953550179183	541.371576481254	344.893658472203	108.890811385782
1686	1686	674.613867392928	537.882975239625	348.080663144431	135.412012071079
1687	1687	673.506443561657	530.499669427348	344.971381617181	148.38349395069
1688	1688	668.71042313551	535.079244836938	336.929444066747	118.381799630442
1689	1689	672.780975493453	511.765911285532	341.545769243162	127.028596750322
1690	1690	671.532722551933	483.736453942706	342.783773709598	109.936401594021
1691	1691	673.579833271257	491.623245523425	345.111643003273	110.578211012298
1692	1692	669.17045718817	553.978935565461	344.499385024667	120.969725350269
1693	1693	676.843622184173	504.261164914186	346.34770539343	134.56328227575
1694	1694	669.893840928535	555.143558673233	350.79159749937	154.738072344026
1695	1695	675.354499796471	536.082217867847	340.369068489884	149.336743412199
1696	1696	670.267078129451	492.523932186335	342.685439038226	139.853609279722
1697	1697	675.929854275483	498.62857218619	351.466338984314	85.9501651403824
1698	1698	668.806586922346	539.43272884487	347.891417690573	145.930872780932
1699	1699	676.422249965938	502.79183514924	349.044307563125	132.971557017613
1700	1700	674.728368299598	540.750656449865	343.660331445993	146.424913803341
1701	1701	668.941977463808	533.337079819011	341.307695656416	147.363335228057
1702	1702	675.152549177726	522.314048106955	341.291501829435	122.363433156756
1703	1703	668.13235177744	534.78956207247	340.835065492441	156.949235343086
1704	1704	674.645135932882	535.483092378666	338.941351974078	106.319120123827
1705	1705	674.396802508903	522.731747895851	351.855999833181	125.651538641675
1706	1706	670.649645723188	524.664222856154	344.599262068742	120.849082961909
1707	1707	677.463611796539	511.286605710291	343.734725633152	136.918663001546
1708	1708	669.709627615527	494.684722350251	344.903300397675	129.660738182113
1709	1709	673.043407542449	544.051992437872	346.354261181581	114.809712361204
1710	1710	668.606159922206	536.602971299744	346.972378508327	145.426067206253
1711	1711	673.653775575074	515.326910210447	347.47446482588	140.189810236642
1712	1712	671.530891690836	560.838689742216	345.272509496585	133.200152621238
1713	1713	677.073713740619	531.929283187904	352.074394355851	137.552163257506
1714	1714	673.563691567086	518.321442179402	341.606131316087	111.608885814162
1715	1715	672.67824210216	517.399921962707	342.71247926043	146.980801928172
1716	1716	669.129837026206	520.688934233914	350.109486660828	118.987933896202
1717	1717	673.039102641453	539.047575115838	345.709884711838	143.568927169187
1718	1718	668.080941841494	546.055531696095	343.395684709896	136.456896530999
1719	1719	669.801948089712	536.83209021216	344.2264154955	159.238324521995
1720	1720	670.280128328363	521.69399009169	347.7189892648	113.873348352215
1721	1721	669.595102734147	513.615253978423	343.971881601855	132.780471593613
1722	1722	668.847416746937	526.983721446147	345.347696160464	151.115289027195
1723	1723	671.581052956838	532.837819250993	346.479117964002	165.752107046603
1724	1724	669.617914854938	506.423082697581	349.828836898831	134.816718437902
1725	1725	672.49047885109	542.24019117555	351.393512648491	123.884451861297
1726	1726	671.718790875709	510.213561617119	342.827266632957	146.287551817476
1727	1727	677.991995550708	521.576013052241	344.090635962067	129.438071355591
1728	1728	672.453043096387	543.917213180496	343.337993565038	142.281438699068
1729	1729	671.776668712255	555.365022265441	348.929944544711	114.569728797176
1730	1730	674.846585301402	544.445511583486	342.91820884654	114.628993138571
1731	1731	671.953111151828	529.648214185181	344.626105154777	102.439607070441
1732	1732	668.61848134486	536.588994737595	346.445036507471	101.597924691024
1733	1733	667.461330602375	515.376531899776	348.671160405176	131.096572012442
1734	1734	670.950496542444	532.227150338315	343.72329014562	132.833030401991
1735	1735	674.733846785734	555.158651548143	345.341453311845	131.142055755667
1736	1736	672.47456809677	497.817336338962	343.663271127326	104.332651247328
1737	1737	674.419566223298	528.777237306144	345.670224394357	130.465162415513
1738	1738	671.315148210876	512.029320252726	340.99617178229	159.067018985556
1739	1739	670.405065396896	529.861333031287	342.953965857055	149.454372810091
1740	1740	670.539600525455	524.488367341971	339.892582795241	129.488247251688
1741	1741	673.611575111696	511.6997849289	342.805650520423	134.629536776266
1742	1742	669.750714602946	507.462755757868	348.701733282661	126.480046960277
1743	1743	668.465182813397	499.315060002715	348.339918226685	133.684396446046
1744	1744	671.129455605472	531.371845411314	344.127423887434	107.690685076415
1745	1745	669.908009610263	497.592400464926	344.371980170365	122.814218510495
1746	1746	669.680930204918	487.756367100488	348.440403471809	138.59012900355
1747	1747	673.437743320987	530.304682531953	343.74798831557	137.120302061759
1748	1748	674.263392099873	498.394236389735	349.38111560062	133.281213010096
1749	1749	674.598529253224	508.612885096096	345.433094330404	117.634034069012
1750	1750	672.932850973542	528.402753704711	344.202583057734	138.277694624589
1751	1751	672.9537426408	519.289307069488	347.856779105801	95.6177687906531
1752	1752	674.021968836645	514.547890320471	344.399170421321	173.481794195369
1753	1753	676.547511331048	559.857905512835	348.766349098722	108.725854941699
1754	1754	667.175256548539	515.240486899176	341.392280436896	116.740350813944
1755	1755	668.02371240343	551.908669291135	343.6904378462	144.811034658943
1756	1756	667.400844310145	524.603468153609	344.162475304797	139.921689517041
1757	1757	673.284484919701	510.949511071671	344.748973584697	113.909153430639
1758	1758	676.651110457866	504.23158555379	349.829911797128	128.924790645156
1759	1759	670.992924490153	555.125981796583	343.715648736295	123.090204269791
1760	1760	674.86801939846	548.375433431115	341.882202678831	109.125503956236
1761	1761	667.779381036383	529.241877341726	345.068200282116	118.931426154581
1762	1762	671.068570344486	510.162269038189	341.664001970007	113.016943472243
1763	1763	674.265041500744	525.138607719269	343.352031084188	153.461445591268
1764	1764	666.151772684206	536.936080046127	347.100925923342	102.68364587686
1765	1765	673.775547038871	544.317044165919	342.046604096787	118.911417077675
1766	1766	668.797638882123	549.703857580316	346.124041759136	169.490858554099
1767	1767	673.874768470407	539.7321766809	345.283351034048	137.625448161578
1768	1768	671.653386939844	509.076311055763	348.463745034396	150.958369900773
1769	1769	669.901377255902	532.477578311833	348.201673041277	115.806456274679
1770	1770	666.002862667858	491.745588308936	343.609158567552	124.793792774324
1771	1771	670.460703391864	511.450207502068	345.463437955122	150.046849856104
1772	1772	669.196900810645	546.26406798392	343.454959391818	121.975082935708
1773	1773	674.11331700406	531.002410734874	346.068243166423	131.167705474448
1774	1774	667.403870283821	532.774646128588	342.364223794057	146.612508911962
1775	1775	675.797286494419	489.713190248377	346.618578201935	152.074045735004
1776	1776	670.903412427568	547.407439616793	347.185122079848	171.641964247702
1777	1777	671.251281539058	520.032100140135	345.394057064744	115.043757708968
1778	1778	669.689764024619	520.985836399615	347.321276995845	133.834479678348
1779	1779	673.862635413719	518.582126741461	341.946133452057	123.527825862325
1780	1780	671.875590421995	510.776583687662	347.525399917531	122.60214039613
1781	1781	672.805533251978	516.109321537939	342.58988529496	133.461682957562
1782	1782	670.991658347422	527.786683319921	345.638070878096	132.776241710373
1783	1783	671.1998022817	532.909169296446	338.388993581385	104.218310199125
1784	1784	673.875142567893	528.727536366681	341.779519423657	133.451164505597
1785	1785	670.315733083764	511.336059005369	346.656475044596	158.352369332396
1786	1786	677.040724581406	532.857437021901	345.951298263479	129.431078909047
1787	1787	669.45655987551	530.318194689062	338.511567482187	135.945619649112
1788	1788	673.075118247255	529.097402085362	347.707226063588	130.65369640588
1789	1789	675.911023052614	487.858278221403	344.61636529421	139.356904840654
1790	1790	674.592367737079	538.720345684815	347.095446147309	118.865747403341
1791	1791	673.998381060138	511.465199655681	344.491248987517	130.912721792181
1792	1792	677.559044492286	534.605872246841	344.253926565529	140.20426929082
1793	1793	667.570148982816	534.992489696501	344.191999865347	142.135116366848
1794	1794	670.089599805372	537.286013934019	340.805932325988	128.673954719415
1795	1795	667.090789905007	500.902259272992	344.993406364137	120.806659470822
1796	1796	677.809919801469	535.252834035153	342.74518177703	135.923314998194
1797	1797	673.874641655982	521.452632006563	343.422704802864	144.626886720187
1798	1798	672.815254662448	533.728873037659	341.453827562857	90.8530884494548
1799	1799	674.415879278025	522.241638393382	344.945577626225	116.733369755552
1800	1800	673.244945618111	542.27334131642	339.685673035925	109.921011740429
1801	1801	664.522025223115	526.391054089487	343.315107357496	114.433772384803
1802	1802	673.096516675938	531.577688183888	346.354460150003	92.2314741106296
1803	1803	669.931632380087	529.923194374532	340.45361066252	113.078166294859
1804	1804	671.303955424704	530.258123667977	346.502220400188	111.031891995945
1805	1805	667.925363424382	542.320613780366	342.395597146634	150.817925489439
1806	1806	668.040421202052	523.322836438978	348.659775591873	138.693503976893
1807	1807	674.722756600206	543.812512346407	347.100450751661	124.649707655198
1808	1808	667.100200081651	525.793467711012	342.796488395809	147.687906815108
1809	1809	673.253281319771	513.368370040089	343.217651149557	149.56716026764
1810	1810	671.16788276824	524.401850474834	344.590409332428	149.092322112148
1811	1811	666.434982220938	505.297165947779	340.452016617024	166.250869084866
1812	1812	668.33277142625	507.392066424542	341.336317674391	142.337829685717
1813	1813	673.272396773191	544.432424428383	340.690451854238	112.561110752368
1814	1814	669.49519939095	514.001859631185	342.047293172283	143.098730208608
1815	1815	671.63685901738	529.122559586421	342.421240930209	126.352893028026
1816	1816	678.074047412078	540.103625903716	341.498793025365	134.495762934999
1817	1817	673.430136875038	542.214357019449	345.387852464996	134.367835901095
1818	1818	669.711487363708	522.086682375033	340.613923353259	92.5650305077211
1819	1819	671.812608993337	503.582046019688	343.550736043002	150.103034720294
1820	1820	670.593886162936	527.540252549313	348.867411740196	101.022336136565
1821	1821	671.718545897996	525.097200877723	345.273910047251	142.847920150909
1822	1822	669.143236301495	547.481716631248	346.835632077411	115.064283099126
1823	1823	671.228085051469	549.995681587954	340.07155194379	149.774142320777
1824	1824	665.313218861489	511.483661308533	338.314377924828	146.405225212625
1825	1825	668.235514726783	546.14357436145	348.129512691556	130.159818109066
1826	1826	668.372973912298	496.392255251358	347.322725164285	134.61113894849
1827	1827	673.01449056683	509.867470609668	343.466504780099	114.121290796671
1828	1828	669.403520295386	505.995989092166	344.954842484229	152.290577967642
1829	1829	675.763538999139	551.03070924886	344.764888832745	134.150543541641
1830	1830	673.594991624748	557.46913605985	347.84701597228	128.914335794524
1831	1831	674.411984615375	535.314164540744	343.434571122451	132.34993181647
1832	1832	670.442177693864	497.136374576661	346.814839015675	125.062143305908
1833	1833	670.085625552062	555.272578572927	344.02032350017	114.611783649075
1834	1834	671.389625485195	505.86194906485	339.992689430132	115.883926269882
1835	1835	670.737539115112	516.903612020453	343.202202387869	97.5867207158725
1836	1836	671.518771104333	522.793891887178	343.193562281434	148.108531299946
1837	1837	672.521943873144	544.743172126269	345.186887692681	126.601502429064
1838	1838	671.918320683145	512.245461998887	342.225239149418	113.121649228043
1839	1839	668.351244016431	502.874069252037	341.738416063133	128.308478816095
1840	1840	669.6577240065	549.79308707406	343.250083962725	121.930115159902
1841	1841	674.446012351965	482.795159572359	344.118367085246	132.126370959954
1842	1842	672.784810353624	531.310194898869	345.803161156192	164.401495004788
1843	1843	669.480527957454	514.035584900863	346.042572174451	97.2522128244541
1844	1844	677.870709634555	517.114417959467	344.431162415457	143.518491246841
1845	1845	674.014141597334	501.759572971384	346.838721034578	127.171513269296
1846	1846	669.120522248872	507.290100427828	341.862554168665	103.205700589276
1847	1847	672.32078994581	549.420563934185	346.328923095852	119.715881253073
1848	1848	677.062499534284	504.22337014188	340.456940735293	123.813606607916
1849	1849	673.413691067226	497.246919308424	336.609239422064	121.13431932178
1850	1850	668.97124882855	532.176500847792	345.560872602581	131.991861696179
1851	1851	673.217079076555	502.474843653752	345.143545710974	131.581578459202
1852	1852	674.551618932909	514.919785660915	342.362665365283	152.876795144056
1853	1853	672.50404834156	507.695616942242	345.383281954604	141.77314846256
1854	1854	667.767075999923	528.53497982665	346.279953276906	150.310635131364
1855	1855	675.584336949879	492.183760707419	346.721542964961	153.266610639424
1856	1856	673.066672422298	521.109135258255	341.428372757502	134.853769856176
1857	1857	673.514032683244	503.718680641672	341.703188995007	125.460073716326
1858	1858	669.349305779105	503.302327340778	346.543985108511	143.759006531768
1859	1859	678.106129873051	524.524716643625	343.851416080448	122.871289907597
1860	1860	672.185081784956	524.317827252777	345.391824913569	162.351550963885
1861	1861	670.964935605666	542.913572558109	343.800412867061	102.723309989676
1862	1862	675.080099242813	533.839886403285	347.566183955088	167.137257247818
1863	1863	668.742541349994	529.846982240434	342.121232361143	105.918767932827
1864	1864	676.379632749677	531.689307176655	336.630522846106	138.511401266584
1865	1865	674.504400297279	527.935607407254	345.665850446181	134.524791393905
1866	1866	668.521507752164	520.59326659762	343.724715692348	101.814259943549
1867	1867	669.411745405576	492.813723811565	346.726930575852	107.033466108426
1868	1868	675.851700960272	524.326980051919	345.665189745172	129.428651034183
1869	1869	673.636944259421	505.134484367544	344.751083047159	112.906444560258
1870	1870	672.641545896284	544.935203705215	345.820531433633	106.839865573671
1871	1871	669.433171447839	523.601369199333	348.015750146083	146.480563170475
1872	1872	668.901715012656	531.037167621479	344.801756405553	97.956665039563
1873	1873	671.78461284123	495.651340575058	339.222547699353	105.135834872247
1874	1874	669.903252225555	516.19018487894	345.976584751298	140.23334671252
1875	1875	671.674313317509	518.482483519641	341.26652783731	124.520313283486
1876	1876	667.000160053131	511.969383167322	347.871760680991	132.512340204549
1877	1877	673.411287191102	516.335259119201	346.272086817475	134.622068495693
1878	1878	667.577451909749	540.425614650428	345.213353926661	106.110768572864
1879	1879	672.485462785406	508.143832087145	339.67155473182	144.277355132395
1880	1880	674.456498520192	507.897514505434	338.554074058351	128.468046539328
1881	1881	671.318451614813	552.303759734714	344.892676634003	139.430637964864
1882	1882	675.944394652365	524.67904487787	343.514779465109	118.399901597218
1883	1883	667.14202490714	528.753020008121	341.64766358654	126.988061485058
1884	1884	674.785620535918	516.076451025853	344.904309462236	134.218516112707
1885	1885	671.473292951236	509.762105907291	342.138398607945	142.155816036483
1886	1886	674.017840742547	537.751240988534	344.227530082052	119.459588506778
1887	1887	672.977896510422	523.440168916014	341.520897138966	144.849944111355
1888	1888	673.217405846991	526.369885589102	339.318492646243	155.02215032996
1889	1889	669.424888732087	505.407335686646	345.012605203034	100.598451284453
1890	1890	677.422821789731	520.785356885166	345.183328350003	136.533911144948
1891	1891	672.939604996145	511.328742212585	343.139377139816	120.8626967949
1892	1892	669.921358870182	516.565172202102	342.258802809897	123.329139222293
1893	1893	673.577616736585	558.617555606621	344.235221929481	115.251720202649
1894	1894	667.227517039261	537.294874002507	341.021465639488	143.738670335981
1895	1895	671.984962573419	510.793545368068	339.583159008708	130.083703987429
1896	1896	674.152528630057	504.14818902042	341.270911844785	93.5265282080424
1897	1897	670.028010959317	511.836307448373	343.285440450961	139.468610093442
1898	1898	673.774004318893	530.237921674782	342.595536789622	130.482356417957
1899	1899	672.128507624024	489.347573796584	346.124922804395	108.720166168037
1900	1900	671.867826664967	524.086319306958	338.34687726951	138.119835410402
1901	1901	675.434578309234	545.304077897773	345.949034446099	154.708916479121
1902	1902	672.188392287895	552.435021177224	345.497277614522	108.970570689534
1903	1903	673.87051565056	494.497820061756	343.098511716431	132.519411467284
1904	1904	670.844796644474	539.937587884958	347.991906065744	149.914757872433
1905	1905	672.021734011104	552.673017199156	345.426044529429	118.842822602412
1906	1906	669.692582606509	546.509637320285	341.76359819148	133.698587022531
1907	1907	675.945124232525	515.045160732431	347.335618650062	119.704206456598
1908	1908	674.928246742512	524.657719716333	344.528368341872	95.7280036819036
1909	1909	673.000437240643	506.383777212177	343.549540192291	123.454082971256
1910	1910	670.410760025735	556.438742212144	346.414603378582	120.734174292965
1911	1911	665.619023796555	507.055329904636	347.280801313793	135.884026648873
1912	1912	672.094648481946	535.237295806802	348.468706785152	124.838943908127
1913	1913	672.235408057115	496.092650776117	343.526893580972	117.987278853924
1914	1914	671.026175724417	529.434341769808	346.759681504782	128.319154609402
1915	1915	674.199549980493	497.378083325223	342.891037142438	108.437902522406
1916	1916	676.689540615106	545.369774174575	346.306240780833	104.331203785877
1917	1917	675.205332084082	542.421885556062	344.373527803891	161.950908821222
1918	1918	671.742928654604	517.829562902269	343.391045386373	152.403005054273
1919	1919	670.686900295609	521.847068328567	339.815385699451	146.871686889026
1920	1920	672.333245218844	511.99415875574	344.887967420094	132.526387344394
1921	1921	675.408872087783	517.394477975679	341.553893727185	74.2032915384445
1922	1922	673.187780538928	504.588671431763	346.13365254464	123.057643602066
1923	1923	664.574621194022	520.557432808562	339.123645870883	137.56896591288
1924	1924	672.87860918421	508.904323047769	345.323295770616	127.201549326669
1925	1925	674.448723114588	487.177722261174	342.848167078729	119.915452370823
1926	1926	679.811317376252	549.845364426519	342.019260572545	142.389534688804
1927	1927	668.856866999387	541.410893714158	348.776134342262	152.270925804465
1928	1928	676.833629349473	514.990660432041	352.744523599818	160.012516995517
1929	1929	670.23201688001	527.874703047647	341.084122956225	122.914804100106
1930	1930	670.457457271866	525.832795183651	344.071724417512	123.475531636281
1931	1931	668.585358373773	485.850792679369	337.373952588539	132.851909123925
1932	1932	668.280317490477	519.176824073773	338.298999791669	113.172437167723
1933	1933	669.899666661791	500.608125812378	344.735636393727	101.866852931303
1934	1934	671.966839321318	530.402506251554	349.987741779559	130.312305503737
1935	1935	670.170751263017	544.691575520032	347.519475617759	137.401007473921
1936	1936	667.130799388895	522.151137599941	351.717443041445	148.649567125198
1937	1937	673.825038344832	531.091638906621	338.498182611191	118.77111763904
1938	1938	675.577801093305	520.576261410123	348.669296580631	127.970876189366
1939	1939	673.957656053249	522.805952998111	344.509648245075	140.803081952282
1940	1940	675.862531184488	508.198930597691	344.527564909345	109.166901403172
1941	1941	673.279145653481	520.483457896981	345.562194982424	128.932198135928
1942	1942	667.820261165108	522.916269315688	347.938983367878	124.67616918359
1943	1943	676.677081368405	530.235771579645	341.357009825836	147.523506750458
1944	1944	671.275299820019	512.543830324577	338.630658744811	139.970865353857
1945	1945	670.778712786352	523.867495228616	345.946489496406	145.117558693336
1946	1946	670.001414010667	490.17583162146	347.332903672735	89.0581673459339
1947	1947	673.471793221271	530.08308633143	344.340720503473	149.473881560088
1948	1948	670.422600736266	527.424339201924	340.670165551725	126.043966141717
1949	1949	675.106700838659	530.539166550507	342.523688987849	130.615113019517
1950	1950	671.659788902046	541.608869700291	348.48268954919	135.365933531776
1951	1951	673.190304243872	518.772723698509	350.187494874911	133.04198384468
1952	1952	669.120617190731	534.162338163086	349.602769103523	141.438024367156
1953	1953	676.010269706041	520.822902541066	344.315104985631	130.888023862591
1954	1954	673.905109302501	529.694580570411	340.033654458067	138.012723105475
1955	1955	671.40318136979	542.304782039247	348.999593483229	156.200120236629
1956	1956	670.688312273245	528.170106885169	344.220599641625	151.605196449295
1957	1957	672.879244460691	506.023390306605	342.396013737774	131.166084889137
1958	1958	668.495848647116	510.117777777989	340.689672747036	132.559931691582
1959	1959	674.206342945959	525.24524788614	342.161816671659	103.462255223181
1960	1960	668.828662388204	533.702597175174	338.037930580822	125.389171722542
1961	1961	670.961445940861	526.937683386683	342.0028609816	135.999524952045
1962	1962	670.021211269963	508.507333729455	341.407717368577	129.155276748252
1963	1963	675.538511172456	511.530306441803	349.201020266521	139.264648403506
1964	1964	672.655626739147	536.668338109777	345.767880813153	119.584933022473
1965	1965	673.922520729448	525.436760455039	350.58573572921	152.501694303437
1966	1966	669.973981932529	512.437434128736	344.488875270071	130.718164558627
1967	1967	670.788579273752	520.305625495482	345.042527183587	143.36122761123
1968	1968	675.353939651714	540.42228992183	343.944900350461	104.19485559293
1969	1969	674.552068090395	531.823179726493	337.349465180516	154.692403823556
1970	1970	675.777469663523	517.084999075596	347.63772101259	91.012730242413
1971	1971	676.727850667125	525.64708703661	348.849615522822	119.762853133714
1972	1972	666.939278032386	486.856887932062	347.809756449662	129.12184343984
1973	1973	675.160172906801	556.712984689823	344.603420288464	161.580951685575
1974	1974	675.834680801198	539.54056711172	343.911467889743	139.191498278038
1975	1975	675.000290262126	501.227311807331	351.017401911369	161.179140353081
1976	1976	670.654272059842	537.23865537374	346.010248881863	126.491846375829
1977	1977	667.977126967307	565.739348609511	344.647287986124	113.131609046974
1978	1978	667.628317361738	528.907405014921	344.500280900796	136.212275629097
1979	1979	672.682446558966	500.703660593236	346.79922913132	133.758382342538
1980	1980	671.25769852857	537.80530821573	344.398610020519	125.470768094176
1981	1981	675.619113458588	516.017940016255	345.071652457644	108.531145881903
1982	1982	669.456968428522	525.096673039978	343.397510660212	141.913776356876
1983	1983	671.065668946582	555.983133972808	346.173509738975	115.407439840691
1984	1984	672.239957781886	504.717858578323	344.475943523426	130.775104471385
1985	1985	672.0623119167	525.74002474144	342.24362856046	107.750706833481
1986	1986	671.545939482812	545.016974728008	344.394244764554	158.912622575249
1987	1987	670.429149640929	522.605167739763	339.031486639538	134.879810017016
1988	1988	672.267081317867	531.248096097795	343.180194162441	172.179891667723
1989	1989	665.176306444767	523.512090473499	345.215685797316	125.493669203109
1990	1990	673.37957159801	549.841903778179	349.725502979015	125.172682539832
1991	1991	672.194331187997	538.942459154018	344.424538103499	106.251084284816
1992	1992	668.99514861959	524.457148694822	344.732973523315	133.868784095988
1993	1993	674.967551271417	505.6148683475	340.920173608234	127.985341044566
1994	1994	672.343761983338	532.475131919707	345.646285506355	138.657278140181
1995	1995	671.646577244682	537.778601998246	348.824517613079	139.858947120472
1996	1996	671.816820071836	547.795863479497	340.060181523468	135.347118724396
1997	1997	672.469873290639	516.099450558881	343.557196419554	124.431041602949
1998	1998	673.54651418967	516.355773785072	345.04543075043	150.168075491139
1999	1999	674.780524658914	504.047213496693	344.016869272406	141.764760462354
[truncated: 3,001 more rows]
