# Supplementary material for: Hypothetical Outcome Plots Outperform Error Bars and Violin Plots for Inferences about Reliability of Variable Ordering
Source: PLoS One. 2015 Nov 16;10(11):e0142444. doi: 10.1371/journal.pone.0142444 (PMC4646698; doi:10.1371/journal.pone.0142444)
Supplement: S4 File — All experiment interface and visualization stimuli code is available as a zipped file. (ZIP) [file pone.0142444.s004.zip › experiment_code/data/one/89.js]

var results = [[671.775858624602, 673.870081023075, 677.842619620131, 672.200476933631, 672.055178212715, 673.19285817624, 673.194392126055, 660.743987752232, 669.265702468929, 672.701135920652, 673.367213975223, 671.576010732299, 667.099185769866, 674.117980175871, 666.2893325397, 672.89916732878, 669.790787914345, 673.469624448331, 675.146282156291, 677.619460255503, 669.840414187755, 675.390412738979, 668.043899920756, 676.796127475858, 674.182071832539, 667.533860989709, 667.784036668326, 670.253600089271, 673.571523134932, 677.0302587848, 672.978710447143, 665.911215052821, 670.465360727687, 676.99740111546, 669.549521342559, 665.66099862997, 671.684543110452, 673.966400268117, 674.955834318575, 670.477440121726, 669.165610827139, 674.220533443286, 672.402961824355, 677.550702373529, 671.143708283972, 672.947916681351, 669.957222307948, 672.223056123917, 666.566000837559, 668.98674396519, 668.115028379579, 669.416918629094, 674.887137851597, 671.45827215522, 669.702195424643, 666.020371389662, 673.03488590687, 673.30067818393, 673.164048989782, 669.91887295368, 676.339290831648, 675.159587933165, 674.178256872248, 671.285790836937, 676.470532627097, 678.625423018742, 666.682277678653, 675.063183144891, 674.88742937237, 672.595570881593, 676.04003105762, 674.186656452475, 672.571376241545, 672.71561892258, 673.476147167457, 669.110571957643, 673.909323220699, 667.460670744356, 674.684706534865, 671.363219432271, 670.260197476017, 672.384213680893, 671.16064888363, 671.182260272917, 672.129659297282, 667.120185228565, 667.488372980145, 673.910706906586, 670.47999753321, 671.245593642265, 671.755027322199, 674.861464300445, 675.683498480962, 670.562220192798, 668.226197613113, 674.762715108613, 668.309172884258, 674.327401266423, 673.27675186227, 672.090006148477, 672.425742521466, 672.39807525474, 672.955690728107, 670.896210660245, 670.606608921582, 663.623189783478, 674.540443641246, 669.476212274501, 675.655427751749, 670.328615645769, 669.355943444887, 669.369305633774, 673.353399126892, 670.843783214294, 673.706753064541, 674.342114904896, 673.331128508693, 670.118993588896, 677.379815850399, 674.730850392578, 671.741185295228, 673.111553125091, 676.467054231489, 674.761782060095, 673.37287656166, 667.93167412318, 667.183782384049, 676.2309399707, 672.114573674033, 672.479169614429, 665.478914825076, 667.139984907691, 671.835057153576, 670.638612382335, 673.887924151086, 671.608869853721, 671.966505227992, 675.193681036237, 675.991007051435, 674.935839732576, 671.055687987141, 674.764447141368, 669.059540456276, 670.422416120072, 673.672420468898, 675.469558645218, 676.087927904273, 669.353850871273, 669.589157528089, 672.867224863066, 674.346985831004, 666.971103692446, 670.58614815437, 669.250737584636, 667.493380432339, 672.40079399716, 672.167166153444, 675.561074223721, 676.536716595827, 669.981563544837, 673.279004545846, 671.864708578951, 674.687145151438, 672.078467086389, 673.243841992438, 669.640158042262, 673.836229887542, 668.870982059354, 671.567242615546, 669.000652841978, 678.590256174647, 667.842496456307, 671.432499664757, 673.655600515219, 670.604260327762, 675.685396416452, 672.862440929309, 673.900310563521, 671.535054749293, 672.995036070567, 669.828229131343, 670.208092423613, 670.042858197083, 671.974935228931, 672.658442653464, 670.793011050351, 672.894234964677, 670.099057795087, 670.477392063162, 674.905658022246, 668.864452188518, 669.294850084835, 669.730857301269, 670.588622879913, 671.901718197938, 668.564531282546, 674.701722776689, 671.716847934913, 674.293359717911, 672.933058344717, 665.531169618504, 674.680483471725, 669.15835448279, 672.064526328953, 668.013867625144, 675.07503685943, 670.872806130433, 674.344346251483, 673.776951715293, 672.635664475068, 676.351016824066, 676.505066411789, 674.307702112875, 672.279527032745, 669.672441426148, 671.321702101146, 670.772110348859, 668.875809311378, 669.94158171687, 669.6954741123, 674.73912215133, 669.566403952292, 671.179131318372, 669.866958012061, 666.458504685795, 666.335740968944, 672.506258276473, 673.586923207567, 670.171430105253, 668.123141635962, 671.634646065978, 670.902806079642, 673.883376124348, 670.640667678139, 672.415854851737, 670.214361544406, 671.77672445846, 671.931552941932, 670.4623640202, 674.836604383156, 673.240011202039, 668.608431995177, 672.281716924931, 669.996232208711, 675.443342369178, 675.009196455748, 666.702050782626, 674.723646588413, 671.291736705774, 677.454400707191, 672.661139292623, 673.860413702576, 673.558773901343, 672.227354715093, 670.562492479552, 669.631542059337, 670.567535418173, 669.530531290697, 671.213177776019, 672.180392497671, 672.783773385367, 672.522653217147, 669.659404934766, 672.981411491274, 671.512448148245, 664.490352810396, 674.145885204946, 674.36201442274, 671.629469172386, 678.949496854176, 669.618278389551, 667.612850961548, 672.888578579907, 671.147095594237, 675.488806915853, 670.180312741232, 671.941434885172, 672.708630609783, 676.307661554533, 669.438963427112, 676.322863040907, 672.145974339755, 675.83433729262, 673.215512188257, 674.459462045435, 673.676654080584, 671.550702564518, 672.1896657303, 674.882074259687, 674.760302650983, 668.024458613885, 672.419722970801, 674.09784766781, 669.610005309477, 670.316732434124, 673.067649859979, 671.758477505716, 669.677583502396, 674.438858850435, 668.533705669996, 673.349672647946, 668.76720296517, 676.070127787039, 671.167156921468, 676.169636040811, 669.312677697115, 672.849454510006, 673.552394224491, 669.349091070776, 678.605658303126, 673.517231831795, 666.546955213618, 669.999917239225, 678.869394839679, 675.676595131372, 672.92190023067, 672.017676548631, 671.503799487821, 661.159427560303, 674.591474059552, 667.277065824718, 676.115064724947, 670.481056328661, 671.829485862036, 674.367272901731, 673.398176174438, 676.496658283867, 679.594025709646, 672.597415959779, 672.958234438317, 668.948460871817, 668.879077842553, 672.006145736945, 673.158499257463, 671.401348418127, 675.644291003898, 674.453494989755, 675.477863735592, 676.195837263877, 671.874481527482, 667.474096606243, 668.265833840821, 674.512536308619, 672.735152901197, 670.275408699798, 667.625150333723, 667.379066035286, 666.161730449989, 671.019287144502, 674.687031411132, 674.380645782323, 677.878401246035, 673.953460937977, 672.592550918734, 676.281335688065, 676.932003125807, 672.287518864169, 667.054515088691, 680.680838306669, 670.943115677179, 672.364990043195, 672.644924349807, 671.371560170385, 671.299873369618, 672.096157721998, 667.781567997964, 666.8025265465, 679.325122735102, 671.892996662246, 679.467158011727, 670.736347799485, 679.352766696513, 674.275527379086, 674.603730777349, 673.959284587008, 663.871217396548, 675.563058191016, 671.211215773502, 678.723972377929, 673.958741440488, 673.133367867617, 675.285589095979, 671.489878557352, 669.064213059444, 663.567175544858, 675.398766785447, 675.078249321915, 676.286251238041, 674.439704215268, 672.570852205395, 669.457785069764, 668.293849967422, 676.557446926822, 671.180320564077, 672.272165459243, 674.391965805759, 676.686106831477, 670.356612305349, 670.762986115341, 672.137981466772, 671.648094433569, 672.127287405134, 670.559534841193, 674.346628569808, 674.887554815855, 670.535850715356, 671.423592228381, 668.027688540296, 674.418908573638, 668.765709095742, 671.586018588936, 671.689673277737, 674.405279165406, 674.541752741428, 672.600398848483, 668.861792885845, 668.913532421961, 672.296015176529, 673.312060688307, 673.465243643291, 674.51018224964, 673.607321415409, 677.478730761004, 671.61958740225, 674.358604037968, 674.785846678673, 670.443483711581, 669.568551765105, 676.602457569006, 670.171807604066, 667.353405504944, 673.833087247176, 667.922450070184, 663.810734131884, 669.588077611003, 670.700116488034, 670.90419993589, 672.292739337031, 668.720190208804, 672.950113693993, 669.021252977031, 671.592503935159, 671.751316803662, 665.946412464384, 672.613030422144, 667.441105703933, 671.99013145595, 670.753848443056, 674.371854470344, 674.591762300647, 666.724886056553, 675.637563401978, 674.485540929928, 671.719199494152, 675.076912052582, 671.528131216264, 670.513708082814, 668.207194237047, 669.06424268759, 671.523022314604, 671.884744959356, 674.191259641522, 669.500675036452, 670.224960420673, 672.78339608951, 668.74877359226, 664.87612310937, 669.644002633518, 670.913616125628, 675.449298397098, 677.274928534014, 673.038766384109, 673.345163773681, 675.205741352253, 670.600959478282, 672.355202485184, 670.908705427784, 673.320868058113, 672.464584663652, 669.734429098605, 670.043457183692, 673.914028288657, 667.970003831637, 671.051390403284, 674.398129868208, 668.785692602346, 673.551129558792, 674.586878883041, 674.081141590957, 675.627023283163, 678.328382659856, 674.676342885305, 674.587925081255, 674.937577239424, 668.750537714088, 669.827040262427, 674.915133346462, 674.293728180958, 672.739558283945, 668.462694966975, 672.344743076769, 672.390961401573, 669.935081844218, 669.693360627857, 670.503344906658, 672.346592838918, 674.462392251091, 668.459468616004, 672.913804711868, 670.587237886357, 672.280320201961, 672.494690519337, 672.44250115573, 672.438451833106, 672.509933569745, 671.605627907304, 672.022829823041, 672.049093727914, 671.396626801635, 671.056676099631, 671.067913076709, 669.371694667496, 672.312682212059, 675.96287443454, 672.08701907748, 670.895292922839, 672.862023068635, 677.147899627552, 677.714967828662, 669.800781268232, 672.221467680337, 669.02550215267, 671.756825128045, 672.883971807272, 668.41250736294, 670.120456923022, 665.425632676696, 670.648282279985, 674.484919791927, 673.097731498827, 669.436369409831, 672.040447698352, 669.974198623968, 669.452583352504, 672.979134300773, 672.313754535768, 669.888407296888, 673.695770121708, 676.548218646086, 669.967571528112, 679.1189259558, 671.669226307692, 664.482579409333, 674.026397764058, 672.848667996228, 674.271658005231, 674.865117020128, 671.271739411841, 676.469869630001, 674.947303168833, 669.503827111814, 668.703100301352, 671.353174812331, 672.206968919015, 673.683806126542, 673.373823416897, 677.18097973666, 671.635674296122, 668.983692880269, 675.46905519526, 670.740620478863, 674.616107175955, 674.701422823926, 675.932975948392, 670.924979744356, 674.736577174142, 676.20408600735, 672.360491568279, 672.338654193834, 668.089637799232, 669.481158606894, 674.321971026403, 678.229865136472, 671.45486597953, 675.085290502626, 671.912473938434, 672.403371180888, 666.769716604934, 670.038536738574, 670.931937003342, 673.232454885085, 670.574072517873, 675.805114258448, 670.335512997987, 676.769738670499, 670.571199345429, 676.592094529304, 669.379929260305, 675.177138973836, 674.012911214967, 668.580822684313, 678.004322287634, 673.578441632693, 673.475383324898, 675.239727732137, 674.91922810846, 671.899744117274, 675.185382627207, 671.980599898101, 668.555226769357, 674.414912588522, 670.501449893638, 670.706411652381, 672.589405354431, 677.515946682214, 672.724894392991, 669.705957499694, 670.428014630924, 666.521555279062, 676.128155749382, 671.902262443754, 673.767627809173, 669.567020569339, 667.777610705623, 672.003183567127, 670.967822468673, 669.989664303943, 671.933052330784, 670.831133732138, 673.887545471941, 679.414514652056, 671.227134013798, 673.417248496238, 674.375915997807, 675.560992648988, 674.934215797686, 670.024777564463, 675.93470865037, 667.253423698383, 675.134578029742, 673.919424554412, 672.991139762426, 673.172109716919, 673.258583413549, 674.908085412682, 672.449761413682, 672.700021056709, 672.60030930287, 671.990162478631, 671.223638575927, 672.63960960834, 670.963330867422, 670.724084004988, 676.249928049431, 673.421751684952, 670.036985903329, 671.14739763554, 672.187454069962, 669.560837934108, 668.588484703868, 667.107829345657, 667.882218017484, 680.302128999619, 671.961870374707, 668.488614137046, 671.346590121602, 674.716745112373, 671.915109812041, 678.946360881463, 665.449197426174, 668.089468019281, 672.017078690691, 667.400851770434, 668.919225137528, 678.230307028422, 675.502297368552, 667.447316197625, 671.556466822327, 671.941169005387, 674.798788008764, 676.02319814934, 669.229865679604, 673.502080977294, 672.188869930052, 672.688261240603, 668.516955263947, 674.635561577117, 672.963499148433, 668.104153269854, 671.022924199601, 673.386192456098, 676.40536763107, 678.416487140813, 664.837878460465, 666.338951458973, 673.688851990524, 674.033321933101, 673.001224526088, 670.367192860172, 671.18402527856, 670.895702016781, 667.760887190655, 676.062529302373, 670.63130035196, 676.266766181777, 666.545049015485, 668.344742700531, 673.523824053031, 669.785960909161, 670.398594159037, 672.874762508401, 670.127773782855, 674.156110899803, 674.390582808274, 667.229039968837, 672.946225927827, 671.715632892908, 676.047545100721, 670.467259504319, 672.43939039009, 670.243091714521, 673.906481627525, 671.521646709694, 672.758463362432, 667.88753611319, 669.948880826603, 672.84463999222, 673.831776560554, 667.325243762162, 677.562124941616, 669.137236180485, 673.410576058263, 673.202632551786, 671.8520448066, 673.130118806197, 669.853143921492, 667.612522816599, 672.68635885334, 667.435448392891, 670.839372834703, 673.265071616874, 669.074439140351, 671.967304735687, 678.267059950315, 673.434287233484, 675.492418307824, 676.419732609253, 671.150614143979, 674.578704427102, 676.017278954133, 672.167101242205, 670.070119073477, 671.194845958864, 668.859994055863, 669.745179860892, 668.704955093355, 670.836414404101, 668.718182422239, 665.993358249277, 671.225566239968, 672.178998557295, 668.549554577514, 675.016979731311, 678.582286298943, 669.963025780814, 674.840283287105, 670.51125638335, 668.868622272209, 666.187740053023, 672.315868926756, 669.538465041956, 674.580968781546, 675.90072814382, 671.421680557197, 671.706863545921, 676.275252824964, 668.423125403374, 672.546772374301, 673.318357196237, 671.652500507639, 668.130515698333, 675.851946848548, 670.414909897524, 672.871834313146, 672.430388345599, 675.470578551755, 673.2046635039, 670.582811635126, 673.008681899085, 666.760154634244, 674.588673898309, 672.649323522795, 672.979736147011, 671.028539858274, 667.657382359858, 678.562309097231, 672.991075818754, 671.515043339962, 668.861950424974, 676.984767505598, 671.807966945765, 676.84953905007, 670.448455637869, 672.23155976388, 673.609514060154, 675.993591942173, 674.562733083279, 667.315299229883, 677.866658017872, 672.332431834217, 679.327048339507, 674.160731141934, 664.309232354204, 672.96220809503, 673.04564803291, 675.363822217057, 671.123004478844, 671.019752989287, 673.767409112384, 673.213268534475, 671.06656786086, 672.821428282001, 670.722346563912, 672.711900403992, 666.721218156321, 673.145090861897, 669.383500840878, 674.322718823691, 670.933997796126, 669.993345764525, 669.047328561052, 673.367595013247, 670.161181652835, 672.650149994674, 673.888362965953, 667.571772990864, 676.647851658711, 676.123555454305, 669.51543048082, 674.779379860534, 674.415699659078, 670.935736642977, 671.990613227918, 673.185011151254, 671.960163896296, 674.590698050799, 671.878234000393, 671.203435852653, 671.068916529584, 676.355257241611, 669.70618494754, 671.506019144639, 671.292789379615, 672.001792353536, 674.690828139265, 669.780792744156, 674.519880607498, 673.812666747858, 677.055660793822, 670.259195413618, 671.528612014856, 670.710370397946, 674.894109450154, 668.948520109573, 668.987527145297, 673.01215265401, 668.952148850355, 677.114889542157, 672.6338984616, 674.381955640149, 676.239009308574, 671.095932681297, 672.318986680878, 673.692470152014, 671.570860568017, 670.977698833028, 666.063086802809, 673.747906313021, 672.429633683731, 678.597954540006, 672.753369838531, 670.844103249074, 671.952219298249, 675.273040985598, 671.23319713445, 672.534412876341, 662.451891220242, 667.462007724611, 669.427706942535, 671.069978276408, 676.212813099105, 668.970849912529, 673.054323831631, 670.77327027846, 672.283042020807, 675.449553366528, 667.911220397311, 673.12924145384, 676.121863534128, 670.359022948529, 674.973882043965, 672.133717598896, 671.155094900528, 671.116996466577, 668.535688051581, 673.71939690058, 674.32002846226, 675.452173299739, 668.237185304117, 674.871365552688, 670.3906233849, 668.851205553044, 670.954466401075, 671.387784334585, 669.097266789518, 669.878397111959, 677.918794308366, 676.004835801633, 670.150899928124, 671.993121455774, 673.458511333004, 666.462684533062, 673.398327984706, 676.255138342377, 673.828587015772, 672.629945348179, 673.975312310182, 671.301472699938, 672.941482289977, 673.327630818444, 669.815180164733, 668.415035978559, 673.928948699222, 668.908764282414, 672.864830087212, 673.560146843366, 675.884846109243, 666.59650164767, 670.283520319837, 673.77945654282, 667.515927275087, 674.327586427679, 669.624478070917, 673.505847464168, 670.083063048865, 669.795243859864, 669.233510060157, 670.647461117091, 670.597119317014, 668.188213620844, 667.987876976417, 675.342413474887, 673.809938094123, 673.655784321999, 670.821984332941, 669.166413986611, 674.907094365693, 671.822958690079, 675.501946533075, 670.570592502147, 671.879451502035, 678.040843313302, 669.730862560229, 672.430023455318, 674.934349733075, 674.695140482857, 675.674453782641, 672.617837027156, 673.017322051611, 670.699851122036, 673.946683268999, 670.683637422789, 670.667289556732, 670.462290014228, 671.102390614758, 671.320007820327, 669.888775077745, 668.862076553482, 670.02003406956, 679.638744148847, 669.663140557758, 664.358409074127, 675.536495553616, 667.000461535065, 668.232341184682, 675.360811195559, 671.00952532179, 672.623872430028, 668.538981374432, 670.236088121946, 671.019524708393, 671.225009956383, 674.841955973975, 668.896244337851, 670.968621611568, 675.002962529407, 678.782846280489, 672.363941893689, 665.953022775244, 665.965350994832, 674.18026433755, 669.573080310856, 672.95567343446, 669.290861164286, 672.381979543497, 667.982941320058, 676.439625159511, 669.175658540972, 670.753584342305, 674.118489564394, 672.736995458951, 672.143739959536, 668.535521951586, 671.525195039014, 670.708696084306, 669.848006677263, 669.280549635575, 666.80624400614, 668.474138497275, 672.504029237279, 673.690874867278, 673.588660415172, 671.426481119985, 680.939275518011, 666.517250385183, 670.454563192775, 673.238099114767, 674.18445075534, 674.15587632886, 671.660767758964, 668.952764652611, 669.647022008521, 668.920814678402, 671.454867037117, 671.815826263063, 670.864796347386, 676.41330947798, 668.961865653235, 676.669797810121, 672.267136966554, 669.871494607752, 672.703747371479, 676.500307590906, 669.348337466219, 669.363906898885, 672.19783861773, 674.253783518919, 675.52116147621, 675.377386730319, 675.391264492133, 672.61144333418, 669.38757032265, 677.238169048874, 672.498377472731, 670.073200441944, 668.689832973693, 668.018596382889, 670.341516949108, 673.386529753216, 668.296365106167, 675.963711390838, 665.433091336478, 672.671199129516, 672.375310313329, 679.894613614722, 674.519652737541, 674.0713300165, 672.295640848353, 668.733018329509, 669.15746641364, 674.442024727726, 676.084419125458, 674.744372101947, 670.407611193363, 673.027477219268, 672.355471175929, 674.168732336812, 674.168037187034, 671.329483445453, 674.488133578749, 670.46625579115, 673.809299925319, 668.481922823508, 671.422243697771, 670.775777241356, 671.419026169162, 671.080451718507, 676.552006799439, 668.527759222382, 665.106925353344, 673.332027894485, 677.88114348116, 668.687204146241, 670.50612747698, 670.027553903354, 672.342936610062, 669.666150474882, 671.148281071682, 667.727930712534, 680.918474423579, 670.154681905539, 673.079296044529, 669.779383301653, 669.770120657628, 668.27743219971, 675.011820666477, 671.321332034466, 672.894489908599, 670.061555573474, 674.019426486673, 673.159055993392, 673.530643079339, 672.737519486777, 677.007330097882, 670.283594608322, 671.507262637218, 666.82403507817, 666.343543889371, 676.383219215375, 671.914751110573, 672.397912443441, 675.31641878029, 669.06987845114, 670.605173826705, 670.074442614231, 673.526256873444, 674.750493088637, 667.120951594194, 670.977586860626, 668.118115451722, 667.227849298693, 673.058919877531, 670.253114938385, 669.675118957528, 671.467972263222, 666.509352706556, 672.304323232561, 672.959901371862, 673.991298579058, 667.931059785404, 671.72240510381, 667.615123548598, 671.809482929609, 667.699210098233, 671.234628947961, 678.47684475168, 664.060685809855, 670.931856083832, 675.62644417868, 674.106129891134, 671.351847417361, 680.280983976286, 674.431514083714, 673.369673050749, 671.840631028336, 671.859527292564, 671.788014842444, 671.744197625542, 670.669548485961, 672.989659876008, 673.860302473263, 675.822652078273, 669.395407084894, 671.635923954504, 668.931540341823, 671.227328695612, 673.323523681075, 673.447017564673, 667.148633641262, 669.679544588287, 675.861344113007, 673.830174033341, 669.797513785864, 669.066959649336, 670.596008668062, 671.060200345334, 671.07556547521, 676.942979463264, 673.96866867085, 675.497388391949, 666.887864530546, 664.682830576555, 671.127522919491, 673.300873450553, 674.486870598988, 671.649527646012, 673.14557954211, 667.38285742378, 669.475301067016, 668.422485483232, 668.745448420022, 674.334952178883, 671.615962566548, 670.250077442501, 670.08305037872, 670.197036033515, 665.960886086789, 670.204224237594, 678.400567264889, 669.967290146972, 674.155100475182, 668.401461050421, 673.816237697899, 671.291875374153, 668.772560779268, 673.950395484987, 666.000124707826, 675.337243741141, 670.948304270436, 667.928047412699, 677.107818123216, 674.587389637536, 673.067550879119, 669.52938612373, 676.195100541793, 674.346083177665, 672.856160004032, 673.602418301429, 668.9022898295, 668.010092673765, 671.73387799157, 673.033669718271, 670.685912850218, 673.447396676656, 672.656999882798, 672.882704502265, 676.235234104591, 673.562775664647, 669.921715066693, 671.80262041319, 676.977881475027, 673.723745293311, 675.637839840018, 670.46614719308, 675.434744901616, 668.341055948887, 673.022703330119, 670.49368410454, 674.88900817515, 676.871614518756, 667.80506784629, 672.335870852621, 674.937493082444, 669.956578501642, 676.452920284503, 676.708735412979, 672.098637373953, 667.726756140391, 673.670301816309, 668.228195500256, 674.146492646469, 673.056787542027, 676.279901520279, 671.533683746462, 672.123479588987, 676.215177338435, 675.864082001477, 673.875715870453, 677.527786633167, 670.265234493075, 670.52496293351, 668.520168944166, 667.40726972688, 673.125206684772, 669.254742947169, 671.48273927205, 672.542645643552, 671.832706290317, 670.605957860574, 673.275021879388, 672.43593865424, 671.117298667004, 669.840447122146, 675.032100805514, 672.025216201483, 666.04871585237, 673.590115891416, 677.846335626085, 674.417654035143, 669.05610831219, 671.818729855146, 665.370383212258, 668.70559416856, 673.746859574241, 670.54585405587, 674.833814455123, 673.330589099789, 674.254295648188, 680.156593350958, 672.535586096094, 670.336895869718, 668.227903281238, 673.360053429181, 672.886043596126, 670.071288891159, 672.64360248424, 674.096524225263, 675.135552600841, 676.048535943747, 674.485904420958, 670.247957715203, 666.773851870577, 671.970143504388, 671.874705552742, 674.402360322466, 676.167188206786, 673.122601247464, 670.899664572551, 672.243821514645, 668.668915972608, 677.538294314922, 674.30265605414, 666.446691788207, 669.007587494105, 676.368584864888, 678.002974778515, 672.596617680951, 668.984440834435, 670.443323476117, 675.168590270427, 668.628133572091, 673.538570948506, 670.33940143781, 675.818424104204, 670.273477146216, 669.511866827243, 672.988263299969, 671.371238550124, 674.804568409743, 666.946574474729, 677.778058873015, 674.05105703322, 665.10442396588, 673.073399791503, 669.864970068089, 672.357472589493, 666.943239592515, 668.30445428074, 673.512917324448, 677.578022636557, 672.16675223839, 669.451040023318, 674.570864467204, 671.827381804952, 670.753833115993, 668.744410883953, 671.668973414304, 672.549498718711, 669.8846600666, 671.339532397638, 671.967981140644, 671.299637350832, 671.693863495173, 681.493532093223, 667.76733644124, 667.465955993957, 668.41437368187, 664.688329425811, 670.847099110346, 671.77654032536, 674.589224852901, 669.951272920416, 668.941636980141, 676.801730276106, 670.38292963529, 666.433570408593, 673.731886038113, 675.723767028978, 678.431492930742, 668.317029700869, 671.029544879731, 666.837135054325, 676.141240563427, 666.875644719014, 671.474061218564, 667.470645786679, 670.127451398623, 675.306035961419, 668.468667261065, 675.618825341002, 669.174425607335, 668.524255694619, 672.127266824364, 670.298893216336, 673.557497927966, 668.60131818563, 673.96183345626, 670.920667629994, 671.457545956195, 670.17389438843, 666.271529758845, 670.884502554607, 674.396086578139, 670.898157588742, 670.079290976081, 674.458329785258, 668.265387813495, 677.617674281918, 672.847908508186, 675.862407715811, 674.43141808329, 671.511199744776, 672.716607744808, 673.139515808464, 674.139748118469, 666.367088396563, 673.758522653151, 676.648476032071, 667.432450537499, 673.555018173421, 668.951509451853, 673.209152775182, 671.517318189587, 668.006517024621, 675.621769803818, 676.597358021308, 670.665378341246, 664.332355816115, 670.956944293406, 673.097912494958, 674.794174577112, 676.308142627668, 670.864250070263, 677.795592040343, 674.218434116105, 670.286040674901, 671.873421883603, 670.199956712843, 671.503185384668, 670.664478200002, 674.615609765428, 667.367669014997, 680.163363241695, 673.153109205849, 672.938844813084, 677.999035028855, 675.033663811698, 673.025322156306, 671.402965801137, 670.01956571191, 674.174930595963, 679.731362246265, 669.592283761777, 669.76817610284, 672.959304457751, 672.303621503796, 673.26444181139, 667.731556506257, 672.732220199072, 675.062492261287, 670.752433433642, 670.779960401443, 675.563324812704, 664.297998089549, 671.450764194995, 673.818276617653, 670.151241846723, 674.796532730575, 669.35935983949, 672.668920420493, 669.665640488642, 673.177005626377, 673.609523661983, 674.579564552132, 674.986691265823, 669.823603223771, 674.926096263179, 674.520935619383, 670.263159286232, 670.418914980053, 671.503670810191, 675.260736262516, 671.877269089958, 673.449608371675, 665.770486161584, 672.134882591047, 668.077038470595, 666.096464155688, 673.84235116092, 671.262752613723, 666.432446262305, 670.385027172249, 672.531284905738, 677.823842863654, 669.827844800782, 677.476663423882, 670.362943507411, 670.885149236936, 665.328386125659, 669.719646734406, 674.991931932299, 667.929269579338, 674.034196632895, 673.346916727912, 669.022573586753, 672.611997261104, 670.154606918761, 672.044847562872, 675.23900609809, 665.51584599175, 671.936802869506, 670.924642242659, 669.049099242579, 674.396232611923, 671.220009319405, 672.420388759988, 676.026799376124, 672.047719081156, 672.742442347769, 671.494994879204, 669.328071477637, 667.372392074616, 670.360258968559, 672.91375480607, 675.128914859317, 672.763903112093, 670.172094005949, 671.009633690169, 675.629863149871, 675.273065496327, 670.947125539145, 669.753659396543, 672.273700395653, 675.78507092441, 673.820195697063, 674.336060296493, 672.205547255351, 674.183060463978, 668.29431440319, 675.683533785909, 673.348280196213, 674.505436946207, 676.895948839034, 670.200790757222, 675.362764780897, 669.273845848238, 673.817550537846, 669.914507813787, 673.420542628681, 668.513409686433, 670.533055116366, 669.725608096508, 670.257335732792, 671.777485624625, 667.71248950168, 671.148868804487, 673.789673681322, 671.576062827467, 674.601081275596, 670.630988247201, 671.564670248885, 670.020108640718, 666.075361697172, 667.849564393963, 672.41289128185, 669.853838347135, 673.395268264823, 673.82389058724, 674.521888321282, 670.537583538366, 675.019216147794, 667.926727845792, 669.55527410778, 674.107069282656, 680.735014760769, 669.789510753008, 668.014461272081, 670.389336180652, 670.143698513794, 674.994662886288, 674.799887130262, 674.835311567234, 673.005623857945, 674.245982757119, 674.625200095229, 670.335010544764, 670.061831052938, 671.287830286533, 674.948963305873, 670.764280221611, 676.945034422009, 672.96231479444, 670.17418362156, 666.57864163478, 671.564058414262, 668.001332965053, 670.7072896945, 665.964481242789, 665.162046004831, 673.482413157429, 679.124577007221, 670.233871523772, 671.233771366465, 672.030562889376, 675.877653883501, 671.257833629896, 674.750932531913, 671.098788495223, 671.782229729345, 670.960271020288, 667.664516377643, 671.81803228326, 669.807552593121, 670.752482064495, 672.742544888598, 669.002036466518, 669.799377155705, 673.711845155849, 673.967680256949, 664.72626767935, 670.711878059682, 670.590289880064, 675.61309523663, 672.729304887725, 665.544656378515, 673.530935618413, 671.114359352127, 673.683486705136, 676.275808943478, 672.751752506647, 671.141918263779, 671.119569522918, 673.984764474458, 669.795109795593, 674.198930806591, 670.922919731373, 666.299487135351, 671.153987286879, 671.5716383382, 670.649107561388, 673.961660169501, 666.390462467228, 676.206846813424, 673.975879915204, 673.978312863011, 674.370991523616, 676.669521051007, 672.982187374718, 667.304927703717, 668.840634405383, 670.234726169437, 671.535624848961, 668.512210846397, 672.398069920742, 675.165432652868, 670.939757546442, 673.839082487021, 672.534685034477, 672.171403635802, 672.837474113804, 672.176032669923, 679.378918342551, 672.241084147052, 667.660643959945, 672.919944358763, 670.495615481391, 671.031150227311, 670.578248783555, 673.136504698996, 673.681700010341, 673.267154472847, 664.87120089045, 663.997125683327, 675.545059000359, 668.152683164699, 670.242796222037, 675.16987890093, 670.280588522123, 673.793288532336, 675.357350888688, 671.545873954487, 675.527907619419, 675.114050255443, 674.010327101413, 674.326715572568, 670.649572662114, 675.220343357683, 673.320344138755, 668.148191062254, 664.816433446621, 668.916400582713, 665.265556749713, 667.017190022058, 675.343136471485, 666.953550179183, 674.613867392928, 673.506443561657, 668.71042313551, 672.780975493453, 671.532722551933, 673.579833271257, 669.17045718817, 676.843622184173, 669.893840928535, 675.354499796471, 670.267078129451, 675.929854275483, 668.806586922346, 676.422249965938, 674.728368299598, 668.941977463808, 675.152549177726, 668.13235177744, 674.645135932882, 674.396802508903, 670.649645723188, 677.463611796539, 669.709627615527, 673.043407542449, 668.606159922206, 673.653775575074, 671.530891690836, 677.073713740619, 673.563691567086, 672.67824210216, 669.129837026206, 673.039102641453, 668.080941841494, 669.801948089712, 670.280128328363, 669.595102734147, 668.847416746937, 671.581052956838, 669.617914854938, 672.49047885109, 671.718790875709, 677.991995550708, 672.453043096387, 671.776668712255, 674.846585301402, 671.953111151828, 668.61848134486, 667.461330602375, 670.950496542444, 674.733846785734, 672.47456809677, 674.419566223298, 671.315148210876, 670.405065396896, 670.539600525455, 673.611575111696, 669.750714602946, 668.465182813397, 671.129455605472, 669.908009610263, 669.680930204918, 673.437743320987, 674.263392099873, 674.598529253224, 672.932850973542, 672.9537426408, 674.021968836645, 676.547511331048, 667.175256548539, 668.02371240343, 667.400844310145, 673.284484919701, 676.651110457866, 670.992924490153, 674.86801939846, 667.779381036383, 671.068570344486, 674.265041500744, 666.151772684206, 673.775547038871, 668.797638882123, 673.874768470407, 671.653386939844, 669.901377255902, 666.002862667858, 670.460703391864, 669.196900810645, 674.11331700406, 667.403870283821, 675.797286494419, 670.903412427568, 671.251281539058, 669.689764024619, 673.862635413719, 671.875590421995, 672.805533251978, 670.991658347422, 671.1998022817, 673.875142567893, 670.315733083764, 677.040724581406, 669.45655987551, 673.075118247255, 675.911023052614, 674.592367737079, 673.998381060138, 677.559044492286, 667.570148982816, 670.089599805372, 667.090789905007, 677.809919801469, 673.874641655982, 672.815254662448, 674.415879278025, 673.244945618111, 664.522025223115, 673.096516675938, 669.931632380087, 671.303955424704, 667.925363424382, 668.040421202052, 674.722756600206, 667.100200081651, 673.253281319771, 671.16788276824, 666.434982220938, 668.33277142625, 673.272396773191, 669.49519939095, 671.63685901738, 678.074047412078, 673.430136875038, 669.711487363708, 671.812608993337, 670.593886162936, 671.718545897996, 669.143236301495, 671.228085051469, 665.313218861489, 668.235514726783, 668.372973912298, 673.01449056683, 669.403520295386, 675.763538999139, 673.594991624748, 674.411984615375, 670.442177693864, 670.085625552062, 671.389625485195, 670.737539115112, 671.518771104333, 672.521943873144, 671.918320683145, 668.351244016431, 669.6577240065, 674.446012351965, 672.784810353624, 669.480527957454, 677.870709634555, 674.014141597334, 669.120522248872, 672.32078994581, 677.062499534284, 673.413691067226, 668.97124882855, 673.217079076555, 674.551618932909, 672.50404834156, 667.767075999923, 675.584336949879, 673.066672422298, 673.514032683244, 669.349305779105, 678.106129873051, 672.185081784956, 670.964935605666, 675.080099242813, 668.742541349994, 676.379632749677, 674.504400297279, 668.521507752164, 669.411745405576, 675.851700960272, 673.636944259421, 672.641545896284, 669.433171447839, 668.901715012656, 671.78461284123, 669.903252225555, 671.674313317509, 667.000160053131, 673.411287191102, 667.577451909749, 672.485462785406, 674.456498520192, 671.318451614813, 675.944394652365, 667.14202490714, 674.785620535918, 671.473292951236, 674.017840742547, 672.977896510422, 673.217405846991, 669.424888732087, 677.422821789731, 672.939604996145, 669.921358870182, 673.577616736585, 667.227517039261, 671.984962573419, 674.152528630057, 670.028010959317, 673.774004318893, 672.128507624024, 671.867826664967, 675.434578309234, 672.188392287895, 673.87051565056, 670.844796644474, 672.021734011104, 669.692582606509, 675.945124232525, 674.928246742512, 673.000437240643, 670.410760025735, 665.619023796555, 672.094648481946, 672.235408057115, 671.026175724417, 674.199549980493, 676.689540615106, 675.205332084082, 671.742928654604, 670.686900295609, 672.333245218844, 675.408872087783, 673.187780538928, 664.574621194022, 672.87860918421, 674.448723114588, 679.811317376252, 668.856866999387, 676.833629349473, 670.23201688001, 670.457457271866, 668.585358373773, 668.280317490477, 669.899666661791, 671.966839321318, 670.170751263017, 667.130799388895, 673.825038344832, 675.577801093305, 673.957656053249, 675.862531184488, 673.279145653481, 667.820261165108, 676.677081368405, 671.275299820019, 670.778712786352, 670.001414010667, 673.471793221271, 670.422600736266, 675.106700838659, 671.659788902046, 673.190304243872, 669.120617190731, 676.010269706041, 673.905109302501, 671.40318136979, 670.688312273245, 672.879244460691, 668.495848647116, 674.206342945959, 668.828662388204, 670.961445940861, 670.021211269963, 675.538511172456, 672.655626739147, 673.922520729448, 669.973981932529, 670.788579273752, 675.353939651714, 674.552068090395, 675.777469663523, 676.727850667125, 666.939278032386, 675.160172906801, 675.834680801198, 675.000290262126, 670.654272059842, 667.977126967307, 667.628317361738, 672.682446558966, 671.25769852857, 675.619113458588, 669.456968428522, 671.065668946582, 672.239957781886, 672.0623119167, 671.545939482812, 670.429149640929, 672.267081317867, 665.176306444767, 673.37957159801, 672.194331187997, 668.99514861959, 674.967551271417, 672.343761983338, 671.646577244682, 671.816820071836, 672.469873290639, 673.54651418967, 674.780524658914, 671.508238158616, 674.27872778375, 669.74394842599, 677.214313330326, 671.488848986627, 672.694106922928, 670.89386877251, 675.208656257455, 672.507622084678, 667.369184343832, 673.143528134332, 670.892907268466, 670.428809559374, 672.090332071194, 673.309418758998, 669.935491542607, 676.969199684205, 673.295527986254, 671.755238983181, 670.740244044881, 672.22946850841, 675.269412892625, 676.187305834266, 669.167597327719, 674.092424387235, 671.918342781736, 672.1352191241, 668.778869794213, 670.115841489327, 676.44940972376, 672.407369381676, 668.788693785063, 671.525203488795, 675.228175034679, 674.766277200049, 676.949049780087, 668.523678430631, 673.713495356733, 670.313557143287, 673.308244560493, 670.459700486293, 676.87223664562, 667.903164963185, 670.495778239264, 673.091334812562, 670.077927223626, 673.85008149048, 671.516777554544, 672.2070300905, 667.964260505284, 671.893837748122, 666.219782756549, 674.031170998725, 674.381520051344, 669.704814719408, 668.013358769158, 671.854860626537, 671.016621745763, 668.679695669687, 675.071364039149, 671.985320371186, 666.749831482529, 673.03273068941, 670.562233118566, 669.55190904841, 676.789351896516, 666.938078468512, 675.647093991373, 673.749542823005, 673.848073163771, 667.343387102892, 667.50799610963, 672.136597515749, 676.850333208195, 675.680214671527, 671.84480440285, 670.82333934612, 672.257859290053, 670.363445727625, 670.689305763033, 665.629901343763, 670.926937157237, 675.62724826532, 673.783248716348, 666.224729628971, 667.828108415514, 676.848253307709, 674.638187414555, 669.182095790937, 671.958556411075, 672.252916946166, 671.766437648531, 667.983294143811, 673.860902551316, 674.257343950567, 668.975578440208, 673.484884754693, 672.734720562487, 674.119438364501, 668.589675554611, 673.421523012238, 671.724172484778, 671.546502224063, 675.456290462581, 669.457306909836, 674.664451202938, 675.099429930768, 669.611403679148, 674.570864937557, 674.976594271629, 670.887613893414, 677.493550744764, 670.509307458245, 669.994335708198, 674.181560406822, 670.390098668537, 675.047299028797, 670.654260013305, 666.005675028867, 670.928617578159, 675.027796889129, 669.93522480186, 672.630548747205, 672.880215614798, 670.249551346853, 670.607414441712, 673.953079497469, 667.511469407659, 671.741939373261, 672.704223725051, 667.527247996042, 674.418103895182, 676.684793967124, 672.690446990574, 672.260868916825, 671.625485065401, 666.547513235993, 672.659575842894, 671.069007386299, 667.508290922202, 671.296326902485, 671.368258113957, 675.513949275125, 671.528548480211, 671.936032511351, 673.464031571425, 669.932541168123, 671.84307031764, 673.031537237647, 676.189524468407, 673.154172115712, 674.213895620107, 671.198339353155, 674.866880599275, 674.392752487611, 674.449713465747, 673.306170906781, 671.856550479166, 665.792555355919, 664.891841059768, 669.952603999587, 674.229417099185, 669.306875732413, 673.036739987799, 669.973419413665, 670.244729060642, 673.133121905409, 672.656961605884, 667.442045201613, 673.201684969548, 678.58413652279, 667.573972538117, 670.005855002828, 666.69345796176, 665.101266701532, 673.663383474744, 671.575318171029, 669.218986731306, 671.949768647396, 672.088537692378, 676.62766424897, 672.458461232538, 669.421125984238, 673.709608724895, 676.479425051592, 672.19886703396, 674.689931934138, 667.816889125965, 675.572355777867, 677.381984739329, 673.357792208831, 671.122271070732, 671.681508950428, 669.87617606118, 669.730186050027, 670.260929395237, 673.04113894616, 677.326840539714, 671.793343404549, 671.052184149055, 674.286241535548, 672.167885769136, 673.45350192661, 674.319388411037, 674.828620936289, 674.383289967793, 674.650174160071, 674.753264702734, 669.915413922478, 672.502066819458, 674.319332838395, 668.568020254421, 670.861770462638, 673.278747525981, 673.624950994205, 668.276226782904, 674.129251145793, 676.831877010435, 672.873477827358, 670.399580869731, 676.582510530312, 672.730423603517, 673.78974793488, 672.703648601187, 672.360943465472, 667.427821192256, 673.688771938783, 671.023532048952, 669.823710980924, 670.921349413035, 667.912118004167, 666.524714125443, 669.838147385969, 670.947034557194, 673.43857050371, 677.351040185817, 677.502012639037, 671.998650561355, 677.654153687497, 670.574359902879, 671.403183140131, 672.0240405582, 675.979089808705, 674.169612100327, 669.176712829792, 676.750263951055, 673.980464627678, 670.425261873515, 666.283802248902, 666.027611027917, 671.139297519567, 672.349278796184, 678.589322335638, 673.44579449227, 669.430328489345, 666.786365230713, 672.917802722769, 667.567100248955, 674.414617202377, 675.381767583346, 668.939557252217, 671.592891322513, 671.843694418442, 671.662727284112, 671.479598756962, 669.818805572127, 674.282418640355, 673.133769724189, 671.475512355926, 667.708309622418, 668.124001595017, 675.999908858112, 668.24699384502, 672.554890120812, 669.709413243383, 670.845714273297, 673.969823867926, 673.813853267508, 672.022649850852, 666.902346509834, 673.146551084847, 671.666907520879, 674.97855008619, 675.115941456405, 672.564386278849, 671.061592860702, 670.927012214549, 670.535560158254, 668.089509431148, 674.838444637777, 674.396425215295, 675.019914816416, 667.769399543896, 671.836546053126, 670.355760523031, 673.405884045434, 669.080859788197, 666.406891037267, 671.552741509556, 670.118330901966, 670.79402080428, 674.618145881372, 672.12863527289, 669.662946945744, 670.118439942458, 669.173496557435, 673.921408074468, 678.109318636572, 677.124684730301, 678.952245894511, 665.598449967237, 666.983823595612, 668.415369550533, 671.574506131058, 671.942485193511, 678.336021477478, 671.380310263185, 668.357496249856, 673.919802879835, 665.806762381956, 666.584636979905, 673.161355643059, 668.870193781358, 669.271198041794, 668.90246795616, 667.822842186164, 671.494664688537, 670.885528003608, 671.805359265605, 675.694767423544, 673.492792731813, 668.515263972735, 676.345482826981, 672.637957374729, 670.522942645712, 671.847605576133, 667.814406374555, 672.399394173552, 674.231543043072, 673.023404165002, 670.781543835409, 674.507576176242, 667.964070088443, 674.19480710499, 669.318658536951, 671.370279280761, 668.860514866431, 668.883903420316, 670.141955304643, 668.168147015195, 669.009981752245, 670.597653082546, 673.635733677894, 674.621139827393, 667.413580603534, 668.211182395866, 672.506613954949, 674.591281496982, 668.987659198511, 672.837711640424, 677.075667631324, 667.553795791809, 674.170328705615, 671.496961993239, 670.222142148271, 677.247889356291, 675.816725127878, 666.940813914313, 673.762277154188, 672.213904579703, 674.359910654895, 666.561577759427, 672.474467831975, 672.859572662491, 673.267952460713, 674.487509722531, 672.042956960618, 671.949967310087, 674.814533984429, 670.930430865419, 673.660246552959, 671.869300112922, 677.108655338881, 671.468034222623, 670.045434426651, 670.12142399628, 669.920493154123, 669.304293072106, 670.624407870659, 672.614673294653, 666.677208826397, 670.685685621688, 667.382500681608, 674.19298842018, 675.686775077716, 667.03929468905, 670.656550837761, 664.851061064624, 670.667788501609, 669.674467496005, 674.43038666169, 671.628483360246, 671.844677289771, 668.90212839809, 674.67084731786, 673.578808746435, 673.968846014386, 675.655356564395, 671.376326524964, 671.605622143411, 676.004732422673, 674.247162801278, 676.684288411642, 675.546045966368, 665.525153526135, 672.505450725585, 670.64064859463, 675.684074872466, 670.681137749926, 674.040771410205, 676.221674394089, 672.145414991318, 671.428250994622, 676.452125599462, 672.866197065329, 674.191670257587, 671.261441391321, 673.447175246927, 672.439764729048, 677.017936586549, 677.292862573881, 676.783783048044, 672.266058549652, 675.859377032097, 668.971280752248, 673.639613466419, 670.157074937906, 669.376617624417, 671.41121721598, 670.483477777193, 669.634611794418, 668.986388083481, 672.776342138146, 672.165282854462, 670.83379956518, 671.22642000923, 675.130739277281, 672.050566227182, 671.475824000326, 676.049167376035, 673.257553279009, 668.834467569993, 672.360072204491, 672.611579722788, 669.93344065217, 676.335466078818, 669.608629096767, 669.691390585714, 673.199266466232, 668.550904949781, 670.46300737624, 674.286806395295, 665.328891264888, 676.364430777296, 676.93062086269, 673.356135692244, 673.305963937265, 671.208019615471, 668.822466656688, 671.058488714742, 673.669405808716, 673.166092504253, 667.192622277186, 669.061534562673, 674.729595147284, 669.197546564083, 672.342533345359, 672.190272568549, 672.369844008773, 668.346720684486, 673.229232966229, 674.139533831974, 669.488068164277, 672.948627492347, 672.857426696165, 675.143882125495, 670.591647080187, 669.77026860556, 668.086017909611, 670.450565870792, 673.328687922326, 670.940771116182, 674.511882913988, 671.630585077125, 670.022673379118, 672.635453319939, 674.692345271065, 675.8440216979, 667.210019100794, 672.621484804322, 668.623026777556, 676.052285925811, 674.446057627513, 674.318295168126, 665.349553657068, 678.429170613711, 671.165254863257, 672.365911108882, 672.083543861657, 673.128330981273, 671.836058445277, 668.203221189853, 670.886390035874, 676.475961964311, 673.631652430123, 676.731581580081, 668.453871719679, 672.126764945037, 673.185624564421, 674.150166880716, 674.315809359372, 671.832785104605, 671.439124191777, 672.663770488233, 671.42419781049, 669.618517924812, 672.990386235657, 672.493077833064, 672.374240987131, 666.703750148652, 674.318343247698, 671.17867391865, 674.048664935969, 671.918441441629, 668.516273183384, 673.665631967161, 665.496833979008, 667.91627103204, 670.579186229982, 670.371169289996, 676.709069511025, 673.99900301831, 668.604249741181, 674.759152848553, 668.630253919498, 673.787752467088, 670.080144491524, 673.994524653463, 672.544640019885, 673.648096901632, 670.788000541659, 666.417477901628, 672.895113731714, 673.036016671763, 675.698979149867, 671.185790228092, 675.32452448498, 672.660807637294, 673.506882510913, 673.092593700872, 670.477358073822, 667.072297343331, 671.296871129604, 669.146081382902, 675.65454561718, 671.698735784394, 674.476428637565, 677.995606703216, 671.181608431972, 677.58803336827, 673.933357463254, 677.248097105966, 669.915588651176, 669.290331147029, 669.804465082078, 669.357337744982, 674.272517925489, 672.485935772968, 675.212096023422, 674.680352640138, 672.827854971956, 675.115984082338, 671.633315791923, 666.456122048909, 672.319449334178, 672.070721737256, 674.679615346914, 671.643549100318, 670.55216812008, 674.603879890802, 673.518045899691, 671.791221819845, 669.809110907809, 674.684121098516, 670.519169214216, 670.023475737815, 671.895720780372, 673.558096302069, 666.621212277917, 670.286035678673, 676.729724462932, 674.890805551054, 670.982457350679, 666.856790241272, 676.051834687975, 674.190771724721, 670.529588026253, 675.509137129633, 669.876070429522, 670.703696490731, 673.273129053903, 668.392135858394, 670.301947505237, 666.590818679819, 674.358206978822, 674.640191290654, 672.87056763016, 671.710338293021, 672.617081136829, 671.668318206214, 668.030116988209, 671.145887428103, 669.723102474572, 670.050747201138, 671.092930266924, 672.93146810185, 669.568977780087, 666.827304138881, 677.985979347121, 673.281950712546, 670.482655358568, 669.964079693376, 668.425982307507, 676.616411255408, 670.281213384603, 672.46832464482, 674.626061644572, 675.695390736779, 674.187679417991, 673.314879197081, 675.004232027893, 669.394716700815, 670.867281985783, 672.881078624866, 670.612231739618, 671.91972330125, 669.877905215667, 674.292124304715, 672.070976863348, 674.931473598245, 669.506917338909, 670.765689071811, 669.734082367973, 671.249031483106, 676.10506603544, 677.250927976638, 670.112837876014, 671.328891613383, 672.581391707168, 673.43786442181, 671.317047925365, 674.142767892768, 672.810639417634, 673.14941932979, 673.001690202267, 671.044260598256, 676.041413284888, 672.392597118147, 668.902945958355, 671.191425380616, 673.778955740521, 673.847861275292, 673.928384020364, 670.75447976254, 675.898654628392, 674.495185980772, 668.788862198171, 669.695738324669, 671.213098573283, 674.978806509985, 677.71299333723, 665.493000122854, 673.756364837429, 671.500668805249, 672.388258414345, 670.422093017074, 677.241793240121, 671.126575809021, 673.442157610344, 668.566754293718, 673.698371423969, 669.609904529226, 674.537041353761, 674.030258874992, 676.380948000375, 671.943110097316, 664.157931871453, 671.971993747996, 671.053424416432, 671.984937985718, 675.544395943457, 667.825991826318, 669.862284027778, 669.894084854581, 672.039545222201, 672.951175485044, 674.225774393793, 673.829179770151, 675.419060295062, 673.393575872049, 670.87015357911, 672.992355084908, 674.22236283598, 671.718410820761, 668.822593665926, 671.617455145327, 677.957366793398, 673.040946157328, 671.23238998984, 665.742255631776, 666.187796188529, 671.754750375669, 671.015434465549, 665.124811186409, 675.294141297564, 672.974886065052, 676.018924499385, 671.785485140176, 672.04145171017, 670.644241936489, 674.893358159567, 670.148744467251, 674.658523011, 671.275568319292, 673.034820470465, 673.166795307788, 668.601175695536, 672.694915829558, 673.476047567092, 669.552140036874, 671.653394491428, 677.950684372489, 667.697306470385, 672.419717258104, 675.089039176897, 674.192670418447, 668.283185765301, 674.178617313289, 675.62602926082, 673.571013853094, 674.051551783777, 668.052495398305, 672.769459691221, 672.827124095767, 681.019303955647, 670.075993727488, 674.406642035136, 670.388304972536, 673.853769950578, 675.746904579786, 668.533308083688, 675.278699618638, 669.383338193956, 672.533092263024, 673.976181689223, 669.779475899167, 669.961143368839, 672.625418661522, 673.526913280298, 673.084418518904, 679.950140564267, 674.232980611344, 671.78842545941, 674.73914241315, 672.467214472326, 662.340476079768, 673.157068048069, 676.257791675798, 669.183048403751, 670.023422196731, 670.233100424335, 671.736057834256, 672.131637464695, 673.039620420164, 671.53081620468, 674.332676438095, 672.982695214731, 667.959153185043, 672.786602480635, 676.675221686876, 668.251556819191, 668.432503697861, 677.682665945099, 671.262313620664, 673.964623763133, 669.812484518328, 676.709109542844, 664.992339577028, 673.677382061803, 673.544643253491, 665.759251265008, 666.189634857758, 671.736264939905, 673.791352204751, 672.305825731061, 680.767191579834, 671.517251464485, 676.776342391963, 669.77769496845, 667.737811040441, 670.772434161173, 674.565828780367, 672.544570422489, 670.86109311557, 665.916411005781, 673.220356901178, 668.26041767731, 672.511885134469, 671.173375691244, 669.521081398569, 670.174326423049, 670.729758122083, 671.062819196425, 678.182423381358, 676.323032159287, 672.534336636586, 674.059544335678, 672.46372632171, 672.189607315245, 674.79892240859, 671.067865895831, 672.466248327362, 675.573311790388, 675.58834563117, 673.047838865079, 669.45053653259, 676.363538563546, 673.987258592987, 674.746540470123, 671.345211201669, 669.718176028831, 672.755341393302, 663.308835362607, 666.669232846638, 668.979573560322, 668.316084679665, 670.015747789564, 669.742581132111, 673.827573547598, 673.095275212082, 667.296922466222, 671.418762864575, 673.408508068179, 673.385162305538, 673.101854764279, 672.597288503139, 671.263169174156, 674.565310667079, 671.587819687349, 673.568519891176, 669.860440843327, 669.657586777986, 672.768902937372, 672.00829840506, 671.08228758759, 665.876244432549, 674.580225995042, 673.980985324895, 671.821182950255, 668.479520021565, 672.411599819218, 675.706599066021, 674.214428134771, 673.047613514623, 670.662566877344, 672.332892385961, 673.261932935529, 667.689204621698, 669.719866793307, 669.326395053486, 666.787753736159, 673.077366333088, 673.690370761324, 674.24573574082, 668.969080617116, 675.235471876376, 677.089607472605, 672.253740967873, 669.462235752684, 671.661076534174, 676.61910388107, 676.460086417099, 675.861611165919, 671.899120976547, 668.874523697471, 666.333679234908, 668.227027105634, 670.093930564524, 669.531832894016, 672.378761345839, 667.202419911312, 668.25764023641, 673.829000734091, 674.582831194237, 676.15360240262, 674.644976482143, 674.107051223567, 673.034750855529, 672.581544300157, 669.917209008409, 670.166783492636, 669.599225424384, 675.594911008947, 671.305614765746, 672.619015008223, 667.840008817188, 669.509537575168, 671.816846605807, 676.333136240007, 666.227681977114, 670.738069615513, 673.917732813396, 672.290150575363, 672.031076265406, 671.23873651343, 672.06351532337, 673.875572352363, 671.749199009142, 669.769429096738, 672.80324038783, 672.69358128727, 668.549938679194, 674.737253209884, 672.072963551394, 672.801590144705, 671.142938770956, 674.267538518104, 676.191692442354, 671.773919302365, 672.761358276971, 674.705327469678, 675.760926900942, 673.939198139582, 671.654158353107, 673.98928951715, 671.718959938278, 672.996137900042, 674.296510779669, 672.022818597789, 670.541745116536, 673.101958783917, 670.087351080005, 671.919130843447, 671.255103894805, 667.412107622173, 669.286343155019, 670.472843248574, 669.684830383561, 675.300523598124, 670.002292614306, 670.257708185854, 675.652358984332, 672.543865869839, 673.399956682994, 669.941023431985, 668.47332367321, 675.064190540869, 673.030359768203, 669.072749052327, 670.152012356913, 671.686172773261, 674.643344567962, 670.676347702256, 678.080376787799, 674.85826042458, 669.536250261748, 676.926602270031, 670.706322115885, 672.603361482742, 672.742129134543, 673.300452033483, 674.489396900958, 677.162795271344, 668.401356890692, 675.717228346273, 670.231397931046, 668.817185988261, 673.73424415354, 672.305494366751, 673.086671574602, 669.095302491134, 666.035177403678, 673.603936949864, 672.141398959332, 665.899867401689, 672.54130474928, 673.36322595496, 667.130845317051, 673.580233606738, 674.874167258821, 673.396692935853, 670.984673302853, 676.169845727709, 668.876132637036, 675.052376843078, 669.683954932186, 671.720237346598, 673.669959768126, 666.765362010373, 674.168772262586, 673.334316294179, 672.776594180784, 669.524695558063, 676.169521663715, 670.832550371866, 672.24568747953, 671.064771096328, 669.241484648059, 673.396097934024, 669.836963611296, 671.68800284964, 674.530423051054, 670.694439986792, 672.295493821818, 674.830005290392, 675.292731392312, 673.003100902734, 669.69044313057, 667.255077267881, 674.692940721031, 674.470671002927, 668.774104526392, 670.758848954174, 675.167043135541, 667.692421598661, 670.753198588829, 671.498996007114, 665.742847895339, 674.720137797895, 674.68261147618, 671.47469306713, 679.869610268136, 668.685047001735, 671.650370781379, 672.079805639699, 671.5226956544, 672.553477274849, 671.084631395014, 670.250297525812, 673.79718628031, 668.804077834142, 666.908692137428, 671.422712962319, 674.975988783956, 672.09752734604, 673.336067812844, 676.115970484573, 667.17145554046, 672.154559544061, 670.513700395909, 670.481999032733, 673.277888993037, 677.676883945959, 677.940366371315, 674.82577187338, 676.098570938969, 676.215915451835, 674.76822777353, 675.028477214686, 669.020665875151, 667.489725631485, 670.13938252844, 673.336645621629, 671.13035850519, 674.053924572482, 671.654284161057, 669.481402354072, 673.215585348392, 672.879781733798, 670.920947862967, 674.449144141917, 671.716229549371, 671.892343734037, 667.992978558769, 673.905311515338, 671.121521278488, 673.332861349665, 671.294286798176, 671.726143852783, 669.065731162758, 672.811093825087, 673.508537517319, 669.903200653971, 670.112181030656, 675.113592878578, 673.409915680191, 676.253024374681, 676.094049832215, 663.683870039499, 670.931493135038, 673.759842739976, 670.269193802287, 673.807836012024, 677.01138316641, 673.268810678371, 679.792302530126, 670.437277317635, 674.192362914021, 672.972678525127, 672.70793800298, 668.314749562071, 670.29489298675, 677.010829250052, 668.152049597863, 672.780393467898, 668.806931107789, 673.961956689237, 673.547489178801, 672.1837647666, 676.279815488942, 669.368720445694, 670.998861808297, 672.908936776285, 669.598997981376, 670.033784248017, 672.050305570978, 672.148526447428, 674.221182831562, 671.078967386181, 667.546543947325, 672.970281742152, 672.572633366034, 670.286407062075, 669.905103833992, 668.649105615362, 672.714940888859, 674.102801601703, 670.463969903499, 678.890239940575, 672.856075976237, 673.341968873731, 673.31508893758, 672.883647531998, 669.906633456034, 669.272177351021, 676.083427543658, 668.405984829479, 673.19847641747, 671.524642808136, 677.442008471187, 670.550330224413, 673.270940510427, 670.352254141458, 674.000966435178, 676.448043215137, 677.039980804445, 675.097041947706, 672.995551266194, 670.537013958228, 668.797552032148, 668.405872711986, 671.617277147903, 672.160086683329, 674.931693598179, 669.381241860555, 676.352878539532, 672.765981869626, 669.95386451258, 672.290177949116, 669.47869663488, 677.484038931616, 670.056109731509, 670.21206004058, 666.967346378046, 679.462851651169, 668.834319205798, 669.388971619446, 673.264128785286, 671.700515872442, 670.70242355757, 669.31529500276, 666.962543454449, 671.205576041879, 668.869353787389, 674.338411708338, 673.525256361423, 673.289741887279, 674.180483459207, 674.395986377436, 672.606459715656, 670.783938701769, 672.960547004483, 673.522625887343, 672.290848943971, 670.07978216436, 675.441751562576, 674.368589316211, 674.813048684126, 673.446790277915, 671.783194946671, 662.669095167483, 668.902712622778, 676.303328323569, 675.35807363611, 676.384523700227, 675.932755077987, 668.151468028275, 671.626811082351, 670.25590683164, 671.707728845676, 669.196453429229, 670.615318911528, 667.670677766341, 668.235185239378, 670.097782905015, 673.245260381516, 674.278208658054, 673.443829042788, 669.11019649255, 672.118137304654, 669.450647203647, 675.282504275495, 675.088210448345, 672.844974900294, 665.765974010504, 670.844735956911, 671.089765389411, 671.12522371558, 672.129788146548, 676.847949855399, 677.87570970436, 674.059189943377, 669.848261978536, 671.40816708636, 673.018811845897, 669.270785269305, 673.631920322283, 673.076533358071, 673.336761000763, 667.557919214126, 668.683227404608, 671.755206405864, 673.794827150776, 671.695175528195, 668.714631619835, 671.364912647902, 672.226375579624, 668.302890027382, 670.497222220063, 666.737087300069, 671.260891711175, 676.178711556756, 668.56328611465, 671.299178401829, 673.551945520119, 668.544380760325, 671.157093381699, 674.796204995749, 673.500723097991, 671.229430475537, 669.93522415571, 672.949234195841, 666.566213906791, 671.316043550443, 677.530554232918, 667.924820097171, 676.349013393482, 670.006139707127, 669.88134835253, 678.743598141043, 672.764675538319, 669.279966111866, 673.55076567729, 673.753608791262, 673.658018564431, 674.120473391774, 672.328753137574, 671.119061916029, 675.544656783495, 674.864286696363, 665.944304468148, 679.661355663677, 673.882094978313, 670.172855122305, 667.992446280079, 669.796389370145, 673.24887679859, 672.424379214251, 672.911363915678, 670.840720615197, 675.617672516662, 673.738075124853, 672.101969351183, 671.599973734224, 669.639275389808, 669.393706373456, 675.758572804105, 674.590070950009, 671.484517499976, 670.266659684065, 670.881711509297, 675.236816607453, 671.706021714515, 673.639099931295, 674.80511651963, 669.37200400825, 674.97019509416, 674.490214029816, 676.100633063995, 666.086871268587, 671.300794087152, 676.407370774552, 671.843827581807, 678.780293526185, 670.759459625924, 669.439264507368, 670.564197986736, 669.811550060876, 671.638974317825, 673.197748694647, 674.520176328663, 673.293973482811, 676.808661133499, 672.792730894005, 675.290371669041, 674.169015553217, 673.954616332272, 669.126122697239, 679.155364994457, 669.618980331558, 668.087032421041, 675.530927159833, 676.601053135807, 672.668167179364, 676.794504533125, 673.676986858348, 668.955881442849, 671.297812966017, 672.044706446612, 671.89606084667, 670.432741017828, 674.099251332329, 672.319557604293, 670.291732121689, 672.687933026525, 680.885193375596, 672.322633939872, 676.455710235656, 671.262874620527, 678.134980941857, 673.363332099722, 669.360328381426, 675.162438554273, 669.748086816354, 666.402704800253, 670.183858539633, 671.197484155214, 672.488004057492, 669.267715647622, 672.034734658916, 671.562507729723, 672.723941097629, 676.613769606331, 671.6539608736, 674.796734105185, 674.238153524613, 675.202163772705, 665.067164643248, 674.324258849331, 674.891008401422, 676.700569625888, 671.875638706345, 670.567266524433, 673.035503414151, 665.487248945861, 671.120659143396, 668.925747981695, 677.892333912691, 673.611247130178, 673.841276035123, 674.555341313665, 674.993023125682, 675.451847072541, 676.885199901228, 673.583426886825, 676.334456168388, 677.705437061471, 672.173671305781, 671.821598039028, 666.215004049732, 676.380525263612, 670.32264503562, 674.09188851751, 673.940319807418, 671.454016966505, 672.139447696365, 670.999652194452, 668.092329652839, 673.338042004256, 676.401204229984, 670.818328588248, 675.702177568435, 672.905133881032, 669.315354990361, 676.309311197814, 673.502158447353, 673.518718210775, 672.376390273085, 671.061604062666, 668.44115085265, 676.491823365791, 664.95459055042, 672.104985176602, 665.911801355788, 665.164497273517, 673.765861138572, 672.134798007576, 675.553507442159, 673.31243739429, 677.417915012965, 671.265603049213, 669.825267412958, 673.292527613868, 670.167878262278, 671.280997494821, 671.307057551866, 671.948107815283, 674.742908464495, 673.404670591196, 675.757331950214, 664.007578359057, 678.104322842061, 674.410503268989, 677.766935231917, 673.3566548844, 668.023911607407, 676.298969427557, 668.657432088274, 671.50916046908, 672.145505419128, 675.43428826188, 676.20134668458, 668.100310571976, 672.302538442885, 669.606118599481, 670.255821302986, 671.124844793634, 672.26018225725, 669.801476319839, 671.127251147654, 674.80915532641, 679.215557081136, 668.439594500184, 679.035217268735, 670.710133230977, 668.561725221805, 672.505260542299, 672.60153473112, 669.834928308671, 675.520060793376, 676.711604137928, 669.320745667266, 669.526869914828, 675.05733633295, 677.271688890758, 676.572746331145, 670.945481960311, 673.800133005477, 676.395529412507, 676.511912311736, 665.361568474113, 668.899620436048, 670.286716009377, 668.410385629684, 668.504238983378, 673.112241190714, 681.807018000417, 669.742875781017, 675.983496071835, 666.946120971411, 668.005620950122, 677.412491095398, 669.117947323018, 670.724552710284, 673.843536419486, 677.809323024466, 671.508428813998, 670.050859428913, 668.719999193828, 670.954386636164, 672.162820806103, 668.009319991082, 674.96307205169, 670.459275319621, 673.275155554864, 677.255692163754, 675.701607502657, 674.828592780647, 675.93255090308, 669.864498419368, 676.601626612915, 672.99991949628, 669.843940042416, 672.202017754263, 666.853082854642, 671.057216713622, 673.339337224136, 668.64314397804, 669.731334554749, 673.865722229823, 673.130304954233, 669.187559727166, 675.335681268893, 665.48268197575, 677.237008037839, 666.78291374024, 674.760457451659, 669.70951598444, 674.586857258242, 670.634487011686, 676.614419707848, 677.715416982833, 669.159193175283, 672.097639654152, 675.593448926575, 673.241698707051, 667.758547033108, 677.899142292666, 671.89611295532, 670.360763820098, 673.335487744682, 672.963129420181, 672.849884019219, 668.204230060773, 674.369969636313, 670.149402901227, 673.436566215988, 672.555984560064, 669.255837029862, 669.739068851046, 673.388734920729, 670.984366025239, 674.318371990874, 671.974285948995, 672.734597169063, 674.130713002689, 670.226760401272, 675.394786726837, 666.657895965243, 671.54994700892, 673.108133886601, 673.711306979793, 663.132930449911, 675.461152829762, 673.034929225284, 671.490456853501, 672.646048746519, 670.757537788512, 669.846735878353, 669.540719558516, 677.594294786609, 674.391057436423, 673.908053841086, 664.334234441306, 674.008300714961, 675.596127007445, 668.4717902482, 672.229934846132, 671.709260053961, 669.523158027218, 675.387203418944, 669.432698913397, 670.457671889091, 671.894818233949, 671.631614607042, 672.215277464807, 680.815700745312, 667.984660656561, 673.067340553836, 666.131309881324, 672.338937181742, 672.189850853709, 676.151106320797, 674.86392927916, 667.129647663327, 669.902352885308, 672.526442420527, 677.01226274235, 676.009407506041, 672.276381823633, 672.363141623908, 667.746146681646, 672.805267552283, 669.321309449428, 668.36178166281, 671.462514196559, 670.250201464562, 671.721080861246, 670.839719511054, 671.333641210954, 676.826175115942, 668.072177880812, 678.757790448277, 669.425948298023, 670.365863689253, 675.780354177561, 670.159013528793, 670.12666915717, 667.376920254725, 663.519785381544, 671.824741297441, 675.211384947823, 673.685399010303, 675.524413138401, 667.922715588718, 672.674401170624, 673.369980902413, 672.017279402274, 668.496466718177, 669.829424802713, 668.883624076886, 673.635292268861, 670.680104646831, 678.72120536715, 670.5191711161, 672.702184813379, 675.621173538835, 671.357521173088, 667.932964372209, 671.738668555718, 669.955507789303, 672.964593523326, 673.518906843525, 669.863482818956, 672.181915026306, 670.812543563082, 673.673312488778, 673.473085870638, 669.957260571572, 672.874972335273, 675.792730541531, 668.441475989696, 674.991766020368, 667.788451338155, 669.575359969877, 671.063272854616, 672.760039635681, 672.945657901708, 671.003651683265, 666.218771199962, 676.316087070831, 671.045161491101, 670.620386468179, 665.384361736807, 673.592292199742, 670.590974731719, 669.224345630345, 671.368137302302, 671.420677806861, 676.507451956865, 667.620362261217, 671.159287625676, 672.13654396195, 673.900064735862, 680.380387418432, 669.424217060466, 669.035286587499, 670.579120798902, 674.973999458189, 674.124157160031, 664.468820572642, 673.868373361229, 677.039421777973, 674.802865977424, 674.346845614224, 674.435210564372, 672.519643386946, 675.124810052372, 671.155822856184, 673.887375808592, 670.657072439576, 672.088517756816, 672.589871154557, 671.37597148196, 670.648516377375, 671.61630422578, 670.595794035927, 666.276270945842, 672.811843541379, 673.144126845496, 680.161832097471, 676.6635649838, 669.023466992568, 673.945650900419, 673.731527399275, 674.039650737204, 674.003337668568, 674.782765944573, 672.206322704095, 666.534508832831, 668.927180125504, 673.945062265431, 671.225653870463, 670.381178950918, 672.95824172687, 670.625037390156, 669.296949034002, 672.627759295507, 666.755576290169, 672.394715798791, 674.113540178143, 664.474537204287, 667.691959503218, 673.16882016356, 670.598092873456, 669.226183850506, 669.515995054249, 670.528937829297, 674.238141491113, 672.300106480157, 665.507893173124, 665.026391263064, 671.063739745097, 674.784393771188, 672.882984665629, 666.01167115825, 668.53465278108, 672.434875546712, 671.915978348223, 672.345429092784, 673.012517193838, 674.722625054776, 671.628960221322, 670.265540858736, 668.531102059933, 669.715134181344, 672.699097620688, 672.713133920083, 674.147413143428, 674.065318280102, 674.053321402597, 674.779439040445, 673.066829141884, 675.510187138607, 672.580145032008, 666.482112881444, 670.855089584746, 671.437583675207, 675.317350034948, 676.21230951744, 675.975467177032, 672.305670360989, 678.443122845723, 673.7650359388, 675.947416373793, 670.255088911156, 678.440831556099, 677.533718762089, 670.030951258432, 672.47387514108, 675.85351461045, 669.362733742448, 672.99248604402, 673.099136561745, 669.297916362457, 675.12310548764, 670.743735911616, 675.089041706921, 672.076274719134, 669.665015589707, 675.781448780153, 675.92863033909, 671.121390624135, 669.9349247402, 672.793268936156, 670.69761144617, 669.136433743646, 673.300385609157, 668.668477659527, 668.393507425231, 673.549258350809, 674.336993381278, 668.976643203827, 672.496152140696, 673.331644401761, 677.026523229649, 667.820214030713, 671.519383323142, 670.083012009472, 671.11721104547, 672.886034794205, 668.557336223821, 671.075391298423, 671.818942374776, 676.336740256804, 673.811905787736, 675.430304544193, 676.185436443562, 670.086806355058, 666.849609051419, 675.562782261923, 670.2957530846, 669.173372556482, 674.035623212615, 674.691405350367, 672.202697140401, 670.241610072226, 677.314911402126, 670.621808217187, 673.123446210643, 671.460639460329, 667.842199053026, 675.10461866153, 675.658262938595, 668.757313206511, 674.030045609149, 667.442653827986, 671.035220543378, 676.521755807167, 670.546451255082, 666.695388341615, 672.277072422533, 671.799924144452, 673.876453992714, 677.085731838761, 669.363722300993, 675.656173996312, 668.032417527068, 673.111869945343, 676.63392799415, 669.429747224838, 676.719435470849, 668.12424110147, 672.018208251017, 673.318125627263, 670.631019545944, 671.500151464074, 670.518410542743, 671.931050035107, 674.097633921665, 673.296564088421, 673.715558907663, 670.997503695922, 674.031064635139, 671.609018628727, 672.859741351278, 675.190976561908, 668.876864855369, 672.426293631528, 672.487194480836, 674.180426953509, 674.781958434733, 670.681991593431, 671.780710754256, 673.910800701121, 670.825217682938, 669.695028458487, 669.315889415403, 668.616382009028, 672.349229556366, 667.73340789962, 673.967082838599, 675.160147719964, 673.646957609969, 675.358959268223, 668.20695649204, 669.604211858356, 671.796379716717, 672.30355472544, 674.880476434956, 671.148519220212, 673.183569073454, 671.521908331192, 677.844835594119, 675.745152384397, 671.853722434536, 667.211644693997, 668.06128717254, 675.054354470176, 672.424023174871, 668.993359994878, 675.00261013737, 676.655353242679, 670.874452802126, 676.393204356363, 673.218866890423, 671.078467116721, 672.988679489291, 674.980646195731, 674.914106215282, 666.658797901854, 668.161159303265, 673.125468840081, 673.93995259365, 672.970474646441, 667.503223721651, 672.866771807741, 672.997778804292, 668.934964779787, 679.681150756403, 670.978181779898, 675.383819759263, 668.568846945284, 671.846095243349, 668.422012102064, 668.282807338863, 674.810735931626, 669.951660083667, 674.349851632832, 671.3738345896, 673.813773356808, 673.690212826944, 675.423213705596, 670.375084898362, 677.394103419565, 671.650357692902, 674.196636821479, 675.615584973396, 680.686165670994, 673.009595065203, 669.844957188131, 674.3114358263, 673.528467906146, 671.455936506929, 669.352412508545, 674.576900506032, 676.210164099602, 665.625528283023, 672.0584783562, 676.616962692717, 670.972702700576, 670.397741951133, 667.168661067773, 675.365913780387, 673.253477665823, 669.467898797716, 672.451572755119, 677.204458071638, 673.324670290898, 672.102817266086, 676.208269430511, 673.129074055028, 670.451901454387, 673.609917911357, 668.651838408871, 669.025422799253, 671.963042121892, 671.819909948774, 670.44383627362, 672.657074737583, 676.592179709986, 677.290938583916, 668.686927148304, 671.778101645673, 670.858895064116, 668.32438665706, 670.542933519568, 674.828911572599, 670.744463086768, 668.60951749386, 673.598666855534, 675.769497505059, 672.258623493095, 673.906552828962, 674.457889139277, 672.216307850322, 666.894855563114, 669.561696634222, 672.394945507909, 670.412632346608, 672.064936248712, 671.864783804555, 676.050368219146, 675.681187277, 667.145344741545, 672.73377281228, 671.938458831006, 676.535943716919, 674.799129821731, 672.833416549537, 671.769808432712, 672.542485945715, 668.578804601823, 672.150915388431, 676.700698121033, 675.472846970066, 668.5843258716, 671.544097994312, 667.699052062042, 674.437589228534, 674.507825161227, 671.536431718144, 675.33954140687, 668.197092735371, 667.861032606557, 673.539702040421, 667.931141121027, 668.991324881481, 673.947251906905, 669.578919448289, 673.537539374955, 673.900819035448, 670.924896354937, 669.895697022221, 673.118043078291, 673.599609500056, 674.391673311249, 669.309042352721, 673.494504709514, 667.410752503142, 675.507014700298, 673.907969765374, 679.073165142459, 673.146722845799, 670.130851877637, 668.424868852975, 669.789036137583, 668.955579340255, 675.961498519053, 673.763489196813, 672.659006162884, 667.580070250327, 672.360074625771, 678.469142723958, 674.526448890084, 669.759063439389, 667.616822375295, 670.602024308018, 670.20992665223, 669.147029531997, 675.765679969494, 662.955678920608, 674.237847085728, 675.424195589466, 670.775997177182, 671.30559553264, 672.97340778636, 670.769388742508, 667.459026181704, 670.103560233707, 677.125998212006, 677.086409483116, 672.526511169409, 671.948052556649, 673.344552616873, 672.923343034653, 667.009816943767, 679.35694237567, 671.635873954761, 667.863450752795, 669.111503950742, 671.088102562789, 676.833480655308, 674.586181880265, 674.821814518087, 670.136732726556, 677.509779081234, 667.371027951196, 669.731371563266, 672.626662399489, 676.14318328124, 673.794789337571, 669.465487164502, 672.616387442876, 674.573252339033, 666.279123816875, 676.267151620424, 671.786184985732, 673.220190826766, 678.108444868784, 671.530272774302, 675.460429236986, 674.451212210248, 676.021096067177, 676.120529965591, 675.303644428789, 675.100262300835, 665.813997484184, 671.224279837832, 672.379122235082, 670.610144970755, 674.662058081865, 673.985353440136, 668.944322979252, 674.709868731272, 669.052137866119, 671.35102445823, 668.840385807457, 670.3792391699, 674.751310772686, 673.575204642428, 673.933101021698, 678.212272290021, 666.886480545979, 667.825077436989, 671.658827877424, 671.871505780892, 670.334954793022, 666.699339148606, 669.275693373572, 669.910592624373, 673.004885118824, 670.655534498278, 670.569581984636, 666.631478571639, 672.766230483395, 673.29578303091, 670.704543631202, 667.469037788302, 675.566143511798, 673.07350766343, 668.323461137297, 672.715644089286, 667.654173904502, 672.252154300186, 672.234585833654, 667.54662724314, 670.877587793819, 673.962696077458, 675.641089834632, 674.853542620396, 671.771074066399, 673.002340082046, 670.016344632139, 668.908572621307, 675.703786985885, 673.418410451116, 674.235398616695, 672.492155416099, 675.002017972172, 674.834765042526, 675.281511718057, 673.179546816429, 671.906766114598, 667.374612753134, 675.247133569784, 669.752625450006, 675.576225459555, 672.577364487709, 671.813667392399, 671.136869842331, 670.816789328791, 672.33179633774, 674.018044738608, 673.732638237564, 678.700641096765, 676.389096694136, 676.30442793506, 677.082538815668, 674.049988033186, 668.658078195758, 672.440478296318, 671.223968866465, 671.051020043615, 670.763691568052, 674.206979341676, 675.363668138339, 669.093501632602, 672.921197084454, 664.664363221511, 674.81936205467, 669.7061266571, 670.539959971202, 667.485021202843, 671.955407370033, 671.764945676476, 671.904450887081, 671.436506761359, 671.587727315765, 670.610939224072, 674.437737148033, 672.72766161993, 675.67774738046, 669.178446464006, 669.274080209181, 674.153433372347, 673.665251936476, 671.291080461438, 671.502481764255, 675.075416683709, 672.203880805379, 671.652805468888, 676.361060716698, 674.890642079124, 671.871172010264, 668.140170843097, 673.506742184691, 674.192955863805, 670.04365530918, 670.281080318643, 677.483948134012, 677.625270122146, 668.469039335752, 676.505113541774, 673.142730909388, 666.127811009448, 674.813929166963, 676.242858662931, 674.254475392079, 674.462645644121, 671.249597589387, 671.658050799192, 669.36758553793, 675.246040255087, 670.191515703412, 672.312033180345, 675.486168201086, 674.366073737821, 675.139405365457, 669.011586025947, 675.687834916774, 672.283276617881, 672.396623574281, 670.170993206151, 671.194677158958, 670.082841494782, 676.233724044605, 674.154419361091, 669.490681349947, 669.158855621206, 678.474309407673, 674.798981420656, 671.449501178916, 669.557402400764, 670.650769609044, 667.208029872864, 674.53158920417, 674.911193553375, 671.24721022683, 669.133127304919, 672.68957148138, 669.084355413184, 669.252117472969, 670.21963774268, 671.552158053605, 670.295741671376, 673.206003280329, 668.6457307964, 673.345677102296, 676.164259160501, 672.696117439106, 676.283191801906, 670.213246150279, 669.187469669636, 670.693580855465, 674.707276225668, 666.988957152364, 676.211283277787, 669.796847049807, 668.142941520142, 675.731168456271, 668.917307005685, 671.941895724927, 670.375850424868, 674.716974684288, 667.536930221607, 670.05377030324, 673.094136981996, 671.587147679099, 670.061576897224, 671.632501837085, 676.822631336426, 670.135738367779, 673.815120166475, 672.521757856135, 668.796161280641, 667.267556566582, 670.610193721987, 672.093630252452, 676.017242364903, 671.85237193332, 668.923825238528, 671.179326777192, 675.966650994469, 671.684783662742, 675.407188134246, 674.491605669032, 668.650985873048, 673.357946663868, 669.353467075244, 671.244385088734, 668.187942368337, 678.402544031594, 674.093589867623, 669.013253586149, 665.972541417101, 671.34987916142, 674.036594550545, 671.862712184572, 672.382583144789, 670.671592771347, 669.787164390657, 673.641153420174, 675.219722738107, 671.013983893423, 671.97423694767, 666.803439391332, 669.074515695641, 668.91561939174, 667.702355309561, 670.292090841804, 673.792273198931, 673.865157350363, 673.919420651704, 670.136971639789, 668.031853702757, 674.345065457103, 669.115902024887, 671.729874764542, 672.744300088169, 672.933416912261, 667.403847045121, 668.932170855258, 673.817830670723, 670.434155963214, 674.957895699275, 672.887823894097, 671.154276498273, 668.100125255181, 673.013150524408, 672.350783457469, 666.682324757129, 673.779096418537, 672.275451189231, 674.82715344085, 676.323815180028, 670.219390624748, 670.239467341197, 675.279538832181, 673.203529546466, 673.185372908968, 680.275690889366, 669.036732374048, 675.950273608358, 677.132948447541, 670.419826251769, 673.232691544552, 672.011489225693, 667.021602676264, 677.063961386688, 669.206384248246, 674.889051547015, 671.112254607986, 669.470021384628, 669.039417560003, 670.472947695003, 670.527232623034, 670.77769508243, 669.877015041321, 674.064407098844, 671.207151278471, 678.667248695832, 669.930805097369, 665.91073477562, 668.771413192195, 672.060655878068, 675.929457253842, 672.603113667582, 671.918480351349, 673.269664870344, 672.936569732569, 666.494544037626, 671.341749069028, 674.929765092696, 670.882663822557, 671.066568909676, 672.154649556252, 669.724029949859, 666.923758524633, 677.563982481742, 674.697823059493, 672.986721175726, 670.602081966223, 673.313908382942, 673.898025593297, 673.32716806115, 674.193922118879, 671.401089875829, 671.005041874639, 672.975401433437, 671.961683350578, 675.054986878141, 676.522076676986, 669.609607657164, 666.930548501513, 669.428017384281, 677.396414268598, 673.658055895864, 670.974496362753, 670.854426896138, 672.109222934982, 673.524821381549, 667.234526579496, 667.897820346708, 669.372132868124, 667.223631806305, 672.591970406092, 667.236137545326, 670.079656554027, 669.523869988753, 671.895915490677, 668.82177551321, 668.520674066643, 674.884676999747, 676.314330127931, 674.92319883817, 669.247527685567, 674.288869335916, 671.822173073625, 670.618538737074, 677.550329657013, 667.885260874101, 670.556908580216, 670.227505795414, 668.792408417834, 670.466260383284, 668.316436080434, 671.277884389455, 675.005187419217, 677.36262970375, 673.490051273968, 670.218009838172, 673.62011691777, 671.531648164508, 669.602895387108, 675.206093051177, 672.66880630524, 668.265027967807, 677.623631536574, 669.905525470345, 672.232079889772, 674.979436646594, 668.971166733963, 672.980532129561, 667.064414377483, 672.293993736812, 668.899581887679, 673.104134426601, 672.576150274304, 670.201855933799, 668.431876314264, 674.915313861773, 671.299141131509, 673.607162855275, 672.45077361449, 670.136285142068, 671.727322580064, 673.026500269658, 671.384790565076, 672.020717566342, 671.605337669405, 673.262618568929, 671.081613356347, 671.287043578374, 671.391472916014, 674.337089987298, 673.078570827733, 674.168465733111, 670.978862257267, 671.498172026607, 671.699953249939, 670.963380066157, 670.028178890737, 673.274230235611, 674.107285875778, 670.215512247817, 671.456729771196, 675.373425220572, 671.06018577885, 669.608719574392, 673.098362254519, 671.577108666042, 670.648477828535, 680.749060953763, 666.761900113522, 665.34688406742, 674.674674161675, 670.764277828736, 673.940637400364, 670.993021896022, 675.070897113989, 675.194117341325, 672.900541809386, 671.292642838325, 668.577597051494, 669.263156202622, 673.12935463625, 674.685627795453, 670.96608992052, 670.141871642184, 671.453738012413, 669.006172777374, 676.134937088257, 671.404352560947, 673.871846832228, 671.189219367117, 677.689653867875, 670.016088005505, 674.71821141411, 671.000597209759, 672.59097886123, 672.901091513045, 675.844899541308, 671.807285283759, 672.669419227563, 671.483450238441, 671.938553702506, 671.19225110444, 675.138104715638, 674.590747743128, 675.079839326134, 670.214228727848, 669.789660257185, 672.769776210264, 667.479252180499, 673.064164460483, 678.757189687685, 669.956979985867, 675.613324707464, 670.513573002424, 670.462373763772, 672.308664504601, 674.163791154337, 667.823760417668, 670.48508636396, 668.745628230287, 672.030980757316, 674.453085050595, 673.180535852249, 671.280197259217, 671.17587855371, 672.844462011257, 667.419411382225, 675.666305146261, 666.465788446581, 671.139767467973, 674.616971616571, 667.071554063667, 674.403644730559, 671.817868759096, 669.238446654243, 671.072564574152, 675.011389689357, 672.593109565335, 672.784993547742, 676.012565860078, 672.957809900637, 662.150940209138, 674.06476919268, 669.721478028211, 669.378467276199, 668.305768987172, 670.947575080811, 679.933953149961, 676.814520183363, 667.064433485226, 670.789676760357, 673.408623713705, 670.009365985176, 674.771559580245, 673.195323686056, 667.152121146249, 669.32720118366, 669.599411215512, 670.467438895471, 671.275412776869, 675.239943235195, 670.378051183923, 672.929364246853, 670.4162628426, 673.639239947079, 673.482698375462, 674.26892971085, 672.574042354266, 674.50213723301, 668.733943958415, 669.159281264779, 671.207341590242, 675.411758608116, 671.876193834469, 668.089277211279, 669.784299228364, 673.220902197512, 677.920419482861, 664.79836640687, 670.650459134162, 669.927610163032, 668.998535123935, 676.59378755114, 670.039054381541, 669.972326602494, 677.156091106668, 670.409214775706, 674.941391108915, 667.060884057969, 664.847999838447, 673.04204113134, 673.220197660457, 674.238656487215, 674.911227368658, 668.712289010291, 675.094462935759, 670.946418282595, 668.596845980726, 673.516285754432, 671.846147838486, 669.105475665055, 668.924573176002, 671.807742580225, 670.52787188329, 671.419908012303, 667.293144719546, 673.56468747247, 666.724841560446, 673.694669599346, 674.483051208789, 668.522283366916, 673.658254176681, 669.358663376949, 666.81244138412, 670.73480954496, 670.931630546379, 674.311054457563, 675.219825442454, 671.286636908505, 674.233761127719, 663.110089547877, 672.699140597825, 670.435583704418, 670.787283659637, 672.360247926948, 673.001124179505, 672.690369510877, 671.27745359195, 669.90107818753, 666.913469969587, 674.740491599243, 670.20242288661, 671.998734179603, 672.356936945565, 665.202070526371, 670.673700986821, 673.133488634738, 674.557670769882, 674.847543138243, 672.141812157402, 667.841110712276, 676.044651234492, 671.976694105429, 667.005335184315, 668.216712404508, 674.835094652622, 671.704665338306, 672.466374685354, 672.784272071352, 669.713994126971, 671.410918162994, 674.475862626936, 675.947259403739, 670.937225748221, 671.998967064065, 667.531497753294, 668.83339000588, 675.829618530299, 672.994616441206, 665.886944339328, 670.704365976425, 673.515106657461, 673.599834135659, 672.927644867387, 679.720243860342, 670.617531983523, 675.629679290413, 673.754506458124, 673.336291097764, 672.247667578268, 668.806397920785, 671.587236988194, 668.915473561457, 675.9059952521, 673.118841608988, 671.577692597281, 676.448641070272, 673.011974922554, 670.17217749527, 674.290116458512, 675.96834197351, 668.813534352726, 679.754693717484, 670.187755263245, 669.73688399033, 663.722006981687, 674.265070690242, 674.424861806568, 670.8102784572, 673.537646561566, 672.418753236292, 667.985806255689, 677.823916899637, 669.90482378765, 678.582674149524, 676.673807010418, 678.281087764496, 672.133108624506, 672.780647174224, 670.77251879181, 669.239259251867, 671.515155728149, 673.190863326565, 669.348273245936, 667.334313960776, 670.482577615154, 671.040684375792, 668.07498095945, 664.867891862261, 670.147970557284, 669.913076311354, 671.234697545152, 675.410935102125, 673.507726721256, 675.365830512737, 673.860150664417, 671.807321883572, 674.65262287829, 670.789721734785, 675.75520568328, 672.377431712562, 665.412358604478, 676.529291397693, 673.736018062003, 676.900749857728, 672.253912614998, 668.213841255067, 667.835834734321, 671.687308551753, 676.045960201998, 675.014374399501, 672.087871825994, 672.477948156401, 672.669363487357, 677.279796673648, 674.818259503479, 672.425879769002, 673.059368350127, 671.207458683054, 672.892369462576, 672.71084470142, 674.041158461362, 675.38120645069, 671.156115737781, 672.204441805456, 671.382813407399, 673.161146296108, 673.293462286278, 673.140543549111, 667.631324555569, 666.14074103642, 674.178405041858, 673.770831325861, 670.621262905459, 673.235307358319, 671.519417736578, 670.291401089817, 667.712687710008, 673.922900871961, 676.040550209483, 670.372510528736, 675.354764504905, 672.703352935548, 669.169080641848, 669.672422907061, 672.882581796324, 672.698389817767, 675.155533532905, 665.822552017173, 674.643396431264, 669.541183467131, 666.090293884367, 671.495766959843, 673.680200622529, 677.267220512455, 674.211877635825, 670.204784763858, 678.661996616063, 675.876051979581, 670.232720585605, 671.323410678261, 673.08694441174, 667.812625883482, 673.884442520173, 670.770701410767, 673.509926474019, 669.190057178738, 672.23020861578, 666.639185252496, 670.686319918101, 672.31279018517, 675.974595051777, 675.873356298616, 672.17724348584, 673.599873743328, 671.995158205511, 673.481701318135, 670.770662655348, 670.014789598297, 672.066874430437, 673.118556474781, 666.382406887102, 674.908951249043, 673.540690432408, 669.847323626827, 667.11940860945, 672.437172677552, 671.325811785333, 673.259891471405, 677.56552705394, 672.096191834488, 670.612403143846, 671.145101509373, 675.240985496708, 671.902643129492, 669.26214147304, 665.607373443458, 668.570048282563, 667.13812846937, 676.960563245077, 667.527705559461, 668.210243014253, 667.407827833739, 669.570146264302, 675.130837414587, 673.707399664828, 673.031383281756, 674.369290096793, 672.560326520654, 673.151938815942, 672.400806638955, 670.451718821943, 664.425614179862, 669.990435982794, 672.713578850741, 667.659872587662, 674.749959993133, 672.840577772204, 669.660310683468, 665.716638124755, 672.006518722548, 673.863013561386, 673.870068050998, 675.585464889353, 673.472598478847, 672.445406641179, 672.689776314785, 674.568168569595, 672.524270833234, 674.756793962108, 669.769318930488, 673.336685307046, 670.27612813684, 668.738741375005, 671.380396935196, 673.226699793387, 674.212954948308, 671.580770393387, 672.222653825781, 669.394499982769, 671.672084663148, 667.261890930679, 673.859359151274, 665.735879035306, 678.293808068074, 665.527432069598, 676.624806917229, 670.132237096089, 671.877338447342, 671.029589151158, 669.553622127095, 670.264208955235, 673.493267255406, 669.037247976106, 670.767619794337, 673.899790792562, 671.075998914693, 672.277015043238, 672.936697313163, 672.107969771674, 672.848362575951, 672.506622590565, 674.296991827838, 674.046749809891, 667.015316583195, 671.215382726503, 671.29903436549, 672.473169024883, 678.82777039676, 670.535408508996, 672.16067732569, 670.990729124298, 663.405040139836, 669.276425742872, 672.962562054405, 665.429652249801, 670.211348130356, 668.730812008769, 677.301951739585, 672.765744105731, 667.399827283649, 674.189718256599, 674.484523543591, 674.380255949097, 668.921891456712, 671.279492704452, 671.16367685347, 676.259977998285, 669.354621153176, 670.427369391648, 674.148345828205, 675.194913144966, 671.985094068607, 670.412708248041, 674.993594359483, 672.349505495058, 672.794542605356, 673.209998631086, 667.119960343683, 672.079287048992, 668.700482324558, 669.979391010523, 674.049743608052, 673.464401660627, 669.346851196782, 672.296903977967, 676.488145027554, 671.386623922842, 667.549667493474, 672.082969353491, 671.739367442506, 671.932287276782, 671.793873918815, 670.960306655275, 669.041726393515, 669.412929284107, 666.264818572162, 668.576642603865, 667.301936404958, 669.791859718251, 668.100956000786, 673.783337131856, 676.99512149178, 676.112872988695, 674.95135065771, 671.144862233598, 676.69612375092, 678.591913964244, 673.234016278677, 680.157503821541, 671.592926744201, 671.181126820978, 673.268701718449, 679.415586263682, 671.655835828234, 669.973767784062, 673.889547213349, 679.205366902083, 668.818623918723, 672.389327136361, 671.720906262442, 667.414180500211, 674.763491524608, 673.050407260572, 669.422762075908, 672.535783938538, 673.869822488221, 672.531885529783, 672.289283574612, 670.203546995742, 672.92001566907, 674.806531105888, 674.15300107306, 668.331737950359, 671.955717789779, 668.73851831631, 668.834688215202, 673.833720121413, 676.013317347579, 674.944217626184, 675.761877595009, 671.432552209132, 674.998544335969, 667.156659940307, 670.355546447545, 670.096586743349, 671.3947661224, 670.036354019536, 673.854995643141, 672.154193488666, 670.594659215117, 672.923169342839, 673.26349720367, 674.842532870036, 672.419214352185],[531.502298068426, 525.554813123226, 517.475824066091, 530.835760026462, 518.588536961407, 529.242345662842, 494.085050985037, 535.844210446399, 535.375918006449, 518.600859978332, 534.927928765132, 556.432523161849, 522.694952930449, 508.225311718704, 523.451772679697, 523.081497618329, 522.881234654013, 528.060475449614, 517.793685020302, 525.024493371409, 522.576376695396, 518.21136095819, 505.129005934644, 565.75097218055, 505.328115199611, 530.290947043936, 504.395572213059, 507.339531525087, 516.625712627909, 591.967016587279, 511.096129745249, 535.294313744231, 522.074233352117, 509.026350647511, 519.191570983985, 528.765108235323, 507.686007839093, 507.681456260646, 521.171716393758, 490.063846488767, 501.649790965685, 534.279389742039, 493.7295343658, 503.778203813358, 503.253458347993, 525.272594334901, 502.934590283519, 525.922522534763, 521.732156202981, 506.085240186941, 524.79272876952, 523.163081070454, 494.140397435105, 511.246802983267, 526.977928314291, 539.239890207883, 551.451031734635, 543.05333553979, 525.304863827586, 528.930837848687, 548.489242183467, 511.051927710939, 534.19424802378, 511.299261491377, 540.477608834009, 529.612736551295, 528.862126956537, 526.72308498853, 520.594640974714, 497.354315406298, 541.017028256682, 514.170448335699, 513.834789961061, 518.402919446622, 514.838657632972, 493.379674150796, 528.637297716717, 520.326463982168, 537.333768232602, 529.73097140106, 530.309407385971, 486.084031246311, 526.699685493644, 512.329602513863, 523.163279806973, 542.612420009608, 510.981529369365, 511.278658583515, 497.220239029058, 541.448487887198, 539.568596770386, 490.570457013571, 522.895708500588, 564.159218755891, 518.106848226789, 542.567174640466, 529.070196903142, 511.625435651528, 509.941646449068, 523.146022040521, 527.14605246989, 534.981816493129, 534.753661469782, 506.553189702195, 524.950313576078, 556.923684343697, 518.545611520576, 506.218416761259, 495.022133851265, 507.969551663154, 496.182379107689, 541.791831376307, 507.054742195429, 532.944094328969, 506.418067870448, 531.324309113823, 537.429385305525, 505.385728501133, 514.986762044833, 515.190744304965, 539.198809353008, 527.623657571828, 543.244345482765, 521.758375531436, 542.592248517494, 539.652159692648, 510.907562228537, 550.064319634991, 475.698373278475, 513.149816791742, 518.377457981131, 530.922741849048, 526.525850239315, 536.997394410447, 504.487983453084, 501.962642139677, 503.854005090999, 503.279431204537, 512.671730732794, 511.818537266943, 520.072268074318, 508.407962758192, 523.553708858258, 484.094475623599, 533.030778498593, 520.466074312763, 489.839181245064, 526.389423644958, 526.550559436761, 531.763392200005, 525.74668651741, 528.109803715217, 511.078972699736, 516.000877183209, 529.468918449938, 507.483666953429, 545.679863562298, 492.144720103004, 544.126984465676, 530.225502567489, 525.120174434143, 521.00686158318, 544.569562102805, 520.808538386336, 512.35991932032, 523.616548806485, 512.008247443114, 502.977812613094, 506.872823901752, 523.038969036874, 557.623809590167, 523.371563659447, 497.017918407327, 489.655605576952, 496.325114712212, 548.694912773525, 524.322421978065, 521.193294111401, 559.699925434775, 527.353290020282, 528.549551360959, 514.202470458227, 548.009663103282, 528.802551925263, 547.158843572706, 507.811928098751, 513.042487188387, 522.969316970491, 480.306468305097, 515.674377318988, 516.878085326806, 538.751281578808, 544.42943192325, 523.495733104765, 501.205533133646, 514.953089922611, 521.900186295942, 512.431161634891, 524.996545772845, 554.049374992336, 486.475864604323, 518.030650728612, 528.262478398741, 503.750329596305, 553.768527354628, 530.613194787557, 566.912443711609, 501.19707792486, 542.209624884436, 514.650962419642, 529.007923126765, 511.580338867044, 527.470426426548, 509.7772227691, 538.952724903544, 546.531989983844, 512.263361726609, 519.34563508989, 507.915070292624, 524.199560372177, 505.703094848938, 513.740535547226, 534.705822627467, 522.120240224508, 526.193256408274, 503.835580489042, 505.652221775499, 518.514335335453, 535.628056052737, 499.421333639455, 540.061009950956, 505.706386026581, 537.542718376824, 521.982481551728, 517.234186791125, 541.647984505034, 519.966403669113, 517.600757214899, 543.912911900047, 550.614701069583, 511.176747433484, 541.214578612662, 524.014505473057, 498.165680096686, 519.277678755944, 512.778304211256, 538.311002681325, 513.34461997981, 552.640477930316, 518.006060266378, 515.120993973177, 516.343789582964, 530.146671756055, 503.837283402176, 493.80609446955, 519.827416501899, 544.123489231928, 511.098677307781, 522.202113726108, 529.170341962636, 533.556688609585, 518.011505965704, 515.037028446348, 514.837382652821, 497.645913207959, 505.353678735287, 516.345455865382, 553.207128360064, 512.662935287915, 504.652798292161, 526.240656749083, 516.087538025586, 530.442850331117, 543.698815598996, 507.222882035913, 558.890185404792, 528.625269068243, 536.728164617063, 541.948384556879, 530.681416451484, 514.455046098971, 502.891358527824, 539.755685985199, 525.305065148964, 546.661422340282, 527.545490323485, 523.28587164566, 542.289909756318, 494.814845639149, 527.441774691046, 529.662953589112, 577.532556823665, 519.235060452221, 512.670771957283, 517.267281930613, 533.560120860089, 541.753491338251, 495.079950096301, 516.01586670638, 515.063783905443, 546.593402287962, 556.944936451825, 539.167771191214, 520.491017758102, 512.978006561072, 467.280391745906, 556.002461237285, 527.386670866762, 512.811487314442, 547.710087925583, 526.914593817284, 525.84247036007, 518.935796020026, 554.42211419017, 546.175110698533, 532.838022379467, 531.689973178827, 534.803366195387, 534.388269191963, 575.040488453414, 530.169316247845, 535.557694589359, 534.621219015137, 541.72880417524, 506.529638900551, 550.50601337102, 515.273992200678, 514.781561116306, 535.345110919666, 501.817110165664, 532.557288994366, 507.525697379764, 511.084627895332, 509.057114664415, 539.355398813724, 543.423505303147, 525.13581314194, 502.753149049207, 508.091668365101, 550.887961769626, 545.234531954063, 528.252992676354, 515.448818325036, 500.316493832416, 498.426474803988, 545.662221244338, 499.950218318924, 508.783768580249, 528.754935329055, 499.970525854056, 515.419407596428, 514.935409595676, 517.443348596031, 535.748216451208, 509.508619353022, 520.450392198266, 536.481910930154, 513.608224303586, 542.438238775879, 537.464534958019, 495.146054722172, 492.256455977394, 535.133702994324, 508.206166812064, 525.758728793733, 530.329657725623, 520.875567245443, 537.740435985021, 533.240880337417, 538.441552939443, 535.359708057625, 511.606560867088, 536.240007564728, 500.746415428325, 518.30687816137, 547.35588678837, 485.386342145893, 530.796987347955, 518.458280776646, 506.094917265135, 514.857814967925, 552.752400109355, 540.901289642178, 534.625871697199, 513.16065221969, 531.774908793989, 512.414093042694, 525.599961482318, 515.82316067043, 539.190298777179, 537.215359709084, 533.807178106754, 532.22422408143, 518.655120150109, 527.352359334759, 538.793734107387, 561.622742997199, 509.788941312665, 537.346083424825, 506.734492192486, 497.118176727377, 487.204307823215, 515.938546877614, 546.331633317579, 534.231906671699, 532.218297925251, 505.320203015556, 508.865565561759, 544.516475576038, 528.059028934717, 500.580962996068, 553.75621715546, 532.656731953749, 486.356851766696, 532.494889617481, 530.212623513689, 517.993918906047, 515.607968766218, 512.795116368325, 483.362837615109, 516.332037918222, 484.998394897183, 514.98529736124, 554.25608403372, 553.907760948867, 534.527329844421, 503.561862087184, 524.519433546807, 552.883130228115, 518.107880474812, 517.748881495915, 519.271585928162, 541.125798921788, 495.128245650155, 532.402878946547, 537.610018529921, 511.64405889708, 523.23341083758, 543.675145378441, 540.787158476909, 506.416825577825, 538.825188023598, 529.312082722299, 560.074907899048, 515.573430213448, 522.156255266599, 543.545605068675, 529.384489708961, 541.969969895711, 489.715221892181, 500.971502657661, 558.20936493124, 500.284736381755, 517.574958634565, 532.982637643195, 514.641352871459, 518.861615543598, 540.645172965505, 522.344667553996, 512.727503936415, 562.497235586638, 539.986831225112, 520.767728603751, 541.578721067393, 527.857644659912, 487.406040190257, 547.338406761826, 526.285971208061, 515.749317672257, 545.78487232286, 540.940401925825, 526.768214238101, 515.78303985349, 518.645913510198, 535.410932796633, 524.140574001826, 525.480377587869, 526.63354861512, 520.419930225328, 507.578818686572, 512.041045200332, 539.014254334468, 536.043760494821, 518.566020812312, 544.582274533275, 503.002484035259, 537.943860813326, 539.213241903974, 528.952996552958, 517.145817704466, 510.826913267207, 535.792783243731, 511.965678625422, 506.21823141727, 536.759026443373, 540.691225065572, 485.204521636935, 500.0723130065, 508.385588764134, 516.354327189014, 503.94035731625, 511.439419369657, 533.594338473867, 511.776641123227, 529.91566528569, 522.766520347113, 528.972795113692, 516.779456117936, 502.85232358717, 541.632726028514, 490.292717885129, 521.309508603541, 510.972030712677, 517.161099946384, 554.873072040888, 529.399644601061, 524.083516639257, 557.719539071276, 503.770780695631, 528.209484272401, 495.285664520625, 492.359506596611, 520.613718049173, 523.071530339295, 523.300745533078, 529.798831703586, 519.071130858219, 555.61322723715, 508.00944135578, 549.439160013076, 550.891500828368, 543.331457656982, 533.826588660146, 537.015982548077, 543.674411404131, 512.455656517042, 530.177894341826, 523.551289861281, 504.327111827633, 515.684055112691, 511.805806183285, 527.80749956033, 485.656951752168, 520.561469876627, 512.825655976458, 517.896934282618, 528.617708040948, 538.071688222251, 516.007695449035, 508.121929655724, 505.524701017291, 521.60435052636, 512.05318831837, 508.77129331951, 489.995324682516, 504.819190828948, 503.430196045995, 540.376584828199, 577.534678839905, 510.689965145343, 518.226570036167, 511.27771048186, 536.474538577148, 520.006674267072, 498.931408020759, 529.08045497385, 538.315654074086, 532.60771285404, 552.014274795569, 544.983044443073, 542.824307464959, 503.852883776713, 500.844737134501, 530.042290880301, 518.050442520595, 550.065315079971, 500.730721909991, 527.096886767326, 561.599375606759, 499.159124052595, 527.352031795059, 530.259763384445, 535.816921663942, 517.043334796403, 521.939080312677, 529.278682093779, 498.349975372037, 526.973976607205, 528.297562970516, 521.679676155616, 523.945050901318, 559.073104712994, 519.589485161345, 523.648584515347, 531.635493347002, 526.928764256271, 519.054551555205, 528.23031051658, 496.604696748056, 517.437318962664, 540.556908763323, 551.751919673, 524.023934142297, 527.887552127768, 515.338103831262, 524.628458576909, 529.029107651741, 507.529061888535, 532.560133626176, 532.665181419738, 495.46322031582, 504.449016511443, 517.13170798065, 538.424399228695, 549.100436566473, 505.42069741664, 516.623004576214, 516.29770642558, 520.697942331593, 522.327704699256, 519.189836302225, 507.923315290053, 560.29913158928, 516.198948641751, 515.357654309723, 498.09209558004, 493.381698490915, 532.116015186026, 531.778176279462, 519.178020177809, 512.635409185048, 514.841339512635, 503.87915875981, 539.960523265145, 510.911440938614, 533.146133665135, 506.224014628318, 518.274029199456, 515.634287565905, 521.243544315186, 524.426351849574, 522.094979900275, 528.689775816193, 512.669639926109, 541.167570022662, 517.838093112554, 525.989734902389, 523.095714754447, 545.926153306609, 534.428220103784, 530.595672290149, 519.918702418965, 526.003594227538, 546.804884010635, 553.683101290329, 520.429307878857, 526.924058579726, 548.665108290072, 526.099059980856, 530.139927211235, 523.95291656354, 498.145702248608, 490.896690136879, 512.338296929955, 513.189165883807, 508.422256155715, 494.121672761236, 527.255129305667, 524.960229114709, 497.865839484569, 518.343683693923, 538.726465180152, 525.868707998344, 518.772363816412, 539.211019264697, 511.963759309956, 494.872100186364, 523.696008834398, 525.33525793329, 524.001219314149, 533.775245782319, 530.881244326736, 570.142799099878, 553.541801436021, 530.255741472068, 541.06070305719, 526.357546739536, 516.048202003803, 524.433866208892, 519.378660230323, 551.342790819294, 530.558683839561, 506.138398028069, 543.627191580743, 520.551718913827, 507.639321727167, 561.009959754824, 545.449294493099, 481.834485245783, 540.219781966133, 504.144992586772, 519.766163024592, 513.490670372445, 502.626672103298, 531.379935245072, 506.891928615887, 527.445637066641, 506.881283506463, 528.640537285316, 516.153981331445, 525.795917665913, 521.792578322333, 519.08338094466, 508.164993773106, 518.968642778428, 520.575212176144, 537.378830830878, 495.526085410023, 491.942549263842, 536.013510441579, 522.717602042866, 527.062201295834, 520.133817854112, 506.209357349815, 519.955521082635, 557.243637648253, 507.203618537176, 512.931508343647, 534.499222086769, 533.335494799477, 494.623570707121, 529.542358966443, 521.753044845514, 504.582945508328, 528.124138005147, 519.249278744933, 517.251763352505, 519.490276163786, 509.001271677803, 521.951902793253, 523.769215472284, 525.588806639357, 511.264560492511, 524.61659932662, 550.24769729837, 530.889988818851, 486.915949446265, 521.455281023883, 544.115425792289, 522.042343254622, 524.228427388382, 520.24045610342, 526.056930619252, 545.781368578116, 500.747418953454, 516.457458485551, 537.621352255591, 542.682082437481, 540.383305775938, 508.737063732208, 547.527614611522, 517.684528150409, 529.340109856495, 519.54397901436, 546.602986578953, 480.88651566442, 537.417097417171, 508.54912239967, 514.642706298615, 533.221192924895, 519.244010937787, 502.828149712701, 516.75060386755, 548.986022460875, 539.701693739725, 509.808680354556, 491.571461372892, 507.804276859108, 519.008869481128, 508.927917146633, 539.241474432792, 489.293194967439, 534.529822596344, 527.17497536188, 515.492943418201, 514.707067305453, 484.311481175748, 520.145791847805, 498.000596517066, 519.003202487979, 540.226015447615, 510.234752216337, 523.461871480877, 510.134554842581, 512.334494792676, 514.785255531524, 529.750810996279, 547.931639237884, 534.666787067606, 506.556382827946, 528.300760894795, 509.941128357893, 515.703534755609, 493.635843757789, 491.457696731138, 501.216630260131, 535.699391974343, 536.985441001401, 527.988558833024, 515.981861348539, 532.045688771095, 506.112565166312, 534.845558962139, 497.930959307822, 504.839551039876, 518.852736527364, 523.960235909075, 533.816643192579, 538.256839460375, 531.025340110483, 544.088274778431, 523.041479959178, 518.527630585289, 507.653685983044, 495.074434819406, 521.962102969673, 523.419260209597, 538.977212979742, 514.029539895041, 524.924727892153, 540.102900794321, 509.133897844944, 510.933414506316, 516.561268920253, 536.178954524866, 529.395021099123, 541.527458720811, 531.001666544978, 506.503279648041, 490.460794338715, 478.363332379594, 519.503240955987, 540.365667647418, 483.791385322625, 520.696490661979, 529.210797387262, 511.036685233895, 504.526991133888, 511.223456256432, 538.178881945298, 533.543457553786, 529.981203433448, 501.260521527904, 530.576060295629, 530.867249924211, 509.617496900034, 513.377087827316, 514.957986510904, 522.845981157527, 522.496476880869, 531.695592016796, 516.22409709869, 531.305110467677, 535.295582976602, 515.841811274564, 530.25237353579, 521.960203357133, 518.71164941819, 486.276850016189, 534.176033235486, 527.694524131725, 524.466021519944, 538.331855262028, 539.184125076021, 526.138472870174, 538.808196357528, 527.787393490349, 529.628198705492, 520.64085200572, 502.076063177108, 548.516851213411, 562.176200073066, 533.943170268063, 545.497158533821, 548.44992384351, 520.728687949637, 550.723953449026, 522.094192264795, 510.609964348501, 512.316403537492, 525.897872760347, 513.215395497757, 510.260527377169, 513.398750434634, 527.615818653149, 538.627395574328, 526.826473612818, 506.993050580388, 499.883232077373, 547.627949607588, 536.374173931803, 498.715036288126, 538.495179885006, 532.672343044694, 528.305692267174, 513.906865239795, 514.545827240907, 525.890587885538, 502.351846120112, 523.430916302291, 522.447913890481, 530.898837695171, 518.857672132799, 521.476802358556, 550.8578283923, 540.704193036441, 535.721372632219, 512.495145507449, 536.316725371412, 526.884955221589, 517.060812582673, 516.434591565563, 523.303463687935, 515.237498295072, 516.922546451705, 508.131494122664, 513.218084659154, 528.269440376166, 539.401728456071, 522.172191615019, 513.772495026988, 497.009328537928, 518.555333799173, 534.83111576461, 520.361793192403, 538.421985946087, 512.008027979149, 519.406336112673, 519.496501420778, 504.651326899341, 514.518142061983, 502.300783919401, 516.717130743158, 552.945312349958, 515.252753244631, 510.170427669354, 497.450500051894, 541.653423081912, 533.792418779126, 506.670670308317, 502.538825348448, 493.187411102844, 520.6049349875, 509.752648630596, 525.28936998042, 502.104688657504, 528.780514094377, 533.926141031952, 512.692961263106, 540.917082213067, 541.921789476212, 523.72435769293, 490.878668511513, 515.562789872786, 537.65440006306, 534.331853093715, 529.549903028824, 508.218993039367, 506.720102810416, 509.855699596488, 494.935821652843, 522.796684588808, 534.424879688715, 530.31811279464, 541.519999203756, 525.424963780829, 537.413180908815, 523.383912930174, 529.023403526078, 509.907923329678, 564.932208464362, 530.843557569504, 516.150727586665, 538.613770424903, 509.496846385038, 507.684009476137, 492.244763536026, 527.038843038101, 501.310962302974, 520.562121101864, 505.257183846849, 511.848683056629, 532.998777960023, 536.401700040927, 563.868401543925, 521.593204592603, 550.722273997494, 532.665635324038, 514.046708094413, 540.778626985511, 489.628521704581, 523.906771541902, 516.645826879437, 535.007760333447, 523.758674413309, 514.278312722205, 528.450290512405, 530.080221633608, 528.020978546043, 545.809025075322, 529.752806492487, 521.661698386574, 497.696455875667, 554.37318601134, 529.109966432031, 522.978794306111, 522.904712687622, 527.565189906818, 535.134182461084, 517.43489580493, 513.503986908309, 535.376499641558, 514.77307324002, 537.384506457939, 522.151996068346, 550.512433945614, 483.614621966258, 517.457391491357, 522.845840655741, 497.951813408766, 528.734173828942, 526.437829502511, 543.52006172549, 499.898226038551, 510.912769269245, 518.736011839622, 515.986604910363, 531.728980819548, 513.415117312768, 509.534649732301, 517.352209584633, 525.412667848006, 547.115128569087, 550.224386134296, 540.222942053443, 556.226160216842, 531.607660008252, 537.508256165332, 554.420602163356, 493.791301950439, 500.435473972136, 534.988303417665, 510.12300841254, 538.638019839904, 488.354242137483, 508.401521985522, 492.375353637077, 546.448771251902, 511.510596949622, 521.079612978339, 512.232945965116, 529.79251262786, 527.582445635075, 538.256362696078, 541.052879174992, 520.270769571854, 525.586357215883, 533.796542119257, 509.235987609329, 531.216687264567, 518.935400926117, 524.84497908609, 512.304789273877, 523.824498331789, 509.726899480049, 533.373713550211, 516.514348871683, 459.346065799883, 518.63838340536, 502.2334027249, 537.879376076212, 522.284984841842, 556.374528716432, 525.829619027006, 510.681363875506, 514.758184942556, 531.602943368779, 507.119991196423, 539.929905546853, 503.201202810989, 524.191177231263, 510.119824111545, 510.762557588391, 531.448261930175, 522.202396699593, 558.991576593067, 528.981599125749, 532.290020669984, 514.537563484606, 513.485411239565, 499.588449150753, 522.308079677493, 529.908458401551, 534.114420464388, 549.838666577142, 546.567871353777, 490.813946386334, 544.514228994828, 533.050704193723, 514.982323849607, 515.303739373423, 499.075065285798, 532.026994664103, 507.511079888756, 517.25776686595, 528.851843821947, 498.606012059199, 533.142607370997, 518.593672992516, 519.915869388627, 531.408448843055, 504.65120670694, 499.847933245054, 534.004433990226, 523.578951231736, 503.341296933126, 492.854582131702, 521.586661140823, 541.124709848972, 527.894025455502, 508.061881361704, 537.017901570926, 524.912609373442, 549.7950074906, 531.346331705959, 530.897834127116, 533.93425093906, 554.099811760843, 522.886826923047, 518.317501716981, 514.883636614321, 518.358952508014, 545.045476045197, 511.995355606384, 524.049324041415, 491.657651231163, 534.459399526902, 495.020844987343, 520.769495490864, 538.405996775683, 507.333745195071, 498.024923000375, 537.473771106424, 504.477071231471, 523.607257877894, 522.648394085822, 531.589809069659, 521.343017128553, 518.085775858296, 502.256653295075, 518.64227464011, 514.091300538767, 521.620236821927, 538.651347386376, 507.098183000572, 557.725386028043, 553.845751950732, 523.126162297734, 508.221974666095, 536.460607749677, 511.324841382319, 529.284041196941, 553.050867901206, 497.620980562389, 543.241076676445, 538.780168559319, 520.848552664415, 537.101505635363, 534.178510755489, 535.93211926648, 524.768317987101, 540.485483425124, 515.068825760827, 525.744697371829, 531.669170414236, 506.295541920147, 516.123769732622, 533.759190846548, 487.603598055218, 503.276169089647, 536.759769727872, 509.541068975283, 531.099442323744, 528.155203138932, 529.467187938888, 505.747140073527, 523.864852886516, 530.18951674132, 538.3708819928, 552.54422608609, 522.044695800205, 532.007526629657, 524.017192174673, 525.971631029605, 485.884033224663, 520.888037462166, 525.394868025945, 532.726541773189, 517.02806912236, 500.599996922952, 516.765668165796, 538.460792672324, 494.383701523343, 513.128016942338, 531.261854188244, 535.575502884112, 525.013950913636, 523.79939743835, 514.042535231923, 514.260382787852, 503.822635984557, 477.756276488796, 509.001652387666, 532.691896645424, 485.293019848528, 529.571840658626, 517.211251402122, 513.763993170374, 496.660987848184, 545.928452264901, 512.262997199, 541.362515945934, 535.909498173949, 531.377375697355, 537.719679928821, 535.167801922887, 506.058320156578, 526.404756979045, 534.252996691062, 525.94053196045, 519.217819743238, 515.426705098893, 502.798967506488, 523.18751935763, 552.656625782568, 509.224190831361, 501.086389168697, 499.44177300385, 522.55617795339, 516.463937455719, 519.46786881192, 506.725557312353, 516.694941166928, 526.935817317539, 500.086037298475, 539.385039575886, 504.83921899609, 502.414535318798, 528.541779515661, 518.893796870538, 567.115864107055, 523.543526661603, 518.991508387334, 521.484359515345, 554.475281416619, 534.935085197836, 496.537035788166, 501.280523773866, 519.722627308553, 512.217082071583, 517.694135337095, 522.713227857413, 513.086510304638, 539.105815773754, 520.559411733894, 513.699196790395, 507.463169137324, 526.99623848754, 526.825580698076, 553.498460766969, 527.196897889187, 505.324334869377, 515.352422013393, 541.97263497789, 503.162391807403, 499.003865974166, 506.587895668333, 534.043892801461, 553.390904223121, 508.348956869748, 532.490835303509, 556.294002436207, 510.718297843608, 527.897188607683, 529.495763512754, 522.247535623861, 516.558439736925, 530.284868198169, 521.822992661341, 517.304391377447, 519.616261002526, 508.563518072428, 539.67513840735, 536.234745230771, 561.054346136961, 500.735043062975, 508.436692091026, 533.289018808622, 544.243631251398, 549.403221369215, 523.274455822741, 519.198041942727, 510.352312127526, 533.27370282907, 529.431850490349, 546.464376820719, 501.07858967846, 506.284951789756, 516.07232073041, 525.150861485347, 519.410945049888, 530.265130676954, 490.469604906614, 545.16075144334, 508.122335348701, 522.963140508593, 522.933004652702, 536.012655444264, 536.752469655805, 518.970688614153, 542.395187311388, 523.590577553079, 537.688594496717, 529.024593987568, 515.363070176809, 512.764756014248, 499.100984583005, 524.860571827439, 565.579267867191, 530.58310500321, 537.887746148392, 541.114008738879, 503.681503187586, 540.619175982608, 522.650514339777, 511.774792332911, 553.750774276711, 547.654227279216, 513.744532685233, 538.449017570284, 532.330472201645, 506.684089151585, 526.588915891192, 506.380970989543, 521.574963376133, 518.902363513464, 549.579221094844, 502.278415211094, 546.996714047678, 503.895679332937, 533.85188825209, 527.17783165222, 537.496800759998, 540.018052545454, 543.446065656707, 530.485138808728, 511.298425781876, 535.504612965592, 526.021690193539, 538.992986236499, 511.507391889939, 527.793741649838, 509.476488348145, 513.807254236622, 516.717833446298, 539.627771853411, 522.112704177733, 546.0715475233, 534.309592176554, 520.281223296647, 494.65874763017, 516.203308661711, 509.18725570138, 525.250945793951, 515.33629959731, 520.179262210622, 518.192380714637, 535.565759063084, 515.459921183637, 517.795920978827, 529.42706838173, 509.037509835228, 492.232622307888, 507.96414232768, 557.703852719189, 524.375740203524, 522.248311316607, 525.469694021737, 536.291800712663, 538.593016848783, 532.434622785854, 538.851998267185, 499.448617275277, 532.761165031389, 521.180436688335, 546.111563386274, 526.594937845003, 539.600409712074, 533.770747985594, 530.679710348718, 513.727467315434, 521.530764358244, 542.872239390953, 545.886833383975, 518.770288184788, 502.253819178105, 537.881915385161, 546.63405567598, 538.383930678376, 540.972094117977, 537.793733183574, 528.195578135854, 511.742495773972, 526.577594626734, 496.368218484645, 509.63879767829, 526.517487388481, 533.650291593956, 536.241774332772, 516.967297352444, 526.18660675649, 550.128008243613, 529.099281068013, 524.984270110824, 469.116272361533, 521.211501624074, 534.112033956094, 525.634125196633, 528.354230558041, 502.808816254228, 549.296581285308, 534.073138169964, 514.907223733112, 508.215940292904, 535.104099686659, 534.268747328866, 494.717020378973, 527.054086819083, 505.163260953145, 516.734338524803, 562.771123160999, 504.99386717673, 523.756467220725, 529.267954709721, 561.401532435268, 526.040643841542, 512.089497112065, 520.876975691699, 509.546707285661, 514.052459625364, 547.776292845229, 519.749319783735, 534.383686090013, 539.101925898404, 510.94230013357, 560.993683278172, 527.859926173083, 552.376224927182, 549.707712371616, 527.970865659014, 538.735171997829, 500.77733616838, 535.998745486169, 501.581551739684, 522.265333578201, 501.639404801498, 490.640205986987, 510.40113601175, 514.646007322251, 536.647735652767, 514.63827713909, 509.967905153667, 521.891741079352, 497.29092734429, 538.357707549131, 533.114243159467, 512.424429139031, 514.292916549082, 532.899715262388, 528.750467408917, 509.897840992718, 532.166649281231, 507.846796543886, 527.226750625976, 488.583201337395, 544.175550141844, 519.826092243001, 538.87794836868, 537.718901473931, 524.063362266471, 521.656961728002, 534.637868271499, 533.49627278317, 522.810873219962, 541.771167093907, 519.339835920183, 525.465725425554, 537.569130003796, 505.738596351796, 541.437638486639, 532.908401911974, 500.353401466839, 502.877221863526, 557.12017765736, 506.205919826796, 518.900528930005, 544.017667603058, 526.112650535004, 513.995816708132, 514.484377050195, 503.105848906218, 552.282821483061, 518.160344528761, 487.588645770625, 529.597719361925, 515.086942160205, 523.049082486345, 540.315415569768, 521.022042742274, 526.4482432432, 539.587011022177, 528.631657037467, 514.883354834833, 499.860906221159, 523.308748324594, 513.308686826745, 513.51312095556, 552.841781007503, 531.429509532736, 537.133605371483, 531.780444860629, 520.342988140909, 520.739360998818, 520.174951854334, 506.078701300646, 522.891872774422, 526.830551166481, 519.194811383117, 517.86347363513, 524.155385629076, 538.494625527036, 514.671398417875, 518.30296466907, 528.681182386222, 508.235784284878, 526.819089994002, 540.699500817167, 516.97703618779, 536.501069739503, 530.27650243476, 516.033962868152, 527.092568136124, 514.247671116439, 509.563055113083, 514.274853198937, 523.849535714561, 523.475264169688, 519.051830483163, 532.433092921834, 532.637138284646, 507.019565032528, 518.591963839745, 513.235329469054, 535.143405982328, 521.961690772179, 502.222267864586, 527.26449785851, 496.785456193169, 549.402817262435, 504.261082637099, 502.569912087316, 517.565659196403, 519.673782389462, 498.516558582815, 548.685751890786, 537.941884883341, 532.14786393843, 546.734341685506, 527.570130788738, 526.391256790516, 530.843136945128, 499.106107200111, 505.728454610823, 496.857661819488, 504.396126177171, 527.022477401835, 516.540534707948, 517.029295190881, 519.425740328242, 511.636430934116, 527.566436574264, 519.288920527039, 536.713758380918, 517.468126330714, 525.605055569181, 516.565308856192, 569.485118422612, 506.786335226885, 517.887144213839, 527.374207763342, 513.539932841761, 512.426321187041, 535.730467078177, 503.182456637657, 519.872294367013, 515.514634424037, 535.360162840086, 508.924118453993, 552.005075106248, 512.209199759633, 526.2802708154, 532.630727958946, 525.421999215827, 513.78570744231, 522.481206050933, 546.355030855694, 509.634570804718, 492.836493799609, 546.908356966134, 517.830450907663, 527.954322646198, 553.552812452369, 495.504623163436, 567.639868401525, 537.716920006093, 530.728169570637, 506.618116895544, 507.256452686971, 518.528107346556, 520.32418485799, 490.735627817124, 545.970734496302, 554.966706596726, 537.660568020899, 514.313469416374, 543.76615535581, 538.968752948905, 526.681790482214, 540.635995475139, 525.167979016452, 543.119004459038, 522.311164001377, 508.298327041963, 501.858014590353, 539.955559248659, 546.181958513969, 534.957665378656, 510.605862564159, 507.952614424073, 540.738929366929, 512.010920511647, 514.822134964001, 537.606104179511, 521.371712315909, 522.859721518215, 492.401146087222, 523.414883632872, 546.042235134657, 528.097496773083, 503.044481275797, 522.06471958719, 535.018790173685, 566.607739242788, 515.887884563721, 482.866129044538, 539.417544705183, 529.103260838324, 519.976681621359, 527.406917325289, 530.980650741593, 502.072577333543, 503.377094288733, 519.588508325176, 516.284462272341, 541.371576481254, 537.882975239625, 530.499669427348, 535.079244836938, 511.765911285532, 483.736453942706, 491.623245523425, 553.978935565461, 504.261164914186, 555.143558673233, 536.082217867847, 492.523932186335, 498.62857218619, 539.43272884487, 502.79183514924, 540.750656449865, 533.337079819011, 522.314048106955, 534.78956207247, 535.483092378666, 522.731747895851, 524.664222856154, 511.286605710291, 494.684722350251, 544.051992437872, 536.602971299744, 515.326910210447, 560.838689742216, 531.929283187904, 518.321442179402, 517.399921962707, 520.688934233914, 539.047575115838, 546.055531696095, 536.83209021216, 521.69399009169, 513.615253978423, 526.983721446147, 532.837819250993, 506.423082697581, 542.24019117555, 510.213561617119, 521.576013052241, 543.917213180496, 555.365022265441, 544.445511583486, 529.648214185181, 536.588994737595, 515.376531899776, 532.227150338315, 555.158651548143, 497.817336338962, 528.777237306144, 512.029320252726, 529.861333031287, 524.488367341971, 511.6997849289, 507.462755757868, 499.315060002715, 531.371845411314, 497.592400464926, 487.756367100488, 530.304682531953, 498.394236389735, 508.612885096096, 528.402753704711, 519.289307069488, 514.547890320471, 559.857905512835, 515.240486899176, 551.908669291135, 524.603468153609, 510.949511071671, 504.23158555379, 555.125981796583, 548.375433431115, 529.241877341726, 510.162269038189, 525.138607719269, 536.936080046127, 544.317044165919, 549.703857580316, 539.7321766809, 509.076311055763, 532.477578311833, 491.745588308936, 511.450207502068, 546.26406798392, 531.002410734874, 532.774646128588, 489.713190248377, 547.407439616793, 520.032100140135, 520.985836399615, 518.582126741461, 510.776583687662, 516.109321537939, 527.786683319921, 532.909169296446, 528.727536366681, 511.336059005369, 532.857437021901, 530.318194689062, 529.097402085362, 487.858278221403, 538.720345684815, 511.465199655681, 534.605872246841, 534.992489696501, 537.286013934019, 500.902259272992, 535.252834035153, 521.452632006563, 533.728873037659, 522.241638393382, 542.27334131642, 526.391054089487, 531.577688183888, 529.923194374532, 530.258123667977, 542.320613780366, 523.322836438978, 543.812512346407, 525.793467711012, 513.368370040089, 524.401850474834, 505.297165947779, 507.392066424542, 544.432424428383, 514.001859631185, 529.122559586421, 540.103625903716, 542.214357019449, 522.086682375033, 503.582046019688, 527.540252549313, 525.097200877723, 547.481716631248, 549.995681587954, 511.483661308533, 546.14357436145, 496.392255251358, 509.867470609668, 505.995989092166, 551.03070924886, 557.46913605985, 535.314164540744, 497.136374576661, 555.272578572927, 505.86194906485, 516.903612020453, 522.793891887178, 544.743172126269, 512.245461998887, 502.874069252037, 549.79308707406, 482.795159572359, 531.310194898869, 514.035584900863, 517.114417959467, 501.759572971384, 507.290100427828, 549.420563934185, 504.22337014188, 497.246919308424, 532.176500847792, 502.474843653752, 514.919785660915, 507.695616942242, 528.53497982665, 492.183760707419, 521.109135258255, 503.718680641672, 503.302327340778, 524.524716643625, 524.317827252777, 542.913572558109, 533.839886403285, 529.846982240434, 531.689307176655, 527.935607407254, 520.59326659762, 492.813723811565, 524.326980051919, 505.134484367544, 544.935203705215, 523.601369199333, 531.037167621479, 495.651340575058, 516.19018487894, 518.482483519641, 511.969383167322, 516.335259119201, 540.425614650428, 508.143832087145, 507.897514505434, 552.303759734714, 524.67904487787, 528.753020008121, 516.076451025853, 509.762105907291, 537.751240988534, 523.440168916014, 526.369885589102, 505.407335686646, 520.785356885166, 511.328742212585, 516.565172202102, 558.617555606621, 537.294874002507, 510.793545368068, 504.14818902042, 511.836307448373, 530.237921674782, 489.347573796584, 524.086319306958, 545.304077897773, 552.435021177224, 494.497820061756, 539.937587884958, 552.673017199156, 546.509637320285, 515.045160732431, 524.657719716333, 506.383777212177, 556.438742212144, 507.055329904636, 535.237295806802, 496.092650776117, 529.434341769808, 497.378083325223, 545.369774174575, 542.421885556062, 517.829562902269, 521.847068328567, 511.99415875574, 517.394477975679, 504.588671431763, 520.557432808562, 508.904323047769, 487.177722261174, 549.845364426519, 541.410893714158, 514.990660432041, 527.874703047647, 525.832795183651, 485.850792679369, 519.176824073773, 500.608125812378, 530.402506251554, 544.691575520032, 522.151137599941, 531.091638906621, 520.576261410123, 522.805952998111, 508.198930597691, 520.483457896981, 522.916269315688, 530.235771579645, 512.543830324577, 523.867495228616, 490.17583162146, 530.08308633143, 527.424339201924, 530.539166550507, 541.608869700291, 518.772723698509, 534.162338163086, 520.822902541066, 529.694580570411, 542.304782039247, 528.170106885169, 506.023390306605, 510.117777777989, 525.24524788614, 533.702597175174, 526.937683386683, 508.507333729455, 511.530306441803, 536.668338109777, 525.436760455039, 512.437434128736, 520.305625495482, 540.42228992183, 531.823179726493, 517.084999075596, 525.64708703661, 486.856887932062, 556.712984689823, 539.54056711172, 501.227311807331, 537.23865537374, 565.739348609511, 528.907405014921, 500.703660593236, 537.80530821573, 516.017940016255, 525.096673039978, 555.983133972808, 504.717858578323, 525.74002474144, 545.016974728008, 522.605167739763, 531.248096097795, 523.512090473499, 549.841903778179, 538.942459154018, 524.457148694822, 505.6148683475, 532.475131919707, 537.778601998246, 547.795863479497, 516.099450558881, 516.355773785072, 504.047213496693, 537.039352168613, 540.183719080591, 548.13970228015, 508.048668837455, 537.485141874396, 532.70839558087, 512.754954519602, 497.185552506228, 525.918730426346, 521.256525760181, 533.348809843307, 517.721330837679, 509.427694494713, 535.569172420535, 502.341310699102, 510.380912901269, 511.063722298871, 542.628019042267, 512.061310104265, 484.751927902809, 529.548835310188, 505.204056838313, 504.325536486155, 514.154544679894, 551.24045672495, 514.181540573959, 521.572461888186, 521.095704685213, 491.432347981656, 522.379447160756, 551.758324407143, 517.224125173058, 512.291134094037, 517.811879741859, 536.108716066502, 520.605156045223, 551.048874966747, 511.418272578629, 474.417233431361, 523.353374578291, 575.98757175529, 507.771437420015, 541.302403018772, 534.739793524652, 534.696581620364, 566.939181233013, 520.005097974224, 527.415682909193, 535.980972482874, 530.574586508627, 503.179958428051, 534.154086704328, 515.54515974808, 545.196862771396, 537.359527511752, 516.156006320311, 501.100923925913, 546.935627986116, 528.033014711685, 526.748030953544, 484.888691988863, 514.903638729617, 512.019967247426, 552.174441920005, 527.031925235361, 474.312597962208, 560.621244037077, 517.059166653627, 528.369472239514, 548.964705659783, 528.400902241405, 530.763051864689, 546.247697507249, 533.057238277629, 494.653098871233, 522.079616432708, 521.553686558617, 529.218389028345, 528.20642085424, 538.738823061189, 494.469963776001, 506.655705688, 559.461823868001, 523.566085744033, 524.146984723216, 520.472742286306, 530.3784553231, 528.392120762453, 479.307826885858, 542.373728290169, 532.925561748345, 546.615680038732, 509.367014787905, 526.4254677246, 538.877152379232, 518.765252556649, 511.3197097506, 528.756930936089, 530.67640432496, 512.674566785778, 511.384698805168, 508.056112532635, 534.433285556801, 532.401153713416, 553.196837659012, 512.513586899314, 545.663617857809, 517.707332893702, 509.608644154622, 554.268265486135, 533.58530280389, 521.299578164659, 506.399359238706, 528.044612332087, 509.735165173088, 520.544891038358, 504.793719676469, 526.086179660044, 524.697148554322, 537.635788923538, 525.381781576192, 510.785528505837, 532.662611144335, 524.799605945765, 521.067797235996, 541.014175707319, 529.754237668917, 521.7716008834, 537.219896870255, 500.981260876251, 534.710247559222, 532.149821150888, 542.133341884179, 528.917688320176, 532.736224024952, 539.73172181827, 533.598585717669, 492.241257876401, 526.368759330906, 514.319344284278, 481.556424677139, 522.390990526581, 517.814329869535, 513.297286721915, 542.470863795496, 538.254305080551, 532.592237598849, 501.271895722752, 522.449524996246, 491.445616111088, 517.005881558177, 493.637820322886, 542.023586436397, 531.173462827147, 554.159009158881, 525.603920492419, 524.757735811256, 550.984912759958, 507.4903603776, 517.427955408876, 515.63711534658, 508.279930902467, 515.972063639385, 537.062303257393, 516.43931738498, 525.84640420544, 513.450931078309, 501.194658583418, 524.824088772049, 509.768066569362, 531.67147439006, 519.269905439739, 513.976865680406, 497.944486869306, 530.144146431119, 515.54615366541, 509.1620113308, 523.893745101102, 521.892808896954, 504.071199213683, 491.795568813325, 540.494103560637, 509.173313249821, 530.227052811891, 527.778453713075, 501.380353068846, 519.303330116184, 525.064207431072, 527.74529967168, 528.620508813402, 522.097717433309, 513.867066097944, 519.042079110906, 506.525481552051, 522.375156795812, 531.18783218908, 536.891005729247, 539.220570906262, 522.169548123471, 556.720255090241, 517.248678942028, 538.383797980512, 475.456755367602, 542.642021170704, 522.707205819375, 540.259084348232, 532.239098313663, 498.270643416007, 524.49811518762, 520.043891258572, 539.592941081839, 567.440876865335, 522.86851797942, 533.660384299546, 501.4928122842, 523.948916072074, 534.926815539313, 508.483128177178, 501.963276384754, 521.651638346599, 499.588837030821, 506.182464202039, 542.813019374198, 521.915183374678, 517.895866709041, 536.37511163114, 518.240112166656, 523.247042881375, 549.116447581597, 486.304611571362, 559.268016407993, 537.710901490887, 550.518126797758, 512.321330925861, 513.484645163915, 510.52524328649, 519.775760334997, 532.694061966315, 520.427794427421, 518.873757247978, 528.904438005589, 544.256581313846, 520.264101173162, 532.297194291529, 534.373428378475, 516.439892437231, 527.375525806134, 540.43653375814, 545.237448882864, 532.931654311331, 541.793606219854, 523.216268081183, 510.726624980908, 491.361175454221, 509.803987917736, 528.723692953576, 514.413393302117, 522.717561169492, 552.300073662478, 530.992394032822, 524.886460568918, 480.274896316046, 531.122709572412, 544.884185735029, 510.785196836429, 540.521262646611, 506.760099857437, 511.333226290661, 499.872572020786, 540.095361899012, 521.403530156553, 507.6725411794, 530.983170024463, 544.644332407525, 530.80173453184, 504.377894547463, 514.207604114461, 492.391330272884, 517.406641169728, 542.720605463303, 501.179413505131, 513.217940967963, 516.955665674377, 534.674071721082, 511.628241522103, 497.637210967974, 543.425389581337, 535.923456846747, 482.88206123037, 523.389848225493, 527.213752801492, 503.426244807385, 475.449674279862, 512.600700431384, 514.679360184835, 536.994186992324, 505.455888610016, 510.000969750536, 487.985872403133, 504.628307431625, 528.077807174115, 530.091608842735, 510.648264073224, 513.637895362526, 540.041578955952, 537.308135606512, 531.279604496915, 537.641491603773, 514.372328634583, 525.34714311052, 534.451083399346, 506.697118904208, 516.619770544816, 528.441599667854, 552.602459150046, 551.450385443978, 539.496770057564, 529.399754178721, 534.423418075968, 535.013130649003, 508.22446232233, 536.590725107844, 529.539947989936, 519.159365992075, 476.092393156874, 540.322878793861, 540.319142554276, 527.598678496999, 505.647860512236, 547.959221513204, 530.306744338457, 537.403432707663, 563.877734813279, 523.290273009843, 531.202654613378, 509.190929147676, 516.291001410661, 531.123278394821, 517.580062751689, 526.149617735541, 555.384141520787, 521.063102167666, 521.312941526863, 519.734178352899, 521.055515874173, 522.841108230518, 548.018659089877, 542.569606057575, 537.177261627487, 508.165259612978, 557.677195812177, 515.175237248786, 483.284324531553, 514.672023605101, 521.082856530618, 538.770582610715, 498.200349292034, 513.160004829392, 548.501383564041, 522.905124607781, 523.147203089532, 514.510310724278, 527.100877503272, 502.196696613798, 504.521767701481, 500.105062158017, 517.080189660778, 503.946427951045, 527.737520764492, 541.811500506675, 530.005749156389, 530.035176539728, 511.795807749087, 502.540788938492, 529.41217917845, 496.480148080583, 502.186019994035, 510.91463615554, 515.897726429516, 574.757477503405, 545.654673719408, 525.327600669112, 565.109341978774, 553.773818469617, 525.230339597666, 523.901603351324, 533.384909694698, 531.248421445422, 490.614943831462, 506.988135521332, 537.245861538548, 525.886806065189, 506.173367599152, 542.528727824417, 556.478452968398, 516.427432857949, 502.422378021083, 527.22904785188, 523.343346046876, 519.270454671549, 541.460199471003, 502.240209934794, 529.395591290688, 487.049685409207, 541.902308986484, 521.589065910544, 542.235560749685, 510.778370918703, 493.692241447078, 519.656702786036, 494.58289020936, 504.186375214726, 521.241057234732, 528.122574573109, 518.678183215345, 517.217190828984, 515.512477222012, 534.334005410896, 505.476412044089, 502.919351247084, 518.934119837076, 525.636050009583, 510.769439666971, 527.573921965517, 510.383947800568, 508.952677206882, 526.074188976116, 541.74846644106, 536.382640418358, 485.28634971266, 540.253758880666, 505.448292358586, 496.75151712299, 498.340491578593, 528.139181825036, 491.848509063423, 501.75130373386, 523.713669192757, 520.181117093003, 515.831475020301, 540.756285697343, 552.740505257657, 545.311329640317, 514.910793129552, 554.204002163925, 540.195303050083, 502.011818950602, 486.194488805203, 561.182814095883, 511.700838613938, 542.279336750441, 525.506189284185, 532.707399256703, 524.354945116825, 533.368836120188, 510.139407771011, 532.65798063504, 559.109152449461, 506.097339698765, 513.290629599237, 533.617302008129, 515.289956426079, 516.682551856523, 509.505948304944, 521.666652780506, 476.490489415945, 513.865895481047, 541.381306599474, 531.86842097597, 522.677861817069, 525.162447499977, 533.607021770767, 527.031370472877, 512.300382544153, 515.347707303698, 514.969940205995, 530.481826147728, 521.346285587775, 500.566437979809, 553.321527706999, 554.102752739683, 514.779035436825, 522.051801947503, 480.078246910927, 490.211484855112, 517.122404696169, 528.301655706491, 503.774603563339, 535.866628496129, 535.265565440391, 484.797103654877, 512.208908028996, 533.764457125498, 532.45365989064, 507.64463243792, 519.854928729708, 517.503149531598, 515.736968836624, 526.634253852504, 506.511166280476, 539.732784890213, 530.664544880419, 529.124975614314, 513.024429750561, 471.985273922703, 504.954003884786, 526.345463614562, 503.553786547252, 541.852051109318, 533.861464954387, 524.323565730685, 502.83678060653, 524.536123897944, 539.767660420358, 525.234016193812, 517.473684991469, 522.663793505482, 506.217835783396, 532.376833677524, 505.608866338554, 507.966049907536, 516.525330725265, 510.599994667001, 529.195246331445, 521.402705368363, 534.586808018638, 503.826046212441, 500.601125760514, 522.184022686587, 519.419502771691, 529.466456142236, 512.185671121933, 490.218515770061, 521.074931597193, 510.168347473882, 521.580682923682, 551.462641001745, 509.611365773628, 536.883553841859, 532.53865703673, 506.66526591276, 514.370398358154, 538.079931623229, 510.817071581211, 526.250788555993, 551.079638784726, 504.20039303804, 531.948442458394, 516.918361352142, 510.515720914862, 520.957885372958, 531.559997989718, 534.724016905508, 515.492989846686, 507.862803949091, 534.379652355315, 534.091734325136, 536.687564828521, 506.087984361157, 524.849551387135, 514.450813310515, 539.502257684346, 536.826645896861, 535.61250500539, 529.287567702798, 540.05538230047, 506.331632256099, 501.541488440293, 534.381223519441, 533.937199223036, 499.08487898816, 510.530542209457, 507.725817299475, 512.992834915499, 531.655184712973, 532.521136644545, 501.647678475218, 538.383390245217, 550.982587879562, 528.80183713022, 529.287322091964, 539.180185266711, 524.098072024835, 476.897020390098, 563.781888870156, 515.646730645783, 557.501298452369, 504.383161862363, 519.42509342219, 533.932698402811, 537.490338234488, 523.994680727707, 510.936360610289, 503.946296270688, 544.216454198218, 520.64790481161, 497.653108645502, 483.829499243565, 508.412786120052, 491.649841693624, 538.489061077965, 528.164557764522, 516.206697619126, 502.286738447954, 537.44341001352, 508.050491286521, 510.200241387694, 557.739357019256, 526.907578891038, 521.233991584348, 521.180069021683, 508.691610317634, 536.067870277201, 517.841316109778, 517.709379213724, 526.229889715753, 543.901810366848, 532.751774607413, 535.24169617584, 492.197333571199, 524.242939135961, 505.266362717956, 530.142681280079, 494.396530230088, 512.11883955924, 529.457038536576, 517.679640824639, 549.092508285995, 531.455029902731, 532.3622604477, 529.547071504043, 552.437301487982, 511.094830064764, 518.290960015349, 514.631938261188, 522.504022883064, 523.844934759013, 517.334527194201, 512.836110640068, 509.746312511739, 535.96940196275, 524.718247647252, 528.740113099508, 534.31389164478, 525.514481210878, 528.393448094442, 508.939851827316, 519.798391664961, 529.863414941444, 553.393652582512, 515.804736720436, 534.690687851866, 529.433270518168, 527.784108159705, 526.773256446777, 532.820572871122, 511.310398523557, 514.106273417365, 529.32185629095, 533.680386521932, 529.722891079511, 518.90235887539, 525.791583266311, 482.679317810916, 522.294212366145, 529.50111432962, 509.468600887926, 579.032094646987, 496.074078649035, 515.63071315358, 527.158318946218, 531.560070524161, 548.554288956172, 496.182069386641, 530.614811864745, 534.601147392451, 533.273941268075, 514.228224613786, 480.138119150231, 518.223729226189, 481.112518087763, 502.749600622447, 506.919523969473, 509.642328192946, 524.974549740107, 520.196272244066, 540.313929216415, 520.069007682358, 476.805480046373, 546.309143706803, 505.365894211253, 543.763436386841, 525.904036877352, 542.625802377976, 499.962082168826, 537.056952978722, 535.658119712603, 530.404508123295, 531.560780144953, 512.232043778206, 526.064071328529, 546.262043120853, 515.811211937875, 514.805362679552, 521.851781881468, 532.429579793519, 533.569640126513, 534.413857985795, 546.821457464009, 463.552169597549, 548.13901823282, 542.931573981858, 546.83487227551, 530.482303460543, 522.46690531941, 521.692858741145, 494.802519110474, 517.811931031417, 515.769405913233, 510.119155630945, 525.264473775477, 543.707602058777, 516.104767441899, 524.070684524464, 516.464960415529, 491.709773981349, 500.821622170317, 515.843216755751, 532.820067918866, 513.841058813694, 525.189613283141, 537.835396302381, 507.324610027723, 502.946723014958, 518.005231785682, 550.927893643404, 543.621214499616, 520.065814981225, 525.440178247646, 511.710172456619, 527.436977470325, 521.919841060189, 557.469247143882, 526.506018814466, 514.684673552705, 523.999771263116, 552.367394390177, 524.979301131403, 521.96810615938, 512.752903013386, 537.717715440305, 555.92108780395, 515.339478555416, 517.497572773224, 516.102575954778, 522.559384664645, 540.696813267705, 492.270432137951, 521.722209922087, 535.476398494998, 534.771835550404, 510.739580659427, 512.073732491469, 524.774585114035, 534.668104961153, 530.415166463729, 516.331253209083, 510.323142267845, 542.210947214583, 518.974067421488, 521.844807539753, 510.506465111695, 550.455808959649, 510.262132639949, 515.989413884756, 530.37366255188, 521.693739875479, 500.121035255287, 540.735690823277, 533.60542615962, 549.806248789263, 536.792903010361, 503.446318117143, 528.17084474929, 514.496067458525, 515.992409783587, 562.629680043834, 513.878717767486, 511.189013637478, 530.90167959017, 506.919438693763, 527.499511706416, 511.798928168337, 523.4516214887, 505.5125340301, 536.042610834614, 532.982240265106, 529.183908264405, 497.739571014191, 529.121192097342, 493.008937518316, 506.798693314289, 506.499160119095, 507.998454730764, 526.687816530165, 536.594880835868, 518.239804804749, 528.210215728241, 516.112766772692, 527.522078960695, 541.630695526405, 509.980096715268, 533.730968413856, 541.063545527919, 544.684845659158, 513.70575989002, 529.217443038248, 518.275443651809, 531.304021300183, 547.532191858837, 511.038767661623, 504.62504163929, 530.55380615051, 523.860397927269, 525.219057832178, 514.212101439037, 521.453814424868, 517.57113922739, 534.011890613918, 512.778142002267, 508.3014622836, 516.985384494591, 548.691001150025, 496.787369761652, 513.270960214847, 504.456548609293, 535.966791156325, 534.001655340113, 523.519838444696, 518.202630224276, 530.495375771197, 539.250624270567, 564.624286794138, 511.913755679321, 512.073536567241, 571.150672021919, 515.23802552208, 552.671124173097, 531.697459880936, 533.968276515881, 509.823365937433, 541.906475926863, 517.955920210275, 511.123506766384, 507.500384196892, 506.288302028503, 519.62727485211, 536.389886213385, 518.733583609417, 540.583210405447, 509.774836427887, 506.703183530065, 513.203326864415, 514.722892260075, 506.481473720387, 500.083736033672, 522.922404950331, 504.653701429664, 548.688738246726, 533.798334785589, 537.481505213658, 498.215937114345, 549.415891656266, 514.528155731624, 505.93882407509, 515.847417139412, 520.19335424502, 506.625359646482, 511.005084452259, 537.51282987513, 497.82322628292, 560.501750831582, 528.595271965561, 519.374864372645, 528.357761275483, 501.492755307524, 491.517530072836, 529.147274675398, 516.768949971458, 532.261961075989, 505.972778083734, 519.889476820269, 553.143622324394, 524.059303980572, 556.387416877372, 484.717612910276, 495.623926899153, 507.454073329249, 516.83127137998, 504.455650837212, 525.305801293144, 521.42758883914, 506.458392039341, 508.755031839969, 514.135276518321, 558.482508733217, 526.97236992442, 519.817442614364, 539.321650293398, 551.030216298211, 518.224348815714, 560.254192040339, 536.594983480606, 526.193164318018, 538.710433806998, 500.65107595599, 526.932153695104, 535.170597844346, 511.407848221814, 502.206484662527, 560.468580905458, 543.76899985308, 513.98966987521, 518.187497241627, 521.092344823713, 503.803912211136, 542.075045357877, 528.530175403163, 492.602019267149, 495.374642673015, 491.696106332668, 550.316803422215, 519.162937267762, 513.562709326397, 554.699614880493, 493.318185488475, 518.296466406803, 511.694905921072, 514.19543374825, 521.393081444069, 548.166097091244, 524.659533673866, 548.368576673954, 477.651441444102, 517.032891201893, 509.69138880233, 506.605806969129, 537.343389237563, 525.043449767673, 539.500013376942, 522.368279127648, 521.005760687244, 507.024154240304, 548.262898731681, 528.609311227859, 551.352726029494, 505.843179939561, 506.08764201372, 530.869689668152, 538.694905131211, 503.989119570476, 523.08581208801, 537.025908834963, 542.863243572174, 551.057194002043, 520.829565426433, 524.617425877912, 518.14291388706, 490.781032060743, 518.45565535162, 508.485326018145, 502.340683876459, 517.410590248766, 530.95068875771, 545.848640707564, 541.476335372363, 517.2147078149, 524.196625156715, 496.150442012853, 525.073401433803, 493.172608854422, 536.979040511786, 531.964579468672, 537.978696328787, 503.289523811087, 513.537861317493, 552.466700839266, 519.172857355709, 550.278132172175, 527.441205272128, 548.942397343944, 507.614422126294, 538.771044370275, 520.696539230621, 526.581760806731, 551.881594400798, 521.535423589044, 512.474168946318, 516.441085495885, 514.592619266283, 513.821143069589, 516.495625643526, 533.029345317372, 512.031939105401, 519.634837764008, 523.795617177518, 496.421248136484, 538.55540393433, 533.556009184252, 529.957346817139, 516.864609473576, 549.855547802995, 535.727977500082, 526.187365449741, 519.647222021109, 497.822708027965, 553.470226415753, 500.567351880473, 528.884506871574, 515.278648496677, 524.121210865952, 505.29699440468, 544.17372078175, 536.843964489626, 525.364131911589, 502.082136797969, 546.570224452988, 507.503296312979, 520.574680220468, 520.006563845096, 514.303240686813, 531.418443349741, 499.534662599199, 490.850154150251, 510.906874500003, 526.978022445054, 525.138601091409, 552.793026206774, 534.138708582924, 535.612157309369, 529.77131102725, 519.715523384211, 523.793836977716, 538.314329306309, 549.412044243378, 514.970865806983, 499.157856801553, 526.331508936262, 528.291563992082, 532.90529601193, 521.147269307563, 527.621625810943, 528.57638448371, 506.386844906361, 513.857502380849, 485.699481845142, 505.686127822251, 522.92088207983, 529.98817224077, 548.493465306219, 535.038935992335, 528.93477349926, 510.499431855859, 537.755303935783, 508.734840664722, 499.895138205868, 536.123772284663, 501.130944657829, 504.2536913635, 515.524244361306, 548.554444275208, 525.041822721989, 519.099967897734, 533.478979933057, 539.866440621965, 503.866829539077, 518.67297423719, 521.17743584421, 521.343891114614, 544.62435208895, 526.311570868863, 522.402521619912, 531.289948396354, 510.49710463193, 507.186070151079, 543.011685722194, 522.710827996252, 521.557019635807, 508.888259774427, 533.45994027701, 505.410387619772, 514.170964413846, 538.785036831007, 501.512777224198, 534.957433472667, 516.137260126051, 547.989400690955, 514.869622901905, 489.80870283033, 488.953818692078, 506.432756095034, 510.449345963208, 502.961861957813, 534.594372518128, 525.152747691983, 535.917006337295, 511.140908768388, 533.004964342, 526.594786149418, 515.13560266981, 529.510652258038, 520.403877551523, 515.121725919769, 505.800690649401, 533.008179026124, 538.186821029756, 507.871736271734, 509.435605708515, 530.216792440279, 529.514438018103, 541.474207971246, 546.356817113811, 507.019132139917, 525.143798512894, 517.295469816157, 516.163935483769, 521.286749123971, 492.130527679594, 529.400512224511, 522.942234154169, 524.848124899187, 527.363636006636, 532.150993735705, 553.294735559753, 539.869182485224, 508.729105685754, 529.759252638484, 518.460230522073, 515.302685708869, 512.871516936386, 500.30478225882, 532.230711180845, 530.329617296439, 535.891642447876, 548.820944788137, 538.240089238519, 520.162094052843, 510.141653413511, 501.461836636929, 502.931428895342, 530.025899245001, 564.757589901452, 503.079109232049, 530.846707292792, 516.853319086435, 490.092594431945, 564.632151918832, 553.882914447627, 535.289641657378, 525.337354684746, 535.475378273089, 525.897312959137, 519.656844470937, 516.719498735643, 534.845499543715, 534.770596984753, 535.844553612777, 526.501551839228, 532.322171065373, 479.212111221482, 525.229959220566, 495.397647127208, 547.711362332101, 525.819060509666, 516.66281825896, 512.634538432576, 528.023299314569, 511.758764149284, 521.116383433176, 515.013440686623, 502.615335729703, 536.065503522447, 543.439218734429, 537.099483824921, 513.080104700306, 534.956060755665, 532.11156780146, 516.987212132729, 513.806328751562, 514.290780956699, 514.780375172546, 517.550399482807, 539.295309625036, 519.815836102995, 497.512564922665, 516.819208990128, 539.569864194831, 528.041253535879, 553.142563515731, 519.974883391427, 527.239072949507, 553.215304904418, 537.106035150731, 516.755995817947, 536.537559162366, 532.41048689141, 538.505378211306, 492.31000053669, 537.480682561537, 512.635071527567, 515.683569369025, 517.808296857948, 540.677035587874, 534.236418384688, 533.487218102274, 513.013765093791, 512.665497405156, 521.100820767336, 540.680877261288, 521.739629317337, 555.539341758307, 509.933794542667, 525.642461741259, 532.353290248084, 526.579830260312, 521.715348545079, 518.803126050048, 518.532923006443, 507.521910986013, 527.451752782202, 502.156855347886, 503.377031968941, 536.857231415702, 541.520249986573, 545.724655757299, 530.28881939382, 503.700226859209, 525.228167745286, 536.122838916632, 527.185269506453, 502.531120560041, 513.902265645057, 534.907031488638, 529.281315638345, 512.219047915852, 543.256108797287, 536.529025049223, 530.665878922753, 560.730957485446, 533.687431197442, 538.73679099173, 498.076802270404, 523.117058741662, 533.895264271495, 533.830414526788, 528.951111355509, 483.597373876744, 518.609009549499, 523.735658917586, 514.983137918897, 502.698011023353, 534.830439179437, 506.855748736493, 529.554515281553, 547.916273803632, 545.230323655699, 527.257678303971, 549.050964747893, 519.297279885625, 525.094659890551, 532.505330950881, 502.295359241195, 503.499573922911, 541.9677404955, 531.115719801599, 534.549263754172, 551.149525103351, 518.98782253626, 523.382524958975, 506.747878694433, 527.644715933856, 500.342499549936, 531.502409703506, 521.848792691586, 521.467945678977, 544.555498482283, 530.462068538005, 524.4147497955, 519.235644667502, 537.104590065426, 506.103263319933, 538.621810309775, 518.738231347598, 513.216524949377, 517.58816595609, 520.873342045513, 517.927025617726, 545.116219455756, 536.179689855567, 544.788899255255, 539.387640456569, 530.467033926257, 550.174081121696, 501.623747200103, 507.015269171553, 537.258036977975, 501.171187211977, 537.651284880141, 526.551258939715, 499.327806483802, 495.968679125038, 506.138623104029, 511.816271413185, 550.389445561757, 519.286480689406, 526.843311345704, 512.945434444947, 525.785651906237, 518.019762116123, 529.705128117491, 496.563399598965, 522.122523523535, 537.873920736207, 544.898024415807, 494.481160955123, 512.435152540719, 530.564701724097, 539.313021372684, 515.374701719502, 526.126710437375, 520.133774513365, 541.414801010873, 528.918789489108, 533.732689596456, 532.660261589166, 513.019407175204, 527.749640133927, 523.740855403198, 530.839948621706, 486.650546021302, 519.906853289064, 544.37296738792, 537.964819354837, 527.024550402453, 556.674080600784, 536.173216865346, 551.147462154742, 504.939719072086, 533.672072635463, 514.880820411714, 502.434242907277, 554.076302833319, 527.376101870553, 542.321432138135, 524.055396193378, 534.007177880874, 533.244360339763, 517.945766390377, 531.259861248039, 509.79004088742, 519.526941872453, 509.96513410676, 541.671866950253, 530.997752315062, 543.087656824068, 521.985898982037, 524.856865192327, 527.803122744711, 538.702841675818, 496.016882427895, 520.616042458619, 529.512069737909, 525.390709218528, 511.713533361526, 535.236208228253, 512.672505691563, 524.295407491242, 537.012995112508, 495.586941793923, 532.47145334086, 511.733796021325, 536.956541698852, 532.887955424913, 494.355214885332, 527.402562554081, 505.983712942013, 525.288824348525, 549.541185939876, 527.736172216581, 530.318857279486, 516.022751369028, 482.279028616258, 498.100703881357, 519.378082294123, 550.255774309714, 518.323716792829, 520.969186360023, 554.35908894053, 486.557100951861, 527.387510644871, 524.691060701199, 542.288132203188, 509.560820233639, 528.359140312626, 526.682191177115, 535.648028325342, 525.986529267779, 519.37479965037, 525.294688750093, 522.711961395135, 485.71685929925, 516.872236976905, 524.296303173104, 545.7396525283, 519.385659186146, 531.342368184821, 558.289648735455, 520.503457493074, 488.326229045223, 509.810474900999, 549.765820292069, 517.851011356048, 527.452404781435, 528.746851938649, 548.384227089392, 542.679895399981, 512.914612482598, 515.64364213359, 539.049861167777, 529.806899470611, 530.904145452367, 484.832741739486, 564.906022824063, 523.853306028077, 507.995480690197, 496.697615900608, 555.869712046991, 497.598457547935, 518.669376716907, 523.090227377878, 527.629822203989, 513.841359442623, 520.094552539739, 525.029665166963, 523.9248641352, 538.421621095865, 532.996120610253, 512.7071794285, 505.059590939592, 514.216244661633, 549.12958268731, 505.961051876808, 529.893169934273, 551.044943275468, 515.935125371922, 536.015404162148, 491.874263784398, 547.16417769724, 507.874028842484, 498.294683119376, 505.562683645322, 557.776362912251, 542.327208069882, 510.605986895797, 512.087421181966, 533.326864143483, 545.056559438452, 576.760749457248, 524.543514916846, 524.242550519409, 504.900117013844, 519.89911649078, 498.790049282726, 504.938645982036, 527.269585631615, 493.053855650228, 555.807067073078, 498.679362863308, 542.709494710278, 504.658793761795, 522.223128172279, 531.066391935558, 492.535828942836, 505.965973890226, 524.819757992521, 555.366364259445, 501.386525957425, 534.935933411044, 483.910252289452, 531.280603791217, 509.42835058107, 500.235554691448, 508.932294979071, 531.340463057527, 532.679374238469, 506.407106727341, 507.73655717974, 520.925483667058, 503.454008288618, 538.346286446357, 533.607148328152, 528.138250589018, 512.642160435973, 499.808297858051, 528.2088176344, 521.239599549856, 528.145478759191, 517.456411938249, 522.126490781821, 519.004740286016, 550.738019522506, 516.13967169056, 524.898627791276, 532.070177814352, 512.727168921078, 536.142630860429, 553.706387778738, 524.339520366248, 510.839419545587, 520.7284090172, 503.874426525857, 507.912374377191, 526.134261413434, 545.252802309076, 529.138402122745, 525.883987491836, 516.798524526991, 512.249206981802, 489.026622142698, 528.621539205277, 508.430284896274, 522.028248522221, 519.779303512097, 534.135235137342, 522.568697902838, 540.041942294189, 503.251451874411, 520.624147807407, 493.00685027156, 503.516129827842, 522.760837686223, 550.651196845861, 519.543083175781, 515.41810445598, 530.854382950436, 541.832175169013, 513.473343905926, 515.495701346777, 515.721659811741, 498.36079476809, 508.52725091664, 520.938382062855, 520.896751440695, 496.763271086078, 502.983114475213, 557.965158645737, 505.018325483579, 523.53176023066, 513.178557915884, 536.498455044945, 498.156936910567, 505.667430870986, 494.75879324886, 502.436208804274, 527.42881961575, 501.186164674233, 528.278771467581, 490.200989068757, 506.746494931459, 530.930737004341, 535.578694959249, 514.319970491731, 526.926138975135, 540.041104885872, 552.228853238024, 511.82915113037, 494.678027804329, 511.834505959604, 509.693101956412, 491.862176760929, 504.618077797984, 502.130038857348, 503.039073061494, 530.789504277739, 516.065865219666, 541.961056566933, 518.954442401993, 517.720734433545, 527.814983829535, 523.621859609783, 516.507011264883, 519.361551236518, 535.275743173065, 518.517700750531, 502.646413991724, 533.028803881965, 521.741842748873, 545.309037668982, 517.960153481581, 524.952473990039, 521.197124096736, 534.119643169074, 520.271361644434, 510.67617211141, 512.294544038261, 547.681613666724, 518.422453131542, 555.540666748645, 519.381728440919, 537.29973081931, 560.439336913132, 486.616644961158, 528.06862949665, 499.599473325007, 501.3004813883, 517.877211434347, 501.074013342528, 494.017196533078, 552.073613919033, 520.292283356196, 516.499916810146, 526.962997728123, 514.982525445087, 562.443372963365, 529.125823098464, 550.170932201622, 507.443158107332, 501.956003942561, 522.442146289139, 512.3032888398, 490.570009210298, 539.077214710921, 499.271791764813, 519.697509881994, 541.300473087368, 492.320258726302, 510.198355598024, 541.452891160973, 517.872933468312, 533.823052048797, 537.340964302787, 503.135922017157, 525.019623957357, 533.14261913375, 509.950571550653, 506.085615617861, 524.310597634604, 512.831239713182, 522.574035576144, 524.986862637838, 499.000215807507, 523.02106176973, 508.482842680413, 529.61823574957, 488.390356181132, 547.060458341294, 534.610710778749, 533.369362428481, 507.696239457463, 509.206638678704, 517.557371660558, 533.436798172907, 502.251657691235, 531.353285118834, 550.8286386804, 510.649466879739, 518.929027885786, 535.946202650063, 547.294455262917, 544.67174836884, 551.633821987513, 530.514332412401, 525.952800433005, 522.657180514627, 504.289181447828, 550.658921190649, 553.746808453537, 487.487820228895, 524.317075063508, 508.171310181454, 527.580419468854, 503.849773087061, 528.608774868968, 501.992377203154, 513.68874076346, 530.345290162181, 522.756679461399, 512.952522070896, 515.773420697384, 523.555911118255, 512.582466033148, 503.044989607162, 519.807217829428, 525.056745556534, 540.631622614681, 523.001008909503, 527.017089956804, 567.745667629781, 504.960240135948, 516.842237093714, 545.022907607039, 533.386668889855, 527.978630303186, 538.854410547469, 490.913493015211, 522.015815117005, 508.967544992626, 567.16138996761, 532.923569819417, 489.640078331181, 558.490609026524, 515.39262860602, 517.122426702328, 536.784876283366, 506.591400229246, 502.915594754089, 517.587297539799, 528.692645220934, 528.744484380813, 497.479322041049, 523.898091820732, 499.732380847526, 522.743132799758, 533.209470970348, 488.618764454738, 502.084513651189, 534.189136413785, 515.000884184198, 514.225609691062, 523.743119570784, 532.245259396946, 491.309612010876, 517.302485219897, 551.312406936229, 520.541781256669, 519.760184531248, 489.017929643377, 522.866868239408, 500.670873240017, 510.871137563351, 527.709639636285, 509.271239063613, 556.060758536214, 553.091619315586, 518.347382498583, 535.940569494602, 511.742461389959, 535.833369092126, 554.782688008355, 532.410375436385, 532.063516882901, 517.362439537677, 509.145888887528, 522.590926429548, 510.803658962974, 527.885564313432, 529.931235560825, 527.210300758839, 514.812895127922, 567.982702830795, 523.815488929972, 536.465112808854, 545.448873182471, 489.201145819344, 510.742367164327, 529.804896208931, 528.692329590499, 532.395659941623, 505.684502739013, 544.900258134562, 513.205025116136, 516.499818199091, 544.287888190601, 509.126735266347, 537.558091550546, 503.374273647008, 516.316194789611, 541.456794322146, 491.868843457475, 528.98331137776, 483.836723753394, 499.459388674394, 526.090712422228, 532.627600201866, 505.218960743898, 525.112818751222, 536.331618521079, 505.855411024386, 502.636359519168, 497.131226001285, 493.207161846279, 481.980313222162, 506.814032212977, 483.718820434119, 516.350131665696, 517.221085063094, 502.726632293612, 502.008544382848, 538.379473744674, 538.497631207512, 555.518372921705, 520.144542014645, 532.821404278626, 525.729830957996, 536.165459708414, 544.165335075002, 522.53436976357, 526.763258306016, 474.015487006767, 544.406201566898, 548.233097296922, 521.247363970152, 523.086409986013, 536.043797354135, 489.853142367027, 541.810278191136, 529.663160443552, 499.705329668449, 524.228027485033, 532.775731053835, 519.028417795772, 503.832903335869, 500.447287049405, 511.976637885529, 515.885759696634, 547.656154007611, 526.354043207645, 519.210086315489, 527.010850812295, 532.970022932402, 516.356651683331, 528.005352755877, 534.757137961708, 514.038170565836, 539.202202803987, 510.20454822123, 551.761548551332, 528.250799906381, 523.009162843821, 524.136337356104, 500.776579107681, 532.00286051813, 520.77975144722, 522.441577711826, 543.399165729729, 510.882358289496, 511.474458793692, 543.379430876104, 515.787558350173, 517.476543221389, 565.698611927013, 518.300207319373, 538.146652854107, 515.758165950276, 549.073368780729, 515.615396546169, 484.670961806829, 519.605360494575, 510.958681964864, 509.205830350775, 554.202203090263, 525.163453602373, 537.370301998148, 523.249075585318, 504.570784423893, 557.721561966406, 521.091357572381, 528.26315331439, 544.086455264112, 522.59822782666, 527.633859378419, 527.611211091557, 522.994276465385, 515.475925425594, 532.276751358521, 516.766603415006, 510.858990411364, 512.540866521196, 510.19213097223, 508.986986181796, 529.455798862317, 506.884365613388, 507.038846211236, 541.598462462259, 517.518434193277, 520.229105925942, 535.285933706319, 561.635742989073, 512.545874389139, 542.079474060634, 543.788268352516, 516.119799756088, 515.821976102346, 527.486393704862, 545.048736245511, 552.237443978958, 498.949801222288, 521.82424276796, 532.438257020705, 500.190504910096, 522.377347011173, 514.553112049385, 552.310156189455, 511.009607741737, 511.912253308553, 510.497198946116, 523.033540985428, 545.776346292273, 504.515534286628, 520.07092717859, 528.484954408215, 500.988849145929, 560.810308625195, 538.621037403233, 514.055872783894, 537.082942454029, 509.084510421399, 502.434206575401, 510.157857410999, 543.970776384238, 543.335131405503, 544.039748339288, 485.433597614924, 533.54120066596, 514.477714440613, 516.141406484659, 513.695476208493, 539.852830591918, 554.883882764717, 536.788310990629, 505.073330370125, 519.078880008366, 540.008414485382, 532.330679053722, 519.584503905337, 502.280972431324, 521.048939198832, 536.620275750387, 543.701709655686, 532.080409210992, 510.325973822965, 524.976376195566, 524.001971459754, 516.711091080798, 535.49222005566, 509.33287933376, 520.953232476739, 497.789953618752, 543.483436152816, 516.252889209699, 515.252832591299, 494.473874426004, 518.544604145147, 506.263221245646, 542.031586935646, 497.726816777225, 541.386540747158, 498.298191087348, 529.068211179986, 512.076227797583, 518.293824321111, 549.347375916751, 496.10069861354, 515.373637238614, 527.639617980533, 548.66056202043, 514.331636859376, 531.485098220304, 528.131837484582, 524.039194697409, 517.79711958783, 473.878712840522, 500.011183697558, 561.763502624862, 533.463706512408, 526.444190757065, 507.881608340309, 540.555714472689, 527.656225568192, 541.510260189496, 545.276478509198, 532.392165536218, 483.193535788184, 535.236580373072, 514.541038833634, 512.343588096062, 550.211848224286, 508.36235574377, 518.758342879934, 494.922348196933, 537.238164987982, 527.618218726647, 493.93078507188, 531.341404958993, 533.459489396043, 526.429976901544, 542.447682898528, 527.002615768507, 486.09365272516, 497.78650086962, 536.822618715916, 530.195717000316, 542.305998127514, 503.310761984696, 535.323976889889, 517.081986587091, 529.514360011464, 514.182231496084, 529.894106719295, 533.147158255584, 519.124284314083, 528.699496669391, 521.169042516296, 530.657013564974, 528.446401122201, 486.621870150157, 520.766505506927, 533.593259674103, 519.106345279373, 510.210527635217, 522.360236634375, 541.943277306241, 527.842019309317, 531.877053980825, 518.012924026412, 524.913799980617, 509.854391679347, 536.452297767367, 515.87921933994, 544.982097989204, 514.658776588903, 525.049611490339, 516.178630851752, 508.599128016169, 504.353570580138, 489.365913676222, 538.110172588731, 500.33391128749, 530.631420012038, 519.075099739151, 507.94391812197, 528.844679705128, 535.460854269359, 537.784743470957, 514.572736882435, 538.415398542093, 501.084480930493, 529.406850099018, 536.639985028408, 509.968073253574, 545.994415213032, 520.095760669272, 522.607982125718, 545.190320280885, 521.387956887715, 506.996130166294, 505.674225957473, 521.18558852056, 541.038213264536, 525.98932177092, 499.173533946473, 519.952327933087, 534.41679952594, 508.419315021126, 515.494256944354, 534.182279301349, 525.02616430095, 518.375643420288, 540.657348711119, 500.68869560374, 511.511841612751, 517.945666691408, 491.595985528452, 491.817441959399, 524.369689017797, 525.570283560377, 524.868479912146, 517.848407461801, 527.404996614503, 519.647163812943, 515.904854462869, 527.597490391218, 506.848018601424, 534.456988216626, 506.818489780937, 532.89648086077, 555.716114946277, 521.224334003401, 509.026907901561, 496.038261412947, 526.330103370714, 543.187057394071, 503.702060059156, 527.291133995553, 519.741095523943, 503.611400497108, 525.926283859465, 513.808416991381, 527.324730569688, 540.128929557089, 536.024263845371, 504.011425385305, 535.223006580714, 517.214730164308, 508.751341212636, 549.535984983685, 517.580237889292, 529.223142112208, 537.923458046779, 528.457925174148, 522.030432323577, 525.170593044895, 512.235546676112, 498.343021822619, 516.91099604038, 563.333599031999, 528.890512825477, 525.917193399058, 510.766964394252, 525.431774064939, 540.610109894864, 489.251844562733, 527.927082579597, 512.669726870287, 505.706836883254, 517.027341769227, 489.203480857159, 512.847747405832, 500.29657772417, 501.62843732582, 558.696608720954, 526.501174265082, 520.710324890211, 534.46827051458, 531.373425896365, 495.643528806625, 564.133681373536, 491.246582506442, 528.958984457066, 535.214592804026, 538.723843387951, 510.730377083702, 520.28825630516, 536.594522301306, 531.730994517224, 542.884400986051, 544.021815224445, 486.016399993974, 517.71090680198, 503.162031865514, 486.875665603283, 529.81870236593, 519.424453645716, 556.888320879635, 543.533075788259, 501.237346537955, 540.670575643305, 550.790591305671, 518.977159552971, 546.360505979581, 525.517053654622, 517.962059944403, 528.819057382694, 527.904224074163, 523.968577544295, 502.290237229879, 484.056431382163, 526.329461702366, 517.724528086065, 478.488440599634, 503.688852773931, 501.342097381429, 521.664050048269, 539.336921779869, 523.344484805852, 533.830576807544, 500.227903205, 527.263626969458, 571.203202835301, 524.962543878566, 533.10845594522, 541.015197117728, 506.895758473922, 532.607185107124, 518.892300649631, 527.533787183009, 484.966284562043, 500.98661867737, 519.355446776374, 522.669033344969, 517.510657148512, 500.731833667483, 488.84555781254, 525.45863324673, 506.964056369472, 501.939799414756, 527.98629010532, 502.485159462119, 528.312371030272, 523.407244230454, 516.871926945997, 535.042783871601, 541.008075054774, 519.762678674571, 540.555761285692, 491.611253972971, 531.998014697469, 538.589100645003, 545.08102703748, 501.116765775545, 515.638831010324, 512.768968313899, 501.302954942304, 518.614892683269, 525.951660286459, 548.659830007941, 531.725964362625, 524.523747519589, 528.129320244706, 515.347774010267, 508.55425534547, 508.550450749591, 507.077910378223, 535.133031023724, 502.334096580336, 494.574288385311, 507.39411880284, 518.677204571335, 527.493650935885, 471.799074814387, 505.433754767033, 512.582705585682, 538.517607734415, 538.393221978986, 531.418994419299, 565.443725979431, 537.958719340587, 508.583673786193, 504.043296978114, 501.868243324036, 539.077015816024, 532.352129125968, 534.268412677882, 529.425044059162, 513.070503807972, 522.858297815733, 546.783467766201, 521.806384500542, 511.618438483134, 519.122427569711, 530.335680640982, 537.86554985526, 545.946855259462, 506.100453021808, 530.375271574967, 540.959814754628, 513.104422956474, 552.667039632495, 517.478930203053, 522.110237476947, 521.148000637723, 507.871934986969, 501.705551765377, 533.90069707937, 562.743904438195, 545.850192631711, 525.586561810969, 534.553992438581, 522.33533241415, 532.046677736644, 506.854229149929, 546.788188423332, 528.560739050034, 543.889418470034, 501.872424526238, 502.752012499836, 523.640918236505, 505.284109569794, 507.541631522419, 530.759254351028, 523.791458690791, 527.994184754397, 532.399145940679, 518.484519175275, 514.215693618138, 523.307196896434, 514.609718666075, 541.83146973305, 512.5110069173, 521.103057098329, 541.727388872644, 525.3786472242, 544.834497934358, 512.28385282244, 518.746504854477, 528.862625256057, 533.078343777572, 511.349482202956, 521.521535018061, 499.846347193703, 520.125021057335, 519.384127091379, 514.772457264908, 479.724898055595, 537.418126858859, 526.272174212785, 534.022050579222, 510.934781034801, 510.180658793235, 523.984636218221, 522.578357088093, 523.373554709498, 518.602003754659, 527.965231854112, 513.726908142479, 495.748667873467, 529.179771007927, 523.712439959723, 501.678940708503, 506.835662204282, 534.07444820102, 508.655628366586, 502.441861346892, 518.223114442397, 533.823005095506, 501.358866290848, 529.206114534994, 531.145717978032, 521.94757082445, 505.956444887326, 509.557818885578, 525.58282356933, 534.111158327263, 506.650770659082, 516.256565521317, 532.456930154792, 533.0766154662, 529.876971600715, 505.974480305969, 525.713669065349, 525.362481264979, 490.380134253202, 521.400684348306, 522.779335629896, 551.227955598707, 500.872494453071, 532.101168262617, 499.524238853612, 522.746675665171, 509.015911388603, 539.759093975684, 517.29232111677, 526.403179919343, 540.042096618237, 491.284274513779, 500.778864694675, 492.77473361844, 539.802192849812, 524.943356267609, 553.879097836998, 520.78779940834, 509.564939436187, 540.443372624861, 528.157284433942, 496.876455479013, 536.496995491548, 507.076215030711, 512.747667418114, 529.822847403166, 506.654838089327, 521.975185900587, 517.739654632268, 520.570821052101, 538.907723882277, 523.168151775948, 516.734212788184, 535.565561088098, 530.578043221749, 514.545118884423, 519.788413622485, 499.029865424811, 525.308362333848, 506.759548171381, 489.150820872528, 520.316720840026, 526.722097962088, 496.218592939083, 509.450722828627, 503.638609047236, 526.07241626961, 516.034660643652, 543.393310806268, 519.914172239862, 538.794140342668, 531.41829864236, 530.320559779406, 492.86869275474, 528.349234248205, 514.140587727801, 518.031167278094, 520.620904778166, 529.746135146014, 522.078635176807, 520.968498236742, 529.399871251169, 508.156175804886, 520.375739548117, 535.918537563807, 522.491539738686, 536.368008472361, 517.73600166017, 505.123996377217, 526.090446494133, 495.102379260374, 515.566233647283, 516.243703902024, 515.426083232199, 533.918941797755, 529.905542287456, 524.080698481198, 512.758615974318, 529.35445785917, 513.782268979647, 518.133661834898, 501.838406284706, 514.542736090167, 513.281880723425, 491.138560476721, 528.794904501562, 503.586792441605, 518.012729609977, 505.908232911465, 526.676983029265, 497.817956682906, 543.2510780341, 548.420501372524, 500.047148260553, 524.265515223944, 549.072134708951, 528.052526751664, 509.161396039687, 514.404429715946, 502.587784182269, 504.383386148829, 518.175798066088, 548.048266188556, 541.385615539578, 536.354218618955, 503.54439962303, 507.58345618011, 509.732786687742, 514.908821964054, 520.99092671702, 523.52019771006, 562.312197391985, 522.273960580965, 516.92282535549, 517.346610220732, 557.882505263159, 523.570435042153, 532.466224175516, 506.080039153175, 499.962535462049, 499.393362254333, 535.729210040045, 498.28672281718, 506.016086752385, 483.589757139661, 524.413737936826, 522.74563514628, 532.487634707619, 532.205875043185, 540.673765753127, 553.904525502, 556.857156482893, 507.061619968147, 547.581006703287, 495.934870541928, 527.498895389689, 496.147829422541, 512.724180341181, 522.318899151779, 553.789794526518, 529.758513797534, 520.437423963367, 508.432644037807, 534.697201631171, 508.039380690293, 524.255493057684, 515.411080711913, 511.81017793489, 511.054552262869, 535.577790656454, 523.676003405969, 532.167879945987, 506.229428403013, 517.182949025525, 539.944912796681, 541.403435210907, 525.802321763318, 540.562198632053, 524.876164857166, 502.770117127706, 514.026187123856, 484.894316344318, 521.535592670396, 540.289211619437, 501.359686662363, 517.170913046202, 518.532626553023, 504.881229710523, 510.887450731921, 524.095902742434, 509.865457692686, 505.88333984654, 525.505650412098, 545.087666607765, 505.107382482141, 561.081217553438, 509.690155678458, 531.467816429464, 509.260549013521, 541.188368043911, 529.125690744969, 526.311272806726, 496.466973612054, 487.719364795195, 514.461530778977, 550.122536691616, 523.696981956514, 535.966926111937, 495.140305708892, 515.006819222699, 537.726259373888, 524.987702099676, 488.009470377773, 508.747457802168, 515.666857535448, 543.208789984569, 533.657868307046, 512.275800883889, 539.604385863618, 510.52280375778, 546.254289375401, 520.994192435222, 496.145172564127, 536.017922727923, 513.754641722601, 530.69439676662, 526.743582127929, 546.596036904852, 523.187357742849, 548.804672955197, 507.31063230827, 495.303877603106, 550.97018945108, 528.804985250934, 504.219539150017, 535.489911132542, 533.939098097038, 521.751933011317, 499.989236571463, 531.682167898158, 509.466459366016, 532.676978894749, 499.647537855013, 508.838564537218, 528.613791842083, 518.992934656797, 548.517932934454, 520.614051333338, 522.937123091876, 510.370751560793, 526.189129768837, 536.933777948902, 533.528845029815, 529.731881559537, 525.978932465503, 511.100082095954, 506.526488393618, 542.768542361241, 520.146991950924, 531.119221946323, 556.767668555887, 511.221049411711, 523.656977156371, 518.110169764199, 540.890292502426, 555.101337609351, 537.94929733735, 525.784296561668, 515.685213147537, 562.990905173911, 534.709235044, 535.584118474398, 527.300936948669, 541.76322381077, 499.914141418342, 510.918671548939, 531.004012016585, 498.388707085531, 514.138789848721, 519.860830337772, 547.239667208212, 534.464856695311, 501.981313523738, 520.918108621396, 546.97246552228, 536.394246772496, 514.386550909429, 518.716263659491, 543.42680304266, 514.18872001016, 550.690319380997, 534.137615098763, 547.686743693482, 523.085172592473, 515.333271143635, 532.193932182775, 484.21094704972, 524.311250283323, 484.736538435465, 504.890141510611, 513.152609055215, 519.884039920394, 518.825753960811, 559.635033774401, 512.819134837083, 507.068262798079, 545.816297561179, 506.454584419499, 506.84249959368, 507.000505590213, 535.30580723838, 524.067365864923, 497.161498616064, 543.297420649149, 512.591036736709, 514.768396707132, 538.645244943268, 497.726253771864, 515.938052680374, 517.970905925255, 523.296287285641, 518.416915680453, 536.556994971048, 511.132693318958, 531.732072127571, 529.726782301101, 547.410394142767, 532.757888150343, 513.793004971163, 547.760627467853, 505.540948099438, 532.783561605162, 509.413384189939, 519.434725735851, 528.234590258526, 546.250836068512, 476.373376454255, 513.552446887642, 520.296812852788, 549.187085430628, 540.603974333599, 551.410568407497, 521.067067434969, 498.46948078085, 508.908817286014, 514.687019660474, 532.769470529743, 526.920554514062, 510.095354772632, 543.862526998633, 533.649985399771, 535.821062026801, 506.290036595119, 536.450205238069, 535.619078806024, 480.068541337332, 554.972342538624, 490.0884105048, 517.633841319769, 533.252464588716, 525.590237918965, 530.26191602396, 524.103370049411, 543.768374973056, 513.491118686052, 539.835327905685, 504.363465833874, 542.150973333454, 503.893501207428, 524.605211961821, 512.391872507094, 541.429104156292, 501.988205572811, 489.370273013666, 516.443506183961, 510.57850598282, 526.110045623501, 510.88437747281, 529.251713523066, 511.920693876359, 535.446505361964, 503.039074255304, 531.725150324768, 543.728095178791, 498.969954683203, 519.936172327937, 545.35145434283, 522.023269235068, 501.08291543286, 530.32501458423, 545.34916685819, 507.383157876987, 535.860377466862, 506.60253930936, 528.771770383328, 535.047048691362, 522.189990414322, 500.406564037258, 515.064989580566, 542.767849601281, 508.506303377927, 534.418840075283, 521.09288685857, 518.9304992445, 516.014189126262, 532.155337698227, 495.75207925747, 518.492969332484, 491.302658813275, 499.94322092532, 568.967612352866, 513.084622381243, 520.71830155399, 537.870231286127, 513.366751972941, 532.527022352625, 546.925420303088, 522.359431372152, 513.208884619488, 546.206685888363, 493.683714879984, 519.249448249251, 499.102192164155, 513.370362189411, 532.858902267093, 512.608337529077, 509.526576398995, 554.773795727909, 544.094613986133, 551.737198864584, 550.38355843718, 503.286722048042, 542.143623244282, 550.952825128714, 557.039098085219, 533.383665160837, 538.657775357916, 549.185011888822, 539.011866192594, 560.812323620616, 520.497213927943, 527.876451623992, 539.861053539926, 524.70501928847, 524.083141109214, 499.380223808357, 517.362239575104, 521.546618033029, 511.287227989325, 531.664332372685, 515.67876269435, 535.387814963012, 488.682302481013, 525.262317527991, 539.959358192051, 536.063658959926, 496.615880126996, 481.332482287413, 504.480870286087, 537.829521916371, 500.949475054652, 500.726749340024, 514.08559360489, 530.770859778431, 560.348922403883, 526.211222099332, 541.899939220177, 515.488115607047, 535.066305346066, 537.991668806495, 535.955462716872, 535.505527167213, 513.316912028524, 524.012535516933, 511.810480436547, 537.80604050336, 533.662847315842, 526.184146246206, 500.581564021669, 541.441667871585, 544.387601518716, 505.272089773006, 520.47238933608, 539.456375687506, 530.024401566203, 529.882075871203, 523.273232839713, 528.390056134029, 530.350541422483, 484.765600350182, 539.066156170605, 527.296866285733, 513.591461053023, 525.498831248226, 515.269119522702, 512.477634975627, 555.262592772653, 512.809534300295, 494.949753096286, 541.234216172915, 520.776026777854, 502.276080504795, 523.63402618679, 532.954795965523, 516.914346852578, 526.105000986175, 521.677173177254, 520.552591827123, 520.186336385109, 541.653836158497, 516.335743906994, 545.494683088548, 500.000797914567, 511.948574185601, 533.537693256108, 557.862693483182, 508.373804357381, 540.400271942372, 517.735616808453, 519.442026970163, 506.720971802274, 519.665943605391, 503.946439382324, 486.387721965448, 542.016319734131, 515.515160517543, 528.132693967732, 524.535550646806, 510.119564165864, 532.702798410322, 527.203617103282, 528.349158471756, 504.965512594801, 521.12091833396, 542.934492384359, 523.421775845916, 527.370579156798, 503.461570086556, 524.426935467567, 554.288937746669, 517.437978372221, 539.451977357216, 490.403262156553, 499.115154854259, 494.065379551323, 520.448602016909, 514.772501950776, 536.028925628657, 528.579657203808, 521.754579281942, 493.45623346818, 546.239327026482, 512.877962044526, 529.970581533762, 526.131539165703, 563.740084204722, 528.308708910387, 559.809896897062, 527.197028580674, 539.928189878161, 493.848698751701, 561.632390460469, 536.380889001476, 548.069869977284, 517.810136602256, 488.711878620227, 539.244716348058, 497.096130885976, 488.00783775417, 543.938011094254, 513.539862728625, 535.296169644874, 530.205737279158, 525.9923919246, 506.749237890578, 545.654715213488, 483.150868792287, 527.587122472724, 513.354084506602, 512.105447928557, 520.903409912565, 562.685351625439, 535.380751771401, 505.076910610379, 489.981840086578, 521.153947276449, 533.900766895643, 511.969748824986, 521.042029558096, 525.122779369858, 526.81677493154, 514.519022929118, 536.6887151589, 531.007097430498, 525.361249979108, 500.598368562925, 529.190174970743, 527.186273074941, 560.149125903809, 512.260807703391, 497.558809023162, 523.263327801102, 528.273458289447, 530.028745885089, 518.297049996275, 537.132243323529, 533.718310820333, 522.619703349378, 500.265962646716, 525.012197598228, 537.52988233475, 484.295897984681, 533.500216949416, 523.615259081096, 520.161780527959, 508.611127541361, 517.181002599713, 518.897823688956, 514.948080102672, 519.750184831339, 524.755481520476, 499.556945466614, 508.633584631713, 514.01819584484, 519.530195201919, 522.764422282214, 513.507652113065, 526.797153968404, 539.573316339441, 551.354644232544, 518.919617284077, 542.0016855268, 532.600405259796, 517.564993203424, 524.940962806203, 513.558986756284, 514.247259257782, 503.50904501885, 499.32350840601, 527.064541361749, 521.097805679195, 532.023784675417, 548.861337316155, 519.485439399892, 529.434583534751, 531.396666061645, 523.993206276594, 520.623252934242, 511.239574716994, 542.033775840817, 527.115115701187, 550.030405624824, 502.612215427862, 537.54983566323, 506.468749164274, 471.214525271451, 546.627081825648, 520.456435844091, 533.852114131738, 531.008830498249, 522.675355638533, 520.805941265677, 514.049069812776, 537.075641247474, 541.847301217969, 522.750054391128, 543.194222161278, 507.254999968877, 498.801733528385, 492.868062578841, 528.546235338749, 502.199785941664, 523.896753483141, 516.958344613737, 515.483802288735, 506.02721330255, 545.118111819823, 509.03822857523],[342.04389521968, 340.230570132352, 345.902856097087, 342.853693792391, 344.880729807073, 345.563511508935, 342.730690501158, 342.392057375746, 344.611391557885, 339.667754445717, 341.710577717903, 344.357049119854, 341.575567082313, 340.087254766592, 345.763889975163, 344.131474348404, 344.229744400769, 340.788148781773, 341.710901049683, 347.230903543101, 349.94167229206, 344.530573669206, 343.262501552801, 344.289471147437, 342.738484094677, 344.811649278561, 345.536603244463, 339.38563407884, 343.736937075739, 342.86124811642, 345.283640288627, 345.548516372996, 340.987306742361, 345.841845163311, 343.284819841308, 343.045521337132, 343.851945959023, 345.664212216375, 343.610812421342, 344.080366866147, 343.464676019013, 342.55048228095, 340.129546880208, 345.171493721004, 344.142986392535, 342.780033068349, 348.874237658443, 339.170860195103, 346.579162939882, 340.533075558185, 344.936189365458, 346.126029429193, 346.924662669331, 341.173985992236, 346.700825929542, 347.462580925668, 345.661436603123, 343.313663324806, 347.177581098581, 343.156345312981, 343.204111562998, 343.262923497753, 344.903021766405, 342.774525469958, 346.988060992719, 342.962417781909, 342.425195514791, 345.403384183854, 347.767767553679, 343.3278835475, 351.516394448495, 348.601830182972, 347.529623012005, 348.797124139896, 344.570709500094, 341.281948961054, 344.970082824905, 346.316155311672, 345.968333352537, 343.37422087148, 337.774848637816, 345.817650762781, 347.667480294274, 348.567887324799, 344.192576974569, 344.991702248482, 347.794357423233, 341.3492975098, 343.370274141449, 345.356522985057, 342.531132953878, 341.182258322785, 342.576700118615, 347.248611709435, 337.564515821075, 344.87181087565, 345.018912508025, 344.527631698613, 340.68793450458, 345.38199397904, 341.710678765694, 346.96344731682, 343.113379115412, 345.089876832024, 347.968786190703, 344.10361992785, 342.556470173297, 348.466170780995, 343.806692309554, 344.352374738811, 343.661371500695, 347.64123287063, 344.120413724247, 345.785665340419, 345.659790187564, 346.279933281676, 337.587261308244, 345.229370145619, 340.983486809917, 339.460071889421, 342.958140725753, 340.313931159746, 340.973425559157, 338.942165437342, 342.874664321488, 343.288560142986, 341.053975658999, 351.550798175605, 341.957746834261, 339.528163690222, 347.969433183981, 347.247085588846, 343.445680444939, 345.551905929468, 340.958634788744, 344.91966108353, 344.184185622258, 343.940600759764, 341.334950458867, 341.585455438054, 346.140093720293, 347.047247711454, 341.509843622221, 341.17525207216, 345.556455254295, 348.813670828441, 345.737890771749, 347.009753948434, 341.337259354042, 341.851946985213, 347.700583804826, 343.641820126703, 343.35393393535, 344.765368342173, 345.751133304041, 341.203178966144, 344.87846313947, 347.606501780016, 347.204769875257, 346.189123261095, 348.339293620592, 343.695312574331, 350.330649218693, 343.222678068322, 346.32469309845, 344.439820146723, 343.694833661424, 342.079067844446, 342.44992534306, 340.434988383513, 350.480768066195, 343.425132900761, 338.645729165375, 345.543448070393, 336.088176714195, 338.640921183664, 347.288213070005, 343.264231152676, 344.268824441989, 344.502778273648, 346.042703425104, 342.805606546542, 340.188974846639, 350.470302299755, 346.786842576646, 344.296887843402, 344.656449586533, 344.715807174136, 339.307888688287, 344.01866424873, 342.293902501257, 342.805781080717, 342.858959945317, 345.067960013263, 345.35004165955, 348.108400341409, 346.301228427062, 344.075837802174, 342.80535018418, 345.46618133316, 345.227351772873, 344.842312365046, 346.020060091496, 343.387343826036, 343.058915749518, 345.301108152513, 342.614732085545, 340.426625633735, 344.456553557281, 343.741088593201, 344.137563203817, 343.554235930128, 343.273391629254, 348.746990528968, 347.010841035348, 340.076421383845, 345.117510963845, 343.669614636186, 342.38433392183, 337.803512073847, 342.144256136651, 342.026497868407, 339.94787368882, 344.882118482945, 345.377889729754, 341.381171433429, 345.251386014111, 351.254469509689, 342.188165782919, 341.982124009966, 340.448153957547, 338.248890691521, 342.294847603174, 342.650757443438, 343.34945612895, 348.139033105473, 340.240042624048, 342.633199879757, 339.870341705505, 349.624541638923, 345.64072331338, 342.275852918287, 346.356120984201, 337.24101639501, 340.962965604435, 346.914354854671, 344.883614132307, 340.723029916631, 346.108979578472, 342.686759421879, 341.83650502022, 346.25895309705, 344.052455703582, 339.18214693555, 344.046889750431, 351.301528852315, 343.208747365815, 342.392800885271, 341.017432507798, 343.273447837213, 349.031922316208, 347.804286488156, 339.235591277137, 346.480686086997, 344.187224622168, 342.758115258197, 349.717506897825, 345.639301456567, 346.862334439144, 341.434502054884, 342.974605902955, 345.440675872294, 342.902299270096, 348.700318568613, 349.734655345797, 350.960055104507, 348.409937326743, 343.447445989667, 342.939075600375, 347.216424903123, 354.802459895163, 347.913523132293, 345.663897195839, 345.115649185072, 339.338113968439, 345.424017007536, 338.666192862598, 346.557599120849, 347.651381121741, 343.145118134752, 344.775818508616, 337.559879299067, 343.113747073728, 345.508146030792, 342.307808044175, 344.81691968691, 349.265327049423, 344.371719759222, 346.789810323038, 350.798757032378, 344.269356698634, 343.635379979081, 342.140578138879, 348.239233523592, 338.687033709879, 343.866711428077, 343.126961011748, 349.817354295083, 343.392726632976, 343.321912905435, 344.952702945129, 347.367164503997, 338.5627273987, 344.997076900297, 342.544217475566, 341.622874158452, 347.22136206858, 343.549622223814, 345.159907017661, 342.049832388122, 344.248599134896, 343.272027971303, 341.029673680455, 350.298715710644, 344.597776621683, 342.572422245724, 343.22734462018, 341.305507318069, 346.175532398604, 347.2720123231, 345.025105151852, 340.098519068152, 348.047395981541, 343.920371507394, 346.21329118763, 345.657372635126, 341.735991956191, 346.560403587251, 344.139737530617, 348.342862432769, 347.215746405269, 348.021838520475, 339.684980331978, 339.255743227825, 345.271536016803, 340.621708763444, 338.978769697714, 339.765320652222, 341.43152991279, 343.70988371147, 343.415693036218, 343.04406580573, 341.626631644113, 343.36332465674, 346.023956566552, 342.598103856449, 344.355951877455, 352.30582945809, 342.187796987574, 348.843838695801, 344.052758155295, 347.833657420553, 342.070224250289, 343.78579960828, 345.569571639606, 347.726150821904, 344.559936586988, 343.462547727415, 347.230944080076, 346.162960004084, 340.202774614152, 347.793507588442, 342.279366686397, 344.741755523277, 346.165148319489, 346.268843872458, 345.87124406436, 347.877839000479, 349.143662655015, 345.677768579889, 343.43057472451, 344.937819770515, 341.428074401028, 346.80039175206, 341.434947994793, 342.353351918569, 343.475229641872, 344.457525156736, 350.374391091719, 343.982314773685, 343.067166497699, 346.387935942382, 341.597835945718, 341.963502305903, 339.890764859834, 343.505592142102, 344.317508754802, 341.158619973282, 346.624295896101, 343.074837470505, 337.317906263366, 342.222889360574, 346.021696291202, 345.563139337269, 339.952518943238, 341.972951186919, 340.78191462945, 343.621405773127, 347.191972308003, 347.151344020816, 342.802737789051, 343.047818636792, 346.527593098557, 344.755170565138, 346.560844781458, 340.79451198931, 345.850139724979, 347.057163637988, 340.779701659923, 344.481166510878, 344.340343004816, 345.300603620747, 341.365527343461, 343.558122103459, 343.383548539415, 344.935035192099, 345.316285619149, 337.749692911338, 345.489996871446, 344.622808999293, 341.622483853761, 337.977534034185, 341.566137873862, 341.345851516734, 348.327486786169, 343.994516386595, 337.773550484229, 346.552138747266, 343.717387066551, 345.04181681208, 345.853565648979, 343.89927669566, 339.495638079457, 338.970034259957, 342.800369777129, 343.043952180798, 342.248630611095, 345.415737666621, 343.240723892131, 343.840909155942, 345.554724494955, 344.700736676315, 340.48790423968, 347.961000221499, 346.890829730265, 346.868040938859, 341.008980678043, 346.303503302833, 341.091134431987, 347.863306128201, 346.051785317784, 342.090966139473, 343.268048432187, 344.253410828813, 342.59865581846, 345.655861344972, 341.761254528158, 349.881001112802, 344.841993173179, 342.822378919894, 346.975407697976, 339.843177107496, 347.873611743381, 344.509735326772, 345.835829398509, 339.604783087556, 343.16760811153, 339.044115528071, 344.159041199903, 342.651098623671, 344.996490127423, 345.364572239687, 346.753212812923, 346.031992452234, 344.240808078415, 341.258758432141, 343.987841192638, 345.627057601848, 339.357730078229, 344.085222928615, 340.151717156139, 342.833861370007, 347.210849247966, 343.957473737283, 345.005526698429, 343.598113040847, 348.578667734532, 342.231439699429, 348.499978070499, 346.272405797905, 345.540632225447, 348.832420330458, 348.314193597588, 342.948708476883, 345.048308814067, 343.550429229764, 346.693683460792, 341.134648245748, 344.807342272185, 342.737405936121, 348.177501792289, 345.119388424104, 337.109302141069, 346.240183958247, 349.521415765978, 348.067047374267, 337.817003623798, 345.905215855037, 342.412957841005, 343.516973783632, 340.00868659459, 342.822463246214, 344.824069321473, 348.378690979391, 339.976749596489, 347.002696851178, 343.24811409725, 347.882523520287, 341.058400147335, 346.286084887851, 349.519555951365, 341.761511819928, 343.071798947429, 340.675711443009, 344.2474826074, 339.082561277101, 343.206475779209, 345.409533578318, 341.404539478937, 346.628208317188, 345.560818335048, 344.924487261196, 344.957321306716, 343.463978056379, 351.140098954288, 341.951800048136, 340.723254674327, 344.551950629185, 348.106193884714, 345.393473435385, 341.272959038655, 345.411661934658, 341.649187444031, 340.718251092892, 345.43964998636, 343.699264731594, 340.871903052024, 344.938596643727, 341.05690908223, 344.340545175357, 344.775681719794, 344.722602475226, 347.432537329824, 344.481484269516, 344.308328882275, 340.104493997991, 344.506247267682, 346.515245638821, 345.850249638103, 343.172356826189, 342.093748724039, 347.625310586191, 345.355560245126, 345.292756727863, 341.305698590789, 341.958556042285, 342.3401428039, 341.074261539814, 346.723777090201, 346.057865693548, 341.877826114174, 345.460268752328, 342.037568304855, 345.257576474025, 342.142598872773, 337.390757425345, 341.032575578035, 345.968779564216, 344.697034594251, 342.972458996594, 341.263985491126, 341.864809897082, 344.074472263063, 341.431206360393, 348.881183906459, 346.628032239703, 341.202555873637, 343.698897539967, 342.33874181845, 349.498620917536, 344.281981640283, 348.883657909157, 347.458622851902, 344.983572629778, 339.377550070304, 344.593500190653, 342.089507814537, 343.758471682917, 342.116443496031, 339.575948785701, 341.562531732638, 346.899523458289, 342.532221598846, 347.677377815502, 343.018439804818, 345.11469493789, 347.72833518115, 341.817476947676, 346.562820383592, 342.491044350364, 344.671366883007, 347.820757781694, 344.575090830138, 348.370225407294, 344.347820403522, 337.541875774909, 340.419518399138, 347.48511960478, 341.17078604222, 348.406683695378, 341.372615596169, 343.835943227355, 345.319512048127, 349.423959823077, 348.057750148221, 341.538411339451, 345.564557471436, 343.826033512079, 345.044020114779, 342.304710737683, 344.1232330676, 344.426675432986, 349.494867092318, 341.813407947079, 336.318337578396, 348.441860119351, 339.559022096424, 339.064438667291, 343.949363112392, 343.648504444443, 341.387712171654, 344.400385208405, 342.759231625492, 341.000318490135, 351.284520419861, 345.440658998853, 346.248465614233, 348.850020285325, 340.512571230343, 342.517563006879, 344.408945559653, 344.400560160523, 341.023745977382, 345.976173814312, 342.584543570167, 345.104639851356, 350.205614296297, 345.251705020441, 337.903636226159, 347.321432893181, 351.094695155849, 341.264631641462, 338.904576355429, 342.098506109795, 345.966328468522, 340.309041063442, 341.86042355322, 344.782048237233, 344.38761972242, 344.0033589952, 342.514680115011, 345.189663708828, 348.452009698492, 348.631999270046, 348.06929454201, 342.067454946659, 340.011332493543, 345.81085659156, 345.129206253159, 348.008546569392, 343.427822094829, 345.31065251193, 338.414451479069, 343.180209423856, 344.432266868642, 344.956313621936, 347.205623794784, 343.292320212951, 345.82869788474, 343.496799155023, 343.573461112241, 348.573386597735, 344.624502752905, 341.175570451782, 344.830067423329, 349.966390803719, 339.605377647356, 342.816818485743, 336.818760972037, 338.422479394731, 343.451980394637, 347.156663725948, 346.487505910447, 347.40808349759, 344.787731981514, 337.991721165909, 340.729765146399, 346.1163866267, 343.824354930829, 343.582700175057, 343.667422087007, 345.163971567501, 339.190929618459, 345.52392696657, 341.634722941068, 349.065358200238, 342.599379058416, 339.480050231582, 346.957641648628, 345.399850641011, 343.672769479381, 343.754271099233, 342.242299059781, 344.859061005285, 342.92913110953, 344.128223432047, 337.044285324553, 342.101426452132, 346.025834905243, 339.883949501277, 343.907370542491, 346.650541684786, 343.999336834477, 342.197426309991, 347.965892466218, 343.498126506726, 343.765923026509, 343.500103567363, 339.687497431902, 346.996776735121, 340.54691614579, 343.500049985054, 346.670365243018, 346.331271793749, 346.741694610653, 344.800351245334, 339.389024408657, 336.554672082317, 341.163481949484, 345.76164162226, 338.974696513511, 340.886206152802, 343.72391513307, 340.370087226277, 345.956326865746, 343.229734524209, 345.666496304007, 343.732961269293, 345.99350766459, 343.181092373923, 346.257205106163, 346.674069235175, 339.289850433265, 342.822814386344, 345.344943072942, 344.145335040902, 343.656674336307, 346.160991522092, 343.178235219255, 339.661129420172, 344.622165674591, 342.179864943492, 338.46516856701, 348.196265120222, 341.573584919487, 340.585739526837, 342.666988882638, 343.584564205387, 343.885580114899, 344.823610015284, 342.312188195913, 343.314095830768, 350.610735279321, 337.04073686651, 342.397585533716, 345.139870784921, 345.158664157418, 348.377648432336, 347.142821916492, 341.694942005863, 345.230381217913, 341.843249920759, 342.32799469267, 343.336274043601, 344.857303353845, 348.014224815766, 340.019137623144, 348.334220266358, 345.244835702196, 348.796029511766, 338.657481389791, 345.914301478565, 346.916994743013, 345.752410283768, 340.159165874541, 343.607731771484, 347.916706988752, 338.332157425324, 344.370493647707, 336.548521062214, 350.221733615031, 350.390446896355, 345.205959355686, 345.544686096962, 345.798431088618, 342.340442651698, 345.567365987534, 341.056992981427, 342.819697103811, 342.185254687726, 343.355126431984, 342.6991635303, 343.86282534413, 340.380707093146, 336.303372744626, 340.813892805157, 345.802838574175, 353.334128444747, 348.01566417045, 339.441068330248, 341.455313458168, 341.49124920181, 340.449050580054, 344.124697808768, 347.261728293646, 341.555714446997, 349.275079004375, 338.790181472346, 344.388382543996, 343.808129897255, 339.360775755646, 341.848193784093, 345.014836824057, 347.094234260179, 347.106450855654, 343.251496889153, 344.862842908203, 340.073357761866, 348.105776942101, 344.361004130647, 336.741559699214, 343.087185570449, 350.601799643456, 349.455821192451, 338.778004413785, 339.85392683461, 345.03128986087, 344.562947852912, 343.833139747351, 343.278665487784, 346.617267136111, 347.094541736138, 342.800851285195, 346.083201666812, 347.742543033334, 338.5146122992, 347.18588395732, 342.909898562536, 351.265087193015, 348.840653909284, 343.355555407915, 342.273824078244, 342.333591612178, 339.438873372958, 350.536930443167, 344.651931497656, 346.414648462297, 345.689217901269, 338.796510710685, 343.890521996459, 337.231277692146, 342.954755231095, 341.575194034802, 347.010668641916, 342.558653733222, 342.380893198108, 345.963441959042, 341.744630478907, 342.569529979859, 340.766430516239, 344.192299460363, 342.71465652435, 349.599091340282, 342.880120361086, 343.289447833713, 343.02055861713, 348.333509375939, 344.028108835797, 341.266287710288, 346.204328554767, 343.164721391541, 343.65637019789, 347.607761255806, 342.820472932188, 339.58024164581, 343.427724131927, 344.133256343368, 343.368448581509, 341.561628595547, 348.790132278486, 339.248643755113, 345.615353571089, 346.224547167906, 341.145745762125, 341.642443095865, 349.121182583133, 341.589287518197, 342.48792686017, 339.339308760627, 346.701752582117, 343.348746180439, 345.13661964024, 343.309837602502, 347.65352465635, 343.201371757754, 342.539571918778, 347.842019041933, 339.87764949141, 338.676743146601, 341.273057979553, 341.855579467218, 348.552209000126, 343.629570871985, 341.409120415062, 347.889046769747, 346.790821569655, 340.871848841277, 345.474379844508, 344.426825555868, 350.056894152648, 344.353043410954, 347.151519376879, 344.056018818004, 344.229226379056, 338.672964879817, 345.477811157182, 345.344965915425, 348.679111706033, 346.027469603539, 341.574073578154, 342.576915326412, 345.454021015086, 346.080214704971, 346.503908212901, 346.554844227305, 339.692012255397, 349.062425478521, 345.654324524958, 343.269445643285, 342.390554977389, 340.059746885181, 345.878022575355, 342.02636300765, 339.513860548059, 341.67031299604, 343.787955013257, 343.412360154523, 345.379706925311, 339.090169005109, 342.324373586569, 344.107431811191, 341.240538450167, 344.312070497868, 345.813392396522, 346.214722146623, 344.632591759784, 343.447936212151, 343.61501941357, 346.12408974944, 347.416215893595, 344.60975059068, 342.655551352964, 344.15057180949, 344.302547457912, 349.312683366002, 343.316613050479, 346.341064248288, 342.479167164978, 341.145380854852, 345.36283372064, 349.755409841136, 342.726941996828, 342.914302675097, 336.252509751302, 345.750006259506, 337.883723931977, 339.088506880743, 346.539992697129, 341.876887682914, 342.810965097452, 347.611608975974, 341.498926600372, 344.743254853462, 344.513074246542, 341.435695242737, 342.008340436104, 340.501122080634, 344.197186602308, 344.006690295491, 345.726548255814, 342.210938811002, 343.620646460881, 345.915585876038, 342.505930182622, 343.968381793737, 344.457057553931, 344.223647119676, 345.031091062589, 346.138024912664, 342.305492823097, 345.578641788891, 347.144898797475, 341.571955411818, 344.746743562565, 343.185842692365, 346.49121935678, 343.072364732603, 339.368186697109, 345.281763415357, 347.935159215464, 347.348472418541, 339.413938321351, 343.212843739833, 341.386765510973, 342.817989664954, 346.908922445126, 347.446652258497, 347.571436334538, 343.745843682107, 340.550263543286, 339.943784598557, 344.460788743182, 338.751104568961, 342.708374491173, 338.948292649235, 342.505330927037, 346.930734246569, 343.308912177006, 341.535451270935, 344.231938215365, 339.122164602873, 341.373240893714, 339.278966670087, 337.417873043036, 344.169019437108, 344.431070195306, 341.161802846492, 344.668737733796, 344.027815608946, 343.054439386062, 338.994972939378, 345.184749973484, 347.709562376778, 342.306055732504, 344.320741525857, 335.880726748118, 340.938175960451, 344.874969568975, 344.721674005828, 346.339533588844, 348.243848854938, 339.287284392104, 345.211295607929, 346.521735350769, 343.708829242836, 343.333672128084, 346.456856990945, 341.002244609524, 342.456078616824, 345.582958084768, 346.100223500315, 343.856710615138, 348.582391975542, 344.210577692578, 339.766665489111, 342.901249864632, 352.625591871, 347.558392584999, 344.287074325646, 349.026980387381, 336.967073135943, 346.116499860201, 337.180758323648, 345.87851921247, 340.829409613701, 344.160152873835, 337.563465583981, 339.164156812742, 338.733751062744, 345.301868010704, 342.510668769831, 345.419297077678, 341.772614263896, 343.275321922857, 341.211457524752, 347.748626088072, 346.20839642032, 342.809085839984, 345.506826369058, 343.790137773618, 340.924491865136, 345.668249050309, 346.812951355309, 343.682687269467, 348.82042007907, 344.211058983918, 338.914364194515, 342.959443809823, 346.088140504048, 341.751921317032, 345.137583963456, 350.766810037074, 348.117111947358, 344.497001604742, 348.703248650852, 343.740520448952, 347.746588234507, 344.71563309084, 346.320432592086, 348.151792533924, 339.119612535524, 345.745915429116, 344.370028513225, 343.452101623059, 341.812851396413, 348.529019746813, 341.480036335281, 343.385031026488, 340.758341540411, 342.219610620225, 346.239188733138, 343.838948263347, 346.911240706903, 341.986099669269, 342.492319821968, 345.269393031461, 340.680033281093, 342.117029727736, 349.043437403224, 347.03267623265, 345.70231166727, 341.085306493534, 344.104659923147, 339.433835652901, 344.809679072724, 351.87628006327, 342.325504569185, 347.509401804107, 343.397766960188, 340.69950369016, 341.361853516636, 345.590121025012, 340.804193067961, 342.531051742314, 343.385387345622, 338.960048211759, 346.60484449654, 342.277721086478, 343.290508217885, 338.590219119199, 341.180051839365, 342.711403055654, 344.634433169264, 345.227137233217, 345.117278428599, 347.131665967797, 343.865866335467, 344.151437006967, 344.160012038349, 341.714051857968, 342.708193416115, 346.960351380351, 346.242981408405, 351.717121236255, 337.432516117308, 344.059793901947, 344.683491337752, 347.195326626314, 349.299585059817, 345.782721310043, 341.422913305826, 341.673036428012, 337.593523660916, 346.045413763074, 344.635201274879, 344.219292524171, 347.852413688118, 346.211952923846, 348.288057720415, 346.303366739875, 346.252354639385, 344.519070016792, 343.865966864879, 342.910346247512, 344.808170499916, 346.476605804136, 344.165932143276, 343.918209611653, 345.118031609316, 342.079013543713, 337.815064433855, 345.951399062334, 340.188679196656, 350.516078438805, 341.471566057437, 349.614434638352, 341.527641701931, 346.573853162397, 346.685185503854, 348.096590171981, 342.370192298515, 340.957801834808, 342.717914953154, 340.556343040545, 348.670042496824, 344.400536699375, 339.633457902865, 340.811928793459, 343.226731717391, 348.362294299569, 343.436740489735, 343.821832047848, 343.42081469911, 344.121143379685, 345.432796159138, 335.677866308804, 343.442607179129, 344.802262806902, 342.475526322141, 344.594838718869, 345.779710134327, 336.609041341622, 341.999142960017, 345.801989814519, 341.559130507466, 341.254665340805, 344.243927811345, 345.428716598316, 344.640092828242, 347.587047595707, 341.70014064563, 341.982177329544, 348.588166482708, 345.713158414404, 345.8547202913, 343.556468235813, 339.8741962332, 343.054810562038, 343.011172836297, 339.757050208125, 341.17262756069, 338.099523953019, 341.70788543596, 347.706112297568, 344.384140660628, 341.466537083769, 337.451954820222, 343.86334966982, 341.536409055944, 349.09763585273, 337.593154104825, 343.608071818623, 341.319310779842, 340.126535100407, 343.271772950388, 338.963987975579, 340.200726868722, 341.245488612349, 345.021581103195, 349.413229069782, 344.766891347856, 348.692944668142, 344.951979888491, 340.283293515555, 344.245280756488, 341.453755021309, 345.024943403608, 345.822513338331, 348.014913675108, 342.609293018363, 345.117842762422, 341.582893861899, 342.120005745876, 340.318582629125, 346.850297109989, 344.421788961231, 343.11444093031, 347.622906789963, 341.005576253048, 345.573241165633, 341.424256433905, 343.889285516619, 340.903635036984, 349.877751877995, 343.079301189667, 343.280460832591, 347.796373931415, 340.855726251335, 347.537619933799, 347.657730337365, 344.428667672869, 347.694845701734, 344.407420490537, 348.892845853716, 347.591331266259, 343.879354932712, 344.893564874227, 342.764467439111, 337.514603320649, 344.792802625731, 339.74624699454, 347.893440114695, 344.208210785626, 343.71445844096, 337.726011231129, 346.265032654719, 350.56656454905, 344.868888092171, 341.597970633328, 344.563302508233, 342.780150724826, 338.811685197641, 345.702382149366, 339.889507604537, 340.727692188306, 338.733365668854, 340.956931556708, 343.501413589016, 338.694539921075, 341.986353619758, 340.500486249266, 341.225912450779, 343.127076368732, 349.12040075365, 337.717285011627, 342.815049501617, 345.576651355888, 342.79245238586, 338.459769267542, 345.061238168583, 344.251699491873, 341.107260840547, 347.116314368229, 345.830646273016, 343.219466826212, 340.479771049459, 344.991950732531, 344.384944599966, 340.142915558093, 342.864615262457, 340.523353280351, 348.081190720411, 338.470727974715, 344.658393323508, 341.144854697473, 342.869811609546, 342.770521301556, 347.742977638796, 346.892176762929, 344.648812353612, 343.617666265147, 346.637121021447, 340.823880511054, 341.73088256845, 343.754533964579, 347.909501766131, 345.186552484585, 346.29980160224, 348.644046715869, 346.002071755935, 340.818473207718, 342.260433267725, 343.95463945604, 346.47544201972, 346.819565987363, 346.328601992539, 342.712115837674, 337.240346893231, 346.670222064232, 346.825871157674, 343.726480593531, 342.133064315572, 338.871236161887, 346.475615887113, 344.270091246993, 341.445947671352, 346.381906393448, 342.764526033384, 344.151555886782, 339.37524166286, 341.864450565047, 339.408701317284, 345.01644463293, 342.485887490354, 342.172883492833, 347.179349258636, 344.722213905714, 345.602873443645, 345.503453651971, 345.020006443993, 346.253913986554, 342.596738087435, 342.695688626008, 348.228768247011, 347.089273215386, 337.921532507517, 341.398650503258, 346.019462189047, 344.034732995914, 341.306348128411, 344.151160093316, 342.440580921657, 344.322822829766, 341.463644980406, 342.869173073534, 343.615811948949, 342.835101313133, 339.411674976269, 343.896694992804, 342.79910218925, 343.691047328803, 349.10372700155, 343.54997274203, 343.077533995667, 338.32105646997, 348.301475727757, 351.065709878153, 342.110909319762, 349.367727432703, 343.910015913904, 340.994213534256, 342.047849975426, 346.040803966023, 345.297415431358, 342.02253458094, 344.90373019994, 342.385238033799, 347.241868800017, 344.226554239032, 340.785966841651, 345.943453476472, 347.379800433546, 344.721696130312, 341.847829236019, 347.713335523175, 343.484336435162, 338.995733224445, 347.056181815057, 344.71540827511, 350.886222318511, 346.202062842996, 346.564674077288, 343.189959036152, 350.81185176618, 343.961325669926, 342.466235152585, 342.058585907631, 341.982421951983, 342.680730821632, 345.134497872976, 342.36131325909, 343.899671357797, 344.892784777593, 349.054138948951, 343.783596027328, 341.610092859483, 341.332121688474, 346.485709928262, 339.307332159767, 342.566571892033, 344.285596733737, 340.280946447494, 339.573478446606, 341.642883437385, 345.719279391467, 335.96342722317, 344.741344950159, 347.747455551959, 344.740136823207, 341.713749897979, 338.878097892981, 341.804975677929, 345.238108896212, 344.823674845523, 346.622085342403, 343.474784092215, 346.058403552248, 344.013999926775, 342.235264258984, 352.125811974551, 345.962289247637, 338.417824238735, 348.675807671829, 340.426169416398, 336.975295916277, 345.370485165006, 343.983587830604, 343.441395238883, 342.880230897023, 345.231621339867, 345.23628369018, 345.775660788884, 342.050764834825, 341.711080356452, 343.67920993969, 344.796435945859, 345.797465648775, 345.758405973891, 344.628436112803, 345.854323606823, 345.075210030464, 343.377204166924, 350.329348827383, 346.725753813878, 346.268043972868, 345.32449042583, 344.519634263569, 349.144201280926, 345.017217786671, 341.834441005307, 343.897450710521, 342.830715560118, 344.188601329865, 349.124114318448, 346.132856618741, 344.64611348035, 342.781654106625, 340.213757527536, 346.212462728997, 341.443937953234, 340.479400678814, 341.550488441441, 349.041358435496, 344.032433453358, 349.979614961963, 344.152852267734, 343.895456145537, 347.407602424509, 342.68402766324, 344.237897436246, 341.576499065929, 347.040521655591, 347.707303485286, 344.427391990617, 343.141951046678, 347.564837532337, 346.475747943324, 344.248506714986, 339.837180233034, 346.391848376238, 339.975948149793, 343.828617566272, 340.95180683785, 343.787706760085, 344.522136055083, 343.991037469074, 344.407043075795, 347.857269258555, 339.869880509145, 339.807395727049, 337.038169914914, 340.787546809767, 345.779804904995, 344.701733056067, 344.643952706433, 339.54415008948, 344.09254492664, 344.572555324107, 344.18063408747, 346.006627657726, 345.155547108504, 347.914384285187, 345.573466819307, 342.135140419121, 345.75920034552, 342.179273616836, 344.368548351254, 338.907915543706, 342.532411851724, 347.944179631693, 344.694317157025, 345.16903584014, 346.201443534361, 345.509231909065, 346.846966329401, 340.318329256748, 342.892311073156, 344.078224844974, 343.324434433553, 348.344262838141, 345.703379087156, 344.610519592442, 344.953204803603, 341.234163882152, 343.714432209102, 339.204637171404, 344.269037808415, 342.090599485576, 344.067814846041, 344.701895252819, 345.078152517774, 344.853783597357, 340.505784092577, 344.205934451709, 342.458825599914, 344.435650589706, 345.823802555418, 343.648121090883, 340.159996009795, 342.244323310765, 338.089920987791, 342.899669946246, 343.559423277465, 344.406966820845, 342.800442404229, 343.665787150688, 342.907879289993, 341.323863490335, 341.476885416984, 344.706423712756, 345.020007674367, 340.157145615047, 348.64579053847, 345.734008734912, 351.705680534114, 345.17939272648, 346.646022460359, 347.173542687068, 344.371744940326, 344.608588813429, 342.152143755723, 345.889585970004, 343.734546107778, 341.307421656915, 344.803098333331, 339.238291731144, 334.960427562526, 344.803492424446, 347.407381306507, 344.171524286906, 338.068291728727, 342.995812581055, 346.880911443464, 341.938064290305, 346.127200807584, 343.541360184527, 342.228813401006, 344.820681999034, 345.611204806193, 349.578352493421, 346.899612898614, 344.444952938359, 348.150364376733, 349.056835750246, 336.985648250542, 341.323033230115, 342.530226516896, 343.224183660028, 343.619880065662, 346.249318280852, 342.644274492037, 341.769427620294, 345.965799995005, 339.1937632948, 344.893658472203, 348.080663144431, 344.971381617181, 336.929444066747, 341.545769243162, 342.783773709598, 345.111643003273, 344.499385024667, 346.34770539343, 350.79159749937, 340.369068489884, 342.685439038226, 351.466338984314, 347.891417690573, 349.044307563125, 343.660331445993, 341.307695656416, 341.291501829435, 340.835065492441, 338.941351974078, 351.855999833181, 344.599262068742, 343.734725633152, 344.903300397675, 346.354261181581, 346.972378508327, 347.47446482588, 345.272509496585, 352.074394355851, 341.606131316087, 342.71247926043, 350.109486660828, 345.709884711838, 343.395684709896, 344.2264154955, 347.7189892648, 343.971881601855, 345.347696160464, 346.479117964002, 349.828836898831, 351.393512648491, 342.827266632957, 344.090635962067, 343.337993565038, 348.929944544711, 342.91820884654, 344.626105154777, 346.445036507471, 348.671160405176, 343.72329014562, 345.341453311845, 343.663271127326, 345.670224394357, 340.99617178229, 342.953965857055, 339.892582795241, 342.805650520423, 348.701733282661, 348.339918226685, 344.127423887434, 344.371980170365, 348.440403471809, 343.74798831557, 349.38111560062, 345.433094330404, 344.202583057734, 347.856779105801, 344.399170421321, 348.766349098722, 341.392280436896, 343.6904378462, 344.162475304797, 344.748973584697, 349.829911797128, 343.715648736295, 341.882202678831, 345.068200282116, 341.664001970007, 343.352031084188, 347.100925923342, 342.046604096787, 346.124041759136, 345.283351034048, 348.463745034396, 348.201673041277, 343.609158567552, 345.463437955122, 343.454959391818, 346.068243166423, 342.364223794057, 346.618578201935, 347.185122079848, 345.394057064744, 347.321276995845, 341.946133452057, 347.525399917531, 342.58988529496, 345.638070878096, 338.388993581385, 341.779519423657, 346.656475044596, 345.951298263479, 338.511567482187, 347.707226063588, 344.61636529421, 347.095446147309, 344.491248987517, 344.253926565529, 344.191999865347, 340.805932325988, 344.993406364137, 342.74518177703, 343.422704802864, 341.453827562857, 344.945577626225, 339.685673035925, 343.315107357496, 346.354460150003, 340.45361066252, 346.502220400188, 342.395597146634, 348.659775591873, 347.100450751661, 342.796488395809, 343.217651149557, 344.590409332428, 340.452016617024, 341.336317674391, 340.690451854238, 342.047293172283, 342.421240930209, 341.498793025365, 345.387852464996, 340.613923353259, 343.550736043002, 348.867411740196, 345.273910047251, 346.835632077411, 340.07155194379, 338.314377924828, 348.129512691556, 347.322725164285, 343.466504780099, 344.954842484229, 344.764888832745, 347.84701597228, 343.434571122451, 346.814839015675, 344.02032350017, 339.992689430132, 343.202202387869, 343.193562281434, 345.186887692681, 342.225239149418, 341.738416063133, 343.250083962725, 344.118367085246, 345.803161156192, 346.042572174451, 344.431162415457, 346.838721034578, 341.862554168665, 346.328923095852, 340.456940735293, 336.609239422064, 345.560872602581, 345.143545710974, 342.362665365283, 345.383281954604, 346.279953276906, 346.721542964961, 341.428372757502, 341.703188995007, 346.543985108511, 343.851416080448, 345.391824913569, 343.800412867061, 347.566183955088, 342.121232361143, 336.630522846106, 345.665850446181, 343.724715692348, 346.726930575852, 345.665189745172, 344.751083047159, 345.820531433633, 348.015750146083, 344.801756405553, 339.222547699353, 345.976584751298, 341.26652783731, 347.871760680991, 346.272086817475, 345.213353926661, 339.67155473182, 338.554074058351, 344.892676634003, 343.514779465109, 341.64766358654, 344.904309462236, 342.138398607945, 344.227530082052, 341.520897138966, 339.318492646243, 345.012605203034, 345.183328350003, 343.139377139816, 342.258802809897, 344.235221929481, 341.021465639488, 339.583159008708, 341.270911844785, 343.285440450961, 342.595536789622, 346.124922804395, 338.34687726951, 345.949034446099, 345.497277614522, 343.098511716431, 347.991906065744, 345.426044529429, 341.76359819148, 347.335618650062, 344.528368341872, 343.549540192291, 346.414603378582, 347.280801313793, 348.468706785152, 343.526893580972, 346.759681504782, 342.891037142438, 346.306240780833, 344.373527803891, 343.391045386373, 339.815385699451, 344.887967420094, 341.553893727185, 346.13365254464, 339.123645870883, 345.323295770616, 342.848167078729, 342.019260572545, 348.776134342262, 352.744523599818, 341.084122956225, 344.071724417512, 337.373952588539, 338.298999791669, 344.735636393727, 349.987741779559, 347.519475617759, 351.717443041445, 338.498182611191, 348.669296580631, 344.509648245075, 344.527564909345, 345.562194982424, 347.938983367878, 341.357009825836, 338.630658744811, 345.946489496406, 347.332903672735, 344.340720503473, 340.670165551725, 342.523688987849, 348.48268954919, 350.187494874911, 349.602769103523, 344.315104985631, 340.033654458067, 348.999593483229, 344.220599641625, 342.396013737774, 340.689672747036, 342.161816671659, 338.037930580822, 342.0028609816, 341.407717368577, 349.201020266521, 345.767880813153, 350.58573572921, 344.488875270071, 345.042527183587, 343.944900350461, 337.349465180516, 347.63772101259, 348.849615522822, 347.809756449662, 344.603420288464, 343.911467889743, 351.017401911369, 346.010248881863, 344.647287986124, 344.500280900796, 346.79922913132, 344.398610020519, 345.071652457644, 343.397510660212, 346.173509738975, 344.475943523426, 342.24362856046, 344.394244764554, 339.031486639538, 343.180194162441, 345.215685797316, 349.725502979015, 344.424538103499, 344.732973523315, 340.920173608234, 345.646285506355, 348.824517613079, 340.060181523468, 343.557196419554, 345.04543075043, 344.016869272406, 344.447475222534, 346.330590500245, 347.202103302232, 343.620819251838, 347.420534785116, 339.566635669065, 344.636699326822, 342.614621001917, 340.814613617444, 351.176116603087, 342.966002858603, 344.985462327201, 345.721872105167, 340.254984588329, 345.066934425523, 345.734848992785, 343.460534516182, 346.801826443201, 349.935320299401, 344.894776862901, 345.763338137662, 345.973629263314, 347.117741906983, 339.252748295287, 344.279567909887, 346.693934211256, 349.662111683605, 346.37747980043, 338.902225169247, 346.773539568253, 345.294642504478, 347.363219410692, 345.714862048473, 345.266986652391, 346.379164262066, 346.718095940235, 344.683735576886, 340.477478640037, 347.994993821327, 344.031095448011, 345.77887509818, 339.878266601754, 346.887529333213, 341.836298616011, 345.072658843317, 349.5761359364, 347.110233828513, 341.000075936599, 346.132474210152, 342.743061285827, 339.509891669428, 342.522180050908, 342.724181920182, 335.541202255624, 345.853192830784, 342.721395347581, 339.99080835005, 349.390574009196, 343.376848674973, 338.809897494207, 346.962534112612, 341.413336243818, 341.997438196829, 346.219242009128, 342.655719640745, 344.135103150391, 348.684908169712, 345.479396407171, 341.242067124573, 347.546000154542, 339.763932649712, 335.65599502422, 345.18767168302, 348.636350921358, 344.623013064875, 345.851949241534, 344.976410295223, 343.771448101209, 344.82068071433, 346.486830100272, 341.479080937318, 339.414935383483, 342.885323691325, 347.23239699685, 344.903649881963, 343.412781746046, 339.369270592064, 349.425543743344, 340.319171165537, 345.121356748127, 344.884441140708, 344.611547518882, 348.461648017716, 352.347939982838, 348.671022294539, 346.795360099621, 347.481780520001, 342.78070202795, 345.490913770494, 350.149306512747, 347.452848865078, 344.001426569418, 344.248236119196, 340.969174657844, 345.488542697361, 343.909057028766, 341.013670622598, 342.05903127202, 338.911798164542, 346.300025464406, 348.633359187495, 341.405694224184, 347.720845142266, 351.8967285298, 348.927889600033, 351.337629305066, 344.609232596047, 343.034306870152, 341.338828091436, 341.928487842476, 344.83327610161, 342.999565986253, 343.367047907992, 346.114834076239, 343.969490722873, 344.05830854198, 346.745017454799, 340.434815121965, 344.396930047765, 340.657775827748, 340.203496101164, 349.940194924717, 347.416030831869, 345.122897907175, 343.486442015995, 346.412777539332, 339.593234279895, 341.700863522716, 343.788310482623, 340.841024375469, 345.611172674016, 344.181264513256, 346.740149840257, 346.078726288785, 345.771138820531, 338.310363029306, 343.413424158334, 344.347963607536, 345.685776639985, 342.849052931863, 343.480411540952, 342.867034895781, 340.586344325049, 347.260489498648, 340.518394513965, 348.2037321029, 343.448461925667, 346.074123672956, 346.776330745199, 346.478768350969, 345.127095717896, 345.544524751983, 342.530409764322, 338.976366498714, 342.425103935229, 343.653685478688, 342.027709518389, 342.51254793943, 341.39711444127, 342.478702725381, 342.693684375424, 348.305026292008, 338.556575542229, 344.885513915513, 346.021492803767, 346.932586741063, 344.342838605226, 349.3983830649, 342.471843187927, 344.348471850237, 341.831807241345, 346.077686827986, 340.722899810017, 346.740053765112, 345.593765920967, 342.730869613749, 342.244061709211, 346.617739546919, 342.804236940671, 342.66174976275, 346.356836029569, 341.694411850723, 343.230435653902, 346.567471237831, 347.699545844101, 342.549302984491, 344.35486097294, 343.720275013698, 337.503647628905, 347.352941224382, 339.536283616236, 343.937735823373, 346.259932076259, 348.063220431524, 343.178254764875, 344.738053504886, 344.813389857316, 342.484411688172, 339.14707970214, 344.316656235251, 342.137690483909, 345.256921125598, 347.288106804016, 337.514211893628, 342.576433996879, 347.138746838519, 344.052999199405, 341.079176572865, 342.591445420986, 343.904480402122, 341.941748600919, 339.404222107784, 344.792645881373, 343.111782524611, 336.852392164131, 340.010526108887, 343.63154364947, 340.356269650996, 345.181814005887, 345.091776058249, 340.558198343767, 344.495776566997, 340.640267547156, 341.342797100054, 347.006644356486, 337.845147919365, 342.872261751843, 345.676371434876, 343.665741382522, 345.7896687591, 338.432123893408, 346.560789225718, 342.783280841172, 340.517443538635, 343.886405835461, 337.87689662213, 348.011478690385, 348.959118765439, 340.499586644288, 344.890712106272, 344.36334412859, 341.753468619855, 338.80199286532, 344.398614223997, 346.580473058794, 345.782238233139, 343.14264550205, 345.144342885018, 343.652936863297, 341.709390418318, 343.142580660378, 347.312617831489, 342.261862000705, 341.171788603323, 342.466577794438, 344.801191185505, 347.110989176993, 345.782814520328, 347.938294723006, 341.94512300175, 349.869051844986, 342.176374263556, 345.08093570858, 346.916144223136, 344.000641910336, 348.169241676345, 341.953868082511, 346.338313693431, 347.333000290541, 345.747531346754, 340.311196707405, 347.785146135891, 355.37871130783, 342.226659239137, 344.76094026721, 344.267262906698, 342.287866755152, 343.626110553428, 340.175056623879, 346.099805966387, 348.176974602905, 343.835872496903, 341.621224701398, 341.748934020977, 346.403042851258, 345.4831529263, 346.968213933093, 342.758658146958, 345.255278311519, 343.756672617455, 345.606725032528, 343.119619183433, 345.249702518598, 338.095910154786, 339.343349128843, 342.964297548898, 342.042007781132, 349.14130945284, 347.311303247833, 346.245810855363, 340.149403311999, 347.253110412989, 345.089508834852, 350.84557825629, 343.164206733367, 349.053537339248, 342.269526283632, 347.802725589063, 348.211977864132, 343.099059014732, 342.469822098174, 343.599208376851, 345.955666477484, 341.916602511216, 349.803446334012, 343.294799381315, 348.810445869973, 341.426043293044, 339.695280041665, 340.626633854393, 349.235587254141, 346.45355016003, 351.783405305625, 343.773207345868, 343.560669664304, 344.126034340697, 342.622111910652, 343.740303409025, 350.422343340569, 343.673899618755, 343.622485323593, 343.600682864872, 339.228315414562, 341.877371722686, 347.843133295311, 341.229172375552, 342.685468139919, 339.816482756402, 347.10560182546, 342.709999667397, 349.845361025332, 339.27562979024, 343.535604885112, 350.703746981319, 337.703008090138, 339.244163065467, 342.56690837331, 345.087685506041, 345.968447451223, 342.028512993253, 342.31231348488, 342.370264035966, 349.934449498284, 337.545898231621, 345.667017330764, 345.767345005398, 343.857412158757, 344.14660365193, 348.271872944083, 345.748004644111, 343.031861564493, 342.963304166354, 340.956681638208, 349.918865146202, 346.279447647332, 344.498855250993, 345.326783668029, 342.355793578924, 341.402132209737, 343.346921531765, 351.273263936856, 339.171291689424, 341.161484834352, 345.052636435768, 348.680844340056, 343.570546179304, 343.978955286297, 348.650241644698, 342.147238409302, 340.779736276271, 344.498384572639, 345.961314859245, 345.230073948991, 341.523117534232, 342.501519478311, 346.881440365968, 345.700313826698, 344.253605536867, 345.401268236298, 346.886535078458, 344.30223797246, 344.206575996523, 341.956145832961, 344.237365459876, 340.005541268547, 346.221924888558, 347.548817426243, 345.058758648929, 346.078315869861, 341.235998127594, 346.924053814837, 342.792139851605, 346.270195551726, 345.697029408169, 338.859081130246, 341.304181536113, 343.943334985714, 341.067436107742, 347.332929945901, 343.264637765459, 342.807639840032, 347.521881557779, 340.319643646067, 344.933207329484, 342.266415920209, 336.29205866279, 341.631605129735, 342.082372496406, 344.894459248002, 347.517752641397, 340.380248839575, 341.793808210413, 343.751999701555, 343.895834251859, 347.891167946822, 340.551453048953, 345.277787553012, 340.995142749896, 339.994294726189, 340.781402452137, 339.489684130446, 338.771291659655, 346.511806059604, 343.560335737535, 343.504398253155, 344.924068468202, 342.207205717178, 338.343785909605, 340.095516109846, 346.019156952052, 342.753478745533, 342.367627731716, 341.559154043507, 346.383783931759, 346.087081990521, 338.478700121047, 342.792577993276, 347.329381274338, 346.724894273998, 341.469687858387, 341.510156543023, 343.497130119968, 341.676258024108, 340.685631183816, 340.754062855439, 347.632376227519, 348.890848716261, 341.488544158991, 345.258852430691, 347.063088368384, 346.812123447846, 343.868746179257, 340.744221615607, 341.947861279673, 348.145962516623, 340.610993886326, 343.044591050915, 341.415196745274, 339.864267476353, 348.363509349949, 344.411975542126, 341.787011010049, 344.088640740354, 345.015562136128, 342.488451557719, 345.774500685237, 342.981342426977, 340.411994448151, 340.339058220893, 345.981598363794, 344.501677301752, 344.120952617804, 344.636454727738, 344.790202693008, 347.318723755837, 343.81588872134, 346.87843220194, 345.842394417047, 343.416692496197, 343.525298346845, 341.196834367053, 341.465756407233, 344.142750871972, 340.637866050404, 345.916528690426, 344.869595917472, 342.325638668244, 346.006472838972, 342.994244769294, 341.32611020561, 344.202717213541, 342.780758506377, 345.658358410118, 340.126882330418, 346.027480153992, 343.615874989668, 338.639719251776, 344.07880965239, 345.634159166917, 340.880209197188, 344.223918349745, 342.609029492438, 344.13024002885, 348.559741271966, 344.911097464498, 349.140280813081, 345.86882368307, 342.989621724556, 347.501633417072, 343.941525000367, 344.329560313854, 344.132665624905, 341.515244484662, 338.545533254624, 343.940392100991, 341.999489094478, 347.023672235744, 341.084270781166, 342.239453759068, 343.914627996191, 348.343860385989, 347.866248584032, 344.035376749187, 340.896668378003, 346.359198373515, 345.329245456541, 347.115982256161, 343.30397509513, 342.580712766244, 341.588809914453, 346.761202726509, 341.920897116577, 344.242761720286, 337.637896602709, 338.220304074769, 340.537593149099, 339.072223607239, 338.499288555748, 351.995704428219, 341.524501887379, 341.131221634396, 344.671837009676, 344.44843250958, 342.510398908129, 344.253859787585, 343.169232892447, 345.242931226191, 347.895686295101, 344.785957918818, 342.401392642047, 346.075423551575, 344.623236082065, 343.898489833194, 342.795137184884, 343.166258474446, 346.209353266278, 340.695310181403, 345.03573381525, 348.795693327298, 346.193277329407, 349.323958481213, 346.558891083322, 341.326754150375, 348.989471582404, 341.574832071721, 343.817696684527, 340.851030234256, 343.575488651494, 350.499026994917, 349.221459159502, 341.528813152603, 346.475149403436, 343.699192646489, 338.623863950037, 342.702054134508, 342.869992935398, 348.722015695641, 342.36619187089, 341.97874655191, 343.31445431543, 345.632150548813, 346.234093535414, 340.130880124498, 341.805522259066, 346.262882867715, 341.843470891267, 342.419043634938, 344.219039702207, 344.410163632539, 344.239291157463, 346.866622798561, 348.053762221341, 343.308573940299, 348.820743761656, 343.948593805909, 345.478462469377, 342.282350701294, 346.245772975205, 343.060283651141, 343.852151745985, 337.620512596171, 337.506163719247, 347.177995844979, 343.168575433372, 345.939287234282, 344.115984956163, 343.3769828953, 346.980589667959, 342.836664424396, 343.899046789525, 343.494449027827, 341.014197694522, 345.099419521305, 345.980965262843, 349.658746326932, 337.393057388512, 338.462543175464, 346.903589863748, 346.780404713811, 348.662534622135, 338.540775704285, 345.834623458826, 342.915386999091, 345.578706739285, 342.491969659461, 349.229834270719, 342.513956465504, 345.920937778281, 342.62796665564, 342.149381627848, 336.419030411421, 347.185516247261, 344.063515845585, 342.446976222254, 341.294210852883, 346.911326989168, 343.169114825865, 343.461575589918, 344.849240786685, 350.903628661752, 342.416231801095, 344.232298953561, 344.640840012337, 343.901991247347, 345.000857614826, 340.039889345402, 340.803541660346, 346.023789490999, 346.136829179738, 344.794861618988, 345.725075687759, 342.57139426252, 345.156381842538, 346.930198095859, 348.995344979215, 345.921077124784, 344.70723354674, 338.772126400271, 344.387161530475, 349.333393412005, 341.653609720907, 343.811966292996, 345.414523504293, 336.983847473863, 343.506665382209, 344.796615634938, 340.596740373289, 349.39701310879, 343.681348415955, 346.667281824267, 340.695818267617, 350.484967821269, 340.716455171477, 344.532976740086, 343.195459384636, 343.910080439965, 347.025333746196, 347.158344477287, 341.282154582324, 346.452138012895, 344.294754967695, 339.183790230642, 349.195213042984, 345.114593497843, 342.483564767825, 341.403455214755, 343.118682572718, 340.400170302512, 347.999901526282, 346.454884550408, 347.727838870231, 343.108480897024, 340.639000314554, 340.384810174418, 344.235869970511, 347.234216341662, 341.705992602659, 345.183129900735, 340.477715871934, 348.812930293552, 341.040789422563, 345.515648388571, 341.125934867013, 346.98775845493, 338.562923071083, 343.208724703136, 344.077230253666, 345.08257758424, 344.00543770302, 343.881656808369, 342.85758171163, 347.541259878558, 344.244966965505, 342.802782757577, 345.395029042958, 336.47795853428, 336.652428614362, 344.269266322782, 343.057508512927, 342.34534855539, 343.200649987217, 346.964101706134, 349.344542179373, 340.974699811405, 342.399419921034, 347.393888085122, 346.504117132758, 345.069339057071, 340.570552610639, 347.109130882494, 346.019490243186, 338.806405166116, 342.323468216576, 341.592767879232, 339.619601153861, 341.388986753018, 346.848351561196, 342.115827504737, 342.078493500666, 349.356447290712, 347.799958592867, 339.303648312618, 342.546191920533, 344.154451717096, 344.171727542538, 345.748089813949, 347.600440197636, 344.455096161745, 341.65866383267, 338.30604614407, 340.546504124027, 349.626086699798, 343.160866220642, 342.932207706498, 347.164456262103, 338.915270458541, 346.897893580036, 341.763820194396, 343.347369550451, 344.063976963008, 344.068567388916, 345.891425886659, 343.927082201017, 338.885785849728, 345.520711210117, 339.654128736767, 341.833775652809, 345.323885504525, 337.77748263996, 344.366979829112, 344.135514441422, 346.871128564973, 342.646587090088, 340.861352221518, 340.21862211274, 342.53571863229, 346.153387202202, 337.831189681277, 338.717340648716, 339.017904540238, 341.309253242645, 344.468545447192, 339.29503133262, 341.879241057747, 344.973511726785, 351.585674521669, 344.373888112909, 342.901960148599, 344.129820614958, 342.898323205349, 346.160038294206, 348.062439398131, 347.354597422286, 342.080894455572, 344.521089091004, 342.375306494604, 343.85254229793, 348.161107806896, 345.022330674427, 349.411417086027, 349.128140203239, 342.827659203694, 343.93912153996, 345.919564271911, 340.18697922387, 341.621508364763, 347.455023313432, 346.621416375021, 344.186870672243, 344.569300070864, 343.042384852433, 342.809282754541, 341.554899870246, 347.660585133323, 347.813740104177, 339.742376887624, 344.936824587835, 339.590350197041, 341.856995570855, 341.744951967418, 342.047591910646, 335.679251462714, 344.404551625477, 338.323916274482, 344.414169489066, 345.003451311364, 344.095293772869, 346.73490401923, 344.660353817046, 340.101235626989, 337.511937708927, 344.205342292448, 340.847164542347, 343.686353646017, 343.28427277648, 342.603240592642, 346.540069017084, 346.689179093823, 343.051026632222, 346.119232305612, 345.856360809723, 344.77528470242, 345.988204568734, 346.55688958136, 341.676339660673, 342.504333506847, 340.553574153999, 339.345663001616, 346.81495158325, 347.017696949053, 341.868507602365, 344.078939929832, 347.214697506046, 344.871791784956, 349.720733763377, 338.868730172373, 344.202343387513, 346.855033726094, 342.06204866434, 345.284724385597, 344.000101100676, 345.177924468116, 344.792496689307, 341.658126396778, 344.627277778603, 346.74859797947, 343.808470908002, 347.000223565487, 341.248150245773, 343.122251915636, 343.822452675907, 340.504688951173, 346.804268995871, 338.242875118429, 347.019630972188, 343.159253825938, 342.519501466788, 350.826948887944, 342.948815767416, 347.65837996375, 342.27860880138, 343.104713737111, 341.036803165829, 345.906565627434, 344.260326325334, 350.659686443643, 346.050853744931, 340.310672772019, 341.876621197768, 344.346012007634, 344.562669525955, 347.067312234775, 338.733013473118, 345.176314629632, 343.726315888378, 343.21165743949, 345.503620334223, 346.347241124243, 342.239465446524, 350.377162707559, 341.960638189917, 343.734041604685, 347.655043420654, 345.655318555021, 348.391751096447, 346.488194524029, 345.392710542816, 342.643209536568, 350.192668088312, 352.728673837641, 342.331009754424, 341.534732538488, 344.866221923105, 343.408524463415, 341.651932402451, 343.732449489823, 349.462655237621, 343.695740153118, 348.62770563613, 343.216266526619, 345.923862912161, 346.250651267877, 346.489388930488, 352.448992602883, 346.133975534961, 339.503660532923, 341.566985420194, 345.906212024897, 339.688143576639, 338.6787029138, 341.038783778974, 341.971448698161, 344.407287965333, 349.098354991944, 346.288120974905, 340.081441600663, 342.273036885375, 344.682965433234, 340.488788346694, 344.471342294247, 343.650820965649, 340.017880893085, 344.277082055865, 345.673322175743, 341.198338137247, 347.636365883499, 340.505581415845, 346.454420980237, 340.158281506972, 345.156909195117, 344.771694081196, 340.754385548096, 347.886928535855, 346.673333918544, 342.22830417249, 344.09847343227, 341.73618538948, 338.884453960715, 345.778641611322, 346.19176632195, 341.328396378273, 349.17081497599, 341.09385775315, 339.516425613438, 343.026543453914, 346.656928053367, 345.939967766683, 344.867387422918, 338.98138706855, 342.720140748079, 346.018461967173, 340.964356804918, 340.985518816017, 346.478805080456, 343.816390029337, 341.147290105943, 344.730707917278, 350.003964456045, 341.436898356076, 336.102078327122, 350.369789746286, 341.478249342558, 344.460145877126, 338.431190079802, 344.920901694154, 344.996834962715, 340.529724139297, 344.467128272713, 338.035536281365, 344.506449451548, 348.291957555748, 342.266587337371, 340.077270433965, 341.631587842564, 340.340358981248, 346.718420088019, 339.79168415996, 342.822953466309, 344.411306411132, 341.872645440855, 346.551425309236, 348.886848026355, 340.468459490441, 346.857392688337, 344.906820345033, 342.922083621898, 340.326508395201, 341.575980056504, 337.573104107908, 344.428685907768, 345.53445866959, 337.492988312471, 345.386317541987, 343.902737696566, 343.331212629733, 346.875633832888, 346.488610737002, 348.27084982672, 346.247370477087, 342.534191146383, 344.603216288505, 343.008131284586, 341.525370976192, 339.729383616217, 342.446375847762, 343.090951129227, 342.7414223994, 342.370531841578, 341.766875881568, 344.318908092916, 343.73884263938, 347.343915228891, 344.971246355506, 345.937673811699, 342.51831706053, 347.166950219809, 347.02134572433, 350.16657266353, 345.077724870243, 344.013628740739, 339.814610147884, 344.516954798482, 342.312980791508, 347.20183453919, 347.718635359869, 342.221938793569, 345.378421235512, 344.810146733443, 348.622536158344, 343.034996981415, 344.672875463322, 345.746508960337, 347.670886810187, 351.339554636453, 343.574402468895, 337.04618217493, 341.979524126185, 344.455289837007, 345.997572226834, 344.052393382183, 341.195039936095, 343.234927837273, 348.124380415721, 344.551804440319, 337.806179300231, 339.914446355884, 344.54324320917, 345.912453211612, 342.97890499452, 347.971490424767, 342.347464396066, 347.400131986887, 343.613960929547, 342.081084063499, 339.306042965102, 347.180491308198, 340.400535461543, 344.284965912549, 347.709631902373, 344.977000432798, 342.351386292106, 346.815634485766, 344.82875393977, 345.634404888001, 339.623219218494, 340.758951052163, 345.763194054405, 346.070903148061, 344.869480636165, 333.59144282088, 341.053329810635, 343.46973465207, 347.517092145713, 352.898689687686, 342.729619404654, 339.141715733348, 345.339046340379, 340.763699698338, 344.157160833418, 342.297274550517, 343.939138700826, 343.025407200351, 346.394034346334, 342.137982425524, 340.611611194559, 343.189505687887, 344.71427853036, 340.072763010608, 344.757073651841, 337.046807846436, 343.870399438717, 340.127848034808, 342.272265732671, 342.838706327631, 344.00264078343, 338.29357061347, 345.270760884185, 341.849124723825, 340.095493569509, 347.483966758595, 344.588539065238, 345.823777559814, 338.550144924026, 340.108050726823, 344.337171361684, 338.89903488464, 345.429940174552, 340.702664766527, 343.599787569171, 344.867280980218, 339.26549354628, 345.819654653774, 341.405687041847, 342.159576146932, 346.651681211865, 346.463541745171, 349.725463497825, 344.046978207885, 343.618205480832, 347.377380991824, 343.263996059988, 344.858781452581, 342.281158206541, 345.495560215216, 342.606504232543, 343.914052753175, 345.050625365277, 343.472855262236, 347.233418848314, 343.225398438548, 340.621272634624, 345.029279864278, 341.593087069279, 343.999980583336, 342.641749304067, 343.822540124164, 344.487073916557, 346.670367581256, 340.916359976876, 348.169836470416, 342.655014555259, 345.17951345118, 340.960787313451, 342.562907435442, 340.145795149723, 342.867805819808, 342.03173054426, 342.678599586323, 344.513463946123, 350.746283321547, 349.373560941379, 351.387427890262, 346.97612107709, 341.16265758013, 343.562358077645, 337.477728854558, 348.482855212071, 345.897492269764, 339.623279280558, 345.060688315883, 344.387831137918, 333.691414299562, 347.775339295149, 344.789683033075, 341.17287256667, 338.744357506537, 345.230139130754, 348.331221776823, 343.873085764288, 345.036279173796, 349.116673230362, 343.559608234514, 341.910838066499, 346.248636777737, 342.591473369743, 341.416717873928, 348.208334900646, 344.377625218424, 342.686964050966, 347.028729536511, 344.322814441199, 342.892948150819, 340.455122069035, 338.939138330487, 349.157254787473, 351.239280091401, 347.153726719583, 341.311889827106, 347.119528215981, 338.879908561809, 340.236144456958, 343.174742881862, 340.760485216448, 346.036608249244, 345.417420188237, 340.879575328263, 345.834474282765, 342.881641051942, 347.219815285693, 348.766050704173, 344.034469248257, 340.560914140247, 348.810657549335, 343.679147662662, 350.390186440425, 343.957938060497, 342.336033137627, 350.015721522726, 343.09807515314, 346.763872267484, 342.86541791356, 341.531821805257, 346.664564545556, 342.747217493999, 349.618030449772, 350.041898119325, 343.156354205794, 344.492470159214, 344.788791326507, 347.761690352471, 345.491634598815, 346.821193345063, 348.05666337753, 347.881396244066, 345.86986198111, 340.629476290844, 345.161791920897, 341.287032626428, 347.664577155609, 343.044369384078, 340.215522255544, 340.919276685172, 342.847677793405, 351.959215386086, 340.596359367591, 345.741314869529, 347.762051622241, 346.222162322258, 342.377279510013, 341.820627477386, 345.939528022804, 342.651231075538, 348.41440323152, 341.18877560674, 346.087227853881, 340.227225258903, 343.609996140501, 335.640851110958, 347.205793473497, 341.131510460928, 340.21769302949, 347.111539720512, 343.905238211925, 339.981528072517, 344.389260874434, 344.408288394804, 344.984470371047, 342.980277601067, 342.783120130827, 345.086974379828, 345.173495762612, 344.513772905528, 343.691298674688, 340.495125478091, 342.803055358163, 349.437700209865, 343.256214787435, 339.469415300194, 340.082215094261, 345.472955457201, 342.129888669606, 346.88086233456, 338.038256528487, 340.126480452434, 342.818657631171, 340.550784003401, 341.12815580985, 341.663293039464, 345.808940363769, 337.383949630702, 344.406851725208, 337.168219155491, 348.912879162263, 340.640536877726, 351.337141710908, 332.93482803296, 342.854212670139, 348.222239891245, 341.321603747715, 344.372674270908, 340.254994773091, 343.417630789987, 341.8797782463, 341.941064547729, 342.889860804906, 345.623951917767, 344.501153934084, 351.376881977486, 342.679673673602, 340.842330426337, 343.862190728975, 342.18979683998, 342.414265584184, 345.481843871898, 345.901382790547, 343.547685515968, 340.247317628399, 340.398713323701, 341.377558586591, 346.460194025507, 343.403289252645, 342.230031470824, 340.986982077406, 344.356591892103, 343.168564123386, 343.838510499965, 342.732439655318, 346.838117915018, 343.265758707115, 341.629375487246, 345.458695606891, 344.077319114327, 344.204439367896, 340.053543565617, 350.314571474302, 349.845925794266, 343.691739592423, 340.787123321385, 339.46063990015, 343.643273191046, 343.779248978114, 342.174021793133, 344.56096266413, 345.753500176488, 343.068151469365, 344.890062326355, 351.482907510118, 341.870072780948, 342.32855170355, 349.753452421408, 345.036306707878, 344.511633537175, 345.510879295318, 341.018423702537, 348.572765320174, 344.640875620517, 341.13646603519, 341.491961834558, 341.798766825909, 348.872291070915, 346.12221513398, 344.840610804559, 345.660523275154, 341.890775955377, 347.400926319428, 349.531365032937, 337.817725982097, 347.879687926052, 341.395731507053, 343.078026007651, 347.528053520869, 338.159560607128, 339.975749901518, 344.122570793586, 340.062704385491, 342.998745623233, 345.766087814682, 341.457027972579, 347.871217736866, 343.097254195111, 344.850072930729, 342.448346261263, 347.440905967373, 343.332562421475, 351.551836484601, 342.670398471458, 340.521250816678, 343.776696085981, 342.534193045281, 345.254218336053, 342.432384657971, 348.363548049808, 341.016889126381, 344.174717272595, 349.897040889999, 347.970507631544, 339.758115762109, 343.885233968616, 346.247048065074, 344.8761949353, 349.576926550152, 346.566811798868, 341.027750849311, 342.937874011024, 349.896075825006, 343.755735092881, 341.985144057852, 351.186305803501, 343.873767685497, 343.797994431499, 348.553840009468, 345.490913542238, 343.565903120511, 343.954695090367, 346.663842419627, 339.474444583793, 340.865079357435, 349.907712532848, 346.857735563207, 343.892805670752, 342.559794176986, 341.297857751189, 347.343062641636, 341.872735117279, 343.394985015332, 339.042148532995, 346.267946358328, 342.723736694995, 347.212423025328, 346.615158749515, 345.501922518955, 341.498808956429, 345.65488379357, 341.230155520509, 341.40287310738, 342.849984642159, 343.991215089631, 346.338732879576, 340.756411867552, 346.82818520605, 345.919780596146, 339.888771733072, 340.802320636848, 349.517716936631, 342.678484143385, 343.854017432842, 341.242985867503, 338.690093202134, 342.218172500223, 346.143504570534, 343.125636025655, 343.715000713133, 344.798706828842, 338.609569649708, 338.957523280083, 344.396988852997, 343.519867125399, 339.441794145494, 345.531161028562, 343.485970212268, 342.260811952437, 346.14760957536, 344.896664107047, 345.635075026454, 343.790294362834, 342.908761019375, 344.709608706862, 343.184026357367, 341.261987775879, 340.481369964834, 339.605760537342, 341.443150352243, 346.945157941272, 342.657494257767, 346.609123886718, 341.703525878645, 349.149167455025, 346.242197862662, 347.975985582557, 343.566463750646, 345.36506946679, 342.33057329565, 342.841862044154, 342.473319478987, 349.06401075352, 346.32459740986, 335.542193910717, 343.19686740839, 345.180755697831, 344.047309160494, 341.237001816057, 341.761684241089, 341.74935877513, 340.714880847431, 349.844599778772, 344.833700506473, 346.887651451538, 346.844747008695, 341.374869048254, 340.795570001276, 343.003907023044, 340.285130986561, 338.378461772208, 345.793934163421, 345.019490924454, 341.131346621337, 347.177679911354, 348.471877350619, 346.361076746611, 346.682033926977, 347.545212000587, 346.354954205203, 338.736222856324, 342.536027633494, 346.094209336695, 343.386055546869, 340.978674392602, 338.875461861119, 346.23804733625, 340.239644966594, 350.066107152558, 343.881637018557, 346.793984232351, 346.078457571865, 340.797927103752, 350.685271983085, 346.103508261825, 341.542855164671, 345.02981560425, 341.134804504435, 343.404134919058, 344.909301512826, 344.610831449747, 343.736129982351, 340.527150863143, 342.590851830436, 344.081204211773, 341.079535685103, 350.484116657413, 345.967863755774, 345.171314440278, 347.40961321059, 344.916843789126, 344.975733476114, 347.039872151169, 344.954106964668, 340.943475945547, 347.870064667895, 344.959537566494, 342.436111619411, 348.385679571961, 339.423172811215, 345.489520736885, 345.076922175621, 343.450918055643, 340.38492961603, 345.563376604417, 342.848372940773, 341.080868604373, 345.714362681531, 344.726218542554, 349.457980112899, 347.060197334579, 343.08807918201, 343.440181422282, 340.943654220356, 343.973704522481, 346.473491089253, 344.571673153989, 345.725681882148, 343.430090675289, 342.561895058686, 345.643981849619, 345.365881816996, 341.236385938789, 345.730414218052, 343.561740351322, 343.264609477008, 338.226166531974, 342.753875316516, 341.581573599089, 341.439314558936, 351.177841509129, 351.131417588711, 343.267014644325, 342.633034804584, 347.628713122502, 343.983173237823, 340.388434053233, 343.075789022734, 345.825364519664, 346.805870192263, 342.800570264048, 342.205646729406, 346.21918341997, 339.577681486616, 343.581905362763, 345.478684659929, 345.890787280704, 344.355387194971, 344.159519599497, 342.389566747617, 342.708620259432, 337.487327666549, 343.668917866933, 343.157177258969, 342.233966353678, 338.768986820169, 343.636783615225, 346.290229422851, 341.336476152137, 344.110630907368, 342.936426761718, 344.977656604913, 349.511048460744, 340.98112813705, 342.697489247783, 344.455496471672, 348.929168437502, 337.756324468621, 338.957062738173, 342.101789268104, 343.754689991408, 340.994761068481, 344.619116288627, 342.120604121308, 335.766738366926, 345.659084775831, 346.068218740557, 346.8028789994, 340.99576532176, 343.0849539034, 345.88321259436, 344.653244342674, 341.770899067913, 343.442926762982, 345.933083458873, 347.589968910331, 343.313567513762, 345.949167225454, 348.739598040448, 339.01947655778, 345.319643257785, 344.042960221058, 341.632416132145, 345.304093074062, 338.943096773673, 346.674222316408, 345.192238924188, 339.571889040087, 339.18853092309, 345.740778932925, 341.643082531541, 343.809884115052, 344.890628948041, 338.79288339869, 350.334333678462, 349.173844200396, 340.068084149191, 347.359420139922, 342.850387521405, 343.172481772155, 349.300331333601, 346.424491873672, 349.196690545027, 344.861482825442, 342.428511416951, 343.094301914545, 346.011115706497, 343.295084436927, 344.864370217998, 349.890688168386, 338.632258247454, 348.168523893817, 341.40832068146, 347.364512741207, 344.286941468673, 336.139593938266, 342.482751277468, 346.982725129772, 344.445735421196, 345.115102664687, 345.099304390772, 341.283604123156, 341.730545713368, 339.571729343586, 341.198013958915, 351.876995243341, 339.631291198031, 340.391996421644, 341.088767690235, 345.25952251249, 342.785500017055, 345.664995380532, 343.232629441916, 346.472768484684, 337.568385326458, 345.3498337506, 346.559476522109, 341.704186544767, 344.604084639729, 344.95865961466, 345.78511033418, 344.034394735169, 333.636105866735, 345.653086818489, 344.04623742072, 345.852466411561, 342.863702944355, 345.03115321933, 341.093852560367, 336.964622654568, 341.581296126093, 346.707836000083, 344.902287811452, 343.826445869829, 353.081931674874, 345.331572181188, 340.772340300392, 342.759419138526, 343.210722780278, 343.337722776419, 348.025631387189, 345.235826810075, 344.917941346434, 341.444177628183, 340.641484437911, 349.9847817438, 345.353914080093, 343.416452479305, 343.909410747899, 339.986106237505, 346.252048187735, 348.577768974111, 345.333136197774, 340.996999251301, 344.560666674666, 349.963607911985, 348.028397441143, 342.918149300891, 345.609454207198, 341.547981851113, 346.399177919113, 345.984438121049, 343.723941768786, 340.358419871359, 344.335705692911, 342.919255460257, 343.790393805157, 344.082026084564, 342.318848957818, 343.87079668768, 348.946435642891, 349.072184080577, 339.500439323415, 345.550425216218, 345.32900624707, 343.151963813411, 342.484410871644, 343.343031827677, 341.980038931662, 343.57692873345, 344.775545760727, 342.366967081111, 340.586050776568, 343.791279176068, 352.032547409834, 344.062745198581, 344.611169680453, 344.027180439956, 340.594258897195, 343.570798808604, 343.861168294922, 337.27701969001, 344.891323868931, 340.254774267574, 342.16390944928, 345.913727285781, 344.896970363805, 341.322927496508, 343.285522550449, 343.134446750716, 345.839141669246, 348.920700157889, 351.757575630653, 341.989074041026, 342.945084806711, 342.869611740225, 338.021256865411, 348.636777525712, 343.579119173561, 341.643403835497, 342.4953659459, 342.662619414657, 344.007547805143, 348.57743450788, 345.551298712556, 345.896534307312, 342.96353046398, 341.386304649673, 352.662748624675, 342.094093183158, 349.964753837445, 346.4013555814, 346.32026668258, 347.960319420767, 345.011224567864, 347.426728646109, 340.952131931357, 348.236968604814, 344.450170276272, 341.355690136099, 343.087642216376, 346.631995173306, 348.59281500169, 339.95435640784, 344.148605684937, 345.691214384962, 342.992185415382, 339.551052548148, 345.831944008869, 345.595609627447, 341.735218470955, 352.666806953112, 348.033573165741, 343.74607479976, 338.098745332133, 345.549476315927, 343.891411463331, 340.085504616446, 344.327596179133, 338.118855414188, 347.105280005232, 341.510214390038, 347.645150781868, 349.51803046628, 348.556410058648, 345.667742118163, 345.975217748458, 344.830052298794, 346.853316712298, 342.861628062762, 348.706261318254, 343.3663483917, 341.495522608475, 343.157142776196, 348.163856517034, 342.253315835366, 344.790156681244, 347.327842501922, 343.964775616295, 340.525274755975, 344.667329829151, 347.157839555569, 345.633008201459, 346.080773322798, 344.546137132147, 346.61198119027, 346.52249886316, 341.81453910745, 343.126236399053, 343.523488877035, 346.970327271857, 343.926620531989, 340.949790397315, 346.62729714755, 341.532558924037, 342.280587745524, 343.314676489682, 342.246526217108, 337.047528672571, 341.895647749551, 346.247394964688, 344.255708541729, 339.217227834552, 344.182600091711, 342.57393542582, 341.847482300078, 346.037676219371, 342.421837690548, 341.448980876842, 345.829638179212, 349.352318476522, 343.816295032473, 343.96598843953, 341.935046454011, 342.871557277773, 346.411957725125, 345.210417871288, 344.779555438484, 340.393374888673, 338.930212547088, 349.975850354413, 346.259800513462, 342.596767125304, 347.290215716739, 347.888750957675, 344.339389733522, 346.132568262714, 341.293369871546, 347.176691842338, 344.531188677528, 340.979159835562, 344.236590417344, 348.3827638247, 344.407102977659, 343.103143524854, 347.753260115766, 343.65071509316, 342.473814589856, 347.088420225347, 339.968181293067, 346.07667669017, 344.900164456322, 344.474557544216, 338.985369757118, 346.390278483823, 343.380310047086, 346.308334600434, 341.204960074948, 340.403222237766, 346.396521201148, 340.425811446888, 341.864933470014, 341.930992969733, 346.973751891395, 343.272734303065, 347.066217553606, 344.610303137305, 346.35399808462, 339.443019180207, 347.688534928691, 344.391404804795, 345.48046369869, 344.661271642927, 346.023278351536, 345.389649660586, 344.246706656487, 346.455876219911, 342.758146714608, 341.858181192737, 343.182611141002, 343.540494276153, 342.714749329787, 344.247673041137, 345.257387400118, 347.752811411692, 344.270185124961, 343.08706523419, 339.753281396428, 345.223927321235, 348.74182434119, 341.175872027439, 345.499178430903, 345.94512784398, 342.145963111151, 342.622792723323, 341.458818915959, 341.229135116427, 340.027807460112, 349.057633376752, 344.464535414276, 342.482126560085, 345.687072076586, 348.046625392068, 343.458331256558, 349.597475399925, 344.35458658885, 344.116272186136, 342.91303151592, 343.906703212143, 346.715353776287, 344.662798339054, 347.662098209407, 342.158563937217, 345.192913240352, 346.0645092943, 343.629442501772, 351.387726873319, 340.912031533958, 349.709259056712, 343.18617746613, 341.131225364995, 342.752170655081, 346.291131146962, 342.303895381295, 347.392511126379, 343.398644090065, 345.520193415306, 345.021902707632, 348.857466960397, 341.725518221065, 342.022571183315, 345.72488532013, 344.161819461184, 344.455845352865, 345.635810714979, 342.036239601172, 344.317438139908, 340.643302783587, 346.829911205086, 340.78124979326, 339.585988414043, 341.782835452897, 340.675722425515, 340.556963022837, 346.28581513824, 338.41564312612, 345.377940401608, 340.294824968433, 348.463628223711, 339.782745627183, 346.5371879306, 342.03231428615, 341.345363347492, 344.529804171384, 342.700624651122, 346.724053118834, 345.08189705099, 346.846449895716, 341.803153633431, 339.513809484545, 344.991160786464, 346.77495327266, 349.583197724726, 347.846628260904, 347.711500244008, 345.814759200886, 346.905459000155, 350.354109276617, 337.338500936466, 341.588031963474, 343.770163172006, 343.633883938756, 347.214524138029, 339.498044976783, 345.156953887477, 345.633300144484, 347.283521908912, 348.126980457842, 345.552298665714, 346.861431027641, 343.335874809362, 341.355268654941, 346.092826450268, 347.083848996192, 348.444799002462, 340.760017565717, 343.572600914544, 341.783797831265, 346.069189092274, 350.684701325031, 344.215597326292, 345.523675174443, 345.383552391887, 343.239706133421, 342.257980849675, 348.927934427343, 344.260137654805, 346.363715375258, 345.160366960535, 350.965142980668, 343.539189655921, 344.092287741155, 342.268269897926, 347.715724742159, 348.007138295941, 345.729356614224, 347.358129360855, 345.263200105915, 343.274892489024, 343.894820986219, 339.71966887854, 344.884277928502, 345.85040490661, 345.082212929926, 349.007867008143, 340.611170402841, 350.18099426722, 341.826499097701, 340.345083061334, 345.448762551515, 342.586890044387, 346.134643144101, 342.632780261982, 342.556293743108, 348.537733387915, 348.178981378804, 348.473546821526, 343.944634041366, 345.882333045113, 341.925174241105, 350.97859390395, 348.028293246751, 341.616178971955, 344.272074429965, 349.22216623211, 345.599638502598, 348.719474191815, 345.829468046455, 346.7844926097, 342.537740435708, 340.377331245575, 346.58349093471, 349.9715158339, 343.380614757724, 345.206206405822, 342.390623343662, 348.110686809393, 346.041351710978, 339.207118897791, 349.943243376176, 340.192906067007, 341.13134481298, 343.856317028059, 339.430857715329, 343.910012216906, 345.076291008721, 344.325569402349, 343.449094563774, 344.383732391019, 346.059187502732, 346.682206929154, 346.128169316747, 336.573765516799, 344.263554174176, 349.081035654757, 342.890546596297, 341.093957017123, 339.405416761314, 341.297551370717, 342.424662938187, 345.618277473809, 340.969302950183, 349.413189126105, 343.994869026674, 340.99993904623, 346.312638842655, 349.579081961252, 342.595367229708, 344.049570048916, 345.574595797146, 346.160442690459, 345.112190690574, 345.797707851487, 346.323250419208, 345.124363259021, 337.055338824697, 345.904566923018, 344.043843245836, 344.001713601322, 343.55551182832, 343.250688171508, 342.790113283139, 342.60871187854, 347.577276064304, 343.574839458203, 343.605500599382, 343.88334278195, 339.102822687163, 346.979582116582, 341.733131576869, 347.144889759213, 346.538187708422, 341.513503361352, 343.089459326055, 343.006694468915, 338.889846712831, 342.921861244912, 344.861478309342, 338.635089916942, 346.569646094009, 344.220839663146, 341.071631050802, 346.997138170303, 345.348884860894, 350.656272045002, 344.686756148967, 337.849030807194, 342.454694663243, 345.826873979311, 348.947544956142, 341.5486651186, 343.342926642518, 343.738802287837, 346.937758709453, 340.689319443168, 343.366138246835, 344.900384979939, 340.295875776899, 347.384520113197, 344.093870998712, 342.965233230129, 341.076052525736, 343.51741873555, 341.923261296039, 347.296660592418, 339.080452997367, 342.29671608262, 341.837408406163, 343.950361678556, 344.199094821738, 342.896101915361, 347.135350672745, 343.500118912882, 345.102440480781, 341.208889578663, 340.185619859948, 346.522000158131, 343.344109295808, 338.745008394647, 345.845149621604, 340.719845172253, 344.676391764542, 345.755333543237, 348.223917629544, 337.020743719271, 342.117578287603, 342.302640016308, 344.962674408653, 341.794454695103, 346.308970956142, 344.728999915874, 337.476971455072, 346.666973878389, 347.625678228799, 339.739998547072, 345.307892178972, 346.207023927063, 346.044339794481, 343.761616401026, 344.501559101292, 338.429622791713, 345.764496606907, 340.629924541058, 340.39550729336, 344.044394215906, 344.77227766069, 341.890488584865, 341.431037531635, 337.381102689324, 347.783381915177, 339.499407399862, 339.990403194165, 343.164840997078, 342.869012643523, 342.872703787511, 341.190581394807, 344.192134561484, 342.710037905041, 340.004259220545, 340.850126190671, 344.181172630753, 342.677322053319, 342.2214879425, 346.702518062993, 348.758208465627, 344.533808436149, 351.843954439511, 341.110896583267, 339.6999124351, 343.452495458823, 343.133977577752, 349.05123049631, 343.642423180862, 345.689048031827, 339.954538379122, 341.082243062819, 348.012667162104, 347.289548692667, 343.870695909334, 344.722838632808, 339.876595001331, 346.29329175307, 345.643297555952, 342.023442925162, 346.470048686096, 343.806982782729, 346.825808215783, 344.041843813146, 346.840438556223, 339.655104246974, 344.561912629931, 338.206301989703, 341.013894679334, 350.427068307361, 348.930533633907, 341.257370321063, 342.578288698993, 347.094007476866, 345.048298597956, 339.009303872846, 343.135952440374, 345.152165900389, 346.225399128691, 344.096236247592, 346.64397193628, 345.373673231854, 346.00123076459, 346.7729053992, 342.89656004928, 340.196968257148, 341.566957847298, 343.642406017598, 346.136959833966, 345.043466295306, 341.122163423329, 340.763964270429, 345.341799771905, 350.340728129681, 350.897658031824, 342.592878922741, 343.190997534062, 342.167366281189, 339.180971437088, 346.778547035539, 341.712487968609, 343.522332641014, 342.73911408195, 343.159798687309, 345.014644941315, 345.568328255082, 341.30084604368, 343.186342148882, 347.393236115274, 342.073314723187, 347.95164876065, 346.132847304507, 348.652865222351, 344.202384366786, 343.4552863854, 341.381565562313, 345.356827262915, 344.915615822541, 340.681543207131, 339.052815285297, 344.035316743208, 345.253598063529, 346.332848876797, 349.169567064766, 340.490078387216, 345.787247081454, 343.269399843091, 341.961122923318, 346.672759575049, 341.151216905005, 342.159898086516, 347.908239810218, 344.472845571874, 346.300802581821, 345.646416708683, 346.995593002889, 343.46129692333, 342.551520271902, 345.351117051341, 343.819547865043, 347.700165261946, 345.328061053284, 346.890921578292, 343.725657142876, 342.953896137844, 344.390586824716, 344.352578773543, 342.367097262063, 345.218113444688, 341.691802775315, 344.823691515442, 343.760762165864, 348.544363579068, 342.832660295598, 347.77071277894, 347.361200863779, 344.406582034266, 341.221457694423, 346.293141538734, 341.54937294548, 342.694269333164, 340.06194988261, 341.386784364177, 344.787494200076, 340.217708705865, 344.824829152273, 345.079444812635, 345.607075155849, 342.710553317196, 348.737393071312, 340.150709860313, 343.981225224312, 341.262592145385, 343.915146099892, 347.740407784042, 343.752057296373, 343.722487319883, 347.084288406023, 344.490177899766, 341.474861623157, 347.281309318526, 342.0765282407, 341.896790841226, 342.511635612271, 345.870677568454, 346.115099801193, 344.942670642973, 338.229616347146, 342.244937068721, 346.949474609183, 341.153600387364, 343.468422953132, 350.326402674375, 340.727555949322, 347.634612356876, 347.100598662926, 346.141481868944, 343.738782759918, 343.836339393665, 345.245805455785, 346.645791677526, 344.565660431977, 342.081741885865, 349.428171868134, 347.710999651577, 344.223039356331, 345.946505582423, 350.086105862312, 340.01733146653, 348.612958698234, 345.636512485036, 343.346012111277, 339.405386082561, 342.718841965855, 350.604359494165, 338.9552731458, 343.243718420623, 340.872601935781, 342.607947073354, 345.907340394037, 346.643786806254, 339.823184009585, 339.177522551353, 342.489447322169, 343.094323492906, 347.514226651265, 344.152816131666, 342.670881231568, 348.533736360653, 347.786846261366, 344.449539078111, 341.047229115188, 348.73820450699, 340.510735457995, 353.350410324251, 342.700264519761, 343.809075434134, 343.768210538203, 341.967844378179, 347.694541612713, 340.742343132117, 341.845995485822, 346.262596569338, 342.753119893052, 344.363844575364, 339.069643010428, 341.967951670958, 344.678011900067, 346.106257113979, 341.836399845817, 338.152466072594, 343.70436507443, 342.946489398646, 341.909178497605, 344.902439171189, 348.004956695818, 347.15737669063, 339.624684570368, 340.82920603946, 340.430702255637, 349.777704731219, 339.887898828666, 347.043634722673, 342.661776472331, 343.408607846273, 345.928926645133, 347.413961823985, 343.359503105179, 348.079665364832, 341.447816010705, 342.537499265822, 346.608249554189, 347.676161775791, 341.49585577579, 338.037597750002, 337.505845010295, 344.85353113842, 347.432430103264, 343.850073971417, 342.474088742178, 344.964715955524, 348.983512921126, 337.933520095202, 343.003927043324, 343.507793210617, 340.915585588812, 347.115910956048, 341.832445606409, 342.356873175387, 345.493707789395, 342.03582196771, 347.611921617185, 343.956295229405, 346.933857737551, 343.014187419131, 349.488298317466, 348.977864561745, 346.381825078068, 348.062340041712, 341.519843784814, 346.059388662944, 339.377369723512, 343.252238518883, 343.411169137854, 342.929922115771, 342.155120231664, 341.51282890473, 344.648110582041, 349.867041348227, 340.973645562145, 344.077857325334, 337.685751949187, 339.448659957447, 347.54426739525, 340.99224491622, 344.214992764581, 345.675390708487, 343.669750670144, 345.085017187665, 344.893475055853, 344.585234875277, 344.976499589964, 342.592739860014, 342.118144411298, 346.036597037003, 342.386295091042, 344.515373599841, 343.705239226844, 345.114857886288, 344.931423967292, 346.641854959493, 348.432710039659, 343.862529311305, 351.219115585448, 343.168670763715, 341.158953944816, 348.181682500187, 344.523562566746, 344.402894904098, 342.871051592946, 347.743934176554, 346.82776648334, 343.095647479545, 342.677251703814, 345.81951164735, 346.103964505504, 345.053218713671, 343.243011957984, 348.112512459716, 348.711641554334, 344.132302524133, 345.113620222072, 344.509395114339, 346.255825212783, 342.868104311331, 346.693927753932, 351.312141886039, 341.469296011521, 346.094767965138, 342.998258459774, 344.826524274484, 347.467209130954, 349.933290563748, 348.4921501358, 349.896862144709, 342.110651695126, 344.904720211917, 343.642358394865, 342.569874644528, 345.738390962656, 342.400123073114, 341.512021792824, 345.100715010148, 341.57011126784, 341.001565906045, 343.266526968327, 338.85228130799, 348.442534013378, 351.479828838925, 345.226889577793, 343.203180565342, 345.845039343053, 341.545614378548, 342.517461208002, 344.777874146739, 343.994560423415, 343.235525879696, 341.798766527994, 343.174422748431, 338.119408981527, 348.195070989387, 338.475644251648, 341.871823999054, 347.709929688209, 345.465517854938, 339.907842863353, 343.408700768963, 343.933068385313, 350.852829786254, 343.491072421309, 341.434935439244, 342.786760660053, 342.261637271336, 344.509386388729, 341.621409072571, 345.933225379773, 345.350038554998, 342.921432583964, 339.550918584396, 343.467852669809, 345.544522052922, 339.551325274953, 343.273371306307, 344.074989016697, 340.344817472827, 341.351284013173, 343.912119883842, 345.710712979046, 343.344323071136, 341.593171216226, 345.905918956694, 343.118685415254, 351.125907019716, 343.144356993795, 343.342324487883, 350.211498474711, 345.011969198148, 338.165875903225, 342.965188932631, 344.087343147414, 338.231954439761, 342.064224377483, 341.441181006032, 339.528280022524, 343.295640971798, 345.290858087794, 345.967660660675, 346.215920659832, 338.09349434929, 340.451780607569, 340.271412498079, 334.398785654751, 345.730608875653, 344.142137603465, 342.814695776362, 343.228535697563, 342.859366632286, 348.623272263544, 346.931561153017, 346.901382432107, 345.427888161325, 352.264109041445, 344.027852146489, 343.721934182363, 338.70646265907, 348.280191192731, 344.609199924482, 340.935219081421, 337.86189555398, 343.277210467115, 341.47521665673, 345.623261036305, 344.329826038569, 348.328704950202, 338.987627655381, 348.175281084873, 346.245106684231, 347.712203740191, 345.912882596211, 346.647738828934, 350.589900449725, 343.374911233768, 349.024878697408, 348.210825065784, 342.599266596272, 344.104839241209, 339.307979770837, 337.68703731454, 345.643843415063, 344.220879357868, 340.557556753256, 341.723964768305, 338.25588114821, 344.679543643, 345.552195611963, 346.203820747123, 343.154602550214, 345.609828831126, 346.37195445766, 343.326985910542, 341.441153448872, 343.819179808812, 343.252868183313, 343.029549472108, 342.892371575224, 344.029187169818, 349.084248202641, 341.265312478894, 346.2917809045, 342.375393458861, 341.093998860704, 345.95776619784, 348.164931115013, 344.562786152873, 340.92295933198, 346.691311910306, 343.268814353077, 346.332991375382, 342.105902550966, 347.82046681672, 345.810406371134, 337.777033392082, 345.756845713911, 344.578850561825, 347.461908986053, 343.957360894368, 346.28288117873, 344.497565938256, 339.12765940095, 340.471937442731, 344.332459668097, 336.153094566682, 340.152889280038, 346.037496378104, 346.20201027475, 343.143815936209, 344.424041816558, 343.436659159334, 338.852288684684, 343.504408438498, 343.640001282242, 339.666516193314, 345.670684131994, 343.278944999938, 339.447555446431, 342.153105655489, 343.213350472673, 342.285903721908, 343.508200909437, 344.318168902885, 337.358616942991, 350.63309841217, 346.806715560986, 346.261532375946, 346.286255998454, 347.91544160131, 348.135080628637, 346.789833976894, 338.896331286098, 350.276468339787, 348.325135052198, 344.308115257814, 343.67655069414, 342.953051751529, 343.013785254586, 345.351276858364, 345.767715924601, 344.523637604642, 346.463218455701, 340.306113220922, 345.592194691507, 341.996182315287, 345.676091534076, 344.26230799109, 339.697452785918, 344.487043770245, 343.359831225435, 347.280784312335, 344.121313257379, 345.923112327049, 340.370271604273, 347.288371699377, 341.196248287632, 346.982454301385, 343.36744664351, 343.949236461481, 346.201916619315, 343.26579072473, 341.566887474105, 340.884619953538, 342.704730541349, 343.777903449428, 344.554348842391, 351.584558985186, 339.99475223702, 348.162113438487, 347.227610247099, 343.947340691449, 345.438138257941, 341.357573834455, 345.151851535579, 350.239393928959, 343.261588220652, 341.455122070372, 339.321815455558, 343.817688881494, 341.846258536785, 343.514369598384, 339.821563526855, 340.286064594727, 347.064628638298, 344.85570680925, 342.526288675112, 344.412570340945, 344.460861389653, 346.602348459647, 338.707869985209, 343.302098351927, 343.562131194973, 338.922532728551, 345.455585527517, 340.682340639501, 342.90014940703, 338.159936545589, 347.353462075933, 346.32937254581, 342.169730469585, 348.410840531883, 350.379549937345, 340.047790455673, 346.986789816931, 341.132120445152, 344.274852492964, 345.580125733185, 348.134517252108, 347.196374167502, 348.584951312521, 342.475286910247, 343.367375125399, 342.093615763551, 342.973554260769, 346.64393481838, 345.281106777915, 340.769367741054, 342.836691551198, 339.528010587922, 343.610837211878, 347.408475383544, 342.62413416156, 346.402837943907, 341.890304589057, 345.363408245146, 346.870000663833, 335.28280599088, 341.5791960245, 348.337486107829, 351.157451303307, 346.488646094623, 344.124658725119, 348.922116971136, 345.648732868847, 345.22638334531, 347.393201504488, 344.886095647727, 339.312572128058, 346.621227444669, 340.327299359895, 343.521023747086, 339.928638983791, 342.707083316928, 343.141723683777, 344.55099754313, 346.583073358717, 343.704932795315, 338.976849159074, 343.215711838283, 343.687043013863, 346.0769102447, 344.102388894191, 340.281654791949, 344.909241415396, 342.448908524544, 346.99268151192, 344.333505124079, 345.823976599233, 345.408419797842, 338.53403258552, 344.387535662435, 345.47468985665, 342.112222483815, 345.78348269445, 339.373769062909, 344.976936717884, 340.74457943745, 346.602269487842, 341.464219915732, 337.53865303135, 345.507742988594, 346.904813103347, 345.493071863592, 345.482688482835, 343.580184982603, 347.922845964791, 341.180999650332, 344.082187334712, 349.362493487957, 347.463247805032, 343.70337006529, 349.356819637634, 344.92814291911, 342.120525398791, 343.620766132693, 340.786592420454, 341.925276187397, 346.457828740716, 340.919887821287, 339.156858656726, 340.534112553569, 348.050590393542, 342.625946881116, 346.776723550936, 340.875635463321, 335.672429081631, 346.717941668361, 339.813587294922, 346.488396158335, 341.442582673455, 348.976357981882, 337.432389642509, 343.994626121074, 345.573731063351, 348.533524339089, 341.720071047745, 343.754147542204, 342.229935920444, 341.145485224409, 342.326968889985, 342.86198584009, 343.534683813328, 347.471454105576, 345.621391725938, 344.154343578769, 346.480380233184, 345.233246543451, 346.586036085099, 342.325003714391, 345.471082849204, 343.981947218582, 343.213788934701, 347.10357315419, 342.209292556978, 345.868845037915, 338.634811213529, 349.994726070182, 345.04201702996, 343.999769608124, 339.052847915233, 350.192214330228, 343.872766672185, 340.506690872705, 338.157359670399, 346.4557355996, 343.415745379674, 341.930237105883, 349.191472700321],[127.272239427309, 134.101527650485, 116.096405217697, 111.539232868059, 136.413219827105, 132.702233031799, 132.967246714051, 160.845584014127, 157.829948230941, 131.187948488877, 151.193335080306, 112.838941076279, 129.633830442491, 124.526669591623, 178.361893114243, 109.494383354592, 126.384814891521, 104.209397405519, 132.664546940538, 140.663824390502, 142.302600524544, 129.979456379079, 150.474464622037, 111.774323442188, 121.611590933247, 133.242978583925, 148.279682631024, 122.847625998669, 133.500711599324, 114.007321402131, 106.238296466976, 150.32907564987, 133.625747499602, 127.943390715866, 108.456610928888, 141.157156388288, 120.733401732496, 130.215850973414, 152.325244381841, 164.14525835287, 148.783817912423, 125.394927914798, 147.74979351136, 104.711437856759, 154.362898306387, 152.659190807638, 120.316491570823, 119.952364736298, 144.353074443679, 124.977645723671, 98.5328414610348, 129.34019994836, 150.902371083785, 150.146468487541, 135.739667121422, 148.389515297035, 158.869966951165, 122.855734211068, 136.580426095144, 116.549570932837, 141.915171909057, 109.209685808239, 107.115135319722, 165.558767161585, 132.081538859726, 127.835237676542, 124.348269789307, 134.584759643115, 144.158829135643, 151.003686205685, 151.081732902709, 127.482086108091, 164.072092142178, 152.739768924637, 115.308302009283, 117.520404958365, 116.191698081869, 136.92945696568, 127.424734108949, 121.143946554658, 146.817208442864, 152.967540249829, 105.530362382163, 152.920472436499, 131.651030760067, 112.872865707436, 167.83622190943, 146.431348502723, 149.9319793741, 128.447800102849, 129.216081294037, 132.205557435344, 134.695912167155, 153.543174468815, 138.041677754096, 147.740271049015, 123.033238040342, 146.679439320137, 107.904433061963, 130.671286474432, 120.20373524214, 142.539557207279, 113.034256192375, 155.188660842078, 142.965984685764, 120.729447833258, 152.864959682034, 144.494436915237, 161.212979170671, 122.102527834096, 155.363870768538, 137.126942499866, 132.625868961409, 119.522042691983, 131.451233695517, 119.84214117232, 128.102668498826, 135.892332958802, 150.153536523166, 124.717047024208, 98.405849321436, 120.461057578077, 108.680785359632, 123.979267419929, 150.112622168493, 139.568841604379, 108.495517624764, 127.263961465112, 135.132330906464, 139.351119575613, 154.409208619187, 155.320597740896, 128.337500112941, 119.961888120502, 106.107400197497, 120.989597742297, 132.270430594782, 127.178447208984, 127.913391404465, 138.689487447742, 134.212426878686, 124.515682362751, 128.236298296248, 127.808681540889, 154.679125626802, 119.234001619379, 158.043736041846, 100.313959339133, 108.687330066788, 143.645257292937, 132.233768284459, 128.744895887949, 124.772243882863, 124.80967116828, 149.377638951098, 108.831789777067, 141.097318263064, 113.448577867943, 158.476273836002, 143.673661560132, 132.201293903015, 138.053601665105, 109.144624192348, 124.726722081356, 137.030445633183, 141.56469379386, 119.943312597316, 151.769170754112, 142.565286143786, 130.851251056332, 117.422667050117, 93.1326445412488, 129.837554634442, 103.711029055297, 148.588958941267, 137.390977477808, 149.490033758104, 132.89245982447, 127.073116927829, 136.505037651782, 118.017531074125, 118.684761291291, 139.279146783968, 126.121303567069, 105.524756343787, 115.263974357993, 127.796498248707, 130.188719002668, 110.167695057521, 149.118992945766, 137.735264889676, 155.080668006717, 121.327781417746, 108.125254986447, 129.792297260732, 145.091533174165, 118.943640745726, 137.753447896099, 147.364634073566, 139.714840278865, 122.590380656569, 138.077141554813, 104.474857727022, 115.305298813187, 100.589244895521, 154.59676344574, 132.910667335417, 113.298391252946, 126.010544638378, 91.5559196693202, 125.947053503517, 117.992503866657, 159.244447327328, 92.7913242568937, 127.999704200435, 116.319318236907, 133.512806350624, 121.382800954392, 153.648071156593, 103.825959039731, 135.418802483814, 119.757300337922, 149.89608172686, 135.743684398461, 134.733345609436, 126.823109205349, 123.049268168949, 128.761533587287, 127.434575402879, 133.421292564514, 119.520525901747, 150.826684668228, 130.610126546168, 106.175691979174, 110.507001234839, 149.688483489283, 118.179059109747, 159.157332350431, 129.27412155441, 109.710162585658, 146.933479849238, 140.036535039213, 99.205399275505, 128.978034871264, 161.282813802829, 111.955190662391, 123.075569956492, 161.208512099941, 120.896139953138, 121.605871774032, 132.0543437947, 131.125631154059, 105.690334163396, 139.436480561157, 94.4266980262733, 110.366527667326, 119.587524151292, 154.409640486568, 143.356322813029, 120.514787020849, 126.384527922832, 138.778798303141, 129.055149503841, 117.243795839295, 135.566963449482, 152.246350775561, 102.767283338856, 142.817015493075, 105.336295828304, 124.948002125712, 97.2435877216771, 125.679525175954, 118.908998349477, 130.670456430407, 140.129748297413, 121.254518923085, 122.589413861403, 127.663562011635, 142.743601425508, 123.941386414827, 110.502899078612, 134.168789826985, 154.565245449818, 112.378291601379, 146.264628645692, 141.368024693001, 153.596730570753, 134.940232608603, 140.547145980332, 117.873401329912, 137.029399715125, 111.767793726297, 126.918737296048, 117.090758937551, 141.669769731236, 138.737841758022, 125.329492156829, 130.61382922456, 158.566100603488, 140.065446376866, 118.585279424348, 158.617946226447, 113.007760615399, 105.011588718643, 118.140092463276, 118.44735739047, 134.923468264315, 143.894735911749, 138.335323801036, 142.478692352803, 143.415448848044, 109.206434442363, 133.763552191554, 149.640399741087, 143.327124254281, 179.897668594603, 126.790685686668, 122.864949981879, 91.4438682055945, 139.273884117247, 160.234178831306, 106.667657502004, 100.824334465315, 118.519204065851, 94.6265368864207, 180.209732714682, 115.101559463625, 130.957993141276, 124.268977966351, 120.384302617284, 123.260005447295, 104.618901760033, 133.491959237697, 128.326248180177, 141.177047322756, 111.856004890453, 153.170503211131, 110.260618117965, 134.434019430083, 133.682978432392, 131.124557996823, 96.9431771568569, 126.963286765362, 145.220547708945, 114.734739524483, 139.507485307107, 126.879672255514, 111.828155345449, 126.721205991222, 118.987643852958, 116.430260321012, 160.107465251026, 125.571656175791, 151.321580595299, 115.434329683049, 139.924293630146, 117.894862119775, 120.860084498652, 125.086343399638, 124.032805696262, 135.495195673318, 109.182692658483, 135.710659413616, 114.830187657728, 151.631341932735, 142.500345717307, 113.645505344333, 143.817112632748, 140.950524883836, 106.888658239371, 121.124881611267, 154.404044259579, 158.57885037114, 111.723138443052, 127.631235030231, 112.733910925545, 156.588294473538, 91.8965036587315, 112.868130440233, 139.542150096303, 129.674632763527, 114.473269734325, 126.009037029591, 119.647117457828, 137.011818136184, 131.524287375075, 116.170337405746, 136.610666999037, 146.61727694188, 139.732277764911, 122.603554250223, 115.198235528954, 129.439418386515, 155.911158266698, 134.599873923496, 154.533875810234, 140.216149753145, 118.40613786092, 166.982621221732, 104.674356190929, 154.531076040764, 135.298502988729, 109.955324964231, 135.267455431858, 153.51600638035, 130.641038391814, 121.554166994432, 128.436916340524, 136.515519896552, 128.506786936222, 147.244085858634, 144.700837757034, 145.963379373547, 119.271723266325, 137.502932376117, 131.759418388129, 132.912986446047, 116.699235089675, 128.992292069357, 104.440920496793, 71.5934160084282, 133.748519191446, 127.057162694188, 144.380116110429, 120.848129785673, 116.169129574268, 135.41400591013, 141.289890966573, 141.128412854783, 105.954916139921, 150.061720678534, 137.384742082284, 140.532181706049, 105.601074045168, 143.57451264808, 142.510100676747, 172.642175014065, 149.534847584697, 111.436085149309, 142.457488763386, 117.158746296193, 143.108430663486, 140.233999038979, 147.80286679239, 159.996574446982, 169.102867988116, 147.318261523191, 155.215519355361, 106.176131714758, 116.622151188283, 119.357706829746, 112.656512901413, 104.893133410658, 144.077468070943, 133.528452599352, 118.16715789305, 140.273470145724, 153.166662733878, 156.858564632926, 125.40673601509, 136.527053028213, 115.190514769335, 151.92225009702, 125.033309450901, 121.392175870382, 138.916117358358, 118.03797834721, 125.914764559317, 140.401336110887, 113.538826077822, 86.0097148610327, 141.255693108614, 137.787626940288, 107.897649286467, 131.580834941835, 127.435875239169, 160.863990486828, 130.586916100389, 150.528901949348, 136.39344228014, 151.104374060381, 145.37637088721, 119.150530329295, 114.986957692501, 142.372953128715, 132.141279395042, 129.987221802451, 143.170315988312, 115.042144174549, 118.682952171901, 136.904082555534, 133.818458954314, 140.511195016132, 154.199021592038, 113.713603848733, 140.538457048921, 138.931792004962, 144.813745620918, 132.006073068549, 130.567001228467, 139.30094280605, 171.219718726773, 161.939490089538, 111.846373146725, 117.073050526042, 156.367408966557, 133.99987084352, 94.5177981935866, 127.16806277986, 125.006553284948, 137.700505670721, 126.795422797967, 139.205667404495, 144.546384158492, 156.27791160894, 149.695862152855, 131.708473115563, 124.66806650003, 130.546021981879, 124.938413153275, 127.514217998399, 130.321732230493, 130.358142690783, 143.830035053267, 139.487949522078, 129.466322502493, 121.861273199205, 126.871924779386, 130.567853586398, 147.582342634573, 116.526525425887, 139.305309508589, 129.413624652584, 122.255663053974, 142.01273039515, 140.481961499796, 118.784347689056, 130.193382054167, 130.641355265046, 146.967070528622, 99.8522819351014, 127.745962769227, 97.1430109497073, 120.490135319458, 117.616174872951, 161.930080447375, 140.238764033328, 138.906549843424, 132.064012780339, 110.072307123852, 103.709314852187, 134.174775786191, 125.480815744943, 135.112008497258, 108.921912594223, 127.702046835662, 96.4312492598862, 124.254375241862, 127.447287505677, 113.283008845679, 108.643767594014, 128.746754039048, 110.516264646624, 124.45583123547, 104.236951525303, 127.455385348752, 121.932955839246, 153.159699849507, 118.649221189993, 147.138972293284, 144.386368706802, 141.176010545335, 128.85251995795, 155.716629552088, 121.105451875871, 152.383500000288, 136.619863758698, 118.473661922799, 113.132102593744, 116.138982095396, 143.021795665676, 144.690795225731, 134.095620327344, 126.402515736405, 105.09298359738, 142.999033429075, 118.866022538542, 128.120678378486, 117.670122259288, 135.53078689236, 108.130607403585, 133.437865705084, 92.5611068456393, 122.595363675475, 100.850762707337, 119.845116029189, 117.609655494718, 121.488814122686, 145.792388821159, 164.240247788953, 150.753755496844, 141.665613815491, 91.0477614413076, 150.508251112925, 163.749403369572, 143.172536206831, 150.89938337598, 137.980621144246, 150.818170904611, 116.410781201322, 132.658521999059, 146.986549588464, 119.859460045724, 125.308555799288, 147.681184188034, 156.777357334778, 134.16725282535, 132.176638431976, 163.176036796017, 133.210977400298, 110.149721559567, 126.675629028864, 115.074208545305, 123.948760055075, 142.789164786043, 137.254929439852, 102.037830986006, 130.20063822493, 144.656379412057, 150.969680945321, 134.221208353811, 155.158636948781, 141.763273821716, 149.011267939849, 107.382528002274, 148.61157534201, 119.382808229919, 127.279640022855, 127.216891132351, 134.760252279666, 155.632097721022, 133.70105745576, 126.835297448187, 111.083370477474, 130.268354770662, 157.27442325115, 150.806576395973, 129.868857706766, 134.967962480824, 126.853627256353, 126.855830760058, 124.194358706145, 122.584758599321, 139.859221998081, 110.114964188984, 122.370077132713, 145.011459932859, 139.001237488276, 119.076206884881, 128.321276589282, 132.156376559732, 122.368350130982, 103.238078196946, 146.25687930912, 166.176503292549, 152.272980271017, 104.401788168567, 113.454510586048, 133.198531114109, 117.428236625226, 159.27914723202, 124.020038743447, 133.049202320779, 140.139924685325, 128.31335298174, 152.141759795681, 134.1680512748, 128.672888625683, 128.746789204586, 155.048799289931, 156.194779237827, 135.289361348624, 147.174912471956, 138.012956485401, 131.272911146982, 164.024546256947, 119.035645249898, 114.299330466928, 128.22934894262, 109.362932459316, 141.04552766894, 163.345155617465, 138.081458589768, 125.274149046908, 145.035718635898, 161.368263166147, 113.738664138631, 127.033006698701, 122.084186831884, 123.826248167697, 141.322671285528, 149.958719372131, 131.938044228509, 137.369468671816, 151.662761930579, 145.160324672157, 137.958701038453, 137.238167024413, 145.274362382048, 133.892211272569, 127.38487606181, 132.818965666958, 146.070958321635, 156.998901542407, 128.266418857364, 127.206842970247, 125.27699931656, 152.588849885235, 153.783403325616, 126.113330242748, 98.9484565338455, 113.325046663454, 118.164614387365, 142.526244956091, 127.914840750884, 108.331996778062, 145.861349176863, 122.452507905702, 163.659381220935, 114.168639590149, 152.313895226784, 128.898730724138, 125.522571872177, 144.863678541734, 125.915622139144, 134.117605308716, 128.178781011702, 134.707292783683, 92.1952539628918, 107.555117759664, 139.037945791585, 100.931419051743, 138.225318370297, 119.031994156887, 128.128271491904, 118.743106946074, 111.154939006446, 127.214155773222, 135.348885445497, 119.806849481419, 134.844045372682, 84.6627181205651, 120.603321505757, 125.007116848926, 135.757418204568, 121.66374330134, 122.110002114262, 169.172809757711, 129.629923856772, 145.909884016402, 122.891037673591, 176.762455423741, 140.526764960128, 141.230114666386, 152.958075556012, 106.599220781921, 133.920083042195, 136.249619884532, 123.174819732816, 109.314219169384, 167.526205314627, 129.360633360551, 139.314036801672, 145.519440596674, 127.43889963435, 126.281410606134, 131.358196043829, 137.134746699455, 173.486083980788, 133.286328903492, 112.626864198033, 119.463490208367, 149.980125511982, 137.211782754525, 172.817028692265, 165.773038311773, 153.641531115132, 155.907437270094, 131.140047581962, 121.759352480843, 146.068604840181, 97.1814820479822, 146.130918981545, 122.611941272785, 131.332114386218, 131.864886706373, 113.893600902722, 147.628029181284, 114.802136908403, 170.079493413013, 143.244183921633, 125.463997187618, 134.656072406594, 137.025410740962, 105.840454191558, 124.686651090434, 120.319062127957, 142.251625375121, 128.323084429864, 105.005139411214, 143.89371426846, 141.552634575782, 125.746709427646, 109.287770681135, 139.114114504903, 126.224867053013, 117.167364809267, 116.446595541676, 125.976268942266, 132.654023511846, 140.924297229886, 133.460858659711, 125.530213106969, 163.87661541304, 99.4653968291777, 136.72666496021, 115.065490163307, 166.87936228023, 112.339847212948, 137.507137216551, 136.457732114925, 105.048452107388, 115.645785717821, 110.629952660149, 153.020833508698, 132.031826566175, 117.555114011149, 123.011361232811, 125.915405164591, 113.427961773965, 155.289515577689, 128.938431178497, 111.987116664416, 145.341386473048, 121.180548873527, 110.876727252915, 119.831316636456, 129.834235995907, 97.8987152290317, 111.407340223063, 156.922692049277, 136.583423959325, 138.113487285727, 140.549303316724, 121.354887086971, 109.031667494634, 137.124925909814, 125.169708204021, 122.281012071335, 148.736830919616, 135.204353739339, 125.421147336946, 107.900167577267, 138.430480296641, 170.133691206064, 115.876052313229, 97.8777568005824, 139.621133028577, 126.247933292611, 142.88132883133, 142.173343971992, 136.040327265591, 141.750117186031, 124.011880758532, 96.1451316675615, 125.953925526091, 121.511146863038, 146.79762399948, 126.313660519021, 138.592739360821, 127.632848610105, 151.471715184845, 151.34199242601, 116.980430260122, 125.372396457167, 90.2604016176866, 126.035530972441, 147.245077449416, 112.132103474106, 85.0802418804604, 145.659694782554, 122.816885154762, 127.351370786761, 124.101809284462, 132.468430750914, 162.732408868347, 147.504085848414, 123.88683323082, 146.020030000564, 128.445896043045, 125.404344513431, 106.879852722738, 120.519076131808, 153.64912745064, 125.194621934831, 137.008253121005, 170.645145399807, 128.842960837313, 130.822144532479, 102.699143303345, 139.908780894056, 134.582802306682, 134.431236896019, 152.241787483301, 127.738046492361, 97.0777087238002, 152.724289701087, 152.410738758744, 127.889929486529, 131.084314535644, 149.172920300467, 156.794978223606, 119.387417129578, 147.476517999929, 114.326913021635, 103.686838504384, 126.716442715471, 139.787689725484, 120.198870812537, 117.232550971058, 129.006765218331, 125.951565283973, 127.825588617192, 109.135364181422, 140.733997562507, 144.288216487731, 127.661698454448, 118.947861178112, 133.374152638551, 139.966696658014, 156.935385789831, 148.704528284825, 148.262382604015, 141.741781318987, 127.357170522652, 108.898689406927, 119.221108482043, 129.625060502636, 142.09259727428, 141.642833072801, 142.72094643916, 145.027726282814, 144.89088356836, 102.741366053462, 115.402845486314, 112.045041425788, 130.792310325302, 132.568441166368, 116.339195296354, 134.484082006121, 162.305084355696, 136.347382317525, 102.339019223273, 123.013044011545, 142.393980733207, 136.388824810555, 132.353967007887, 126.71691291159, 129.538282033336, 121.907829940178, 123.249121069187, 128.695980824721, 132.11320804218, 125.646237616786, 87.0283674215009, 159.508222386955, 144.117730464236, 119.245227316115, 137.57689710684, 171.353745963699, 121.469508261671, 120.620561964097, 128.389560307092, 180.196471870438, 123.325227965759, 149.116382064003, 135.753771315392, 120.637984155821, 143.792475490531, 142.232122835545, 145.647209537983, 143.053760274294, 141.950169513186, 118.422528697714, 144.250616947324, 111.152154450619, 125.454957887195, 139.174037536649, 142.536419190142, 157.395558779391, 149.093949919612, 119.857629139405, 134.556772772347, 140.834441688867, 126.733026468701, 150.771112869107, 148.232705071024, 117.186807373891, 125.727091046672, 125.89274668444, 122.487969401171, 127.70562756422, 119.424928717695, 159.577263674231, 134.218684760591, 132.315973434184, 136.939534379488, 123.30676380354, 117.938135317737, 103.454045895543, 125.841890830511, 125.811215478718, 123.222808637307, 116.374130611155, 141.68489180282, 142.228761376248, 104.116973632393, 127.549820950533, 126.495079470241, 121.294782374449, 120.910213029186, 141.248225570142, 131.270638704415, 99.9122942108034, 101.943791182472, 142.714786074267, 132.633122696042, 135.619420396658, 140.372525620715, 142.460113681075, 120.61600331797, 114.045254299935, 126.629474884217, 118.642608745817, 136.172340831518, 150.870048186452, 112.929509055667, 154.737248442504, 104.255157355513, 130.743346989216, 142.06380279094, 131.50182616801, 144.845404909661, 163.109623339106, 136.262495598239, 124.096239447589, 92.8000260577343, 122.460215472382, 140.565926144311, 102.747926862873, 132.038056357353, 123.251295792404, 128.347832796999, 111.824806024515, 110.585213511908, 140.895967244028, 135.553627708842, 121.251336166829, 138.118717388595, 107.168597732503, 138.892626254357, 105.041735107145, 122.84268947603, 101.99107521608, 150.928707544927, 140.837601990969, 154.513213804145, 130.705397307824, 129.295691286376, 139.168446213583, 134.913965070439, 103.771223457613, 138.532233385861, 112.711114762517, 175.416488586141, 115.644690900194, 118.771258393853, 135.526446142784, 141.246975092057, 127.373084026414, 135.322991124593, 167.751217469296, 129.449639275469, 142.561856778161, 148.853536922352, 137.9231527917, 128.786422593119, 143.850158166693, 120.857253112987, 134.679565521888, 145.268191047237, 118.762854613749, 124.922432582607, 134.341543310717, 110.458304518633, 108.305799214316, 146.941704288429, 118.046627366913, 143.271714656979, 124.08249018936, 127.959853503145, 124.719784007634, 128.416594931997, 125.781625885334, 155.581881422284, 144.629623968877, 130.53083686225, 148.22374584458, 122.44067301165, 121.001841910563, 101.308321432708, 133.904781289598, 140.736093701649, 113.718608969656, 141.390956672064, 134.212874980226, 157.573718941802, 145.724654034296, 141.01195126102, 108.155584893287, 141.94198716452, 127.072253034207, 115.484499730218, 111.342528483042, 150.461697893896, 141.462367187769, 124.526162765795, 113.368789744974, 131.949884857351, 94.0917138625256, 136.486904833265, 135.914933914597, 141.711801809117, 137.370947455508, 142.751993715905, 150.310486575928, 137.256925571322, 110.165157098336, 128.530371873576, 104.962331364108, 128.79297343172, 134.497916620012, 140.808311253422, 121.677884725679, 131.492961858597, 103.995352980239, 113.707992547668, 100.894716842461, 65.1595162358775, 125.940837184677, 126.306548639464, 105.884363256923, 122.362719075871, 104.944185242081, 117.139444457409, 133.463376686748, 113.753610889337, 131.366111182871, 104.617864604738, 131.076206597832, 91.8207204468663, 118.803090054686, 116.848619144829, 132.632916163496, 119.22106808149, 127.430604526446, 133.700294543046, 112.71639251743, 113.003098068592, 145.816797282493, 129.545981977499, 145.698059935035, 135.319387585357, 99.9512184136187, 150.38731130743, 141.097993022295, 134.20526037145, 119.301267984507, 122.004698383657, 117.544231620766, 153.531119895205, 119.572329448874, 126.632465785555, 153.006965021723, 156.629068411459, 96.9094736854223, 81.4894253431445, 150.136558987744, 101.128604053727, 145.484162089689, 138.586480123052, 152.281357144676, 123.492316672036, 141.48445248497, 124.113390418274, 124.764883732353, 144.956548150846, 127.432173431411, 142.375860520824, 138.247496307118, 141.358816917695, 130.190003543968, 108.045422314529, 117.035099498511, 150.72869638179, 118.53605424059, 144.311935798257, 138.51482098766, 144.501451355923, 123.894544704135, 144.696438459942, 125.424170584935, 152.210077391488, 100.952090145142, 107.61716433191, 135.687026676204, 111.946520028859, 147.210407307331, 143.460180279055, 117.940895093159, 136.080497961063, 126.359400584736, 146.831384790439, 126.548575399762, 95.9234717266812, 110.195582324369, 149.498499399508, 108.800533361314, 131.643958802867, 129.502917064672, 127.966872060391, 145.055638270303, 160.968743233564, 134.241829369343, 152.248841889918, 92.6328086595654, 124.330898883559, 141.003063100096, 138.090638291262, 122.631972237335, 130.473595221678, 108.919890247613, 126.494642809641, 148.580792440124, 128.711543641563, 101.137169197514, 160.231590077177, 89.1343893590816, 129.164612360133, 132.123484317287, 124.519229894413, 122.31997866987, 151.399081558326, 123.963372322538, 141.576531085899, 125.609230248868, 143.027822342794, 168.094123043263, 102.397065622261, 140.710998772679, 147.262428849368, 140.127706510553, 102.635951687681, 131.467943096229, 151.002295119183, 124.996378539315, 124.321281093991, 125.343699322986, 151.663141318728, 129.374657987989, 119.252409111584, 113.879989332522, 141.747602185695, 115.354176369157, 152.352140443511, 129.015723815862, 136.755725432519, 125.092682881225, 131.661725761973, 109.405824150312, 160.407134012127, 165.2825265725, 145.921741779514, 128.10666987471, 143.571262747756, 126.014372266144, 137.46363084751, 132.768752955544, 137.669117711218, 147.876019537986, 101.801069790928, 134.83774670599, 150.596618597386, 124.246006907641, 137.709283927158, 94.2219433126856, 125.526752645095, 102.922616540879, 148.890896877173, 152.292678373901, 128.026204844119, 122.703213184608, 137.522582491499, 144.703368391865, 141.3545678502, 161.595658627984, 123.058104676216, 162.454629899325, 133.692848032031, 149.685608735317, 137.081060404198, 142.055592668916, 125.451260654953, 145.23348625583, 138.22021556678, 154.399512059416, 130.625906726288, 129.292479007133, 179.936876894574, 142.429879656216, 149.19950899047, 128.848390053002, 131.900442742063, 118.768176424479, 127.558200361642, 132.147977534349, 109.146406800596, 107.387999998841, 122.270374249695, 125.918991802699, 143.396691804375, 118.345954093333, 163.236296747688, 111.632805195898, 131.664205601789, 133.67651740791, 104.080181045421, 128.409181351515, 128.695440293774, 140.950859545801, 118.467036270034, 157.404349091545, 129.120226229864, 159.390107185959, 143.051245293705, 144.557739033634, 134.267517295916, 137.010979138952, 113.094935352384, 150.980446260762, 132.227960821321, 134.948269622041, 117.377629161202, 167.553077145005, 103.478945750469, 105.336827123122, 147.572799477087, 120.20118744649, 141.125603946529, 120.764403401843, 129.689118326936, 170.449560502872, 129.1027600427, 115.48044067785, 148.448104286363, 148.879627796745, 151.20913753489, 106.211350327315, 113.676216172159, 104.062762589213, 157.426488222437, 145.491814333104, 117.123791729539, 138.173002602716, 134.379483901764, 143.575430038223, 144.432361272564, 129.224306927111, 157.824066690153, 148.735663338134, 133.078184543621, 132.323296043152, 139.338666636099, 144.501732000723, 118.897281401749, 140.543614447817, 145.661506798621, 131.02150447292, 144.279932164116, 138.415212521847, 134.2888445739, 129.321481003966, 130.604560204516, 116.671080385067, 135.323300588363, 154.720614796722, 150.196275466201, 124.460836649231, 120.413346802736, 111.437872950828, 126.063137785181, 118.438128927252, 153.761087175932, 132.678240466192, 144.524326454219, 102.715597520867, 129.730576263316, 84.1972852405092, 134.80201116547, 134.235371015499, 148.878686952361, 126.024695277348, 146.667914257442, 130.814410034291, 107.557435228124, 129.129789950776, 131.960926826037, 115.731334619079, 135.758525200421, 123.376630313828, 130.214771050604, 137.825883517179, 96.6585318653752, 166.904167559616, 102.373950574168, 125.344188911232, 151.5528779164, 108.034324694224, 112.394174902387, 138.590450900066, 134.384033400297, 119.230316172337, 143.24321995742, 134.701533228529, 124.672825118223, 127.155781102076, 131.489747237888, 105.101395117043, 154.774669909175, 134.655398659976, 126.659688672354, 108.278570745691, 154.210143072924, 111.10516402503, 135.120071606807, 145.746384774011, 118.207943438785, 117.625439585719, 149.064379682112, 118.923778585924, 136.18854001822, 125.191666238307, 108.558921411426, 146.536901182796, 126.675338550667, 123.505060060109, 129.698295236872, 103.624541459749, 168.44333541499, 127.008682571651, 120.515234163828, 117.68645057789, 141.496515242852, 117.451100061507, 136.778048175304, 116.261957833116, 118.014352054393, 103.930843719175, 147.325759583253, 119.525681416062, 128.793027293535, 156.041502137574, 109.021234985051, 145.684614354947, 136.905538275709, 129.373701872315, 108.781410677104, 150.043122718486, 141.362131130188, 163.896911970811, 148.392230491846, 115.124571973004, 123.232084087449, 130.026921188869, 133.897400540652, 111.323736467617, 155.58412206764, 143.318037494809, 131.495507697243, 136.238290849606, 110.935352275869, 148.90634771066, 145.552287409312, 117.7552712088, 122.117108156412, 131.239885265069, 116.723968968346, 117.544811214048, 110.657804486263, 112.471389409618, 107.800062415623, 131.02924400494, 135.269954772908, 130.158203570241, 115.160347962197, 115.53226805587, 113.340670426658, 130.537314658488, 137.826134013408, 105.468122548628, 121.179037182085, 145.646937731642, 137.967640646227, 132.168918091772, 131.523699018735, 149.123897304084, 134.766085584019, 132.07203688937, 124.848064344231, 133.408318638677, 128.20877806196, 100.266498567836, 118.159519137886, 158.323943180727, 115.985461953461, 135.320519363871, 132.970806476539, 88.0898594872122, 146.99533740812, 92.8400302348893, 130.447291494764, 127.100352650991, 103.920589498697, 112.216803343848, 144.694017497793, 142.765986221963, 156.211387918137, 122.854462533406, 127.48439525849, 146.38124498686, 128.490563190168, 123.16414866637, 134.548130404882, 152.641325827558, 162.949945791188, 118.927161951401, 122.358399931506, 125.328829207808, 126.488105093429, 119.360206162651, 107.237847800025, 138.40421299015, 165.125682994657, 159.517967071719, 127.568055108254, 103.109895121294, 144.483344735524, 144.93559124554, 134.76099204947, 136.764688107606, 119.031402454432, 135.732338612265, 145.59899080998, 137.916253682131, 159.705240604543, 123.475181942808, 135.683182697789, 122.042351583595, 142.09110845909, 124.445717051342, 166.463735337824, 174.483368190352, 118.015525131044, 132.143638759167, 148.960057033637, 123.783411184155, 151.364218128814, 129.259500085763, 135.267358861187, 109.350455289033, 163.984972747948, 127.556576731978, 153.641118409974, 139.957769868938, 139.43547111649, 159.383563003799, 128.251489497694, 131.760980276165, 164.327887777213, 102.921439570237, 142.062607818672, 124.859198145712, 108.090962551847, 110.621000108467, 140.705549879072, 157.931187886329, 134.875875190928, 142.900096439292, 119.777623422733, 137.781530691438, 121.560647264744, 128.983563666811, 128.812039525174, 128.996935783661, 133.444438392818, 152.751190938879, 123.923119538057, 114.832671485643, 114.591100705332, 124.519082326647, 113.585802490805, 146.275974683443, 130.102152679019, 122.323234089665, 112.117224540374, 118.491223352173, 128.461025673127, 138.005528715704, 101.848438429941, 113.557559107864, 123.388261467508, 155.773833309963, 121.267253638305, 135.672942437801, 120.035333961778, 96.2441903005769, 114.446206376294, 123.14201321379, 138.33034620545, 168.984456728151, 137.414271467354, 76.6943426477961, 122.711820407759, 107.672861332694, 141.454352627645, 113.627514976211, 129.062240529215, 133.604267135777, 128.442632063354, 129.162635578842, 121.926463655579, 120.234618090532, 99.6545567579786, 131.441756935923, 140.716940243089, 160.230972794651, 130.821377655421, 116.550711416341, 114.400071126318, 132.639052584564, 143.038028834341, 118.59310965541, 127.477941247433, 148.929670589042, 153.035077187334, 129.695016732353, 151.01254375712, 100.246171635497, 121.176074649654, 135.967527015423, 140.982852581824, 139.064089926695, 135.062968765843, 131.259887375174, 142.009385648775, 134.64420657259, 150.409932781393, 147.849921780702, 110.360654914492, 121.173593538341, 123.55358482084, 134.934518873743, 100.777031570832, 130.205787016363, 108.890811385782, 135.412012071079, 148.38349395069, 118.381799630442, 127.028596750322, 109.936401594021, 110.578211012298, 120.969725350269, 134.56328227575, 154.738072344026, 149.336743412199, 139.853609279722, 85.9501651403824, 145.930872780932, 132.971557017613, 146.424913803341, 147.363335228057, 122.363433156756, 156.949235343086, 106.319120123827, 125.651538641675, 120.849082961909, 136.918663001546, 129.660738182113, 114.809712361204, 145.426067206253, 140.189810236642, 133.200152621238, 137.552163257506, 111.608885814162, 146.980801928172, 118.987933896202, 143.568927169187, 136.456896530999, 159.238324521995, 113.873348352215, 132.780471593613, 151.115289027195, 165.752107046603, 134.816718437902, 123.884451861297, 146.287551817476, 129.438071355591, 142.281438699068, 114.569728797176, 114.628993138571, 102.439607070441, 101.597924691024, 131.096572012442, 132.833030401991, 131.142055755667, 104.332651247328, 130.465162415513, 159.067018985556, 149.454372810091, 129.488247251688, 134.629536776266, 126.480046960277, 133.684396446046, 107.690685076415, 122.814218510495, 138.59012900355, 137.120302061759, 133.281213010096, 117.634034069012, 138.277694624589, 95.6177687906531, 173.481794195369, 108.725854941699, 116.740350813944, 144.811034658943, 139.921689517041, 113.909153430639, 128.924790645156, 123.090204269791, 109.125503956236, 118.931426154581, 113.016943472243, 153.461445591268, 102.68364587686, 118.911417077675, 169.490858554099, 137.625448161578, 150.958369900773, 115.806456274679, 124.793792774324, 150.046849856104, 121.975082935708, 131.167705474448, 146.612508911962, 152.074045735004, 171.641964247702, 115.043757708968, 133.834479678348, 123.527825862325, 122.60214039613, 133.461682957562, 132.776241710373, 104.218310199125, 133.451164505597, 158.352369332396, 129.431078909047, 135.945619649112, 130.65369640588, 139.356904840654, 118.865747403341, 130.912721792181, 140.20426929082, 142.135116366848, 128.673954719415, 120.806659470822, 135.923314998194, 144.626886720187, 90.8530884494548, 116.733369755552, 109.921011740429, 114.433772384803, 92.2314741106296, 113.078166294859, 111.031891995945, 150.817925489439, 138.693503976893, 124.649707655198, 147.687906815108, 149.56716026764, 149.092322112148, 166.250869084866, 142.337829685717, 112.561110752368, 143.098730208608, 126.352893028026, 134.495762934999, 134.367835901095, 92.5650305077211, 150.103034720294, 101.022336136565, 142.847920150909, 115.064283099126, 149.774142320777, 146.405225212625, 130.159818109066, 134.61113894849, 114.121290796671, 152.290577967642, 134.150543541641, 128.914335794524, 132.34993181647, 125.062143305908, 114.611783649075, 115.883926269882, 97.5867207158725, 148.108531299946, 126.601502429064, 113.121649228043, 128.308478816095, 121.930115159902, 132.126370959954, 164.401495004788, 97.2522128244541, 143.518491246841, 127.171513269296, 103.205700589276, 119.715881253073, 123.813606607916, 121.13431932178, 131.991861696179, 131.581578459202, 152.876795144056, 141.77314846256, 150.310635131364, 153.266610639424, 134.853769856176, 125.460073716326, 143.759006531768, 122.871289907597, 162.351550963885, 102.723309989676, 167.137257247818, 105.918767932827, 138.511401266584, 134.524791393905, 101.814259943549, 107.033466108426, 129.428651034183, 112.906444560258, 106.839865573671, 146.480563170475, 97.956665039563, 105.135834872247, 140.23334671252, 124.520313283486, 132.512340204549, 134.622068495693, 106.110768572864, 144.277355132395, 128.468046539328, 139.430637964864, 118.399901597218, 126.988061485058, 134.218516112707, 142.155816036483, 119.459588506778, 144.849944111355, 155.02215032996, 100.598451284453, 136.533911144948, 120.8626967949, 123.329139222293, 115.251720202649, 143.738670335981, 130.083703987429, 93.5265282080424, 139.468610093442, 130.482356417957, 108.720166168037, 138.119835410402, 154.708916479121, 108.970570689534, 132.519411467284, 149.914757872433, 118.842822602412, 133.698587022531, 119.704206456598, 95.7280036819036, 123.454082971256, 120.734174292965, 135.884026648873, 124.838943908127, 117.987278853924, 128.319154609402, 108.437902522406, 104.331203785877, 161.950908821222, 152.403005054273, 146.871686889026, 132.526387344394, 74.2032915384445, 123.057643602066, 137.56896591288, 127.201549326669, 119.915452370823, 142.389534688804, 152.270925804465, 160.012516995517, 122.914804100106, 123.475531636281, 132.851909123925, 113.172437167723, 101.866852931303, 130.312305503737, 137.401007473921, 148.649567125198, 118.77111763904, 127.970876189366, 140.803081952282, 109.166901403172, 128.932198135928, 124.67616918359, 147.523506750458, 139.970865353857, 145.117558693336, 89.0581673459339, 149.473881560088, 126.043966141717, 130.615113019517, 135.365933531776, 133.04198384468, 141.438024367156, 130.888023862591, 138.012723105475, 156.200120236629, 151.605196449295, 131.166084889137, 132.559931691582, 103.462255223181, 125.389171722542, 135.999524952045, 129.155276748252, 139.264648403506, 119.584933022473, 152.501694303437, 130.718164558627, 143.36122761123, 104.19485559293, 154.692403823556, 91.012730242413, 119.762853133714, 129.12184343984, 161.580951685575, 139.191498278038, 161.179140353081, 126.491846375829, 113.131609046974, 136.212275629097, 133.758382342538, 125.470768094176, 108.531145881903, 141.913776356876, 115.407439840691, 130.775104471385, 107.750706833481, 158.912622575249, 134.879810017016, 172.179891667723, 125.493669203109, 125.172682539832, 106.251084284816, 133.868784095988, 127.985341044566, 138.657278140181, 139.858947120472, 135.347118724396, 124.431041602949, 150.168075491139, 141.764760462354, 110.151410156994, 118.53194577711, 120.413466069418, 152.044906252905, 110.4325465684, 128.510195430984, 166.841167116139, 145.349460584465, 129.338349691244, 123.750382267076, 146.912152222192, 133.608933540927, 116.795932603377, 145.874457692414, 104.986194136334, 132.468283282077, 129.532874605538, 124.315197859938, 140.880585358865, 168.998248455955, 104.031610977581, 149.138865166639, 143.470971893555, 168.725796568118, 123.243958574516, 99.8632030477946, 132.233820293903, 158.635653238199, 108.916597436291, 138.52779245107, 118.3694781801, 132.322389816667, 114.935945173108, 135.842253348399, 130.730769565896, 132.020638397301, 104.786243281238, 121.225877055919, 104.056346264601, 114.382219294911, 151.222261832291, 117.130977697365, 131.714836069527, 161.017811016606, 157.201814276311, 130.051713264899, 131.313097814322, 118.032619952895, 120.689995048404, 145.268333065286, 135.556955505958, 99.8295574463418, 136.370089311412, 136.558400434945, 149.487385298453, 153.638011465795, 149.468457641431, 101.270065387864, 120.93620581975, 184.779216179556, 130.78215789773, 133.62981451931, 110.97294739268, 117.055860447399, 96.7385594231563, 128.774307816321, 139.200435526974, 156.601654370603, 118.070926720904, 141.281579217573, 127.131683246186, 128.605691667928, 161.966496759822, 132.216758691516, 135.418969378912, 149.623406534054, 115.262854059953, 107.503751471032, 152.849679433804, 130.681841790967, 109.388210501012, 141.831522454519, 137.557137008461, 132.81068699611, 117.049947200129, 150.074676805525, 136.137742603272, 125.832483750917, 137.887487730066, 116.837146590181, 136.204310573336, 127.938638849239, 121.076873595633, 126.24354103994, 104.489960438613, 131.547858444431, 122.416601138975, 120.583349798531, 122.186998676083, 132.17735241919, 114.242895899614, 147.956911948849, 146.125072000157, 118.821668517033, 153.077818218742, 148.872299561094, 170.603868962743, 155.003107511233, 128.267603885736, 124.860885050991, 137.131701282306, 141.644695678739, 130.957189287255, 133.421130867121, 103.126671301396, 119.064998277036, 143.966154958001, 137.978604332277, 103.920519308542, 109.911463401357, 131.656882072007, 145.524965257099, 105.525165088908, 131.002563516341, 103.507423681404, 88.1373358687259, 140.657705296862, 173.811294456259, 136.901690511758, 127.110423714345, 119.51534398782, 171.753917057357, 109.846470967044, 133.795664267014, 139.291041636015, 128.740176918254, 94.3375650343689, 120.274367628256, 141.001170021812, 135.072179879215, 134.624001455715, 152.033311221015, 130.09624738767, 122.307802196523, 122.156776419069, 146.066039114029, 142.367675508855, 119.834291644363, 132.164754426981, 148.211262399176, 147.732188198376, 150.417297411507, 137.40910368805, 127.126759220158, 139.542639930416, 106.062757454591, 104.262435526137, 122.358229913437, 119.230275300324, 135.691975481674, 112.646474916111, 114.635979017563, 142.667427959528, 138.01058520946, 123.157367624886, 146.405574351576, 125.295222399223, 132.792967748244, 142.213717203658, 134.373606381718, 125.492059174631, 141.593668749342, 124.087277703908, 143.860177815088, 147.827158516463, 165.387052715301, 112.948803540868, 106.12627777741, 105.555673911926, 150.332130413827, 146.500068299134, 128.437966737739, 143.567629618628, 145.066062090357, 140.949213147078, 121.351358004621, 134.408073919621, 128.461403543365, 126.993634200364, 143.800136887505, 113.943023879424, 115.10780472819, 163.610124888144, 148.227871155709, 134.755750399515, 135.472823006247, 134.182866507005, 140.639138370743, 143.62513287321, 133.837764030234, 157.084581326049, 123.189895396171, 137.359138993656, 137.04899180552, 114.410279028685, 147.313932355948, 129.868468572658, 108.638795443621, 109.133555874702, 108.165070340109, 144.836330499638, 139.503312495146, 131.181907924864, 104.880584636368, 151.927613979072, 115.001407762741, 100.591335724778, 161.452452714898, 96.9461485312774, 119.809577614643, 124.570354940797, 115.120842761102, 113.872108200116, 112.078580760429, 117.627627643565, 108.607948330003, 139.285478824881, 117.075273990678, 126.607329872441, 114.139540211529, 152.187218515078, 136.488488399511, 141.575240244293, 130.682091879369, 119.319745010802, 110.887719401301, 144.216802366569, 116.666039119964, 131.480548106702, 154.510050993606, 135.643791732487, 161.147541829302, 125.783895365618, 104.107169569868, 142.881469175407, 154.133667491345, 137.765159491851, 110.755717758034, 146.71620992976, 129.606242306008, 128.463642693987, 123.596672070829, 151.779991581479, 113.467405993827, 115.418069526754, 143.20816489591, 137.408892850356, 127.912322309089, 111.429769505761, 162.139590064241, 138.940834719721, 116.897604156726, 128.569623852923, 135.308454489705, 150.951280172612, 142.271830567726, 122.15541388513, 139.045768738406, 139.275233702819, 136.438231598672, 128.41005617438, 131.302596705361, 128.961839520626, 113.155929872932, 157.196296085346, 140.441462883905, 140.761201696979, 121.046623106057, 137.774033946399, 142.077712630024, 123.725794853782, 120.749932597615, 153.728946392312, 155.175115526881, 171.163263376151, 142.514011593774, 148.502961307816, 131.299385809099, 159.821246750099, 159.236235136281, 170.659190063414, 140.954221241404, 97.689748396603, 160.262242400977, 146.707566285885, 124.040473468113, 125.050859833127, 112.209019436804, 110.796475809544, 147.951267992064, 148.475314127884, 125.390973329233, 108.43879023958, 138.026043054411, 128.991537274933, 118.479058159107, 133.105006728581, 106.185694906574, 120.098171030925, 120.85960714688, 143.929840334056, 110.088754053244, 113.330231568739, 135.572185622801, 115.700619787301, 142.825905925323, 176.752211563306, 125.591999458164, 143.534321334211, 143.189616219031, 109.159444970557, 133.45542164825, 137.511305806743, 142.986398836585, 146.838599369529, 139.479501749548, 95.2708186644471, 128.653929372871, 163.626984339577, 114.373015199776, 142.092272573106, 104.457646201253, 142.885785106943, 143.930822121296, 121.75322875568, 127.904521356626, 141.016580592601, 155.474904743122, 130.488470514699, 125.462260669074, 126.35444062682, 111.253032275283, 118.289768343008, 124.57828167343, 148.251477036673, 122.200781837467, 158.345484915001, 116.209657469813, 128.651252273406, 132.386880828506, 118.144921359864, 137.600554983483, 129.976900742545, 149.622308479146, 160.876190692779, 127.113056389494, 121.265961767822, 131.199519064459, 134.622688982733, 117.379215412428, 107.5741691028, 132.394843256327, 151.511336461755, 133.66621810241, 110.503068646627, 108.348531297198, 115.409231207813, 134.51711638429, 116.284414915948, 135.986049319994, 80.1010933722714, 151.464548258144, 115.539045432584, 136.880808365354, 113.472325870695, 111.618479298912, 165.013489535014, 136.025412976153, 159.257725872601, 132.176269683603, 135.394459408441, 124.318768895842, 132.331468854013, 137.020039464416, 111.474040556117, 152.462627327886, 138.208809547616, 110.170699848422, 118.061816458086, 108.313013311397, 128.057135421555, 135.836653757296, 117.364303938345, 108.732356231389, 135.807937506435, 129.073360570329, 114.987531861882, 141.5166665346, 122.66610766292, 140.537281300994, 149.832251965673, 134.394516728886, 132.364937894151, 139.688243930079, 141.101989288249, 116.040516766891, 138.116554448969, 126.934290485597, 133.620081337618, 116.487093388901, 127.905972798236, 153.122427565328, 127.066861099959, 137.371211032431, 168.529986207893, 114.796212390707, 139.18449655164, 124.890230015719, 135.880668775343, 139.571404791634, 153.134257181171, 134.588651686729, 139.971938335454, 131.176472588536, 127.498480517209, 129.954379908754, 144.302457599945, 123.754932334514, 118.579593234817, 134.571502381396, 139.939013190653, 151.713486730473, 124.234446419948, 104.576577348572, 128.550777819524, 119.370592581314, 113.685251178891, 127.932470461297, 121.206075042084, 162.065479361198, 114.241966569692, 123.870966674161, 147.502684474819, 122.804019728058, 111.885500981434, 147.712720024223, 135.192892455169, 110.623428585638, 128.22961392607, 124.041938235973, 150.671394315995, 127.108400504544, 141.148050103117, 161.324893167219, 115.743926532343, 163.099953893903, 133.312353131448, 99.5921036080053, 153.643283076605, 136.498724764641, 115.037371943848, 104.795438542431, 149.871625023292, 127.879892578215, 114.488060461467, 92.619660924933, 91.5165901259511, 152.803145290728, 131.05684930415, 138.08511657026, 108.8923209905, 145.278141255696, 103.717003979962, 116.936935754775, 116.984985469703, 133.129617483531, 120.577359267046, 143.477024853387, 143.772027109815, 145.194851682728, 112.894675424054, 136.683755915915, 147.387511325173, 103.451024924239, 134.600666349316, 121.727064817437, 124.058334933132, 136.343823062026, 147.960736951661, 127.229488840611, 95.2395285733181, 108.292753325098, 110.955834861004, 155.513781384489, 118.159602615021, 129.613531253985, 96.7025367424561, 139.563737943926, 134.682634273323, 108.360871026412, 131.415870768371, 172.517928079427, 114.338295038037, 131.107651973897, 140.703959652192, 122.414065930088, 120.965063324454, 149.778315266508, 78.4220464227837, 128.046900928199, 96.2185041022228, 116.678662310923, 131.804562392979, 127.799196163215, 132.722110966396, 132.012596244664, 120.056550290256, 115.847501337237, 164.74373375615, 121.929570621347, 88.3951335826292, 151.736737836118, 150.779906212662, 134.789936742981, 122.583261911156, 123.615445827952, 141.655322551994, 134.912164743379, 163.916649878947, 128.078553833484, 126.896507827449, 112.939382837415, 127.5912263581, 125.031878802565, 113.038438776056, 156.693642221121, 109.15101938156, 143.992427264934, 131.696011998082, 106.464055401574, 128.439063095197, 117.017597269811, 110.952160059352, 135.584097165698, 117.610089924973, 134.989955154771, 121.359462385234, 121.153994593159, 105.889294200886, 152.72254655409, 112.805442624912, 98.2877794497332, 104.046635874048, 132.435624347957, 131.36516970653, 123.152336496099, 116.052479746137, 133.654767036824, 126.482152263415, 128.472424910275, 113.617350178612, 102.449982582794, 131.901637173753, 138.199148266693, 137.349248194533, 104.250080141908, 136.339118447769, 145.161575177196, 132.424967532727, 128.334724027213, 132.280791604391, 125.201443117783, 137.310237167479, 133.256470112539, 92.6152173265485, 154.406726486461, 162.199114883199, 119.717685752907, 124.860155053876, 163.972122589546, 140.129155246137, 160.968601615363, 130.683338300807, 137.504661703858, 128.11951945188, 127.81865810906, 122.323760757394, 134.437795707565, 115.860435506669, 141.693880823847, 137.305356492557, 113.336964773579, 133.508747412734, 180.801909009201, 138.543683430929, 108.874913841775, 113.381913928037, 152.420965329721, 108.400932641794, 109.093803102689, 147.342254651432, 107.210937051035, 120.810952229633, 99.803433876349, 175.585354707923, 113.708701994915, 129.346056613695, 99.3501988017676, 117.849807758967, 125.37665089383, 152.136540089763, 147.725559436065, 104.557696538941, 136.701914731009, 102.759672754433, 106.232000113899, 123.613802199096, 122.77083876386, 127.092775777268, 118.41575142996, 100.811055458102, 109.005663146819, 104.550899025069, 135.13601185965, 138.369808339521, 158.296282843341, 120.801127187859, 101.685845696093, 134.724787803426, 123.748592450688, 116.169073864196, 94.8916261942413, 155.810096964134, 147.155403592252, 137.193968054164, 124.094085827544, 136.855011888444, 124.522451712736, 148.295549539126, 133.466891101813, 138.886346310672, 121.134703862827, 121.941856534468, 132.975414854044, 157.29321023603, 117.483451371548, 153.052175226472, 126.565407745054, 140.935631876479, 153.933960085146, 133.195517305322, 116.505398763556, 134.963901361164, 116.026958206334, 133.581389933246, 114.092183064354, 147.830127863549, 150.575240683634, 143.06913517727, 112.829233252569, 131.089067269299, 133.778227061028, 158.798961679835, 144.621778291575, 125.911438106401, 115.590745856058, 124.362885041423, 133.358440849761, 157.335769310996, 120.884123871724, 122.570072433266, 104.696940596114, 151.635241921023, 114.424537071155, 157.186521311733, 122.2252249144, 145.744034804648, 108.700931106328, 119.303275746732, 93.8480454436124, 105.237691787646, 137.386006687165, 111.506973787929, 131.185760190545, 111.639942342277, 137.280898077162, 138.099549578027, 128.381828796138, 136.729647778627, 126.061595846665, 116.869723639772, 150.154516136876, 122.087644608669, 109.847373663899, 143.736063225041, 116.022465978713, 103.14235813242, 102.345079344385, 134.174614121922, 146.12209802952, 148.714819214781, 120.886674418092, 130.22349989567, 126.080117902618, 136.731648827976, 130.240841461348, 134.313149306817, 133.45800962645, 141.163279930446, 109.465165493051, 115.045187664468, 112.316163172908, 151.055766912504, 119.72425082101, 131.907922869914, 130.653191199779, 108.96662181969, 135.050129160153, 132.639216492475, 121.648323785327, 144.238374169377, 166.61137840893, 117.558496670696, 126.56608003741, 136.072526825328, 157.421038465616, 133.578175079285, 156.940748819502, 141.627187428087, 104.581647469277, 119.408155597596, 126.18448407909, 139.057718606801, 110.364299093985, 118.298814381253, 148.39336124953, 159.329135279166, 141.721674605822, 157.973214460441, 116.543504219521, 96.816548756671, 143.760977030744, 157.834951112121, 117.295123141215, 136.132372230749, 112.437978267696, 133.477560858881, 174.273719308839, 138.150480882802, 130.764645723414, 146.075878980765, 106.380890295321, 115.439567281404, 138.856736453708, 128.344985852174, 126.048915109807, 129.352020822646, 153.436349511392, 165.379307052131, 110.838524817083, 137.033810954692, 130.076602138774, 124.840253316744, 142.109277454221, 117.98750399691, 119.455753317455, 142.321503356979, 147.036349370261, 122.607439972274, 116.255881011549, 145.176695935029, 132.191135627515, 125.47138666647, 138.182965803545, 152.944343925403, 111.551215414953, 124.340379778569, 147.32416204523, 152.023230502448, 128.356200067283, 118.897566571066, 115.31494239787, 150.872421127094, 105.608072164972, 138.77142786276, 153.493364950878, 126.267767770931, 128.925613884638, 145.941668575974, 107.849096433858, 119.743059550984, 126.859922959819, 129.366777411066, 114.240980006752, 122.926294194571, 158.89732860666, 138.145397761732, 113.96127069662, 141.303122491543, 150.595252064152, 131.870901010582, 124.135138312439, 136.850860387697, 107.771116598306, 123.707353060545, 120.846551776725, 157.837227996157, 142.920631129484, 145.314824083115, 131.340652563865, 138.343627781296, 107.678955123874, 106.980268322248, 118.189287446342, 144.111818971253, 111.998309779214, 159.25941375195, 125.001149372369, 122.866513879196, 125.372045792529, 91.8385670031794, 136.05556010742, 133.375890087526, 120.194696304214, 118.642728036777, 144.973904236247, 143.758485175328, 137.615017612286, 137.631798154773, 121.350992009356, 124.63523428326, 112.327649770215, 109.87255791504, 112.895773092749, 118.754845209425, 159.513748106892, 123.715047769906, 127.19082608577, 128.033290657105, 101.80285692389, 149.649931756091, 127.986215502992, 153.389427220705, 104.864803731347, 132.834740625487, 140.180571760809, 145.731828902568, 136.24227642831, 136.850981937161, 144.948146229223, 98.0523392347666, 95.2523733675903, 129.966510503266, 163.90720045936, 151.503001492467, 140.412485350856, 139.074084818369, 146.099635633397, 107.149317007519, 136.760193011001, 152.231499958295, 134.57006397365, 133.792321765158, 129.284850898873, 127.477643396188, 138.456235499823, 111.381400905666, 157.949325735164, 113.467286908977, 128.438477324776, 140.731163804498, 135.348918146055, 116.355138349471, 135.870177832284, 119.506003387357, 115.231454287389, 151.190045137038, 133.333854741143, 128.356021429511, 121.056302319021, 155.025047082571, 113.127194611676, 140.444356320938, 124.612033904232, 156.379808386221, 124.628061888336, 118.274733499578, 124.110583307859, 130.830359978325, 130.647106611387, 133.615350999713, 117.797368470958, 127.877100030866, 111.558490459274, 123.001013358247, 115.811587986349, 126.337221366048, 144.657362032675, 149.474480842671, 119.597621196786, 129.11714924015, 141.413377756099, 121.34152630128, 131.860900078115, 144.212183639052, 138.326369338899, 158.369817730116, 111.358231351612, 125.713859487787, 158.051667202054, 93.3914193424772, 118.099436322735, 143.257787483083, 129.328194623859, 150.883714687648, 140.701859669659, 123.732060973174, 141.250333428112, 129.846748762468, 138.972568141346, 109.526236130077, 121.928836235299, 129.912940946977, 150.573442050358, 83.7120249191159, 140.795015123978, 138.004185714946, 133.762980986835, 135.666501897883, 120.127853604515, 134.362743906093, 130.310341728065, 107.014583032541, 114.065252413702, 150.339828774024, 148.212954873074, 168.148934152453, 128.939973718276, 110.680333848038, 127.913056197345, 98.5465649070803, 143.255476042396, 139.110313850254, 142.468279492739, 126.308369098091, 131.868205990747, 140.176341871441, 154.99662417759, 133.129553751153, 122.934070161533, 129.987581989843, 139.792536431714, 144.476028417576, 106.964012605452, 139.457212804428, 151.45760958548, 117.601941958213, 127.629607277367, 131.812091316803, 122.039894083355, 121.173573400368, 160.732431009556, 167.622186838408, 112.975562442987, 104.395872094013, 135.432096846498, 127.757731041131, 117.209357641524, 118.343110000095, 131.041697590054, 128.44846488273, 136.33232275199, 109.355396624267, 119.625933633468, 116.059408227683, 162.548186571475, 132.723153660629, 118.549746656142, 129.641135464743, 136.151802316189, 129.67987181649, 109.039244882263, 112.480109641661, 102.785507172363, 155.842988992223, 131.765393640465, 116.925766113961, 130.18071308446, 133.188263078016, 120.436769542332, 129.013681388013, 147.853079344214, 136.564113543062, 116.725525155763, 142.483936480938, 138.198824470047, 110.621997118854, 156.049554100746, 147.118628806596, 113.723405775706, 151.817649034978, 150.064002024214, 143.603009154921, 113.137278529234, 152.446028233135, 125.931039721948, 128.057881891071, 107.695340353274, 115.61881006236, 138.258620538205, 145.211821627624, 144.371115722607, 160.043851730185, 107.91598131065, 106.353672501489, 121.517245051741, 161.054726591572, 121.618257080918, 127.625405998755, 136.797414891359, 106.80970639103, 141.998874492919, 110.895214570865, 136.994667478481, 126.521288086697, 126.142854204141, 162.216540456741, 138.539963611231, 123.650654978425, 131.104541855072, 132.408109585104, 139.991790820476, 131.481078621083, 164.039926260789, 146.198082009601, 121.836451522961, 140.473490495193, 134.104000559254, 102.707282181556, 140.693027393078, 127.048752983148, 114.643761986809, 133.093375733491, 141.548246118161, 127.36614446748, 119.422892793959, 116.812595659964, 149.637258930226, 124.178847301343, 123.254960942953, 131.222059989244, 119.196845798597, 115.015282160265, 136.224392819689, 169.068962563613, 135.76834233395, 134.361823160747, 161.363544764935, 134.162277963228, 110.849278657289, 122.929388667427, 148.715816587967, 149.628439076827, 124.59522396102, 135.406157585646, 124.441815139192, 144.383103558817, 122.463867897943, 112.549167732325, 147.543272390188, 120.771624465673, 165.499832793809, 109.87960212391, 136.329710214192, 126.331950769996, 123.822941476141, 126.802905172085, 136.491972706419, 119.659568416154, 99.2811722088387, 153.6017634271, 122.376147783123, 107.432615968235, 124.643248853494, 117.455278195559, 131.442474297335, 157.007374340735, 99.2906525990391, 128.832361777029, 147.379190319733, 112.277183592847, 141.356581930056, 140.239875994496, 128.426945709653, 108.622920747825, 85.7124176120081, 150.749398614201, 131.368109580803, 123.693585140259, 119.394176111417, 114.801705839017, 136.28312463736, 124.529489898767, 120.699889926636, 116.36688061284, 118.133155421742, 112.68370050899, 116.587663822548, 118.271415991888, 113.324426522165, 107.604831539069, 117.562203061462, 144.832181779651, 116.987340720037, 118.032924076009, 162.84830989832, 135.586240120556, 136.816722245839, 132.150887597834, 129.83196315763, 126.799814413006, 149.617722098494, 119.474631815008, 114.419133975696, 155.859198239334, 127.405224896383, 118.134358873661, 140.189553414795, 131.461337924662, 112.357798111673, 131.607826424957, 127.013028972697, 136.779390746666, 114.065928080865, 175.819531595075, 134.368291081542, 101.685634057595, 134.384704484484, 130.285568209955, 126.162808039334, 136.081372155491, 122.0846963202, 120.762542326965, 98.7330282807665, 109.864935508246, 128.340350282171, 109.716456441836, 173.603249980943, 124.425116532246, 158.63904398302, 143.18646301567, 126.372852008888, 106.735139182021, 121.418016333953, 137.936654497641, 127.031442149332, 156.870255771454, 125.83327592957, 129.899904854107, 120.490323913466, 131.967082372763, 96.7862769667768, 164.106733720537, 152.516788056773, 138.459461251137, 113.997196555996, 123.516033743736, 95.589953900379, 136.26928167411, 151.846456583839, 125.981211361856, 147.109265493722, 145.117267026976, 118.078744327666, 129.457001115212, 134.603366415694, 140.455167465923, 146.73673188249, 124.737398993943, 81.776470909843, 152.609804719154, 125.626585037296, 125.338647968419, 118.678276435779, 141.200750066256, 114.825733775539, 134.003601695441, 133.556221304215, 129.577163784428, 131.156861160294, 161.845819714306, 157.015582432568, 158.339858316398, 136.651325019474, 155.839260426058, 124.878689826259, 112.576522271283, 114.555654573576, 128.707064720009, 139.127420713003, 133.032607799445, 133.295982205837, 126.071188132248, 141.52489471895, 134.142005447793, 130.623044847663, 116.815190811774, 134.175261318675, 127.003053286348, 136.401793207971, 114.00935287424, 125.949605746157, 132.853843195501, 140.708503635896, 160.647035794275, 101.428729702374, 125.73099203403, 124.581359959243, 130.43976619233, 112.645179562902, 160.755935349728, 110.195750662377, 118.628374457754, 124.501520021541, 157.141705181404, 131.019247863582, 110.332194871395, 149.92111745391, 130.961903579732, 129.253699435803, 118.425629852772, 140.604591330506, 123.616232682323, 164.93337510227, 136.627924232015, 138.870003211089, 141.102072748827, 170.091551673885, 134.683782213667, 109.722321292267, 104.381311973186, 164.616407368857, 138.34220517279, 114.337878493358, 119.288787020227, 128.198469510602, 140.823714442226, 124.459002771957, 128.380015842295, 152.404782290109, 139.554149363882, 143.8207163305, 113.407972315622, 137.697023843547, 115.121652729255, 144.083995972068, 124.960688878111, 102.277204342357, 121.818936676626, 157.545079283303, 139.051677380775, 149.431927564368, 120.096619015986, 147.234649708495, 143.786278662888, 152.728976795368, 141.216926805423, 142.874786035423, 122.66420228162, 155.02192150619, 139.028320715228, 130.070277976012, 143.659818506315, 122.560713111833, 118.792347491727, 144.068083111514, 105.559766770317, 171.511868624552, 125.514386086367, 131.624254840732, 145.709421304116, 120.974033781483, 139.000708515835, 149.702636161759, 123.805418964341, 127.930041701543, 149.84157020099, 123.547269093505, 102.782160653838, 141.959947493372, 139.660843543452, 132.792644135486, 116.810013246355, 104.68522919098, 120.777262353176, 133.177041694204, 132.954899114832, 127.491116890292, 122.72274106215, 131.281240280989, 85.7697772630232, 133.069352260647, 149.999884180757, 133.016675143496, 131.906611448825, 147.562417599305, 136.937735093198, 150.957273522667, 158.194278246939, 137.285697477809, 130.352100813734, 142.145232756865, 126.688132618536, 122.874779282538, 155.396365989848, 151.225564551974, 142.400746078622, 141.186829162383, 132.92516632362, 119.02190907107, 123.314456298161, 133.120905602259, 132.013920239913, 120.728253537107, 149.43489787684, 162.913277328396, 144.002138824397, 109.741222267418, 104.394890844083, 131.097526034856, 159.646360781673, 149.952255484533, 135.630832201084, 118.112572437038, 149.58579851849, 134.454219668144, 139.565568579436, 130.919345540129, 129.37774518011, 119.229080681976, 129.226618973318, 125.599974529436, 116.074177358725, 152.753272193387, 158.290792649552, 130.483139424409, 139.913661259296, 126.258444660214, 145.746305784301, 137.044473003997, 154.650012009914, 122.760344642034, 92.7495767854793, 140.067605693547, 136.050278154034, 125.320572714029, 104.141494827385, 167.267371213044, 120.141189006125, 132.228695817625, 127.037036147356, 132.58335749407, 153.740408697483, 106.143259680366, 127.061283206886, 120.954453651006, 143.296815434452, 128.498663017574, 114.328189566263, 142.349489589321, 123.768989379195, 142.318872204843, 128.897339780187, 121.059292900762, 129.330890471742, 120.351906608825, 141.032889189, 140.573097638922, 123.839339671411, 146.445055421842, 143.908841760162, 149.841396387218, 153.362463150347, 121.151448320425, 128.594899901411, 114.745085610975, 129.883415472669, 128.928423853252, 130.316734629712, 175.906644110637, 109.54968752726, 128.966941046746, 134.809714424727, 149.778766464136, 113.028820357209, 148.221453358657, 143.958519071554, 99.2072892810059, 108.182977689293, 127.366505697815, 154.06058250771, 172.712120478372, 118.811762589075, 116.251013393953, 151.01265044278, 126.508740571571, 142.006991213624, 132.949484833015, 130.305741988311, 87.0038720607642, 140.899793967588, 107.106466212351, 135.217510128514, 102.71005118014, 129.593408784916, 129.998783659976, 139.508882871458, 128.115590188558, 109.683506381827, 155.546958607696, 109.665260752328, 150.824852735601, 131.083834782428, 111.388470070544, 143.097819212847, 117.475306245552, 118.856769023979, 139.658361555093, 120.498389514939, 149.261728856467, 133.368406757957, 132.912411236735, 140.021589410927, 95.7687802227697, 117.949623406558, 114.019872428429, 149.957618595623, 144.885883730139, 130.247789468851, 93.1811851672809, 139.927805233153, 142.988314894588, 159.873334921784, 143.64260040401, 157.94471565007, 114.689962095296, 135.386977969699, 129.165001120275, 135.513770812491, 155.251675596298, 135.628457259673, 152.56064648324, 89.3670231429224, 117.79929431778, 121.546555655699, 115.067869938073, 131.802376635246, 83.8135090671584, 118.990122220828, 132.733461855499, 140.349674926204, 147.305178195601, 142.423750760022, 131.448989053932, 125.494433663746, 133.377252654448, 148.235117409989, 107.393841780265, 111.011781007658, 105.118390093267, 124.676973499672, 124.910738592769, 143.708861868679, 114.888867498746, 128.385440891455, 139.696651008378, 140.672025300268, 163.080868808304, 95.8735858917439, 123.183551017409, 144.657456902047, 123.37099157251, 150.653647602455, 145.061127942902, 124.418927452644, 123.980104351749, 132.811054500457, 122.275298922955, 154.585066639167, 117.191344348828, 107.758097294513, 102.519288324177, 142.174336418759, 138.038986146373, 105.246716293804, 133.55784566993, 145.10400683821, 132.840591131671, 130.058469006024, 129.398875223856, 114.084643969545, 117.963806280102, 131.652928759941, 139.9518433219, 140.52799180675, 128.866152973768, 135.599763682952, 140.37377249649, 114.358662923245, 128.574572696555, 164.543426902947, 130.80002592218, 155.836190223184, 141.871105755359, 142.016503842529, 134.316678134728, 101.876115131366, 123.726783549194, 123.85720604135, 143.572163975631, 125.097793665568, 81.7561122533882, 147.689229299803, 102.695410640389, 179.1312677036, 125.978917602179, 138.006745534957, 158.407653653071, 85.3523455668619, 139.034296289659, 132.113377607628, 106.025940171839, 142.860231201821, 134.835781558678, 139.741262958143, 141.218433627809, 142.186531689073, 143.75076317951, 121.147707396734, 130.342403855376, 129.656271593815, 115.315093784626, 144.109031091408, 140.23063270526, 156.35273449554, 117.744608969256, 115.292457871918, 140.17632437072, 126.401723100883, 130.886487733708, 110.921368699936, 130.468825382765, 127.699137509232, 128.146281346916, 118.241187092803, 106.071708083784, 98.7423944952461, 156.387298368904, 141.2655647632, 167.690250202729, 124.943345012941, 117.044868745796, 131.485983183156, 132.180787036529, 147.882219617544, 132.05664454196, 92.1050678200196, 106.964888873118, 98.1770626506278, 135.569621761448, 121.670339955832, 140.258129050032, 112.141656495359, 137.303143129265, 134.944893255915, 147.215593247198, 132.99973651197, 125.66441604772, 155.98721880402, 112.678629957397, 140.247849804463, 139.346457995721, 124.352196899333, 140.960853519312, 155.738387695003, 149.412505473203, 120.771642075858, 154.279333562445, 116.686290238666, 94.7129549957594, 127.381799903852, 144.759427577462, 169.264395926472, 134.792127143057, 120.026821489644, 159.193732817569, 114.334426081277, 133.291649432024, 126.258201537394, 125.209486000554, 161.427559952876, 120.81101690749, 132.244618610858, 152.866277239768, 132.426785490449, 150.115569045846, 130.156134082892, 120.965110606702, 148.693809202903, 142.389407961767, 128.176597218931, 154.142020123382, 123.109840408515, 128.664993525481, 104.881584174249, 119.694249699125, 165.94437186669, 129.441026372262, 121.270989954113, 149.36408397536, 112.013744000336, 121.905337900092, 146.246736421175, 115.049363139685, 121.098738752022, 137.956880395521, 129.475615771069, 127.757098279155, 116.192323531179, 139.294357594016, 138.163206340658, 138.067374094447, 125.491157326312, 145.511832983862, 138.757775891692, 139.87494653307, 117.165559894363, 120.87511787344, 157.48941906973, 145.543446384307, 116.872313995671, 118.024946916524, 110.055798522378, 124.005461825618, 164.059311890518, 132.518570567599, 136.139135300526, 136.201603491716, 112.317611992017, 146.699864295653, 155.051449491673, 119.272797260042, 149.51496688814, 118.419573979845, 145.382755373257, 118.306779768826, 138.583931514207, 131.490738748118, 129.706585987354, 115.00468033315, 120.936523271167, 106.308778785519, 131.496955766334, 106.358033948707, 131.881291715327, 144.422664953323, 153.175926309348, 134.732413812824, 139.525660191177, 149.627416610155, 128.946272271724, 151.312622439275, 123.65623783492, 120.335828013563, 145.05536536781, 120.02595134283, 117.55185525355, 153.935004525767, 106.51439892186, 157.418726434783, 149.236600013175, 108.744578541071, 128.847146851023, 124.723603633916, 133.511553626277, 115.683015146163, 120.548082382375, 88.5341695506668, 112.037786038373, 97.0217372066235, 151.156122720258, 146.227543685242, 130.370263354381, 124.654064034765, 131.125281594991, 137.907142969767, 150.529587453591, 125.321135844865, 137.267521194631, 115.482625046828, 120.847914952927, 148.379567622547, 110.477727950853, 119.236571603363, 182.423784715365, 72.0142489655412, 112.770125168582, 110.987736491675, 129.789342520389, 142.904100487675, 94.9618762301512, 130.371087677721, 144.885135335264, 137.523335777345, 129.002875653827, 122.676377944568, 98.5078261292222, 139.4908887197, 133.733239571935, 139.424473727583, 117.27023052812, 132.82271902735, 153.989835050335, 145.668182898784, 170.7911695409, 137.776183630931, 136.126475447556, 105.778661971271, 142.821993237023, 147.746265385333, 134.984550075901, 115.430194467164, 167.614449201198, 122.730089427123, 108.215858117829, 118.638221768262, 153.481490631494, 141.316565701689, 171.709319567911, 146.723783337253, 147.116989790399, 142.458162014005, 111.948984416465, 112.292654757396, 123.613775438429, 148.103946910576, 152.821249342089, 128.422045911277, 144.672780228895, 132.455508713832, 124.059172097667, 124.280370962868, 101.988933232447, 139.963854726385, 127.625083596874, 159.63475500134, 98.1113986695589, 143.993372116196, 128.819300497574, 161.1982686591, 124.881430983657, 138.530093187082, 94.8306250282013, 133.81133638216, 102.703304061053, 123.383864256755, 142.161681837056, 114.305602867484, 159.226887862861, 103.559858418239, 102.968539074936, 142.272237007777, 140.81342995506, 97.0496771962592, 146.374237400733, 125.171036442434, 142.20110170303, 143.684311769529, 147.599343114081, 142.075659017446, 126.565816555124, 118.451810767161, 142.749285397196, 116.441286433199, 127.592826806855, 142.48113269829, 142.174301428346, 148.605706644997, 122.302835451924, 127.22224786336, 138.599107673065, 116.600569055897, 102.802942699472, 137.079700343174, 147.272357617561, 122.649083921049, 148.612104186859, 128.520458830233, 96.0622664218345, 121.446964497445, 146.277267711283, 152.76470771125, 140.27820149975, 129.433548514826, 104.336411563216, 130.495780372118, 120.716173842947, 111.875069300755, 119.854344455377, 144.695347525268, 134.736892410677, 107.215600708299, 126.582406322449, 102.640036924823, 143.110969905609, 153.237558866958, 155.624769179252, 118.399386065016, 149.453356306475, 126.397864391613, 120.211319879204, 117.619193449877, 118.338335827096, 116.776443876288, 112.117261699308, 137.321653366102, 132.732069541347, 109.045788114664, 141.855103440425, 161.368369702176, 132.736078339947, 114.838695074208, 120.216415227216, 118.042446461991, 167.88646613483, 105.592997901725, 131.272299252819, 119.145155939439, 116.184558137059, 138.727757419537, 122.349271587762, 125.227562409987, 127.122427906989, 172.313392873421, 131.25855298348, 125.242174423301, 145.130327269424, 99.4862710820666, 110.307878424776, 110.389280420163, 130.313297423087, 132.744737740268, 171.972171658775, 154.963810965849, 114.797585079174, 118.803608156287, 142.093084669066, 134.761990007694, 156.47791633852, 149.296824136715, 129.957271257588, 149.547230637061, 154.884598874963, 124.598038290238, 104.941059196769, 98.3603897120048, 110.077002593621, 144.475246066554, 146.376605778551, 114.50036054159, 148.301205837692, 131.308673537217, 134.512792220094, 166.925095529118, 141.250224359557, 135.551058115474, 138.122703059182, 138.702145916528, 151.977453701378, 144.924987275797, 131.14332028039, 156.931827324944, 126.891999162886, 151.467965414956, 153.237963634198, 115.993191852572, 130.488522503195, 128.538070219406, 141.490084414656, 109.636844950529, 125.386015101011, 135.585213495779, 135.257097815812, 123.17469172857, 151.174649426625, 129.112101338832, 124.36896752665, 129.169487895437, 96.7654218938386, 123.356143234203, 142.110872208085, 138.559129403389, 143.656419004851, 165.191252298886, 98.7111542797204, 148.419561368335, 132.016672285924, 141.972433560374, 121.246506324906, 123.217937072589, 101.653918383955, 126.967536346441, 101.302066301903, 107.184938014543, 159.657300426907, 131.97491522902, 125.433519425964, 118.496631025725, 159.305256621219, 92.3308374229406, 126.74628607112, 109.403368961344, 96.6941646241331, 138.94646642349, 127.266643482825, 136.765166924884, 140.301149736734, 142.639850027268, 125.241093877041, 131.265821913533, 153.920473469605, 88.6793575084539, 116.296524979944, 157.0428085511, 153.981517925253, 96.2490799336862, 118.055819787005, 126.041614874437, 127.828754619113, 117.092473956497, 127.836003508284, 129.070791254299, 133.954410803144, 129.024292738369, 142.371860880748, 104.723079574421, 119.63367407487, 113.528042804415, 128.300772762015, 110.222558407189, 131.914253180441, 138.711113223453, 128.50243203734, 150.791688649368, 147.896518972201, 113.688040979327, 155.213060861125, 108.377075660426, 149.180589872457, 143.716812774733, 130.429388970949, 130.773468598763, 150.423814530828, 114.484718544216, 127.467082804028, 135.699217988294, 140.039449266588, 133.479498335196, 121.497850269952, 129.831591226259, 124.869882434183, 141.194358997499, 109.504576910545, 127.089735704919, 133.238055006018, 121.510978823981, 114.942896412529, 126.803168753306, 117.619380839238, 131.118673996898, 127.87198785567, 137.797051611854, 150.294766597816, 136.354599014707, 136.429683308527, 123.354874405211, 152.958637445805, 134.974295217928, 113.842031934947, 142.380369133648, 151.879062553138, 144.010574332666, 137.035448779568, 132.551389303245, 111.286865251125, 110.550286755059, 144.858171231881, 150.197487752948, 123.755390221035, 99.6353083573036, 137.662140887311, 130.832092855479, 153.712634671084, 168.986265829078, 144.733722193655, 167.212110356269, 95.2792267669059, 96.841577592065, 148.378840100583, 122.656658289196, 145.933750685497, 121.714717134399, 158.612280513143, 149.011127922406, 142.630047960667, 142.547695842622, 113.77460629297, 107.899480358649, 120.746199866043, 107.890043350832, 134.225368550656, 81.0612441016251, 156.422183208931, 103.569507768687, 150.3648438742, 122.398216127524, 120.981806164861, 124.116487222428, 130.969348127103, 138.883522083091, 114.576918688318, 125.524014456457, 143.188623939769, 169.295543234298, 128.430494725212, 131.043687754447, 117.199098096977, 141.219155620726, 135.735953030076, 140.04298269656, 144.404691490315, 119.232863840591, 129.952423413738, 131.817813172376, 123.72600865513, 134.608693815111, 106.152143065888, 141.241010262253, 158.926403235913, 117.182860801028, 146.231200016284, 145.866595825568, 117.052071507981, 131.65658441373, 123.176135974887, 127.752421916469, 127.770024865603, 142.252292727146, 114.487386101686, 129.173268672709, 160.398526589407, 93.6021125729686, 129.57135008425, 111.161003596508, 106.233239663166, 102.89254776566, 147.939492491345, 167.241436174993, 107.959151521111, 124.776716193952, 149.854503126936, 128.130694864635, 151.018063061716, 157.763463985333, 122.722322839585, 125.138814055196, 119.71582050229, 141.22324041062, 119.792907659923, 110.945659801062, 138.789389804706, 127.741125966403, 113.788022823452, 151.623986422655, 123.487907454356, 93.7175675611708, 127.930028993504, 128.021321358438, 153.86293275101, 130.759616241917, 129.367047242909, 152.268019575733, 127.240302451126, 149.041636960641, 122.835794770462, 129.274023733699, 131.471348335734, 128.742887876713, 130.998846147993, 113.30261324456, 121.967162921635, 122.774787071811, 116.429194081102, 129.273013374069, 161.495812278397, 144.707498272749, 127.651931539486, 151.669442986587, 109.982297650113, 149.461895078584, 143.333941097204, 137.014943366014, 111.881020809007, 150.964542703084, 137.330030456657, 122.267207468439, 128.080086436444, 137.89136307205, 153.281485713434, 134.088797061355, 129.601729686507, 120.227143880013, 103.094965405441, 156.038742441109, 119.868901738409, 95.0558848955034, 132.344456946763, 131.458106198762, 129.668655342411, 131.650238950398, 144.140024920363, 160.232046583026, 131.484734493579, 113.123787548875, 103.185117762251, 124.552903554649, 130.659134408579, 130.541961823988, 118.003621697759, 76.7502959892431, 130.573648157407, 116.245400331573, 118.822273761, 155.016901022011, 95.1100599118779, 127.890739875423, 154.909086698585, 130.391722284275, 125.457352291023, 124.487719095372, 84.1817887454971, 153.053144929642, 134.567723145943, 117.799593573529, 128.525913084825, 136.405565694793, 124.572243631966, 94.17371750832, 132.505304358876, 124.000007202961, 133.234672925665, 112.363873521265, 124.294493509169, 152.46635657329, 131.907325867991, 133.27703278211, 148.355306346201, 113.359874034917, 151.237865620302, 144.458838369723, 119.710450023886, 138.658347425668, 144.735813872746, 120.922270789033, 111.081332768367, 145.756734099517, 148.35436194139, 137.287394806473, 118.609895109056, 121.275246823827, 121.780974229057, 104.10265508796, 122.907406756744, 111.855918204229, 159.108347900038, 127.633914475214, 136.248882388213, 111.817453395252, 134.706451293579, 126.457232363299, 141.143652359683, 135.766168422048, 106.286029897604, 123.971914116043, 140.574987414328, 117.994403390954, 134.831423717666, 120.07991420613, 171.493263487103, 142.993811616358, 128.100274232264, 140.606464325372, 120.601008342584, 153.3685811002, 117.073761049881, 137.294055327703, 132.789460000175, 137.515696536735, 131.735651824554, 109.231678826954, 156.863522674631, 110.435692550838, 146.262187006472, 131.904548825235, 132.83103294917, 124.104967753146, 159.759366095601, 152.559499944172, 125.88581948939, 136.539935253203, 141.319607323562, 154.631598819478, 147.139408348961, 113.768891077891, 165.004089254269, 123.713564972239, 128.652205931617, 121.471927687113, 163.394065003438, 108.095131565524, 150.155720395727, 148.763586767753, 111.225764501451, 123.887000596883, 137.600432439128, 138.31108324805, 132.969383346296, 100.339443093532, 130.350350652544, 151.375845989642, 117.316731255882, 153.504792070086, 155.377481606815, 136.764758402207, 110.899067661303, 109.048409875539, 128.783028991845, 150.218133430468, 123.545343202089, 113.534019690573, 106.454050263683, 144.122642278513, 139.732330249203, 118.124303440035, 120.102257876062, 112.080094739874, 137.734447646347, 113.276450887174, 121.133089216675, 124.746741918614, 174.935971986693, 120.178638596296, 135.668291944766, 145.915912711151, 126.777273436512, 150.342892899307, 119.174694299921, 124.959647708441, 128.964480630631, 141.359517407564, 141.766743718498, 158.404968931878, 126.194509013413, 137.074978967049, 151.932800261899, 151.974129307482, 125.452847798225, 151.426721959147, 152.896109204562, 129.611613850307, 129.732592139454, 157.440696122078, 131.060443232267, 169.778129215927, 156.617063650176, 107.227071936171, 108.636352140652, 152.601221341047, 135.30714592221, 137.98165233839, 138.407177855463, 117.062097308969, 139.670392916317, 143.968612950014, 135.156298430248, 124.748858909775, 151.585857428506, 140.73578183074, 133.310032634489, 118.229302888209, 132.411892400082, 109.121427358386, 146.317074327296, 134.28059079543, 106.25113268201, 100.646607132355, 132.936998505682, 139.092422260888, 120.670792533087, 104.883862294582, 125.814762518156, 119.885099297796, 140.162779073688, 114.893637572302, 125.205496220811, 146.22051164682, 121.645162339411, 127.846569035511, 113.8259488779, 125.070809081959, 136.820281214957, 115.22814281235, 116.581122883595, 137.156229383003, 139.754249706201, 136.63985118386, 127.510924512029, 139.136104193572, 139.295813460054, 134.735056662906, 139.001851467557, 127.098690698222, 146.550044131857, 140.812497655491, 144.275255695629, 121.487386460691, 145.54243949085, 122.905593227525, 155.847515779799, 155.929111056541, 119.64480557443, 155.96943331377, 123.936400375464, 164.931733234847, 128.845820415905, 90.906497815135, 158.730156990412, 111.116883684843, 101.409151923399, 121.005170519088, 114.131259444777, 147.025119553762, 142.072054789254, 137.218456017591, 132.566881071221, 140.310726152053, 155.483378495414, 113.142439280954, 141.731768947236, 123.885360850094, 105.556136815868, 137.5912498009, 116.11820904244, 125.379916841184, 121.721464987203, 117.967327917518, 125.347319212951, 141.406866313956, 128.635873578755, 126.219622430518, 131.525348828541, 115.233343410607, 141.805259161762, 166.788282096611, 153.1207840981, 130.921894084475, 111.214058112977, 140.790030256033, 151.398540724703, 150.180580891194, 150.247941928721, 114.63238606426, 158.473036424177, 156.834896107574, 138.070488848407, 135.249338493035, 144.40196786844, 140.01515635901, 116.850807763308, 119.78423386249, 139.750607618757, 121.517650353024, 113.509309844732, 108.659335973171, 122.682021943957, 130.24690182405, 107.039356242833, 140.648449856623, 129.948801038207, 141.221826596744, 157.904756743116, 113.504852635777, 129.682588579836, 123.118700867978, 143.115590083205, 130.168185569948, 182.180479748563, 139.519749546065, 143.01976427127, 159.143831556654, 138.402131070728, 114.298464693981, 128.965893128735, 150.191302494166, 136.847481644041, 104.397825232643, 116.40465458092, 114.011616069087, 124.706988640202, 147.445993802305, 144.58647522383, 127.568249530056, 129.294061031331, 125.345202806602, 110.108277239605, 136.42378698273, 124.809079047574, 120.50547963525, 172.52922437071, 134.494445892018, 137.635637392623, 141.851672698486, 109.880728406699, 166.913839890373, 126.970856536452, 121.411673075263, 125.146856293269, 99.5162148918508, 161.752656152459, 144.355488251306, 121.624354857901, 151.964276842224, 130.88517430795, 122.97504021952, 71.8380932501781, 131.628375797326, 111.616057020399, 115.250943397871, 121.814805479245, 159.033987738302, 128.09321896662, 135.437005807801, 166.874396596384, 145.180558070083, 126.321425553547, 125.359599971171, 119.574995163594, 127.422914308297, 147.406016711199, 132.77119685188, 91.96904868007, 129.45223181478, 108.986622532933, 104.791541712527, 140.202101063935, 128.890952919141, 104.926199116872, 147.58942017506, 103.906457575991, 140.990175746099, 114.220079274338, 116.88346718107, 118.384999610567, 105.712940528961, 127.213317632899, 157.231487832519, 140.287082281542, 102.02065073815, 153.766445466456, 119.468915421323, 135.930906834469, 121.533629635258, 111.428983606241, 140.133859330683, 125.58794812005, 156.377868448952, 138.319787799195, 150.453873912298, 122.19455492723, 136.906383703347, 139.254385577125, 115.372952966499, 116.99785351194, 118.744540460824, 117.406045481426, 115.625373317424, 149.780607563188, 131.080731051982, 132.026585729198, 123.704605294673, 140.965638818755, 161.98713255804, 141.480785454257, 100.173283233776, 113.726369068159, 106.979755126723, 115.672822727205, 117.00075531914, 138.753240399788, 108.20848569581, 115.670291453497, 130.257949604018, 123.407603767353, 117.781184937769, 127.086170235267, 128.460127209124, 119.329430073908, 100.850643776851, 126.554541557307, 135.329811723334, 121.322026389301, 113.952423213893, 118.143011749436, 151.149749979262, 132.874547572561, 125.134534471253, 103.081224871111, 90.4575790484779, 99.5279218771818, 137.720382270427, 151.776563583704, 129.454806784863, 118.61904999686, 134.166918633121, 123.539637149107, 121.751915605067, 141.027584030964, 133.932151755981, 141.095249929577, 125.145275498067, 114.314523895728, 106.171291881352, 140.934917750911, 164.022403253047, 136.806884623438, 130.148026085777, 119.192869435209, 128.716801015099, 150.72884365898, 155.022321955506, 114.542786154636, 150.956503651267, 125.379916928109, 145.590579439506, 128.942609767926, 115.872219090424, 132.526921029949, 154.401922235954, 129.436218588515, 141.469487184166, 129.977144658328, 146.161677298375, 141.003831716254, 147.558476514658, 128.077804297034, 142.530959624892, 125.003586966028, 103.12249276917, 116.922766239242, 127.662257624113, 144.258882592367, 138.419368815488, 142.185992752811, 136.765613455874, 130.087510709263, 91.5319194318623, 117.873753483777, 159.68030297505, 137.727836349942, 135.621150461085, 131.668347107586, 127.138998909233, 156.03454017811, 153.718152868707, 97.6841688953086, 122.219515162374, 151.314950482658, 142.387319361185, 132.889840760752, 144.819770899819, 142.741546304276, 109.51019681032, 134.667413759691, 155.633559238682, 119.836081694214, 133.511346903679, 137.669779177388, 121.538964939023, 138.429580486367, 157.792569529428, 130.334436244804, 151.726987541671, 133.028071145282, 156.797533342684, 124.199102334671, 135.713529630581, 133.462273682484, 146.818945907075, 127.575402670444, 139.913662041503, 144.45397129245, 128.007871031147, 143.189437791195, 116.622255539141, 147.91812731413, 143.025061315976, 147.41495685362, 96.5531220764012, 155.045300810048, 128.908404232953, 132.342044390861, 132.684488702888, 136.492046444251, 150.070438124318, 142.892404015072, 140.034751125251, 159.174829266748, 133.884702874568, 140.489481666521, 156.357376361328, 135.936488076187, 147.589911942511, 92.1482337332393, 163.555580516385, 141.268695727122, 149.194312086808, 123.933739816975, 145.498501391699, 104.121379021193, 107.391109123719, 138.352009176106, 113.323390067188, 142.623189799771, 152.864443479475, 134.70730258755, 109.48732835047, 156.840703871088, 108.875168613663, 120.398495298041, 124.715847727627, 162.300403563793, 159.170816413549, 122.347163904711, 171.150861761405, 130.091004790263, 127.035388160342, 152.404361370458, 106.517566897357, 122.678170074781, 128.599528019941, 157.677866135276, 144.159419614979, 127.222386398664, 120.322548528342, 130.049017608297, 136.232244678038, 120.388008737543, 130.730050744434, 119.56063010085, 149.6196153745, 133.28364427028, 108.737207944089, 154.611387464445, 132.891814024677, 130.847554145488, 167.18442689607, 123.529810599897, 128.276907190676, 126.873310704092, 154.653852701092, 151.823300293986, 127.999574968565, 118.30704286073, 128.584370298613, 136.934394905515, 111.333697414056, 132.701947999074, 109.626390806419, 139.823725660623, 132.286946423939, 118.567311229491, 130.271949099524, 135.354903990464, 135.349510040363, 84.2974232103431, 139.056556171947, 120.328718503527, 136.784280190429, 113.315837561105, 160.150032775852, 130.924780998295, 156.867284127327, 151.473338619842, 131.385488833146, 142.5048835435, 145.613489100831, 140.356861918597, 171.018018460387, 125.348651463493, 136.090168912398, 135.567372886043, 112.705603442371, 114.465729353528, 118.48258844968, 138.310024361375, 137.629872169737, 115.779753037067, 143.648478400801, 145.99882055268, 111.331336365006, 108.786835681563, 129.578392259078, 115.077070423838, 140.926054342698, 130.339496725228, 164.98273367928, 115.723603636857, 96.0198395419438, 113.662511067086, 150.368463111736, 109.531837607331, 128.328370646632, 122.740510548178, 147.423807791356, 134.285253065433, 135.515920216624, 138.853289246452, 132.929174238935, 151.638811678315, 111.075205163163, 155.279317733171, 141.176685166455, 98.8602217140051, 121.227639562652, 111.01661878569, 115.431886546509, 135.924553310359, 151.306902102714, 155.034866430918, 117.363066611168, 135.561341208404, 126.537887469068, 125.293745792417, 129.728516885872, 157.969337884111, 116.205546620892, 140.358120283951, 159.169067127708, 118.717762600297, 138.407381720334, 145.123419050527, 129.070123187603, 120.870003002871, 140.28867977253, 117.423436484265, 133.29416381437, 159.003630575751, 107.107649646205, 132.749168298698, 132.337189234739, 127.617033531755, 119.808228332295, 131.517746838904, 130.627198412433, 141.837948564537, 144.907045700233, 129.51048288869, 125.110593070542, 162.636152583151, 152.333019126701, 135.328934413182, 156.992181890292, 119.925540873311, 134.70864405006, 135.047856394044, 146.389469504093, 144.996312677524, 104.920850534093, 128.100343185645, 100.90108686071, 129.556207759127, 138.395629264109, 122.56862368904, 136.508223434223, 123.510547583595, 139.69200303979, 146.396136826495, 135.577235452641, 157.875797628302, 124.970405132952, 113.029994719899, 108.725290502818, 148.847706196266, 97.9449920557383, 149.727623733652, 116.320965555687, 126.849424676315, 130.939900438404, 133.95221560122, 137.282634356617, 157.380510298042, 106.570957534178, 162.228336936607, 123.080898809112, 141.061594128015, 140.85875704181, 125.27069312624, 131.472259907344, 91.0014720568116, 129.095891480855, 127.549277807696, 148.683349942677, 128.290950376515, 161.921386123118, 123.975378038281, 102.460355309567, 102.525673849346, 108.459189871008, 172.807548437884, 164.698734709356, 161.941673020333, 126.544355303355, 160.138983196052, 132.033444924857, 152.312909292708, 111.893595735058, 123.270302522298, 115.017064362541, 125.533925262324, 148.254928090089, 96.8816627473994, 138.422565056083, 125.125717007343, 118.16341769044, 138.036715908456, 138.152934601372, 153.700546502436, 140.772849656356, 144.326120534928, 139.98466359435, 135.367898694892, 116.309980489017, 115.590273119617, 137.918551395525, 115.178824936638, 121.364681785528, 129.677612097375, 116.401522761359, 117.086376799801, 136.669624850967, 126.935581621804, 155.803074778407, 139.58928411632, 147.497295148644, 115.265564778043, 157.757161382371, 95.3822600798613, 115.055106649632, 137.520144874411, 138.223424127325, 107.056482594285, 131.22193199472, 125.662119950515, 134.556620650304, 147.044581405219, 131.942370736574, 127.014417290667, 141.721812047246, 88.9156400274555, 127.197894812032, 146.684709565986, 141.571940006308, 114.522150874446, 137.959798297551, 109.488526527125, 139.514370295463, 142.223905259419, 130.406920692567, 132.383798797869, 101.560984912259, 128.448134609909, 137.572689408937, 124.156631412772, 113.038489791416, 129.997449529239, 100.888923619625, 124.537712267069, 158.617693293593, 110.997806698399, 116.960378605277, 116.809470820587, 135.190730985863, 128.847273225915, 119.016875270515, 138.528741328552, 133.005294763596, 157.116997650164, 151.678639431072, 109.851128190889, 130.189037267297, 137.677279588574, 127.974100993701, 134.100505784268, 115.557646627506, 142.184145823759, 153.452714052956, 115.010965561357, 106.972219237198, 117.340648709367, 114.963542990033, 124.275735413111, 145.434368211043, 167.577782432654, 109.237934779308, 119.010697210486, 138.909614312338, 111.916319333225, 109.61446146228, 157.433737617074, 132.228828894851, 111.148994451787, 119.296366026068, 121.896754837571, 162.883448340614, 115.758937665008, 163.00945755503, 148.473229884377, 102.491834294719, 147.389319791524, 152.784149368089, 123.171561615752, 106.654683750178, 137.867226740894, 120.381265459291, 110.457399400812, 148.448073341866, 117.176957141214, 127.632372099076, 132.000644035929, 121.657227687088, 122.841631854469, 97.8265481592374, 167.843552831924, 102.871067787308, 126.560267652295, 144.412805871512, 141.141905340881, 151.734884834351, 99.4244018743176, 149.276279276479, 123.569852484302, 139.137328632344, 130.444851635319, 137.293958744609, 120.900946417925, 124.133329920281, 135.296425226445, 112.054928677389, 121.526848835684, 130.630153336725, 120.568656753359, 133.064928325626, 108.939524058693, 138.428665344939, 136.407276109462, 138.097844114495, 127.450216321325, 131.446600737943, 111.103692625566, 114.049469880734, 145.333758641345, 113.238929032838, 119.664597360634, 108.513334009638, 125.108860285111, 143.082213905692, 113.326600928107, 155.050517974767, 160.811671384329, 115.595763712579, 124.048274646479, 138.492618605352, 149.471178209115, 154.633027205297, 122.976609993214, 131.431850847246, 106.789983768283, 140.435205895484, 139.046563983063, 161.757578767013, 113.636798965777]];
