# Supplementary material for: Hypothetical Outcome Plots Outperform Error Bars and Violin Plots for Inferences about Reliability of Variable Ordering
Source: PLoS One. 2015 Nov 16;10(11):e0142444. doi: 10.1371/journal.pone.0142444 (PMC4646698; doi:10.1371/journal.pone.0142444)
Supplement: S4 File — All experiment interface and visualization stimuli code is available as a zipped file. (ZIP) [file pone.0142444.s004.zip › experiment_code/data/one/9.csv]

	sample_num	task1	task2	task3	task4
1	1	115.328250741035	343.889122106905	522.63197698011	656.470530530489
2	2	132.124121874646	346.500891313021	523.161269227843	664.107745674845
3	3	122.082081473048	350.194331022711	525.155354010988	666.666509276946
4	4	141.678773805202	343.424625112805	528.003781861721	683.611580414256
5	5	128.369551037382	347.152961826367	530.959049709543	683.883873958899
6	6	146.680165661346	343.569860898926	522.848310991692	655.515052013157
7	7	150.061842542259	347.077566212286	521.814276986869	666.909591994812
8	8	160.639908268636	344.723648333068	523.91271345641	661.786452745539
9	9	121.373235541075	344.78363301522	524.346350236374	700.235780827964
10	10	148.444411338614	349.466900090683	529.667799465795	680.425630694472
11	11	165.597237725305	348.278895072548	525.919467234008	663.48496068514
12	12	111.676112122746	341.28677995107	527.209070942489	676.451507504373
13	13	118.43170375154	344.222375893569	522.322587935622	682.687811644372
14	14	132.754301849578	345.088923423451	523.193125841988	671.106636094946
15	15	114.35174811684	341.145113628068	519.353315967383	678.506615631141
16	16	122.583215366386	345.941764782877	524.068625368738	691.504529847196
17	17	144.958076924241	344.789267512137	525.790280261793	661.707719791858
18	18	129.279978713653	347.423791424453	525.200532850626	656.060021057399
19	19	153.780991319101	343.424945109425	523.530743084146	650.814022444194
20	20	125.925793979678	341.036581023834	521.014367467994	688.023934348841
21	21	145.759972248667	339.767004362862	522.833260886493	671.351946307614
22	22	114.62716828618	341.682871902306	521.682920008326	689.391906432955
23	23	128.355897777801	345.415660681645	524.183802521303	686.000428318508
24	24	137.839550201303	346.441226650435	522.951054497763	674.140750867748
25	25	152.488642559494	341.042158909156	525.852790203151	681.601855992888
26	26	119.538998302482	347.574749085385	521.516321448327	667.515345801649
27	27	129.260788555296	342.276961106324	522.665168474858	695.759227725589
28	28	113.058947339599	341.817319711879	523.502651756726	650.530886831635
29	29	118.086355812645	346.540335035269	520.322520186852	673.495261720583
30	30	115.137738817202	349.260089480848	520.153776983157	689.848645871073
31	31	132.399780613097	351.08270258705	524.94312561497	667.446575383126
32	32	104.165665724987	344.669905796488	525.838399420262	655.156619781273
33	33	162.527634677661	343.499266746878	519.988334347817	673.382123009642
34	34	147.036999329114	351.939499585127	524.629205669551	683.076854593618
35	35	151.697104563611	339.240666641668	528.43940514938	657.740520597069
36	36	144.279131688834	338.179411321038	521.861856001367	698.616323021943
37	37	163.259371691697	346.485114621849	522.614770823372	674.646739263087
38	38	130.721793284263	345.9111044234	519.372276158212	695.545495400303
39	39	136.785964260044	346.446687034205	523.601605813862	701.553697742232
40	40	144.013034841011	342.766158021471	527.942563980839	685.670625634102
41	41	130.915808274584	342.740895974844	530.263402835224	663.462548290135
42	42	119.048206141691	346.392145230945	525.713628669244	646.577609977642
43	43	159.443568152409	344.599980004539	522.652437897234	665.567325192796
44	44	118.345234714335	341.401348376327	517.354721286662	668.506290363822
45	45	124.104735293256	349.201438870759	520.220019748196	708.784982335732
46	46	145.38927716866	350.345187557384	521.030779212126	661.53078865671
47	47	151.300845469847	347.794163459802	525.437055716989	692.497917109852
48	48	123.122688103944	344.395535614728	520.476800711696	671.014098233357
49	49	124.881849252887	348.664085259644	517.915551595585	675.770771413507
50	50	120.709922229524	340.685818796926	525.050512664288	688.592421161465
51	51	111.359942937414	345.517034466427	524.032721692161	680.631725073293
52	52	139.036199088028	345.714634897627	525.287016280844	667.99945595662
53	53	119.972976692207	346.01272926098	518.37086183111	686.273167528866
54	54	114.489926650443	343.750983159012	524.741807447656	651.707774547452
55	55	128.612083052945	340.766070348325	525.96164776051	667.648901637588
56	56	127.300882079741	346.087103282209	520.537310884507	629.460819496225
57	57	144.061791775167	347.674850376685	526.020321552188	676.508947475472
58	58	126.020039075901	340.629671769483	524.131326437111	680.722829733648
59	59	129.531580871156	343.356442714823	525.139284591445	689.241759955772
60	60	155.377047758742	341.831557732002	524.695509820956	689.466443218123
61	61	95.4889245170031	340.789048344227	523.009759684761	656.159201227714
62	62	149.71763792879	339.427152585518	523.901565948447	654.469970080155
63	63	141.927960734591	343.756355459536	524.23080283368	686.740735133689
64	64	94.7766671688556	350.356281139065	519.415071242664	653.517493465222
65	65	151.353815361629	344.765272732961	524.001203118597	668.176829484
66	66	129.7787160392	349.522008282758	521.428556981128	631.291342707054
67	67	117.213063457694	338.949847439543	526.143559357408	677.550427836341
68	68	130.848801091603	341.025434179843	517.758665677286	684.68706235591
69	69	102.916625494199	342.462236781244	523.32559527704	680.057065839256
70	70	142.02215154919	348.020249573535	519.270310414605	689.600766213982
71	71	154.865671479259	340.934854280328	526.692033665058	705.781302962542
72	72	148.868672868269	343.600966040276	526.677912765726	679.688424518939
73	73	106.692227313699	337.88169311443	527.991865578995	657.441154703038
74	74	147.447459235145	346.016013452041	522.930503009983	647.990657480534
75	75	95.0268875806185	345.318808282806	518.361381445319	686.694167028264
76	76	112.838970843336	341.242848699491	520.93591110886	692.914635474512
77	77	135.304978068297	343.879976031687	527.062742899027	690.207766154752
78	78	118.421532845119	344.013792507042	519.363150931038	671.554740093056
79	79	118.166671622129	347.594217360697	517.706440023834	680.407858531552
80	80	120.503708636154	341.860918707882	519.983505746751	674.428374021779
81	81	123.320625843843	340.038986215999	522.449965048223	681.63190256127
82	82	154.477102571281	346.051653936857	521.406279083552	661.723852003183
83	83	128.379475465993	341.665276111081	519.473940495818	672.52635582028
84	84	155.40565308252	348.474698556505	516.526824937589	690.972067648026
85	85	142.863023796252	342.720425046913	520.476873020093	652.904715536993
86	86	136.726506828349	344.621542571998	525.640747195602	669.774582341119
87	87	102.64218416084	342.210759885271	519.428928917543	672.639777857263
88	88	113.237087495403	344.535103144203	521.091779672564	689.433689073273
89	89	133.45699395156	342.378493604264	529.028295322796	677.084794435367
90	90	128.796957470768	343.220481779166	520.159029053183	678.340077091434
91	91	134.85739540674	343.143478478306	517.96155069255	641.735792210392
92	92	142.315333455073	340.711710341674	527.975770505664	678.049276931698
93	93	118.733435902413	342.321853476478	522.160923807003	668.399762828641
94	94	147.722470687938	343.50137500257	525.15592582811	671.692559367038
95	95	122.285152589179	342.423410490277	517.849531915073	660.989771217716
96	96	108.320588363796	347.623376320136	519.267376887407	678.809193870273
97	97	144.311115746692	348.020683404543	515.534043415106	688.20321030378
98	98	131.492452146566	339.965256535213	525.069160610782	664.453404189425
99	99	119.509158574228	345.527038482626	517.30802914301	664.704683573127
100	100	122.291971952217	343.072720333948	526.317141778571	671.51625075874
101	101	145.23689267364	340.659891461819	519.709295780529	665.544066988173
102	102	99.5198476359943	345.200013566653	526.57075752463	659.041981944131
103	103	120.796155338486	345.985733118068	524.560025527967	689.698036350944
104	104	132.117563787945	342.026045548528	524.495134242153	672.58444946201
105	105	134.442905953796	345.465434974947	523.982590456339	687.094302080894
106	106	97.4422204440055	341.785238782236	521.879799103053	680.568349196433
107	107	150.29033082419	346.119151859107	522.74042873384	648.747520311571
108	108	126.259304979906	345.871835598838	519.786908372108	668.429085606023
109	109	123.440661268579	342.51359264548	524.962495738187	677.253211606743
110	110	114.02940208381	346.233378373617	524.671224340131	661.347555686476
111	111	154.494146401426	347.070934846501	527.3517903249	652.424306209806
112	112	149.279824659331	343.911279419037	518.703461111004	653.284225333443
113	113	148.591317329556	347.311270589632	531.446661741506	669.18248534551
114	114	136.888605826038	341.616845986106	521.869894231728	695.850408536523
115	115	115.271975205507	337.807842534857	528.651502459159	669.909137476581
116	116	159.320880047277	348.407523364455	525.008729352903	664.160850346668
117	117	109.37444396368	342.472418328724	520.75503043702	699.261584981813
118	118	115.836249568504	342.150311965958	525.692054157748	665.168072301853
119	119	152.152929396712	342.035874912585	523.551456063005	653.975642055286
120	120	125.063816799899	345.069981546935	523.172521389429	608.788226900936
121	121	119.148189987434	340.700157472793	523.281278022101	654.558844489604
122	122	105.550793409788	343.996059236396	521.737276862398	686.822714204337
123	123	137.92002151705	351.372780351043	521.273507345767	686.896515843611
124	124	133.979174932584	339.162467326546	525.505232736866	683.095851876362
125	125	131.474176805782	348.103612482964	523.150705824378	656.526980328314
126	126	123.855407510268	350.186821611976	519.076839371612	690.912789188176
127	127	140.534111965211	344.909099396945	522.695706177235	709.467085486033
128	128	141.107551626377	346.361709899395	520.938606073919	680.294071064171
129	129	140.766283806782	343.965192213985	518.838794074144	646.856378918421
130	130	155.458767204366	344.548425625784	519.833139872976	682.191742792837
131	131	104.308366454626	342.485037253147	520.071170788181	638.453129447021
132	132	124.481758681041	338.440905088671	524.600366307841	680.50824294268
133	133	130.189929159047	342.753038899237	527.263129089546	682.77574624237
134	134	123.400300492046	343.982814480952	522.534144422964	673.673921707455
135	135	147.884335234124	349.122463158341	522.329433399444	673.244085671091
136	136	129.852940100504	348.269281194875	520.677783275137	681.686270689186
137	137	161.392329886161	344.858851868865	522.959658984865	669.731771827832
138	138	130.544933803861	342.427682960459	524.40432022383	638.991080978158
139	139	153.208899565339	344.864008492937	523.215955936453	641.148727992019
140	140	144.991216012072	341.610582099972	527.108870474182	664.097957344265
141	141	154.177645739912	347.49957158061	521.708547008022	672.141311098455
142	142	171.641912202922	347.749219214876	527.195241390695	666.072302465581
143	143	165.970682134155	343.613158884041	525.138496166774	674.165653381093
144	144	155.271704150737	343.270764148833	521.787298210375	672.575824905104
145	145	128.474582811514	345.687299810541	522.655784013269	664.721110763351
146	146	105.851789232113	339.859228277239	520.792358180982	672.824180792369
147	147	118.859389731042	342.057046597409	526.387376136563	680.776496307048
148	148	139.906112812615	338.73793755154	522.639769637113	683.722277639875
149	149	120.813936084249	344.915408206718	517.057481701665	673.549193190824
150	150	147.481492297195	342.951381901929	521.362327827367	676.082182758461
151	151	152.170768686848	344.373061567432	519.187726307888	666.00310614214
152	152	135.064556082287	345.710234044208	523.593534413056	696.855252976892
153	153	136.861134546233	348.265064306343	519.191641928685	644.993343782793
154	154	79.7500058201708	346.102327702354	527.230261132566	655.815678162749
155	155	167.386992960236	338.731132018369	518.279643853147	691.730198262123
156	156	154.424347328784	348.299277967231	523.268898049478	657.089705101663
157	157	135.69657651512	344.730387429227	524.106261577705	677.387194569348
158	158	137.919215624075	341.450522502444	522.240316601146	690.747523742884
159	159	122.278288014439	348.46583928452	526.23904702313	679.899586743655
160	160	172.264673284327	342.432846336512	517.768690024846	679.615284016439
161	161	122.14286057315	347.058414665004	523.337737315589	648.908771154865
162	162	124.072366874789	341.367371719108	519.087372447311	667.256034330776
163	163	153.585796371652	345.574342088322	520.07157938562	646.490679992222
164	164	136.437350823363	343.018702307346	520.175330485887	684.054948539946
165	165	132.412333648393	341.893874509141	518.017950295454	672.663602111125
166	166	183.898893202258	342.528550748964	527.903141773321	682.440382036866
167	167	117.842079802362	340.391045675232	520.57591891778	683.307182372877
168	168	148.397497174541	346.241947947097	525.215337819236	686.420831720916
169	169	111.721131465208	340.406307144578	523.607333357595	669.391884311905
170	170	128.234079389057	338.981085480853	519.866205481311	656.698310578182
171	171	130.471862139905	346.342346630137	523.465228938991	682.55563745754
172	172	131.030423172944	339.700894805208	519.064405612117	728.530128992348
173	173	139.069921804931	344.531144011174	523.961258547565	692.638813766124
174	174	157.162943110746	345.394678913367	526.828772855456	702.007413710287
175	175	115.686227242582	343.535812610307	520.30725059123	670.606698152919
176	176	117.352334438284	342.455421666886	523.282875701191	667.646796651489
177	177	98.6670005688127	349.637747974989	521.40650871446	695.464583031198
178	178	104.905868470113	345.811979205305	522.406707541583	686.94955111371
179	179	127.822165509322	343.281056990787	522.10147582015	695.244510120308
180	180	96.3801385909015	347.371598216889	523.747315013167	653.332082684735
181	181	132.816170380582	346.580303247414	521.950416570004	681.021697405833
182	182	158.647900560306	349.124826255709	525.524926913167	660.144783540326
183	183	119.974205316718	348.475733428081	523.975695058743	656.668674502438
184	184	109.812781703869	345.191014625129	522.947267838242	649.246268059499
185	185	147.662411068084	344.329735188492	522.309682258578	658.992586210569
186	186	146.745972081441	340.112748798949	523.694066373494	689.490148655845
187	187	119.724210220637	343.140446090488	523.142636530718	677.266659301694
188	188	128.626326565765	344.279616593166	520.877718615471	699.004651280156
189	189	125.716485324986	338.143945791618	519.164625951844	671.392211819382
190	190	120.202279538856	344.265892982151	523.377135619179	697.714177682952
191	191	165.396564475241	344.699437105798	522.549166769616	670.918485480266
192	192	142.378597557376	343.196607214043	518.408442699729	682.571494118924
193	193	94.9636719835257	345.909522350652	521.105199332399	655.983594104318
194	194	148.139760456447	345.53063744205	519.423756292937	696.27447852024
195	195	128.245541508063	339.147535068892	524.68584226964	672.707588086826
196	196	150.870874071693	342.78869608494	524.854256731354	660.374821248814
197	197	115.820082549321	342.950071144948	519.73534442678	683.698967237556
198	198	109.591579785062	341.81562654341	523.783459837553	637.381677138906
199	199	135.786687215648	342.900731210441	523.215603958029	699.724539462037
200	200	149.204169542815	342.971805221007	526.389680209541	685.929195909277
201	201	106.988209615867	343.361986288496	526.282224887688	692.130207577523
202	202	113.933745294669	347.551677040894	519.478035968066	674.708317621413
203	203	131.276846265324	339.070533002484	525.776737771201	649.833582828744
204	204	140.514777296533	342.297011736999	522.454315598872	643.334581894502
205	205	114.834016539341	345.491224100259	520.245244330288	689.316448713742
206	206	146.955155494147	337.813470054661	530.043090296556	680.819897542768
207	207	136.369161957804	339.096255679129	525.919888695748	658.33188859263
208	208	129.101261378358	345.687308723069	525.228605029111	665.167993256081
209	209	156.500380545052	344.675669140095	521.710113897888	667.384601018432
210	210	143.333078497297	343.408390455992	522.317648124447	647.16507779766
211	211	92.3872279354754	350.50212827894	524.576427862395	704.810101944186
212	212	114.754287412599	349.258470161225	524.342710455252	670.43275858857
213	213	120.544067721943	345.334544676335	524.26976646285	636.58781074902
214	214	138.669329002263	340.011805127081	524.362413426787	661.44664575388
215	215	116.861763242537	344.021617375617	520.966963039168	720.246564740933
216	216	151.309985190688	340.445509741847	528.921521455431	688.705397231869
217	217	122.440022968927	344.703597941034	524.747782077596	698.657270521572
218	218	136.247043912417	346.287572509881	524.294092205151	682.345198224358
219	219	121.928242089495	346.863562185916	526.029032463836	687.400913209548
220	220	143.758158766411	342.658726550028	524.204963784372	667.391198368364
221	221	122.165138590232	348.843313079976	520.098448738984	684.023188863157
222	222	134.970020283805	343.563769031661	516.389671532009	659.231944859932
223	223	122.278185255049	345.035139511668	524.739915056287	689.140815269172
224	224	155.254403397484	341.920515118194	518.274340870334	665.769282415933
225	225	132.806029475498	336.305292243886	523.524018924441	679.125839933158
226	226	157.248109714149	345.511828488988	521.444361691614	688.094558490461
227	227	128.944241697839	346.731296656147	523.030762221269	648.11502827557
228	228	143.763463635126	341.634119267593	523.060846779745	651.633355921488
229	229	146.742976374637	342.372877484988	524.520903658857	671.294929133614
230	230	158.484693020003	348.305067233911	525.658686923921	664.904231182089
231	231	120.059263787064	338.971059241881	525.439445782989	671.205659929872
232	232	131.645318488093	351.614480871526	521.292672147878	684.662260858361
233	233	132.56665147213	339.965532664292	520.995790073942	683.522640491149
234	234	136.015349002782	341.865981204231	527.210637797721	666.805858340371
235	235	134.050760733166	347.310510633188	521.149453479987	714.086496501137
236	236	116.709748020083	349.375029768601	524.386814598323	664.499510321055
237	237	117.126710323023	343.042815495824	526.386412644028	679.819775468617
238	238	119.061327799511	343.039376009231	523.283015744864	656.736288598012
239	239	114.371323941058	341.798052501062	524.885663672544	660.401918900842
240	240	93.1145355896845	343.435231542242	527.160212579218	702.820683845589
241	241	138.256406902545	346.222719331253	520.326967561443	661.05996391721
242	242	149.885454832144	341.277791684405	519.242034697692	666.090609972421
243	243	135.752283721137	347.739501910344	525.696893566068	664.401908601329
244	244	144.061589816988	343.102926996795	526.506802678689	679.459973482503
245	245	106.691605133562	340.636631650966	523.219376178443	676.547460306654
246	246	111.44035895036	343.673227004539	524.823773490668	654.935921402863
247	247	127.890048776334	348.918275405003	523.249682816814	677.948317103797
248	248	124.412605442542	342.909657717957	529.770854058605	659.016729312801
249	249	177.508341893475	347.905469616313	526.127963322073	669.733571615958
250	250	149.261078092061	341.388578065932	521.907152087991	687.47713628465
251	251	111.050418170897	344.206844152535	521.782505708455	673.322446748209
252	252	112.731396426433	340.435833980498	521.94269089723	689.766532887453
253	253	143.232664437288	345.26703465609	519.847566085061	702.408658209234
254	254	132.535507997919	345.160773008851	524.904916971883	688.888118765699
255	255	148.291165858042	342.404980394358	522.554053788214	680.979569608269
256	256	100.895132071267	341.710432355887	521.636913110954	647.165184375466
257	257	137.887517500512	346.33902108487	520.216069114372	653.501748894114
258	258	140.411065508914	343.702087721105	520.583195413734	665.018382932613
259	259	127.880134072843	348.416315474118	524.720491078796	692.164140998126
260	260	115.458161211192	344.043734077062	524.112882572368	663.278914424388
261	261	106.905868435891	347.935002738849	524.906193064507	682.323177945777
262	262	121.22989409161	344.540081492755	514.395477888728	693.235994261089
263	263	129.333682000427	345.317511251321	521.919846371537	683.800628599272
264	264	148.890346132878	341.450933634005	532.284030759621	710.460521926598
265	265	169.679052645045	342.472258097465	518.923805850145	659.928741036652
266	266	135.111499668139	337.275607407639	520.243474676131	653.751942013192
267	267	101.811416275795	348.023088162636	524.221026725707	681.040749658819
268	268	127.6569246063	342.591450170321	523.506666666521	632.753425039797
269	269	146.215833298823	346.029351443408	524.258275641166	663.289997142666
270	270	131.154547563128	347.908599964592	525.761783865625	683.537149284216
271	271	147.976530155256	347.382760617306	525.611925760057	648.292821889335
272	272	118.460158653013	344.662977720522	519.520927311752	650.722001259821
273	273	144.599306385138	344.578605272372	521.336911281817	684.582266665636
274	274	145.954952697791	342.239260915026	525.397419600684	637.237285190495
275	275	98.9878120327135	340.553260625055	527.335453279795	651.140424902829
276	276	146.692409333327	341.449740882001	527.691203460374	621.329371030659
277	277	133.58614623056	343.924210544049	523.962676422923	677.292351491857
278	278	133.828039982283	347.84364980426	527.655275209591	676.792375516151
279	279	110.560074197907	343.535273294739	525.810661256642	654.251485197136
280	280	135.606818282214	339.017738255804	519.256332085898	668.091752940258
281	281	117.734468903094	345.569280838657	523.346232814365	667.838364276289
282	282	167.193947101655	345.347745068754	527.585017314939	663.341458864275
283	283	133.314142671541	346.421324218081	525.065689828352	674.348446042381
284	284	125.6627896089	343.053971914102	524.588300789912	652.126689339564
285	285	149.649723498941	345.963276803138	520.496899846945	645.162623124482
286	286	146.893938581789	344.722601875158	523.439596109411	656.243327683193
287	287	118.7954198704	341.676284603001	524.047433115772	657.643360769746
288	288	129.81268161829	340.555764301987	526.292419504868	673.195477357342
289	289	124.961142543887	344.309565418884	519.532074336012	687.117825765403
290	290	113.1154386361	346.877996923755	517.365822905268	680.458842186855
291	291	133.819309475841	344.544399045888	521.516381605238	661.936706463921
292	292	132.877816353016	349.99663344254	517.665617272165	676.248940957491
293	293	150.307726338784	337.693577263861	523.689878321993	681.697819373352
294	294	87.9465805988441	343.711581732499	521.383232767222	646.510835878517
295	295	132.66776735896	341.796059644003	523.818834737369	680.356599234527
296	296	147.28657812846	344.939055515663	530.50450385573	663.221526017129
297	297	135.975456518329	347.784239158228	523.605255352515	657.218491731168
298	298	159.181018389449	341.771167887744	525.639860185271	664.19967604829
299	299	122.551500160979	340.427100468536	520.838745342289	713.428427586812
300	300	142.446148284701	344.960298701395	521.413499872608	651.231429974067
301	301	111.491021028454	341.927704062976	525.997462487891	660.335626683093
302	302	124.769083951692	343.139227929669	519.939232796627	680.080116543284
303	303	114.790760323357	341.294824048459	517.409377965272	690.824196045207
304	304	102.539853137264	345.047015369344	525.289757107066	653.550641022722
305	305	99.7922935075721	350.384977618047	522.426188925668	672.492116875179
306	306	112.078863842559	346.004091181651	523.663241323187	663.471258467853
307	307	116.831448480052	349.121178417586	523.096967476387	674.668024053707
308	308	127.7884958866	344.601950766518	520.233725926122	647.192119257953
309	309	143.3838155994	343.936851595187	525.198316626624	665.62037243744
310	310	127.784184682537	349.455619440571	517.977954591459	664.416758685037
311	311	132.597775106783	340.499568766589	518.202067768066	703.204934143849
312	312	149.475098372702	344.584343823485	522.084836765437	723.813197619829
313	313	147.223036628543	340.574427493664	522.59211935488	677.149837330521
314	314	141.575174223829	346.675211243474	527.539708397049	685.199171212395
315	315	132.733591371842	346.710574562164	519.734710123667	666.11646050848
316	316	120.638001012882	336.77431669788	522.6892391253	666.075350604688
317	317	184.947428738398	338.563568885613	528.587662809959	656.190709425737
318	318	158.202855485573	340.030383396519	522.517494455181	680.706947137632
319	319	127.145915494759	344.738336223653	524.835895454081	691.950576759505
320	320	119.358857372265	343.044977314535	526.372587826612	684.851466043227
321	321	124.19059728911	347.399357960645	523.36301394082	688.8672548283
322	322	139.330654883391	347.48694523343	524.326881188778	676.903725647932
323	323	121.443380944579	346.825524094009	525.984589813346	676.346719825901
324	324	121.675382262929	343.530746025006	523.43566237352	651.883335822787
325	325	95.4305272059117	341.815719202404	526.233925397866	661.390518542729
326	326	102.090705716905	347.675848959498	516.517792695031	697.026640881338
327	327	113.681177872266	344.340383392188	521.365134241378	680.457314508975
328	328	165.112063875168	342.266203592963	518.569320030119	663.989453608593
329	329	124.518276009082	341.696819077608	518.470874691307	677.094712757908
330	330	131.174925786126	344.354793739365	520.409572684041	676.743242241178
331	331	160.970253007555	347.861789300073	524.942058084908	668.133210285175
332	332	135.060964940171	346.165101821069	523.312419450101	689.829447583964
333	333	147.923451604081	344.933012862786	525.94616873728	687.996620360627
334	334	127.926683721886	344.81080118038	514.858000770606	660.715652244791
335	335	137.262744286197	341.626152818427	522.648083585423	694.874824328654
336	336	115.819661303187	341.876921357967	525.841047382044	685.16026580088
337	337	164.420554844106	342.642978672104	524.058534390017	677.47647551577
338	338	119.974988402181	344.802868775215	519.069665331004	669.086450102365
339	339	117.543882859637	342.87830627086	523.149501204249	717.344599102612
340	340	149.768219473615	341.423288416627	519.695072336989	675.772611646141
341	341	122.242640552442	341.658314912107	521.207397059292	690.885799904228
342	342	125.384615081742	342.921926832961	521.015023522322	682.50680472517
343	343	126.045302234878	348.630396994483	527.293529642447	690.416240057421
344	344	163.500016637082	351.908060795078	522.504910079706	656.65612091045
345	345	125.882584112616	338.330022232025	520.603722158504	659.584614488762
346	346	124.944047416242	345.197638763984	521.621201027361	697.070277941127
347	347	122.156693025696	341.275068889308	522.279276949117	655.613784168688
348	348	162.760544821716	346.255992070018	525.366730798848	686.917131418106
349	349	129.353607807618	341.636952440761	519.262770478393	676.750155898621
350	350	174.113433103445	337.719211497886	525.181981900373	660.212368306266
351	351	122.934178270593	348.317618521675	524.965611736191	643.577379244303
352	352	117.09942769669	347.084538508724	523.299203919889	655.2361608193
353	353	112.067244214235	344.511371269388	518.911834879707	667.962048519958
354	354	161.250893413809	343.566531218567	525.577058226216	706.278551709288
355	355	150.981914844102	343.976708346529	525.806504418966	650.885248324839
356	356	161.48354775668	346.647615023961	526.942928603532	665.664028851866
357	357	132.436171478976	347.796999614304	518.102338022475	684.300407992868
358	358	149.494695685331	345.308291525543	518.54895531702	675.475686317748
359	359	150.233559412565	343.180023474768	519.68731612195	683.15409710338
360	360	101.168920779932	345.643248123959	523.724676484803	685.988065365784
361	361	154.466035669426	344.562633152026	524.010237390787	680.56418386669
362	362	146.930237369003	340.216421148145	526.31302007581	678.665554334172
363	363	114.564360862786	343.031063645244	524.647701638094	678.232351703844
364	364	148.488996810898	348.478233807269	525.235098929424	668.538615805788
365	365	119.371873209943	340.61531191863	520.065302436337	680.24019573075
366	366	124.837873469531	339.102483415139	522.420061792807	660.499200259496
367	367	146.92551752552	345.949389004126	520.32859788588	659.322862142841
368	368	128.285219541457	340.259429982062	521.903327466685	643.14941573999
369	369	128.293297200707	343.378739358763	514.900951362693	692.382992584487
370	370	153.933717096065	344.504224536278	527.635140715541	659.153638858473
371	371	142.520382085535	341.821304356591	523.442851903517	643.442939442956
372	372	132.909609927773	344.052692267914	524.608080527884	674.930291953227
373	373	114.668367984494	343.10550342784	521.899759093704	695.10767795938
374	374	152.416276631859	343.693695570727	520.747551598291	660.71989633421
375	375	144.336244354109	342.432215290111	518.473893415633	667.741769642087
376	376	122.229819278223	346.287011247635	529.149161687438	653.569753153934
377	377	135.006609596266	348.776431035941	522.100948725912	652.976972454996
378	378	96.2365108787004	344.729447731185	522.336455931918	676.862869414588
379	379	142.979713992549	343.283052696075	527.605397001909	681.608829074533
380	380	136.618416863411	346.85399183703	522.728363177653	662.90791214958
381	381	138.647412565459	346.611248184635	521.548722570115	663.03615253618
382	382	84.0626741312954	342.562287794593	526.251533927925	681.721908357904
383	383	131.408415427592	343.207750686424	521.071187677228	683.765635026265
384	384	149.807079021814	344.836128173391	518.36184021419	673.416404576241
385	385	131.114192076255	346.605130869364	523.779797913977	668.394229102281
386	386	133.120552902598	343.666606130542	523.715210324956	665.623002288796
387	387	136.116799583224	340.419840683373	521.2110239086	672.69589345164
388	388	120.150513443966	346.919184383325	524.178248620494	675.392837667917
389	389	119.698632851643	340.641724850945	523.118509413232	672.597244940242
390	390	122.18779276344	348.463440669521	524.808252329933	654.423226140692
391	391	110.551439155114	341.902702897379	522.888802150857	646.288646168013
392	392	157.00092058823	340.162868836202	522.214403745543	677.574834758872
393	393	110.833243227777	343.002685103108	522.015641670016	640.775322695835
394	394	151.88547163679	344.772545226149	526.114952614177	670.099589511257
395	395	157.42220100475	347.746294768658	521.75949184506	647.339638136014
396	396	128.523477256058	349.862633272081	523.158017646783	656.723770173422
397	397	141.126918028767	335.746917275095	524.634437908112	686.093057463592
398	398	114.272813224734	344.053586685659	517.868407136814	678.52525039052
399	399	148.013685620739	343.307341566687	521.303192293913	674.044323807689
400	400	141.963836962382	347.923005460964	527.128685177101	661.315012497921
401	401	127.144022860997	355.64055348626	522.06920946424	666.749683178794
402	402	115.827307086263	345.827064178835	520.961217599552	691.55960516593
403	403	147.837738175828	343.161085701549	520.765085387708	667.963489639644
404	404	134.451915092129	341.625682282218	524.819097065877	682.742227475247
405	405	122.7799977336	338.129866720408	523.932791759248	679.196404210489
406	406	157.42909692114	339.381862480591	525.384082309164	718.528902967166
407	407	122.656665819953	346.730755475269	523.812019653847	658.100837499831
408	408	110.388519737207	343.885702001717	522.275356962692	699.775375701344
409	409	161.790757492572	344.950075431826	520.191675748842	653.092922876326
410	410	96.8685227853883	345.458887651474	527.8535008515	679.449896988345
411	411	149.440590781333	340.954112844361	517.304093840624	674.125653675302
412	412	96.3104223708324	344.390042105686	526.153759194841	687.393471368262
413	413	168.738938293039	342.824005964388	520.38898201195	664.398853893304
414	414	151.987982558122	344.234083559606	521.000535869185	685.468098939746
415	415	118.51406176193	347.524980882109	523.825752049695	646.874698890253
416	416	130.688582465616	342.170438640751	523.688689259233	643.582608368994
417	417	129.21577658979	337.416369076105	523.539201568701	629.982019265998
418	418	135.213098554906	342.911502365585	526.869988049479	648.793571876797
419	419	120.8988727677	342.707418292274	522.536134688565	695.544360605892
420	420	106.022915981166	339.565551799074	523.43478954971	663.619438260465
421	421	121.275126302381	344.694460178467	525.229583039145	628.214880626885
422	422	152.797040693992	342.420548482814	525.203879646152	683.784586673397
423	423	126.061543258338	346.759180360678	519.903784297135	644.532513205293
424	424	144.963321962986	345.256370937841	524.18635884097	663.029868876484
425	425	144.686799707124	343.539222705682	520.969684534688	660.102826466046
426	426	122.705149946757	343.142886495657	526.551242884205	687.969581255058
427	427	127.212160379106	345.959227415102	520.175340767332	674.169743336076
428	428	150.072047938799	341.727306407668	523.851196988619	684.277774859329
429	429	153.706404952226	348.352090705559	525.300340026903	698.074810810731
430	430	142.283827273006	353.485773133496	522.07241233194	674.403811563891
431	431	120.525206342983	348.336515102293	521.871454825016	671.415770366994
432	432	150.979766857945	344.731585959067	518.95099037	670.607436984141
433	433	133.866162669945	348.318934299697	519.208191190846	676.512990285583
434	434	163.844006665842	344.827128449905	527.426283324229	698.553144146909
435	435	167.981714336873	343.843215287833	520.875442741071	680.304641130043
436	436	133.641023692997	341.386802155551	528.250085131683	664.677628205866
437	437	105.961592590356	346.119868866375	525.25198287785	639.943709840652
438	438	122.893879145446	339.160379256526	519.927358004189	665.427036605298
439	439	158.590438149907	344.504368082027	524.032959280803	684.837528576937
440	440	108.642904822304	344.430829717572	526.256713017244	644.949200068837
441	441	157.009931931965	340.493438650097	521.584347345537	648.437622488896
442	442	130.518589472994	341.488440734346	529.10217833458	681.749771664227
443	443	140.669257878857	348.689948672039	522.180329376211	702.802341259657
444	444	127.781677760983	344.181351980225	523.430332924572	699.192265750247
445	445	114.588442259304	345.099505816755	522.794377902504	670.247259816465
446	446	111.17486514453	340.434440095679	522.271774909344	679.706546875225
447	447	120.424822868404	343.767422404027	523.647174530329	688.741808687708
448	448	115.216055077309	338.18030791772	522.522635186099	686.894446077206
449	449	157.157746269372	341.129066876096	523.249210462464	676.905786988373
450	450	91.7065094467653	345.10976429555	525.340565595634	666.694226228292
451	451	152.382721369923	342.211625004061	524.513684573279	693.7355787808
452	452	111.776812791726	342.454795181608	516.94060775805	646.917479904757
453	453	108.028184933174	348.026000920075	521.355874822291	654.863474616411
454	454	108.732266779084	343.766292014866	516.877947199882	673.444351192678
455	455	140.77694269986	346.581637898874	511.801047750424	686.601807658125
456	456	122.866911376016	343.921824216575	521.923909577289	648.171266054391
457	457	111.525062599369	338.373339161718	523.721594040001	677.18793645903
458	458	138.430404267579	346.936532624963	524.97507334609	686.165563052031
459	459	158.049781822586	345.624542391322	522.052297376455	690.516115345694
460	460	116.644301037507	345.639995621815	527.743712067845	697.607540053741
461	461	143.26602074259	343.893537888617	523.286803550402	678.615729961422
462	462	122.769287131206	339.041857302491	523.415171330678	684.325745007707
463	463	116.013830677554	346.269099568027	521.620500760321	676.809304168951
464	464	121.782796456993	342.29403237119	524.209141888252	660.813095646708
465	465	120.479668282881	341.391976851658	519.461729014434	678.788027421997
466	466	142.472192090328	345.872029532877	523.81479533573	651.893759374357
467	467	129.455451328253	344.987093486001	518.417236626821	660.773364250799
468	468	119.960184762915	346.034408925522	520.767858991206	679.983508791571
469	469	117.834617823984	338.175525684478	519.614571885571	650.39626485721
470	470	129.156147915451	344.334272022311	521.535996736319	661.368180321837
471	471	141.706942203021	345.198612131569	523.738819407131	636.166220664045
472	472	106.849561948434	346.233166025732	523.573294403463	702.153079301179
473	473	141.010330718072	348.32643113845	520.217733855789	655.55754213655
474	474	129.533862992651	343.118686294933	517.136730811448	683.6996902173
475	475	117.317594050626	345.308006523317	529.565592658667	652.321335881867
476	476	123.76750053473	348.758249468434	523.522089585631	705.088570113504
477	477	145.685439386357	339.010208821488	526.415703834568	696.742402708088
478	478	147.501156379991	346.927750528093	523.772946206633	692.502414934303
479	479	154.625698020559	344.392765589164	522.433319087995	666.576615715349
480	480	108.466753546192	346.443974533632	519.528310434892	677.048395058417
481	481	109.581607774567	342.578719651506	525.21948124216	681.463679106337
482	482	123.997449530439	344.46549088184	527.574943990453	690.141977266431
483	483	142.36813128973	342.496798959571	523.380109305933	673.814794718486
484	484	134.051546560766	345.557580363647	522.803107830853	672.477773018129
485	485	106.207676311839	342.405812434547	516.440502030619	654.839753561964
486	486	150.322977618144	343.26473665461	521.673095481163	670.116086940391
487	487	140.695965322936	341.685481371071	520.961535884724	698.993226599996
488	488	141.36702570216	341.668033783882	519.568332399762	635.094856597688
489	489	151.316100406054	342.358511297677	523.491944789454	667.217233398095
490	490	145.167337433517	341.351195516087	524.098852094604	682.843347235065
491	491	146.592113795116	345.551320046667	527.536570036064	662.381649406679
492	492	169.241635716313	344.434610029215	522.755096256739	678.117337094775
493	493	132.829748232474	341.866557583083	520.801319955653	683.040823712976
494	494	136.472025879799	342.280882579422	524.433963380018	674.796425306958
495	495	183.84609736591	342.825587011475	524.528109520364	651.81362876101
496	496	142.794193706883	348.393287838426	524.130943273821	673.086763237068
497	497	144.838863294999	350.927411164109	519.762447230031	658.122599942158
498	498	119.894671088573	341.93300173163	526.172026112298	666.700924694744
499	499	134.681959163576	349.092295567432	522.371837650813	712.800506676994
500	500	149.092683617703	344.448558744073	522.93467103975	648.987220479667
501	501	134.777128128285	341.318778885051	518.512202559608	676.060959623535
502	502	126.934530562297	344.262919771002	523.153493151805	663.220046889919
503	503	168.43593565171	346.783896776442	520.508290689564	667.173779519906
504	504	160.383461851667	337.659525055038	523.841193173695	661.889803846868
505	505	121.65110656069	338.252955153009	523.671670561542	660.935106209213
506	506	143.131157003867	344.923715630001	522.533454656426	671.024194194692
507	507	136.280058643919	341.952893889483	521.505800083149	663.00462046655
508	508	118.408831163626	338.558523501326	519.399929473339	696.973888428354
509	509	127.363154945944	352.432035816928	523.255859081697	674.497216690642
510	510	108.231082674818	349.886939913454	522.903035519781	681.623557703098
511	511	99.9595034647278	346.354109930341	527.100624867523	630.434439697475
512	512	132.723588473	341.775227095833	524.54365672227	692.116295350972
513	513	137.194949228479	342.115697407384	518.461169596482	691.182412075577
514	514	135.942427167662	343.28823348477	521.715262867199	689.037041705012
515	515	131.921873381432	338.505483731069	525.052073115341	663.713515693701
516	516	135.651589720975	340.53152689816	520.923131602615	696.172979129056
517	517	122.600362752478	336.75369413764	520.077608933654	667.226386540568
518	518	165.628007228932	343.105154357165	519.060643586261	637.982493395868
519	519	129.946925987042	349.195405165638	521.956096886445	693.008442550074
520	520	146.796733832978	345.588520196624	523.514931159051	677.788107008504
521	521	124.18944263363	344.293294216484	524.678606335553	659.826179037808
522	522	141.464669310088	346.75897594485	525.504903147865	666.616181730976
523	523	128.853214048347	342.096439297971	526.451823862274	661.533519806771
524	524	161.395108435265	342.01083362906	519.589721771987	697.681820001286
525	525	177.300631119042	345.483854362385	520.055630080788	657.149405752211
526	526	136.507627248422	347.243660279642	518.49860016587	665.992412611562
527	527	123.727424761896	345.298477191935	521.554815742787	687.969332430675
528	528	103.167132682668	347.188388386687	521.791822273767	665.168898426226
529	529	107.411793535433	340.467256118783	522.95216928463	658.231762956007
530	530	109.053980350297	348.668884341639	524.174118101552	675.769235338275
531	531	129.90718949096	344.291260613914	526.479797862221	693.036809032604
532	532	119.88654265204	348.52303807595	519.709923546001	650.945428420486
533	533	156.209263331316	345.644657107069	519.207711908275	645.487331750391
534	534	116.231257156375	345.241000151557	525.869053374409	651.635169619407
535	535	151.340721449472	344.136128378929	524.988832481806	698.399680153907
536	536	98.5298535253904	345.324869306108	524.479616641502	634.572357912073
537	537	148.180182761512	343.055861249241	521.54929294905	690.029641919155
538	538	101.365837728892	344.778023162099	523.066191863619	675.338388290657
539	539	145.292100374124	344.415212915876	523.848454697669	697.840790508892
540	540	145.433024947452	340.032085097423	523.671015482152	668.994076813923
541	541	107.378487869451	342.510291743614	525.755209598501	695.21717051685
542	542	117.25501670528	346.694786319616	529.322441961175	672.214870107
543	543	130.867695415548	341.784576780509	522.211979601098	690.250360693898
544	544	126.607194288761	346.446399705169	519.945916383828	668.776965204957
545	545	131.321675315332	347.500998857816	522.298004990639	644.735450853399
546	546	107.797964295739	345.511066984788	521.242777678467	629.847210480664
547	547	123.730675629132	351.211759111306	518.969121346233	662.099541053671
548	548	150.752118148065	344.746694682465	526.518407778053	650.015592952589
549	549	119.418317403299	345.632509084385	529.087134432098	678.968450633867
550	550	71.723937811374	345.022025243262	522.57622347279	685.897910884438
551	551	125.249654051334	344.242300420852	525.930514596437	675.511266229996
552	552	136.846867127944	341.110515350905	524.360525848567	660.934959247542
553	553	130.871257955689	341.26439623365	518.881501944388	689.364156846716
554	554	112.164600779499	342.301531065988	520.206810835149	704.098885053622
555	555	120.407264123613	341.948928651187	519.825001651308	696.592136469311
556	556	114.830713144984	345.139582089434	520.182447117455	673.428675006275
557	557	129.128890842237	341.982981036923	519.893131598496	675.290823334557
558	558	114.968014977189	342.885297101187	525.171078377149	673.78760759259
559	559	115.882131021432	344.28011816073	524.878752287717	659.148003311634
560	560	76.7733500871653	345.799031041198	520.097719843414	685.329728517751
561	561	115.865036251965	345.674083761005	520.749187188437	680.55127645446
562	562	130.171497588296	341.112655814671	520.382411905336	662.480334508003
563	563	116.977065094809	342.980942812164	520.888426777464	669.785684255763
564	564	121.288907333827	344.464923133808	518.033664081779	667.68380486748
565	565	153.961380815959	339.206327689205	523.434009749186	692.88026229562
566	566	144.224354984973	343.633603484679	523.677602689913	668.44653426044
567	567	125.441205841724	344.836323602622	522.155743210875	663.307348424917
568	568	115.203932542259	341.267126304521	517.220274869977	698.319848711587
569	569	118.462238582408	347.330559469309	525.584730670578	681.618895732038
570	570	133.770169459892	351.104159480999	524.031053832815	686.48105456197
571	571	165.570414111167	344.612731510857	520.246082947188	699.699718775354
572	572	137.945092001231	347.568437037914	518.203823890232	666.331276828872
573	573	152.366704100954	343.426235073277	524.068427302341	686.974798900632
574	574	117.034365125283	346.106816946071	525.109598842935	698.150401577374
575	575	137.284942862154	344.071098121326	524.144815416903	688.618475802886
576	576	137.724047392502	342.667397019463	528.235000975782	699.286923069595
577	577	120.567898653518	346.172552029249	529.107525290473	681.301226208466
578	578	129.102349782444	338.715120739762	528.698006277207	646.650015047683
579	579	148.226797047331	343.895462418924	522.268645778658	672.819653094058
580	580	132.591216061745	340.682723392146	522.579276064115	652.75021115578
581	581	141.530840957567	338.536947703512	522.009090184736	682.047131148577
582	582	143.492193637925	345.424519760013	522.457162565189	676.860379612986
583	583	108.813023397856	340.296100970092	524.362908264811	633.019103990154
584	584	109.056710225519	341.892197986111	522.475000097412	676.860259164539
585	585	102.940805453879	345.617747772241	523.115346991716	686.402327664902
586	586	138.135406472692	346.135326531716	518.558599147777	697.124968260982
587	587	127.405635188696	340.836215095598	524.133114799065	669.345247679853
588	588	137.952299732322	344.244141835956	522.333044756234	666.875623416769
589	589	130.684145385805	339.988825831555	522.775503617355	689.698231126705
590	590	110.625972667443	346.578341621214	526.150038622302	637.335790031663
591	591	136.31436900146	338.085890385466	521.146157690024	654.719371971495
592	592	134.137704710012	345.126967512656	523.558931275373	666.830395767844
593	593	117.219386307033	342.292663842591	526.337588547498	664.763672299618
594	594	132.712824227636	342.024588064652	526.009354367652	669.888969623639
595	595	140.945574200382	345.185808187692	524.484423151011	676.554934770576
596	596	133.367413990132	340.082852989031	525.026134560029	676.142953435117
597	597	113.593086590562	340.29110686743	520.867116971893	667.130086061315
598	598	167.062451369725	341.548120323157	520.503418723643	638.980376674081
599	599	107.485795164554	348.369853498608	523.53169072967	672.93305317585
600	600	105.638001047325	342.474545282387	523.175813033417	711.867250775825
601	601	139.268005902268	346.550783297458	522.194775361946	670.312969178826
602	602	134.307454354257	346.469636329175	525.902120546947	679.939144309104
603	603	106.798569072251	337.809642191459	530.161334361944	644.233089825038
604	604	103.846711100978	338.917232931291	524.337861741613	640.718897049405
605	605	136.893861923961	343.846670496871	524.770896062272	681.96722355809
606	606	104.2410455116	343.010372581339	525.216987566553	691.143040889666
607	607	132.890290031608	347.93630358777	522.876755380112	690.472803300385
608	608	154.005873344965	342.356012358998	520.500430278793	666.954197114576
609	609	131.474665604791	341.299165691791	519.719215943064	662.140393548007
610	610	133.396500116175	343.150782873506	522.526056752179	661.268455980106
611	611	138.111329120958	348.370842604518	522.894118471067	666.537644617321
612	612	139.250003802757	344.878008823689	519.265439233818	681.857263957141
613	613	108.807920895179	343.387363707516	524.205098366588	667.127558948828
614	614	164.417863089014	342.838364921432	526.424894839907	666.739674912173
615	615	142.371600678026	340.789696916573	519.461617809927	676.707535553485
616	616	143.499687292374	341.804983961007	523.625439221724	662.872134256387
617	617	112.492923622147	344.963246735933	523.728849748552	695.621930147708
618	618	122.557794932264	342.803897888827	522.341516198128	674.362878078576
619	619	145.129444516169	345.718792047936	520.863860937632	649.971792271186
620	620	95.654367942723	340.149986905666	519.988359430006	658.995757223433
621	621	123.367818341058	341.393199723255	526.396050334572	708.529944203043
622	622	103.192132135551	338.943944080393	529.170391433923	639.244653863504
623	623	114.734713066374	346.760615611907	521.791734105363	701.001882009991
624	624	152.013217056848	348.76301447132	520.936929301321	670.722781496259
625	625	127.175788946037	339.831264776753	525.036457368349	661.885933409598
626	626	131.008839255795	343.079000519253	519.133233793911	690.72845300648
627	627	127.713892427316	341.869888294563	522.648386174942	666.335478722215
628	628	119.18208859311	348.91813956508	522.278721186478	648.754366575118
629	629	118.395631262555	343.840272393662	518.3430243414	652.91141276279
630	630	136.080490148936	343.566786581154	527.367588939263	672.155079028101
631	631	110.207362831391	347.991438368307	518.164622698294	647.447113316181
632	632	136.692474552536	344.647407889667	521.163826739048	675.988183541177
633	633	125.578143596785	338.757124394781	526.050727534498	677.471955763271
634	634	130.028795157216	346.427990875077	522.749487946007	691.578914661435
635	635	120.355043515032	341.347920934974	520.399624836544	674.186482958724
636	636	131.656970709417	341.979842275706	524.791601015183	657.362914645232
637	637	162.798161465054	347.127865054761	525.259826924072	652.900967052138
638	638	133.118430758323	346.630136999894	520.945748073429	656.895107458987
639	639	82.3749771407163	344.944735713594	525.000968201282	708.988356216781
640	640	101.484483656054	345.252947916132	525.295606764319	677.484150805495
641	641	128.355606825306	346.636675832657	518.778061642886	643.679502128158
642	642	155.516875824865	343.181743064036	522.719470920081	663.899150663325
643	643	134.93394354266	342.555502723778	527.245119359426	671.76527307949
644	644	146.812490092263	343.76585114947	520.497018614243	671.973907354366
645	645	133.458744218931	345.381470120969	527.115896007979	666.091491365759
646	646	121.293632396734	345.124140409161	520.731852227791	668.606849370312
647	647	121.572263020573	341.967856804979	521.412670101687	657.177096023243
648	648	144.985576418942	343.353580661354	522.185269490004	647.052045143017
649	649	120.511714500645	349.370770778142	523.088377821455	682.369715342018
650	650	138.702387792928	341.856725627431	522.765341359088	684.070310483578
651	651	144.771282989469	343.186136401626	522.552509789695	692.628393466689
652	652	130.437698880657	342.055405873228	521.182688828554	664.235651285086
653	653	138.307563073872	345.596032442968	520.203458312168	654.99120558498
654	654	147.851413192701	344.202015238957	524.476905786253	668.082988799717
655	655	132.367683026228	349.975384296306	523.802407187819	693.840291965761
656	656	165.781479700017	346.932972582699	523.00961224769	674.248404054361
657	657	122.786335334233	343.836930830003	524.765653193478	685.81448566416
658	658	136.043250037225	346.477918728302	518.772885368787	662.2378220742
659	659	131.148076197167	346.424837530102	518.874317702283	645.097831439582
660	660	153.00377306057	343.838725546224	525.242275610387	690.931559491885
661	661	120.814971832092	345.065249853162	520.840674059583	679.601880851832
662	662	125.258057459292	339.794173688494	522.557498348558	686.101193703278
663	663	146.573767108891	348.412587738766	526.323294104671	690.478766516198
664	664	143.917664324847	346.410829759206	526.769046798133	646.418136881942
665	665	116.891604123665	348.661684407115	522.479619735571	661.919421139633
666	666	123.8286698799	344.346797886293	520.981863051719	721.048071098725
667	667	128.291438076122	338.611022091094	518.967236874364	670.0200475631
668	668	135.958326686666	346.627524410018	519.321240381353	684.026892220242
669	669	135.223108318692	339.685220128127	525.792953097582	682.331932163075
670	670	126.62774316269	346.376612625681	521.366717970438	667.70657779661
671	671	128.577080858097	342.54745034553	524.632671134391	688.737616477942
672	672	139.824544165003	343.62944687688	524.59578410113	672.302122645777
673	673	123.884034304689	341.452466210257	522.675689746069	671.093870148618
674	674	158.189893723845	342.468075163918	524.899543324284	680.703056838018
675	675	161.216063004946	344.555457990352	520.571285233979	685.343385786595
676	676	146.875299177678	344.095138138302	523.014688665527	693.404445845487
677	677	149.546386209164	340.287390191528	521.258778467096	672.089532694149
678	678	143.843265661815	346.051013947591	523.100719331269	670.412424182832
679	679	124.347247570548	341.66931425915	525.219266555932	658.636798002133
680	680	103.42599176705	347.358822521775	515.273262341881	718.477235631981
681	681	150.871688858763	348.023705159198	523.553172179197	685.958165729404
682	682	121.06937355061	344.503127707688	519.993389681091	664.726748837061
683	683	131.686909631034	345.64108116303	525.174021833743	661.323559950751
684	684	148.550759253114	343.154694484821	524.694928093165	692.241929167014
685	685	124.239895626622	343.278388316247	525.497148871227	681.090415435286
686	686	134.542920554964	344.143774717191	524.476928434941	670.476290135762
687	687	135.163176012103	346.058508533048	528.961214144304	676.229212229488
688	688	117.833992300543	342.458922772187	518.91014402254	683.591561515556
689	689	141.298653218523	347.266256864744	522.97424138852	681.101655024744
690	690	132.651388045937	341.308280207222	521.789293679129	672.481756173185
691	691	116.430800970528	346.093172252537	527.590224837632	666.640640840055
692	692	116.67149528699	343.545740041201	524.966739042563	663.283291137967
693	693	159.397745962299	347.596487975864	521.312256251308	652.735510588661
694	694	127.283397617823	343.462279880344	523.756073888812	657.366405768335
695	695	126.462167980013	343.930669500593	523.36490604284	686.223107128078
696	696	122.01174703162	344.961140250612	519.984777161821	656.110382363206
697	697	154.844376377384	345.69276297033	520.693883163593	659.895447046433
698	698	130.09367766492	346.338099230194	521.618907748134	699.066505581177
699	699	146.229614755816	337.669449977167	523.715592626975	692.041789952528
700	700	157.104284937745	340.729696395413	522.613945418381	666.772102381864
701	701	136.710187426905	342.506766545257	523.628408336375	668.172028578671
702	702	139.250170112313	344.644846683288	521.698789494068	670.514513782166
703	703	125.39199806321	338.780665221297	527.108368056372	675.455251677629
704	704	127.29761602838	340.999939699534	524.531486580002	659.121689778992
705	705	141.905819693297	345.503298479796	519.957067246979	643.027514331717
706	706	127.473225787381	342.200925304364	524.793798229919	683.842272001429
707	707	126.943610222427	337.293651183824	523.986354718605	666.618653258108
708	708	129.546300072836	343.245064776637	519.460137630378	689.426097817121
709	709	120.769047797185	349.598049010959	518.482815165275	684.755457451903
710	710	111.012436952377	344.624636777823	523.880599643021	649.167711788221
711	711	134.570174536182	343.514441175806	519.210373959028	691.596011920641
712	712	101.307372590148	340.718977884887	525.764792358715	672.889507780009
713	713	143.671714044661	346.887132447128	525.115972214632	676.304986171633
714	714	139.010409905484	344.600790299916	522.599140489371	683.42540351177
715	715	115.631844583994	344.891376498724	520.227357875765	671.266259476589
716	716	119.709719283083	345.817112330717	519.893344633379	671.759976008572
717	717	107.891378491405	350.329820213586	523.205583200859	694.511893053754
718	718	160.021636430704	349.379039068321	518.2153635605	654.752022033795
719	719	137.418818512771	343.578723146736	529.377683087044	685.242069600268
720	720	145.766280990951	340.80128618307	522.757609364187	693.791545534511
721	721	137.958100584815	341.879952395049	525.243870706252	708.295378750783
722	722	104.547114293157	339.526809991799	521.401405597788	698.737655689071
723	723	117.556253302652	348.208911932158	521.293147809701	682.000015269936
724	724	111.383392454563	346.401209902795	524.604462852531	671.57946243892
725	725	150.907988839082	347.314015043545	526.573813384396	664.085055246009
726	726	103.644904369211	343.289505505186	518.383446848722	703.499494113972
727	727	137.80274788465	335.894576036817	519.865612971814	689.039802190959
728	728	131.381133648273	342.28783119599	520.913858297409	687.294157758414
729	729	135.588211495289	344.631449399706	527.080203308226	676.258085390966
730	730	100.850945650955	338.905520030545	526.683024217599	661.063195978469
731	731	121.865108536467	344.280897014612	521.844273252615	696.695459620017
732	732	144.778023515498	342.740584313959	524.438623204179	670.992992355897
733	733	127.07675013606	346.824715803014	524.548828371127	685.185825822075
734	734	139.821890732397	343.382429719099	525.14254807416	653.37119580394
735	735	133.292067566127	343.156488115583	528.431438521645	705.407398888326
736	736	146.36520984803	344.033160066103	520.449005656932	651.459558521738
737	737	146.719658199308	346.450266699085	523.547189651548	679.240603642247
738	738	112.239205798123	341.571317481511	521.746040261003	675.016942212341
739	739	105.357849565857	342.550312140543	515.548082471063	660.919167650204
740	740	151.448499117383	338.902929657277	517.250559359529	667.278099719439
741	741	160.76686336532	344.36890745134	528.282986928209	680.189658198985
742	742	136.202662597554	344.950495328375	527.566484021721	670.148059832365
743	743	103.289173518675	348.11786182793	524.489429138298	673.309511087837
744	744	138.842689971407	345.224394500002	523.285224536914	679.884542697931
745	745	104.240438510839	344.463802496908	520.254815697859	668.04805559352
746	746	141.83875485819	342.491565068028	525.544456502243	688.393469662348
747	747	141.468711941389	346.573035055438	525.431268695242	654.493301938558
748	748	122.009341822604	344.650743786616	528.514747736478	701.989998202682
749	749	126.987837384364	343.059825049141	525.993995851524	693.402831998662
750	750	124.681589813225	343.761820057063	523.168862362018	690.133344598566
751	751	108.910532919405	345.191386907917	522.295076241811	695.405843340253
752	752	131.113624348035	346.001402222688	530.763232924448	669.594203761962
753	753	170.511426675011	343.164536283521	522.598674320914	673.698748707017
754	754	158.331135315619	343.735585645351	521.776287669544	704.795463891042
755	755	125.796734117967	344.219125953388	522.09495730956	696.840898263196
756	756	127.019352278124	343.941008663984	523.92661433618	680.402567018096
757	757	118.196109741776	342.753115562131	522.907885695677	696.391102637314
758	758	103.468759720969	345.717018110783	519.249774723482	670.347488963326
759	759	127.394203119944	341.410814867036	518.576538861629	661.402047719319
760	760	109.128731381261	343.479481591106	524.545754700846	657.604228855077
761	761	137.563910299364	344.255936800657	519.594358285418	670.305450917775
762	762	141.031727573622	348.728152050592	517.516573258264	689.118878827934
763	763	143.355060184828	345.733966588744	526.320826153122	642.119207650765
764	764	126.754381541666	340.425624407403	522.806405696796	661.782878957851
765	765	111.738999714956	340.064162470722	526.932652774987	707.808910923744
766	766	138.507371154617	336.73132701328	527.17497330685	669.264014668783
767	767	141.803644299191	346.815947366799	525.363780294805	684.971559930522
768	768	122.639353505642	343.336793540141	522.038584559754	666.636812952061
769	769	122.750750275982	342.859903931565	525.659862878875	665.490959243597
770	770	141.549713198325	340.784794803797	523.959689546333	674.624787249805
771	771	125.086660215612	345.987676998895	520.552762221186	688.111826803834
772	772	152.936184196368	347.635332705968	517.791703888556	673.075639936474
773	773	100.324720627122	344.434826437599	523.183813240291	697.600098138975
774	774	141.487338464307	348.318534606469	523.41894056185	669.778005083854
775	775	127.891195928642	344.260933091137	521.185653646276	651.578217713368
776	776	146.703843669094	343.129595612692	521.839316771009	656.793178631801
777	777	100.267247559274	344.881063582483	526.809924629913	673.451474836233
778	778	121.328545154631	340.598468299395	524.58887470907	668.114262340559
779	779	105.955457690993	343.245377116543	521.644174837946	665.656231235629
780	780	125.443092007173	340.979511896167	520.399460184105	655.673606009351
781	781	148.462438422498	340.313202714147	520.737231738691	686.674654768913
782	782	125.397746607883	342.730898153227	524.446945407608	678.489074384824
783	783	116.819338988449	347.763566405716	530.539850409129	642.158336333332
784	784	110.123079572842	342.228740728387	520.459385413859	653.586956802824
785	785	122.594530884784	342.717883032975	522.043258951951	664.030187885327
786	786	142.804276548067	346.532965985508	521.742575008606	674.984039569861
787	787	123.637464665927	342.90442780786	521.533546345159	667.260377852289
788	788	111.293561079508	348.50131447604	522.347291546712	699.318788477956
789	789	130.698991872135	346.418271459719	532.036506759222	684.215932605375
790	790	161.524178964687	341.689898382383	522.657952441636	705.908717255415
791	791	131.311018604448	340.202054814195	523.204150763851	687.446630018442
792	792	130.820400591393	343.650884632336	520.93758824607	677.093997659903
793	793	136.134418182444	347.516914190789	522.016065208591	713.065008421721
794	794	142.56086908569	340.952010701032	522.092188917892	666.416244402901
795	795	143.070473251582	342.962725434419	523.312071520053	651.525793120093
796	796	99.9182867896914	340.129772696851	524.865694162432	673.51344862002
797	797	149.462920564199	343.575965417924	521.213162127312	668.579061092725
798	798	111.754852659997	348.322100473336	521.895931660893	672.012074551145
799	799	132.842895301029	341.414087167317	522.209090968959	660.429553301449
800	800	117.120656260502	341.774953965522	523.009755110467	642.827000767243
801	801	147.627912142486	341.8624997015	522.550925044282	666.115964170328
802	802	97.0392473847401	339.388349096749	525.317549636951	689.980150982896
803	803	122.084812822599	344.230665989332	522.187328806832	667.482788780212
804	804	136.014068260511	345.536137530767	518.240226695013	679.948568581925
805	805	162.471037614366	347.590762819699	524.820948701102	661.497259589061
806	806	114.070413931674	345.150959008971	517.069768327276	678.782778603457
807	807	113.714781879905	346.215778929169	522.576813232227	647.949508304418
808	808	100.514157415754	345.505810225905	522.379702105434	678.391235811623
809	809	145.412985727561	345.930464244572	524.313332017794	688.926084223552
810	810	121.207300778295	340.308251881033	525.228730484157	668.919874124543
811	811	140.283590174928	345.724766073435	522.795107796911	653.49563166669
812	812	96.9489850105389	343.684512815143	518.616622993661	670.538596504937
813	813	149.03680038676	340.41184268798	513.202459897689	675.889583536267
814	814	123.124340358472	344.830891288071	524.336922005521	689.759952361732
815	815	127.584795311904	344.810059303262	520.457188019874	684.331712664163
816	816	116.141672862577	342.059504463257	523.487075378574	674.020670544425
817	817	134.898658992076	346.421434289575	528.259549384511	680.374965041952
818	818	135.849468949247	343.323465620002	524.434865270879	687.480855668516
819	819	157.662595325381	343.04790246489	522.361091141253	678.357037596665
820	820	107.310946467026	342.425110600548	519.328292996706	672.418211276738
821	821	138.188339821689	345.871048656288	522.104590293014	712.750528787259
822	822	159.562636101428	345.654640503977	525.661931483293	691.541164592782
823	823	156.762565136225	338.607864277976	520.508264817248	690.702461528527
824	824	130.432102271973	339.187461027423	520.436633251697	681.323505451658
825	825	140.965196841916	343.328005064387	528.550429395847	669.731955823275
826	826	84.1010346615243	345.337161374902	522.301775821678	646.6089977446
827	827	145.70769532972	341.597914991518	521.274016649635	662.610650413832
828	828	134.758261818542	345.999537937523	526.48599348853	668.89964102238
829	829	109.706164533412	341.117158999	527.83250452293	668.00307802114
830	830	126.979006400929	340.399791850271	523.073740250222	670.290508214258
831	831	157.672262502678	337.224197086403	525.152102122425	663.219346658504
832	832	146.435555718152	340.692758148745	526.447824512915	645.59405059138
833	833	130.113729785685	347.78912213587	523.867706665718	676.806716457791
834	834	136.554602462271	344.651338971059	523.341091862726	675.275145439965
835	835	140.27702462934	341.045069448789	523.583454693014	696.807433680168
836	836	123.129584438364	342.003239737964	523.410705718391	685.85072863584
837	837	100.585855219811	345.795679994101	518.165199083313	703.397652981182
838	838	142.712341824087	343.730267057283	521.839736294699	687.359310955314
839	839	133.546106207628	341.320168099213	522.77862837275	671.260701645382
840	840	134.979654403931	342.332756770722	526.11456803221	688.369786262478
841	841	156.370013860422	344.347030514793	527.070034799328	641.790495693762
842	842	119.036247634856	351.629203639639	528.880189227839	655.937932071898
843	843	106.593703629728	344.249360139743	522.312085018483	671.466102474023
844	844	127.843080566571	341.498536723615	519.967512655399	670.942482855394
845	845	130.397554867372	345.928068450567	519.036397006085	666.957532628631
846	846	128.527856454903	347.75623122537	526.347402073334	642.79624650755
847	847	125.155065456241	341.683853975598	519.175762075618	685.938238135599
848	848	148.545024333875	340.599520099472	520.286087358743	689.81574854458
849	849	150.336829397538	345.395975364861	518.465810638783	660.163129262412
850	850	111.54683809231	343.590344025011	520.80300964179	690.549981512671
851	851	128.75401729457	347.283594175882	526.321027988237	687.839248392487
852	852	112.284919031186	347.411280147948	528.76316907994	658.402912501818
853	853	123.216667570079	340.646185476589	520.660025047425	678.042801384542
854	854	173.583406331146	346.177944370255	526.127895596546	641.348117271971
855	855	147.461549522067	343.545470761062	526.813052517689	664.269312024994
856	856	113.823683882429	350.834490014337	526.131374386874	661.273908198581
857	857	140.555342637812	341.229493699329	519.783496789521	698.916250041751
858	858	151.913274088366	342.426656869117	528.342885534759	669.229196961154
859	859	141.613827142723	349.548387972161	527.166664636945	697.17441026992
860	860	141.69651084123	342.075933768488	525.737080633611	679.841843373044
861	861	152.19230194235	348.242920761902	527.402514103912	689.547492439321
862	862	125.560434060207	345.224986372305	524.830011590051	688.342808666013
863	863	100.264293620357	349.761799699988	521.697474642217	677.284298322178
864	864	141.140788866184	343.448931587185	527.729629952174	651.533310995122
865	865	142.636441332083	339.818076001452	520.015280592268	664.081177926114
866	866	159.190716505242	342.690180840963	523.952804446311	639.867299911852
867	867	162.455440734073	349.675244324102	525.335530046569	629.940484214713
868	868	130.826859326958	342.84394869228	527.756477303919	663.988656226822
869	869	147.019866991655	341.147458974125	525.870808999277	650.200263494354
870	870	131.387931874627	350.165250448591	519.792405883524	642.286338632096
871	871	141.263674648232	345.134465388111	523.797031957932	704.416750892515
872	872	123.032005858488	340.1947435997	524.797624625461	683.31166878066
873	873	160.78990339642	346.313897410541	521.76373479106	624.647349336056
874	874	172.2126458452	344.799904586618	512.830040680774	686.621565688853
875	875	140.479462948232	351.09197794525	521.513696725333	689.572928481577
876	876	132.092119753144	340.717434221684	527.546604240673	690.418447515383
877	877	128.944057522785	343.92514214795	521.308109578016	645.458931649582
878	878	133.942671615096	343.266150323278	527.974434292267	687.039162867255
879	879	128.457021401917	346.152547626775	524.039911629403	689.204511449435
880	880	139.373772244396	349.671564287082	524.177857985285	664.173315974521
881	881	121.493920203753	342.4115231915	523.670444531142	656.002539249656
882	882	121.868424102636	344.633256879626	526.417748842901	686.875092261748
883	883	88.1905701836537	339.236519188482	523.434584495166	647.691822076303
884	884	132.638704758832	340.4713067792	522.175754551786	672.537593871643
885	885	152.151879091942	337.603754563251	521.884747997693	687.746573214532
886	886	84.804587792123	343.324358781681	521.907713083719	695.449351505627
887	887	104.601039910107	344.513439520335	525.651248747739	676.0735780336
888	888	105.103229941478	343.175967379434	520.30964244246	692.173557493123
889	889	153.612237656529	347.898321877715	526.09069212655	664.003217772916
890	890	173.404823210551	344.913129636637	520.178551823584	695.374642999505
891	891	134.807703465501	344.860849129116	525.441410408629	665.574440558814
892	892	126.542974227181	346.279182573835	520.199812654172	708.182214524036
893	893	133.336708655184	342.80395233558	521.487673366871	664.278383320205
894	894	132.737984378006	344.08001635516	524.551430236316	682.036901680518
895	895	141.427954219389	345.249110345968	521.687755511698	682.691792338995
896	896	127.61853857489	344.157435025564	521.518186360862	689.106780341129
897	897	153.024400852715	345.996785078902	521.02189399767	678.57998052104
898	898	133.638940610387	344.010475569103	523.11180599031	676.843427857515
899	899	154.997725257041	345.009854768855	526.949229503961	711.109954934902
900	900	105.872667350858	345.138121036463	523.740657073811	640.306792655531
901	901	97.2936517474473	344.349575395	529.631350336974	676.077128104138
902	902	145.006411728121	346.036886450469	521.333839251911	691.305406186929
903	903	96.2951885069043	339.879384665112	520.4795411093	643.96373084972
904	904	152.010767376522	345.67853336984	526.223034045866	680.826758166832
905	905	135.5131660852	345.100008074238	522.053970372568	652.242421144708
906	906	149.854228452093	344.662299319127	520.76123475157	673.74393107142
907	907	98.6179372094806	343.879424046893	520.851853324715	667.393625878654
908	908	127.547762171724	344.436453743918	519.467628358963	670.342625317283
909	909	121.379919040217	344.607462018272	521.859174100245	667.132295910584
910	910	153.193449703477	343.651441666919	517.078521563761	684.709484919049
911	911	142.319217825507	348.136129123127	522.419589519548	658.737611764243
912	912	137.740572302049	341.012127060781	525.889807752221	695.571763501169
913	913	133.425124010896	340.459525250012	522.058504388172	664.368093299875
914	914	133.551450858476	350.803133499373	525.311655979345	660.143863120091
915	915	125.521760750837	350.373276491078	520.706292215945	689.91486424702
916	916	127.820000738088	344.787795679487	522.102713278298	663.22892263378
917	917	110.584581296534	344.191628896674	524.282196113338	665.492555829694
918	918	138.963163523757	345.710583343795	523.662887299279	688.701648345956
919	919	144.4393764255	342.67578633144	526.294552517187	656.823941940145
920	920	135.403676806864	344.129256205617	520.474682871342	684.999562696557
921	921	115.514302690876	340.965203786519	521.714269058088	666.259825058771
922	922	108.978330639603	343.357571955239	524.309532553305	667.555467893921
923	923	136.526991710451	347.580552725713	523.146531744276	682.419555058007
924	924	127.83170093445	341.479309149118	522.019467186587	658.944488180414
925	925	133.706669098951	347.009303468856	522.136897561525	660.696625233499
926	926	157.060585568574	344.770602001917	519.107084958369	719.133751435073
927	927	142.740493543432	350.024170899793	521.937857028159	671.832341855256
928	928	142.815596150741	349.722131883632	522.225249529932	674.990911688507
929	929	139.670263152212	339.862015807807	515.261387293621	663.936388085533
930	930	111.440148353414	339.653194954779	525.604768457063	659.174083625779
931	931	152.502233911668	347.297468222435	520.457172993311	683.771349341457
932	932	127.270988004136	345.012030343222	525.298728919103	669.205513984813
933	933	165.988322703058	342.587750924029	524.383354013689	685.559123964918
934	934	84.0049809502665	344.50836922538	521.40932829845	651.257696597661
935	935	153.582948434368	347.808409343293	518.870592274177	660.190097289666
936	936	131.358375944228	343.654939897414	520.207966767429	702.249606508575
937	937	127.620738164058	342.711425878861	526.764870668125	729.259253988518
938	938	148.199727425576	344.672359556095	527.342961403182	694.658819314431
939	939	147.164085071316	345.829950970822	520.863830666195	687.701785201747
940	940	146.576764608272	339.331613516888	521.93796053287	690.244979721233
941	941	134.419505308517	351.132469485965	527.864557562367	694.176061389843
942	942	131.243474317562	341.482396390716	526.964922521926	687.863482366553
943	943	137.284995434556	341.520286732995	526.374812909364	649.470873447996
944	944	130.601967827778	343.1924377462	523.974910295992	668.649545445363
945	945	126.514330055093	346.925877457606	522.995957905172	692.987736459979
946	946	120.442477590255	343.916230416653	523.726201592238	648.181890085518
947	947	133.932117900858	349.640077914103	524.054325899684	668.258750790686
948	948	83.9105723964232	348.56260846704	523.776518402521	665.214930099397
949	949	117.695000491552	344.876147123944	529.679490691823	669.721395520842
950	950	142.518185755405	345.909322555653	528.150580612646	688.235558107309
951	951	118.458318582609	341.605511023399	525.307471826584	656.227404525749
952	952	139.465022287291	343.643109663115	531.474420361794	673.5910296951
953	953	122.866739514696	342.5659184849	521.409603933828	676.249669272472
954	954	147.048340656352	344.094675488999	520.879283368723	672.559188381277
955	955	137.646898111423	349.190288200528	521.875404397277	659.663483737856
956	956	117.882967500319	338.051542994007	523.172628006694	656.510437409423
957	957	119.437584230081	342.903719871889	524.351056118981	636.6169992124
958	958	150.685892109687	345.695115483905	517.318907092701	671.790951567142
959	959	123.343518861364	341.703661956798	521.664451250272	640.66748483704
960	960	159.324309032999	342.852220227856	523.767875145112	671.434476389286
961	961	121.822820259972	342.961700902811	520.487726610222	674.083420470559
962	962	124.465095789261	341.850175291566	522.961654398384	643.046292531318
963	963	141.512607381049	344.811226280241	520.951122787861	679.852960555404
964	964	124.31109504015	352.041297115818	526.198504467054	669.852161758209
965	965	116.143717233673	341.762277744375	530.452837535937	655.910747087013
966	966	114.572592366407	348.67162991221	519.569846826993	684.726102954623
967	967	124.185625472073	348.441525283031	524.985658839105	688.09555955361
968	968	129.142124431896	350.774823091439	523.667535385682	681.2259187871
969	969	128.229710691934	343.733559616126	516.43659009754	682.82426047039
970	970	134.316941718337	346.97792309218	522.511690610886	680.68759749243
971	971	126.118495692217	345.738175536085	525.906273141246	677.680931763871
972	972	112.906878815423	345.056043681564	523.566190633096	686.405623418996
973	973	118.639604167553	346.165462600997	519.257751174881	667.018928410357
974	974	152.174747106364	339.851431092179	520.905256983132	691.759087194
975	975	139.413082738913	349.038317357423	518.569325842332	664.238980600015
976	976	140.158001868514	343.528974369274	521.51706768347	676.978152101679
977	977	117.930995895129	339.080326993802	521.0038344207	663.619202417725
978	978	125.179114579158	345.087517070162	520.225894104295	683.345118898278
979	979	126.254852879654	344.578534363588	521.78992978863	685.492337228114
980	980	140.895787293543	343.61655125591	526.450568876645	664.489237405465
981	981	111.203723637666	344.373473758987	523.993828827824	679.749899443578
982	982	150.011426657791	341.876903185478	523.102757953775	687.759896281325
983	983	124.455723689826	335.005708715885	515.570412273701	684.142052860602
984	984	118.189440907862	347.136708796473	515.809521695967	664.83098475434
985	985	133.441199504474	341.929103818608	523.986498849892	697.109361722755
986	986	118.580294775405	344.404059958231	519.641817839503	688.697097279422
987	987	136.007689022351	339.890621506063	524.195885590642	664.490163814523
988	988	95.987979779987	348.2977534952	520.94992241867	700.342859346918
989	989	127.222505554281	342.373286738128	522.52779946303	669.770446444141
990	990	143.980183017382	346.340085473631	525.141633091695	682.442943039093
991	991	126.680727294585	343.971614624624	519.463325256529	696.241803586032
992	992	133.940382775992	342.741352993682	522.894531252528	671.822116545391
993	993	144.36319185526	346.224812170281	526.3320763801	668.031004570792
994	994	146.673153925461	344.249470049075	521.86038008961	682.217600743901
995	995	125.574040379794	342.246399012647	523.427876033522	689.071796582401
996	996	145.672039637668	344.967420314474	521.237897418836	648.878737754715
997	997	128.558652472614	347.912687802302	517.467649330719	708.579225910399
998	998	105.739106584608	346.384882545246	520.061526031821	657.236771030499
999	999	132.686650813629	343.985765278936	521.134626751633	654.281922523173
1000	1000	133.398625648749	342.87064089144	530.561922190662	691.325978118173
1001	1001	130.205064614247	342.431164088938	516.418487790395	649.756274204727
1002	1002	189.01863792326	343.627617627088	522.25011651085	649.639364135035
1003	1003	118.600627981888	343.186505219653	526.864252809761	669.523395151643
1004	1004	155.681171984012	351.971040098042	516.396889093092	675.934216681757
1005	1005	115.764510926	344.6783202454	520.447101696547	670.942127586868
1006	1006	124.629185708384	342.348707631473	518.850739670136	686.424245835604
1007	1007	127.431875658097	349.906274253022	523.931330679021	669.944393231467
1008	1008	117.219176833994	345.384921010626	519.953016767875	684.630462622896
1009	1009	153.789862932926	342.217486656269	524.37614409342	664.02113341374
1010	1010	120.072457679765	344.656103895624	520.128803461325	651.246497438428
1011	1011	162.479072130133	344.344236956385	526.172593752381	663.634721729919
1012	1012	128.54086577428	346.699086440167	522.692637355517	636.177599723612
1013	1013	160.722785842328	345.794959179204	523.196611980896	708.325053447897
1014	1014	137.096907438293	342.985697744685	520.184221322968	680.686680416979
1015	1015	131.777951190516	340.918681064704	526.017518159143	650.75193300231
1016	1016	113.158469976197	341.204714302709	521.659770446987	690.751435931518
1017	1017	132.35376409975	340.385715074195	523.847603902816	686.160886822516
1018	1018	110.902441023578	340.229891133235	525.731783295009	662.823076837075
1019	1019	156.600141880093	343.327232604876	523.901855141059	660.369322935092
1020	1020	107.359273132806	341.266205927428	523.273541581591	656.312905418612
1021	1021	125.920176560722	346.761107952329	524.550343399351	680.319121829953
1022	1022	116.788652871676	348.271999772868	520.187235943103	651.861606284395
1023	1023	139.068934946083	343.428459805489	520.478973500098	695.986989564219
1024	1024	129.469914513866	349.667425629835	523.983422685521	680.058493196283
1025	1025	129.002336186022	351.77386453117	521.866269507376	677.508563501238
1026	1026	130.360067105795	340.427992072413	525.803360549569	669.499545740908
1027	1027	110.520461286963	345.007822372063	525.877619310507	668.773742732461
1028	1028	130.312192789984	344.916304927122	529.838875279101	682.095361539616
1029	1029	173.191734478705	341.554131850713	522.748888230271	657.873780345343
1030	1030	126.59262554905	340.287019873821	523.245578227507	671.508027541442
1031	1031	128.085625053629	348.575661245041	522.562180739195	679.943537196669
1032	1032	127.403798663345	338.782845760143	526.103932934582	661.030815256605
1033	1033	141.384986116863	342.579739559912	523.711292766181	674.146547361598
1034	1034	133.199715446827	342.777678338568	525.830184603209	691.489421785132
1035	1035	124.645597194217	347.94526564988	526.639283356099	673.070440926608
1036	1036	139.773493508521	338.876603894076	523.553332895264	677.273186650069
1037	1037	119.774409663951	346.679447866826	527.757279103243	675.98982473499
1038	1038	132.490644261531	342.240517210653	528.391281801186	672.905327089054
1039	1039	139.749579679902	338.242425763292	523.419654253227	666.879803143082
1040	1040	132.450709861215	346.570865627995	521.479633792753	678.594487173646
1041	1041	168.161956614092	338.820269113161	523.115208387936	644.97526216924
1042	1042	104.906946862798	343.658701100603	523.149065972028	672.024686233666
1043	1043	108.401678051272	338.876032698672	523.129097529966	667.98809175458
1044	1044	111.16879416266	343.511200545542	522.036354254187	652.000376689314
1045	1045	100.758813053299	344.515826565962	521.405562314821	691.254431499484
1046	1046	157.250167728304	344.046141918809	525.419203086565	670.098597236902
1047	1047	139.622545653704	344.025251585949	525.573808782546	676.731835993175
1048	1048	132.43891072785	344.708334582888	520.586079873242	687.306177000503
1049	1049	146.611944256404	345.022878238251	521.88168225708	668.840017116309
1050	1050	125.161000707404	338.760790863327	523.263722801936	657.390826394914
1051	1051	124.180580201553	337.349211155235	523.429598837812	675.046212702505
1052	1052	134.114468631754	340.811750427307	519.794368548381	627.207869112586
1053	1053	153.129986659399	341.112391052405	521.231047906537	664.200777180011
1054	1054	116.969419289018	340.581076064608	526.088784761326	685.106108555203
1055	1055	143.201198138233	343.449639004749	526.086191041975	676.634651884981
1056	1056	123.797111552061	344.429201153015	524.152374682212	687.620247898734
1057	1057	110.757441448356	342.914173128341	526.055164243445	686.891919891477
1058	1058	122.685984903815	342.363036674427	525.920515909242	693.502402011898
1059	1059	110.850651848434	345.374460604345	518.971805654688	694.763440963798
1060	1060	100.572924846228	345.465561682348	520.949323070387	648.683324210579
1061	1061	98.0720705263626	343.930176109597	523.815248462369	714.353091316289
1062	1062	155.499671951629	340.868174429368	521.615945059453	696.826289617695
1063	1063	143.285916128065	346.182004222796	527.172996540637	661.768863743538
1064	1064	132.516221447665	345.68089145803	521.254657285391	651.504740227164
1065	1065	137.959199569685	347.985825862291	519.359606879118	660.363619745212
1066	1066	144.439519189951	344.071810188494	521.652114956224	663.186537969222
1067	1067	124.734387068295	343.887709106482	518.126185492931	692.817929817924
1068	1068	110.254334251242	341.906493902305	523.406822359389	687.123107747618
1069	1069	144.893275749113	341.253493121259	516.280198351039	684.345020132056
1070	1070	124.90176405025	342.434721797375	523.840823731625	687.673339631543
1071	1071	130.803072612801	347.035392781733	516.653548803542	679.799157243065
1072	1072	150.114832306855	340.475694857831	527.131056864732	686.916471362059
1073	1073	136.400023115047	338.821883368684	522.218657863689	657.896045018305
1074	1074	150.361489410265	343.866671010675	523.315657276076	676.33663578807
1075	1075	113.434967737194	342.787198415924	521.810650830316	684.665641735496
1076	1076	144.152971570848	343.296048185118	521.845952511356	682.873200907749
1077	1077	127.437196601233	341.840624129892	518.051675250027	671.005046649369
1078	1078	148.253561112401	336.050153954256	521.744668499745	666.359161242112
1079	1079	134.927745677038	344.244674613436	524.941191015667	688.186829946922
1080	1080	151.619674321952	349.336675273339	518.801611182085	689.329229418378
1081	1081	137.726015980499	348.016900372514	522.948989763604	662.653029787889
1082	1082	140.589599597824	349.00158652127	520.984282884842	665.68092451248
1083	1083	134.357242184271	343.369178236995	521.087274543546	684.348496341463
1084	1084	138.244048083889	346.989053106687	521.266574833379	702.985703756519
1085	1085	154.430549199544	346.321995503707	525.795350929348	658.24916959488
1086	1086	126.683604624548	339.447881722663	525.054609796822	664.752986106936
1087	1087	150.4085486132	337.863082294782	524.93610315098	674.477077206657
1088	1088	156.547173695672	343.218775300643	526.06768269067	697.770979989081
1089	1089	134.722267601122	339.833689698526	520.985279827367	671.022410422447
1090	1090	149.422628467468	347.423016962419	518.402657109823	673.428076634684
1091	1091	130.457403010411	344.503041032958	520.670949618899	688.937012994392
1092	1092	153.298526230993	344.881772777113	522.187287690628	699.438030627923
1093	1093	127.374334166629	348.640989572949	523.802824216726	667.950949678519
1094	1094	131.283979922493	344.573432789062	524.182078445868	715.481484247204
1095	1095	124.942775780201	343.685099730936	523.487089502718	668.1077139588
1096	1096	144.066344691233	347.703426289076	520.212208877166	671.169681214238
1097	1097	137.85710028364	342.461104706561	520.635651562379	679.554071955493
1098	1098	148.850995341149	344.923188840224	523.335108856502	691.130914361293
1099	1099	114.745378943861	346.446297174307	521.113832138231	672.792312373835
1100	1100	128.396895669462	341.639045735067	527.011554357674	653.664259515249
1101	1101	77.4470198720046	345.698062696085	527.489182172625	670.287296801257
1102	1102	146.89369784589	345.879588506055	529.612369994028	649.015506644025
1103	1103	119.004679178898	344.939346689205	519.650918092036	687.934739106838
1104	1104	150.435385245798	340.460049447135	521.482682428429	638.430503268139
1105	1105	139.035235635691	339.616492271674	517.611577738168	680.206885205622
1106	1106	135.207978779372	343.077269859016	522.268380425295	667.071571518104
1107	1107	119.225580327329	344.164728398994	521.000041526709	660.22292665114
1108	1108	117.774439702326	345.049519091455	522.808277656556	684.869029179725
1109	1109	147.356228184588	343.406826734729	525.861399673715	689.942704485988
1110	1110	121.870535468898	340.3005362144	522.193206927813	672.435107864095
1111	1111	121.618950196135	340.468981363501	523.219292091033	662.668950613509
1112	1112	137.699041398025	349.563475240561	519.685591444899	686.869477523975
1113	1113	138.097694291575	345.950813876646	524.511644476677	674.502423953629
1114	1114	98.3238219184536	343.231455886959	519.466738993115	689.295153150557
1115	1115	125.67503987192	338.56899638103	524.227476047455	670.854229413813
1116	1116	153.208984978348	343.164203392675	525.979764178815	653.263376189973
1117	1117	133.165139696116	345.647311836954	524.682247398168	679.790167241451
1118	1118	135.832850953496	341.274829156982	525.823990884464	714.578045846203
1119	1119	104.923690055492	346.660879485491	515.256850723409	678.328271538459
1120	1120	130.2883651279	348.347745111896	522.417181522219	683.211833438646
1121	1121	126.942454860149	335.948069464007	520.657918417861	668.820112775097
1122	1122	145.813538098015	344.890933208317	522.98762963552	664.568664308305
1123	1123	116.971972016034	342.204768032798	525.475109189169	681.576785216549
1124	1124	141.943193669121	341.011124967677	520.645679395649	684.202032350092
1125	1125	136.369113846078	341.725290921366	523.147419235753	680.928217878423
1126	1126	165.681279696605	347.642982796642	516.891855471838	687.270904210743
1127	1127	132.662498697967	342.638406233336	521.844423398862	660.121348890354
1128	1128	123.428347066324	344.824014210399	524.923363060941	678.164521184511
1129	1129	127.885561344012	343.971353112683	525.8495982264	647.357788896666
1130	1130	112.884412793931	343.401057469819	522.591380943729	699.488296599735
1131	1131	144.95683623971	340.547501159859	527.003564349128	633.322309045457
1132	1132	125.029959215409	340.159599901483	525.472430732772	677.58373822788
1133	1133	141.808605412959	346.85273216724	525.831236567574	668.403979828419
1134	1134	156.589606012326	347.507184201993	519.680897954897	643.970605591839
1135	1135	105.872589170133	342.734554975969	526.735913210071	671.610997732422
1136	1136	134.756552886132	347.323922671121	522.225613919797	673.91262131829
1137	1137	122.645275901998	340.000123156149	520.172444051992	685.339247207096
1138	1138	103.663736443462	347.895355591715	516.68968646699	700.373281183523
1139	1139	137.6718326212	340.451920261248	522.385194653022	691.894014051871
1140	1140	128.30653872503	344.60697270519	522.195140079521	672.265756798071
1141	1141	135.805285591251	340.439766100509	527.770045894412	694.558209155516
1142	1142	148.611699041216	345.511076256729	522.989610981982	682.266400788469
1143	1143	118.025081235063	337.652036037332	527.794468108549	677.931204788663
1144	1144	152.20167695952	340.571838191013	527.868915608064	648.588720089417
1145	1145	131.625061123971	345.523312864841	523.759045723055	685.438045230443
1146	1146	117.610790786873	342.038921608049	521.613514682201	632.137512434308
1147	1147	118.317985544863	350.706043441388	515.759565209905	645.946483757789
1148	1148	120.131821046629	341.36305313039	523.172599143397	671.886584230847
1149	1149	136.051946168352	348.254890238033	526.047799004507	661.150810537513
1150	1150	125.314900766659	345.691672590723	521.619176817706	696.105699640787
1151	1151	161.906170665765	340.879458924517	524.432521565605	679.202600265724
1152	1152	151.034019471076	344.879048205087	524.594562837328	649.521340113046
1153	1153	128.452146335273	342.82165211288	524.989575635485	661.578724301756
1154	1154	150.524802391489	343.34593820258	525.955879648379	664.819124094132
1155	1155	120.791326924247	344.344498130127	520.318477821582	656.660509572921
1156	1156	106.877367982914	336.900596114221	520.38975907884	680.841075909974
1157	1157	100.581958027076	341.489584216383	522.942059479724	671.230005988665
1158	1158	132.709607780635	344.019487700932	522.116802535223	688.807340874559
1159	1159	115.833928814806	340.092767330751	524.54581040221	678.583583457706
1160	1160	120.245290066203	340.150012037373	527.77783193118	670.507593708563
1161	1161	116.456973010849	343.745812597904	518.974477820399	680.521191202218
1162	1162	113.16844013096	337.076068802535	522.645287432743	645.245810458639
1163	1163	148.29261150454	347.497456914435	521.021737932292	663.105160730829
1164	1164	127.642607592232	345.867000160841	526.218720843949	672.279319919613
1165	1165	116.755733566415	348.758686581448	526.891797529718	680.170787512491
1166	1166	150.011691142405	341.795377139563	522.963629150474	670.324706724023
1167	1167	128.922501097818	338.797402455366	522.30496944405	681.16688189222
1168	1168	133.719320941581	344.118512686892	526.325687108411	648.242217403105
1169	1169	161.310170876477	349.341165672544	525.503701419684	663.603069141152
1170	1170	101.299193069862	346.181708822814	527.206225598896	688.290712446254
1171	1171	147.279702604781	345.817764174713	528.670570365727	662.603974250867
1172	1172	130.29175661358	339.865435257007	518.417543221905	676.243226999029
1173	1173	125.025042456697	340.050930258874	520.274811154807	632.405596981603
1174	1174	150.039709768089	347.918399696597	527.588535291504	672.258713707813
1175	1175	127.940763571254	343.69731473337	525.458990654714	715.014459510295
1176	1176	119.781376863455	344.121727962389	522.181714544927	657.273556431325
1177	1177	130.262357140725	339.136914729208	518.479974346059	649.332501235325
1178	1178	159.60900650991	354.529003626135	522.10375342237	672.323949564666
1179	1179	131.043392640996	345.032841890068	523.831841008612	669.903812492973
1180	1180	154.000733371566	342.986100172283	525.438895435025	677.648360032235
1181	1181	164.565512772998	346.860789042387	524.214926885932	693.956487230031
1182	1182	128.288852784371	344.315216262461	521.2671654054	676.933949199901
1183	1183	150.430027571801	343.685343028605	523.382564408161	703.737276672001
1184	1184	135.804288890142	345.364466562982	523.087121851376	692.890469369914
1185	1185	121.702622988431	342.802296656628	527.845246866158	686.311226569926
1186	1186	115.391965444047	339.750695516856	523.851901270794	665.685422546548
1187	1187	107.513666572562	343.576732292874	524.935984475777	687.549236486291
1188	1188	130.347282323292	336.476664190917	522.702217064311	696.757910385742
1189	1189	140.476165966852	344.638953908466	522.761145519824	671.359970279138
1190	1190	128.754709252271	343.257151875768	521.590801649682	656.105226877851
1191	1191	172.19606654639	342.091548737391	521.347493902367	646.7407936161
1192	1192	149.508043624219	344.613829990914	527.397610425675	658.489748838088
1193	1193	110.599752584504	342.821031021992	520.643021956532	669.658249392794
1194	1194	130.291077024397	343.407255435232	522.054181016293	665.06302856784
1195	1195	117.786648599185	342.628550922641	523.74111825768	668.296660905256
1196	1196	154.642345927217	346.50002301974	525.064284077084	673.961305256823
1197	1197	114.24775455474	345.374520713731	521.698678232276	679.86802144765
1198	1198	136.190462887972	345.578953436276	521.089538453787	661.385708287019
1199	1199	151.001085210721	345.035975350692	523.486104810607	666.945287224714
1200	1200	153.964033790273	343.665630680316	525.773181933765	687.209850281921
1201	1201	120.28767107647	344.03996479944	521.549933779863	673.373233747461
1202	1202	146.522332933737	343.232030188602	519.55459952698	684.744235267309
1203	1203	142.364115462346	348.993168954026	520.465544074352	658.600989116752
1204	1204	117.135033377122	341.583938528585	521.707487706204	704.986777485441
1205	1205	123.278775972553	347.006849612506	521.789140304945	676.916147476987
1206	1206	126.163677419048	344.439713822178	523.46627667635	690.903100186425
1207	1207	139.125944496788	343.340315682151	525.354417440538	685.734516806879
1208	1208	154.562768468104	346.602043318585	520.989344781375	697.858890810396
1209	1209	162.334597469175	345.246197512077	524.607078342977	654.796967783054
1210	1210	168.917223101221	347.606040759929	522.44180423534	673.082786048932
1211	1211	94.5777256985766	340.256091692678	522.583986068833	627.452429385904
1212	1212	151.728844429011	344.232974408559	521.163545743082	657.854626648253
1213	1213	130.280029131714	345.192742682796	526.449223258707	664.71635284355
1214	1214	131.267162862602	350.715434395235	525.622363928547	667.401411098596
1215	1215	143.490139064164	346.348798396133	521.026138616989	651.677386139228
1216	1216	127.679378054854	347.230073123374	518.424909842988	647.855797499984
1217	1217	102.660313016733	343.641582984581	522.892928951227	667.865021606567
1218	1218	139.461617322405	343.826595434346	522.725274166775	706.259380859336
1219	1219	146.566545751985	343.255624263247	523.153180561969	680.823979227937
1220	1220	120.330309627756	337.601871624704	519.589109648557	702.740450855141
1221	1221	123.84904238239	344.366069591705	519.766587542523	649.280226606951
1222	1222	116.080625136264	344.92147257313	523.684159599766	665.00513600377
1223	1223	128.836923864904	346.27402815951	530.437272762622	682.693799188604
1224	1224	111.562398944767	340.127757241528	521.494096450992	694.877483498423
1225	1225	100.570299466299	338.634595179599	521.562058285948	669.081318969309
1226	1226	134.934033244097	345.586000703089	524.141265525218	684.079417011684
1227	1227	128.876508705583	341.047258961576	517.174631314459	672.762924522188
1228	1228	134.753763822461	345.998982382448	520.771416356802	664.250838866727
1229	1229	161.197261965905	345.544327209731	525.307377926142	689.236425699994
1230	1230	132.976556159595	346.304417783356	522.825721213921	666.027871055472
1231	1231	163.555062895093	340.675931018628	523.317945991621	652.979031892967
1232	1232	161.870979198636	347.900709415318	526.440166985885	669.987937717988
1233	1233	151.023031946416	345.847581921987	523.908468439988	656.746817729079
1234	1234	141.502081480356	346.225221887951	522.143964862385	670.217049637708
1235	1235	165.024946517244	349.519442164236	520.34001977413	672.007132792174
1236	1236	153.895287789552	344.775619528305	529.33778153631	666.011209713932
1237	1237	99.7916289023131	341.472468041435	524.209651363569	638.819079152842
1238	1238	122.462897521664	341.274369442392	519.591503032714	659.780132612204
1239	1239	120.057642689449	347.449064110684	525.132265753988	659.364920868311
1240	1240	112.472473407851	348.344186702353	523.529686024576	677.228784826579
1241	1241	164.69365576707	348.132865189954	530.738327646134	669.044324719391
1242	1242	101.406009810893	342.607926940881	517.568340277428	660.415593386829
1243	1243	123.897970609025	342.40323437151	525.433591717023	689.668204037189
1244	1244	142.331374884539	347.063612337885	523.968911638684	662.438458111248
1245	1245	128.728681864433	337.576845963479	522.677391111758	668.975758498414
1246	1246	142.480172070259	350.04544773069	519.278716177191	667.210188678178
1247	1247	160.547966775857	342.404034006496	523.663492292681	686.960777132267
1248	1248	130.813403983804	334.798201129327	520.420866551407	701.970004340248
1249	1249	135.080780992342	346.951087167337	521.229110317656	688.496271754863
1250	1250	153.10055892624	345.54702079548	522.09664313166	653.237908773859
1251	1251	158.370051993694	343.909933367421	519.888249280684	699.284620673753
1252	1252	137.098004403364	347.305529135214	523.86850384025	670.472974250176
1253	1253	135.314108715335	344.282862284297	517.707201782028	663.789844366631
1254	1254	137.856377004958	346.272712371352	526.089818137753	655.934518875982
1255	1255	139.291245894522	344.022499265703	518.529841691829	686.514771990139
1256	1256	130.535770735475	345.08693251378	522.169137684854	658.035977688345
1257	1257	136.370497713048	341.486284023261	522.495323987931	652.616791154098
1258	1258	154.412071312306	346.328468285723	521.759606502543	666.055238248998
1259	1259	117.94266168561	342.198111345595	522.435822725768	674.75152100315
1260	1260	133.423066262385	343.106111409891	528.084830398628	656.260220105732
1261	1261	123.476860173293	339.126948725347	524.569863644506	649.773285808945
1262	1262	136.442851557567	343.753261441755	524.097533909197	655.687428388524
1263	1263	125.124644409955	345.723985719601	523.161363497651	686.134460243457
1264	1264	126.147704096164	341.956355671241	522.639819366302	652.88641064118
1265	1265	128.507209368414	342.721960326874	522.81938502771	690.078949132315
1266	1266	145.540118178811	344.479666976811	523.272897448458	649.309467678012
1267	1267	134.972155757772	342.15451984174	524.287095421347	672.389179114343
1268	1268	128.63599747624	344.044522977878	518.338932336494	683.409984419087
1269	1269	117.775792245085	340.617410166743	524.487542001618	686.074043168884
1270	1270	141.692537165672	341.31368716859	528.089071137656	666.951271030661
1271	1271	123.264983632911	340.545425201666	523.889759860467	657.118454321516
1272	1272	123.728976064408	342.957030577325	524.224236760487	688.337797640789
1273	1273	151.913032218298	341.675508932053	526.321327989342	670.881901596658
1274	1274	137.75633882704	346.427401558586	526.790705732503	694.063035708451
1275	1275	117.034246157534	344.396314159054	523.31210803488	668.521052796756
1276	1276	136.364901726039	350.901998005152	524.378012654563	643.846808104443
1277	1277	112.618097290271	343.925979746294	526.627570369433	654.53016491392
1278	1278	135.631286890475	342.907962790005	522.562738904838	670.928641734792
1279	1279	110.850976785997	346.163962238577	524.273112270179	649.374028472841
1280	1280	132.934752448083	343.816465963681	521.355792531794	673.634154400257
1281	1281	172.712617295081	337.444124522457	518.180606116166	686.17977533384
1282	1282	168.577807701164	347.761270561202	525.799658780923	695.085337144012
1283	1283	119.622375352835	342.320982388538	526.060102892023	673.661339800258
1284	1284	119.228607674028	344.867978690445	519.309242656557	664.261478140331
1285	1285	141.260406233944	339.278177572544	516.466686946395	663.212578492442
1286	1286	168.175891263633	345.275745071328	516.858678420153	700.449140707482
1287	1287	119.890318511738	342.653234283553	524.505723248595	703.60050754265
1288	1288	137.298384319063	344.057466445528	525.392176337675	659.04225860897
1289	1289	128.831324190337	338.885848665425	526.812005444176	667.041043196353
1290	1290	112.395328799573	343.656189688511	522.320873542182	664.605536867331
1291	1291	146.692094906833	340.287358395835	530.644251561269	667.828921640765
1292	1292	123.132617789274	340.858251670451	523.262387361737	683.558053268641
1293	1293	145.921922499921	340.417910779091	525.827553717962	681.849630946053
1294	1294	124.0382033704	342.357371509053	526.118846212427	669.010793671742
1295	1295	74.4520935499806	341.084503651903	516.760233183639	659.915619189569
1296	1296	127.892760212312	345.198078373655	521.86443168819	675.621416361218
1297	1297	129.705822921127	341.725421167114	514.44478642108	662.364074934281
1298	1298	118.818735664296	340.82677213718	520.206479002679	673.181167724353
1299	1299	158.553457663425	340.49060658463	527.038288471196	671.487668106709
1300	1300	131.017231604434	344.016841255705	523.135128596436	669.513987252637
1301	1301	120.325398961957	347.159983506555	517.864006812133	670.681803627916
1302	1302	130.861647964474	342.607273583912	524.578346987746	672.813686921981
1303	1303	122.288051356787	341.998556063078	525.350346213137	649.932903000595
1304	1304	124.914943018123	341.538878540428	527.264858065305	664.470423478948
1305	1305	98.2032502376488	343.280870060343	520.734419753428	656.567652961741
1306	1306	131.35489636466	347.74216112768	523.585395121212	696.399921036389
1307	1307	121.342912314519	342.693928852807	526.393147731479	663.624620186794
1308	1308	135.012520582486	345.721169215595	522.620229777648	677.508094549816
1309	1309	129.080244427261	344.984525630608	524.846689458026	685.814829595868
1310	1310	144.818826123745	343.134512166783	519.522033428998	643.471271987644
1311	1311	127.313423503381	343.163442849215	523.229131187374	679.05724501509
1312	1312	125.259365597615	344.18736890946	520.725326028831	656.121208341072
1313	1313	128.033981143026	338.902043633293	518.954573872673	690.402599869159
1314	1314	125.005605976491	342.793673696527	521.655031941599	700.047208987926
1315	1315	124.700293973136	338.795818854046	526.805089705015	660.652254150777
1316	1316	142.163866530598	342.304123204686	523.849962630314	669.943882639678
1317	1317	126.896215218775	350.534384137563	526.088719926845	657.00437503825
1318	1318	152.400889051138	347.506214304271	524.232336465555	671.871235588561
1319	1319	115.173546615494	344.024548994104	522.901674481311	696.318114765989
1320	1320	131.987650264691	347.15513191204	528.219657718172	669.946661767491
1321	1321	112.315748457782	343.141813820125	522.690533120873	683.844291179877
1322	1322	119.371690805575	342.608322049638	526.179503887733	697.760893265363
1323	1323	143.475749034431	344.348796266867	526.400497608149	664.876260967382
1324	1324	117.795764349262	342.539408261029	523.219626332916	639.972719486084
1325	1325	104.942071277428	338.857888477876	527.949515770856	667.892598913827
1326	1326	105.29327066537	350.904445850799	524.230743038303	630.649496601239
1327	1327	128.485751968246	339.939232343947	524.665420087575	665.847918627346
1328	1328	130.974196354837	345.085455423324	521.140679971136	672.911764921508
1329	1329	118.515698119785	339.713186394369	521.235342265519	681.696309657983
1330	1330	136.873602765009	341.005898919149	524.232711010705	682.323153086712
1331	1331	110.875596335747	339.466037314242	524.886012788757	672.939724291207
1332	1332	147.64901566156	343.431326542766	527.121199794899	620.067033748928
1333	1333	136.606475027577	344.811444784625	516.144352245851	698.37268468251
1334	1334	103.874578788422	348.615382423849	523.518025327876	665.076618578565
1335	1335	141.334184141622	341.307571796984	524.222307589904	670.871182823963
1336	1336	138.027102785036	343.237661613444	518.880271491308	640.033090946077
1337	1337	130.28749437467	342.105022155565	524.610525383418	671.117967056811
1338	1338	136.037658462506	344.286654908186	525.865203706852	650.069535568647
1339	1339	116.778792514407	344.793619035174	522.943426424202	681.752480629
1340	1340	154.355564284221	339.85592579066	520.880084283379	681.162391984362
1341	1341	124.466493332996	338.048031672834	522.248054274458	661.531480688077
1342	1342	136.723423681124	349.860797639761	522.933397448806	669.03005991641
1343	1343	158.359365341741	343.033928652055	523.70151350737	662.826841927623
1344	1344	106.593367065961	342.756914286613	521.539519290124	695.405438545445
1345	1345	108.426150368689	341.66415776154	527.334043304443	687.970770743216
1346	1346	150.520591247843	346.908358314081	521.105128850627	658.223685615859
1347	1347	100.320045520312	343.738109598725	517.282538717347	657.047286588983
1348	1348	115.992503896699	340.959262559833	520.818926872554	657.035510908231
1349	1349	115.838311038295	342.171195738582	527.030879502001	690.22874131359
1350	1350	130.855838176453	337.230546254208	528.862419182402	679.443580147576
1351	1351	147.70630146653	339.308733115588	525.825535428088	682.875197742142
1352	1352	126.780347988906	345.625406176169	529.266960041203	690.490500456954
1353	1353	116.948140969674	343.901632877271	519.591827674428	693.003320926221
1354	1354	127.134911679975	342.848847896275	521.871289298857	659.701830035952
1355	1355	87.9843686410815	332.55336576003	514.809648344304	644.448627900805
1356	1356	161.901055922474	345.532735542028	520.887712977634	669.116290966808
1357	1357	145.357755032088	345.548207388141	525.003631765588	699.009941847127
1358	1358	113.583450767942	340.544217917016	520.926727735446	703.273007274368
1359	1359	147.439683645195	341.006976963618	522.494185682676	661.428892366048
1360	1360	93.6908989539281	347.98847736375	522.57370402732	651.29286704506
1361	1361	124.322304576429	341.587209197811	523.256321419966	676.588322282208
1362	1362	123.97823920198	343.026883102256	522.151057753577	682.029890662642
1363	1363	128.50763834194	344.843646941582	524.178943870214	659.031831165071
1364	1364	128.538613780175	344.819491744446	522.306415024999	669.850248473767
1365	1365	151.115950068035	339.647275015399	521.700760969836	686.643968626165
1366	1366	132.668499710356	344.469194803107	527.065699294452	685.765650671633
1367	1367	116.013238647634	348.826646127251	526.853792242821	650.68674834585
1368	1368	135.332133929991	343.56245184626	524.365687127496	670.237344491188
1369	1369	141.451378351057	347.936540054766	527.796968108388	680.143491836143
1370	1370	99.7610480164294	338.144612490566	520.361303954511	654.18916374289
1371	1371	144.079985508179	343.774553127537	523.195666808883	681.681900769405
1372	1372	149.849120141701	344.990823308913	524.452543465537	690.015420283878
1373	1373	117.437304137651	339.13966384227	520.337258188064	668.666532020273
1374	1374	132.273857017301	349.480843461039	523.058507700649	671.982679560423
1375	1375	153.789272488673	340.722204914956	523.055986829745	686.807560947626
1376	1376	114.268526138233	347.582469833693	522.082105989464	673.67148322306
1377	1377	135.858422937226	345.768447194298	525.157989524046	670.740385054505
1378	1378	129.672363293855	345.793138719731	525.608487120181	668.342011188909
1379	1379	118.10083233467	345.18765681635	526.082085609999	652.763862968204
1380	1380	112.456719513363	344.168025177353	520.672971045524	654.48416646109
1381	1381	137.516908794032	342.741511854729	525.215272086878	678.303811268346
1382	1382	108.529975618165	343.319346555123	519.850261735173	645.613520840661
1383	1383	133.011764948141	342.034095045311	524.693881956045	678.242757007354
1384	1384	105.526655064954	349.877248877353	526.738803763323	690.42952010198
1385	1385	167.740601649589	345.569731087399	526.43996280129	664.960666717787
1386	1386	116.80997662158	342.504478990711	520.783215130922	671.796057606009
1387	1387	118.92196428713	337.979747035891	528.198196043481	670.40591526998
1388	1388	134.806569346757	345.019931164408	521.934191006254	679.546942707741
1389	1389	130.687963387121	341.131980033821	521.847031753845	692.259855093927
1390	1390	148.629374807884	343.051989217621	525.640360568998	665.372540992438
1391	1391	125.031930309134	343.632837309233	522.739409251837	675.595148174202
1392	1392	106.193948344363	344.126820320513	524.870937187056	666.260585944898
1393	1393	132.474588117086	342.805745712006	525.858567245451	714.134930229304
1394	1394	137.616776731771	346.304243081113	522.758637269812	654.771756634479
1395	1395	126.516195272466	339.486084256689	526.210359937316	673.321185422151
1396	1396	122.487603099386	345.44869187909	521.35512784681	653.728011078778
1397	1397	149.672026053917	343.452120870407	521.08104008867	657.950605063823
1398	1398	133.630103393605	341.126749269874	520.582051077918	682.779880691015
1399	1399	166.412636841477	346.447078575044	520.517110345596	687.199133300231
1400	1400	114.128982275282	346.999673938663	523.385314327661	674.742018152728
1401	1401	127.193387276915	343.110547331294	517.59091666971	668.041770884284
1402	1402	125.788828594756	347.283399160317	522.915284944495	669.912068139922
1403	1403	146.991737923275	343.215313591226	520.15880503176	646.660539368111
1404	1404	139.337916824763	337.880779990009	528.227827924521	655.283213008531
1405	1405	119.321695806326	336.689733367863	523.062400764269	683.301995969727
1406	1406	122.89927949522	342.863712744233	523.83470281165	690.558099621126
1407	1407	137.523621424136	346.389340023496	522.832562083973	621.695040171329
1408	1408	94.2036086283614	343.853598986643	522.553875755031	678.828098417782
1409	1409	129.709940953119	339.864535892521	523.020630454306	667.63065883821
1410	1410	130.223549570489	348.874183178355	519.243132034776	677.227681398663
1411	1411	130.914921472539	343.958826399028	517.354265183461	667.194299044156
1412	1412	130.271382787415	344.324974447035	521.463051912823	661.309528258301
1413	1413	142.017710396798	344.651146119692	524.178685912935	666.381095113478
1414	1414	134.911646235634	341.157450457463	522.808921188539	684.970904988764
1415	1415	128.867766498094	342.387530640891	523.646166911206	650.288514568912
1416	1416	118.631106392054	340.489187885664	518.041426296445	661.662427678608
1417	1417	120.028890995613	342.386884477059	523.092556777159	658.364281496518
1418	1418	126.101546910581	344.969187701351	527.59897621285	694.291295329535
1419	1419	131.431715871811	346.740584391604	524.06032594517	652.354480319172
1420	1420	134.657703118173	340.868265355636	524.337456628815	667.518934737127
1421	1421	158.716342119467	343.712701416699	521.672662456121	705.661774255486
1422	1422	130.498245272569	342.401197111707	523.83388310612	670.848593467232
1423	1423	136.765981376518	346.073766763592	527.467188009947	657.213567941006
1424	1424	169.265861164467	343.350019826586	524.047952217468	662.792032900458
1425	1425	154.045900410269	346.897581711177	522.154294332607	696.195332268484
1426	1426	129.615035249419	345.10618573278	522.159806411091	669.751348555468
1427	1427	93.1569116708337	336.874156111098	525.526132411701	664.040302453298
1428	1428	107.431487356097	344.889077257602	523.09671550623	679.975057343711
1429	1429	123.517342386855	341.528418823809	526.005290333787	667.417939222596
1430	1430	118.484463005269	342.271748254029	529.214582347381	660.519763345787
1431	1431	148.456556341894	344.419669940408	519.883787340348	664.252670523786
1432	1432	125.780648888363	344.583155010782	523.877474601817	654.396416712385
1433	1433	132.183170368691	347.40484352325	525.530026623072	635.602398392362
1434	1434	128.86050645618	348.159333362659	524.717296372697	687.985507695549
1435	1435	124.710384762017	343.18571720925	523.549940139092	676.708916329875
1436	1436	113.014477076686	346.295100699661	521.529907653886	681.441566304959
1437	1437	125.493784057444	343.26641569118	526.266574805361	654.197915668544
1438	1438	143.593101890384	343.657387865413	520.628930967837	678.559299837652
1439	1439	93.5168534038383	342.292221033561	522.164192974154	674.013059987076
1440	1440	117.765372898309	343.344914726697	523.042844128856	671.090259682722
1441	1441	117.566564952446	345.3994130694	518.629857959594	676.077458972442
1442	1442	145.365348584835	344.054211600869	520.830102375409	673.453117116472
1443	1443	135.901475860458	344.529069507213	521.804977149784	682.384203491907
1444	1444	123.81222455784	344.813644086166	526.402649398582	690.399463555841
1445	1445	130.335145723885	345.829821868478	517.543694401624	704.807214667215
1446	1446	147.10255807095	346.256277618741	523.367018473072	676.256214485063
1447	1447	132.996512507852	341.788763512337	522.681280626562	663.522772343775
1448	1448	107.545476320171	336.178394976705	525.140702567641	649.769701256723
1449	1449	117.530595215593	346.574464350256	525.402469308441	665.127689459641
1450	1450	130.458661277368	344.633875776541	522.099784161184	675.58561342975
1451	1451	153.820368849375	343.601317160992	529.035370083233	662.640156692265
1452	1452	137.380301009206	343.362099202639	519.981982304529	688.503890162745
1453	1453	145.844032777743	347.686474051083	524.767106077298	675.197226077368
1454	1454	125.106350931872	342.454142961134	523.903942892593	696.936124486261
1455	1455	88.6049807531585	340.562109128096	524.033680179792	683.703894987059
1456	1456	108.105343785147	341.093598646491	517.281046473618	672.583773619191
1457	1457	136.141927828445	347.092318668714	526.722174747865	674.166086893185
1458	1458	143.057251291462	342.053658559898	527.709809933624	672.855462899642
1459	1459	128.226830237164	342.743929584936	521.700609009221	659.493174843915
1460	1460	146.870433586966	343.825973240859	517.489242627532	650.012948732633
1461	1461	92.8907645322626	339.941744168736	520.323262829233	689.502645436025
1462	1462	127.56133684695	344.565877031924	522.697697140286	678.962492652662
1463	1463	118.974831072775	348.002862189288	522.82971190215	652.050713499951
1464	1464	161.645311272942	346.459543742465	520.079726938078	666.741332439037
1465	1465	107.067004635172	350.898008756093	527.54727135668	666.616397873936
1466	1466	136.394437347466	340.072021631679	527.939597584317	674.719756917235
1467	1467	127.617375557775	344.923116178651	523.267477654221	669.665769384401
1468	1468	138.216268763767	345.308183640943	522.403209415825	672.912385481901
1469	1469	127.246303831694	341.015276501625	519.826451403982	680.130875891707
1470	1470	111.39027194	342.125195052985	521.917880191392	676.640273625884
1471	1471	100.396692021359	340.763814291761	527.40162960715	669.649920011145
1472	1472	137.506868704298	345.34056758826	530.961417607388	626.298621799302
1473	1473	142.177192073019	348.629341858326	522.660517502174	658.762864099404
1474	1474	127.048187770018	344.223727480243	522.197752029881	652.681969168134
1475	1475	128.06886361087	345.850009416374	524.219397805831	663.062497007925
1476	1476	111.091099838778	344.414446549451	524.398397438992	665.04836566247
1477	1477	117.604569234454	343.771585170561	526.472419542491	693.098939511993
1478	1478	132.34954755556	345.183825127299	521.738071416351	678.381545476127
1479	1479	101.230684121413	342.688367212961	528.966367465678	680.126612008179
1480	1480	139.951267481389	342.840965300102	526.616387717513	644.481475340276
1481	1481	159.316364003319	345.197458013649	521.79877011362	665.261121926152
1482	1482	114.035560292051	349.232363223126	519.597786702032	676.826875062168
1483	1483	148.915597622991	343.326162464378	527.865279362922	664.33125899675
1484	1484	139.130293582561	344.61189785207	516.355475558665	659.429996297001
1485	1485	104.057581299845	347.870676615402	523.497987077615	657.364574899427
1486	1486	153.092878995392	344.347119591559	516.674858783141	670.409389003536
1487	1487	114.230772034228	343.173265668757	525.373290559825	657.726686446628
1488	1488	128.63489180275	343.321169737748	527.944135039127	663.501891920369
1489	1489	127.03958592275	343.957663067114	520.748335671619	661.244548667203
1490	1490	120.334729889731	347.835519214926	524.078901058937	675.210796821404
1491	1491	109.711079622512	345.981430295318	527.968227057204	667.304775540298
1492	1492	128.758938056536	345.577916052745	519.716886723233	657.626292392503
1493	1493	134.59748019843	344.594797497284	522.665426246971	720.85644476018
1494	1494	136.090539678884	339.674849305979	523.018189481245	668.435103739439
1495	1495	147.576839445722	338.586386230454	525.013769462988	660.253539612282
1496	1496	139.01175399303	342.463350791598	524.281630709724	653.902833964939
1497	1497	132.404091525816	345.033008534271	520.065900608346	674.968982255815
1498	1498	136.553567074239	347.881950726895	514.142828730856	700.149835861289
1499	1499	106.486957387815	345.714472496214	523.126135713938	667.803226786353
1500	1500	136.138543588773	344.51549479987	521.692824535791	673.756575503741
1501	1501	146.588034540919	344.328940051292	518.359035338116	681.230455543342
1502	1502	113.832379764887	339.60259157922	526.389577508566	648.075215893773
1503	1503	113.03926405813	348.957491347799	525.425335250661	675.752310803225
1504	1504	139.285165928217	339.580885337136	523.698835681355	639.718443256799
1505	1505	144.785495520049	342.173111686508	518.675329661611	675.592799290533
1506	1506	118.517141921012	352.150808048945	523.972284754627	653.896527491908
1507	1507	102.307140842883	340.901339908349	517.70445624867	676.319635655106
1508	1508	147.711842660257	343.860615515838	522.855077998095	683.69398262828
1509	1509	124.11292675446	343.301301422097	521.007219465374	653.623400884773
1510	1510	127.624401352715	341.064005459803	523.301264806659	690.453839069032
1511	1511	117.95406618174	345.072596776819	521.370735107451	682.490959990279
1512	1512	144.381633267489	339.491677280694	524.944675544132	677.992483996404
1513	1513	158.967145045411	350.395798295737	525.353453345786	630.912488488602
1514	1514	122.507421763005	346.988018645388	521.009476030127	689.796659460887
1515	1515	131.294320731084	347.50749049609	518.888013364631	641.888497302545
1516	1516	122.047248894825	344.339112246244	522.728320077072	659.218613005851
1517	1517	100.53306425166	346.182669225917	522.704991903539	677.711109421072
1518	1518	128.449154047002	345.792958006531	528.859661586756	675.652022141787
1519	1519	122.28961124661	346.104361448593	528.335205938072	638.639669645584
1520	1520	127.211872811572	345.521997703131	517.787991715327	655.505723098604
1521	1521	125.132272244715	341.102215107139	523.78030522813	665.484182336924
1522	1522	109.298407388571	341.663105443476	522.760343000752	670.098790071859
1523	1523	117.925659365029	347.472737070361	525.510473084604	653.057723753918
1524	1524	115.02123624903	343.185453331331	525.235166309042	643.974504904654
1525	1525	103.483217180776	346.05266595485	524.236078942741	672.390202397544
1526	1526	139.36475386084	345.721861009171	525.107780207043	688.489401982896
1527	1527	126.262341198451	343.976712385658	523.032096094227	669.606459493656
1528	1528	132.52703951185	344.172378472298	515.318722687492	676.200009219863
1529	1529	130.652823898393	349.18290548592	518.770062003419	677.530839265363
1530	1530	132.065680163936	348.885062607971	525.959526685005	712.066459917846
1531	1531	108.65556561799	341.789558373768	526.654877997772	643.160513553312
1532	1532	177.11587332746	344.979966720571	519.36228241454	660.515081375646
1533	1533	138.044089481932	344.245206009092	524.077486917391	654.000716476676
1534	1534	148.919925832607	343.38013547325	526.742076899941	686.917621953831
1535	1535	129.350807368991	346.224281915167	524.80325092637	662.354497616804
1536	1536	127.613240487251	345.237409150532	522.851091192106	673.531940777222
1537	1537	141.430350387816	344.503511716903	521.805688297725	684.715478671204
1538	1538	141.884138815753	342.990376768068	521.447299399496	685.384229628772
1539	1539	138.835550090853	341.196374542528	524.0428008576	652.239820962105
1540	1540	160.262380394384	340.274379501211	521.591814475396	672.928877624288
1541	1541	142.743230668589	345.045739856864	519.784351986871	676.006913975198
1542	1542	126.994511733171	343.75120942137	526.398968847562	672.987402032606
1543	1543	141.171735267323	347.426831358267	527.438581070252	697.0357321888
1544	1544	154.382549686483	346.065057359654	524.424871570451	665.015543782403
1545	1545	107.56025944431	343.68547626114	526.336928864509	639.184871562463
1546	1546	137.637796502169	349.984040919092	526.956193062311	675.659445575671
1547	1547	122.97006958783	346.316180884144	522.263213918883	669.215588709621
1548	1548	137.881699763644	345.904627291754	520.447920391182	668.029683521407
1549	1549	116.370574708641	345.349590965426	527.688961788163	651.728251166554
1550	1550	129.177559185062	346.336600691513	516.42156784631	694.872323797224
1551	1551	163.170057060228	343.476399843513	525.413811767347	655.771951673602
1552	1552	96.537372355514	344.063459107246	517.590401822584	668.768665852895
1553	1553	128.514077455486	343.649113613797	524.16524582607	630.79940859134
1554	1554	120.593582040982	346.970532599831	523.926576386982	670.852084685013
1555	1555	133.110985670981	342.276347710725	524.465564917859	677.346224809884
1556	1556	107.878276825549	345.666986930737	521.11467538606	660.737865156568
1557	1557	111.408684327126	343.925100372917	522.291991106203	660.730898758545
1558	1558	133.805673760891	341.196888478057	520.99041418942	674.108681644162
1559	1559	115.548619617769	344.947822078049	524.28093458742	670.520783128196
1560	1560	139.599151337288	339.853598859494	522.339913937698	681.922571387165
1561	1561	87.9484037781134	343.725242495199	522.289526334445	668.931968814971
1562	1562	131.819130359961	349.985364823774	525.571614731774	664.983273586572
1563	1563	141.102852319697	339.972508734388	520.837252065173	670.381843085176
1564	1564	116.148073035573	346.786287280489	521.513329995867	657.967936850057
1565	1565	122.017065718633	342.355103342839	523.538231144748	692.446429338926
1566	1566	143.162742875166	348.453992941764	522.523616937913	697.548064254678
1567	1567	144.554204783353	339.144503519408	522.929264180032	694.752299787922
1568	1568	131.038237616812	340.181832189736	528.518919514585	666.141959123444
1569	1569	136.789843778694	346.817929644434	518.460970959271	649.417251344998
1570	1570	135.89557735137	344.901180690207	525.415363438396	681.467669010331
1571	1571	133.551336994907	347.44843904729	520.709033506369	660.203281616135
1572	1572	140.122247789669	339.937175639834	526.292259582957	679.89155527293
1573	1573	152.763974355294	341.929109101034	519.471022885876	669.570422560371
1574	1574	146.568477440572	343.079821862406	523.473255758051	694.826467313601
1575	1575	111.217574907709	345.831328646497	521.033486651083	666.796152006845
1576	1576	124.460759174144	344.476041054378	521.662419387243	671.785628552885
1577	1577	126.687381261654	344.08642644439	518.950045807526	701.396294935949
1578	1578	113.714550084367	348.672435586216	525.028502476294	682.867696690057
1579	1579	153.470143878168	350.228316154101	526.99359155667	689.425553328288
1580	1580	122.773405156744	340.75237382714	523.157740452536	687.742212155919
1581	1581	130.071153577288	346.184094718722	524.516747539459	655.781170836122
1582	1582	117.370005575365	344.328458563635	523.690488409378	666.634311037154
1583	1583	136.920939220712	346.571834816521	521.431936899684	703.5713798406
1584	1584	120.857950925624	341.42768030052	521.489651118258	653.462067440012
1585	1585	143.23282975156	342.697283556655	522.373890912276	692.045641888037
1586	1586	95.2972363423658	348.544549601762	523.609494288146	674.352783558989
1587	1587	131.281099313817	342.054189457355	528.548736256384	678.69948898727
1588	1588	129.215870485774	343.264654447832	522.545743909805	709.353693483274
1589	1589	131.03060923345	345.44991461375	527.199496210999	694.921952722138
1590	1590	123.289966305518	344.009710200946	526.368382419684	671.231306412061
1591	1591	130.028305447979	341.081099164098	525.790903090989	696.444377499064
1592	1592	102.134518455411	338.927118416568	519.420412095968	655.690975696179
1593	1593	142.80469746169	342.173742036897	521.918749725235	680.169128841946
1594	1594	127.508318024572	344.345470927545	526.078446831027	658.018301512787
1595	1595	98.5553124668492	342.156858643006	527.841617849748	709.888741146427
1596	1596	103.844496773533	342.271289788036	524.847327747864	673.550963775504
1597	1597	119.172507206931	345.325253929665	525.001347890794	665.242641198674
1598	1598	125.405731297681	343.657499070964	523.337196389117	681.097852077821
1599	1599	153.581200596946	344.879560602503	527.518827285624	694.177038038217
1600	1600	126.422009691522	341.551531356636	531.232124277178	663.521660969039
1601	1601	152.274251855359	343.094888681689	525.538151045003	640.792717523471
1602	1602	120.505432585047	346.905938344941	520.392904805526	664.70456803308
1603	1603	110.452933602643	346.908887569511	531.668537203921	648.266298924686
1604	1604	123.154517101686	345.875710588635	518.996511966403	667.008446775178
1605	1605	137.468421894114	343.842611153767	522.19189678129	665.006260889532
1606	1606	149.536627851611	341.900858976909	525.530118026087	655.790479211402
1607	1607	96.5032413243041	344.900054850336	524.515812572868	675.761767672786
1608	1608	149.3186415368	348.267181809595	524.092202174626	682.703677005731
1609	1609	122.478359338609	348.533995849537	524.139704732084	684.432687236257
1610	1610	111.037564512677	342.595001119752	526.256249611959	660.668809026579
1611	1611	143.268177761834	343.876333612512	515.739315543654	685.164682949774
1612	1612	111.868833649098	345.00206528631	522.436883983843	644.659440539425
1613	1613	121.817967255886	341.270650964463	523.263427669958	683.358997031493
1614	1614	142.563538134978	341.303654423267	517.882562032832	662.157906555758
1615	1615	103.52979607031	340.764347701076	527.911696673695	647.91057322514
1616	1616	95.1361900863113	344.346790922327	521.812311823332	702.007346829506
1617	1617	145.246751407718	342.397982038893	520.450975480711	654.412958320526
1618	1618	121.06634810526	342.761938993755	525.659682655568	671.605317507403
1619	1619	139.330756555154	343.504247011595	520.328261283178	682.11737422659
1620	1620	115.965448004915	341.947808590175	525.478631758313	667.984474178616
1621	1621	132.99174785099	344.600870469504	520.944290616311	662.549167955011
1622	1622	143.826602271904	344.441702122573	525.916743079751	685.202383100635
1623	1623	126.102858119474	346.112853055782	525.871350624998	678.525225585509
1624	1624	122.664935059242	345.610751661798	521.541369002399	679.814544107717
1625	1625	146.051677849611	342.820476021885	525.709695061004	688.880679244613
1626	1626	101.935174136691	343.598765166883	520.550824657365	650.620934640987
1627	1627	125.887892778285	345.501938625436	521.608008416653	675.998241958541
1628	1628	135.425256981807	343.508866786852	524.682119636793	641.300390108829
1629	1629	90.0439874512005	339.480681199459	518.097042180182	648.058791133052
1630	1630	116.167748534474	342.487811630708	526.987774282499	646.628577653489
1631	1631	131.018492345406	343.902117507516	524.362013940348	653.974251206884
1632	1632	128.487939310529	343.348613813062	520.509309247749	677.407614510719
1633	1633	128.117284362282	340.510654067891	524.171153100217	678.938111140463
1634	1634	119.609493898732	345.186724702558	523.320485763895	684.458639151829
1635	1635	145.385682230997	346.828412722941	519.394413466605	661.16957638457
1636	1636	124.029280298884	343.803082333882	521.799119712486	668.850062681125
1637	1637	116.421681802619	343.14209438002	521.204460598199	684.320926963735
1638	1638	124.22846179501	342.031012886417	519.270172493192	674.394679565667
1639	1639	123.217932997995	349.395259752987	524.384970747046	652.691027727917
1640	1640	91.9843601496347	343.649554334749	519.567583049583	682.53216911495
1641	1641	128.294346591243	342.570997931652	525.877156196861	682.626703747428
1642	1642	147.293459659383	341.986881686931	519.577120274903	695.964486473613
1643	1643	127.868805265002	349.896126607942	518.221159437677	658.488346365658
1644	1644	110.576681127547	341.472482611956	527.40401645408	663.660659806783
1645	1645	106.687225114256	347.507370424336	524.055020960398	654.009128004982
1646	1646	114.535374823706	338.69943001009	523.174223211064	688.121149602537
1647	1647	126.5524954975	339.958816877251	525.036296669106	645.58690597282
1648	1648	161.163516913213	344.099880856636	519.478673038396	638.66838360984
1649	1649	96.3669035727119	343.485177975315	524.421297175092	666.188152304621
1650	1650	155.225957680715	343.053450247537	519.996408170618	680.339645103721
1651	1651	154.415149474063	341.224109210154	521.477831147115	684.320944921426
1652	1652	101.551925645473	340.406496989391	526.250894901732	696.581716804076
1653	1653	163.246936227694	343.041405979933	518.369504187243	701.261926799693
1654	1654	123.237163765836	341.883228819255	527.045394570963	662.468400762094
1655	1655	128.725651899745	346.491298522863	527.874654655667	667.647676426983
1656	1656	106.492838405339	341.311466703169	525.345521263164	650.984034471439
1657	1657	113.560434547686	341.235676579191	521.127818127053	669.783079424293
1658	1658	131.637767066798	345.911312224388	523.830211719204	675.316893715246
1659	1659	134.262975247076	345.425514835138	522.035919048757	669.98938847056
1660	1660	131.91119377932	340.616558729929	519.708445907802	667.629771262062
1661	1661	137.944609212388	342.756988179397	523.101950886574	667.639115689796
1662	1662	150.146481573928	337.886983591216	519.977973701479	693.28063227938
1663	1663	141.009691654773	348.13183745114	526.702290974184	682.656316094285
1664	1664	115.675752011855	344.01469654179	522.802695391635	681.936948202683
1665	1665	137.797975734558	336.879133488258	524.458276211786	654.512350770203
1666	1666	111.195286976274	341.488163445507	524.39942926463	685.628029174802
1667	1667	113.550490093924	345.043673793086	522.158699911199	653.495037583808
1668	1668	118.935222385925	346.070820769676	523.34248310324	676.125803168145
1669	1669	110.423941977534	340.29660256093	521.295996171699	658.159222080596
1670	1670	112.324466106512	345.94898023365	518.817683659156	673.640577015955
1671	1671	163.210276019318	343.944526755844	521.910175349489	657.029165343451
1672	1672	138.109944474387	343.834244517093	524.09673812913	639.390097626099
1673	1673	105.137352870379	343.325460850493	526.524080741509	682.413565996657
1674	1674	142.201202726088	341.902226695545	513.271579950207	657.629495426193
1675	1675	136.270695831493	343.391226315585	524.008952771353	692.301478751968
1676	1676	124.324553468878	348.583000249204	518.085838646249	660.591512563357
1677	1677	125.665334317373	348.09239972116	522.880854923974	659.923005628458
1678	1678	111.945518698538	341.321117855216	526.406030618729	676.753992493613
1679	1679	93.7062442234806	342.875318133841	514.227106303063	648.776478095962
1680	1680	131.55401856851	340.216986017225	522.038672879588	694.921031413231
1681	1681	119.971487743109	344.263858119502	522.93276057157	677.952259514441
1682	1682	133.817804053003	345.289139791151	526.620699034005	667.269364191726
1683	1683	115.345882033989	347.927629427217	521.18098424689	651.570685406998
1684	1684	132.058861396937	339.178817175006	523.421982691567	652.467878701318
1685	1685	128.677244379137	341.365808344579	522.674569350311	654.679191584416
1686	1686	163.715802344176	342.314993797347	521.275192635169	675.979111353904
1687	1687	121.364491728908	348.403664297677	522.782217946612	657.375955086397
1688	1688	146.625204838898	341.739992878647	523.262381205544	692.851727766975
1689	1689	150.228240653759	344.259209889205	521.846153197688	690.437327079365
1690	1690	145.413934148	346.560121362079	521.96640383219	683.025552398208
1691	1691	123.036974335596	346.186929570715	524.392315830705	639.986232366006
1692	1692	115.957803079881	351.323384997816	523.061219454964	681.297899959124
1693	1693	160.893563010659	351.053023542365	531.120516214231	655.728829966145
1694	1694	119.613559438918	346.00173811415	526.820486799476	612.9277502322
1695	1695	142.495257980738	346.987435682547	521.614318743356	641.68538931507
1696	1696	149.819451432977	343.817691324324	518.002941710774	692.960742600612
1697	1697	116.412827840724	344.46405160488	522.071832733323	643.196659986801
1698	1698	129.622436222822	345.891605423585	522.90191017039	666.696236983796
1699	1699	116.531870365985	351.061707260212	518.218592529851	693.585308307245
1700	1700	113.070440208417	348.953383865082	523.86104225919	688.130311257662
1701	1701	125.045571635553	339.329721104393	520.355014277476	674.515071436257
1702	1702	96.9811149802571	345.120152022509	521.360020063905	673.035251792497
1703	1703	125.464392971568	346.897449652598	521.247935470902	670.66183491501
1704	1704	132.011963615247	342.95948753965	529.286233942314	663.997085115603
1705	1705	126.377089167358	346.073916345691	526.08258940826	694.463159066147
1706	1706	146.048030399408	344.975709209774	526.444813673958	658.680067178614
1707	1707	117.837959455408	344.643462913242	521.920158466006	649.828779630846
1708	1708	150.105868652562	344.612941351636	522.46278899327	676.991792277177
1709	1709	140.328180831978	345.304660509865	524.91568561547	671.283436897332
1710	1710	121.671825320241	346.238910063968	521.747147171326	641.281484369473
1711	1711	121.998686173949	342.577382127823	523.34786502964	678.962147477697
1712	1712	135.935934631233	346.121821263418	524.406875577449	641.743530489727
1713	1713	133.595334961871	343.37536331052	524.515374461425	672.412299785956
1714	1714	142.828802105513	350.753382979425	518.519980858807	677.315007475451
1715	1715	135.914759736483	339.74899019615	525.799120406545	648.610052559747
1716	1716	117.876517908112	351.062814642666	525.485862777011	640.992753054786
1717	1717	131.377078387487	344.942658739523	521.390258663369	673.139145987815
1718	1718	161.703022917854	346.269311545982	526.355214557916	687.420125667652
1719	1719	154.185382711852	342.131544166708	523.616537509933	669.871033337845
1720	1720	126.28430372424	339.617646799942	524.303019307895	680.104777130604
1721	1721	146.510195395488	344.038650950565	516.602123763473	663.39823655711
1722	1722	146.628935893873	350.9428020665	522.194918372949	700.568955301141
1723	1723	164.010909064297	347.141427538389	520.700485738971	689.067211206927
1724	1724	138.921679278737	344.01238642343	519.996204407592	671.995107650528
1725	1725	155.147879411024	344.72274992119	523.116465298	665.746956824643
1726	1726	115.783078273984	339.534147647862	524.315175558366	690.239323495263
1727	1727	166.522124234655	346.891431345161	518.983108741418	673.692390537561
1728	1728	151.589905251697	344.838325253071	522.501031915882	691.72861059229
1729	1729	97.0412141873304	344.305919466929	520.606151731732	657.757019040471
1730	1730	144.036296979597	344.78294034076	524.821066541507	680.303332532116
1731	1731	108.011151331431	341.161020602659	523.389816498374	620.616040823314
1732	1732	159.438322685027	344.432986403098	520.340106869527	659.50915634875
1733	1733	139.838352844614	341.946284821472	518.772526515599	663.40900538159
1734	1734	127.002069057493	338.48155251464	526.936577179804	642.905443620027
1735	1735	120.216332343858	341.957157691699	527.07428021744	668.397144989169
1736	1736	171.017479911494	343.754587204096	521.762175349776	685.071578499801
1737	1737	138.72452669175	338.385359081918	522.418084199853	688.46947942972
1738	1738	147.336154341967	342.087323113328	532.158513143679	667.96894955196
1739	1739	108.351570508967	343.24580605163	514.574528997735	669.309559297756
1740	1740	124.816901747006	343.566743477307	518.897751162613	679.182504961709
1741	1741	89.4502543087654	343.085571659138	523.345231520741	691.581564745106
1742	1742	153.963355478622	341.439779701285	524.544285203717	675.372211382606
1743	1743	129.345541277593	341.645986912841	525.942723235421	679.407615083526
1744	1744	116.720340869235	338.822761466594	522.954480052975	653.229438901868
1745	1745	118.775706434798	345.752843844847	520.869308060274	651.84765801038
1746	1746	145.66780509257	345.290837838704	519.151254093815	673.450619165136
1747	1747	143.217540565753	348.962501937898	523.621997845061	651.737650277285
1748	1748	135.904613685999	344.961151176521	523.064517406255	671.058038791115
1749	1749	146.98773502601	347.092217041419	522.575860314147	654.784973832247
1750	1750	150.836310074785	349.959005357817	525.584958217815	673.616348911905
1751	1751	108.82134588918	338.458075759166	521.648762058832	670.672471792044
1752	1752	137.461441898529	349.724106205302	518.589086037941	679.391916824204
1753	1753	119.045163880528	342.28198124961	521.723893492404	681.031002630018
1754	1754	140.552383773799	340.211905762008	520.053605061161	644.823149244882
1755	1755	122.054079906873	341.44565261482	519.266311689152	683.237488947104
1756	1756	127.600231026707	341.968153632361	518.806488587742	652.546216249878
1757	1757	127.905703532082	343.187981380951	523.223719641324	679.046076752914
1758	1758	114.612887521812	342.692119600913	522.381546920561	684.857893484905
1759	1759	107.177963022474	347.053406305309	520.044645958087	662.958228697721
1760	1760	163.54270060031	345.330898331684	526.806340189407	686.515229432958
1761	1761	143.942092337288	342.840739734388	525.540101790349	673.754633861204
1762	1762	132.555337234063	341.353545320196	520.708801089059	668.025681326987
1763	1763	142.68255811341	347.235834792623	524.262649317935	657.618523899768
1764	1764	147.467350272019	345.187963089607	524.23862096775	672.986505896747
1765	1765	143.499740074423	344.936406960444	517.188997873157	663.827839030339
1766	1766	144.925434206983	341.007743077676	524.973624106445	692.99128424181
1767	1767	132.729273785566	344.667436108637	524.190664879288	641.353796183432
1768	1768	134.215929478673	347.022015044876	527.522248200955	633.64504807235
1769	1769	128.985256446833	343.554890500093	523.203825075521	681.484138539472
1770	1770	124.624305400479	338.113787388569	515.050430771351	692.481382629255
1771	1771	128.196448901916	345.96820548241	522.187892581749	685.014049595478
1772	1772	149.408389124171	349.314182841176	524.217905795425	647.950292438048
1773	1773	143.791297847178	344.986804694073	521.631865951504	655.335060808875
1774	1774	129.509265786821	346.898239344972	522.593829717844	677.805413167254
1775	1775	125.925619437797	344.963880567978	528.913697145379	669.564370652443
1776	1776	124.957891202806	347.532872844558	524.385635873735	686.943540934521
1777	1777	119.145464849172	347.277736607999	517.259650733627	685.982850896869
1778	1778	138.248406380949	345.860857664401	515.227334688498	648.867781445741
1779	1779	146.108439122271	341.394978133757	525.620919719499	658.762711200648
1780	1780	112.859215854028	349.556302744897	521.883326016013	708.585553815464
1781	1781	146.364843791924	341.339048615237	525.680277268453	662.088612182953
1782	1782	151.404084695575	341.644013174831	524.401750087627	681.685988714899
1783	1783	135.446833864595	347.963912866954	520.542106067042	698.943073543024
1784	1784	126.78476701168	341.569364030622	522.124995530457	674.952919934336
1785	1785	107.394194496971	346.780118156284	519.919235975659	673.331873703274
1786	1786	101.081047861675	349.440078361002	522.984181940687	673.613446183247
1787	1787	122.851134727958	344.471054184428	525.90056325293	655.949675139042
1788	1788	130.203220877197	353.08788235053	522.563327849483	673.662528626404
1789	1789	122.549036493486	346.461200778554	530.292365223327	676.448788859064
1790	1790	110.040518593611	346.998779369793	525.869308108071	655.741296930878
1791	1791	107.685987164317	340.805783966033	521.829247148681	665.973584756316
1792	1792	134.028637239622	346.934986492518	522.664011949442	679.972586514317
1793	1793	144.447884937126	344.336301345709	527.227651499215	668.278976579686
1794	1794	140.72946907525	347.047137860588	525.435613764713	671.832482945359
1795	1795	101.869332583138	339.557759169536	523.711618431171	706.082021858061
1796	1796	137.6766892557	347.387190198376	522.038172676247	662.754378410543
1797	1797	135.033183510563	344.552172131498	517.726502558282	653.366300420345
1798	1798	95.2215676191545	349.618683325632	528.850558462465	675.509233748862
1799	1799	174.89974959157	338.556871950688	525.256749609408	637.33028441536
1800	1800	124.854653708201	339.281355947788	523.654554530795	677.450836026396
1801	1801	140.63477739969	347.93359327736	524.880219647253	670.012304566495
1802	1802	143.777982973736	339.757777815013	521.270889449566	677.994986327308
1803	1803	129.850317679176	339.087756823305	523.477475174095	662.64678967279
1804	1804	124.580216149227	345.153759919892	526.633821630993	686.152326133494
1805	1805	124.981230479508	342.290521167024	522.819943528591	686.672297311171
1806	1806	104.090995137091	340.711062843799	526.935959020543	664.787278827599
1807	1807	121.506905539835	346.951693505311	521.505403998358	681.741106073702
1808	1808	132.163402197727	343.132995124336	523.332190684686	687.609284435322
1809	1809	123.16310739804	346.396128324576	516.056706828793	675.377696194994
1810	1810	115.455392910149	343.884896646534	524.738993343845	671.579850979956
1811	1811	132.256123056755	346.210002748433	525.271864301789	655.55025082251
1812	1812	144.932523545134	344.256734421479	525.620782428618	670.424018543699
1813	1813	118.134685929112	343.98009756141	522.05146364743	678.133744354277
1814	1814	134.417872165481	341.962710268301	518.85780275354	669.449593203237
1815	1815	111.015547835583	342.788341701331	523.484769171938	652.271282002402
1816	1816	138.038139680038	341.05518161361	518.045646501041	680.316907057546
1817	1817	121.855849466142	346.553648192874	525.208852273978	640.71129852163
1818	1818	127.329706678844	345.350349677838	519.259372874337	644.103330125416
1819	1819	150.161990060068	340.848313940437	523.172239958467	675.710799714432
1820	1820	152.551586433773	339.379938487621	521.211982777034	669.788964410937
1821	1821	106.586559521124	347.022833793175	521.49465151284	677.721363763915
1822	1822	105.008439470836	341.975357298052	520.381357161745	725.716373727709
1823	1823	131.615266778182	342.989625546506	524.746822617391	693.173847759579
1824	1824	159.823572621151	339.958984734176	523.185737723238	688.63742596654
1825	1825	122.374105520059	345.76772835745	525.53860571602	653.35426164919
1826	1826	158.957055766471	346.632091932997	520.35843530075	665.106197936358
1827	1827	130.283391925836	349.22927636458	520.868592287935	676.485169287708
1828	1828	163.124516261846	344.825053078678	524.440563380186	658.270882815827
1829	1829	133.547276641768	347.192349764046	522.508056373814	664.587598600618
1830	1830	121.511081222204	350.272045644116	522.928369852824	687.383655605339
1831	1831	109.685952392158	345.328361218271	526.244421316087	672.253335410775
1832	1832	121.999840520689	348.049584848068	522.134160640466	696.278684521319
1833	1833	128.421951952708	345.226995060671	524.026438319085	681.868958593502
1834	1834	94.0530552894281	345.829780737569	521.649434964349	681.650128952496
1835	1835	166.055454519397	336.492662044916	524.508455364231	663.978761798579
1836	1836	105.419347078417	348.141064138729	522.859989576603	657.231930776822
1837	1837	138.642176451402	346.739630102754	524.034113982092	669.185761354193
1838	1838	137.242005288802	338.337573098286	518.37435902585	650.13865086498
1839	1839	138.449447645901	343.689357723675	518.921350802869	641.254820312351
1840	1840	125.325964377695	340.637830182431	520.050951234845	653.063887671654
1841	1841	133.67518924287	344.578378120674	521.6692577888	686.865030473729
1842	1842	123.603001179411	340.614770429792	522.289002248611	648.654415103314
1843	1843	116.453986601106	345.008842748566	525.039812759854	681.563250826707
1844	1844	124.522589595543	346.724111145655	525.352169571752	634.990858158585
1845	1845	113.224835846787	344.637076079486	527.875696342854	677.314161157776
1846	1846	139.716954550237	345.669275896303	523.539284988743	671.811852474149
1847	1847	125.176589934088	340.198310318585	524.890121308729	700.238885005355
1848	1848	169.981687946438	340.017888631878	523.49290846015	684.183660933978
1849	1849	144.945361029827	347.061380223983	517.947177995924	672.601641593804
1850	1850	132.895147399657	343.917121477514	518.136540355155	672.113548862367
1851	1851	122.997212813481	346.026832608206	530.721244868579	677.021631619692
1852	1852	142.713962573729	348.23778689499	522.488563645709	649.842142885498
1853	1853	125.439631957705	344.341001320537	522.002361422853	670.270416063979
1854	1854	126.181357428477	348.803615104972	524.908828040603	667.725377750907
1855	1855	133.587816197643	348.893057911765	524.869025858207	647.533810117068
1856	1856	129.269284811471	347.981143727305	524.288990309252	682.920757008616
1857	1857	111.880752332558	343.732197338862	519.838146725744	682.067362838981
1858	1858	85.3825285418025	342.255544530611	523.057567517853	688.419039284175
1859	1859	125.558999648844	343.22572724261	524.364663939464	683.27706086941
1860	1860	138.713408479738	343.823817410037	520.274959804424	672.909187233492
1861	1861	146.107850581956	348.23019908286	518.966259144733	665.927623155585
1862	1862	115.949245074138	349.389843088334	524.845953375863	711.363639214487
1863	1863	94.7004826048782	341.110980467863	524.270798859599	642.560583544958
1864	1864	121.807468818849	340.985268014385	516.06445278701	662.14612634645
1865	1865	129.171390748623	347.624466266837	522.735672722743	663.984106315229
1866	1866	162.167891881389	341.919722825677	522.492428161592	687.243388078447
1867	1867	147.892633205995	345.255075803413	521.988162481089	660.751006278796
1868	1868	97.9132977913709	347.29196940388	523.071929606647	669.55992015607
1869	1869	126.755830868039	341.3686578549	520.17324421564	690.330782726099
1870	1870	123.825538598812	344.602084511631	521.074087978842	671.650847683038
1871	1871	85.0782333589206	348.341880854917	523.755287306168	656.453563678167
1872	1872	119.501760007354	346.375720785588	518.238853036479	691.245574298412
1873	1873	104.16237297569	345.448632377315	525.211158007422	681.168853118015
1874	1874	130.430357715591	342.581223276322	522.497708621998	684.409200420197
1875	1875	135.447669666825	340.095914190453	522.446186563771	664.536865361195
1876	1876	134.44973349756	341.770672766207	522.594835952297	664.221941150603
1877	1877	133.610725567211	346.17010764635	522.334355333271	678.83653444308
1878	1878	120.831481845227	343.507115919763	520.651516704655	648.532559727841
1879	1879	123.848999555517	339.090801563228	526.875338140213	666.20538204076
1880	1880	110.990915017535	341.266835993881	522.48819509388	657.112865852335
1881	1881	130.113803388736	342.140484427358	525.498697618263	677.065003637277
1882	1882	145.23653106709	350.387091686883	516.567960263662	693.829010101352
1883	1883	137.705283705299	344.636430118879	520.695465076763	677.518066004259
1884	1884	130.575443863143	348.314799835986	522.857145651852	668.615397658467
1885	1885	145.203741250194	342.927089793004	522.655539081688	680.345950629518
1886	1886	146.702425609907	343.970555235155	521.559008579671	657.339519412345
1887	1887	116.225349897665	344.990754831484	519.831646996255	665.454167747451
1888	1888	147.212847407339	344.347130198195	523.919882621941	695.408756235394
1889	1889	125.740735445487	348.045740888224	523.886880245521	645.644942748129
1890	1890	137.735591554158	351.553954753479	520.617095602358	681.92914762546
1891	1891	166.565300736324	346.039101773679	521.952243733244	660.3302483454
1892	1892	130.363291861723	341.156121336254	521.436150249661	669.490031558442
1893	1893	136.229744305357	342.695721341372	526.050618340789	682.541848235
1894	1894	125.953485316789	339.824215841355	526.534351638719	663.04762276972
1895	1895	162.159304497989	344.976188937004	524.846829727614	686.539961174107
1896	1896	135.12657932121	344.630582568881	521.110096165101	679.220959861738
1897	1897	133.961263362393	347.035555978854	524.215048211943	688.150150762774
1898	1898	126.328284918937	345.242612499774	523.056200156867	668.001845551387
1899	1899	151.334587333779	347.800369039633	525.481293077265	710.731140060457
1900	1900	145.305433314687	343.263909113739	516.323654836236	651.542491935809
1901	1901	111.063144216058	348.257185808312	524.787554723589	654.264150870703
1902	1902	121.099345003869	348.369540815766	520.495086532509	686.198706691537
1903	1903	124.61799030206	343.596124711982	525.680387970288	677.752140808663
1904	1904	124.03387389921	346.018911553226	520.498916952077	665.714553107852
1905	1905	135.972436788834	346.284350836831	524.785191979465	697.948104616715
1906	1906	153.1042085093	352.399490964622	526.733961086146	655.526991905556
1907	1907	143.536773259798	344.615789377124	531.246855326032	666.571659145801
1908	1908	119.030212856452	345.064758618978	521.903894880183	681.98317817387
1909	1909	143.684157857891	343.518066367624	523.987756054413	658.18166120644
1910	1910	146.628270774351	342.11238359193	519.055153407162	684.147979208502
1911	1911	133.5650004969	345.761440666184	525.679581557966	660.445121692206
1912	1912	123.025693889995	344.577997282879	522.34106553366	685.470083370391
1913	1913	114.303682860536	342.80069506248	522.496152551603	659.846494433409
1914	1914	103.982301103288	340.028382894341	527.140523544916	647.985867705373
1915	1915	110.88958807866	343.168306939206	525.399710146433	684.066204852086
1916	1916	136.598393871118	342.576106536769	524.266898865535	671.790004824977
1917	1917	136.885398432461	343.093304635522	520.063732250051	649.795591208976
1918	1918	123.836309146592	344.220878536464	523.844888704549	661.254748854403
1919	1919	155.826978326635	343.274612795147	521.169409162344	649.76028950466
1920	1920	131.036371373743	344.567173819339	521.712065123866	660.872445687792
1921	1921	104.962935894346	344.936418942323	520.444809251196	647.007642289126
1922	1922	157.669750579653	350.228432945986	522.4224253981	660.320074020792
1923	1923	128.287670826658	341.31886641072	522.492423551567	668.162224760386
1924	1924	148.692025973004	340.883499506368	517.935662748311	665.008237038495
1925	1925	118.452511467344	340.276552049802	527.667169940945	659.454449124545
1926	1926	112.72155570227	346.409055892067	523.717811957825	685.457948549937
1927	1927	124.136745346506	344.640617190846	522.735612658841	644.988436015853
1928	1928	142.275889245478	344.812145731393	521.544815081335	655.460604578137
1929	1929	151.051291823085	339.354513350181	521.202888148629	691.273755290327
1930	1930	108.82058126189	349.611292221566	527.444251035453	668.296307303742
1931	1931	137.342275386386	342.03641282381	517.497670422409	657.031004373565
1932	1932	127.877419709467	349.328680600236	521.178351143264	647.302189706119
1933	1933	131.211206466931	340.448347166461	522.333856608314	676.916639777815
1934	1934	137.19614748743	339.968488724749	520.573103304414	660.916526371873
1935	1935	136.888217538504	342.925284551716	522.172246601088	652.824909678907
1936	1936	137.50287106132	340.568003426752	520.696745227204	669.431123915599
1937	1937	94.7623163681317	338.66403731628	529.784706123727	699.173771615433
1938	1938	115.632754078539	347.792867140213	519.555708214308	644.949462825725
1939	1939	128.677865381111	342.796267048767	518.111867885303	660.249138712261
1940	1940	135.654747182746	348.805455478239	523.335703241247	649.869806430794
1941	1941	120.633432554385	346.262284318336	522.539751492405	688.604119156371
1942	1942	146.694548761186	343.674161116454	523.277948652286	663.050550806122
1943	1943	131.045985326175	345.4959948454	527.698320255354	670.326619387035
1944	1944	77.3653831793804	344.024290488552	517.557939574571	674.045704997471
1945	1945	142.339233058455	342.29357038428	522.54898117145	672.689955048161
1946	1946	124.501005602022	346.484020316752	528.055384497203	666.393831672057
1947	1947	124.168891856491	345.531840751892	525.498902530959	663.299516703811
1948	1948	109.654547094189	344.372134736238	525.982607556536	654.296578236973
1949	1949	110.35535320562	341.357802918147	525.380292286643	707.850225390808
1950	1950	119.036440627025	342.419390992267	523.851520020948	634.352698597782
1951	1951	135.949544800084	345.736878613361	519.824390876421	692.276120921502
1952	1952	139.350151808542	346.108982386841	522.480112094802	679.014293615262
1953	1953	154.610818759523	350.215854313131	528.306721416938	688.046843162135
1954	1954	117.364579692305	344.189874469389	529.689407100426	678.204987613705
1955	1955	126.230434006352	346.062526096704	519.265138994187	663.886249521929
1956	1956	136.73013340348	344.765856431642	525.189544410676	690.007455279122
1957	1957	136.00082555428	345.481870406656	530.687917892041	654.383867870794
1958	1958	119.979029193264	343.395619263375	523.071677260893	675.764908875413
1959	1959	139.440608955137	342.814155314628	518.473083498218	662.787135029582
1960	1960	140.182261724855	344.781388889886	516.74863602581	666.05500688595
1961	1961	122.112718180616	343.468641218919	522.957274804798	697.500070480002
1962	1962	117.113057848007	344.790970059871	517.548780259948	654.698623849737
1963	1963	127.425257235494	343.214038856856	524.260606174738	681.272940599989
1964	1964	150.099980888334	338.385471455228	523.435796007353	658.54946246589
1965	1965	116.370960605302	345.649882847113	522.956563674379	697.026982637174
1966	1966	122.314662493922	345.992117988022	522.316696463205	659.337152347818
1967	1967	113.825461345442	341.561625768443	525.804555924876	672.440646130889
1968	1968	117.51205515612	352.596889959483	528.11440805156	676.081328424426
1969	1969	158.144600840984	340.937405462716	522.288597554071	728.758116707456
1970	1970	144.112665499784	342.716434857586	524.973075571471	694.48790832399
1971	1971	137.900879900059	339.770697721547	522.686948909217	663.355435342521
1972	1972	127.197875246676	344.786501086233	518.740164599167	714.144271014486
1973	1973	123.937032999113	340.07037396058	524.659953123065	676.378597183405
1974	1974	131.04433020712	341.619932794513	525.678694403952	654.690187108513
1975	1975	167.368377218108	341.103947889703	525.751096538262	673.145291132992
1976	1976	100.110742687096	346.917723104081	524.070356865378	698.665449835225
1977	1977	141.590829526511	341.267023950094	523.345125627484	643.278154738048
1978	1978	116.441030563605	345.63344529954	522.611053362311	678.843819474341
1979	1979	114.543611640851	349.201073064071	519.436536260733	701.879834364244
1980	1980	116.781500281079	344.619171228288	522.95158689092	678.673993375211
1981	1981	145.966436457596	345.204526607198	532.046000725181	667.872889707036
1982	1982	119.870038684236	341.168852100068	522.191051561122	639.828486324209
1983	1983	150.514658604754	343.263023565779	525.72013443392	673.506256691243
1984	1984	131.429937119771	341.581429270998	520.481968904943	670.050461997108
1985	1985	151.556202301527	344.504670279178	519.007573020036	691.899382341887
1986	1986	113.450327042439	340.214416581126	528.761951661736	658.381485353766
1987	1987	107.20233041038	341.896085872402	523.337567245291	639.097228213196
1988	1988	125.402183575296	341.530483172345	516.289824959781	668.166027573235
1989	1989	119.878167355237	341.364958489527	528.148492507878	649.919747410776
1990	1990	151.152888052666	347.797739230017	522.421238370073	670.787330820287
1991	1991	116.628994794872	343.524951519831	523.899377367533	661.551611689047
1992	1992	144.498167228185	343.726529631512	529.23459903143	701.038127919393
1993	1993	121.304495569905	342.666913451127	519.821656457221	668.794734448443
1994	1994	161.60133994492	347.924975195869	528.614823883396	667.37269481178
1995	1995	127.804813837416	342.321241969638	528.362914129355	685.375013385504
1996	1996	125.4787682431	346.763572824346	522.365562554408	678.811577114581
1997	1997	143.371908553931	345.783599013833	523.03460562675	657.333904925423
1998	1998	160.431101297293	350.920713149723	518.312337782735	667.742415400786
1999	1999	136.065723898594	343.071237507391	522.601278990335	679.921980447066
[truncated: 3,001 more rows]
