# Supplementary material for: Hypothetical Outcome Plots Outperform Error Bars and Violin Plots for Inferences about Reliability of Variable Ordering
Source: PLoS One. 2015 Nov 16;10(11):e0142444. doi: 10.1371/journal.pone.0142444 (PMC4646698; doi:10.1371/journal.pone.0142444)
Supplement: S4 File — All experiment interface and visualization stimuli code is available as a zipped file. (ZIP) [file pone.0142444.s004.zip › experiment_code/data/one/9.js]

var results = [[115.328250741035, 132.124121874646, 122.082081473048, 141.678773805202, 128.369551037382, 146.680165661346, 150.061842542259, 160.639908268636, 121.373235541075, 148.444411338614, 165.597237725305, 111.676112122746, 118.43170375154, 132.754301849578, 114.35174811684, 122.583215366386, 144.958076924241, 129.279978713653, 153.780991319101, 125.925793979678, 145.759972248667, 114.62716828618, 128.355897777801, 137.839550201303, 152.488642559494, 119.538998302482, 129.260788555296, 113.058947339599, 118.086355812645, 115.137738817202, 132.399780613097, 104.165665724987, 162.527634677661, 147.036999329114, 151.697104563611, 144.279131688834, 163.259371691697, 130.721793284263, 136.785964260044, 144.013034841011, 130.915808274584, 119.048206141691, 159.443568152409, 118.345234714335, 124.104735293256, 145.38927716866, 151.300845469847, 123.122688103944, 124.881849252887, 120.709922229524, 111.359942937414, 139.036199088028, 119.972976692207, 114.489926650443, 128.612083052945, 127.300882079741, 144.061791775167, 126.020039075901, 129.531580871156, 155.377047758742, 95.4889245170031, 149.71763792879, 141.927960734591, 94.7766671688556, 151.353815361629, 129.7787160392, 117.213063457694, 130.848801091603, 102.916625494199, 142.02215154919, 154.865671479259, 148.868672868269, 106.692227313699, 147.447459235145, 95.0268875806185, 112.838970843336, 135.304978068297, 118.421532845119, 118.166671622129, 120.503708636154, 123.320625843843, 154.477102571281, 128.379475465993, 155.40565308252, 142.863023796252, 136.726506828349, 102.64218416084, 113.237087495403, 133.45699395156, 128.796957470768, 134.85739540674, 142.315333455073, 118.733435902413, 147.722470687938, 122.285152589179, 108.320588363796, 144.311115746692, 131.492452146566, 119.509158574228, 122.291971952217, 145.23689267364, 99.5198476359943, 120.796155338486, 132.117563787945, 134.442905953796, 97.4422204440055, 150.29033082419, 126.259304979906, 123.440661268579, 114.02940208381, 154.494146401426, 149.279824659331, 148.591317329556, 136.888605826038, 115.271975205507, 159.320880047277, 109.37444396368, 115.836249568504, 152.152929396712, 125.063816799899, 119.148189987434, 105.550793409788, 137.92002151705, 133.979174932584, 131.474176805782, 123.855407510268, 140.534111965211, 141.107551626377, 140.766283806782, 155.458767204366, 104.308366454626, 124.481758681041, 130.189929159047, 123.400300492046, 147.884335234124, 129.852940100504, 161.392329886161, 130.544933803861, 153.208899565339, 144.991216012072, 154.177645739912, 171.641912202922, 165.970682134155, 155.271704150737, 128.474582811514, 105.851789232113, 118.859389731042, 139.906112812615, 120.813936084249, 147.481492297195, 152.170768686848, 135.064556082287, 136.861134546233, 79.7500058201708, 167.386992960236, 154.424347328784, 135.69657651512, 137.919215624075, 122.278288014439, 172.264673284327, 122.14286057315, 124.072366874789, 153.585796371652, 136.437350823363, 132.412333648393, 183.898893202258, 117.842079802362, 148.397497174541, 111.721131465208, 128.234079389057, 130.471862139905, 131.030423172944, 139.069921804931, 157.162943110746, 115.686227242582, 117.352334438284, 98.6670005688127, 104.905868470113, 127.822165509322, 96.3801385909015, 132.816170380582, 158.647900560306, 119.974205316718, 109.812781703869, 147.662411068084, 146.745972081441, 119.724210220637, 128.626326565765, 125.716485324986, 120.202279538856, 165.396564475241, 142.378597557376, 94.9636719835257, 148.139760456447, 128.245541508063, 150.870874071693, 115.820082549321, 109.591579785062, 135.786687215648, 149.204169542815, 106.988209615867, 113.933745294669, 131.276846265324, 140.514777296533, 114.834016539341, 146.955155494147, 136.369161957804, 129.101261378358, 156.500380545052, 143.333078497297, 92.3872279354754, 114.754287412599, 120.544067721943, 138.669329002263, 116.861763242537, 151.309985190688, 122.440022968927, 136.247043912417, 121.928242089495, 143.758158766411, 122.165138590232, 134.970020283805, 122.278185255049, 155.254403397484, 132.806029475498, 157.248109714149, 128.944241697839, 143.763463635126, 146.742976374637, 158.484693020003, 120.059263787064, 131.645318488093, 132.56665147213, 136.015349002782, 134.050760733166, 116.709748020083, 117.126710323023, 119.061327799511, 114.371323941058, 93.1145355896845, 138.256406902545, 149.885454832144, 135.752283721137, 144.061589816988, 106.691605133562, 111.44035895036, 127.890048776334, 124.412605442542, 177.508341893475, 149.261078092061, 111.050418170897, 112.731396426433, 143.232664437288, 132.535507997919, 148.291165858042, 100.895132071267, 137.887517500512, 140.411065508914, 127.880134072843, 115.458161211192, 106.905868435891, 121.22989409161, 129.333682000427, 148.890346132878, 169.679052645045, 135.111499668139, 101.811416275795, 127.6569246063, 146.215833298823, 131.154547563128, 147.976530155256, 118.460158653013, 144.599306385138, 145.954952697791, 98.9878120327135, 146.692409333327, 133.58614623056, 133.828039982283, 110.560074197907, 135.606818282214, 117.734468903094, 167.193947101655, 133.314142671541, 125.6627896089, 149.649723498941, 146.893938581789, 118.7954198704, 129.81268161829, 124.961142543887, 113.1154386361, 133.819309475841, 132.877816353016, 150.307726338784, 87.9465805988441, 132.66776735896, 147.28657812846, 135.975456518329, 159.181018389449, 122.551500160979, 142.446148284701, 111.491021028454, 124.769083951692, 114.790760323357, 102.539853137264, 99.7922935075721, 112.078863842559, 116.831448480052, 127.7884958866, 143.3838155994, 127.784184682537, 132.597775106783, 149.475098372702, 147.223036628543, 141.575174223829, 132.733591371842, 120.638001012882, 184.947428738398, 158.202855485573, 127.145915494759, 119.358857372265, 124.19059728911, 139.330654883391, 121.443380944579, 121.675382262929, 95.4305272059117, 102.090705716905, 113.681177872266, 165.112063875168, 124.518276009082, 131.174925786126, 160.970253007555, 135.060964940171, 147.923451604081, 127.926683721886, 137.262744286197, 115.819661303187, 164.420554844106, 119.974988402181, 117.543882859637, 149.768219473615, 122.242640552442, 125.384615081742, 126.045302234878, 163.500016637082, 125.882584112616, 124.944047416242, 122.156693025696, 162.760544821716, 129.353607807618, 174.113433103445, 122.934178270593, 117.09942769669, 112.067244214235, 161.250893413809, 150.981914844102, 161.48354775668, 132.436171478976, 149.494695685331, 150.233559412565, 101.168920779932, 154.466035669426, 146.930237369003, 114.564360862786, 148.488996810898, 119.371873209943, 124.837873469531, 146.92551752552, 128.285219541457, 128.293297200707, 153.933717096065, 142.520382085535, 132.909609927773, 114.668367984494, 152.416276631859, 144.336244354109, 122.229819278223, 135.006609596266, 96.2365108787004, 142.979713992549, 136.618416863411, 138.647412565459, 84.0626741312954, 131.408415427592, 149.807079021814, 131.114192076255, 133.120552902598, 136.116799583224, 120.150513443966, 119.698632851643, 122.18779276344, 110.551439155114, 157.00092058823, 110.833243227777, 151.88547163679, 157.42220100475, 128.523477256058, 141.126918028767, 114.272813224734, 148.013685620739, 141.963836962382, 127.144022860997, 115.827307086263, 147.837738175828, 134.451915092129, 122.7799977336, 157.42909692114, 122.656665819953, 110.388519737207, 161.790757492572, 96.8685227853883, 149.440590781333, 96.3104223708324, 168.738938293039, 151.987982558122, 118.51406176193, 130.688582465616, 129.21577658979, 135.213098554906, 120.8988727677, 106.022915981166, 121.275126302381, 152.797040693992, 126.061543258338, 144.963321962986, 144.686799707124, 122.705149946757, 127.212160379106, 150.072047938799, 153.706404952226, 142.283827273006, 120.525206342983, 150.979766857945, 133.866162669945, 163.844006665842, 167.981714336873, 133.641023692997, 105.961592590356, 122.893879145446, 158.590438149907, 108.642904822304, 157.009931931965, 130.518589472994, 140.669257878857, 127.781677760983, 114.588442259304, 111.17486514453, 120.424822868404, 115.216055077309, 157.157746269372, 91.7065094467653, 152.382721369923, 111.776812791726, 108.028184933174, 108.732266779084, 140.77694269986, 122.866911376016, 111.525062599369, 138.430404267579, 158.049781822586, 116.644301037507, 143.26602074259, 122.769287131206, 116.013830677554, 121.782796456993, 120.479668282881, 142.472192090328, 129.455451328253, 119.960184762915, 117.834617823984, 129.156147915451, 141.706942203021, 106.849561948434, 141.010330718072, 129.533862992651, 117.317594050626, 123.76750053473, 145.685439386357, 147.501156379991, 154.625698020559, 108.466753546192, 109.581607774567, 123.997449530439, 142.36813128973, 134.051546560766, 106.207676311839, 150.322977618144, 140.695965322936, 141.36702570216, 151.316100406054, 145.167337433517, 146.592113795116, 169.241635716313, 132.829748232474, 136.472025879799, 183.84609736591, 142.794193706883, 144.838863294999, 119.894671088573, 134.681959163576, 149.092683617703, 134.777128128285, 126.934530562297, 168.43593565171, 160.383461851667, 121.65110656069, 143.131157003867, 136.280058643919, 118.408831163626, 127.363154945944, 108.231082674818, 99.9595034647278, 132.723588473, 137.194949228479, 135.942427167662, 131.921873381432, 135.651589720975, 122.600362752478, 165.628007228932, 129.946925987042, 146.796733832978, 124.18944263363, 141.464669310088, 128.853214048347, 161.395108435265, 177.300631119042, 136.507627248422, 123.727424761896, 103.167132682668, 107.411793535433, 109.053980350297, 129.90718949096, 119.88654265204, 156.209263331316, 116.231257156375, 151.340721449472, 98.5298535253904, 148.180182761512, 101.365837728892, 145.292100374124, 145.433024947452, 107.378487869451, 117.25501670528, 130.867695415548, 126.607194288761, 131.321675315332, 107.797964295739, 123.730675629132, 150.752118148065, 119.418317403299, 71.723937811374, 125.249654051334, 136.846867127944, 130.871257955689, 112.164600779499, 120.407264123613, 114.830713144984, 129.128890842237, 114.968014977189, 115.882131021432, 76.7733500871653, 115.865036251965, 130.171497588296, 116.977065094809, 121.288907333827, 153.961380815959, 144.224354984973, 125.441205841724, 115.203932542259, 118.462238582408, 133.770169459892, 165.570414111167, 137.945092001231, 152.366704100954, 117.034365125283, 137.284942862154, 137.724047392502, 120.567898653518, 129.102349782444, 148.226797047331, 132.591216061745, 141.530840957567, 143.492193637925, 108.813023397856, 109.056710225519, 102.940805453879, 138.135406472692, 127.405635188696, 137.952299732322, 130.684145385805, 110.625972667443, 136.31436900146, 134.137704710012, 117.219386307033, 132.712824227636, 140.945574200382, 133.367413990132, 113.593086590562, 167.062451369725, 107.485795164554, 105.638001047325, 139.268005902268, 134.307454354257, 106.798569072251, 103.846711100978, 136.893861923961, 104.2410455116, 132.890290031608, 154.005873344965, 131.474665604791, 133.396500116175, 138.111329120958, 139.250003802757, 108.807920895179, 164.417863089014, 142.371600678026, 143.499687292374, 112.492923622147, 122.557794932264, 145.129444516169, 95.654367942723, 123.367818341058, 103.192132135551, 114.734713066374, 152.013217056848, 127.175788946037, 131.008839255795, 127.713892427316, 119.18208859311, 118.395631262555, 136.080490148936, 110.207362831391, 136.692474552536, 125.578143596785, 130.028795157216, 120.355043515032, 131.656970709417, 162.798161465054, 133.118430758323, 82.3749771407163, 101.484483656054, 128.355606825306, 155.516875824865, 134.93394354266, 146.812490092263, 133.458744218931, 121.293632396734, 121.572263020573, 144.985576418942, 120.511714500645, 138.702387792928, 144.771282989469, 130.437698880657, 138.307563073872, 147.851413192701, 132.367683026228, 165.781479700017, 122.786335334233, 136.043250037225, 131.148076197167, 153.00377306057, 120.814971832092, 125.258057459292, 146.573767108891, 143.917664324847, 116.891604123665, 123.8286698799, 128.291438076122, 135.958326686666, 135.223108318692, 126.62774316269, 128.577080858097, 139.824544165003, 123.884034304689, 158.189893723845, 161.216063004946, 146.875299177678, 149.546386209164, 143.843265661815, 124.347247570548, 103.42599176705, 150.871688858763, 121.06937355061, 131.686909631034, 148.550759253114, 124.239895626622, 134.542920554964, 135.163176012103, 117.833992300543, 141.298653218523, 132.651388045937, 116.430800970528, 116.67149528699, 159.397745962299, 127.283397617823, 126.462167980013, 122.01174703162, 154.844376377384, 130.09367766492, 146.229614755816, 157.104284937745, 136.710187426905, 139.250170112313, 125.39199806321, 127.29761602838, 141.905819693297, 127.473225787381, 126.943610222427, 129.546300072836, 120.769047797185, 111.012436952377, 134.570174536182, 101.307372590148, 143.671714044661, 139.010409905484, 115.631844583994, 119.709719283083, 107.891378491405, 160.021636430704, 137.418818512771, 145.766280990951, 137.958100584815, 104.547114293157, 117.556253302652, 111.383392454563, 150.907988839082, 103.644904369211, 137.80274788465, 131.381133648273, 135.588211495289, 100.850945650955, 121.865108536467, 144.778023515498, 127.07675013606, 139.821890732397, 133.292067566127, 146.36520984803, 146.719658199308, 112.239205798123, 105.357849565857, 151.448499117383, 160.76686336532, 136.202662597554, 103.289173518675, 138.842689971407, 104.240438510839, 141.83875485819, 141.468711941389, 122.009341822604, 126.987837384364, 124.681589813225, 108.910532919405, 131.113624348035, 170.511426675011, 158.331135315619, 125.796734117967, 127.019352278124, 118.196109741776, 103.468759720969, 127.394203119944, 109.128731381261, 137.563910299364, 141.031727573622, 143.355060184828, 126.754381541666, 111.738999714956, 138.507371154617, 141.803644299191, 122.639353505642, 122.750750275982, 141.549713198325, 125.086660215612, 152.936184196368, 100.324720627122, 141.487338464307, 127.891195928642, 146.703843669094, 100.267247559274, 121.328545154631, 105.955457690993, 125.443092007173, 148.462438422498, 125.397746607883, 116.819338988449, 110.123079572842, 122.594530884784, 142.804276548067, 123.637464665927, 111.293561079508, 130.698991872135, 161.524178964687, 131.311018604448, 130.820400591393, 136.134418182444, 142.56086908569, 143.070473251582, 99.9182867896914, 149.462920564199, 111.754852659997, 132.842895301029, 117.120656260502, 147.627912142486, 97.0392473847401, 122.084812822599, 136.014068260511, 162.471037614366, 114.070413931674, 113.714781879905, 100.514157415754, 145.412985727561, 121.207300778295, 140.283590174928, 96.9489850105389, 149.03680038676, 123.124340358472, 127.584795311904, 116.141672862577, 134.898658992076, 135.849468949247, 157.662595325381, 107.310946467026, 138.188339821689, 159.562636101428, 156.762565136225, 130.432102271973, 140.965196841916, 84.1010346615243, 145.70769532972, 134.758261818542, 109.706164533412, 126.979006400929, 157.672262502678, 146.435555718152, 130.113729785685, 136.554602462271, 140.27702462934, 123.129584438364, 100.585855219811, 142.712341824087, 133.546106207628, 134.979654403931, 156.370013860422, 119.036247634856, 106.593703629728, 127.843080566571, 130.397554867372, 128.527856454903, 125.155065456241, 148.545024333875, 150.336829397538, 111.54683809231, 128.75401729457, 112.284919031186, 123.216667570079, 173.583406331146, 147.461549522067, 113.823683882429, 140.555342637812, 151.913274088366, 141.613827142723, 141.69651084123, 152.19230194235, 125.560434060207, 100.264293620357, 141.140788866184, 142.636441332083, 159.190716505242, 162.455440734073, 130.826859326958, 147.019866991655, 131.387931874627, 141.263674648232, 123.032005858488, 160.78990339642, 172.2126458452, 140.479462948232, 132.092119753144, 128.944057522785, 133.942671615096, 128.457021401917, 139.373772244396, 121.493920203753, 121.868424102636, 88.1905701836537, 132.638704758832, 152.151879091942, 84.804587792123, 104.601039910107, 105.103229941478, 153.612237656529, 173.404823210551, 134.807703465501, 126.542974227181, 133.336708655184, 132.737984378006, 141.427954219389, 127.61853857489, 153.024400852715, 133.638940610387, 154.997725257041, 105.872667350858, 97.2936517474473, 145.006411728121, 96.2951885069043, 152.010767376522, 135.5131660852, 149.854228452093, 98.6179372094806, 127.547762171724, 121.379919040217, 153.193449703477, 142.319217825507, 137.740572302049, 133.425124010896, 133.551450858476, 125.521760750837, 127.820000738088, 110.584581296534, 138.963163523757, 144.4393764255, 135.403676806864, 115.514302690876, 108.978330639603, 136.526991710451, 127.83170093445, 133.706669098951, 157.060585568574, 142.740493543432, 142.815596150741, 139.670263152212, 111.440148353414, 152.502233911668, 127.270988004136, 165.988322703058, 84.0049809502665, 153.582948434368, 131.358375944228, 127.620738164058, 148.199727425576, 147.164085071316, 146.576764608272, 134.419505308517, 131.243474317562, 137.284995434556, 130.601967827778, 126.514330055093, 120.442477590255, 133.932117900858, 83.9105723964232, 117.695000491552, 142.518185755405, 118.458318582609, 139.465022287291, 122.866739514696, 147.048340656352, 137.646898111423, 117.882967500319, 119.437584230081, 150.685892109687, 123.343518861364, 159.324309032999, 121.822820259972, 124.465095789261, 141.512607381049, 124.31109504015, 116.143717233673, 114.572592366407, 124.185625472073, 129.142124431896, 128.229710691934, 134.316941718337, 126.118495692217, 112.906878815423, 118.639604167553, 152.174747106364, 139.413082738913, 140.158001868514, 117.930995895129, 125.179114579158, 126.254852879654, 140.895787293543, 111.203723637666, 150.011426657791, 124.455723689826, 118.189440907862, 133.441199504474, 118.580294775405, 136.007689022351, 95.987979779987, 127.222505554281, 143.980183017382, 126.680727294585, 133.940382775992, 144.36319185526, 146.673153925461, 125.574040379794, 145.672039637668, 128.558652472614, 105.739106584608, 132.686650813629, 133.398625648749, 130.205064614247, 189.01863792326, 118.600627981888, 155.681171984012, 115.764510926, 124.629185708384, 127.431875658097, 117.219176833994, 153.789862932926, 120.072457679765, 162.479072130133, 128.54086577428, 160.722785842328, 137.096907438293, 131.777951190516, 113.158469976197, 132.35376409975, 110.902441023578, 156.600141880093, 107.359273132806, 125.920176560722, 116.788652871676, 139.068934946083, 129.469914513866, 129.002336186022, 130.360067105795, 110.520461286963, 130.312192789984, 173.191734478705, 126.59262554905, 128.085625053629, 127.403798663345, 141.384986116863, 133.199715446827, 124.645597194217, 139.773493508521, 119.774409663951, 132.490644261531, 139.749579679902, 132.450709861215, 168.161956614092, 104.906946862798, 108.401678051272, 111.16879416266, 100.758813053299, 157.250167728304, 139.622545653704, 132.43891072785, 146.611944256404, 125.161000707404, 124.180580201553, 134.114468631754, 153.129986659399, 116.969419289018, 143.201198138233, 123.797111552061, 110.757441448356, 122.685984903815, 110.850651848434, 100.572924846228, 98.0720705263626, 155.499671951629, 143.285916128065, 132.516221447665, 137.959199569685, 144.439519189951, 124.734387068295, 110.254334251242, 144.893275749113, 124.90176405025, 130.803072612801, 150.114832306855, 136.400023115047, 150.361489410265, 113.434967737194, 144.152971570848, 127.437196601233, 148.253561112401, 134.927745677038, 151.619674321952, 137.726015980499, 140.589599597824, 134.357242184271, 138.244048083889, 154.430549199544, 126.683604624548, 150.4085486132, 156.547173695672, 134.722267601122, 149.422628467468, 130.457403010411, 153.298526230993, 127.374334166629, 131.283979922493, 124.942775780201, 144.066344691233, 137.85710028364, 148.850995341149, 114.745378943861, 128.396895669462, 77.4470198720046, 146.89369784589, 119.004679178898, 150.435385245798, 139.035235635691, 135.207978779372, 119.225580327329, 117.774439702326, 147.356228184588, 121.870535468898, 121.618950196135, 137.699041398025, 138.097694291575, 98.3238219184536, 125.67503987192, 153.208984978348, 133.165139696116, 135.832850953496, 104.923690055492, 130.2883651279, 126.942454860149, 145.813538098015, 116.971972016034, 141.943193669121, 136.369113846078, 165.681279696605, 132.662498697967, 123.428347066324, 127.885561344012, 112.884412793931, 144.95683623971, 125.029959215409, 141.808605412959, 156.589606012326, 105.872589170133, 134.756552886132, 122.645275901998, 103.663736443462, 137.6718326212, 128.30653872503, 135.805285591251, 148.611699041216, 118.025081235063, 152.20167695952, 131.625061123971, 117.610790786873, 118.317985544863, 120.131821046629, 136.051946168352, 125.314900766659, 161.906170665765, 151.034019471076, 128.452146335273, 150.524802391489, 120.791326924247, 106.877367982914, 100.581958027076, 132.709607780635, 115.833928814806, 120.245290066203, 116.456973010849, 113.16844013096, 148.29261150454, 127.642607592232, 116.755733566415, 150.011691142405, 128.922501097818, 133.719320941581, 161.310170876477, 101.299193069862, 147.279702604781, 130.29175661358, 125.025042456697, 150.039709768089, 127.940763571254, 119.781376863455, 130.262357140725, 159.60900650991, 131.043392640996, 154.000733371566, 164.565512772998, 128.288852784371, 150.430027571801, 135.804288890142, 121.702622988431, 115.391965444047, 107.513666572562, 130.347282323292, 140.476165966852, 128.754709252271, 172.19606654639, 149.508043624219, 110.599752584504, 130.291077024397, 117.786648599185, 154.642345927217, 114.24775455474, 136.190462887972, 151.001085210721, 153.964033790273, 120.28767107647, 146.522332933737, 142.364115462346, 117.135033377122, 123.278775972553, 126.163677419048, 139.125944496788, 154.562768468104, 162.334597469175, 168.917223101221, 94.5777256985766, 151.728844429011, 130.280029131714, 131.267162862602, 143.490139064164, 127.679378054854, 102.660313016733, 139.461617322405, 146.566545751985, 120.330309627756, 123.84904238239, 116.080625136264, 128.836923864904, 111.562398944767, 100.570299466299, 134.934033244097, 128.876508705583, 134.753763822461, 161.197261965905, 132.976556159595, 163.555062895093, 161.870979198636, 151.023031946416, 141.502081480356, 165.024946517244, 153.895287789552, 99.7916289023131, 122.462897521664, 120.057642689449, 112.472473407851, 164.69365576707, 101.406009810893, 123.897970609025, 142.331374884539, 128.728681864433, 142.480172070259, 160.547966775857, 130.813403983804, 135.080780992342, 153.10055892624, 158.370051993694, 137.098004403364, 135.314108715335, 137.856377004958, 139.291245894522, 130.535770735475, 136.370497713048, 154.412071312306, 117.94266168561, 133.423066262385, 123.476860173293, 136.442851557567, 125.124644409955, 126.147704096164, 128.507209368414, 145.540118178811, 134.972155757772, 128.63599747624, 117.775792245085, 141.692537165672, 123.264983632911, 123.728976064408, 151.913032218298, 137.75633882704, 117.034246157534, 136.364901726039, 112.618097290271, 135.631286890475, 110.850976785997, 132.934752448083, 172.712617295081, 168.577807701164, 119.622375352835, 119.228607674028, 141.260406233944, 168.175891263633, 119.890318511738, 137.298384319063, 128.831324190337, 112.395328799573, 146.692094906833, 123.132617789274, 145.921922499921, 124.0382033704, 74.4520935499806, 127.892760212312, 129.705822921127, 118.818735664296, 158.553457663425, 131.017231604434, 120.325398961957, 130.861647964474, 122.288051356787, 124.914943018123, 98.2032502376488, 131.35489636466, 121.342912314519, 135.012520582486, 129.080244427261, 144.818826123745, 127.313423503381, 125.259365597615, 128.033981143026, 125.005605976491, 124.700293973136, 142.163866530598, 126.896215218775, 152.400889051138, 115.173546615494, 131.987650264691, 112.315748457782, 119.371690805575, 143.475749034431, 117.795764349262, 104.942071277428, 105.29327066537, 128.485751968246, 130.974196354837, 118.515698119785, 136.873602765009, 110.875596335747, 147.64901566156, 136.606475027577, 103.874578788422, 141.334184141622, 138.027102785036, 130.28749437467, 136.037658462506, 116.778792514407, 154.355564284221, 124.466493332996, 136.723423681124, 158.359365341741, 106.593367065961, 108.426150368689, 150.520591247843, 100.320045520312, 115.992503896699, 115.838311038295, 130.855838176453, 147.70630146653, 126.780347988906, 116.948140969674, 127.134911679975, 87.9843686410815, 161.901055922474, 145.357755032088, 113.583450767942, 147.439683645195, 93.6908989539281, 124.322304576429, 123.97823920198, 128.50763834194, 128.538613780175, 151.115950068035, 132.668499710356, 116.013238647634, 135.332133929991, 141.451378351057, 99.7610480164294, 144.079985508179, 149.849120141701, 117.437304137651, 132.273857017301, 153.789272488673, 114.268526138233, 135.858422937226, 129.672363293855, 118.10083233467, 112.456719513363, 137.516908794032, 108.529975618165, 133.011764948141, 105.526655064954, 167.740601649589, 116.80997662158, 118.92196428713, 134.806569346757, 130.687963387121, 148.629374807884, 125.031930309134, 106.193948344363, 132.474588117086, 137.616776731771, 126.516195272466, 122.487603099386, 149.672026053917, 133.630103393605, 166.412636841477, 114.128982275282, 127.193387276915, 125.788828594756, 146.991737923275, 139.337916824763, 119.321695806326, 122.89927949522, 137.523621424136, 94.2036086283614, 129.709940953119, 130.223549570489, 130.914921472539, 130.271382787415, 142.017710396798, 134.911646235634, 128.867766498094, 118.631106392054, 120.028890995613, 126.101546910581, 131.431715871811, 134.657703118173, 158.716342119467, 130.498245272569, 136.765981376518, 169.265861164467, 154.045900410269, 129.615035249419, 93.1569116708337, 107.431487356097, 123.517342386855, 118.484463005269, 148.456556341894, 125.780648888363, 132.183170368691, 128.86050645618, 124.710384762017, 113.014477076686, 125.493784057444, 143.593101890384, 93.5168534038383, 117.765372898309, 117.566564952446, 145.365348584835, 135.901475860458, 123.81222455784, 130.335145723885, 147.10255807095, 132.996512507852, 107.545476320171, 117.530595215593, 130.458661277368, 153.820368849375, 137.380301009206, 145.844032777743, 125.106350931872, 88.6049807531585, 108.105343785147, 136.141927828445, 143.057251291462, 128.226830237164, 146.870433586966, 92.8907645322626, 127.56133684695, 118.974831072775, 161.645311272942, 107.067004635172, 136.394437347466, 127.617375557775, 138.216268763767, 127.246303831694, 111.39027194, 100.396692021359, 137.506868704298, 142.177192073019, 127.048187770018, 128.06886361087, 111.091099838778, 117.604569234454, 132.34954755556, 101.230684121413, 139.951267481389, 159.316364003319, 114.035560292051, 148.915597622991, 139.130293582561, 104.057581299845, 153.092878995392, 114.230772034228, 128.63489180275, 127.03958592275, 120.334729889731, 109.711079622512, 128.758938056536, 134.59748019843, 136.090539678884, 147.576839445722, 139.01175399303, 132.404091525816, 136.553567074239, 106.486957387815, 136.138543588773, 146.588034540919, 113.832379764887, 113.03926405813, 139.285165928217, 144.785495520049, 118.517141921012, 102.307140842883, 147.711842660257, 124.11292675446, 127.624401352715, 117.95406618174, 144.381633267489, 158.967145045411, 122.507421763005, 131.294320731084, 122.047248894825, 100.53306425166, 128.449154047002, 122.28961124661, 127.211872811572, 125.132272244715, 109.298407388571, 117.925659365029, 115.02123624903, 103.483217180776, 139.36475386084, 126.262341198451, 132.52703951185, 130.652823898393, 132.065680163936, 108.65556561799, 177.11587332746, 138.044089481932, 148.919925832607, 129.350807368991, 127.613240487251, 141.430350387816, 141.884138815753, 138.835550090853, 160.262380394384, 142.743230668589, 126.994511733171, 141.171735267323, 154.382549686483, 107.56025944431, 137.637796502169, 122.97006958783, 137.881699763644, 116.370574708641, 129.177559185062, 163.170057060228, 96.537372355514, 128.514077455486, 120.593582040982, 133.110985670981, 107.878276825549, 111.408684327126, 133.805673760891, 115.548619617769, 139.599151337288, 87.9484037781134, 131.819130359961, 141.102852319697, 116.148073035573, 122.017065718633, 143.162742875166, 144.554204783353, 131.038237616812, 136.789843778694, 135.89557735137, 133.551336994907, 140.122247789669, 152.763974355294, 146.568477440572, 111.217574907709, 124.460759174144, 126.687381261654, 113.714550084367, 153.470143878168, 122.773405156744, 130.071153577288, 117.370005575365, 136.920939220712, 120.857950925624, 143.23282975156, 95.2972363423658, 131.281099313817, 129.215870485774, 131.03060923345, 123.289966305518, 130.028305447979, 102.134518455411, 142.80469746169, 127.508318024572, 98.5553124668492, 103.844496773533, 119.172507206931, 125.405731297681, 153.581200596946, 126.422009691522, 152.274251855359, 120.505432585047, 110.452933602643, 123.154517101686, 137.468421894114, 149.536627851611, 96.5032413243041, 149.3186415368, 122.478359338609, 111.037564512677, 143.268177761834, 111.868833649098, 121.817967255886, 142.563538134978, 103.52979607031, 95.1361900863113, 145.246751407718, 121.06634810526, 139.330756555154, 115.965448004915, 132.99174785099, 143.826602271904, 126.102858119474, 122.664935059242, 146.051677849611, 101.935174136691, 125.887892778285, 135.425256981807, 90.0439874512005, 116.167748534474, 131.018492345406, 128.487939310529, 128.117284362282, 119.609493898732, 145.385682230997, 124.029280298884, 116.421681802619, 124.22846179501, 123.217932997995, 91.9843601496347, 128.294346591243, 147.293459659383, 127.868805265002, 110.576681127547, 106.687225114256, 114.535374823706, 126.5524954975, 161.163516913213, 96.3669035727119, 155.225957680715, 154.415149474063, 101.551925645473, 163.246936227694, 123.237163765836, 128.725651899745, 106.492838405339, 113.560434547686, 131.637767066798, 134.262975247076, 131.91119377932, 137.944609212388, 150.146481573928, 141.009691654773, 115.675752011855, 137.797975734558, 111.195286976274, 113.550490093924, 118.935222385925, 110.423941977534, 112.324466106512, 163.210276019318, 138.109944474387, 105.137352870379, 142.201202726088, 136.270695831493, 124.324553468878, 125.665334317373, 111.945518698538, 93.7062442234806, 131.55401856851, 119.971487743109, 133.817804053003, 115.345882033989, 132.058861396937, 128.677244379137, 163.715802344176, 121.364491728908, 146.625204838898, 150.228240653759, 145.413934148, 123.036974335596, 115.957803079881, 160.893563010659, 119.613559438918, 142.495257980738, 149.819451432977, 116.412827840724, 129.622436222822, 116.531870365985, 113.070440208417, 125.045571635553, 96.9811149802571, 125.464392971568, 132.011963615247, 126.377089167358, 146.048030399408, 117.837959455408, 150.105868652562, 140.328180831978, 121.671825320241, 121.998686173949, 135.935934631233, 133.595334961871, 142.828802105513, 135.914759736483, 117.876517908112, 131.377078387487, 161.703022917854, 154.185382711852, 126.28430372424, 146.510195395488, 146.628935893873, 164.010909064297, 138.921679278737, 155.147879411024, 115.783078273984, 166.522124234655, 151.589905251697, 97.0412141873304, 144.036296979597, 108.011151331431, 159.438322685027, 139.838352844614, 127.002069057493, 120.216332343858, 171.017479911494, 138.72452669175, 147.336154341967, 108.351570508967, 124.816901747006, 89.4502543087654, 153.963355478622, 129.345541277593, 116.720340869235, 118.775706434798, 145.66780509257, 143.217540565753, 135.904613685999, 146.98773502601, 150.836310074785, 108.82134588918, 137.461441898529, 119.045163880528, 140.552383773799, 122.054079906873, 127.600231026707, 127.905703532082, 114.612887521812, 107.177963022474, 163.54270060031, 143.942092337288, 132.555337234063, 142.68255811341, 147.467350272019, 143.499740074423, 144.925434206983, 132.729273785566, 134.215929478673, 128.985256446833, 124.624305400479, 128.196448901916, 149.408389124171, 143.791297847178, 129.509265786821, 125.925619437797, 124.957891202806, 119.145464849172, 138.248406380949, 146.108439122271, 112.859215854028, 146.364843791924, 151.404084695575, 135.446833864595, 126.78476701168, 107.394194496971, 101.081047861675, 122.851134727958, 130.203220877197, 122.549036493486, 110.040518593611, 107.685987164317, 134.028637239622, 144.447884937126, 140.72946907525, 101.869332583138, 137.6766892557, 135.033183510563, 95.2215676191545, 174.89974959157, 124.854653708201, 140.63477739969, 143.777982973736, 129.850317679176, 124.580216149227, 124.981230479508, 104.090995137091, 121.506905539835, 132.163402197727, 123.16310739804, 115.455392910149, 132.256123056755, 144.932523545134, 118.134685929112, 134.417872165481, 111.015547835583, 138.038139680038, 121.855849466142, 127.329706678844, 150.161990060068, 152.551586433773, 106.586559521124, 105.008439470836, 131.615266778182, 159.823572621151, 122.374105520059, 158.957055766471, 130.283391925836, 163.124516261846, 133.547276641768, 121.511081222204, 109.685952392158, 121.999840520689, 128.421951952708, 94.0530552894281, 166.055454519397, 105.419347078417, 138.642176451402, 137.242005288802, 138.449447645901, 125.325964377695, 133.67518924287, 123.603001179411, 116.453986601106, 124.522589595543, 113.224835846787, 139.716954550237, 125.176589934088, 169.981687946438, 144.945361029827, 132.895147399657, 122.997212813481, 142.713962573729, 125.439631957705, 126.181357428477, 133.587816197643, 129.269284811471, 111.880752332558, 85.3825285418025, 125.558999648844, 138.713408479738, 146.107850581956, 115.949245074138, 94.7004826048782, 121.807468818849, 129.171390748623, 162.167891881389, 147.892633205995, 97.9132977913709, 126.755830868039, 123.825538598812, 85.0782333589206, 119.501760007354, 104.16237297569, 130.430357715591, 135.447669666825, 134.44973349756, 133.610725567211, 120.831481845227, 123.848999555517, 110.990915017535, 130.113803388736, 145.23653106709, 137.705283705299, 130.575443863143, 145.203741250194, 146.702425609907, 116.225349897665, 147.212847407339, 125.740735445487, 137.735591554158, 166.565300736324, 130.363291861723, 136.229744305357, 125.953485316789, 162.159304497989, 135.12657932121, 133.961263362393, 126.328284918937, 151.334587333779, 145.305433314687, 111.063144216058, 121.099345003869, 124.61799030206, 124.03387389921, 135.972436788834, 153.1042085093, 143.536773259798, 119.030212856452, 143.684157857891, 146.628270774351, 133.5650004969, 123.025693889995, 114.303682860536, 103.982301103288, 110.88958807866, 136.598393871118, 136.885398432461, 123.836309146592, 155.826978326635, 131.036371373743, 104.962935894346, 157.669750579653, 128.287670826658, 148.692025973004, 118.452511467344, 112.72155570227, 124.136745346506, 142.275889245478, 151.051291823085, 108.82058126189, 137.342275386386, 127.877419709467, 131.211206466931, 137.19614748743, 136.888217538504, 137.50287106132, 94.7623163681317, 115.632754078539, 128.677865381111, 135.654747182746, 120.633432554385, 146.694548761186, 131.045985326175, 77.3653831793804, 142.339233058455, 124.501005602022, 124.168891856491, 109.654547094189, 110.35535320562, 119.036440627025, 135.949544800084, 139.350151808542, 154.610818759523, 117.364579692305, 126.230434006352, 136.73013340348, 136.00082555428, 119.979029193264, 139.440608955137, 140.182261724855, 122.112718180616, 117.113057848007, 127.425257235494, 150.099980888334, 116.370960605302, 122.314662493922, 113.825461345442, 117.51205515612, 158.144600840984, 144.112665499784, 137.900879900059, 127.197875246676, 123.937032999113, 131.04433020712, 167.368377218108, 100.110742687096, 141.590829526511, 116.441030563605, 114.543611640851, 116.781500281079, 145.966436457596, 119.870038684236, 150.514658604754, 131.429937119771, 151.556202301527, 113.450327042439, 107.20233041038, 125.402183575296, 119.878167355237, 151.152888052666, 116.628994794872, 144.498167228185, 121.304495569905, 161.60133994492, 127.804813837416, 125.4787682431, 143.371908553931, 160.431101297293, 136.065723898594, 103.698532093799, 120.772824546674, 132.250185378157, 124.680353548569, 121.877641505406, 101.934751044565, 156.320757613928, 133.261535465369, 105.990099336237, 138.393194070505, 144.333516955885, 125.635063905917, 139.475462767044, 131.24289851021, 135.748357131312, 131.941453946191, 138.063893223095, 161.026090757101, 124.615429106743, 165.604901134117, 135.612052053858, 108.728272079997, 134.107200281482, 120.540647589849, 137.619970294703, 142.991166915469, 111.108458858079, 126.960873129735, 133.464488094266, 157.744410216672, 101.184724196184, 132.556214787112, 115.325008931348, 131.670610486746, 141.23463197394, 119.390496751888, 136.450884702016, 126.508517951764, 111.907072575844, 130.319473254756, 146.594288601153, 118.667374742758, 146.376368798695, 134.400115023995, 123.725338823162, 123.954853121752, 128.898496519862, 142.164936510795, 122.309466440773, 132.056108493012, 121.179853530572, 138.455017832795, 164.066153245262, 125.488889463258, 113.662391013211, 94.3645536159385, 136.319920053847, 144.435123685576, 124.689286829816, 102.875692310443, 137.430376538863, 111.493544614819, 123.600857807445, 149.956207955693, 116.774178730285, 98.3515997416964, 176.963417362155, 139.47099039961, 138.527603865425, 162.354645091753, 137.120246433013, 110.579360505817, 118.295671580251, 139.371808327701, 123.109415979667, 145.694184783331, 147.246750295162, 115.246915870018, 157.59084013939, 108.823843058837, 150.294233244397, 134.976624472427, 118.791739886814, 125.922500514249, 127.355788517134, 106.713131761539, 121.185044599581, 113.806588012765, 137.067783206265, 122.250107025722, 160.970226128856, 116.278994402099, 160.849299420974, 117.675933920316, 129.643821425055, 103.616082843711, 113.933937231273, 149.319940638685, 135.442039701672, 140.217378581127, 145.890828574261, 126.137593536673, 120.330292770872, 126.090870942615, 116.904053064216, 144.942716960449, 124.781805715786, 110.415012881912, 163.834325082862, 129.851610416812, 149.059977899225, 127.082172031109, 118.388887494558, 132.051529591051, 134.610371731395, 148.308739650809, 145.650676524482, 117.529943955763, 115.762911691039, 122.500346187312, 108.181546896693, 137.170388730808, 132.567573403822, 117.455367998201, 131.843325482988, 150.019621219051, 141.205860640204, 174.123080462135, 130.913218455207, 157.639093022699, 109.41865166759, 142.404029003286, 124.097304517947, 112.954274616307, 120.397310602609, 135.375141152539, 124.72943553757, 149.202210329881, 135.840536308124, 130.205971847133, 138.198973559206, 159.211186854579, 118.618338973793, 109.752259947821, 174.248199617492, 124.795659049473, 117.939604071365, 162.248851793118, 153.245946074713, 103.312211728281, 109.684055113728, 130.351015641924, 113.576731522785, 116.742928324978, 121.263294050313, 143.073699103021, 132.441856515104, 144.878836978453, 125.419686794088, 120.396746294366, 127.015668487518, 122.417997396494, 115.465094683036, 138.253432885768, 125.04265014867, 126.551285792353, 144.358993811508, 132.357505641822, 175.316504176824, 128.686769459542, 112.127146013652, 138.268805137462, 130.352058687393, 127.045187822313, 136.059890613049, 133.75531905362, 151.599472794331, 125.642383006431, 163.732194102997, 123.789757107746, 113.178920826768, 142.243712252691, 146.67747954746, 122.851806682247, 126.761758709883, 117.208575431531, 142.788780885039, 140.165641452308, 136.725389169255, 133.749490250054, 116.180073014414, 143.511313854458, 125.831295206452, 111.757238758295, 148.74495348141, 164.470104358145, 146.417362800366, 120.422267512926, 129.088926836115, 144.38691854592, 158.754995262393, 100.373723166887, 99.9233478922812, 133.580878302895, 140.973205994807, 112.599727330077, 139.140452238819, 124.128414152266, 130.359229502163, 162.172080200112, 146.070060841343, 135.354172846953, 145.190294304755, 88.6440704711539, 132.096993262001, 113.731228606341, 151.88502358694, 118.710235411949, 132.258259768769, 110.640317402452, 125.272878760735, 137.279582902887, 130.286378971429, 145.262547867248, 125.502939042393, 131.866166772977, 134.975703274337, 97.4253258531445, 131.212565367434, 109.535589409745, 112.490373041826, 127.173895933836, 103.883113335704, 132.65314313951, 136.897230927516, 149.960671869008, 127.142211574778, 132.042161255415, 122.633775179311, 140.388443467542, 161.504315709312, 112.172600403569, 113.875075370244, 122.703010273194, 127.425986500556, 78.1558838497725, 130.283536463852, 130.118112177959, 154.692357502408, 155.228364835081, 118.3971548246, 127.410182043359, 131.574978060241, 115.236426450894, 106.356798239681, 131.856034470786, 90.0411072768965, 117.656786888761, 115.659955816376, 121.507886103779, 119.970154330987, 154.095366872274, 125.60705336615, 135.055780288691, 97.5660592061393, 114.451683148185, 123.82637277108, 119.372277073987, 103.111516300839, 127.679669440729, 134.831416861107, 91.7420389370349, 134.901373668397, 122.577705065296, 125.4467061367, 124.46884799777, 141.158549239976, 142.726926826156, 127.448203314257, 94.8298472756439, 131.866852307535, 121.640371801568, 126.03185713458, 117.273404838741, 141.13961737869, 126.817891721576, 124.174233884863, 121.366762802235, 153.255703135702, 142.360353351842, 144.137619561034, 129.245186294866, 134.372181940239, 110.531767610242, 147.805119962586, 144.332791593134, 130.118936515081, 130.203137017974, 142.72761311649, 115.444034870749, 130.477101696591, 144.327346391427, 152.170729389616, 131.413779869739, 118.319679928899, 135.655296217078, 153.920963738702, 163.555456187667, 117.429869824553, 140.986760300747, 136.208390136201, 146.353648888964, 101.451704069215, 158.046387977702, 122.232200426973, 144.566259033589, 116.353433782638, 153.225118569374, 141.324564647494, 133.512438750737, 112.503675230503, 141.088574933439, 121.791658275861, 159.26834081728, 99.6219318478367, 149.243840151193, 106.744192518018, 143.433909113189, 106.480249958055, 127.402551424017, 132.020046843762, 133.880319990682, 139.654780449037, 128.541818736278, 131.177031260078, 110.487048086652, 150.899314343027, 142.611814693692, 140.496359737897, 133.124784167323, 136.116207181532, 120.369955889177, 102.940339199088, 89.3065130778962, 117.005632087301, 124.272514260334, 132.592819640371, 142.308335544716, 138.315598928092, 133.185723838248, 120.332164449418, 113.738500651359, 102.192674032082, 120.436861086043, 146.438062642015, 124.972066299977, 175.026814783639, 131.340240802911, 148.197478354551, 129.773743008996, 146.671600455178, 142.773666845735, 106.27863549278, 121.648546809569, 148.969077370847, 128.784329125422, 131.095764294175, 142.191200285875, 133.312787712376, 126.177848291403, 124.732352075343, 117.174775196615, 137.4701058193, 146.536088468417, 110.136490750316, 110.636779079109, 140.737058445774, 152.118360183063, 138.405661015694, 156.522603426263, 167.86886503873, 154.871528071978, 137.785055687258, 122.239484265262, 133.605224006765, 134.952059861431, 115.609101553759, 121.940109696104, 124.189993526274, 144.491577026918, 128.425061626786, 111.469161560803, 126.414963729108, 111.274806690533, 133.268319211449, 125.132789273763, 117.128299121641, 153.301764302864, 140.206094311696, 134.614780563302, 120.420883856638, 121.526676305465, 143.281642492678, 115.253461838568, 110.971881189147, 156.38315559646, 145.2081412215, 133.103774829645, 120.276807077143, 140.006336678475, 134.342741734283, 133.598299165499, 137.713129416252, 132.918147050299, 116.527608161633, 122.112206342959, 112.52028211711, 116.657323514515, 113.414534442396, 150.744252333744, 148.488039281467, 118.668501620087, 134.513652111207, 126.529266369473, 120.615508098444, 129.103784223216, 141.65534895986, 152.127576740564, 136.738075184574, 133.592990365247, 119.718169176643, 153.404623364106, 159.062863429733, 145.180250611939, 148.607704700199, 105.569550874831, 115.280863015409, 144.700557446088, 141.48341598172, 102.571192986065, 130.598350224619, 96.1423136793683, 138.632828209623, 153.410020785372, 129.215278553551, 102.805078580576, 132.187292712094, 142.884721887621, 134.269239430345, 160.617994056221, 136.182828984014, 114.891485648759, 136.627591577814, 129.702223648665, 144.527655300933, 122.400267037644, 142.053752809411, 116.040327574078, 127.25440721018, 134.450308533725, 111.609604262887, 100.420655991424, 154.844946727481, 144.660348787928, 103.846219647345, 162.577393809767, 138.386907657155, 137.04645462497, 146.429263289761, 100.641160148301, 120.451814637022, 153.895702740295, 165.650989003118, 155.32300439826, 121.199540554973, 112.199736653836, 115.454611032873, 161.890563239561, 130.49028327304, 121.175529745995, 125.65119602617, 131.560698822365, 137.803762286168, 168.151440492626, 127.656104174802, 111.801889867797, 126.377050263841, 126.683647533956, 134.964897909515, 127.71312278857, 124.701858262121, 123.557511348478, 111.686789588535, 103.322508842107, 134.548711694504, 137.987814054049, 152.247688726423, 134.957473580698, 133.697203834586, 113.568796282983, 130.302209547848, 124.623452027037, 138.739749188684, 127.279772338808, 140.092100637346, 128.935933904236, 165.141137131921, 97.2635943277315, 98.6035677049856, 179.307648596364, 113.077091280264, 134.248582086245, 103.268831758477, 132.248428355997, 141.673018045385, 129.071039731479, 149.615147142617, 119.135547787951, 148.72103724464, 122.522151264261, 108.49014276142, 149.624290255454, 139.247494295426, 137.035573446984, 132.365065364214, 130.313193337504, 121.733242194191, 137.613729773215, 166.431904834284, 130.615938197715, 126.592327959319, 138.475211416558, 146.715110077385, 113.608577857984, 126.95818792865, 119.034916239359, 155.587083210222, 146.477365105478, 165.595319413277, 150.728677531122, 139.299490194895, 147.493557400497, 134.323088016639, 152.002070220728, 134.402094292798, 130.906418937668, 171.582221196377, 132.953909274695, 103.031904913177, 135.926795707031, 131.676223107112, 139.622151588922, 143.352795831684, 157.724669579832, 119.578629222608, 98.4874646065687, 137.155583540085, 134.377891749828, 126.459863581254, 124.180024881562, 101.498939421982, 114.955654231708, 124.914582480686, 130.684133909823, 117.459796814234, 155.113001069593, 152.195840231198, 165.168077942517, 123.395342497064, 132.626680524093, 122.394861209475, 137.683134451846, 158.63466855326, 107.183783916549, 120.91294267955, 145.286716858675, 144.315085783536, 126.275584422033, 154.768549572792, 172.403653198667, 143.185853845275, 116.29088624563, 124.78667947943, 129.827642997011, 104.690165002274, 159.056716366644, 153.550532904727, 146.706491006007, 132.065577094618, 124.829955001019, 121.196599645187, 138.030088101921, 149.616406883076, 123.792034714051, 153.218611400395, 140.746411749268, 131.131332244117, 108.74929057727, 124.59566171966, 152.294051341648, 151.437474275848, 122.531513500643, 123.975305146503, 123.624065877122, 177.303429613771, 126.043713168616, 130.49311331506, 120.998656142745, 105.693802857651, 123.397853041341, 149.612782591791, 144.18486513077, 138.16744696236, 118.646681190899, 135.759859089603, 184.024548814579, 113.476253290829, 110.951729195843, 140.530312167391, 149.71343734127, 104.575462972971, 158.735673010805, 128.188741287603, 145.580021098037, 162.266050326143, 145.355453665276, 114.301133113631, 110.715521983907, 129.094411963229, 128.835110215422, 132.991908254934, 135.873611057929, 126.000554875048, 129.779480531636, 133.132366130785, 145.586285088348, 110.722986185847, 141.644229651808, 127.55376047828, 134.959599459223, 113.502392748028, 138.034013995135, 154.033633460609, 106.46518504458, 130.436719855004, 144.616572394097, 140.599104280334, 120.00544858568, 112.857948090531, 123.637453485418, 110.480677648868, 137.172618971025, 149.477482472026, 152.295441420108, 112.101030059193, 133.626993890607, 126.314225015854, 129.073233691849, 131.48869043888, 125.005410439897, 123.53171753307, 134.77864948999, 153.380328415396, 112.700590557779, 147.408648933024, 134.526322494192, 97.9988341048228, 142.706153820645, 140.698401292122, 170.434024798288, 143.618856789459, 114.090128975366, 125.097347524772, 142.762956732415, 141.564900599317, 127.120931940118, 106.702283421084, 130.537719587286, 133.330304694625, 157.323970072859, 128.498304515972, 137.92276406074, 139.907327665623, 154.646924013565, 131.296301052071, 141.796872473209, 128.724009494914, 127.21223524699, 150.546515853979, 97.8244600580526, 102.672119569091, 162.077275269276, 122.646441744289, 128.586536867424, 138.804688868717, 132.180291644907, 142.613010478323, 112.63755783763, 110.907994771828, 130.302359660652, 133.598261714726, 151.038576150539, 163.091903736565, 128.144302927045, 128.686255953628, 95.6920677200441, 132.738028751047, 148.25037605138, 112.67677483609, 101.320067150055, 124.808837353503, 139.414287470013, 119.915860713169, 127.915830511782, 129.479867007716, 129.974623613698, 136.18899579641, 139.524013382487, 127.430504854687, 109.239674875141, 101.390321075037, 105.280625803403, 139.779463749617, 99.816846955958, 149.480869708738, 133.998916289031, 125.824283577986, 147.60039651593, 123.741646448287, 104.630620722112, 137.196053600328, 138.462821179557, 116.220716413275, 146.898590206266, 118.416747373291, 172.544037788813, 108.421424987507, 139.034720231879, 125.291362058231, 117.27586447683, 118.156576911934, 150.029523437842, 124.826097122012, 135.611697401702, 118.634965370245, 117.692103098727, 117.393333478225, 159.658403180196, 141.297643329571, 105.020226018629, 103.710294339489, 143.342571710063, 134.907928201302, 159.839315981464, 119.358151305403, 125.97714090659, 135.723634012222, 108.950862042169, 125.418355671743, 126.114532427016, 142.594626119375, 143.525663795451, 113.454909133424, 114.501079055256, 147.728050483521, 126.128383104554, 147.137336347161, 119.148032861719, 157.708315595357, 110.160376453893, 123.907967636613, 125.775887065566, 90.7627677976334, 116.078211915761, 119.842033023982, 83.1910285489987, 136.182808035625, 133.758718270539, 121.114441366062, 127.788778038598, 144.820033609963, 116.21546707755, 142.869066503866, 131.334489868704, 174.135269536745, 73.4744719549451, 135.98768153343, 143.13702368597, 147.179672056002, 120.488945824136, 127.350854964881, 143.348916580963, 144.44931839979, 126.492540570303, 114.465625243541, 138.229687981216, 130.950279067653, 123.080483680184, 136.929422898739, 124.278017544463, 115.777179483333, 95.2862515245968, 144.254771025719, 133.265924734912, 100.391340152957, 142.129347501046, 134.402743241829, 133.527595146172, 115.489651994655, 126.199999059043, 161.941314281146, 140.846370060648, 144.165686966923, 107.930946011061, 115.521965317735, 156.509260860866, 132.223790741217, 186.46106536678, 135.344234704104, 104.414421764366, 113.073744270581, 133.53567711857, 127.54728597918, 136.47444465577, 146.360350264884, 159.074296939944, 145.970099967568, 109.336892214486, 160.675286769221, 129.810694776421, 117.355686799026, 146.491638110073, 138.159158115839, 130.143154034965, 131.10052149784, 135.787895574058, 115.605287400924, 137.104159887174, 123.076838941047, 115.975552338431, 143.60260155181, 137.079980273197, 120.678108487064, 147.085443761121, 132.588819446222, 112.93940779822, 146.583771845038, 129.530999596915, 120.782189501254, 147.104922471868, 106.269285970671, 158.984722023967, 133.027061545487, 130.315426518281, 144.848799445818, 131.185720526557, 144.960999452278, 120.929915275874, 144.109608907761, 149.65917785082, 139.197910053765, 134.512908194027, 152.489980281576, 139.421937887456, 99.1440170257016, 111.926489176724, 139.036768035603, 132.452866932654, 116.197451840179, 140.316387756965, 140.261868523055, 115.521226982006, 145.270047896684, 124.959846934642, 138.319478692588, 184.453363066162, 126.647595980623, 106.964404810258, 117.698716572796, 107.428749997185, 146.069168517309, 118.491861723962, 106.795644170447, 83.7982810996065, 113.095866883214, 128.246613944234, 152.797141262711, 137.706046094609, 137.915992449609, 152.379010003162, 151.982972771656, 140.841134153486, 91.2954075658756, 116.103566962621, 117.070199907249, 122.719237620962, 147.62187333669, 126.847333949462, 119.322138713912, 134.177526197347, 127.687039211031, 126.490921917093, 152.540108073679, 128.464804009555, 157.083087757188, 132.185180958848, 157.942401621505, 117.887006422041, 126.148345594351, 155.858954180333, 116.406480263969, 133.751926535285, 147.227298147164, 142.447816890073, 148.514101013791, 105.728852447899, 112.467566638889, 128.747376037631, 117.788500404511, 135.479728947729, 168.603052204779, 142.057268993042, 151.615262264631, 126.221063426757, 128.93324888565, 119.941814712976, 147.178107451601, 148.433315943811, 120.269309319158, 122.75122728396, 142.354290880898, 158.417814749944, 157.784696663305, 133.135216396602, 161.129393066406, 134.619447483442, 136.286134777474, 126.17826729372, 156.293540393933, 116.921657871762, 128.569437933936, 142.539956835068, 117.003338138975, 120.82246249607, 162.390600141998, 107.404763665785, 117.985629788031, 140.143120951199, 154.214717021521, 161.218983484542, 109.980396400921, 126.615117959673, 129.328781323465, 102.41977217126, 148.656353330578, 157.207378422258, 151.989635637177, 112.090772815164, 125.834902687657, 147.240374771297, 145.808629308263, 132.828043660561, 121.379404668911, 144.208775972037, 120.254715307303, 122.468205008719, 129.71329915679, 113.326389309581, 139.531069318374, 153.180633383167, 117.30819263484, 165.507326311144, 134.806366206436, 136.354837745949, 171.92947970568, 142.165339618204, 116.886538144287, 126.957598121381, 171.469473522852, 138.294553840407, 132.931301703345, 150.914636743621, 83.9493437417948, 163.18166471337, 161.854447608037, 129.39121300483, 146.619168193165, 159.289550092094, 109.210043795673, 124.011034534262, 107.912991501766, 152.042246001303, 163.434167383513, 158.874284290984, 116.530921990369, 147.858399964181, 140.601209101443, 118.875563133585, 127.318755244557, 147.289669847381, 156.065113584784, 121.512137954908, 112.254382649077, 145.977674312961, 124.26308074811, 151.851861409076, 136.303233997313, 139.579588766181, 105.30587198008, 130.859544848104, 153.541007054292, 102.393075271044, 137.522038516404, 134.699048817189, 119.508982525862, 117.121610640936, 153.906555779313, 134.591149040221, 121.968569277092, 118.034427022147, 133.872164085264, 96.0292464104119, 120.474388167964, 144.678277229302, 116.272487646489, 181.226153988823, 146.495533362718, 130.109232688725, 136.50622339561, 131.458881100779, 136.21102702125, 151.363358097972, 159.958588417144, 160.891718389214, 114.619274106234, 169.662886856106, 99.7416775424854, 150.079144278149, 123.843183258638, 125.634426819711, 137.727583429549, 145.703408273139, 129.047805385134, 161.337931737637, 147.881730195434, 132.251336680417, 140.771465910013, 134.032245954121, 162.998327047119, 134.059288741779, 139.090191203317, 156.029600796582, 126.140304265512, 152.494332087666, 154.850649581456, 171.042494335671, 161.37178807148, 135.13221556556, 122.18346073986, 145.914750938832, 99.259419267289, 130.417147071712, 97.1481629557237, 133.980886497065, 124.362992794496, 128.559128659698, 143.569945051422, 108.310431113489, 113.637927507884, 139.994722230281, 142.53565417765, 146.4772841479, 112.810094722079, 90.0649208579295, 142.159933584204, 106.78521843224, 120.658039397032, 167.166654327995, 154.843908804408, 124.846397510633, 147.43768038715, 139.369311963443, 136.827105302729, 156.577150810369, 118.587233858982, 134.160894909826, 108.530543372448, 144.325676197877, 145.078643365843, 110.611049426849, 142.895412909787, 129.400519865056, 162.018676247485, 163.047754126198, 119.963485713082, 134.986936691241, 130.42044260278, 143.599467336051, 130.603353698576, 128.670945712157, 116.337282545436, 139.617677969636, 134.154288639125, 136.720897197825, 164.147504333354, 114.623658823779, 146.364491094723, 132.843979357521, 141.907505009997, 124.707160991472, 137.732548117844, 106.741115923381, 147.105317390519, 101.229162108039, 139.906361661362, 140.528388636085, 135.369124652395, 135.731401134646, 138.587167075483, 111.11216039458, 127.109876675165, 161.487118088812, 135.687564212051, 115.7610432407, 101.40447952163, 143.834553240552, 127.456406392115, 89.7234415398819, 143.352294598574, 137.24012272413, 129.238671857489, 131.563551537367, 154.919891193914, 114.551710584952, 117.887499224311, 145.4854972131, 136.62291924222, 167.253404695247, 152.982515789832, 135.654965582187, 143.761865412881, 151.22344794249, 181.094380468909, 146.345119437055, 121.197965147049, 131.86038676638, 131.18444216195, 156.390767932907, 122.592814139003, 134.736343224459, 137.339460837311, 147.065274443853, 141.999790179953, 138.786953203779, 120.297727120674, 161.754573264554, 115.666400213324, 111.801652433165, 122.169293382413, 138.022160144256, 141.595282622612, 116.919146309439, 143.543518570691, 140.562570590485, 145.138331910634, 98.6227304821928, 136.943475839837, 132.583644239053, 114.661811553792, 157.19191327972, 140.423159147396, 109.965487719498, 109.89317351331, 108.76982025406, 138.636089986403, 114.889098724987, 103.047732678265, 142.10647774795, 133.855639134662, 135.865701628943, 137.214589550304, 152.800778049654, 107.823312495496, 145.941635156107, 120.702130028085, 116.612848676161, 139.076181665507, 149.119489911052, 142.614287014429, 125.762213654729, 111.435746615262, 128.183757596206, 156.172111025627, 120.124743946316, 136.191855944205, 154.840132787506, 139.785648961904, 123.126631993186, 137.5532178209, 124.516983077403, 137.854950518225, 127.588929293423, 132.937532791101, 101.967228027864, 162.224715477694, 107.659266547573, 139.019842026664, 140.883401304381, 119.269052361924, 136.362956177141, 146.697973191554, 138.736318013394, 122.897328418322, 120.586112840677, 141.266135302395, 132.867712706591, 127.344390697785, 135.97490195582, 148.485174233438, 141.936192566814, 126.611032513504, 109.682858003719, 102.391323741299, 146.607916295111, 143.120042100139, 148.92594373988, 116.81036071151, 153.531408501865, 130.210572093545, 145.222256145749, 141.311144101636, 153.873262348629, 136.055242166971, 150.967786799788, 114.537833223215, 123.235338292422, 174.32342876799, 124.338232797024, 136.288012759621, 118.537200004565, 118.782017289456, 139.136996474664, 122.64248005335, 128.066255584791, 125.327901815726, 133.594479095449, 125.822269384652, 119.493685134943, 137.272800791008, 157.091597209402, 153.120889044856, 112.982317936705, 138.430687605327, 135.305425071844, 133.570950812323, 160.338661560078, 133.569055075112, 148.972048625422, 156.664225818415, 144.327372076843, 106.488855777093, 155.781086097605, 164.921281051808, 111.624950576454, 111.325926863, 143.290885398305, 139.002741159626, 175.164737668627, 149.715333327591, 144.188112641584, 110.321839147596, 150.040099545073, 98.3531382043473, 119.434186066489, 132.091638764589, 120.109300733363, 113.473718505288, 131.137860960738, 122.515278624616, 124.936888156311, 118.458439431968, 132.12487315483, 133.774120142438, 112.396822798245, 98.2170424722739, 135.275192224666, 137.031439574268, 119.209691484078, 122.478198219914, 136.096636886342, 110.5336151736, 120.372086151411, 144.778832398631, 126.483705554807, 110.274493353064, 132.410184025643, 142.089511411363, 139.360021775332, 113.556356695076, 126.070036751102, 154.235965383033, 114.414218062757, 127.826542936582, 131.647591262342, 125.256010417641, 144.386813798633, 136.65684517603, 142.953580443212, 116.023611924825, 135.328328653557, 121.318243163803, 108.028232123457, 140.489817326606, 140.153344045182, 132.908481344463, 139.786237632796, 144.051506137358, 132.716748733256, 141.791995793932, 146.744225349574, 158.915474188247, 145.132695095611, 135.905153428562, 154.464924431885, 124.614912693324, 129.369936593445, 138.73117746956, 163.241901589691, 119.190761942596, 132.75881027957, 125.946083564025, 144.346388717526, 140.521084046828, 137.374085734931, 131.320687446693, 116.700518984484, 130.622842650616, 127.933661203884, 140.066356384002, 141.869892689927, 125.687823203798, 138.362737861153, 126.522277245268, 150.510544647856, 122.751764918816, 138.501924330795, 122.699167281124, 97.9583479034144, 121.878109476462, 110.42198586768, 139.284045431538, 140.147663556307, 125.498734718065, 146.509502555648, 124.786045565701, 122.850662282194, 123.876398396318, 141.734623181807, 130.669521475263, 129.045198021783, 126.719961241245, 105.360297795837, 133.602765276069, 156.052511228706, 126.377106143292, 107.134172143292, 140.9354955459, 151.635640921441, 148.310007075498, 141.90451009578, 109.795405510212, 122.917095760649, 138.632053875644, 119.271544808879, 146.111908927438, 140.38798172281, 157.540582141104, 131.34176876039, 130.064698363068, 110.080669865258, 148.034749304271, 144.885958178813, 113.493529584704, 137.414503695693, 125.859303312519, 137.957286098533, 128.06624359626, 139.798033936392, 123.146301729369, 82.4964915233912, 139.939116819464, 79.6318672468025, 139.189962985838, 144.288121342213, 141.758920100874, 139.787293772172, 198.370222782223, 127.145632513166, 109.877937865484, 126.21581782203, 116.558694838039, 138.002919404391, 120.446622991572, 137.390822341946, 163.14689152681, 156.201820415742, 148.728477540849, 147.316358247875, 143.071165917333, 145.942449955647, 166.088176536593, 137.496067346704, 118.900723533283, 135.562375360593, 137.485508462237, 153.559755928587, 118.662520409018, 114.947434258329, 151.227998631019, 121.623721402057, 112.751561279076, 156.561472951902, 118.256566419332, 154.1835275074, 144.057100580492, 117.067470526896, 138.1495463474, 158.540416938449, 126.884884476005, 104.140640056472, 138.926539930526, 122.177530489246, 147.039431916041, 162.151045087499, 133.510376947872, 135.323489401454, 142.073408996097, 145.256582977514, 123.943100218182, 151.994467805974, 119.011732700397, 98.2463274727437, 129.969709096229, 138.969973502186, 122.73872586246, 152.043974736107, 117.492247643342, 117.693698351732, 110.677958608459, 113.735814366296, 109.565446826964, 97.4072737878736, 122.400466824412, 153.544230907256, 145.049702070966, 153.6921464849, 158.197651637844, 138.335773762255, 140.922024068963, 91.1099441787852, 92.0829032568108, 146.151578935791, 138.755257649775, 128.091796573381, 134.409313235887, 126.192239718401, 127.304065778839, 144.704503240284, 156.821367246203, 142.043090357571, 102.880697788993, 147.641059203617, 123.401957779113, 115.805788643291, 112.498830397061, 102.282096011679, 134.746413628683, 121.519599364346, 141.140657326917, 137.582732052677, 133.908471424769, 116.284549282091, 123.662196856615, 115.636056912166, 130.183831707148, 132.15601876437, 129.580182350102, 150.359187757354, 134.921710924216, 93.4125054105629, 116.78525488646, 138.45189429541, 137.138094726079, 145.965736913851, 156.294923511867, 112.279015769286, 127.267637787982, 115.955763857054, 103.178555149184, 165.314066361448, 118.855193655537, 171.4683568752, 140.832285985462, 139.104039264285, 137.905071154538, 103.539250389086, 126.518689010639, 101.355785450865, 119.069940280949, 140.538465035143, 124.432928240946, 156.627907067321, 146.115621973795, 134.743793764138, 155.113047580054, 131.169262449365, 115.314314339009, 152.653043679536, 128.365739105315, 126.709946525796, 133.984273744988, 128.232519548865, 144.172104015264, 126.283448822671, 114.747106942148, 131.348738292028, 158.48603010941, 136.531099599494, 137.836201980048, 124.846072536181, 138.186387978672, 163.50981519862, 157.278843805874, 96.3150133090809, 106.563808804097, 129.254728255076, 113.47940625083, 128.539811164333, 125.146536731345, 112.592775719199, 127.134988706306, 128.885214225313, 119.057557037096, 123.43949297056, 142.603955575801, 115.102097908719, 128.863752299861, 124.350145922217, 116.733185742208, 154.014684111683, 136.607200283008, 144.769436755975, 98.9662931132023, 110.553001768036, 96.6800496197185, 129.394941417067, 149.5064484992, 141.060732648362, 118.666938539609, 114.810359649633, 128.825190925929, 137.60225602139, 167.949774571254, 120.321343259541, 154.960646286692, 136.7087730791, 151.732116332311, 141.559008439547, 148.383711478359, 112.75620562894, 129.536568063717, 150.50873337295, 137.923965059366, 103.052889387739, 150.659415950057, 101.464613171846, 146.910717901497, 127.089306220608, 138.019256613035, 171.931701238836, 134.288320141096, 133.409131041418, 126.790136534875, 132.367227840556, 108.204700443456, 146.381043907542, 137.014954219953, 132.028237904679, 108.338981696513, 144.749606295151, 140.263456687033, 128.751862083732, 113.781406365672, 109.883997145987, 168.24046589647, 134.413826187723, 136.493661346932, 149.607997181984, 134.892762108243, 144.370786302589, 145.824675582428, 150.969218216084, 139.250448303379, 120.016067910855, 104.390062286842, 117.287404541821, 150.094096435652, 121.798357674894, 112.617204005901, 143.273949503436, 134.702444977363, 117.422625766945, 172.647881040959, 149.228997679629, 177.487195225318, 115.697039691559, 161.823866915981, 114.838442673331, 86.1973689782141, 127.90453396176, 132.871990966273, 147.053351312595, 118.652545745256, 119.759751309958, 133.882556422608, 119.770701492415, 127.638710131539, 117.181748013068, 127.921890137039, 135.358766026772, 133.07359642469, 131.794941983479, 106.25752905072, 113.188621206938, 130.547482279122, 142.203679105561, 141.522477508564, 166.422398464112, 119.129847468279, 107.304588896296, 154.417091400043, 144.706003673883, 122.207252995576, 117.651540999125, 123.99989090406, 139.049058306714, 132.649596093431, 90.0824204747583, 121.567028431167, 157.609426352479, 115.416582477767, 109.01545893092, 140.341964665295, 111.105870044153, 133.409418763873, 121.310514326906, 148.353279879423, 139.447820843068, 137.287650051894, 130.907139488617, 109.463857074899, 130.780414742315, 124.299622732319, 128.929460396672, 151.225120926791, 140.999473406963, 132.03045439988, 128.546956609893, 141.465581829617, 125.520209850244, 146.995302907328, 115.069495463594, 128.878848320951, 144.346942777892, 98.8298409952922, 149.389854009228, 134.113230420187, 142.71062109019, 165.269623079875, 123.242638379768, 125.977364794269, 139.385005251878, 147.405332041394, 101.189436159282, 154.291836569217, 104.310717548576, 146.153557599423, 141.197368191241, 132.822760603972, 99.814023901627, 132.391495665242, 98.6538611340721, 90.0877635960457, 120.841169371525, 118.209435340636, 146.72340562131, 146.628340236871, 137.55020246501, 124.328975619392, 155.284848891365, 128.818498766073, 150.949743259356, 108.998853108289, 141.472911433852, 135.441702506246, 137.544035626515, 114.734701094526, 127.461856465585, 122.851921349997, 138.711963387333, 117.384782465128, 116.735091916092, 116.004943201116, 144.462300961548, 173.28010405524, 117.845499015062, 116.824562648692, 144.461459636163, 107.797886171112, 133.56595536594, 157.12776338921, 96.7359239102876, 131.20143917956, 126.389322198826, 141.672396655342, 140.624604142324, 135.110542871338, 130.765239429651, 149.423501449716, 111.499116349792, 118.928825216649, 124.136629915306, 145.589478502607, 147.287677352655, 149.58573720529, 132.160023012587, 144.480391505502, 123.375143371956, 136.725681204105, 132.187711909642, 130.060607595029, 122.660534628183, 115.439853398937, 128.427508860758, 116.604451742683, 122.391248396331, 136.153166660562, 128.781023786553, 193.762642869525, 110.103514364911, 105.774796727021, 165.942438704843, 127.622511475793, 148.580419567928, 132.34568029524, 139.461443002051, 133.048155171375, 139.091199467197, 123.352315853652, 124.667259705094, 143.906688626616, 131.36512366411, 145.797707658941, 147.417485193947, 100.045692817012, 137.391937259472, 125.347117421139, 129.568073343199, 121.846176493821, 122.544632684833, 105.802281007733, 103.848836544766, 117.768475352561, 108.567381397023, 127.586050200088, 155.501802806596, 121.553378813963, 90.953003937452, 128.899669898342, 124.60139954006, 124.88099274814, 110.666586937571, 175.524775415371, 146.462213592778, 126.641452207398, 120.225559392962, 134.18564782104, 128.910333851611, 113.224352149379, 135.321637969904, 126.165366634078, 160.86916781145, 151.895705438454, 84.9085393623649, 127.999178832557, 140.104216933859, 101.189075497067, 147.669973539202, 137.698948116826, 105.188187683297, 132.605049068357, 135.985116106495, 120.325421323795, 122.200229361988, 124.061320400339, 139.970542757269, 119.47255638236, 101.97040576454, 145.085191844006, 134.458509139177, 119.057964265196, 108.92932696659, 166.946665290836, 127.686780714334, 160.621989847583, 122.634966148974, 137.606233384518, 157.802444163036, 147.552163143465, 125.405786081307, 133.902192237883, 127.825095640596, 126.880003121835, 114.509101240992, 125.131842503875, 122.23476930149, 132.036332644535, 127.97018050812, 109.580830971432, 138.099038044005, 142.6548162346, 99.8810929286072, 118.000014687078, 133.712186404308, 139.390845584383, 125.513843336551, 134.188677909238, 123.709139575665, 128.596973835524, 79.4142874260464, 143.083081079315, 141.586075762902, 121.212101607661, 155.680878329827, 156.149525683486, 131.956066141885, 136.565249536468, 127.196652218868, 130.127707164401, 133.003835551835, 132.896229559048, 137.735660845419, 126.397990634399, 104.534293911511, 128.307344968025, 134.779617614183, 108.466456445131, 132.514326883859, 131.192161688383, 150.619952571145, 146.539065690675, 110.497703167019, 125.953388223014, 130.000560978646, 144.017856819295, 127.049461809315, 122.44303615044, 136.577523758798, 153.544102439014, 124.234779716199, 122.926291875468, 125.352919355787, 135.576276767815, 179.907446559345, 95.8626332952817, 157.678247883855, 121.529896987846, 153.312775691124, 126.666922265461, 104.633826592284, 114.205171782053, 125.054583044128, 114.121727950598, 160.646569889668, 149.376303103795, 109.792869494922, 129.876537694808, 130.943274326395, 155.466344991426, 150.424203097541, 126.742223700681, 88.8519282858699, 164.107839792784, 136.800028703247, 146.141113760568, 107.50859709139, 116.285583094643, 104.152180961729, 147.422510057192, 120.020379327672, 99.1556113318992, 90.890470534563, 114.292455651692, 148.333648048576, 132.55971839907, 170.806539907425, 103.925246273712, 122.516484816224, 102.755343472806, 108.582313522007, 108.311102613189, 156.381272437737, 117.710193068995, 149.087721719381, 149.932250483423, 105.881458279824, 123.599213121867, 136.413944669176, 110.990834256791, 136.76640564422, 125.775182746902, 128.292896362598, 123.219883959483, 133.942075693173, 145.300779429871, 150.88398503493, 153.511082424847, 129.549324438341, 113.650907351522, 106.023349226994, 93.2205764604468, 138.512789734066, 112.676336685997, 137.878440763815, 139.661703670382, 126.695372115115, 138.2844273247, 127.563939861048, 136.335893104897, 130.15647680157, 104.973238994447, 109.194855477852, 120.545019801057, 114.877012927655, 138.708199632957, 156.988309349965, 152.709161393441, 146.890422249938, 162.856738415878, 128.644938127808, 154.608621515694, 104.888992994461, 149.673219301929, 125.369844602547, 127.214111542914, 129.561031598424, 147.542047241506, 124.388233757087, 109.629820035146, 126.645432330115, 154.697793848143, 94.8460272397676, 140.776595018582, 160.348798713745, 130.713061955149, 155.045962488078, 118.318076999707, 175.304892758847, 133.45144376064, 128.127388985348, 106.759894335453, 124.888710567802, 122.443244059823, 127.311547456491, 108.51219339517, 108.50352579122, 122.732557144867, 149.195530194769, 106.306958685895, 172.758334785406, 151.331209869014, 124.55420100892, 109.692901973064, 125.029800752639, 149.828510447316, 150.567287994583, 144.65520011556, 112.037605420192, 126.873190201137, 140.233148200309, 143.487595850056, 115.942145549599, 129.412219459841, 117.024453163764, 131.862183604233, 134.501948857964, 122.488605438304, 135.788440076001, 116.724810395571, 120.982016501256, 154.489750528823, 122.352319775386, 125.696649331691, 143.204476981981, 160.188612331072, 110.491567576279, 134.557952646278, 124.892860732584, 145.260451450841, 132.397930870176, 111.943001460214, 135.548900387476, 153.759043674182, 135.356678083954, 102.379785150072, 105.577567809938, 143.891650583495, 116.647802702561, 144.748170520626, 84.2837287929027, 151.315329211212, 118.079668852881, 115.854980107674, 132.897307322611, 124.616299103791, 148.639972164066, 107.973659950894, 127.797208905657, 130.323937652679, 135.812238553665, 115.173884869947, 166.123410977168, 128.464041241104, 154.671764225097, 123.061275139867, 144.54929494839, 126.45232047653, 105.50890826956, 125.518072953362, 124.901102157274, 156.620664563418, 131.777653063059, 150.901142678053, 122.587356508943, 118.957273628799, 131.841530348149, 139.127162687943, 146.600916881147, 103.159968976125, 151.706763786637, 126.812928429457, 126.042063978411, 86.6510859260131, 133.929994063311, 143.499898314773, 118.454854764974, 145.815675963455, 136.863731516155, 119.667616655777, 151.304696814215, 127.461821211416, 121.586096020131, 125.617083829322, 107.970706894763, 121.317583897831, 121.823939605464, 126.320370143631, 144.006549406544, 116.433034987436, 124.004192170084, 113.605491759821, 136.462137126509, 149.262235292057, 123.124709822372, 140.829581506365, 123.862530841622, 174.700133543529, 127.938265477993, 155.881414209854, 136.02854554098, 168.693515808442, 126.539344430641, 152.361558810997, 143.809818791094, 147.400844395945, 133.137109721592, 136.573861291473, 110.019466572094, 137.852063474368, 132.678271645484, 99.0128816939415, 139.143802695869, 151.370525220635, 104.399440693303, 113.55374283741, 142.874180719866, 119.524054923285, 136.250622026252, 125.676052627768, 137.783422164148, 128.7759997675, 135.408967787036, 143.025471782694, 107.801224857711, 155.064557017243, 107.156693524826, 141.547868051649, 153.336662278075, 156.616495015448, 150.192228488616, 124.278175471006, 109.343553950238, 114.914506666118, 126.568168292531, 142.102627697855, 128.854116826261, 95.6245275819731, 121.799106516461, 101.998509431597, 151.575219182333, 126.099094718039, 121.427613820625, 132.738214525032, 115.355699077237, 114.608740073587, 148.685077507824, 121.509914770622, 138.841658249269, 146.508614781561, 147.250748116399, 132.371595528977, 126.191916777596, 161.149568149857, 126.34698075391, 114.176279420613, 110.656965226836, 119.515474280178, 104.584177987903, 128.720914427849, 144.587838058639, 137.339960689377, 127.158461326454, 117.438327332429, 115.481303084799, 109.001234574956, 116.443574044818, 146.427799400441, 129.188493539539, 113.542894485972, 159.080533425304, 118.681019008567, 141.338438423403, 113.460492473701, 133.435131956682, 115.143814571177, 123.503734791031, 132.027372705102, 128.928912631457, 117.196724496982, 145.653176030735, 118.771829642217, 119.834388441285, 108.277417437558, 114.284742924153, 157.48025533768, 111.193874685112, 131.22882496833, 115.643113729036, 120.284116799108, 124.908817143441, 153.013286615657, 154.541655521468, 143.330916599163, 113.562760722927, 111.09553630113, 140.609563733014, 120.488712417273, 184.072543119735, 154.992830858668, 131.678821456684, 119.446066808647, 163.158116055553, 134.101268953739, 114.225153744783, 134.354979489939, 100.170945715237, 132.095364304761, 129.532008254008, 103.333057820845, 112.214677089755, 111.740031667923, 137.114069887337, 135.862472183019, 139.034628386197, 146.343944793962, 116.381657492463, 115.633482409769, 123.004608230949, 120.631713227578, 158.198083802317, 106.199800757055, 153.187524259838, 142.064468953164, 141.495846314041, 150.070058891548, 132.315277270036, 157.585018744679, 112.332001211473, 134.618665655451, 98.605335425925, 105.139572702767, 137.019053029674, 170.957577091746, 118.432082897566, 130.210507725557, 119.621207866075, 119.681027442351, 155.945755253851, 151.459010034946, 120.8449769869, 145.599655688092, 127.793982269882, 126.310062025776, 136.856431783035, 150.187795069192, 130.991114973626, 127.748347058653, 135.369172162839, 112.490420766603, 139.141307121227, 113.477845345562, 141.015677684029, 145.657059443771, 119.092586306433, 118.365684195033, 136.074418085738, 115.672553369049, 121.992420442505, 159.683240725219, 112.015000724111, 125.83362925143, 145.36132074542, 143.691628396121, 97.8730978793859, 110.857148923061, 126.755329378464, 97.3819032263637, 136.572890862011, 159.840873929288, 122.133155320387, 159.480681097358, 155.677903066515, 121.075904875267, 129.517062780398, 97.8037410013914, 125.220877205608, 122.935851982322, 147.490603610587, 135.525918828915, 130.512035276863, 111.976759887994, 131.382983004853, 145.603362804992, 117.131500778294, 131.453409175046, 147.644620348564, 124.539000707167, 122.529003189597, 133.282568810052, 135.259586956197, 138.327551277385, 126.599050360223, 127.868345253383, 124.978638273375, 125.879038679909, 149.825342487551, 110.76729563432, 106.764471029396, 121.388912537079, 114.327232122805, 144.839998555358, 105.208125204639, 132.865376666536, 126.681178788092, 149.588472210191, 121.779967577026, 135.533323667172, 131.94378591167, 115.178729943171, 139.990201455338, 154.967371228372, 131.392387168589, 111.80789614115, 121.501880209713, 122.733948023755, 147.171723406986, 106.317972417944, 135.382324998673, 131.342890522352, 136.70670866902, 109.194130094678, 119.305064517313, 112.605421716033, 124.789707108768, 135.663412382061, 146.195703330098, 139.850606807143, 164.786880731258, 155.659011100157, 162.966724675693, 126.122882654346, 156.086845857008, 160.614750937757, 137.770831855688, 103.34887417638, 131.338438012665, 121.781409357583, 141.926314034631, 135.415879647581, 99.3400879362391, 130.052940939051, 171.645553696391, 124.93056536175, 126.923364874697, 109.297783510239, 136.038085182893, 129.405622958101, 117.853528419982, 151.987339524716, 99.3162735214264, 136.170977086948, 159.035478288896, 142.659684392703, 120.213615248749, 122.467991142892, 113.081942885432, 127.065002157548, 156.104120053972, 115.890644730109, 136.558364973304, 140.707638862736, 146.499374767118, 109.158946343227, 119.059053444888, 111.872263281776, 112.898483956855, 142.803192782647, 83.5163073177236, 171.672537132012, 148.087006025371, 159.335977496789, 129.509286716176, 151.715327660771, 98.1884585540248, 120.940251225318, 135.231925758278, 141.001905841155, 137.592407338913, 124.750780120646, 131.979041873957, 145.52860964379, 140.563121632224, 103.681440010419, 137.020913108974, 122.24424399505, 129.82650499257, 144.684627778113, 120.158135232302, 118.763355881268, 137.552215848481, 129.346070647359, 143.186775221652, 133.206654545069, 139.235158728606, 137.233256215289, 144.697716443458, 123.258875065983, 116.829884158371, 126.95860007504, 106.4481045318, 112.556642092848, 143.611837875658, 139.480666979893, 102.757237310494, 129.645239431451, 126.99813131082, 161.889259668348, 134.350480748789, 112.170549128334, 111.052245850883, 119.368347648832, 104.858689675747, 139.233775400652, 153.984659825501, 144.752149561482, 137.536956871479, 144.461251389846, 127.11387813866, 109.42242897864, 144.169430687459, 110.526732262111, 144.308059073923, 129.212220499071, 169.437969520347, 131.911107205187, 124.914452879181, 157.560683161753, 161.335124801541, 127.377715784682, 148.371779488611, 155.757096388537, 138.804745889991, 138.799104137583, 155.899340022156, 119.243656929909, 129.146637936526, 109.744003276581, 119.891607472691, 115.056630380539, 155.085224377313, 131.552263028146, 96.2430103340606, 122.881270541053, 119.587123836578, 152.508000812492, 175.023405365598, 141.327028783689, 143.622758716346, 123.421650709789, 120.140213995102, 118.521458637052, 120.386901588286, 135.242022889316, 127.995882313829, 135.493438489325, 158.951496619743, 135.85245144811, 127.61339538387, 108.317536134116, 130.400333328401, 148.638206237979, 142.267754459015, 117.185207423785, 118.469816066274, 112.041015644099, 120.415272994855, 140.745484688555, 130.173707920756, 129.421520309106, 116.234823471464, 150.809363231755, 134.63055424278, 137.120713141545, 105.414992134655, 138.193872691541, 147.30611719396, 111.355100912377, 139.568440717148, 99.7598592122744, 147.611385450982, 135.040058004269, 126.907263118787, 110.76244045751, 113.612389239298, 124.410912903471, 118.189948576453, 158.34501257203, 127.883943277362, 125.324717871768, 131.751464035307, 165.875599463725, 130.445370517394, 117.118248479652, 148.117199621394, 139.053070817863, 132.240342618404, 105.371957606433, 115.842851872666, 168.017540764734, 160.086730322237, 113.333187105084, 149.465461168856, 127.885648722473, 131.125465925354, 162.767237349002, 119.253129985586, 129.903516715922, 121.314703451583, 179.257549690687, 149.283803039201, 149.461076305349, 118.316864984523, 124.684800682119, 123.416972690481, 118.958037437289, 126.333579839007, 133.615454171448, 144.509047591187, 123.640084284377, 144.19829882015, 116.995707327982, 137.460348380726, 149.207613587827, 141.07146661228, 133.193671793851, 148.064559609376, 163.568649665491, 116.423353492157, 140.724857176439, 101.769867844583, 137.304777431584, 124.377582056601, 135.716677122122, 114.75797778633, 151.514826631641, 137.820023774289, 129.397770555246, 112.723341679638, 100.548239883376, 83.9414145186065, 138.843682381808, 126.901533818981, 124.765037746551, 137.902019419681, 140.323408241854, 115.58683648799, 116.771091035791, 164.254194166285, 118.593058962146, 155.762548480746, 131.788641754488, 134.467879027329, 100.271479206051, 135.747582124059, 156.801392608329, 127.123858431454, 138.696335152861, 150.054053201359, 134.308311628599, 140.176140350424, 122.655832779523, 126.052620454589, 135.321735686652, 153.15978028597, 117.937126448873, 138.51285451368, 117.599536725851, 134.907396925757, 120.380973129424, 149.41670531647, 134.309361021281, 110.405543961926, 105.77996976428, 120.136824671405, 143.042758668066, 120.790060902004, 103.075430088794, 114.348117694695, 126.565379065074, 149.631391023678, 115.553992900556, 124.07855314497, 141.491395419276, 120.690729044913, 124.198640035007, 126.4471985256, 121.411654416802, 141.026231719937, 124.45927642532, 98.703031246106, 118.413425712106, 156.216302192656, 107.144646423831, 144.447967053589, 170.342444528084, 142.203144505353, 104.08675212492, 135.536399577699, 129.033222030119, 140.847728292638, 105.763711384389, 155.659103155216, 164.898334118263, 105.058028824509, 138.217450123336, 142.604411082895, 129.449397720071, 122.602957618918, 125.544766230788, 150.83911658707, 182.357197740841, 151.215444854927, 129.794109673897, 141.303791480103, 125.287114986175, 108.352761094609, 120.024616058019, 143.198135927993, 132.662459453625, 164.774452428753, 90.7403690351823, 151.468200820423, 100.028305408083, 99.7349544610535, 124.829410350361, 142.287034395828, 123.806174582756, 134.405002489637, 117.174769904275, 142.497725664112, 126.792685752547, 127.965000793311, 150.597758266931, 156.03297459011, 125.719580549957, 125.414441646052, 119.005148806428, 145.987124984042, 136.01274873205, 166.371283415473, 130.486415703195, 136.48940230888, 97.4814902406514, 154.745453980529, 114.535835991915, 140.725759580528, 114.775894564298, 111.046426465232, 130.845189565461, 139.096061630818, 109.363904189369, 130.424455151637, 111.142328327104, 135.389513796785, 165.32569014739, 96.6637609848408, 154.988645051484, 148.560143106447, 137.513835129662, 154.130232133305, 127.846963328142, 142.073499107636, 121.711333878162, 132.299818104004, 121.58289798788, 112.885956306635, 122.186234132678, 117.886836988675, 82.7636646869952, 100.086612660684, 158.433382980887, 117.113500325879, 101.355468440945, 160.791814188205, 121.548744442553, 147.086437910508, 119.729175731794, 116.524185025577, 116.105747350955, 123.246284428119, 120.427412848923, 151.25425695828, 129.082070026613, 141.865311714032, 119.681523459588, 113.970371642146, 150.829468930157, 124.826525821145, 128.575618504459, 101.729683753413, 115.166989006582, 137.994422655456, 141.247382207434, 95.4444259127078, 133.675069885811, 118.022443961231, 146.462738408866, 136.169631157584, 104.447667683152, 127.189230874021, 151.283889569742, 153.852320279026, 117.284283288146, 155.938049482287, 130.410166460775, 129.885705567722, 131.808700673346, 152.729721373711, 154.963706341195, 111.605669323434, 138.298154409375, 117.350479871058, 144.065291308257, 132.729249900433, 135.906102613816, 171.85507794412, 90.3352043621396, 121.360641646742, 131.872164272194, 131.557800001249, 146.674681607125, 138.177641699764, 115.555595130467, 139.089586320258, 132.73452371848, 112.813388311052, 117.190486334637, 129.185691732454, 163.113258470148, 147.830041428013, 147.672472833608, 146.70061649464, 135.531631864297, 141.60458692628, 161.610738651385, 119.021527625403, 163.07083644749, 150.657274299479, 156.228196510118, 157.45722313104, 110.984382530836, 135.107797461377, 131.193618606878, 121.060711611479, 141.885922264127, 127.979833882919, 104.71872409902, 105.217576686043, 102.892387691125, 131.135206892168, 116.777062794993, 103.32319284068, 131.26976870148, 119.144842486375, 130.572779704226, 124.367685508065, 125.817776979087, 116.84876859911, 116.308863199697, 116.766403266831, 121.416538547949, 136.574411553392, 121.046024044853, 121.842650006819, 127.880995159317, 138.274923422815, 131.12512884794, 147.764952920775, 106.933667064461, 101.488283274832, 146.828857707615, 142.771359848794, 152.393157771841, 113.352938442295, 98.6547721005291, 125.735447771367, 131.460830919886, 113.412303118717, 141.823506606504, 138.603774322908, 115.999649988022, 133.798702346955, 114.254417886714, 128.492563863027, 128.113489789781, 156.954624408642, 134.33821372323, 116.479057151147, 97.0970512341479, 130.655913538902, 139.855773643581, 132.202458852365, 131.076650907939, 109.360987160845, 135.622622511083, 116.298790606753, 136.506718955331, 114.141406503506, 145.18171648329, 170.672976537604, 128.040828105172, 131.521118979042, 147.558228526224, 96.5720984429587, 139.803439130321, 148.550874240455, 128.791566611451, 102.883628051012, 149.730861135536, 134.332963951729, 98.7978341892524, 126.283078798351, 127.56999528865, 115.221208947856, 123.921293843048, 116.211733001013, 124.204194668013, 125.800238385217, 132.462697316567, 157.955138346487, 120.800038223474, 126.009498574586, 122.716229281484, 146.46857243758, 114.892531438687, 152.109642054362, 169.426231948772, 141.503294099979, 155.139383302542, 160.879091054383, 140.059857545043, 140.649224739124, 138.544601703258, 162.102609157033, 118.757633984683, 107.701797387187, 138.443338395042, 108.569393837275, 114.561533870716, 158.523183821982, 101.809309997849, 118.569772923237, 147.983454042068, 127.505709187538, 137.10311933483, 170.210119608844, 151.815206681107, 119.878158724414, 121.022133120435, 135.818394263844, 108.879657672764, 134.500862004206, 122.922239790271, 134.676155660209, 127.087015706086, 131.930237786971, 113.713372381114, 114.295406373184, 111.227727884046, 103.906555951257, 126.811295619784, 125.90391217275, 128.804184781259, 126.414855586876, 112.224134685111, 124.55530320747, 120.049535679423, 132.775195302487, 152.616065172471, 126.712522306899, 126.711865500492, 142.6367577747, 131.346163991453, 154.798808479476, 124.376077286502, 141.065781855238, 127.169947900227, 163.806424958154, 138.707877438537, 147.882362011321, 133.271564325988, 139.734360971851, 101.476213632416, 130.296719375542, 116.249152591313, 176.343834026868, 128.386627287887, 135.40029062669, 151.853047201365, 129.762069181184, 134.768227804182, 127.801639295177, 116.754613171012, 130.585108806638, 126.062664792757, 114.476594048627, 121.908179197869, 128.744991445513, 143.339095432291, 137.49321415418, 158.786931645641, 119.121984819149, 162.602868810131, 117.325128413006, 127.868260316284, 135.454507379038, 137.759143404418, 95.3468834086082, 118.771434072322, 127.135430526745, 153.318469059584, 120.578888434472, 138.252744761188, 153.086879884837, 152.025927347895, 129.651330831073, 120.702741945422, 122.000493612524, 159.848751614049, 136.564749532671, 143.372386874581, 140.723139436648, 129.884617330041, 127.04494357437, 111.308253199127, 149.177785292612, 139.047257367747, 115.107276446545, 139.832965940136, 142.21430373786, 124.015384018212, 135.142660204649, 141.258749236736, 137.510816831272, 134.304446081506, 139.264152142701, 133.831926166941, 113.869910487015, 121.541927083302, 127.744849781233, 119.345777348462, 127.301941733471, 140.36752615508, 108.394411836225, 126.605309027378, 118.789927411987, 128.406018034533, 123.471092178717, 140.218988638847, 109.495426318916, 133.199209991728, 123.876839968778, 163.235635812911, 114.168804267719, 155.447931275081, 113.778846394082, 140.090292173974, 143.98656273361, 139.264017235124, 125.433752635717, 149.868955026054, 135.703128455028, 162.569746941928, 111.9783348729, 178.458047441503, 132.217388227736, 134.788853592712, 134.014720472773, 142.951546430362, 135.273877525033, 136.498191937964, 131.24697169147, 132.153561609941, 157.339281128048, 114.17720787761, 105.899780344448, 144.728315345873, 130.915664646028, 130.318337500998, 131.193551233402, 105.72096674357, 122.611084729447, 117.203873399906, 170.324098528709, 141.722790935091, 140.919264595469, 125.145327799596, 122.938909770258, 134.045830852741, 129.435449778281, 127.399493478778, 107.646224160822, 116.334229061433, 122.228496563528, 138.821666565594, 117.20616809719, 112.868007003998, 140.978663974251, 135.90248877704, 135.397164732781, 134.966537242605, 144.174259082254, 118.531934981027, 124.125317522364, 130.176942505752, 145.599072988861, 118.117558176394, 131.746917877989, 139.312767140354, 131.972449945753, 160.153285033776, 146.95046753611, 116.025068210862, 107.063725688765, 118.541647133077, 128.691666907948, 138.466163899976, 121.909843711107, 169.281260428534, 130.822457667607, 122.984722255975],[343.889122106905, 346.500891313021, 350.194331022711, 343.424625112805, 347.152961826367, 343.569860898926, 347.077566212286, 344.723648333068, 344.78363301522, 349.466900090683, 348.278895072548, 341.28677995107, 344.222375893569, 345.088923423451, 341.145113628068, 345.941764782877, 344.789267512137, 347.423791424453, 343.424945109425, 341.036581023834, 339.767004362862, 341.682871902306, 345.415660681645, 346.441226650435, 341.042158909156, 347.574749085385, 342.276961106324, 341.817319711879, 346.540335035269, 349.260089480848, 351.08270258705, 344.669905796488, 343.499266746878, 351.939499585127, 339.240666641668, 338.179411321038, 346.485114621849, 345.9111044234, 346.446687034205, 342.766158021471, 342.740895974844, 346.392145230945, 344.599980004539, 341.401348376327, 349.201438870759, 350.345187557384, 347.794163459802, 344.395535614728, 348.664085259644, 340.685818796926, 345.517034466427, 345.714634897627, 346.01272926098, 343.750983159012, 340.766070348325, 346.087103282209, 347.674850376685, 340.629671769483, 343.356442714823, 341.831557732002, 340.789048344227, 339.427152585518, 343.756355459536, 350.356281139065, 344.765272732961, 349.522008282758, 338.949847439543, 341.025434179843, 342.462236781244, 348.020249573535, 340.934854280328, 343.600966040276, 337.88169311443, 346.016013452041, 345.318808282806, 341.242848699491, 343.879976031687, 344.013792507042, 347.594217360697, 341.860918707882, 340.038986215999, 346.051653936857, 341.665276111081, 348.474698556505, 342.720425046913, 344.621542571998, 342.210759885271, 344.535103144203, 342.378493604264, 343.220481779166, 343.143478478306, 340.711710341674, 342.321853476478, 343.50137500257, 342.423410490277, 347.623376320136, 348.020683404543, 339.965256535213, 345.527038482626, 343.072720333948, 340.659891461819, 345.200013566653, 345.985733118068, 342.026045548528, 345.465434974947, 341.785238782236, 346.119151859107, 345.871835598838, 342.51359264548, 346.233378373617, 347.070934846501, 343.911279419037, 347.311270589632, 341.616845986106, 337.807842534857, 348.407523364455, 342.472418328724, 342.150311965958, 342.035874912585, 345.069981546935, 340.700157472793, 343.996059236396, 351.372780351043, 339.162467326546, 348.103612482964, 350.186821611976, 344.909099396945, 346.361709899395, 343.965192213985, 344.548425625784, 342.485037253147, 338.440905088671, 342.753038899237, 343.982814480952, 349.122463158341, 348.269281194875, 344.858851868865, 342.427682960459, 344.864008492937, 341.610582099972, 347.49957158061, 347.749219214876, 343.613158884041, 343.270764148833, 345.687299810541, 339.859228277239, 342.057046597409, 338.73793755154, 344.915408206718, 342.951381901929, 344.373061567432, 345.710234044208, 348.265064306343, 346.102327702354, 338.731132018369, 348.299277967231, 344.730387429227, 341.450522502444, 348.46583928452, 342.432846336512, 347.058414665004, 341.367371719108, 345.574342088322, 343.018702307346, 341.893874509141, 342.528550748964, 340.391045675232, 346.241947947097, 340.406307144578, 338.981085480853, 346.342346630137, 339.700894805208, 344.531144011174, 345.394678913367, 343.535812610307, 342.455421666886, 349.637747974989, 345.811979205305, 343.281056990787, 347.371598216889, 346.580303247414, 349.124826255709, 348.475733428081, 345.191014625129, 344.329735188492, 340.112748798949, 343.140446090488, 344.279616593166, 338.143945791618, 344.265892982151, 344.699437105798, 343.196607214043, 345.909522350652, 345.53063744205, 339.147535068892, 342.78869608494, 342.950071144948, 341.81562654341, 342.900731210441, 342.971805221007, 343.361986288496, 347.551677040894, 339.070533002484, 342.297011736999, 345.491224100259, 337.813470054661, 339.096255679129, 345.687308723069, 344.675669140095, 343.408390455992, 350.50212827894, 349.258470161225, 345.334544676335, 340.011805127081, 344.021617375617, 340.445509741847, 344.703597941034, 346.287572509881, 346.863562185916, 342.658726550028, 348.843313079976, 343.563769031661, 345.035139511668, 341.920515118194, 336.305292243886, 345.511828488988, 346.731296656147, 341.634119267593, 342.372877484988, 348.305067233911, 338.971059241881, 351.614480871526, 339.965532664292, 341.865981204231, 347.310510633188, 349.375029768601, 343.042815495824, 343.039376009231, 341.798052501062, 343.435231542242, 346.222719331253, 341.277791684405, 347.739501910344, 343.102926996795, 340.636631650966, 343.673227004539, 348.918275405003, 342.909657717957, 347.905469616313, 341.388578065932, 344.206844152535, 340.435833980498, 345.26703465609, 345.160773008851, 342.404980394358, 341.710432355887, 346.33902108487, 343.702087721105, 348.416315474118, 344.043734077062, 347.935002738849, 344.540081492755, 345.317511251321, 341.450933634005, 342.472258097465, 337.275607407639, 348.023088162636, 342.591450170321, 346.029351443408, 347.908599964592, 347.382760617306, 344.662977720522, 344.578605272372, 342.239260915026, 340.553260625055, 341.449740882001, 343.924210544049, 347.84364980426, 343.535273294739, 339.017738255804, 345.569280838657, 345.347745068754, 346.421324218081, 343.053971914102, 345.963276803138, 344.722601875158, 341.676284603001, 340.555764301987, 344.309565418884, 346.877996923755, 344.544399045888, 349.99663344254, 337.693577263861, 343.711581732499, 341.796059644003, 344.939055515663, 347.784239158228, 341.771167887744, 340.427100468536, 344.960298701395, 341.927704062976, 343.139227929669, 341.294824048459, 345.047015369344, 350.384977618047, 346.004091181651, 349.121178417586, 344.601950766518, 343.936851595187, 349.455619440571, 340.499568766589, 344.584343823485, 340.574427493664, 346.675211243474, 346.710574562164, 336.77431669788, 338.563568885613, 340.030383396519, 344.738336223653, 343.044977314535, 347.399357960645, 347.48694523343, 346.825524094009, 343.530746025006, 341.815719202404, 347.675848959498, 344.340383392188, 342.266203592963, 341.696819077608, 344.354793739365, 347.861789300073, 346.165101821069, 344.933012862786, 344.81080118038, 341.626152818427, 341.876921357967, 342.642978672104, 344.802868775215, 342.87830627086, 341.423288416627, 341.658314912107, 342.921926832961, 348.630396994483, 351.908060795078, 338.330022232025, 345.197638763984, 341.275068889308, 346.255992070018, 341.636952440761, 337.719211497886, 348.317618521675, 347.084538508724, 344.511371269388, 343.566531218567, 343.976708346529, 346.647615023961, 347.796999614304, 345.308291525543, 343.180023474768, 345.643248123959, 344.562633152026, 340.216421148145, 343.031063645244, 348.478233807269, 340.61531191863, 339.102483415139, 345.949389004126, 340.259429982062, 343.378739358763, 344.504224536278, 341.821304356591, 344.052692267914, 343.10550342784, 343.693695570727, 342.432215290111, 346.287011247635, 348.776431035941, 344.729447731185, 343.283052696075, 346.85399183703, 346.611248184635, 342.562287794593, 343.207750686424, 344.836128173391, 346.605130869364, 343.666606130542, 340.419840683373, 346.919184383325, 340.641724850945, 348.463440669521, 341.902702897379, 340.162868836202, 343.002685103108, 344.772545226149, 347.746294768658, 349.862633272081, 335.746917275095, 344.053586685659, 343.307341566687, 347.923005460964, 355.64055348626, 345.827064178835, 343.161085701549, 341.625682282218, 338.129866720408, 339.381862480591, 346.730755475269, 343.885702001717, 344.950075431826, 345.458887651474, 340.954112844361, 344.390042105686, 342.824005964388, 344.234083559606, 347.524980882109, 342.170438640751, 337.416369076105, 342.911502365585, 342.707418292274, 339.565551799074, 344.694460178467, 342.420548482814, 346.759180360678, 345.256370937841, 343.539222705682, 343.142886495657, 345.959227415102, 341.727306407668, 348.352090705559, 353.485773133496, 348.336515102293, 344.731585959067, 348.318934299697, 344.827128449905, 343.843215287833, 341.386802155551, 346.119868866375, 339.160379256526, 344.504368082027, 344.430829717572, 340.493438650097, 341.488440734346, 348.689948672039, 344.181351980225, 345.099505816755, 340.434440095679, 343.767422404027, 338.18030791772, 341.129066876096, 345.10976429555, 342.211625004061, 342.454795181608, 348.026000920075, 343.766292014866, 346.581637898874, 343.921824216575, 338.373339161718, 346.936532624963, 345.624542391322, 345.639995621815, 343.893537888617, 339.041857302491, 346.269099568027, 342.29403237119, 341.391976851658, 345.872029532877, 344.987093486001, 346.034408925522, 338.175525684478, 344.334272022311, 345.198612131569, 346.233166025732, 348.32643113845, 343.118686294933, 345.308006523317, 348.758249468434, 339.010208821488, 346.927750528093, 344.392765589164, 346.443974533632, 342.578719651506, 344.46549088184, 342.496798959571, 345.557580363647, 342.405812434547, 343.26473665461, 341.685481371071, 341.668033783882, 342.358511297677, 341.351195516087, 345.551320046667, 344.434610029215, 341.866557583083, 342.280882579422, 342.825587011475, 348.393287838426, 350.927411164109, 341.93300173163, 349.092295567432, 344.448558744073, 341.318778885051, 344.262919771002, 346.783896776442, 337.659525055038, 338.252955153009, 344.923715630001, 341.952893889483, 338.558523501326, 352.432035816928, 349.886939913454, 346.354109930341, 341.775227095833, 342.115697407384, 343.28823348477, 338.505483731069, 340.53152689816, 336.75369413764, 343.105154357165, 349.195405165638, 345.588520196624, 344.293294216484, 346.75897594485, 342.096439297971, 342.01083362906, 345.483854362385, 347.243660279642, 345.298477191935, 347.188388386687, 340.467256118783, 348.668884341639, 344.291260613914, 348.52303807595, 345.644657107069, 345.241000151557, 344.136128378929, 345.324869306108, 343.055861249241, 344.778023162099, 344.415212915876, 340.032085097423, 342.510291743614, 346.694786319616, 341.784576780509, 346.446399705169, 347.500998857816, 345.511066984788, 351.211759111306, 344.746694682465, 345.632509084385, 345.022025243262, 344.242300420852, 341.110515350905, 341.26439623365, 342.301531065988, 341.948928651187, 345.139582089434, 341.982981036923, 342.885297101187, 344.28011816073, 345.799031041198, 345.674083761005, 341.112655814671, 342.980942812164, 344.464923133808, 339.206327689205, 343.633603484679, 344.836323602622, 341.267126304521, 347.330559469309, 351.104159480999, 344.612731510857, 347.568437037914, 343.426235073277, 346.106816946071, 344.071098121326, 342.667397019463, 346.172552029249, 338.715120739762, 343.895462418924, 340.682723392146, 338.536947703512, 345.424519760013, 340.296100970092, 341.892197986111, 345.617747772241, 346.135326531716, 340.836215095598, 344.244141835956, 339.988825831555, 346.578341621214, 338.085890385466, 345.126967512656, 342.292663842591, 342.024588064652, 345.185808187692, 340.082852989031, 340.29110686743, 341.548120323157, 348.369853498608, 342.474545282387, 346.550783297458, 346.469636329175, 337.809642191459, 338.917232931291, 343.846670496871, 343.010372581339, 347.93630358777, 342.356012358998, 341.299165691791, 343.150782873506, 348.370842604518, 344.878008823689, 343.387363707516, 342.838364921432, 340.789696916573, 341.804983961007, 344.963246735933, 342.803897888827, 345.718792047936, 340.149986905666, 341.393199723255, 338.943944080393, 346.760615611907, 348.76301447132, 339.831264776753, 343.079000519253, 341.869888294563, 348.91813956508, 343.840272393662, 343.566786581154, 347.991438368307, 344.647407889667, 338.757124394781, 346.427990875077, 341.347920934974, 341.979842275706, 347.127865054761, 346.630136999894, 344.944735713594, 345.252947916132, 346.636675832657, 343.181743064036, 342.555502723778, 343.76585114947, 345.381470120969, 345.124140409161, 341.967856804979, 343.353580661354, 349.370770778142, 341.856725627431, 343.186136401626, 342.055405873228, 345.596032442968, 344.202015238957, 349.975384296306, 346.932972582699, 343.836930830003, 346.477918728302, 346.424837530102, 343.838725546224, 345.065249853162, 339.794173688494, 348.412587738766, 346.410829759206, 348.661684407115, 344.346797886293, 338.611022091094, 346.627524410018, 339.685220128127, 346.376612625681, 342.54745034553, 343.62944687688, 341.452466210257, 342.468075163918, 344.555457990352, 344.095138138302, 340.287390191528, 346.051013947591, 341.66931425915, 347.358822521775, 348.023705159198, 344.503127707688, 345.64108116303, 343.154694484821, 343.278388316247, 344.143774717191, 346.058508533048, 342.458922772187, 347.266256864744, 341.308280207222, 346.093172252537, 343.545740041201, 347.596487975864, 343.462279880344, 343.930669500593, 344.961140250612, 345.69276297033, 346.338099230194, 337.669449977167, 340.729696395413, 342.506766545257, 344.644846683288, 338.780665221297, 340.999939699534, 345.503298479796, 342.200925304364, 337.293651183824, 343.245064776637, 349.598049010959, 344.624636777823, 343.514441175806, 340.718977884887, 346.887132447128, 344.600790299916, 344.891376498724, 345.817112330717, 350.329820213586, 349.379039068321, 343.578723146736, 340.80128618307, 341.879952395049, 339.526809991799, 348.208911932158, 346.401209902795, 347.314015043545, 343.289505505186, 335.894576036817, 342.28783119599, 344.631449399706, 338.905520030545, 344.280897014612, 342.740584313959, 346.824715803014, 343.382429719099, 343.156488115583, 344.033160066103, 346.450266699085, 341.571317481511, 342.550312140543, 338.902929657277, 344.36890745134, 344.950495328375, 348.11786182793, 345.224394500002, 344.463802496908, 342.491565068028, 346.573035055438, 344.650743786616, 343.059825049141, 343.761820057063, 345.191386907917, 346.001402222688, 343.164536283521, 343.735585645351, 344.219125953388, 343.941008663984, 342.753115562131, 345.717018110783, 341.410814867036, 343.479481591106, 344.255936800657, 348.728152050592, 345.733966588744, 340.425624407403, 340.064162470722, 336.73132701328, 346.815947366799, 343.336793540141, 342.859903931565, 340.784794803797, 345.987676998895, 347.635332705968, 344.434826437599, 348.318534606469, 344.260933091137, 343.129595612692, 344.881063582483, 340.598468299395, 343.245377116543, 340.979511896167, 340.313202714147, 342.730898153227, 347.763566405716, 342.228740728387, 342.717883032975, 346.532965985508, 342.90442780786, 348.50131447604, 346.418271459719, 341.689898382383, 340.202054814195, 343.650884632336, 347.516914190789, 340.952010701032, 342.962725434419, 340.129772696851, 343.575965417924, 348.322100473336, 341.414087167317, 341.774953965522, 341.8624997015, 339.388349096749, 344.230665989332, 345.536137530767, 347.590762819699, 345.150959008971, 346.215778929169, 345.505810225905, 345.930464244572, 340.308251881033, 345.724766073435, 343.684512815143, 340.41184268798, 344.830891288071, 344.810059303262, 342.059504463257, 346.421434289575, 343.323465620002, 343.04790246489, 342.425110600548, 345.871048656288, 345.654640503977, 338.607864277976, 339.187461027423, 343.328005064387, 345.337161374902, 341.597914991518, 345.999537937523, 341.117158999, 340.399791850271, 337.224197086403, 340.692758148745, 347.78912213587, 344.651338971059, 341.045069448789, 342.003239737964, 345.795679994101, 343.730267057283, 341.320168099213, 342.332756770722, 344.347030514793, 351.629203639639, 344.249360139743, 341.498536723615, 345.928068450567, 347.75623122537, 341.683853975598, 340.599520099472, 345.395975364861, 343.590344025011, 347.283594175882, 347.411280147948, 340.646185476589, 346.177944370255, 343.545470761062, 350.834490014337, 341.229493699329, 342.426656869117, 349.548387972161, 342.075933768488, 348.242920761902, 345.224986372305, 349.761799699988, 343.448931587185, 339.818076001452, 342.690180840963, 349.675244324102, 342.84394869228, 341.147458974125, 350.165250448591, 345.134465388111, 340.1947435997, 346.313897410541, 344.799904586618, 351.09197794525, 340.717434221684, 343.92514214795, 343.266150323278, 346.152547626775, 349.671564287082, 342.4115231915, 344.633256879626, 339.236519188482, 340.4713067792, 337.603754563251, 343.324358781681, 344.513439520335, 343.175967379434, 347.898321877715, 344.913129636637, 344.860849129116, 346.279182573835, 342.80395233558, 344.08001635516, 345.249110345968, 344.157435025564, 345.996785078902, 344.010475569103, 345.009854768855, 345.138121036463, 344.349575395, 346.036886450469, 339.879384665112, 345.67853336984, 345.100008074238, 344.662299319127, 343.879424046893, 344.436453743918, 344.607462018272, 343.651441666919, 348.136129123127, 341.012127060781, 340.459525250012, 350.803133499373, 350.373276491078, 344.787795679487, 344.191628896674, 345.710583343795, 342.67578633144, 344.129256205617, 340.965203786519, 343.357571955239, 347.580552725713, 341.479309149118, 347.009303468856, 344.770602001917, 350.024170899793, 349.722131883632, 339.862015807807, 339.653194954779, 347.297468222435, 345.012030343222, 342.587750924029, 344.50836922538, 347.808409343293, 343.654939897414, 342.711425878861, 344.672359556095, 345.829950970822, 339.331613516888, 351.132469485965, 341.482396390716, 341.520286732995, 343.1924377462, 346.925877457606, 343.916230416653, 349.640077914103, 348.56260846704, 344.876147123944, 345.909322555653, 341.605511023399, 343.643109663115, 342.5659184849, 344.094675488999, 349.190288200528, 338.051542994007, 342.903719871889, 345.695115483905, 341.703661956798, 342.852220227856, 342.961700902811, 341.850175291566, 344.811226280241, 352.041297115818, 341.762277744375, 348.67162991221, 348.441525283031, 350.774823091439, 343.733559616126, 346.97792309218, 345.738175536085, 345.056043681564, 346.165462600997, 339.851431092179, 349.038317357423, 343.528974369274, 339.080326993802, 345.087517070162, 344.578534363588, 343.61655125591, 344.373473758987, 341.876903185478, 335.005708715885, 347.136708796473, 341.929103818608, 344.404059958231, 339.890621506063, 348.2977534952, 342.373286738128, 346.340085473631, 343.971614624624, 342.741352993682, 346.224812170281, 344.249470049075, 342.246399012647, 344.967420314474, 347.912687802302, 346.384882545246, 343.985765278936, 342.87064089144, 342.431164088938, 343.627617627088, 343.186505219653, 351.971040098042, 344.6783202454, 342.348707631473, 349.906274253022, 345.384921010626, 342.217486656269, 344.656103895624, 344.344236956385, 346.699086440167, 345.794959179204, 342.985697744685, 340.918681064704, 341.204714302709, 340.385715074195, 340.229891133235, 343.327232604876, 341.266205927428, 346.761107952329, 348.271999772868, 343.428459805489, 349.667425629835, 351.77386453117, 340.427992072413, 345.007822372063, 344.916304927122, 341.554131850713, 340.287019873821, 348.575661245041, 338.782845760143, 342.579739559912, 342.777678338568, 347.94526564988, 338.876603894076, 346.679447866826, 342.240517210653, 338.242425763292, 346.570865627995, 338.820269113161, 343.658701100603, 338.876032698672, 343.511200545542, 344.515826565962, 344.046141918809, 344.025251585949, 344.708334582888, 345.022878238251, 338.760790863327, 337.349211155235, 340.811750427307, 341.112391052405, 340.581076064608, 343.449639004749, 344.429201153015, 342.914173128341, 342.363036674427, 345.374460604345, 345.465561682348, 343.930176109597, 340.868174429368, 346.182004222796, 345.68089145803, 347.985825862291, 344.071810188494, 343.887709106482, 341.906493902305, 341.253493121259, 342.434721797375, 347.035392781733, 340.475694857831, 338.821883368684, 343.866671010675, 342.787198415924, 343.296048185118, 341.840624129892, 336.050153954256, 344.244674613436, 349.336675273339, 348.016900372514, 349.00158652127, 343.369178236995, 346.989053106687, 346.321995503707, 339.447881722663, 337.863082294782, 343.218775300643, 339.833689698526, 347.423016962419, 344.503041032958, 344.881772777113, 348.640989572949, 344.573432789062, 343.685099730936, 347.703426289076, 342.461104706561, 344.923188840224, 346.446297174307, 341.639045735067, 345.698062696085, 345.879588506055, 344.939346689205, 340.460049447135, 339.616492271674, 343.077269859016, 344.164728398994, 345.049519091455, 343.406826734729, 340.3005362144, 340.468981363501, 349.563475240561, 345.950813876646, 343.231455886959, 338.56899638103, 343.164203392675, 345.647311836954, 341.274829156982, 346.660879485491, 348.347745111896, 335.948069464007, 344.890933208317, 342.204768032798, 341.011124967677, 341.725290921366, 347.642982796642, 342.638406233336, 344.824014210399, 343.971353112683, 343.401057469819, 340.547501159859, 340.159599901483, 346.85273216724, 347.507184201993, 342.734554975969, 347.323922671121, 340.000123156149, 347.895355591715, 340.451920261248, 344.60697270519, 340.439766100509, 345.511076256729, 337.652036037332, 340.571838191013, 345.523312864841, 342.038921608049, 350.706043441388, 341.36305313039, 348.254890238033, 345.691672590723, 340.879458924517, 344.879048205087, 342.82165211288, 343.34593820258, 344.344498130127, 336.900596114221, 341.489584216383, 344.019487700932, 340.092767330751, 340.150012037373, 343.745812597904, 337.076068802535, 347.497456914435, 345.867000160841, 348.758686581448, 341.795377139563, 338.797402455366, 344.118512686892, 349.341165672544, 346.181708822814, 345.817764174713, 339.865435257007, 340.050930258874, 347.918399696597, 343.69731473337, 344.121727962389, 339.136914729208, 354.529003626135, 345.032841890068, 342.986100172283, 346.860789042387, 344.315216262461, 343.685343028605, 345.364466562982, 342.802296656628, 339.750695516856, 343.576732292874, 336.476664190917, 344.638953908466, 343.257151875768, 342.091548737391, 344.613829990914, 342.821031021992, 343.407255435232, 342.628550922641, 346.50002301974, 345.374520713731, 345.578953436276, 345.035975350692, 343.665630680316, 344.03996479944, 343.232030188602, 348.993168954026, 341.583938528585, 347.006849612506, 344.439713822178, 343.340315682151, 346.602043318585, 345.246197512077, 347.606040759929, 340.256091692678, 344.232974408559, 345.192742682796, 350.715434395235, 346.348798396133, 347.230073123374, 343.641582984581, 343.826595434346, 343.255624263247, 337.601871624704, 344.366069591705, 344.92147257313, 346.27402815951, 340.127757241528, 338.634595179599, 345.586000703089, 341.047258961576, 345.998982382448, 345.544327209731, 346.304417783356, 340.675931018628, 347.900709415318, 345.847581921987, 346.225221887951, 349.519442164236, 344.775619528305, 341.472468041435, 341.274369442392, 347.449064110684, 348.344186702353, 348.132865189954, 342.607926940881, 342.40323437151, 347.063612337885, 337.576845963479, 350.04544773069, 342.404034006496, 334.798201129327, 346.951087167337, 345.54702079548, 343.909933367421, 347.305529135214, 344.282862284297, 346.272712371352, 344.022499265703, 345.08693251378, 341.486284023261, 346.328468285723, 342.198111345595, 343.106111409891, 339.126948725347, 343.753261441755, 345.723985719601, 341.956355671241, 342.721960326874, 344.479666976811, 342.15451984174, 344.044522977878, 340.617410166743, 341.31368716859, 340.545425201666, 342.957030577325, 341.675508932053, 346.427401558586, 344.396314159054, 350.901998005152, 343.925979746294, 342.907962790005, 346.163962238577, 343.816465963681, 337.444124522457, 347.761270561202, 342.320982388538, 344.867978690445, 339.278177572544, 345.275745071328, 342.653234283553, 344.057466445528, 338.885848665425, 343.656189688511, 340.287358395835, 340.858251670451, 340.417910779091, 342.357371509053, 341.084503651903, 345.198078373655, 341.725421167114, 340.82677213718, 340.49060658463, 344.016841255705, 347.159983506555, 342.607273583912, 341.998556063078, 341.538878540428, 343.280870060343, 347.74216112768, 342.693928852807, 345.721169215595, 344.984525630608, 343.134512166783, 343.163442849215, 344.18736890946, 338.902043633293, 342.793673696527, 338.795818854046, 342.304123204686, 350.534384137563, 347.506214304271, 344.024548994104, 347.15513191204, 343.141813820125, 342.608322049638, 344.348796266867, 342.539408261029, 338.857888477876, 350.904445850799, 339.939232343947, 345.085455423324, 339.713186394369, 341.005898919149, 339.466037314242, 343.431326542766, 344.811444784625, 348.615382423849, 341.307571796984, 343.237661613444, 342.105022155565, 344.286654908186, 344.793619035174, 339.85592579066, 338.048031672834, 349.860797639761, 343.033928652055, 342.756914286613, 341.66415776154, 346.908358314081, 343.738109598725, 340.959262559833, 342.171195738582, 337.230546254208, 339.308733115588, 345.625406176169, 343.901632877271, 342.848847896275, 332.55336576003, 345.532735542028, 345.548207388141, 340.544217917016, 341.006976963618, 347.98847736375, 341.587209197811, 343.026883102256, 344.843646941582, 344.819491744446, 339.647275015399, 344.469194803107, 348.826646127251, 343.56245184626, 347.936540054766, 338.144612490566, 343.774553127537, 344.990823308913, 339.13966384227, 349.480843461039, 340.722204914956, 347.582469833693, 345.768447194298, 345.793138719731, 345.18765681635, 344.168025177353, 342.741511854729, 343.319346555123, 342.034095045311, 349.877248877353, 345.569731087399, 342.504478990711, 337.979747035891, 345.019931164408, 341.131980033821, 343.051989217621, 343.632837309233, 344.126820320513, 342.805745712006, 346.304243081113, 339.486084256689, 345.44869187909, 343.452120870407, 341.126749269874, 346.447078575044, 346.999673938663, 343.110547331294, 347.283399160317, 343.215313591226, 337.880779990009, 336.689733367863, 342.863712744233, 346.389340023496, 343.853598986643, 339.864535892521, 348.874183178355, 343.958826399028, 344.324974447035, 344.651146119692, 341.157450457463, 342.387530640891, 340.489187885664, 342.386884477059, 344.969187701351, 346.740584391604, 340.868265355636, 343.712701416699, 342.401197111707, 346.073766763592, 343.350019826586, 346.897581711177, 345.10618573278, 336.874156111098, 344.889077257602, 341.528418823809, 342.271748254029, 344.419669940408, 344.583155010782, 347.40484352325, 348.159333362659, 343.18571720925, 346.295100699661, 343.26641569118, 343.657387865413, 342.292221033561, 343.344914726697, 345.3994130694, 344.054211600869, 344.529069507213, 344.813644086166, 345.829821868478, 346.256277618741, 341.788763512337, 336.178394976705, 346.574464350256, 344.633875776541, 343.601317160992, 343.362099202639, 347.686474051083, 342.454142961134, 340.562109128096, 341.093598646491, 347.092318668714, 342.053658559898, 342.743929584936, 343.825973240859, 339.941744168736, 344.565877031924, 348.002862189288, 346.459543742465, 350.898008756093, 340.072021631679, 344.923116178651, 345.308183640943, 341.015276501625, 342.125195052985, 340.763814291761, 345.34056758826, 348.629341858326, 344.223727480243, 345.850009416374, 344.414446549451, 343.771585170561, 345.183825127299, 342.688367212961, 342.840965300102, 345.197458013649, 349.232363223126, 343.326162464378, 344.61189785207, 347.870676615402, 344.347119591559, 343.173265668757, 343.321169737748, 343.957663067114, 347.835519214926, 345.981430295318, 345.577916052745, 344.594797497284, 339.674849305979, 338.586386230454, 342.463350791598, 345.033008534271, 347.881950726895, 345.714472496214, 344.51549479987, 344.328940051292, 339.60259157922, 348.957491347799, 339.580885337136, 342.173111686508, 352.150808048945, 340.901339908349, 343.860615515838, 343.301301422097, 341.064005459803, 345.072596776819, 339.491677280694, 350.395798295737, 346.988018645388, 347.50749049609, 344.339112246244, 346.182669225917, 345.792958006531, 346.104361448593, 345.521997703131, 341.102215107139, 341.663105443476, 347.472737070361, 343.185453331331, 346.05266595485, 345.721861009171, 343.976712385658, 344.172378472298, 349.18290548592, 348.885062607971, 341.789558373768, 344.979966720571, 344.245206009092, 343.38013547325, 346.224281915167, 345.237409150532, 344.503511716903, 342.990376768068, 341.196374542528, 340.274379501211, 345.045739856864, 343.75120942137, 347.426831358267, 346.065057359654, 343.68547626114, 349.984040919092, 346.316180884144, 345.904627291754, 345.349590965426, 346.336600691513, 343.476399843513, 344.063459107246, 343.649113613797, 346.970532599831, 342.276347710725, 345.666986930737, 343.925100372917, 341.196888478057, 344.947822078049, 339.853598859494, 343.725242495199, 349.985364823774, 339.972508734388, 346.786287280489, 342.355103342839, 348.453992941764, 339.144503519408, 340.181832189736, 346.817929644434, 344.901180690207, 347.44843904729, 339.937175639834, 341.929109101034, 343.079821862406, 345.831328646497, 344.476041054378, 344.08642644439, 348.672435586216, 350.228316154101, 340.75237382714, 346.184094718722, 344.328458563635, 346.571834816521, 341.42768030052, 342.697283556655, 348.544549601762, 342.054189457355, 343.264654447832, 345.44991461375, 344.009710200946, 341.081099164098, 338.927118416568, 342.173742036897, 344.345470927545, 342.156858643006, 342.271289788036, 345.325253929665, 343.657499070964, 344.879560602503, 341.551531356636, 343.094888681689, 346.905938344941, 346.908887569511, 345.875710588635, 343.842611153767, 341.900858976909, 344.900054850336, 348.267181809595, 348.533995849537, 342.595001119752, 343.876333612512, 345.00206528631, 341.270650964463, 341.303654423267, 340.764347701076, 344.346790922327, 342.397982038893, 342.761938993755, 343.504247011595, 341.947808590175, 344.600870469504, 344.441702122573, 346.112853055782, 345.610751661798, 342.820476021885, 343.598765166883, 345.501938625436, 343.508866786852, 339.480681199459, 342.487811630708, 343.902117507516, 343.348613813062, 340.510654067891, 345.186724702558, 346.828412722941, 343.803082333882, 343.14209438002, 342.031012886417, 349.395259752987, 343.649554334749, 342.570997931652, 341.986881686931, 349.896126607942, 341.472482611956, 347.507370424336, 338.69943001009, 339.958816877251, 344.099880856636, 343.485177975315, 343.053450247537, 341.224109210154, 340.406496989391, 343.041405979933, 341.883228819255, 346.491298522863, 341.311466703169, 341.235676579191, 345.911312224388, 345.425514835138, 340.616558729929, 342.756988179397, 337.886983591216, 348.13183745114, 344.01469654179, 336.879133488258, 341.488163445507, 345.043673793086, 346.070820769676, 340.29660256093, 345.94898023365, 343.944526755844, 343.834244517093, 343.325460850493, 341.902226695545, 343.391226315585, 348.583000249204, 348.09239972116, 341.321117855216, 342.875318133841, 340.216986017225, 344.263858119502, 345.289139791151, 347.927629427217, 339.178817175006, 341.365808344579, 342.314993797347, 348.403664297677, 341.739992878647, 344.259209889205, 346.560121362079, 346.186929570715, 351.323384997816, 351.053023542365, 346.00173811415, 346.987435682547, 343.817691324324, 344.46405160488, 345.891605423585, 351.061707260212, 348.953383865082, 339.329721104393, 345.120152022509, 346.897449652598, 342.95948753965, 346.073916345691, 344.975709209774, 344.643462913242, 344.612941351636, 345.304660509865, 346.238910063968, 342.577382127823, 346.121821263418, 343.37536331052, 350.753382979425, 339.74899019615, 351.062814642666, 344.942658739523, 346.269311545982, 342.131544166708, 339.617646799942, 344.038650950565, 350.9428020665, 347.141427538389, 344.01238642343, 344.72274992119, 339.534147647862, 346.891431345161, 344.838325253071, 344.305919466929, 344.78294034076, 341.161020602659, 344.432986403098, 341.946284821472, 338.48155251464, 341.957157691699, 343.754587204096, 338.385359081918, 342.087323113328, 343.24580605163, 343.566743477307, 343.085571659138, 341.439779701285, 341.645986912841, 338.822761466594, 345.752843844847, 345.290837838704, 348.962501937898, 344.961151176521, 347.092217041419, 349.959005357817, 338.458075759166, 349.724106205302, 342.28198124961, 340.211905762008, 341.44565261482, 341.968153632361, 343.187981380951, 342.692119600913, 347.053406305309, 345.330898331684, 342.840739734388, 341.353545320196, 347.235834792623, 345.187963089607, 344.936406960444, 341.007743077676, 344.667436108637, 347.022015044876, 343.554890500093, 338.113787388569, 345.96820548241, 349.314182841176, 344.986804694073, 346.898239344972, 344.963880567978, 347.532872844558, 347.277736607999, 345.860857664401, 341.394978133757, 349.556302744897, 341.339048615237, 341.644013174831, 347.963912866954, 341.569364030622, 346.780118156284, 349.440078361002, 344.471054184428, 353.08788235053, 346.461200778554, 346.998779369793, 340.805783966033, 346.934986492518, 344.336301345709, 347.047137860588, 339.557759169536, 347.387190198376, 344.552172131498, 349.618683325632, 338.556871950688, 339.281355947788, 347.93359327736, 339.757777815013, 339.087756823305, 345.153759919892, 342.290521167024, 340.711062843799, 346.951693505311, 343.132995124336, 346.396128324576, 343.884896646534, 346.210002748433, 344.256734421479, 343.98009756141, 341.962710268301, 342.788341701331, 341.05518161361, 346.553648192874, 345.350349677838, 340.848313940437, 339.379938487621, 347.022833793175, 341.975357298052, 342.989625546506, 339.958984734176, 345.76772835745, 346.632091932997, 349.22927636458, 344.825053078678, 347.192349764046, 350.272045644116, 345.328361218271, 348.049584848068, 345.226995060671, 345.829780737569, 336.492662044916, 348.141064138729, 346.739630102754, 338.337573098286, 343.689357723675, 340.637830182431, 344.578378120674, 340.614770429792, 345.008842748566, 346.724111145655, 344.637076079486, 345.669275896303, 340.198310318585, 340.017888631878, 347.061380223983, 343.917121477514, 346.026832608206, 348.23778689499, 344.341001320537, 348.803615104972, 348.893057911765, 347.981143727305, 343.732197338862, 342.255544530611, 343.22572724261, 343.823817410037, 348.23019908286, 349.389843088334, 341.110980467863, 340.985268014385, 347.624466266837, 341.919722825677, 345.255075803413, 347.29196940388, 341.3686578549, 344.602084511631, 348.341880854917, 346.375720785588, 345.448632377315, 342.581223276322, 340.095914190453, 341.770672766207, 346.17010764635, 343.507115919763, 339.090801563228, 341.266835993881, 342.140484427358, 350.387091686883, 344.636430118879, 348.314799835986, 342.927089793004, 343.970555235155, 344.990754831484, 344.347130198195, 348.045740888224, 351.553954753479, 346.039101773679, 341.156121336254, 342.695721341372, 339.824215841355, 344.976188937004, 344.630582568881, 347.035555978854, 345.242612499774, 347.800369039633, 343.263909113739, 348.257185808312, 348.369540815766, 343.596124711982, 346.018911553226, 346.284350836831, 352.399490964622, 344.615789377124, 345.064758618978, 343.518066367624, 342.11238359193, 345.761440666184, 344.577997282879, 342.80069506248, 340.028382894341, 343.168306939206, 342.576106536769, 343.093304635522, 344.220878536464, 343.274612795147, 344.567173819339, 344.936418942323, 350.228432945986, 341.31886641072, 340.883499506368, 340.276552049802, 346.409055892067, 344.640617190846, 344.812145731393, 339.354513350181, 349.611292221566, 342.03641282381, 349.328680600236, 340.448347166461, 339.968488724749, 342.925284551716, 340.568003426752, 338.66403731628, 347.792867140213, 342.796267048767, 348.805455478239, 346.262284318336, 343.674161116454, 345.4959948454, 344.024290488552, 342.29357038428, 346.484020316752, 345.531840751892, 344.372134736238, 341.357802918147, 342.419390992267, 345.736878613361, 346.108982386841, 350.215854313131, 344.189874469389, 346.062526096704, 344.765856431642, 345.481870406656, 343.395619263375, 342.814155314628, 344.781388889886, 343.468641218919, 344.790970059871, 343.214038856856, 338.385471455228, 345.649882847113, 345.992117988022, 341.561625768443, 352.596889959483, 340.937405462716, 342.716434857586, 339.770697721547, 344.786501086233, 340.07037396058, 341.619932794513, 341.103947889703, 346.917723104081, 341.267023950094, 345.63344529954, 349.201073064071, 344.619171228288, 345.204526607198, 341.168852100068, 343.263023565779, 341.581429270998, 344.504670279178, 340.214416581126, 341.896085872402, 341.530483172345, 341.364958489527, 347.797739230017, 343.524951519831, 343.726529631512, 342.666913451127, 347.924975195869, 342.321241969638, 346.763572824346, 345.783599013833, 350.920713149723, 343.071237507391, 338.877405878264, 342.41170295692, 343.813049980821, 349.358113315892, 340.865949390877, 346.28487096255, 346.393828002358, 344.653226901688, 342.622926666786, 350.551239573306, 341.188647826111, 342.297197829091, 339.90066798562, 346.132737932982, 343.010556654673, 342.751375541479, 340.76071087526, 345.463180465565, 342.912260362287, 344.750750823038, 345.702979110062, 342.497131453806, 344.248916895887, 340.655315559591, 341.299046122249, 347.119561515457, 342.469344754892, 342.528255076275, 345.028608008391, 345.770669292797, 342.312468407053, 341.974493534915, 343.0938359924, 346.984891302078, 341.580131799117, 340.300823953719, 346.128805626027, 344.251306936985, 346.361389444999, 344.416186771924, 349.185363770718, 338.425752775591, 352.450416315509, 345.448315767864, 344.379538327194, 345.998983969481, 341.690693050585, 347.81747529963, 344.45517046944, 345.029419124544, 348.679415973036, 350.839173658309, 344.29172119895, 341.175882645869, 343.905310392202, 341.642139656695, 346.321720533849, 345.41841433728, 338.731882841186, 348.398252213763, 339.85444834584, 350.243957464751, 348.028932537618, 344.120648851095, 337.734686271936, 345.020402209899, 346.014672809483, 345.997201482187, 343.44972019589, 343.698909400291, 339.472082102202, 344.67055217373, 344.850882346698, 348.861890358833, 343.876607825761, 344.022551453494, 342.068145484372, 345.702508829246, 346.066142729125, 344.411701562807, 347.192102080391, 345.113666123124, 345.502798558382, 342.041270118923, 347.923252813885, 344.618821721549, 344.2586503034, 344.06540322703, 346.70986926886, 340.2969746231, 347.46170869117, 345.286076256373, 337.748638007703, 339.848969756901, 341.017482445002, 341.930835940578, 343.286348357491, 341.380669947555, 345.21563163808, 343.93424985759, 345.449864175087, 345.318592196116, 344.946448976777, 341.945724981911, 347.049942711229, 340.867046042443, 346.546819547566, 343.237054402823, 346.508464914639, 342.397754889504, 345.473184606824, 342.12257456993, 345.001322267736, 342.866476941234, 342.323384230706, 347.311000088725, 345.658199451877, 341.525906227253, 342.859390135816, 341.333503098164, 343.451900574219, 338.445968719227, 343.502660339572, 339.357144069611, 345.471771747512, 340.897169590469, 346.339033103707, 341.015085737591, 340.562565070734, 348.472070553637, 344.838442386948, 341.704527991162, 344.044643728003, 343.679684547056, 341.076759013056, 344.863269086104, 343.979934758926, 345.621075631195, 346.415665649767, 341.698998031675, 345.470646367507, 345.500925634515, 340.259807639194, 345.161542646374, 343.595222894474, 338.482364920703, 345.964220227468, 345.563174498331, 339.219566209566, 345.262072923501, 345.88582745894, 353.889421029028, 341.061591626254, 345.875053005097, 344.833785188162, 340.522931559306, 341.138584218505, 345.948117832926, 348.820409189248, 347.080210166118, 342.475812458093, 343.569598810215, 344.325715356396, 341.001254850581, 352.912645171441, 345.444929306423, 345.587811548327, 346.3529653486, 341.427393730268, 343.768583414807, 344.885869409386, 340.954414750591, 336.89264733867, 342.7306088803, 343.178536346531, 338.411560767488, 343.04351829341, 343.80815972323, 340.988564368167, 352.270951386083, 346.524643079501, 339.110616209372, 343.266704843275, 345.462238621907, 342.064203836675, 339.641301554296, 338.253642010588, 344.299041874557, 337.703759956201, 346.328842705547, 344.121965308638, 340.143669765514, 341.078265364936, 344.795812446108, 345.674304653507, 342.206862003521, 348.875510822199, 348.587914251989, 341.61574228701, 342.976233217359, 342.082593914886, 342.718790252625, 342.325517031013, 344.269817818764, 344.344905342861, 341.969288541254, 341.519849184838, 349.242331391844, 341.983237754039, 348.92459730706, 343.415653931471, 340.500916909365, 346.137214790241, 342.970063254211, 345.732657255746, 345.744090457274, 348.186529379342, 340.799322997552, 341.513617189175, 340.126316462559, 341.551106789944, 342.185735286734, 347.448048291917, 342.29800228115, 344.072736269742, 347.76529499868, 336.189941470119, 343.104801252677, 344.306222060187, 339.383916647906, 342.976809817713, 341.460025545641, 341.634207007095, 336.530507143887, 345.952772949784, 351.810936200691, 348.945439908758, 345.054136902948, 349.145985481119, 344.234212093498, 341.314812931832, 346.973422951498, 344.884758543536, 347.018435897943, 345.212116958099, 336.430333291759, 344.784956192926, 347.586242289191, 349.97111125782, 342.212771607507, 342.3636347844, 343.553371418739, 343.865245460016, 341.801137638512, 343.538689441135, 342.015425917246, 344.249384595116, 343.755906348717, 346.484045734552, 344.984642491295, 347.153339137704, 343.985477328481, 341.482216943463, 337.685314283746, 347.825326375543, 340.832109873254, 346.322909361749, 347.618916329237, 345.017065965515, 343.760903369923, 340.196699841493, 342.595339476438, 342.990745532048, 342.104922327139, 341.637968843609, 341.522846313091, 340.272771616075, 341.251599170925, 341.021821155312, 347.496836659829, 345.746896294177, 345.054014421898, 342.541110494554, 344.653751875648, 341.285114355035, 344.510902816136, 343.124692262392, 340.991838620923, 349.926596742851, 342.386575484461, 349.325510871716, 342.63090089519, 345.110587127298, 342.33466153766, 348.860928616687, 342.77554406609, 347.619801379472, 348.637801503049, 344.382961438891, 342.720247084043, 347.339806060376, 342.099463071899, 342.494787544889, 345.292924101355, 344.833445220389, 341.213027475586, 343.659728652461, 344.43735383245, 344.265560606446, 346.45204359864, 344.716119903612, 340.867683936841, 344.129508597144, 341.460965361861, 342.813741393679, 345.998362270151, 341.035090735459, 342.08366953957, 347.862840974516, 346.691615517829, 343.529507062171, 344.522758376128, 346.860007777765, 346.082901195553, 343.656519854082, 340.424313238834, 342.99907243818, 344.505177046039, 343.260002621978, 347.221948158868, 341.855841092819, 342.687272056376, 343.522464231173, 339.009514230378, 344.159346257995, 340.374112615308, 343.10567447745, 342.427589837387, 343.23944070339, 341.717937101715, 347.990387187271, 342.768203797318, 339.730875281443, 342.80575777488, 346.558614629599, 347.281839374828, 343.990220203472, 349.686215422895, 345.403928419654, 339.300842624092, 341.405556343181, 346.211992852029, 343.937216049246, 342.365263530738, 343.573430829416, 342.345721802408, 340.03655179597, 343.94865103271, 349.867384475296, 341.608907000033, 341.862006815051, 345.788125726421, 345.490649258501, 342.327758987672, 342.416545071631, 343.932260073637, 342.281613102455, 346.638328527637, 346.47653731113, 344.620110328035, 345.600680773946, 344.054611541522, 343.970709808073, 346.160274831965, 340.251739328695, 345.098872876146, 344.61491930722, 340.715152135945, 347.028465072777, 346.039419597401, 337.205120326937, 340.978504231874, 345.506962230064, 339.298470727783, 343.589237390175, 339.852160418923, 341.380368922494, 350.570473133314, 343.244687956761, 345.848370186138, 343.120352359976, 344.34929449674, 340.19963936348, 343.640619145368, 344.079714814697, 346.877297380483, 346.413970119749, 338.745065094006, 344.397985735448, 343.427477168138, 348.830153581941, 348.954390602769, 350.239245967694, 350.72467588533, 342.350083777038, 344.433567661562, 345.84959573913, 342.878898206408, 344.180516067668, 343.960280869854, 343.95008136401, 346.921468633119, 343.522333715448, 342.498083910552, 340.079743228887, 341.202390889479, 338.578168259635, 343.291779228398, 340.351619129551, 344.837070057797, 344.295601584023, 345.848758451029, 344.813591927211, 345.061934489092, 348.346376844829, 343.046383511125, 346.427722099881, 342.530179060541, 346.828910228032, 340.248620822054, 341.889093993747, 341.252090007479, 341.144364024624, 340.733166084364, 337.953191138842, 342.991986948019, 344.831740003678, 343.952894357761, 346.105032706727, 344.86506172609, 340.56558425131, 345.985051871266, 346.269590653124, 345.284229570708, 345.961527812631, 341.76293306911, 343.787594227468, 344.719124948578, 343.158933537264, 350.531201026588, 340.171134701947, 337.98151045184, 341.740164361473, 341.459917979495, 345.321333652769, 338.173236810525, 335.831978526062, 340.149085613797, 340.712781542142, 338.09619223668, 341.445799611178, 343.703037162756, 341.883433704764, 341.85065690962, 342.259566971185, 342.81643044522, 340.877172365243, 344.682576219284, 347.521540102622, 342.821789150092, 345.734099176666, 336.990871188623, 342.133689161417, 342.054244629336, 344.863834985262, 346.658922753841, 343.609491640911, 345.674443625263, 341.606105906718, 340.505103841665, 343.241755869998, 343.284199988381, 340.367729487229, 345.119289638572, 343.7102498972, 340.312418763029, 349.422791042852, 342.204006458434, 340.139457950239, 345.026412985237, 344.857554756866, 340.644534856491, 342.27992282452, 343.029168209553, 348.143919989636, 339.407018424732, 341.004899014571, 347.488090125166, 341.311698173692, 339.536543375064, 345.571917740841, 341.381124160843, 343.338352231743, 345.704525257744, 341.487623505058, 345.68015590717, 342.609558557038, 349.174760826834, 342.795338588379, 343.603331666903, 339.356644907593, 346.279316230309, 346.011439755332, 342.11388049334, 345.310962413104, 345.561677713459, 344.030551146307, 346.238263251488, 341.919396783627, 342.209546482203, 344.744112389712, 341.778546873999, 341.255264715043, 346.198241022984, 347.041856921687, 342.856659343207, 345.8725040001, 344.607861715896, 339.951635692516, 341.008077687493, 344.11830572878, 346.870429056053, 342.338899010088, 345.319438845577, 350.503574173966, 346.191676197183, 347.696192843074, 346.245458641941, 344.311242655104, 345.445175886876, 340.885082357692, 343.424897855695, 339.915949020222, 343.57712277568, 340.764810472328, 345.122975928603, 341.843641268044, 346.753638941101, 349.866549131937, 341.787090408776, 343.787270954125, 343.787838069272, 343.149536146248, 340.088576454773, 343.975274716596, 342.838619474727, 340.471131872492, 345.482345016363, 347.712980701911, 344.644610945932, 344.667986087008, 343.982655053395, 346.421871896668, 345.75851291659, 348.619624694179, 348.67481500311, 346.598874469273, 343.579733809032, 344.428474443378, 346.155217606095, 343.333628327944, 346.262003968274, 348.232673838111, 345.697560991533, 342.021685996754, 347.330773706069, 349.203338248785, 339.068927727667, 346.905482636139, 340.466657667385, 345.586724749691, 348.723809037478, 342.634379862354, 338.590882760901, 339.757659417297, 342.349599390363, 340.512028998806, 345.671908908479, 345.988383818103, 343.045636184586, 341.718882362343, 348.579786001305, 341.837106211608, 340.848326317035, 347.242609529849, 347.85955277393, 345.585858258717, 337.184709972765, 346.459977720446, 343.880514363412, 342.137720951507, 346.969336999219, 345.337354554372, 344.366912572634, 344.391234434003, 344.725161504932, 344.153681711783, 341.634773579196, 344.332195684384, 349.040179033192, 342.744535004562, 344.665534691852, 345.23337919076, 346.089255680805, 346.95694945252, 343.453965638264, 345.743190316895, 340.783766118152, 346.023155708297, 346.427165452957, 345.888238197407, 345.890527677268, 351.201536342914, 340.260936533823, 338.654831051924, 341.303438991618, 344.045513854449, 342.877937310171, 345.490683906596, 345.163505891637, 342.767898761385, 343.894969295807, 345.834829421673, 344.302582102855, 344.224912918548, 344.053040402135, 344.465587355224, 342.912908909515, 340.192619369981, 348.508159356152, 346.580600032433, 346.918867171001, 349.167358573587, 342.705567405927, 343.174908772282, 341.025272204871, 343.052738375931, 339.761038934133, 349.594925569588, 346.27720341761, 348.817656070885, 346.085390447173, 344.566859111837, 343.032068315681, 339.912878429106, 342.880382971035, 344.672651260422, 343.419313663801, 338.902690878108, 344.338713057929, 340.994415526312, 344.209421629544, 346.122689393003, 347.175344432242, 339.907175692427, 343.377324006674, 345.069445783688, 343.999336566388, 343.00957992326, 347.978581906019, 344.636766124969, 344.825487484273, 342.088812122824, 344.606472919914, 342.821549686745, 341.655814146213, 346.17294658576, 346.068982284727, 346.226716590692, 348.537149527604, 345.745901737417, 346.216956214553, 342.080931228361, 345.786439546233, 344.012796121228, 341.567033498141, 344.213596314874, 345.975638841053, 341.428813502892, 347.276429968072, 342.629395268889, 342.159965623558, 340.54450217914, 346.464014781843, 341.977170660995, 341.497640610889, 342.51272266364, 345.2828645036, 350.46167077229, 341.496932309642, 343.593797262521, 348.038595212729, 342.876088959934, 345.110034328878, 339.965560450181, 343.941854893177, 344.524736383948, 340.53851930077, 345.595867608696, 343.350049640773, 342.889429566996, 340.028760209389, 349.46538761774, 341.713201437857, 348.141342596102, 343.699174319476, 345.999509154843, 344.344188163492, 340.331508254358, 340.718473940559, 346.672723191615, 345.255263016812, 343.899042939437, 345.640811784077, 344.94498629013, 341.376242328827, 343.620234997265, 346.353724836704, 344.653135083049, 345.287742097185, 338.93103363104, 345.649901972518, 344.398552753846, 347.95203879771, 340.681185753864, 342.504679912513, 349.123307103165, 342.714027841771, 343.412651999819, 345.371185280725, 343.401703718363, 343.789468708902, 346.537470512524, 352.169497972564, 346.835207726073, 346.518452130563, 349.114329526294, 340.913530969197, 342.854890691564, 340.302317464967, 341.522065500077, 346.240287804097, 344.649986397771, 337.463524819152, 341.604956799302, 341.111910095876, 347.763716257014, 343.350124354024, 340.221906671805, 350.258212161526, 343.647911962678, 346.068609128662, 344.415456377836, 343.607564305871, 343.4123088033, 346.094952610163, 342.413391895332, 343.123943258485, 348.445271898037, 343.47218573445, 345.393834508368, 339.329909787375, 339.360618398322, 345.560538131384, 341.039613804443, 345.712533897164, 346.312851184553, 347.417212699866, 343.265555561665, 343.827419891101, 339.485150244164, 340.401999812392, 344.186820277602, 340.484874436616, 340.35449819244, 343.79575825195, 342.781077462738, 344.687228435921, 343.973671003128, 339.272618184301, 336.685859569039, 342.607079756889, 346.433410802414, 344.465723080918, 337.756833907989, 348.074921013738, 339.864662569086, 340.931701132969, 343.558106430494, 341.596404319362, 342.554571748143, 340.675254683709, 343.726165613694, 350.123056479218, 346.511059502803, 344.834822484442, 345.17867268175, 348.96282315479, 343.443630889345, 340.443473673653, 342.931990063092, 340.695864967389, 342.354141072131, 343.554489180968, 342.19664942239, 342.491337156578, 346.616205247806, 345.248510136042, 348.632824582257, 347.949024451286, 344.596507676685, 350.674874798332, 345.536267250739, 345.975234698554, 347.39048649731, 345.708960136187, 340.450045600802, 347.670907782832, 349.454061722182, 344.420545161535, 343.95981615343, 341.429126487467, 341.061643613191, 343.539475006125, 343.172870395334, 342.011293214837, 346.078409841778, 341.383110779466, 341.432213101326, 346.451242322221, 345.830170320249, 346.075635391741, 342.570708787001, 337.394459665841, 342.254448763296, 345.593671810691, 345.339863328549, 342.354329991747, 344.212425334076, 342.952090026361, 345.295762255678, 347.442720714265, 346.958624377567, 348.271677942341, 340.655852148987, 341.581189853206, 340.196293646793, 340.998180344643, 342.136601742627, 346.261385150258, 347.683245575079, 339.94523470999, 340.309637351842, 340.847032850096, 341.860196600081, 344.703477186946, 343.056731491058, 341.031250885069, 346.780408179139, 345.544260606095, 339.722245604427, 343.427615238761, 338.389829285513, 349.785997538183, 346.522797374316, 342.300219424158, 340.994838605073, 350.334039461564, 350.097926786492, 343.148337925703, 346.741630077425, 343.789248513215, 340.105608340269, 343.78758677874, 342.340345196012, 343.670687326026, 345.637666036391, 340.453044664264, 347.211664167008, 348.520497631948, 343.018957180397, 339.095524453521, 346.416447717218, 348.374025811169, 347.209851144774, 350.359008613773, 343.849315848772, 342.925306638538, 337.819024824644, 347.927414608155, 344.515633198192, 344.143259762135, 349.433143310208, 339.615909867455, 341.693456720311, 341.897151670023, 341.433137520979, 338.277438623976, 345.562869394491, 349.740410349612, 346.062111862497, 343.901374629435, 342.051624949235, 344.798841620457, 344.471857562481, 339.333936752299, 351.624243083375, 342.46317989704, 344.730519200186, 346.814353373407, 343.585962531032, 342.314142207605, 348.071855284668, 340.238866569453, 343.104691053907, 351.752356134746, 341.281230822958, 341.026192397593, 343.936855294652, 350.672388999692, 344.178289171631, 340.487573672993, 348.446234943605, 347.400004124659, 343.101434966202, 341.544246846693, 342.894887895805, 345.549379325004, 344.677623738501, 339.848892899351, 344.717725164689, 339.555194579762, 346.407365762461, 344.552349546129, 338.283073289521, 345.792959249902, 343.846389617342, 342.889296919027, 344.872004397087, 342.997441409058, 337.832121576056, 342.019427471325, 339.918180760723, 346.750878590392, 349.557042757026, 341.025068305144, 340.463356506506, 341.334299824247, 345.165551708349, 339.932524793729, 345.594124951446, 343.193409160823, 342.832251273148, 343.316498703882, 345.58438712895, 343.576015051356, 339.45958194112, 345.388401625018, 341.713752413613, 347.075510765047, 345.302120593441, 335.520523847251, 343.292847857754, 346.694732307536, 345.946965114096, 340.312941423037, 343.882216059442, 346.262111457587, 346.143754948781, 348.759721840677, 340.868130616539, 344.983375881848, 342.273215782921, 340.624487760864, 342.275141947708, 349.067964967979, 345.185778646967, 344.479638318615, 342.665006281358, 344.851748730566, 344.705703938457, 345.03091680033, 345.484248960302, 343.404111641819, 345.228132927837, 344.251906966826, 345.873542791662, 345.27498862437, 344.839147305962, 340.400914506822, 344.660156116856, 338.506327576636, 339.517453391291, 343.365043794755, 349.532434841571, 352.077484008314, 341.278776426675, 343.45997880465, 348.803338540458, 349.898750454942, 341.781802111076, 341.189143955735, 345.904392778174, 346.911436105362, 339.683846403267, 349.07621761771, 343.912746652747, 338.065862493939, 338.60775376191, 347.560546823586, 347.982176978757, 341.046189497058, 345.954590746698, 345.755477366418, 341.237432431765, 343.457553886257, 339.340015299652, 342.255604810604, 338.238315009455, 345.030555512962, 344.919961278225, 345.744004058636, 342.397846171787, 347.25871080285, 344.043319870412, 336.530037428305, 343.534961918957, 339.485081807785, 343.596739286662, 346.385566665552, 343.575802864521, 344.440130357882, 340.975868583136, 345.661729050929, 346.924241118238, 339.907781186707, 344.526956100903, 342.047450902407, 348.353417590806, 348.525336740001, 344.922881063898, 347.156938283146, 342.390221990536, 343.692133154907, 345.195785788113, 344.485997219419, 343.175132943779, 346.138901900166, 339.176527073913, 346.919024910103, 338.870555623638, 345.20629439207, 335.018035982636, 348.382966195173, 346.395415848708, 346.227587596888, 348.105386967633, 342.958687760907, 339.849484957849, 345.593082807567, 343.434634611223, 335.05894817689, 343.372546864073, 344.768632739918, 337.239179689242, 344.155726830264, 344.405057220922, 340.935356529763, 340.742499674537, 344.74062882071, 342.351915909076, 343.103831353943, 341.795643879087, 346.452495548186, 344.837600580409, 345.768661298651, 346.776840344024, 343.650945924867, 345.844566584567, 342.401486561266, 341.421192397877, 347.635506708754, 346.646327766804, 338.502075975217, 345.727540046503, 346.485911256663, 348.423222419262, 345.333189971803, 338.251535137817, 343.785116075546, 343.525231072969, 342.21659444949, 342.158367907478, 339.896467422375, 339.042489071404, 341.436633112358, 348.936639099332, 343.244853733861, 346.484038187567, 349.487225249631, 350.918589756204, 343.496164071297, 348.828243943131, 343.142983281419, 344.861495947352, 349.71765837515, 342.419532408816, 340.249553610781, 342.941980860703, 343.110369877878, 348.329568120788, 345.07959246956, 344.815272477601, 348.338123224659, 345.180866876026, 340.434938695666, 344.532902665169, 346.490416409667, 342.631989231732, 341.365911090043, 342.263445984964, 342.672817274879, 343.107721614621, 345.856136002679, 343.352688017519, 345.950329996139, 347.366469087975, 346.000572373119, 342.823643346508, 343.867614136235, 342.997715935839, 344.424056325474, 342.041169693703, 343.339280758028, 344.322855137767, 347.700959431299, 349.987433321735, 344.145109895966, 339.026183195976, 344.968810608016, 343.042472211824, 349.843505495153, 345.81124511812, 344.976497681669, 341.233792270663, 344.89784969384, 347.039406197758, 346.644883341836, 338.248384996431, 342.215984339429, 346.343567845422, 341.893888837139, 341.544797051068, 340.264186871585, 342.562676104834, 344.48584321421, 341.043661817995, 342.157225330394, 341.040364027251, 343.817216774094, 336.976189038924, 345.154148691977, 341.79394999286, 343.966425960352, 343.27723359018, 343.05999861937, 348.959046350058, 343.141779833782, 345.657598766916, 346.040700534998, 341.544326579423, 346.215401200126, 340.780154318328, 345.49399634889, 344.889290501404, 345.377393670891, 344.844984514235, 346.29180186462, 347.419927671863, 339.154730167603, 345.183845077328, 346.797332227928, 340.895494564254, 340.862060217087, 344.235549944093, 343.916840145605, 341.882548716387, 348.202453804055, 343.545787454674, 342.92574395639, 342.875025940319, 348.746236362528, 342.91645446762, 348.97715208435, 344.903792250048, 343.001691722068, 348.896746021202, 345.723778672615, 351.114275174253, 344.721018074702, 340.682838370267, 348.166917100345, 345.949677953534, 342.329619992735, 338.914405777895, 349.816873320624, 344.117438240586, 342.495912937343, 343.315104553401, 340.118144343909, 345.317956833245, 343.199936900353, 343.334045357015, 346.745801354298, 347.816078923541, 344.745755879606, 344.733999142985, 342.374265270076, 340.45326829041, 346.260894424402, 347.674675995554, 342.499098054598, 341.878857223643, 348.53378293767, 344.166249645467, 347.551061851103, 344.573327089978, 341.141481423581, 343.951647832776, 340.395808049057, 348.697988997433, 341.723941210869, 339.272941402039, 344.066677433715, 345.118994887997, 349.048812230264, 343.863187676579, 344.208072163305, 342.168765670024, 342.97236552486, 344.450317430557, 346.11159033008, 343.852283227572, 342.159953629436, 350.057777885138, 339.498577721364, 344.476741675528, 338.862145710646, 343.532263100026, 343.622632648393, 342.511122747839, 343.853565007163, 340.405279800612, 345.210916292241, 347.520493791044, 345.549866716796, 344.112623768113, 344.36367874542, 345.353992098885, 345.933701085806, 344.789435589164, 343.823903157245, 342.199382819123, 342.340125532241, 345.426044618219, 342.296796918996, 341.67196283371, 342.912837707963, 347.234844814136, 340.840554172344, 343.010440669074, 346.953945855643, 347.468946394202, 347.588048734304, 341.241156441324, 343.253095048879, 345.561641001649, 337.954227405975, 345.10902890449, 345.753827340894, 346.39470321586, 344.643625255071, 350.40135203188, 341.431102710955, 344.345146335576, 344.379243405305, 342.046445716781, 342.961886667208, 348.738055745492, 339.62986563632, 340.60362065731, 342.052968165875, 347.144219312037, 336.862733237026, 343.266465775585, 342.166727970998, 342.651513287778, 345.135740088311, 347.250193377356, 345.526624337657, 340.00291105362, 342.907112275063, 348.188467642459, 345.49883858388, 345.98131127489, 342.164401434488, 344.431407672164, 346.647969626924, 343.530124809389, 346.288030644438, 339.648118833109, 345.916457146046, 345.08766471761, 345.554080043486, 343.774377230069, 342.845360746165, 344.18239903223, 350.903961944733, 347.062318101251, 346.275342321495, 349.340052516616, 341.630226848134, 346.293081847746, 340.719673583222, 346.315062646004, 343.284021607035, 342.201920255874, 345.626553798421, 340.742112883372, 340.573552811965, 341.062767184446, 342.821970409169, 340.796898706268, 342.588092513397, 340.928885001986, 344.354990369464, 342.624015839822, 346.143206868667, 342.128076189798, 345.309268234968, 341.074636366817, 339.857754150301, 345.330985865768, 343.540954890347, 343.939132024927, 351.796483392295, 342.656281353848, 344.304044341022, 344.675630604738, 346.237650718571, 343.930365900113, 344.081264236672, 346.875162845585, 341.832169958673, 341.581676510441, 348.576510392587, 343.09677277305, 346.015382208636, 344.88286440177, 342.651052728389, 345.84868765613, 344.233351762394, 343.603379863237, 347.048708437942, 340.637073554856, 338.729110787081, 343.314386099564, 345.091533611399, 342.207780258926, 341.014525683251, 343.116713572805, 349.868419533628, 345.676393767776, 339.116128710514, 345.093138505079, 342.858316112885, 344.691705841714, 350.260370489826, 346.687014637979, 341.565356736126, 346.802230525366, 339.185042299552, 345.699947902855, 346.25668880413, 347.873628403517, 346.795725466321, 344.816663632394, 349.185893887218, 340.77017828886, 341.653874041036, 336.995800530823, 346.938224319894, 345.009965589385, 340.197024620387, 343.083674147477, 346.232890492501, 343.315247463841, 343.030203343022, 346.533021335242, 347.867868382149, 344.44389176896, 344.646805556201, 349.88720240564, 344.93469215007, 341.158466922465, 343.170870343748, 342.105491840954, 343.340293412848, 340.43525483823, 344.383540216478, 343.03527494655, 343.1028888424, 343.79039354271, 345.810355329543, 343.556288002073, 339.818318895229, 344.522935541909, 339.730992372811, 341.766126054836, 342.219442856452, 346.976301563911, 344.31587018965, 345.713821885337, 342.517121630474, 339.435584414651, 349.493991829353, 343.666029179609, 341.534660510321, 344.703883022641, 348.87717469563, 340.989863149531, 345.622391584481, 343.271315312736, 341.506270790637, 344.915172138789, 341.934410378541, 343.899872033546, 349.44869417627, 343.478485405704, 342.281083181287, 348.309088526509, 341.814917708068, 349.087683466572, 341.184367126257, 345.248066531048, 340.372626869748, 346.351362246925, 340.752566971824, 343.225819844272, 341.41136945117, 347.501510692303, 349.181111797654, 338.57160031774, 347.363564498039, 346.837016386049, 346.287277071152, 346.921387616, 345.009171317366, 344.542012548926, 344.761033989353, 342.541942696985, 347.498503960939, 349.357100352619, 345.658963746959, 349.35349507223, 344.568723892655, 339.216172430497, 343.621672294627, 343.122467705644, 344.330060539944, 351.741579708772, 344.039363232975, 352.324943742522, 346.764145126596, 342.498596175223, 345.805426807888, 345.36830440974, 338.801536802962, 350.622208512201, 342.673067769817, 347.524482243613, 346.874380296935, 343.473067306509, 344.109021523901, 345.742634414055, 347.449529767849, 337.340856785029, 341.64101780508, 339.755202264136, 341.226222430291, 340.334732089021, 345.555766605498, 344.465764970983, 342.248370293586, 342.57215980536, 339.642065828064, 340.830801566206, 347.694031519941, 347.505820200065, 343.57419955767, 342.016061517597, 342.569758491165, 335.600601282122, 345.77878760872, 343.937748751079, 346.716509320659, 344.841913107428, 344.761359962106, 339.492268123639, 343.365918943411, 344.667076480758, 344.629002923844, 348.382961990649, 346.83710827327, 344.70839261653, 337.148305487925, 348.215668574456, 342.689032185775, 348.8323588784, 343.786469952266, 342.384606150523, 343.791104070723, 350.265525420085, 342.889700563415, 345.732057093079, 347.173544038512, 347.568715652846, 343.535649157966, 348.362263273785, 345.926519833652, 341.177152149664, 346.553778175387, 344.230717489346, 344.722059265998, 345.20934604762, 344.107705074381, 348.336036132539, 346.032421818878, 347.444294845688, 344.370650392579, 346.482690514964, 343.992766947788, 342.233382062742, 349.89639266875, 336.661497548349, 340.934767622674, 344.991917958868, 339.418508116185, 344.566418071516, 342.849196710975, 346.103589733401, 338.038137698358, 345.53601519803, 342.961592932771, 339.537412083561, 344.356639047807, 344.848066698263, 345.519536940022, 343.84155948785, 345.156350907896, 340.654867837066, 341.877513024711, 347.235758234405, 349.591031070953, 342.814447651026, 341.035580154931, 348.332731974029, 345.262369020573, 348.850917683284, 347.329795883622, 342.956666673682, 344.670968678449, 344.929726811253, 345.289523651335, 346.044969184899, 341.991600509327, 342.268812990049, 344.625794270302, 347.073813355543, 340.511578794259, 349.337978341006, 346.283039165804, 341.707890984019, 349.240627464076, 343.491481269776, 341.365849412785, 340.074898054877, 349.169177116681, 341.395211393846, 346.551270545409, 340.207330193551, 340.183543228762, 344.837229918094, 342.405136153025, 346.53224384776, 340.531870465763, 341.772832397805, 345.377797438761, 345.022524977556, 345.774483437486, 342.987030417383, 340.681796404669, 348.156141401134, 346.214404351011, 343.442118729448, 343.711217239568, 346.652042758012, 338.786643742564, 343.982537940832, 342.455830622872, 343.901955694236, 343.741508298647, 338.907435640946, 338.308483843379, 341.205273203469, 345.837128370225, 345.155756292605, 341.598895145703, 347.871061661817, 345.184370787104, 349.295350273783, 345.909903147679, 342.173731027542, 343.758705078342, 340.946424616943, 342.817698622332, 345.06289913146, 349.768304747395, 343.511492943257, 345.349888435653, 341.756245817667, 344.136967338939, 340.092221111073, 341.91751245503, 344.996799339857, 346.964754590023, 348.504668149279, 344.867858552348, 343.162296184054, 345.739768411126, 344.991456357932, 352.2726053193, 340.374189433068, 346.25396888745, 344.661341855032, 349.588973163027, 345.934767084249, 340.114403741841, 348.191324866664, 346.526170835125, 341.497385356526, 344.305615088283, 346.796814594269, 342.26357981474, 338.601080317124, 343.483296059257, 344.468652529268, 342.68308990121, 349.275867704396, 339.98624931942, 341.43914724467, 343.81188172268, 340.207700943344, 338.661200289959, 344.626676495063, 341.825890391024, 344.00148213336, 343.900588412192, 342.836060040797, 345.128809191208, 342.536668198625, 346.462104250375, 341.171360849991, 342.002713145081, 346.941082783186, 344.878695445696, 344.633227227879, 340.39191336521, 342.44236735631, 346.021929619715, 343.029451884684, 339.787996397673, 343.337752064241, 343.42731144025, 344.474956495274, 347.115581368482, 339.108416757617, 345.551110793619, 346.704882292364, 345.056956930791, 342.969437412221, 342.122748565483, 345.620649355208, 348.326421857551, 344.291327994808, 346.341595598669, 353.583583511752, 345.4747397409, 344.286403823039, 342.164473781283, 347.217232872363, 346.986204651617, 347.318862363863, 344.352168298063, 344.267664476612, 342.606193376126, 343.610556498346, 344.668816108419, 345.573734641214, 340.145130004553, 344.430845724089, 343.097362085352, 344.910499621022, 340.05829998767, 341.946755989716, 347.632355767511, 343.352164968836, 349.197684032338, 341.28426546484, 347.622906714598, 346.852945592748, 344.992118615514, 347.3301584313, 338.396336841812, 345.322046534766, 343.641110813314, 339.47545929632, 346.048947455616, 346.237412193477, 341.550018225564, 345.887254628228, 346.283066246948, 340.988541848996, 348.573506020516, 344.304674580218, 343.388953979993, 341.139290452393, 346.263653874146, 346.918916700857, 341.010137163669, 343.489898496527, 344.355654426995, 341.966659953501, 340.590784391092, 344.517148512323, 342.336638439608, 344.113244564725, 344.340768650453, 346.595390192023, 335.984041777754, 345.789287739734, 349.193815840849, 343.026638830167, 342.073688463385, 346.295080193389, 342.789446075736, 335.837449128705, 341.558088297537, 344.879588922771, 342.534416838801, 344.121978753309, 340.251144725706, 345.923607306152, 340.434081157026, 348.169920649162, 345.820234069564, 347.168564587718, 343.038894565027, 345.955874185656, 345.985596317463, 345.158631828907, 343.289911131684, 343.797086006468, 343.138157576583, 343.269667629229, 343.792272833598, 344.814304903095, 341.093479941253, 347.554521811759, 346.757122214384, 346.74450574688, 342.183642795012, 345.477631874939, 339.425905374847, 345.428082012013, 340.485128906367, 344.822495624151, 344.193810742848, 340.403246203526, 347.154515694913, 340.884903869661, 344.44568418434, 340.851596527375, 344.638442080788, 345.95808330114, 341.29400912717, 345.892102078626, 342.900931409333, 341.3006160138, 341.760397461433, 341.521264556675, 344.868693230056, 340.54910158236, 344.637943442161, 342.237478698917, 349.174684758931, 345.573114654997, 342.242829073177, 345.5800846685, 344.753589460818, 347.765130811687, 347.819692028064, 344.655538923814, 340.18501476064, 342.830102615637, 348.88456761852, 343.103473816938, 346.525261161833, 339.119298850785, 343.896581215507, 341.06509012619, 344.079774398021, 349.848954883739, 343.806465988123, 345.151740951307, 339.653592688178, 342.758456011827, 347.409404889941, 341.438607405178, 345.581986196975, 344.369247095688, 341.043516075208, 341.643006972849, 347.217411527515, 347.721978881241, 341.466781447898, 345.582014312599, 345.112847837445, 347.798532276316, 346.654298592367, 344.342121692465, 349.253279011922, 346.238011613671, 342.253469490191, 343.711910687918, 340.450419119422, 342.362022439739, 343.273180782319, 344.027074384563, 342.116494373116, 348.235515275309, 348.869810736316, 338.083144308653, 344.044299451393, 347.615192181828, 340.760897492728, 345.690804700487, 343.851456108993, 345.996526661232, 342.49039628665, 343.891082129026, 343.085631478155, 349.496459905776, 343.284731605255, 336.857872689393, 343.373609580585, 342.599845598836, 343.123861007652, 341.639371486296, 346.966756298681, 339.512080767031, 349.549016340103, 344.441927947646, 350.214022434707, 341.154956429097, 343.899990972313, 343.905004277962, 346.243327294849, 341.653065377482, 340.348972585856, 348.59313653901, 347.535616475115, 340.281150190334, 344.819369150705, 342.658351146397, 342.783134680392, 350.128752224816, 339.361347793505, 348.597353009248, 342.49923333425, 337.694092725652, 346.496528711637, 342.845812290157, 343.385740281622, 341.791603036298, 342.345809792789, 349.427868153787, 340.587441642563, 339.44884993855, 342.364908368088, 347.479583234474, 351.76951120944, 340.923912420957, 342.027596754921, 340.808967654479, 345.802277228104, 342.384746787346, 342.967916479884, 340.162703080155, 346.329997556866, 345.143476481662, 348.364475253401, 352.857166024047, 343.084175000324, 343.17964342231, 342.387916532306, 345.779894454916, 340.063730801845, 339.787261840972, 345.843103070631, 343.321247248903, 343.575196309071, 343.943637195119, 339.256872548848, 340.585614664724, 342.286329692289, 344.748720496387, 344.131330430926, 344.468398460995, 344.965019781725, 345.815669323129, 343.484286921338, 346.032621754055, 347.607314521554, 346.501357819157, 343.779323279067, 348.567969783519, 342.165120163921, 349.280910472958, 341.51361618915, 348.341248884699, 343.335945800008, 335.97313482835, 339.74320196473, 338.543071089972, 342.650969153803, 345.59073100219, 339.111739059188, 348.019144837478, 339.345721429957, 345.611289152926, 343.668519854373, 346.250193175122, 340.023288692372, 339.342420539831, 343.172829421341, 345.187795485836, 337.20384169325, 342.080592758015, 341.860415989273, 347.251426800286, 343.258646092342, 343.96334843583, 346.295449649155, 345.303695693049, 340.590939206191, 347.088357691717, 339.722001215504, 344.006748342211, 341.04041073945, 344.220230857653, 347.871714210751, 346.810508268833, 344.25247372049, 342.162400254131, 345.26526028295, 345.588331334647, 341.12003649931, 343.969727905263, 343.980556498377, 343.301481337715, 341.129920454641, 346.479979746814, 345.285264781401, 351.43600631777, 346.85325910958, 350.480831751328, 346.998218458647, 349.873612332712, 346.906613109017, 344.023677009823, 343.758349092705, 341.06090071055, 346.612458649873, 346.158771904254, 345.80525602305, 345.49669750345, 336.698779868419, 345.032925413571, 346.008530157039, 344.913912491262, 343.26734002571, 339.749232524559, 346.339976484062, 342.872423884319, 341.306038406472, 350.379663812675, 343.657308014086, 343.873045514287, 342.404027521958, 341.650371727887, 344.635764607826, 344.144850223776, 344.186542135728, 347.12359573708, 339.933170159353, 345.597112365359, 347.042546986897, 343.77528557854, 347.056710248894, 347.874827640576, 349.419347389886, 334.672785518235, 340.623652837876, 346.687012421531, 344.023566699382, 345.992354213287, 342.720277557771, 346.286873383767, 346.976802021642, 341.190324601847, 346.033293624595, 342.35146969072, 346.114962472698, 340.712466134905, 345.924843004112, 343.543483024828, 338.709778862891, 344.690481923378, 342.906446250668, 343.897665608906, 341.693511845665, 344.103384793593, 339.343860470737, 346.732904499863, 345.580439160802, 340.436449974044, 345.062032614294, 347.277772287629, 344.871621922264, 341.416052164121, 347.481043696851, 349.626731120363, 340.281393402482, 343.648454815778, 342.949508705904, 345.292892850101, 345.149556022328, 345.483587899027, 342.333244065269, 345.20749373347, 345.887386671706, 345.687227734611, 341.426242814539, 341.945137603187, 346.079627907171, 337.828597553579, 344.852882506222, 344.990803150574, 347.487342869464, 347.880690380216, 343.489541225805, 355.152384663875, 343.878074155643, 340.620677558514, 347.938831212663, 345.220322441351, 337.889745353441, 345.586589652881, 343.813689334547, 347.901767850177, 346.495349786504, 352.587511503396, 348.678755208232, 344.823394995608, 343.277509465824, 344.615750214065, 343.790202140633, 344.948211392268, 339.231940731976, 347.954160420819, 340.854628449268, 341.152964551335, 344.156641100716, 335.994940843389, 346.463317435198, 350.083052743948, 345.86158358056, 347.500975213974, 345.219137445092, 341.452264294029, 343.680781943958, 345.269785913259, 344.543798003541, 341.053083879219, 343.87165332459, 342.163482313703, 347.607148830272, 339.934484442244, 344.413508731847, 345.904511950749, 342.247350478722, 341.860523469488, 345.90050040067, 347.61125745444, 343.988642408013, 345.053959829912, 340.903383550116, 344.378362797096, 341.767510924447, 340.109484861395, 339.389575951708, 347.297168030209, 350.587511226492, 341.515130885013, 350.844720072948, 343.764934428909, 339.779825966543, 342.409174915721, 341.381194744937, 345.309588944573, 342.528068689138, 345.368176352256, 342.319426001562, 340.725838101571, 343.342301041087, 344.853875163633, 341.488090008957, 346.0849799942, 345.681129134524, 347.385470563337, 339.899022461366, 342.4165602072, 343.497485649497, 345.269180438223, 345.901372547952, 343.398593636764, 339.197842303762, 351.349936881836, 349.891591057018, 342.578173865474, 346.163447784498, 345.873227009685, 345.510480259688, 346.826337258054, 343.550337006188, 341.529760739095, 344.197515970043, 340.075603518737, 349.343550522501, 342.326585022248, 345.117688654162, 343.746947506252, 344.343435410064, 347.336524403415, 345.256612001663, 346.964435081395, 345.686444201067, 345.393811358981, 340.742239985312, 345.518632636938, 343.355917960438, 350.072542219014, 336.123554692664, 350.243265441439, 339.382580113692, 350.147619681061, 346.698034073289, 345.434809923598, 345.271910820545, 343.919565537391, 346.223291927613, 347.871605618111, 342.788868492229, 339.275400402118, 345.0877523824, 349.020299433773, 345.345994798328, 343.399198210204, 340.161403892, 345.091968503279, 345.195508168589, 336.739388737236, 342.894040596524, 346.845562304966, 346.943935969652, 343.458152368911, 348.018376810931, 348.144681389204, 344.250317509331, 346.241625796041, 346.280907644075, 343.600198199345, 343.24945991742, 340.942871879146, 341.380440671831, 339.094791894422, 339.987628336034, 346.94400446873, 342.299646997971, 345.951989207173, 343.914527461705, 339.177712522019, 342.605210412502, 342.160505174488, 346.668106116611, 346.066206543579, 342.495116677522, 341.863588383648, 340.676445829493, 347.681701233885, 344.183751490188, 348.159497315323, 342.953956279633, 341.002591200034, 339.887188679096, 345.655789814862, 340.993601970384, 347.389484633379, 346.606726991937, 344.42154630494, 343.897374264255, 347.809191964866, 341.90850266438, 344.481054696838, 341.998027715387, 343.44325990679, 346.643733146132, 341.811589611264, 345.431143304598, 344.441420779148, 343.106331274724, 342.866334062631, 344.209248601819, 342.334729687234, 346.19487702112, 346.156282278403, 347.747559418896, 342.804742170075, 338.175053633108, 343.661488747341, 343.452716124622, 337.890178987099, 345.325527383928, 342.49220563333, 345.980861563036, 344.489811760209, 344.546937177551, 343.603941230283, 338.050944080256, 345.201136484776, 349.268628422356, 344.37438401728, 341.73969792409, 346.206987676017, 347.821196764726, 341.024367149684, 342.084794901602, 342.858332402592, 345.808487094963, 346.662124687367, 342.483049139894, 348.384456335275, 340.892602485704, 345.305655859641, 345.256788848496, 342.541359702371, 343.160922136561, 342.573907818031, 345.904706868362, 341.761328640525, 344.779979245777, 340.923086492476, 341.068835482396, 345.976634260638, 345.655786884787, 340.442435594189, 348.456468263095, 340.61937824419, 339.560755732628, 338.631222557597, 348.410054290089, 343.923235881481, 341.538444254673, 345.914248904629, 346.720886099324, 349.602449061575, 342.38071903376, 346.510399938138, 343.194131729743, 345.881707607831, 340.871505175322, 340.477850503848, 347.565601677525, 345.368883135528, 345.783570685604, 344.581932013961, 338.036063163886, 343.543286453743, 348.792588400358, 344.03245346996, 341.384806019335, 344.186800960412, 342.842598388616, 340.466102591142, 341.939435352972, 348.683870400587, 344.731217691147, 345.829124500021, 344.906095498734, 346.039611386994, 347.202137723508, 344.943466392429, 343.356710844926, 341.59467648228, 348.797897145837, 344.698596113674, 341.309169317208, 342.871184922106, 343.564459231325, 344.854382511505, 341.247210486904, 340.856193550222, 342.559111909762, 343.627485797492, 346.704980725781, 340.136060151194, 345.80805514225, 343.462055772962, 345.440014614308, 345.743750512871, 344.480720086969, 342.46307375884, 348.300020513337, 339.19726885102, 344.238287740557, 343.580929468917, 345.253246566312, 345.754579167919, 344.110566131174, 342.88617402208, 348.80818007816, 340.141685751654, 339.272405340258, 346.084231780802, 345.572192071033, 343.914980703449, 341.023678049731, 346.111832712308, 340.475248265688, 347.062816186154, 342.940115256214, 340.42264594659, 343.049187354309, 344.524624895444, 347.95703859526, 345.689903112519, 344.885657010637, 344.178228759078, 338.679819045314, 343.790185829957, 346.165200214038, 343.604350604937, 339.433418038537, 340.865582886392, 348.920764590101, 344.431529727434, 346.932897910962, 340.365714652684, 338.357409970357, 344.452393342009, 340.342102173847, 340.514862904066, 342.88263036329, 342.196458751907, 338.599468632329, 346.169061077681, 342.143801369491, 347.849185670908, 343.267433250823, 342.277032802744, 336.094295076404, 345.823380051276, 337.361041568184, 344.829437747578, 347.716946711673, 345.786924707813, 343.389412600864, 343.161914551628, 338.520661823159, 343.907733471084, 342.333380530638, 345.246500247995, 344.547350951368, 345.284672094083, 341.960681227424, 347.267758461245, 345.71190032203, 339.940075830098, 341.675083924419, 345.675055679362, 342.798695766306, 345.062931648709, 343.764145884598, 344.569466781134, 343.247871990868, 345.479970198598, 342.376584516015, 346.264410369275, 339.942986518796, 342.446981549771, 341.225390295046, 345.999338095711, 344.340563787725, 343.641500491389, 345.736664487556, 339.795973565455, 339.634394743334, 345.443308823667, 342.905724168037, 342.794584197236, 342.954444395518, 340.596951522293, 340.236818400428, 345.653768807103, 344.138795322483, 343.083591187866, 342.213591750236, 344.716959123995, 339.049815994548, 343.240673069222, 345.094945059247, 342.962956606651, 343.12799240294, 343.998894132975, 345.364940229356, 345.936886782659, 346.146288289727, 344.122185563684, 345.174967243438, 352.804957823494, 345.980009966101, 345.099232494296, 340.763226501849, 344.279479960281, 341.796757748793, 344.286668344965, 349.455313825887, 347.358711611051, 345.551546183821, 342.206674012195, 349.972225355324, 343.790731623671, 349.260707655104, 340.491683925416, 346.237862271302, 343.582655616167, 344.298501125445, 346.203740944475, 345.272242665416, 342.167843022833, 344.696999887274, 344.790849045508, 344.47913296646, 346.076874850527, 344.329831312795, 340.571395709758, 341.594092507088, 347.119078263462, 345.517191665729, 350.023964899834, 340.94583879315, 344.745042673341, 343.792578623599, 345.443087413325, 344.431732793238, 341.656266212352, 341.353821688713, 340.258019681971, 337.762162627238, 345.858352948112, 338.888351049354, 339.514287558319, 342.060283763363, 340.847121983736, 342.310350743531, 344.640991775478, 341.528639663899, 340.047361227513, 348.783296320629, 343.03035815051, 342.467263458806, 348.689585098704, 342.504249294041, 338.838245365615, 345.12750729777, 341.667105078735, 345.405713899704, 340.493648483125, 346.187786696353, 344.615895216668, 343.823988008463, 343.274267112654, 344.608524622605, 344.189463611109, 344.708560763045, 338.631272404621, 346.752444494778, 347.327225538923, 343.818443309057, 345.802691301829, 342.695484578239, 349.231520598693, 341.449639427411, 345.81372054726, 340.184327598342, 346.424199824375, 342.485343588001, 340.258647177879, 341.817642469341, 346.826542886417, 342.443021136295, 346.183761999304, 345.914896489076, 341.560823002304, 345.047254110166, 343.15502211445, 345.420656527526, 347.935833260908, 346.13125529732, 347.003358430535, 345.12933011871, 343.682332015808, 335.621040851513, 343.996039579289, 340.295764222499, 343.978915952515, 350.263122860433, 344.014072713164, 341.919689983814, 342.802383898218, 339.611903592902, 342.599865431428, 346.037752350788, 343.37183724616, 342.657154869445, 343.680860277445, 347.237192934757, 344.348774485661, 347.018278928708, 342.564397488014, 344.598925607765, 345.954094431447, 341.488034872107, 340.488752551069, 342.08369183951, 340.087152109785, 346.410835396944, 342.519686847065, 351.251150275565, 345.053407033699, 341.298238848975, 346.266081309378, 339.964895656303, 340.972464745514, 348.86114585545, 348.27278719875, 343.168963376725, 344.231023109597, 347.223342929862, 342.726858127407, 347.511341100209, 339.792131317471, 342.141529979387, 341.262807243137, 345.824432363561, 343.220333237383, 344.44586184479, 340.934735219653, 344.881774797517, 348.782002944812, 342.047024855382, 344.05242046683, 343.688047851863, 340.961572824538, 343.424595817653, 343.167509430308, 348.987250451882, 346.102261677523, 342.055233020668, 342.643761589798, 343.406691191178, 344.851757083717, 344.467482152783, 343.337255884754, 345.006247118346, 344.135568801916, 348.757720665159, 345.574579514677, 348.901726656494, 341.876289038357, 348.985876442871, 344.249482483935, 343.940568563855, 342.886507902584, 343.706478842993, 342.934185311044, 340.084639118248, 342.220671877171, 343.036616016401, 347.214036074923, 351.167888831282, 348.339787850588, 340.984296709986, 344.431715198572, 344.270100814147, 343.073038671099, 341.781857712727, 344.787348216559, 343.600947033831, 340.366732142275, 344.678576061847, 343.475673109701, 345.78058303236, 346.413802397808, 341.357540687146, 343.976160593149, 350.102222122388, 347.138838460369, 343.621314720171, 344.469517498488, 347.664188295064, 346.67812592174, 344.958990081478, 339.661288838155, 341.28430807382, 345.623879950569, 347.604894668012, 346.812868510976, 347.856473170564, 345.285107267498, 346.467350921072, 346.053837392256, 342.710315434006, 343.438089959367, 346.159020171529, 342.83794983686, 342.750045292551, 346.243937025258, 340.139201206, 344.322659974277, 344.67759332449, 347.610465688404, 341.401772082346, 348.551834918674, 341.711132838601, 345.405164384922, 344.939168653194, 344.763836172168, 343.081824936866, 344.909349240342, 342.462477522926, 340.008265717329, 342.891820336452, 345.047507556214, 338.086777214375, 346.885990797528, 345.914339620993, 342.717945125907, 342.579032741653, 345.698327220263, 342.027879672609, 339.180034708577, 346.640074144256, 343.832070035387, 346.587464543792, 343.876681683079, 344.849068069373, 346.073189368476, 349.408730993414, 348.198815118484, 343.932075804409, 347.44500259242, 339.178102833282, 342.385388018397, 347.216079385717, 337.586967663835, 344.35412350559, 347.169518531588, 341.138852186198, 339.09402321777, 345.691415617375, 343.473102146357, 342.183827584287, 343.652494007358, 344.356470104779, 335.683831002975, 347.90670170596, 348.194864317243, 344.502194134794, 344.883544606062, 343.316127745617, 344.141823813099, 342.349173215052, 336.774763989176, 343.37089674449, 343.778305297935, 345.096737993571, 341.777006783988, 341.032247074685, 340.522605233639, 345.107762066792, 344.791027905376, 345.292082922845, 343.733302441728, 344.625728080429, 349.406095754547, 343.407692567674, 345.088740311044, 350.739594753525, 348.285362813922, 336.511147931656, 337.610608492187, 344.661654089466, 340.118811885619, 348.944966457604, 343.610479298582, 338.196496507268, 342.259197147929, 345.202563711605, 342.917696296183, 339.065471649555, 343.583746980658, 340.704665629439, 346.591148786455, 342.837832192392, 340.961936249448, 345.88499100394, 343.107363624011, 343.444706415266, 338.539718539868, 346.822217345572, 350.565564909483, 338.316649376799, 341.629536310324, 341.961829239572, 344.505401486241, 341.52426630456, 344.700926333785, 347.460221068202, 342.321293979032, 344.203678741766, 344.83216099966, 340.278970106618, 344.125484758266, 344.204623338318, 340.026604733476, 344.956966415852, 343.682036753241, 341.237482774824, 345.038749945149, 344.911135060475, 342.10980932776, 341.949802249012, 340.13257688823, 343.871039673877, 350.139925878761, 340.907514488046, 341.757652915632, 339.775798947199, 340.534540482117, 345.33287647835, 340.589158423573, 341.29200762297, 345.526858475144, 349.265561974672, 340.729189669536, 341.992327181407, 343.462347762006, 339.571275058404, 342.139130236908, 343.715939473499, 346.818466197367, 344.501510367572, 348.203715253936, 347.119051776044, 348.088534151534, 345.138371983776, 345.440878044665, 343.322813635722, 341.048681478212, 345.84538710639, 343.716624387956, 341.289373176088, 338.18596130023, 338.096918324748, 348.260665345939, 340.221831419641, 342.007310646497, 343.714802744305, 346.48820446191, 341.238254209937, 345.031317825244, 344.762564670314, 347.391095153916, 348.114077576948, 342.750642631046, 343.214485836036, 342.4669681518, 348.166171681739, 347.107253829516, 342.278368746564, 347.823234713191, 345.682063495765, 345.584044129528, 349.373964768062, 342.6387942004, 347.385592912221, 344.403538519675, 336.615169197467, 339.698759053723, 347.025591858159, 339.0222286984, 340.701364092316, 341.308619250866, 346.676662981018, 343.917561827693, 345.952888335672, 346.674418274741, 341.933482414547, 351.178387530514, 341.726328653712, 347.456604163637, 342.405298435042, 344.567009363852, 345.158595476265, 338.558004676783, 341.082011975214, 347.496364057879, 343.187158383848, 349.191644060501, 341.949978992834, 349.539787525408, 343.01806617578, 347.017179324683, 340.388410042925, 342.734853782035, 342.956248188038, 345.305957424065, 339.023682617069, 338.523880706819, 340.603925016056, 345.735852174534, 343.053514988429, 340.406880527705, 344.952551108098, 346.109384622752, 344.749750866398, 341.125938231223, 340.130005267948, 343.88546596026, 344.688691011598, 344.681139034289, 340.940647385244, 347.218931445638, 348.974758618186, 344.800881616837, 342.508016493261, 343.133627500196, 346.401747134909, 349.395665173631, 342.768481226454, 343.431801197531, 348.566335650529, 341.228182165604, 342.473113020236, 344.37220744964, 346.000234053697, 345.330751090201, 348.418347617838, 340.899737007555, 344.000680481945, 339.179864439565, 341.273787372872, 345.783832383567, 344.046733594042, 340.650008531506, 339.85362994883, 345.641220105966, 344.417292423953, 341.784030197679, 343.897715181356, 340.219883248017, 342.170706219134, 347.313859906774, 343.86867262494, 344.86511946985, 339.528714573615, 351.325784882096, 340.703218496171, 342.197335484607, 345.845106939962, 343.759996220063, 343.303914546945, 336.175212042134, 340.062470764355, 339.399684656056, 338.151699611245, 340.607287131346, 342.831692119467, 347.4960148741, 341.942722220686, 345.949658408435, 346.641754378146, 347.819379578599, 348.41432092236, 340.884773738057, 343.429592931347, 343.200238379051, 342.735570797457, 348.488414955043, 345.435953915721, 340.273621647976, 342.720591014387, 339.867710160449, 344.016669731883, 339.424911272077, 335.654046146049, 348.608237585358, 341.550460215882, 348.100601119041, 344.15331039389, 340.330355732904, 344.071079565468, 346.4341202924, 339.738653145068, 344.774190371391, 340.878177449179, 343.811336840732, 346.056685014928, 340.814312789845, 341.655844532886, 344.687704402701, 343.127391882585, 349.939235264465, 342.700207392812, 345.670057631881, 345.881198627552, 341.216709566741, 346.172281526154, 341.966116417543, 340.178550973438, 340.217198069427, 345.539512221694, 341.457904550458, 343.895702355713, 341.107214904171, 347.948520988046, 342.695139761555, 342.054508909358, 344.543157940401, 345.755909882876, 339.586938716847, 342.080940324033, 341.116298952054, 348.021650718686, 347.667673964105, 344.952506651504, 342.852400664469, 340.449370357523, 350.010675868095, 350.972616174726, 345.77091945732, 344.243374528472, 343.47586477862, 343.27382720695, 344.01307820531, 347.769574303518, 348.119736056689, 346.514665119499, 341.23001076382],[522.63197698011, 523.161269227843, 525.155354010988, 528.003781861721, 530.959049709543, 522.848310991692, 521.814276986869, 523.91271345641, 524.346350236374, 529.667799465795, 525.919467234008, 527.209070942489, 522.322587935622, 523.193125841988, 519.353315967383, 524.068625368738, 525.790280261793, 525.200532850626, 523.530743084146, 521.014367467994, 522.833260886493, 521.682920008326, 524.183802521303, 522.951054497763, 525.852790203151, 521.516321448327, 522.665168474858, 523.502651756726, 520.322520186852, 520.153776983157, 524.94312561497, 525.838399420262, 519.988334347817, 524.629205669551, 528.43940514938, 521.861856001367, 522.614770823372, 519.372276158212, 523.601605813862, 527.942563980839, 530.263402835224, 525.713628669244, 522.652437897234, 517.354721286662, 520.220019748196, 521.030779212126, 525.437055716989, 520.476800711696, 517.915551595585, 525.050512664288, 524.032721692161, 525.287016280844, 518.37086183111, 524.741807447656, 525.96164776051, 520.537310884507, 526.020321552188, 524.131326437111, 525.139284591445, 524.695509820956, 523.009759684761, 523.901565948447, 524.23080283368, 519.415071242664, 524.001203118597, 521.428556981128, 526.143559357408, 517.758665677286, 523.32559527704, 519.270310414605, 526.692033665058, 526.677912765726, 527.991865578995, 522.930503009983, 518.361381445319, 520.93591110886, 527.062742899027, 519.363150931038, 517.706440023834, 519.983505746751, 522.449965048223, 521.406279083552, 519.473940495818, 516.526824937589, 520.476873020093, 525.640747195602, 519.428928917543, 521.091779672564, 529.028295322796, 520.159029053183, 517.96155069255, 527.975770505664, 522.160923807003, 525.15592582811, 517.849531915073, 519.267376887407, 515.534043415106, 525.069160610782, 517.30802914301, 526.317141778571, 519.709295780529, 526.57075752463, 524.560025527967, 524.495134242153, 523.982590456339, 521.879799103053, 522.74042873384, 519.786908372108, 524.962495738187, 524.671224340131, 527.3517903249, 518.703461111004, 531.446661741506, 521.869894231728, 528.651502459159, 525.008729352903, 520.75503043702, 525.692054157748, 523.551456063005, 523.172521389429, 523.281278022101, 521.737276862398, 521.273507345767, 525.505232736866, 523.150705824378, 519.076839371612, 522.695706177235, 520.938606073919, 518.838794074144, 519.833139872976, 520.071170788181, 524.600366307841, 527.263129089546, 522.534144422964, 522.329433399444, 520.677783275137, 522.959658984865, 524.40432022383, 523.215955936453, 527.108870474182, 521.708547008022, 527.195241390695, 525.138496166774, 521.787298210375, 522.655784013269, 520.792358180982, 526.387376136563, 522.639769637113, 517.057481701665, 521.362327827367, 519.187726307888, 523.593534413056, 519.191641928685, 527.230261132566, 518.279643853147, 523.268898049478, 524.106261577705, 522.240316601146, 526.23904702313, 517.768690024846, 523.337737315589, 519.087372447311, 520.07157938562, 520.175330485887, 518.017950295454, 527.903141773321, 520.57591891778, 525.215337819236, 523.607333357595, 519.866205481311, 523.465228938991, 519.064405612117, 523.961258547565, 526.828772855456, 520.30725059123, 523.282875701191, 521.40650871446, 522.406707541583, 522.10147582015, 523.747315013167, 521.950416570004, 525.524926913167, 523.975695058743, 522.947267838242, 522.309682258578, 523.694066373494, 523.142636530718, 520.877718615471, 519.164625951844, 523.377135619179, 522.549166769616, 518.408442699729, 521.105199332399, 519.423756292937, 524.68584226964, 524.854256731354, 519.73534442678, 523.783459837553, 523.215603958029, 526.389680209541, 526.282224887688, 519.478035968066, 525.776737771201, 522.454315598872, 520.245244330288, 530.043090296556, 525.919888695748, 525.228605029111, 521.710113897888, 522.317648124447, 524.576427862395, 524.342710455252, 524.26976646285, 524.362413426787, 520.966963039168, 528.921521455431, 524.747782077596, 524.294092205151, 526.029032463836, 524.204963784372, 520.098448738984, 516.389671532009, 524.739915056287, 518.274340870334, 523.524018924441, 521.444361691614, 523.030762221269, 523.060846779745, 524.520903658857, 525.658686923921, 525.439445782989, 521.292672147878, 520.995790073942, 527.210637797721, 521.149453479987, 524.386814598323, 526.386412644028, 523.283015744864, 524.885663672544, 527.160212579218, 520.326967561443, 519.242034697692, 525.696893566068, 526.506802678689, 523.219376178443, 524.823773490668, 523.249682816814, 529.770854058605, 526.127963322073, 521.907152087991, 521.782505708455, 521.94269089723, 519.847566085061, 524.904916971883, 522.554053788214, 521.636913110954, 520.216069114372, 520.583195413734, 524.720491078796, 524.112882572368, 524.906193064507, 514.395477888728, 521.919846371537, 532.284030759621, 518.923805850145, 520.243474676131, 524.221026725707, 523.506666666521, 524.258275641166, 525.761783865625, 525.611925760057, 519.520927311752, 521.336911281817, 525.397419600684, 527.335453279795, 527.691203460374, 523.962676422923, 527.655275209591, 525.810661256642, 519.256332085898, 523.346232814365, 527.585017314939, 525.065689828352, 524.588300789912, 520.496899846945, 523.439596109411, 524.047433115772, 526.292419504868, 519.532074336012, 517.365822905268, 521.516381605238, 517.665617272165, 523.689878321993, 521.383232767222, 523.818834737369, 530.50450385573, 523.605255352515, 525.639860185271, 520.838745342289, 521.413499872608, 525.997462487891, 519.939232796627, 517.409377965272, 525.289757107066, 522.426188925668, 523.663241323187, 523.096967476387, 520.233725926122, 525.198316626624, 517.977954591459, 518.202067768066, 522.084836765437, 522.59211935488, 527.539708397049, 519.734710123667, 522.6892391253, 528.587662809959, 522.517494455181, 524.835895454081, 526.372587826612, 523.36301394082, 524.326881188778, 525.984589813346, 523.43566237352, 526.233925397866, 516.517792695031, 521.365134241378, 518.569320030119, 518.470874691307, 520.409572684041, 524.942058084908, 523.312419450101, 525.94616873728, 514.858000770606, 522.648083585423, 525.841047382044, 524.058534390017, 519.069665331004, 523.149501204249, 519.695072336989, 521.207397059292, 521.015023522322, 527.293529642447, 522.504910079706, 520.603722158504, 521.621201027361, 522.279276949117, 525.366730798848, 519.262770478393, 525.181981900373, 524.965611736191, 523.299203919889, 518.911834879707, 525.577058226216, 525.806504418966, 526.942928603532, 518.102338022475, 518.54895531702, 519.68731612195, 523.724676484803, 524.010237390787, 526.31302007581, 524.647701638094, 525.235098929424, 520.065302436337, 522.420061792807, 520.32859788588, 521.903327466685, 514.900951362693, 527.635140715541, 523.442851903517, 524.608080527884, 521.899759093704, 520.747551598291, 518.473893415633, 529.149161687438, 522.100948725912, 522.336455931918, 527.605397001909, 522.728363177653, 521.548722570115, 526.251533927925, 521.071187677228, 518.36184021419, 523.779797913977, 523.715210324956, 521.2110239086, 524.178248620494, 523.118509413232, 524.808252329933, 522.888802150857, 522.214403745543, 522.015641670016, 526.114952614177, 521.75949184506, 523.158017646783, 524.634437908112, 517.868407136814, 521.303192293913, 527.128685177101, 522.06920946424, 520.961217599552, 520.765085387708, 524.819097065877, 523.932791759248, 525.384082309164, 523.812019653847, 522.275356962692, 520.191675748842, 527.8535008515, 517.304093840624, 526.153759194841, 520.38898201195, 521.000535869185, 523.825752049695, 523.688689259233, 523.539201568701, 526.869988049479, 522.536134688565, 523.43478954971, 525.229583039145, 525.203879646152, 519.903784297135, 524.18635884097, 520.969684534688, 526.551242884205, 520.175340767332, 523.851196988619, 525.300340026903, 522.07241233194, 521.871454825016, 518.95099037, 519.208191190846, 527.426283324229, 520.875442741071, 528.250085131683, 525.25198287785, 519.927358004189, 524.032959280803, 526.256713017244, 521.584347345537, 529.10217833458, 522.180329376211, 523.430332924572, 522.794377902504, 522.271774909344, 523.647174530329, 522.522635186099, 523.249210462464, 525.340565595634, 524.513684573279, 516.94060775805, 521.355874822291, 516.877947199882, 511.801047750424, 521.923909577289, 523.721594040001, 524.97507334609, 522.052297376455, 527.743712067845, 523.286803550402, 523.415171330678, 521.620500760321, 524.209141888252, 519.461729014434, 523.81479533573, 518.417236626821, 520.767858991206, 519.614571885571, 521.535996736319, 523.738819407131, 523.573294403463, 520.217733855789, 517.136730811448, 529.565592658667, 523.522089585631, 526.415703834568, 523.772946206633, 522.433319087995, 519.528310434892, 525.21948124216, 527.574943990453, 523.380109305933, 522.803107830853, 516.440502030619, 521.673095481163, 520.961535884724, 519.568332399762, 523.491944789454, 524.098852094604, 527.536570036064, 522.755096256739, 520.801319955653, 524.433963380018, 524.528109520364, 524.130943273821, 519.762447230031, 526.172026112298, 522.371837650813, 522.93467103975, 518.512202559608, 523.153493151805, 520.508290689564, 523.841193173695, 523.671670561542, 522.533454656426, 521.505800083149, 519.399929473339, 523.255859081697, 522.903035519781, 527.100624867523, 524.54365672227, 518.461169596482, 521.715262867199, 525.052073115341, 520.923131602615, 520.077608933654, 519.060643586261, 521.956096886445, 523.514931159051, 524.678606335553, 525.504903147865, 526.451823862274, 519.589721771987, 520.055630080788, 518.49860016587, 521.554815742787, 521.791822273767, 522.95216928463, 524.174118101552, 526.479797862221, 519.709923546001, 519.207711908275, 525.869053374409, 524.988832481806, 524.479616641502, 521.54929294905, 523.066191863619, 523.848454697669, 523.671015482152, 525.755209598501, 529.322441961175, 522.211979601098, 519.945916383828, 522.298004990639, 521.242777678467, 518.969121346233, 526.518407778053, 529.087134432098, 522.57622347279, 525.930514596437, 524.360525848567, 518.881501944388, 520.206810835149, 519.825001651308, 520.182447117455, 519.893131598496, 525.171078377149, 524.878752287717, 520.097719843414, 520.749187188437, 520.382411905336, 520.888426777464, 518.033664081779, 523.434009749186, 523.677602689913, 522.155743210875, 517.220274869977, 525.584730670578, 524.031053832815, 520.246082947188, 518.203823890232, 524.068427302341, 525.109598842935, 524.144815416903, 528.235000975782, 529.107525290473, 528.698006277207, 522.268645778658, 522.579276064115, 522.009090184736, 522.457162565189, 524.362908264811, 522.475000097412, 523.115346991716, 518.558599147777, 524.133114799065, 522.333044756234, 522.775503617355, 526.150038622302, 521.146157690024, 523.558931275373, 526.337588547498, 526.009354367652, 524.484423151011, 525.026134560029, 520.867116971893, 520.503418723643, 523.53169072967, 523.175813033417, 522.194775361946, 525.902120546947, 530.161334361944, 524.337861741613, 524.770896062272, 525.216987566553, 522.876755380112, 520.500430278793, 519.719215943064, 522.526056752179, 522.894118471067, 519.265439233818, 524.205098366588, 526.424894839907, 519.461617809927, 523.625439221724, 523.728849748552, 522.341516198128, 520.863860937632, 519.988359430006, 526.396050334572, 529.170391433923, 521.791734105363, 520.936929301321, 525.036457368349, 519.133233793911, 522.648386174942, 522.278721186478, 518.3430243414, 527.367588939263, 518.164622698294, 521.163826739048, 526.050727534498, 522.749487946007, 520.399624836544, 524.791601015183, 525.259826924072, 520.945748073429, 525.000968201282, 525.295606764319, 518.778061642886, 522.719470920081, 527.245119359426, 520.497018614243, 527.115896007979, 520.731852227791, 521.412670101687, 522.185269490004, 523.088377821455, 522.765341359088, 522.552509789695, 521.182688828554, 520.203458312168, 524.476905786253, 523.802407187819, 523.00961224769, 524.765653193478, 518.772885368787, 518.874317702283, 525.242275610387, 520.840674059583, 522.557498348558, 526.323294104671, 526.769046798133, 522.479619735571, 520.981863051719, 518.967236874364, 519.321240381353, 525.792953097582, 521.366717970438, 524.632671134391, 524.59578410113, 522.675689746069, 524.899543324284, 520.571285233979, 523.014688665527, 521.258778467096, 523.100719331269, 525.219266555932, 515.273262341881, 523.553172179197, 519.993389681091, 525.174021833743, 524.694928093165, 525.497148871227, 524.476928434941, 528.961214144304, 518.91014402254, 522.97424138852, 521.789293679129, 527.590224837632, 524.966739042563, 521.312256251308, 523.756073888812, 523.36490604284, 519.984777161821, 520.693883163593, 521.618907748134, 523.715592626975, 522.613945418381, 523.628408336375, 521.698789494068, 527.108368056372, 524.531486580002, 519.957067246979, 524.793798229919, 523.986354718605, 519.460137630378, 518.482815165275, 523.880599643021, 519.210373959028, 525.764792358715, 525.115972214632, 522.599140489371, 520.227357875765, 519.893344633379, 523.205583200859, 518.2153635605, 529.377683087044, 522.757609364187, 525.243870706252, 521.401405597788, 521.293147809701, 524.604462852531, 526.573813384396, 518.383446848722, 519.865612971814, 520.913858297409, 527.080203308226, 526.683024217599, 521.844273252615, 524.438623204179, 524.548828371127, 525.14254807416, 528.431438521645, 520.449005656932, 523.547189651548, 521.746040261003, 515.548082471063, 517.250559359529, 528.282986928209, 527.566484021721, 524.489429138298, 523.285224536914, 520.254815697859, 525.544456502243, 525.431268695242, 528.514747736478, 525.993995851524, 523.168862362018, 522.295076241811, 530.763232924448, 522.598674320914, 521.776287669544, 522.09495730956, 523.92661433618, 522.907885695677, 519.249774723482, 518.576538861629, 524.545754700846, 519.594358285418, 517.516573258264, 526.320826153122, 522.806405696796, 526.932652774987, 527.17497330685, 525.363780294805, 522.038584559754, 525.659862878875, 523.959689546333, 520.552762221186, 517.791703888556, 523.183813240291, 523.41894056185, 521.185653646276, 521.839316771009, 526.809924629913, 524.58887470907, 521.644174837946, 520.399460184105, 520.737231738691, 524.446945407608, 530.539850409129, 520.459385413859, 522.043258951951, 521.742575008606, 521.533546345159, 522.347291546712, 532.036506759222, 522.657952441636, 523.204150763851, 520.93758824607, 522.016065208591, 522.092188917892, 523.312071520053, 524.865694162432, 521.213162127312, 521.895931660893, 522.209090968959, 523.009755110467, 522.550925044282, 525.317549636951, 522.187328806832, 518.240226695013, 524.820948701102, 517.069768327276, 522.576813232227, 522.379702105434, 524.313332017794, 525.228730484157, 522.795107796911, 518.616622993661, 513.202459897689, 524.336922005521, 520.457188019874, 523.487075378574, 528.259549384511, 524.434865270879, 522.361091141253, 519.328292996706, 522.104590293014, 525.661931483293, 520.508264817248, 520.436633251697, 528.550429395847, 522.301775821678, 521.274016649635, 526.48599348853, 527.83250452293, 523.073740250222, 525.152102122425, 526.447824512915, 523.867706665718, 523.341091862726, 523.583454693014, 523.410705718391, 518.165199083313, 521.839736294699, 522.77862837275, 526.11456803221, 527.070034799328, 528.880189227839, 522.312085018483, 519.967512655399, 519.036397006085, 526.347402073334, 519.175762075618, 520.286087358743, 518.465810638783, 520.80300964179, 526.321027988237, 528.76316907994, 520.660025047425, 526.127895596546, 526.813052517689, 526.131374386874, 519.783496789521, 528.342885534759, 527.166664636945, 525.737080633611, 527.402514103912, 524.830011590051, 521.697474642217, 527.729629952174, 520.015280592268, 523.952804446311, 525.335530046569, 527.756477303919, 525.870808999277, 519.792405883524, 523.797031957932, 524.797624625461, 521.76373479106, 512.830040680774, 521.513696725333, 527.546604240673, 521.308109578016, 527.974434292267, 524.039911629403, 524.177857985285, 523.670444531142, 526.417748842901, 523.434584495166, 522.175754551786, 521.884747997693, 521.907713083719, 525.651248747739, 520.30964244246, 526.09069212655, 520.178551823584, 525.441410408629, 520.199812654172, 521.487673366871, 524.551430236316, 521.687755511698, 521.518186360862, 521.02189399767, 523.11180599031, 526.949229503961, 523.740657073811, 529.631350336974, 521.333839251911, 520.4795411093, 526.223034045866, 522.053970372568, 520.76123475157, 520.851853324715, 519.467628358963, 521.859174100245, 517.078521563761, 522.419589519548, 525.889807752221, 522.058504388172, 525.311655979345, 520.706292215945, 522.102713278298, 524.282196113338, 523.662887299279, 526.294552517187, 520.474682871342, 521.714269058088, 524.309532553305, 523.146531744276, 522.019467186587, 522.136897561525, 519.107084958369, 521.937857028159, 522.225249529932, 515.261387293621, 525.604768457063, 520.457172993311, 525.298728919103, 524.383354013689, 521.40932829845, 518.870592274177, 520.207966767429, 526.764870668125, 527.342961403182, 520.863830666195, 521.93796053287, 527.864557562367, 526.964922521926, 526.374812909364, 523.974910295992, 522.995957905172, 523.726201592238, 524.054325899684, 523.776518402521, 529.679490691823, 528.150580612646, 525.307471826584, 531.474420361794, 521.409603933828, 520.879283368723, 521.875404397277, 523.172628006694, 524.351056118981, 517.318907092701, 521.664451250272, 523.767875145112, 520.487726610222, 522.961654398384, 520.951122787861, 526.198504467054, 530.452837535937, 519.569846826993, 524.985658839105, 523.667535385682, 516.43659009754, 522.511690610886, 525.906273141246, 523.566190633096, 519.257751174881, 520.905256983132, 518.569325842332, 521.51706768347, 521.0038344207, 520.225894104295, 521.78992978863, 526.450568876645, 523.993828827824, 523.102757953775, 515.570412273701, 515.809521695967, 523.986498849892, 519.641817839503, 524.195885590642, 520.94992241867, 522.52779946303, 525.141633091695, 519.463325256529, 522.894531252528, 526.3320763801, 521.86038008961, 523.427876033522, 521.237897418836, 517.467649330719, 520.061526031821, 521.134626751633, 530.561922190662, 516.418487790395, 522.25011651085, 526.864252809761, 516.396889093092, 520.447101696547, 518.850739670136, 523.931330679021, 519.953016767875, 524.37614409342, 520.128803461325, 526.172593752381, 522.692637355517, 523.196611980896, 520.184221322968, 526.017518159143, 521.659770446987, 523.847603902816, 525.731783295009, 523.901855141059, 523.273541581591, 524.550343399351, 520.187235943103, 520.478973500098, 523.983422685521, 521.866269507376, 525.803360549569, 525.877619310507, 529.838875279101, 522.748888230271, 523.245578227507, 522.562180739195, 526.103932934582, 523.711292766181, 525.830184603209, 526.639283356099, 523.553332895264, 527.757279103243, 528.391281801186, 523.419654253227, 521.479633792753, 523.115208387936, 523.149065972028, 523.129097529966, 522.036354254187, 521.405562314821, 525.419203086565, 525.573808782546, 520.586079873242, 521.88168225708, 523.263722801936, 523.429598837812, 519.794368548381, 521.231047906537, 526.088784761326, 526.086191041975, 524.152374682212, 526.055164243445, 525.920515909242, 518.971805654688, 520.949323070387, 523.815248462369, 521.615945059453, 527.172996540637, 521.254657285391, 519.359606879118, 521.652114956224, 518.126185492931, 523.406822359389, 516.280198351039, 523.840823731625, 516.653548803542, 527.131056864732, 522.218657863689, 523.315657276076, 521.810650830316, 521.845952511356, 518.051675250027, 521.744668499745, 524.941191015667, 518.801611182085, 522.948989763604, 520.984282884842, 521.087274543546, 521.266574833379, 525.795350929348, 525.054609796822, 524.93610315098, 526.06768269067, 520.985279827367, 518.402657109823, 520.670949618899, 522.187287690628, 523.802824216726, 524.182078445868, 523.487089502718, 520.212208877166, 520.635651562379, 523.335108856502, 521.113832138231, 527.011554357674, 527.489182172625, 529.612369994028, 519.650918092036, 521.482682428429, 517.611577738168, 522.268380425295, 521.000041526709, 522.808277656556, 525.861399673715, 522.193206927813, 523.219292091033, 519.685591444899, 524.511644476677, 519.466738993115, 524.227476047455, 525.979764178815, 524.682247398168, 525.823990884464, 515.256850723409, 522.417181522219, 520.657918417861, 522.98762963552, 525.475109189169, 520.645679395649, 523.147419235753, 516.891855471838, 521.844423398862, 524.923363060941, 525.8495982264, 522.591380943729, 527.003564349128, 525.472430732772, 525.831236567574, 519.680897954897, 526.735913210071, 522.225613919797, 520.172444051992, 516.68968646699, 522.385194653022, 522.195140079521, 527.770045894412, 522.989610981982, 527.794468108549, 527.868915608064, 523.759045723055, 521.613514682201, 515.759565209905, 523.172599143397, 526.047799004507, 521.619176817706, 524.432521565605, 524.594562837328, 524.989575635485, 525.955879648379, 520.318477821582, 520.38975907884, 522.942059479724, 522.116802535223, 524.54581040221, 527.77783193118, 518.974477820399, 522.645287432743, 521.021737932292, 526.218720843949, 526.891797529718, 522.963629150474, 522.30496944405, 526.325687108411, 525.503701419684, 527.206225598896, 528.670570365727, 518.417543221905, 520.274811154807, 527.588535291504, 525.458990654714, 522.181714544927, 518.479974346059, 522.10375342237, 523.831841008612, 525.438895435025, 524.214926885932, 521.2671654054, 523.382564408161, 523.087121851376, 527.845246866158, 523.851901270794, 524.935984475777, 522.702217064311, 522.761145519824, 521.590801649682, 521.347493902367, 527.397610425675, 520.643021956532, 522.054181016293, 523.74111825768, 525.064284077084, 521.698678232276, 521.089538453787, 523.486104810607, 525.773181933765, 521.549933779863, 519.55459952698, 520.465544074352, 521.707487706204, 521.789140304945, 523.46627667635, 525.354417440538, 520.989344781375, 524.607078342977, 522.44180423534, 522.583986068833, 521.163545743082, 526.449223258707, 525.622363928547, 521.026138616989, 518.424909842988, 522.892928951227, 522.725274166775, 523.153180561969, 519.589109648557, 519.766587542523, 523.684159599766, 530.437272762622, 521.494096450992, 521.562058285948, 524.141265525218, 517.174631314459, 520.771416356802, 525.307377926142, 522.825721213921, 523.317945991621, 526.440166985885, 523.908468439988, 522.143964862385, 520.34001977413, 529.33778153631, 524.209651363569, 519.591503032714, 525.132265753988, 523.529686024576, 530.738327646134, 517.568340277428, 525.433591717023, 523.968911638684, 522.677391111758, 519.278716177191, 523.663492292681, 520.420866551407, 521.229110317656, 522.09664313166, 519.888249280684, 523.86850384025, 517.707201782028, 526.089818137753, 518.529841691829, 522.169137684854, 522.495323987931, 521.759606502543, 522.435822725768, 528.084830398628, 524.569863644506, 524.097533909197, 523.161363497651, 522.639819366302, 522.81938502771, 523.272897448458, 524.287095421347, 518.338932336494, 524.487542001618, 528.089071137656, 523.889759860467, 524.224236760487, 526.321327989342, 526.790705732503, 523.31210803488, 524.378012654563, 526.627570369433, 522.562738904838, 524.273112270179, 521.355792531794, 518.180606116166, 525.799658780923, 526.060102892023, 519.309242656557, 516.466686946395, 516.858678420153, 524.505723248595, 525.392176337675, 526.812005444176, 522.320873542182, 530.644251561269, 523.262387361737, 525.827553717962, 526.118846212427, 516.760233183639, 521.86443168819, 514.44478642108, 520.206479002679, 527.038288471196, 523.135128596436, 517.864006812133, 524.578346987746, 525.350346213137, 527.264858065305, 520.734419753428, 523.585395121212, 526.393147731479, 522.620229777648, 524.846689458026, 519.522033428998, 523.229131187374, 520.725326028831, 518.954573872673, 521.655031941599, 526.805089705015, 523.849962630314, 526.088719926845, 524.232336465555, 522.901674481311, 528.219657718172, 522.690533120873, 526.179503887733, 526.400497608149, 523.219626332916, 527.949515770856, 524.230743038303, 524.665420087575, 521.140679971136, 521.235342265519, 524.232711010705, 524.886012788757, 527.121199794899, 516.144352245851, 523.518025327876, 524.222307589904, 518.880271491308, 524.610525383418, 525.865203706852, 522.943426424202, 520.880084283379, 522.248054274458, 522.933397448806, 523.70151350737, 521.539519290124, 527.334043304443, 521.105128850627, 517.282538717347, 520.818926872554, 527.030879502001, 528.862419182402, 525.825535428088, 529.266960041203, 519.591827674428, 521.871289298857, 514.809648344304, 520.887712977634, 525.003631765588, 520.926727735446, 522.494185682676, 522.57370402732, 523.256321419966, 522.151057753577, 524.178943870214, 522.306415024999, 521.700760969836, 527.065699294452, 526.853792242821, 524.365687127496, 527.796968108388, 520.361303954511, 523.195666808883, 524.452543465537, 520.337258188064, 523.058507700649, 523.055986829745, 522.082105989464, 525.157989524046, 525.608487120181, 526.082085609999, 520.672971045524, 525.215272086878, 519.850261735173, 524.693881956045, 526.738803763323, 526.43996280129, 520.783215130922, 528.198196043481, 521.934191006254, 521.847031753845, 525.640360568998, 522.739409251837, 524.870937187056, 525.858567245451, 522.758637269812, 526.210359937316, 521.35512784681, 521.08104008867, 520.582051077918, 520.517110345596, 523.385314327661, 517.59091666971, 522.915284944495, 520.15880503176, 528.227827924521, 523.062400764269, 523.83470281165, 522.832562083973, 522.553875755031, 523.020630454306, 519.243132034776, 517.354265183461, 521.463051912823, 524.178685912935, 522.808921188539, 523.646166911206, 518.041426296445, 523.092556777159, 527.59897621285, 524.06032594517, 524.337456628815, 521.672662456121, 523.83388310612, 527.467188009947, 524.047952217468, 522.154294332607, 522.159806411091, 525.526132411701, 523.09671550623, 526.005290333787, 529.214582347381, 519.883787340348, 523.877474601817, 525.530026623072, 524.717296372697, 523.549940139092, 521.529907653886, 526.266574805361, 520.628930967837, 522.164192974154, 523.042844128856, 518.629857959594, 520.830102375409, 521.804977149784, 526.402649398582, 517.543694401624, 523.367018473072, 522.681280626562, 525.140702567641, 525.402469308441, 522.099784161184, 529.035370083233, 519.981982304529, 524.767106077298, 523.903942892593, 524.033680179792, 517.281046473618, 526.722174747865, 527.709809933624, 521.700609009221, 517.489242627532, 520.323262829233, 522.697697140286, 522.82971190215, 520.079726938078, 527.54727135668, 527.939597584317, 523.267477654221, 522.403209415825, 519.826451403982, 521.917880191392, 527.40162960715, 530.961417607388, 522.660517502174, 522.197752029881, 524.219397805831, 524.398397438992, 526.472419542491, 521.738071416351, 528.966367465678, 526.616387717513, 521.79877011362, 519.597786702032, 527.865279362922, 516.355475558665, 523.497987077615, 516.674858783141, 525.373290559825, 527.944135039127, 520.748335671619, 524.078901058937, 527.968227057204, 519.716886723233, 522.665426246971, 523.018189481245, 525.013769462988, 524.281630709724, 520.065900608346, 514.142828730856, 523.126135713938, 521.692824535791, 518.359035338116, 526.389577508566, 525.425335250661, 523.698835681355, 518.675329661611, 523.972284754627, 517.70445624867, 522.855077998095, 521.007219465374, 523.301264806659, 521.370735107451, 524.944675544132, 525.353453345786, 521.009476030127, 518.888013364631, 522.728320077072, 522.704991903539, 528.859661586756, 528.335205938072, 517.787991715327, 523.78030522813, 522.760343000752, 525.510473084604, 525.235166309042, 524.236078942741, 525.107780207043, 523.032096094227, 515.318722687492, 518.770062003419, 525.959526685005, 526.654877997772, 519.36228241454, 524.077486917391, 526.742076899941, 524.80325092637, 522.851091192106, 521.805688297725, 521.447299399496, 524.0428008576, 521.591814475396, 519.784351986871, 526.398968847562, 527.438581070252, 524.424871570451, 526.336928864509, 526.956193062311, 522.263213918883, 520.447920391182, 527.688961788163, 516.42156784631, 525.413811767347, 517.590401822584, 524.16524582607, 523.926576386982, 524.465564917859, 521.11467538606, 522.291991106203, 520.99041418942, 524.28093458742, 522.339913937698, 522.289526334445, 525.571614731774, 520.837252065173, 521.513329995867, 523.538231144748, 522.523616937913, 522.929264180032, 528.518919514585, 518.460970959271, 525.415363438396, 520.709033506369, 526.292259582957, 519.471022885876, 523.473255758051, 521.033486651083, 521.662419387243, 518.950045807526, 525.028502476294, 526.99359155667, 523.157740452536, 524.516747539459, 523.690488409378, 521.431936899684, 521.489651118258, 522.373890912276, 523.609494288146, 528.548736256384, 522.545743909805, 527.199496210999, 526.368382419684, 525.790903090989, 519.420412095968, 521.918749725235, 526.078446831027, 527.841617849748, 524.847327747864, 525.001347890794, 523.337196389117, 527.518827285624, 531.232124277178, 525.538151045003, 520.392904805526, 531.668537203921, 518.996511966403, 522.19189678129, 525.530118026087, 524.515812572868, 524.092202174626, 524.139704732084, 526.256249611959, 515.739315543654, 522.436883983843, 523.263427669958, 517.882562032832, 527.911696673695, 521.812311823332, 520.450975480711, 525.659682655568, 520.328261283178, 525.478631758313, 520.944290616311, 525.916743079751, 525.871350624998, 521.541369002399, 525.709695061004, 520.550824657365, 521.608008416653, 524.682119636793, 518.097042180182, 526.987774282499, 524.362013940348, 520.509309247749, 524.171153100217, 523.320485763895, 519.394413466605, 521.799119712486, 521.204460598199, 519.270172493192, 524.384970747046, 519.567583049583, 525.877156196861, 519.577120274903, 518.221159437677, 527.40401645408, 524.055020960398, 523.174223211064, 525.036296669106, 519.478673038396, 524.421297175092, 519.996408170618, 521.477831147115, 526.250894901732, 518.369504187243, 527.045394570963, 527.874654655667, 525.345521263164, 521.127818127053, 523.830211719204, 522.035919048757, 519.708445907802, 523.101950886574, 519.977973701479, 526.702290974184, 522.802695391635, 524.458276211786, 524.39942926463, 522.158699911199, 523.34248310324, 521.295996171699, 518.817683659156, 521.910175349489, 524.09673812913, 526.524080741509, 513.271579950207, 524.008952771353, 518.085838646249, 522.880854923974, 526.406030618729, 514.227106303063, 522.038672879588, 522.93276057157, 526.620699034005, 521.18098424689, 523.421982691567, 522.674569350311, 521.275192635169, 522.782217946612, 523.262381205544, 521.846153197688, 521.96640383219, 524.392315830705, 523.061219454964, 531.120516214231, 526.820486799476, 521.614318743356, 518.002941710774, 522.071832733323, 522.90191017039, 518.218592529851, 523.86104225919, 520.355014277476, 521.360020063905, 521.247935470902, 529.286233942314, 526.08258940826, 526.444813673958, 521.920158466006, 522.46278899327, 524.91568561547, 521.747147171326, 523.34786502964, 524.406875577449, 524.515374461425, 518.519980858807, 525.799120406545, 525.485862777011, 521.390258663369, 526.355214557916, 523.616537509933, 524.303019307895, 516.602123763473, 522.194918372949, 520.700485738971, 519.996204407592, 523.116465298, 524.315175558366, 518.983108741418, 522.501031915882, 520.606151731732, 524.821066541507, 523.389816498374, 520.340106869527, 518.772526515599, 526.936577179804, 527.07428021744, 521.762175349776, 522.418084199853, 532.158513143679, 514.574528997735, 518.897751162613, 523.345231520741, 524.544285203717, 525.942723235421, 522.954480052975, 520.869308060274, 519.151254093815, 523.621997845061, 523.064517406255, 522.575860314147, 525.584958217815, 521.648762058832, 518.589086037941, 521.723893492404, 520.053605061161, 519.266311689152, 518.806488587742, 523.223719641324, 522.381546920561, 520.044645958087, 526.806340189407, 525.540101790349, 520.708801089059, 524.262649317935, 524.23862096775, 517.188997873157, 524.973624106445, 524.190664879288, 527.522248200955, 523.203825075521, 515.050430771351, 522.187892581749, 524.217905795425, 521.631865951504, 522.593829717844, 528.913697145379, 524.385635873735, 517.259650733627, 515.227334688498, 525.620919719499, 521.883326016013, 525.680277268453, 524.401750087627, 520.542106067042, 522.124995530457, 519.919235975659, 522.984181940687, 525.90056325293, 522.563327849483, 530.292365223327, 525.869308108071, 521.829247148681, 522.664011949442, 527.227651499215, 525.435613764713, 523.711618431171, 522.038172676247, 517.726502558282, 528.850558462465, 525.256749609408, 523.654554530795, 524.880219647253, 521.270889449566, 523.477475174095, 526.633821630993, 522.819943528591, 526.935959020543, 521.505403998358, 523.332190684686, 516.056706828793, 524.738993343845, 525.271864301789, 525.620782428618, 522.05146364743, 518.85780275354, 523.484769171938, 518.045646501041, 525.208852273978, 519.259372874337, 523.172239958467, 521.211982777034, 521.49465151284, 520.381357161745, 524.746822617391, 523.185737723238, 525.53860571602, 520.35843530075, 520.868592287935, 524.440563380186, 522.508056373814, 522.928369852824, 526.244421316087, 522.134160640466, 524.026438319085, 521.649434964349, 524.508455364231, 522.859989576603, 524.034113982092, 518.37435902585, 518.921350802869, 520.050951234845, 521.6692577888, 522.289002248611, 525.039812759854, 525.352169571752, 527.875696342854, 523.539284988743, 524.890121308729, 523.49290846015, 517.947177995924, 518.136540355155, 530.721244868579, 522.488563645709, 522.002361422853, 524.908828040603, 524.869025858207, 524.288990309252, 519.838146725744, 523.057567517853, 524.364663939464, 520.274959804424, 518.966259144733, 524.845953375863, 524.270798859599, 516.06445278701, 522.735672722743, 522.492428161592, 521.988162481089, 523.071929606647, 520.17324421564, 521.074087978842, 523.755287306168, 518.238853036479, 525.211158007422, 522.497708621998, 522.446186563771, 522.594835952297, 522.334355333271, 520.651516704655, 526.875338140213, 522.48819509388, 525.498697618263, 516.567960263662, 520.695465076763, 522.857145651852, 522.655539081688, 521.559008579671, 519.831646996255, 523.919882621941, 523.886880245521, 520.617095602358, 521.952243733244, 521.436150249661, 526.050618340789, 526.534351638719, 524.846829727614, 521.110096165101, 524.215048211943, 523.056200156867, 525.481293077265, 516.323654836236, 524.787554723589, 520.495086532509, 525.680387970288, 520.498916952077, 524.785191979465, 526.733961086146, 531.246855326032, 521.903894880183, 523.987756054413, 519.055153407162, 525.679581557966, 522.34106553366, 522.496152551603, 527.140523544916, 525.399710146433, 524.266898865535, 520.063732250051, 523.844888704549, 521.169409162344, 521.712065123866, 520.444809251196, 522.4224253981, 522.492423551567, 517.935662748311, 527.667169940945, 523.717811957825, 522.735612658841, 521.544815081335, 521.202888148629, 527.444251035453, 517.497670422409, 521.178351143264, 522.333856608314, 520.573103304414, 522.172246601088, 520.696745227204, 529.784706123727, 519.555708214308, 518.111867885303, 523.335703241247, 522.539751492405, 523.277948652286, 527.698320255354, 517.557939574571, 522.54898117145, 528.055384497203, 525.498902530959, 525.982607556536, 525.380292286643, 523.851520020948, 519.824390876421, 522.480112094802, 528.306721416938, 529.689407100426, 519.265138994187, 525.189544410676, 530.687917892041, 523.071677260893, 518.473083498218, 516.74863602581, 522.957274804798, 517.548780259948, 524.260606174738, 523.435796007353, 522.956563674379, 522.316696463205, 525.804555924876, 528.11440805156, 522.288597554071, 524.973075571471, 522.686948909217, 518.740164599167, 524.659953123065, 525.678694403952, 525.751096538262, 524.070356865378, 523.345125627484, 522.611053362311, 519.436536260733, 522.95158689092, 532.046000725181, 522.191051561122, 525.72013443392, 520.481968904943, 519.007573020036, 528.761951661736, 523.337567245291, 516.289824959781, 528.148492507878, 522.421238370073, 523.899377367533, 529.23459903143, 519.821656457221, 528.614823883396, 528.362914129355, 522.365562554408, 523.03460562675, 518.312337782735, 522.601278990335, 520.411636147789, 524.955751965641, 520.959388060425, 524.806619707822, 524.191573707027, 524.720118711359, 527.445061950646, 524.72867888208, 527.860189656979, 524.513297311119, 526.023868634111, 518.751476028994, 525.234061574782, 521.457557462075, 524.834966635584, 518.831073560837, 523.262874165866, 524.272028023767, 519.535931756551, 525.664581439828, 523.065502994791, 521.429028828222, 525.678039919591, 518.663069222365, 524.940102678454, 522.930404387759, 521.692745708424, 519.518105737482, 522.668299200751, 520.540431653365, 522.997267914191, 525.094015487595, 524.475577584343, 521.561260757185, 522.066356868373, 523.035482436972, 514.51705567144, 519.368843403201, 519.729631081889, 525.94548986109, 526.544936236082, 514.853729189272, 521.007287146391, 525.917453888933, 523.296790511088, 527.675492895225, 524.88165410138, 522.560329933172, 521.749040190798, 521.122563818572, 519.698553029318, 521.944175972095, 516.601795423298, 523.484566952279, 520.731672860264, 519.510268465289, 521.701270999895, 522.3109331252, 519.041435619075, 523.103314436917, 523.566849091315, 529.223833313393, 524.941980187206, 523.634068229513, 524.819175783538, 523.919375643436, 518.112294341332, 524.418096306635, 526.331288143285, 528.246706258306, 521.312927715041, 528.647902353959, 524.614256423442, 524.202404896027, 518.936522963277, 519.710116499921, 521.75352359751, 524.571500657884, 524.398091029283, 522.300569473599, 520.773212604131, 522.70409489655, 526.225392216733, 517.047890892119, 526.218849036261, 527.290897980991, 529.839173168793, 529.151201102896, 518.212661746009, 520.727031684174, 526.849949535209, 521.680856983516, 520.64083431796, 527.411459329031, 525.614457661165, 520.389028071585, 523.74467859648, 523.391242965037, 518.811712649606, 519.220152048526, 522.10967166542, 519.533831667292, 519.131498223651, 522.019108180177, 517.903045283147, 522.928314925674, 516.941830496828, 524.206283701351, 523.17504890894, 522.193239768271, 522.921846712086, 526.538445455572, 528.67502788746, 522.386658155901, 524.533948538814, 521.447581185987, 525.807973721284, 520.991506693343, 520.886536302331, 517.699916890549, 524.253441716112, 526.648246796779, 520.124906833554, 517.190782376182, 523.690937062552, 527.986699233141, 521.764453060655, 525.877964667341, 524.650730712296, 519.456141886406, 521.322620449369, 519.28741958481, 525.223900814888, 527.723560211935, 519.708120442346, 517.112197112045, 522.098841601571, 523.050592866819, 523.793565426301, 526.973793906013, 523.873628685475, 523.80460584683, 525.169405734988, 519.700985817291, 527.944915605559, 524.700581064921, 522.539136014017, 519.811680970469, 521.50461422617, 525.155547697518, 527.746820063096, 521.429301234443, 522.452349324728, 519.377598486862, 520.002728515066, 527.298357187913, 520.359447912874, 518.518515526414, 519.186299975514, 524.041909262115, 523.104840731789, 524.94225223944, 524.118301147866, 524.633440395109, 513.617518294628, 528.055983849207, 524.48663884033, 525.108083977498, 520.906128989704, 523.292082123222, 526.813561598582, 522.321849060145, 522.236489991958, 527.137704772567, 526.456871199862, 522.974212483947, 519.370362173643, 522.694775288781, 516.849713581981, 525.856180145662, 519.907062136229, 524.105811949891, 523.43772373943, 520.149802527815, 522.990970130478, 525.50926891261, 520.422412539336, 525.295652711826, 525.163136958879, 522.334555568561, 522.25838980307, 524.758606002583, 522.014351847036, 525.338940003674, 527.932532043183, 521.691671464311, 520.589022460783, 520.050447475265, 522.561013672235, 518.959130858278, 523.932066944456, 520.667895586484, 518.617999851906, 522.118273312634, 519.687012669375, 525.343848953674, 523.117592821421, 520.886147901713, 519.813356409001, 524.729617290332, 524.725162318596, 527.229132808412, 520.923737346039, 526.502825550425, 523.151937626029, 524.710614602054, 524.680561298598, 526.246563052271, 521.547843841512, 527.98668404428, 523.712181105644, 520.813449700513, 525.05091809286, 523.813879866103, 519.774635972193, 522.686987056057, 526.385625418642, 524.149664873133, 527.330554621935, 524.082862284279, 524.477197887072, 520.511709512626, 522.50362534802, 520.508162385083, 524.507247130249, 521.227046986108, 524.554082097315, 521.799972335323, 518.703866925705, 522.663767284267, 524.591382346439, 524.240027619893, 526.530771107418, 518.635542496349, 521.734847650959, 521.517555381746, 522.938249435216, 521.286411703487, 513.719859274637, 524.016445996404, 527.118997372521, 519.538212629787, 522.30505168628, 523.192078995434, 519.678564771859, 523.976116118608, 522.017908714365, 517.631216628712, 529.413106832403, 525.376729856927, 526.214566010374, 523.105432290482, 516.543275939951, 523.708217385199, 521.710885923367, 522.506371354772, 523.42872356234, 523.897346548877, 518.807679543991, 523.961739156616, 522.516367594777, 524.289906946737, 530.993114479486, 520.0683921428, 524.715024262227, 522.046542671454, 517.921610719521, 522.194817171141, 523.103947149967, 520.954207191764, 526.708361933812, 523.112795416861, 520.483557371771, 526.227730944682, 522.968834931357, 522.196478726083, 524.680478936506, 521.99133230416, 519.128636511554, 526.722395458061, 523.684145882016, 525.616136879952, 520.112902626363, 524.471758191846, 525.134897623253, 522.365290094338, 522.73645920543, 520.116337377218, 521.200142461951, 518.396155059195, 523.17672171476, 519.631071196298, 521.326991224669, 524.293982819118, 521.550191138669, 518.676970113908, 521.530714446917, 527.086185345035, 525.321117251019, 522.797584672405, 524.114348976441, 529.219762390224, 521.122542063674, 524.927353852291, 521.680201363362, 521.056706225906, 525.209489779028, 523.744296453738, 522.00285100592, 522.172880781664, 520.815690811612, 520.205263288188, 523.759256616804, 520.508545584065, 526.979941865387, 519.665499277331, 518.615058667212, 523.481804885965, 526.707475837614, 524.85131411146, 523.188422653237, 519.552222400359, 525.37294854679, 521.902890228208, 523.00252131559, 523.285342327563, 523.790665904806, 524.526312018502, 524.362443005321, 522.913170515456, 524.983755333706, 528.457519059093, 524.992782107813, 520.778563914415, 519.169687655287, 528.861976065082, 522.316763012814, 520.552799623421, 522.062790811089, 519.816397175892, 523.790461533481, 523.256669912514, 521.666974940998, 528.958465505641, 524.393801002951, 524.898657347692, 523.66212429825, 524.503623500214, 526.216234234498, 521.001303048661, 521.473903620026, 523.825487507864, 521.700729275418, 524.325400392048, 521.39977156829, 525.985015171384, 518.792421100906, 521.927482466242, 528.966109741541, 521.201489731902, 517.848893573314, 528.826665606657, 519.741016967772, 519.476991401201, 520.650390554555, 523.47583659975, 525.700973095558, 524.958864432569, 524.981088707694, 522.841083893231, 521.348070202163, 526.97130093471, 527.252983990918, 522.855537539731, 525.779963359957, 522.112189118335, 529.899040348623, 522.190349827481, 522.596839731764, 524.025976016162, 523.992315359649, 523.228331502539, 528.945140466913, 524.970336483398, 525.950767775027, 523.96215805288, 520.183879015989, 522.872926298936, 521.025008602903, 520.861446043441, 522.850371374179, 521.905484009957, 524.346814364446, 524.976799139087, 518.109281188087, 524.764785409309, 523.693898553079, 524.338876200204, 524.897195248339, 528.582191086359, 521.660107640082, 523.872474362151, 516.350881290441, 525.259017309483, 519.643251805432, 528.625778540716, 522.164853901765, 524.815742282632, 519.230032267784, 519.843162285085, 522.365818569833, 517.913015398397, 524.736517493027, 524.157470598938, 522.441596429361, 517.683460381748, 518.095327874426, 518.618589921528, 525.609832388545, 524.963279405095, 525.193567187664, 523.342640398932, 526.386109024669, 522.993381348574, 515.388515158107, 525.696648357214, 521.332228068507, 524.217389326899, 522.259595264242, 518.39612553473, 524.398671046343, 521.534208296885, 517.27982842979, 520.222489086949, 524.173321667845, 523.475510562457, 526.143721369715, 518.927020370976, 523.168462211849, 521.334648853677, 522.741500853666, 528.598456418331, 518.535709051334, 521.825785505693, 522.670879140375, 519.978695326193, 522.043743020837, 524.870041381339, 520.159062854355, 522.936702033579, 527.596457794039, 519.34474916041, 528.147217179974, 520.603980630969, 528.203968833323, 528.452522718275, 525.238573033465, 517.574860117543, 521.689176870194, 522.179096011739, 528.545601418832, 523.040798097212, 523.627412037578, 526.362021299059, 524.101091500767, 521.775784030943, 520.847379637767, 526.555203598396, 524.354590143084, 527.085483125392, 520.803590361689, 517.913628699184, 523.482785748566, 529.527606674055, 521.204604459707, 521.319853754438, 521.917120220041, 526.81397516531, 522.202510123575, 523.09891854865, 522.725338881174, 520.070199270188, 519.236941066411, 519.305144245512, 527.330510766933, 518.113583874337, 520.267730483102, 524.915122995437, 523.08298994198, 522.243436874544, 522.792638308754, 520.192441778253, 524.171944468269, 525.327905716079, 524.592865471752, 523.139851670364, 524.125032913093, 522.586386590857, 523.779320891083, 525.05663703955, 529.057909417097, 518.297307913473, 521.378810226404, 518.573302578929, 526.486024500016, 518.845822346085, 523.915499630913, 519.940566339039, 526.235701208799, 521.69502772725, 525.639836644317, 527.017688293749, 523.807243021355, 521.783209384037, 528.351289500749, 522.167883083271, 525.485770929122, 523.086785399923, 518.458203220828, 522.454412081453, 520.057292803748, 523.220235083268, 521.76769300777, 519.46512852016, 523.867294524067, 525.350680161112, 522.272415571371, 524.065654173023, 517.352564916735, 521.815024050903, 522.704549964844, 521.354697690117, 522.397651432543, 525.57294988102, 519.597398328474, 514.391736200553, 518.05456910654, 522.680581966318, 522.109409116857, 521.52454318891, 530.758395084192, 524.374581142876, 524.565477849604, 525.468047043618, 516.482322327715, 520.193825623222, 526.865051426834, 524.106223023184, 517.916316125885, 520.121929109732, 526.177244017253, 525.594441697127, 522.739214743948, 524.412520581547, 521.752401478879, 520.076509790213, 518.818231945028, 518.390530246453, 516.977817741673, 522.512633228795, 524.418887404681, 526.940322103058, 521.280291519036, 520.244491628024, 524.383961325939, 518.398329750122, 526.344463524262, 526.490877606249, 524.217290157821, 522.450546154959, 520.137826759542, 523.054534740609, 518.11136307282, 519.944470597338, 522.262229838281, 521.954635662369, 523.985878191704, 523.300043450256, 519.467480364857, 523.988138333249, 523.600288052177, 525.422307351532, 526.040043491458, 521.045420013874, 522.720706809391, 527.257403748445, 521.500754805237, 519.027604103407, 525.333142142907, 522.251449971365, 519.950249830265, 523.17714446783, 520.23731544813, 522.703985188902, 525.416516695395, 524.666480080226, 520.933611284768, 520.024889011421, 517.893801577903, 524.109997736103, 523.326977332406, 528.784637247066, 519.578217978254, 520.203964493564, 521.368767849845, 513.148747757627, 527.487348373055, 517.389170797499, 519.554269688564, 526.827033020246, 526.130318180004, 524.502915016034, 520.441137589245, 519.762752420337, 523.123023438981, 520.767528835774, 525.275363658609, 525.454600214365, 520.705049332441, 525.555590941187, 528.15125699506, 527.198523381473, 524.966413282166, 525.332227947618, 516.255289519215, 521.327577172517, 519.182907434326, 526.385878889576, 522.850686048577, 525.56464482859, 524.233656204363, 521.746855660225, 521.064389805156, 517.953122632383, 520.638164952022, 519.370266938248, 528.298473783665, 520.234143853108, 524.399990916374, 523.876688430757, 524.03649056579, 526.087441102716, 524.143346370023, 522.199432831603, 522.416969743127, 520.678484549666, 525.080406234343, 524.973876030606, 528.617230353122, 525.966148209747, 522.816514205564, 524.702252538597, 526.526716776675, 521.612870920554, 519.997887658965, 521.906842730555, 521.638046420036, 520.57699658052, 522.978122236946, 521.305261736433, 523.900825135712, 520.195021898479, 526.253968997468, 520.656403173041, 519.033807458449, 524.595045328584, 516.055384609213, 524.19229514719, 531.470702090339, 526.051894187766, 522.13049503764, 523.620789261594, 524.689044909084, 525.03349138443, 526.26983164879, 524.582875309372, 523.749321219227, 524.215669971438, 519.508917674136, 519.109557147724, 524.975328851454, 522.58125661507, 520.020958401013, 525.64198198046, 521.34389584572, 522.712856577738, 527.774698533704, 521.142152018223, 517.934367084967, 526.597080752222, 520.071469807197, 525.931365808705, 521.250766355792, 522.111001143783, 523.804053920487, 520.606881139374, 523.759295462305, 522.440107632234, 527.103817783554, 518.526141915724, 523.127118015193, 515.982395628096, 521.286710516816, 518.857736108574, 520.333161714796, 522.992871583985, 524.546327780482, 522.75818560826, 521.284421561777, 523.663589687795, 518.300981282675, 523.543948633389, 521.041937330031, 525.802499687053, 525.765484796433, 525.741314717428, 522.008860720346, 526.197871503801, 522.623214980281, 519.916690106954, 518.163636240432, 522.837682262194, 525.528437850376, 522.368534264236, 515.952852078254, 517.276092204689, 519.936340789426, 522.235139558613, 526.126682884879, 525.476459326629, 523.188350570847, 530.093874594116, 522.896011066404, 518.563826769194, 522.305324377228, 523.901177623624, 519.911250249402, 522.850345877903, 525.778849016662, 527.59228101548, 521.875240420566, 521.871404986058, 523.095682090884, 525.333121165162, 525.211911434757, 521.150578584067, 523.255969965585, 525.5628390077, 521.881852997161, 524.746074955578, 523.92236200176, 522.536224816587, 526.339542839046, 524.477560197611, 518.142490775291, 525.595061605743, 519.459756377647, 526.488559777701, 519.815951765082, 523.473062448343, 521.324662575108, 523.533396615893, 523.576507883731, 521.791883200385, 526.26344274262, 520.472989258531, 521.470084537833, 523.592371601609, 529.964442545143, 523.462808113766, 525.54551425928, 524.557279708539, 518.474876811782, 521.916894272933, 519.17124218153, 527.116503946606, 520.292054303656, 524.789963393225, 520.833114080359, 519.009418601632, 519.928234154379, 523.341289991292, 520.748768284126, 521.60611592906, 525.88138301872, 523.18920653796, 522.280131479458, 523.498831905645, 525.187874037114, 517.36903231162, 520.756259502219, 527.817576776669, 523.721948704281, 521.514476765266, 527.729451379211, 522.710691552988, 516.302076870817, 516.251788896238, 521.151588634133, 517.718293980263, 523.075381112875, 525.527334052019, 521.793202128456, 521.546101268316, 519.602190503013, 524.403349013463, 517.981675202185, 521.593671791496, 523.713744041685, 519.522155924769, 517.341226326806, 522.472842743324, 524.878854465935, 526.823508817048, 522.725013587862, 519.69084743735, 523.726898348285, 527.114200303088, 524.412292647756, 523.604305893103, 528.364115820101, 521.575861216867, 516.627671671958, 524.586946084024, 525.066331578977, 520.998174874017, 522.573901563233, 524.003219701076, 525.020644778544, 525.07363611622, 523.911695721886, 524.42394660827, 522.61306761783, 521.537549049474, 520.462709470951, 521.103011432478, 524.587834293461, 524.559436427342, 527.395170372501, 522.061003195017, 525.880502494403, 519.738961897852, 527.179356639939, 515.304108692115, 520.20167499119, 523.124176732858, 521.295757309016, 527.4525625395, 524.697285741919, 524.705550875735, 521.469931334014, 522.034876643006, 523.334461197492, 523.389192168271, 520.870383878543, 523.000572745657, 523.777888475418, 527.542251310403, 519.102803864731, 518.522857419576, 518.987319108776, 523.621683125059, 524.901115067054, 524.10047934149, 523.137838849892, 524.262939987857, 523.571340383286, 520.010857481204, 522.239876901319, 524.13692056041, 515.74123539237, 521.91080146634, 524.674600377065, 527.529453913894, 527.379864232391, 521.006803828351, 525.459430121239, 521.639199668699, 522.562309280328, 524.350763227505, 526.4670093616, 522.709534114852, 524.279759237064, 525.42664211817, 527.204755645931, 525.740405398726, 520.422664669892, 524.73739072073, 520.853475049574, 524.573937972728, 519.250474284353, 521.652266462397, 523.502598719688, 520.618983123994, 524.669650518041, 524.339036070305, 523.01994055758, 528.46464821747, 519.816077958509, 524.221178373007, 522.699964822055, 526.32325347109, 525.536169541994, 524.922792690191, 527.747158316786, 519.675386925238, 525.292146581846, 526.166221365595, 523.25835279811, 523.177497991789, 524.238633111529, 520.111040137394, 523.372982801819, 526.36349848994, 528.401528080453, 519.387461854734, 522.118091144179, 517.121221286766, 521.030311827893, 521.702651278904, 522.272937093708, 522.420981364576, 523.421145551913, 525.446810391535, 524.678494539529, 522.855704657158, 523.083538565631, 524.259892108824, 516.491895586289, 522.295408766392, 520.145474583961, 529.029042265118, 523.41114759653, 523.218719645392, 521.951956183832, 520.444026938489, 522.342280548343, 520.763033714599, 525.138854144414, 525.183169740498, 518.678952340194, 521.42459248764, 526.986145243906, 527.394064413352, 522.462469907211, 524.357225471828, 522.808033826905, 520.135434560214, 525.347649869183, 523.091784562627, 529.840322695714, 522.729936565657, 523.67569170996, 519.162588125522, 524.720525176905, 525.176127460955, 522.65129397069, 523.158880598526, 525.567415667389, 520.365504056895, 523.48378249155, 524.00387651459, 526.029676956302, 526.854099387258, 519.919341328633, 524.268841218963, 522.528549886084, 521.336426834586, 519.425252242097, 515.185497793594, 522.151623390403, 518.622473934865, 529.418545545318, 519.858186302036, 519.291386429545, 522.927503511013, 520.273820527702, 522.708404264263, 517.924967608792, 520.786107006921, 522.971341173045, 526.175186653275, 522.532202308045, 526.377609044237, 522.604290214863, 526.016738042852, 521.242362790961, 517.074510611812, 523.661412476555, 518.398896852122, 526.190622884131, 519.734218786663, 517.326111259258, 518.877759179384, 516.522174704524, 527.123624960771, 521.971519056029, 525.40469328434, 523.132918062111, 527.942673919787, 520.566825172806, 525.083456786916, 525.862932873913, 524.624617571327, 524.853592683954, 525.08563634857, 522.418541409331, 517.11567119213, 525.890429462851, 517.339740560379, 517.811828387634, 522.882397742461, 525.250633666182, 529.221599426807, 527.887497777263, 525.141867149077, 526.740812374857, 520.537520806756, 517.47664047372, 520.714163634305, 522.164496624488, 526.288716036682, 524.194639866946, 524.76200576245, 516.554334414429, 524.485311878942, 519.024427498403, 522.441307114387, 522.867981911431, 519.431084233351, 523.981595311294, 527.732771584238, 526.24173144541, 521.752190506883, 519.18424033946, 519.2342757062, 517.861785643101, 521.355448520357, 524.676201493042, 523.910460793259, 527.811338876242, 526.475725391872, 518.008051516609, 525.482806720132, 522.004570564202, 523.920742138306, 523.949155081531, 520.525013433554, 520.5345841727, 518.23438119166, 525.564794537599, 524.039627537055, 527.3178696772, 526.043165642321, 524.483274083336, 518.277520136608, 525.102703204457, 524.566032176397, 524.284858313043, 525.031103651802, 517.418840695445, 523.395943246486, 519.721133414521, 525.65835355402, 523.789270193007, 528.554409979927, 518.977832405704, 523.869895188486, 522.42732790011, 523.469247586436, 523.748604430253, 525.362435241218, 518.594768581684, 529.402683266139, 521.386368999748, 525.309616653581, 518.96740049709, 523.291708791716, 520.935553866792, 520.292103683954, 522.840950107275, 528.199813216394, 520.69790577143, 519.609087745092, 527.754358833281, 522.695834407682, 528.14605881089, 520.866823854197, 526.185484315545, 520.099823912841, 523.317913198566, 528.665006602997, 521.539187094121, 523.693949078876, 521.193762080029, 524.212731879795, 528.557843785547, 521.609917144707, 517.26477040222, 520.939449726637, 526.865554808139, 522.71761578456, 523.446916140714, 521.151616882208, 522.748165303559, 525.413574973578, 521.753592860395, 527.150181542488, 517.675382269309, 526.371507539371, 526.133074627254, 521.363229901084, 523.605053985049, 528.110727726497, 519.114689900411, 522.791463318139, 516.376929894837, 524.282119575986, 521.420936262194, 520.396657304096, 520.919469998826, 518.592786425697, 525.712956211289, 522.483693804093, 520.363183179449, 521.373817935672, 522.448904729187, 522.934374986672, 520.550135462003, 520.944023211053, 519.365369284533, 526.998942646774, 521.161878811008, 520.466842713376, 518.812187046117, 523.0129418597, 514.788228985544, 524.059477522916, 525.693914384281, 523.647148490256, 521.261940817824, 519.570662480235, 526.033183449787, 528.265494971047, 524.046767630108, 518.313091779564, 526.946904832912, 523.953447828967, 523.79509468275, 526.50217722652, 520.991700989779, 518.525006362202, 520.474511393201, 520.90557272948, 525.572117564251, 521.98463999198, 527.095223473996, 519.380563924609, 529.545839986513, 525.690506261421, 521.232694733602, 519.822280049461, 518.793507787549, 519.681374182674, 520.119790184945, 524.644498216654, 526.140838492158, 520.641952085843, 521.312272406736, 524.079014245169, 519.542583341078, 527.117562474305, 520.060100271954, 522.639994994203, 524.457326093214, 518.824417642846, 520.943815841997, 524.592772044746, 521.291576533189, 523.419701429819, 521.713600574156, 525.287111574885, 525.863515528507, 517.403477804958, 522.476337201671, 525.980150003316, 524.60470020791, 522.465720407872, 522.464757731268, 521.931678183002, 520.39151166497, 527.382736315466, 522.339056318481, 522.237464445069, 521.968347170757, 525.063779116447, 524.901581902482, 521.479408143696, 520.043674502073, 523.028789035524, 523.621570983303, 525.616632998698, 519.111567251032, 520.59853093645, 524.35653353868, 521.331139356893, 521.131733167276, 526.852217081046, 518.836783743041, 521.592652117453, 524.194946665736, 524.059818951387, 528.077822728619, 518.643339944617, 522.672693977912, 526.265219123815, 517.476154182297, 518.826531480534, 524.415066821706, 521.27496578726, 522.810466971346, 521.540848745439, 523.680710606855, 520.945075532518, 524.411820930512, 525.709461534496, 519.06736681896, 526.600241020347, 519.072624365002, 524.002933132859, 520.125855154569, 521.022788758772, 524.52019000325, 520.129746332354, 524.166466263688, 527.142847182125, 523.088147263555, 524.329365806084, 524.404764373271, 524.468580034572, 530.465695387751, 520.769253800428, 524.172413434779, 527.571327194888, 527.203287851249, 526.325190492844, 523.626431598806, 523.484815699981, 524.548609576858, 526.941946557725, 522.031321009601, 523.818373735176, 521.527248746774, 516.90617133275, 526.115197210187, 517.851673738777, 520.662656948721, 521.8087813663, 520.889865705087, 528.649752000959, 523.681856094989, 518.978746359832, 526.162057015601, 525.608444424268, 527.575744572652, 530.232549034865, 524.52479535295, 522.068528141451, 527.761718628244, 529.113628976174, 525.808706953314, 523.838713670837, 522.966425375252, 525.412738946567, 526.274005295578, 522.963318027545, 524.155581152223, 527.582232674638, 523.745667818828, 518.596216440666, 530.714288420887, 524.142825849797, 522.513218265923, 524.330289393299, 521.041702858808, 521.529246539389, 523.48387968017, 522.843318199281, 524.001153796798, 524.064661555415, 519.668192728665, 520.094095210738, 521.723010657699, 526.004375872441, 525.590553869089, 526.194809311254, 514.715879749423, 527.354678355668, 519.065501902068, 527.181640257067, 523.992401465746, 517.46714883171, 522.955484786204, 524.206232365051, 516.611722684963, 522.384839231394, 522.202880310604, 522.172322705995, 521.661645670066, 520.642030468842, 521.818549432761, 520.43778350063, 523.917887647863, 519.22175591015, 521.53133407283, 518.550034363889, 525.115895183004, 518.973723004953, 520.428417650202, 519.807546678672, 520.290832323344, 524.498124262221, 524.575274169344, 518.133892613132, 518.916901800897, 522.079602908302, 523.973132374489, 518.657456758223, 521.079288562762, 522.048218566477, 524.673361849325, 524.432058820551, 523.67451626079, 518.46953224982, 523.792191411653, 519.922251521803, 522.544053102369, 521.649600648967, 517.479431082496, 519.925130883161, 518.658744062047, 519.161154988044, 520.022092668208, 523.079652408939, 522.612680709998, 526.537199876497, 515.448407061235, 526.448212665911, 524.351110061979, 520.682544772613, 519.879908144122, 519.907095691799, 524.621516191842, 521.79060568772, 521.750066631579, 526.416965167805, 523.389148581004, 521.180588831036, 525.284817207914, 517.90265362227, 517.453577313473, 525.379712792676, 524.903125783767, 524.023329663794, 528.263561198967, 527.165861674151, 526.842672079422, 525.303718613504, 524.241781915908, 522.015206958216, 523.461414694968, 526.102097555159, 515.776462024289, 521.168239437329, 522.47165546298, 524.4580659646, 519.334298426699, 520.2388499394, 523.737411654859, 527.161952128979, 523.527449983692, 522.544492285689, 526.04164818592, 517.17311332052, 520.918363945051, 520.774635398597, 524.175427209248, 523.717829649723, 518.611909255851, 520.015494812009, 519.488804948748, 519.40769462356, 522.996027688016, 517.679736287169, 523.4738522009, 515.580753239329, 521.619084469758, 524.865213128294, 524.656435384224, 518.061276355619, 521.594732510231, 525.435902859522, 521.640321728653, 515.865932986346, 523.366356699734, 528.680831634882, 520.969979192045, 516.961547251612, 523.43846971606, 529.073890321858, 516.833478418626, 525.522946887744, 520.58810419638, 522.579719781411, 523.606606695549, 521.154501954469, 521.396239412234, 518.708914095886, 523.183009564594, 521.696620429662, 518.362712839141, 520.836491963601, 520.188648369006, 517.054266299817, 528.496197778514, 522.316166620897, 527.996310373036, 520.376305722858, 521.169785986182, 525.331857143812, 528.480301433196, 523.029224033922, 524.894978972371, 523.548151895441, 520.843131161454, 521.048681803706, 525.747546273656, 519.426921439392, 525.706757506415, 518.283300030346, 521.327180101489, 529.51584912758, 523.998622499218, 527.087747543858, 522.66208824673, 525.175444092918, 524.812617298836, 527.10948089202, 522.06629168815, 519.445677433624, 523.984661744848, 522.311088229512, 521.557985382659, 521.99168038701, 522.429185413717, 523.756260349189, 523.040675250751, 526.401538363739, 517.828821238028, 523.518050843558, 522.85455756975, 523.042061316373, 521.169000170331, 522.422723894707, 518.409327161754, 524.741363956053, 524.315309945447, 523.005901770084, 526.983400617496, 526.225838239083, 527.301366199297, 522.930531764487, 526.213930397451, 527.942727202931, 527.541031963146, 520.927317232908, 526.131448345676, 530.587169557204, 520.433444267627, 521.372126263286, 524.223388025736, 520.552207943354, 519.938619092449, 522.501635088739, 526.5543406921, 524.14755930206, 523.873180161362, 523.546586304449, 521.581832747453, 524.683805541019, 521.179678470808, 523.350294969339, 521.473049017381, 519.7359619624, 525.052873996272, 521.76233455225, 519.519295408359, 521.892766100524, 524.001681534606, 527.094671737951, 525.553964442861, 517.563378780807, 524.222643780718, 524.439318902934, 524.963342595457, 520.992513229739, 521.929363332545, 525.167419224665, 519.699128475325, 524.70283004918, 523.986771860341, 524.303775011516, 525.99298622288, 517.484799311752, 521.016616676354, 528.295022897257, 524.394982274839, 525.147674405107, 526.060766245371, 527.833338872581, 522.954269952568, 522.276960172025, 520.925158920646, 521.823535325976, 523.487238412813, 521.349553249709, 521.643812593262, 520.06265721799, 521.834660989522, 522.7286899094, 523.669601068495, 523.400240442446, 528.32827479057, 522.413126675345, 523.530183650019, 515.46905352615, 520.513691893365, 518.902485444911, 521.046587027926, 527.975690453679, 530.744850610284, 520.522540883107, 529.303031491006, 525.080300702779, 522.137692250904, 519.207074207579, 515.824779117575, 523.813676616616, 525.584412555661, 522.558302818935, 526.145567394083, 529.254539082948, 523.366185304396, 518.420142642088, 520.144118957862, 520.785137809537, 527.428544542431, 521.046600460292, 523.986302832673, 521.173188580179, 521.877473162726, 520.368713739057, 520.152542209459, 524.562671222827, 524.916623159643, 521.006294997749, 522.14863151109, 521.582496621908, 528.801899069219, 520.517087134625, 520.197067053564, 523.231054075515, 526.100247511027, 520.199791032419, 523.872533950329, 522.213942410983, 525.111669236346, 518.264492790887, 528.245433869001, 520.788992746359, 524.652081799336, 522.422375979855, 519.294204692073, 522.751431300561, 524.165726904756, 520.680981307388, 526.475122949049, 522.438013659201, 519.498333299319, 516.559586838626, 517.761608100515, 521.67486154288, 524.125931596741, 518.178848009101, 523.95790774368, 527.411523294995, 523.787692789288, 525.341176311301, 525.920462421259, 519.305281356076, 520.864601094747, 518.52829321551, 519.011197152584, 521.105957566626, 523.943020420352, 523.707812508595, 516.883729755307, 518.138854012193, 524.325658284735, 522.479131911261, 518.467949802193, 521.94018108897, 524.888041020707, 519.443988033409, 520.968299595419, 525.186295204863, 521.86971374911, 525.076219776807, 519.434872790467, 526.780631299991, 524.980964796528, 524.988355917119, 524.913019017833, 519.097431540846, 524.15515444632, 524.771286852848, 522.688575099304, 522.064278702388, 528.127836226496, 526.638047771936, 519.759648751931, 527.822369282428, 523.276996428002, 524.605988818529, 522.810187682872, 523.480533036176, 526.122156546332, 523.206436770395, 519.6850442472, 523.169196007253, 525.517151222685, 524.610409702552, 520.908948689064, 527.652424428605, 529.279227158593, 522.79700306862, 519.038228050844, 524.044807720454, 527.959059214284, 526.036744222648, 521.980182452774, 519.208172035129, 516.86892349993, 524.386796622172, 526.502746807344, 519.996492549818, 527.145728490929, 524.153676217349, 524.244375800898, 523.213767977609, 525.112296262547, 519.307647147551, 523.420301616899, 523.441842014794, 525.173799681562, 529.385111577963, 521.441409489851, 522.724402694385, 524.844543802861, 522.157104970633, 525.775907841838, 523.028887948477, 517.336061153414, 526.41645071934, 520.914885152554, 517.725307427846, 519.030839846137, 522.689979324429, 523.728169598094, 529.38925841509, 527.528032286192, 523.325684400397, 522.811919609918, 521.552157551678, 528.570787170767, 529.20271508443, 523.033544465353, 518.508195679659, 520.096029685069, 520.278943284513, 521.130829701204, 526.178792570497, 521.389964296647, 525.03530502024, 520.875355735366, 519.028384504947, 522.169793582447, 522.46302309726, 529.296896403802, 521.771845308054, 527.618272440154, 522.215617496631, 522.80849606553, 523.344245964524, 523.185409109971, 522.110522098696, 526.562553588847, 522.64673137657, 523.676981034413, 522.072442898934, 522.506224236762, 526.868527815023, 518.444483363566, 523.390447855033, 516.456919912395, 523.327541943677, 516.128642976482, 520.915842971824, 522.44499645637, 523.961389739354, 530.630575527558, 519.795613788526, 522.429271466083, 527.526094732956, 522.367167791889, 524.099819143288, 523.356809408725, 528.283357885802, 520.488721386913, 520.071844485865, 521.673603844351, 526.345767840262, 525.490025951822, 525.21918921052, 528.969421228531, 523.635147556222, 520.884179047711, 524.091100017753, 521.202069438453, 525.253279000086, 526.360362738316, 522.353447799861, 526.398721619893, 516.925633205085, 524.742077376261, 523.142156414018, 525.287686388429, 523.157623465499, 524.817855492373, 527.347336489253, 524.808699255339, 519.14178069666, 523.491742904704, 525.925997999435, 525.871218279011, 523.154279788094, 520.159658230072, 524.016316640322, 522.471237275376, 526.879232261316, 523.166296346824, 522.510247649254, 516.007963005126, 526.503532831288, 518.353545475619, 522.133466240189, 525.181677911391, 526.382613930567, 525.442057545924, 527.454525131242, 525.237820306486, 519.119445260977, 526.285094758573, 525.922856567657, 522.862577058955, 526.087984925489, 520.807563786453, 522.012423147491, 522.572324006279, 522.267049195992, 525.096304118103, 526.171271662857, 517.032475293437, 520.772864308494, 517.060688693123, 520.788637875423, 516.053633317529, 522.527534906334, 519.676065143933, 524.885982544972, 523.094007086194, 517.219294296491, 518.684080954895, 525.612230452953, 523.018975726367, 522.348944514967, 517.68883967499, 521.733046955326, 517.182518735527, 521.166980019477, 519.762111828036, 524.072231624089, 523.404352980914, 525.559716270444, 527.196957839611, 524.323769089922, 525.961469190307, 523.753385025013, 526.96131032862, 523.802687356519, 524.127180182846, 522.559093605558, 523.89438252921, 524.021669650028, 526.038320908256, 524.490456631406, 522.761639189363, 525.564590007999, 524.388674633287, 522.094635324022, 525.853871575188, 519.051167183627, 523.512457264495, 520.001919546046, 522.22244779305, 528.401760487233, 519.722136723044, 515.701342811507, 523.355796435875, 527.240057023821, 516.918575594338, 521.51597332084, 525.91474227068, 522.502824516197, 520.950546820823, 525.134344211942, 517.799253493053, 518.316729761093, 526.457138811884, 527.980787679275, 523.099185385257, 523.253643839237, 522.275193746106, 525.888831833332, 519.532796306994, 527.797650197472, 521.648409589666, 528.798572556972, 519.25058208078, 524.652027037315, 526.061884481564, 523.257525883047, 523.974768090969, 525.962861627813, 528.28576457375, 519.701214795244, 526.55639499807, 526.243232771605, 523.963329670257, 526.163552524987, 521.04795091273, 522.202766190721, 518.228614832848, 524.76441230981, 529.956080724327, 529.126309579017, 523.397878810532, 519.837049300021, 520.890499979152, 523.810932781648, 526.164522495048, 519.477451033425, 516.925133081003, 522.052993569753, 524.625384938127, 519.826924299621, 521.267890622145, 523.089203321151, 525.974915743106, 526.433963742833, 525.118316156423, 520.285737821606, 520.271473291871, 526.83878953733, 522.553231924881, 520.096632815897, 523.580103450409, 523.822249465841, 521.76101802736, 522.94456804702, 520.692020978379, 518.64035121438, 524.915682514723, 522.407195110261, 520.124300628938, 523.422483802086, 518.246012209612, 526.240473785436, 520.242542180864, 525.770641817178, 524.416500371319, 523.1403515032, 518.308352653439, 524.919654130086, 521.300222981122, 528.013425481991, 516.662415379352, 517.291037854423, 525.756521656108, 524.771053498097, 520.443509099039, 522.142289043061, 525.621971808958, 522.188144873623, 526.224878651993, 520.888957264586, 523.33152595493, 523.159153462747, 517.795304130298, 521.693699489065, 522.479500805453, 516.636682547813, 520.539986914116, 524.851198894692, 526.18484402344, 522.309903848849, 523.697682282104, 523.801602768433, 524.090073433804, 525.814970557362, 516.186848352639, 525.034559795301, 522.26425768436, 519.400919057333, 523.361139818935, 522.975102468757, 519.626339315382, 519.435758490743, 521.538316844535, 519.777728133441, 522.208541805959, 523.851736011692, 524.936020788123, 524.148846771312, 524.761079962202, 522.120103495827, 523.68984990231, 520.835436654303, 519.487691818707, 526.699582450781, 519.493729064554, 522.137048467256, 522.110029135127, 523.215341299605, 516.958182952178, 525.580281275125, 522.889059562845, 517.889570988288, 522.820601833222, 518.239870293733, 520.07449787458, 525.425327590042, 523.122551483512, 527.480849123738, 527.108002583214, 525.719697678183, 524.384673948051, 527.242758984328, 524.015612753503, 525.824699703459, 525.788735212621, 525.094445185839, 523.94417038373, 517.567300581214, 520.824429038531, 521.812544705248, 519.00145462116, 524.430671925812, 528.130591720782, 525.906481850936, 524.339627180222, 523.224694349733, 520.476619782869, 526.67378515938, 522.759821068733, 523.734871905503, 521.73680865347, 525.566685508578, 525.161436914527, 524.118259104565, 526.467958428102, 523.808660301493, 528.186615907601, 520.821877913697, 522.722859829324, 523.650871142682, 528.280140499511, 521.052590257102, 523.823530605793, 523.133555019474, 519.207146307343, 526.668753015184, 521.960944925848, 517.71763565319, 525.781000543326, 526.022514490023, 525.993968796103, 523.897280504074, 525.045044536936, 519.102505640973, 522.522915584974, 529.254311649716, 520.650988035519, 522.987240988118, 517.39647222601, 521.199906832881, 519.973612365704, 522.029180643709, 529.285647787458, 518.09382273746, 519.733616982926, 525.168608472072, 524.556573455961, 524.314146636066, 523.776788978331, 526.206558855064, 525.437552393397, 525.752190366362, 517.238601524427, 522.305210580618, 520.860742682067, 524.210943521893, 521.473812223656, 525.399934400178, 525.640240965919, 523.018345163087, 519.6004192255, 520.584985534372, 524.423364680199, 522.8020995396, 519.010056085881, 527.457520344409, 523.469571264961, 528.239008229934, 523.431137518976, 518.029160217038, 523.141185469377, 524.386088473621, 526.1510282475, 519.10387607034, 519.041041386361, 525.549109002828, 521.267933453034, 526.625043281432, 526.769913567179, 523.738219428745, 519.77652209268, 524.362170528088, 522.193951341415, 523.672913267042, 525.07810695499, 521.3279142864, 525.884299443759, 528.98700939421, 521.828679843473, 522.943915682625, 516.432687082286, 526.534603166175, 527.060505070688, 520.123644032241, 523.710230199952, 525.944722739971, 522.371937548002, 523.679447309422, 524.912605765273, 523.186245997415, 525.243313999741, 525.644192113874, 526.484379959819, 521.692123373118, 522.132514077595, 523.935260241456, 522.911465184425, 519.138733525447, 521.198428836, 519.426601423404, 523.603987455105, 518.586528754981, 522.446391551962, 521.629447345344, 520.559089824252, 515.294567132166, 534.707702220191, 521.629176414263, 526.879083836766, 521.149573824115, 520.791168947538, 523.81839723717, 518.787301117246, 515.981936525972, 522.534667150639, 526.4417963333, 517.872503438357, 521.698625178521, 522.605582459143, 531.645768117254, 526.701491135259, 525.507215937776, 527.013114638133, 522.948199231637, 516.540511038995, 523.783955783568, 518.402463153541, 519.409147805743, 522.814339297639, 520.726191939043, 519.463841904113, 521.007723678244, 525.148754567552, 525.03667011427, 528.645107250009, 525.106539519513, 525.710324483476, 525.291302084926, 521.130065076537, 524.527983607696, 526.63693464386, 528.115678759037, 521.019270771099, 523.928712009341, 520.790112416781, 521.002638883949, 521.2127566742, 524.86264175014, 522.398476704463, 526.821497715593, 521.516543813939, 527.966998913081, 525.835661986659, 524.997258724646, 524.73633444294, 517.926227053038, 518.967351756711, 523.096428399749, 527.393308088765, 525.274568750318, 524.873661477004, 527.302055973592, 521.341531441157, 521.564521624006, 523.272814417858, 521.56781936443, 525.997874045971, 524.845812468988, 526.412211503283, 522.674787351212, 527.531579576399, 522.371492234572, 522.658011342176, 523.832516398237, 521.980299337676, 519.366057902192, 521.770125478591, 526.107014663568, 526.922264625164, 527.444087761306, 523.064289116306, 515.706331707279, 524.053416209007, 521.394797295426, 522.356123446877, 520.894956531232, 526.277421212575, 518.516649683204, 521.806417601691, 524.965940962554, 522.891956256645, 525.204396494703, 519.142646725355, 517.614754723323, 525.514543620261, 522.819984795811, 527.180783404574, 524.035363498876, 526.619206692233, 518.383149669128, 516.8158892742, 523.441769582667, 520.813069095368, 525.586804834374, 519.673441826853, 523.569705246516, 521.465824814789, 524.4539242073, 526.026317797636, 523.592518525875, 524.000845948391, 520.635044109281, 521.244514428125, 521.224164487924, 524.898976396792, 527.30418665215, 529.227439099233, 517.422191295277, 526.393051933235, 524.401642283139, 518.452849098079, 520.336793391166, 525.083423575865, 529.577533288467, 527.150581444336, 524.15098256727, 527.773766890612, 524.945978749369, 524.252150997341, 522.345622756189, 521.146932472114, 522.26044881508, 524.570433537505, 519.858665053787, 520.373991896454, 516.335935451786, 524.549591540502, 525.617550660699, 518.509072783362, 520.716936887304, 524.754368572755, 523.365127301332, 521.175286335686, 517.292618719802, 524.045070523802, 523.956480874827, 523.671595831054, 521.327010688396, 520.704123488017, 522.961918958697, 518.322123336043, 528.372361804761, 524.086779967607, 522.153170204082, 523.198853476891, 523.033865269535, 527.528709763564, 522.538074351195, 528.904767471252, 526.625008103359, 528.718778571085, 521.919376817992, 525.779193096558, 522.278491680148, 528.516976733646, 519.424394103981, 523.847554805833, 522.894215016368, 527.724838790514, 517.622945635314, 525.20845722817, 520.892059180415, 523.362256279216, 522.707126871491, 518.908286338425, 520.73317698722, 520.691335911928, 523.659477389555, 520.435304303704, 520.190565185221, 520.072170465303, 520.47391109398, 527.742925173679, 519.810313474861, 524.130785929723, 526.785855137349, 522.194455875183, 526.494329467703, 524.353396419856, 524.942168338751, 523.065949949162, 522.787036688014, 523.305144851044, 523.468104546601, 524.209335330553, 516.275864699972, 519.693615660482, 522.955507030525, 521.55505795459, 519.325477832769, 526.235624943237, 522.553945265231, 523.056778032321, 523.50161360601, 523.343551728209, 524.429977478195, 521.129682939096, 522.23631329293, 522.010574954906, 518.6140377454, 523.709279043049, 520.685278957806, 525.815229392179, 524.412979921557, 519.849339123482, 525.127791228384, 519.701570984936, 527.233953691549, 518.595680453245, 525.694526591638, 527.869891431283, 523.54306305509, 523.134584309212, 525.012699340216, 515.248145708376, 524.303392565995, 525.368630167498, 524.954021672802, 522.959861390215, 519.410241277738, 524.47905179224, 529.521231621618, 527.641832744081, 525.144539905541, 524.817525092833, 520.364503103701, 522.160086366814, 516.776506708047, 523.760363588777, 519.912627310273, 522.798166841715, 529.399716926363, 521.057049187277, 525.400981080211, 523.306000059904, 520.79474992904, 524.987157505397, 526.040617474813, 527.971481386757, 524.639047935742, 520.763211514766, 523.224895237441, 519.544832582704, 520.504435172768, 516.887983922575, 521.127463437262, 527.022956630789, 529.152307029775, 521.902268975303, 521.238511346732, 524.661084216271, 523.458306355252, 522.565861018118, 524.025694630854, 519.863650078, 526.48851171412, 518.858417403046, 521.584616884433, 525.60750905756, 522.78909215515, 524.282262095304, 522.472085696812, 517.416739791253, 517.286596300227, 524.382987520659, 522.675405085085, 525.433469712715, 516.113892280256, 519.539858100571, 522.768340871468, 518.86147767169, 517.893764555786, 518.717081405637, 528.174292333997, 519.571722532238, 517.79319567125, 521.702241888058, 520.826919855508, 524.077613453186, 519.27305201098, 523.644520150019, 526.631859597432, 523.310856705633, 523.931853248111, 524.710876904224, 516.954494321489, 523.527822357593, 523.487795514364, 524.677670615393, 521.322458437851, 523.627306451042, 523.878024841571, 522.863358994208, 522.437854634662, 517.596871200157, 520.237215392401, 522.808832307237, 525.512539619498, 527.930772341001, 524.661481998021, 525.952926370187, 519.95715484519, 523.841296217835, 528.112958962723, 524.88646527291, 524.06119980754, 522.684028329805, 520.915222141192, 521.795935077921, 519.141888873953, 525.785485868626, 522.364854040628, 524.176333981687, 522.555261364995, 524.458849507785, 513.207847797999, 518.451773051889, 520.603128690716, 516.470533601673, 520.107618483747, 521.455065866065, 523.087514336514, 521.994664123106, 521.296246957407, 523.973036800321, 521.119052167906, 524.254067376353, 518.355794624664, 524.495432186102, 526.60231855492, 527.048707546898, 526.187875043624, 523.800740955707, 526.099853221372, 526.31589831308, 528.937598696802, 522.017642478908, 527.565716856113, 521.129426440029, 516.033007949388, 522.904611958552, 524.019605639187, 520.845008955015, 522.687529828547, 524.642374585857, 525.541159146476, 526.184258696691, 527.217196020116, 525.435759695761, 524.040626995494, 525.346052231405, 524.989909126194, 521.816167854997, 522.032067127831, 524.698588109228, 523.703174481888, 521.973480313564, 528.064108337864, 527.937960237124, 521.880142073758, 519.876768848789, 522.932505573729, 522.767884586221, 519.550468164171, 522.910320393904, 521.626141544776, 515.434200837455, 521.114445624732, 525.843895125076, 525.977215819483, 526.860038047555, 520.541947217696, 521.595033034559, 520.905262447367, 523.300144110754, 528.092669690873, 519.094629002498, 518.936118805411, 515.265354069444, 524.248375659403, 528.033196439593, 526.971003271383, 523.921807929687, 516.528971014464, 516.53674299497, 520.6614485324, 519.601424295631, 523.22536031208, 522.234750183188, 520.871470688217, 523.219574388965, 522.925283350045, 524.316639671219, 525.503022346149, 523.339658555025, 523.054844219985, 523.40279018348, 522.911629358601, 521.638217386508, 526.879485662304, 520.51907676951, 526.380652319384, 519.868566996043, 523.990763651226, 521.077828400538, 518.997399249727, 524.21235720327, 525.54929266572, 521.596898967784, 525.058362791238, 522.074069949519, 525.114907163492, 515.367537636757, 526.031804546371, 526.278377678715, 519.103941611678, 520.554770831706, 519.777193531422, 524.287447572919, 524.272577592585, 520.64605982418, 525.691479987516, 520.8314187304, 518.105654464266, 517.328104232445, 526.108399970853, 526.23843088629, 523.164322086821, 524.562288696958, 524.675963940529, 521.212030353238, 522.00629827954, 525.544885406925, 521.538477953982, 523.377000335904, 524.179918783139, 525.06791821067, 518.759646671659, 524.586447028714, 520.380229856216, 522.227650185435, 524.12465252076, 526.31901186586, 526.459665903744, 523.060006541792, 523.161084399269, 519.092776207047, 523.018103187837, 526.244969498077, 520.312969908486, 520.451360589365, 524.924401641643, 529.987765951602, 522.943147270024, 519.470651205489, 523.780759383383, 529.506298687067, 519.487717183068, 519.63789895673, 525.392993592312, 522.886174815612, 526.726420778454, 524.362475518401, 525.797244735279, 519.761145828228, 527.975164954156, 520.609052603412, 525.001914812086, 516.586061170783, 521.166887309356, 521.421319865052, 520.596675808661, 519.343145906589, 527.516040170386, 523.868289295152, 523.764398279564, 526.260540098179, 524.895185988939, 521.229278762559, 522.025129807002, 527.475807403666, 522.9684785124, 518.124768010069, 521.297587079978, 526.721160171969, 519.634599893979, 517.35539878692, 526.030594933364, 523.54431930766, 521.290370705661, 522.211148037764, 523.811682570947, 524.106095951609, 517.539106310786, 520.841663990546, 517.479349309424, 523.196353828412, 524.503331981525, 519.921464223548, 520.095185018175, 523.736820873905, 523.711249600074, 524.08200622363, 519.18902749122, 524.721438501436, 524.207210942993, 520.547189005051, 523.39075092257, 519.64467649112, 521.664157448041, 521.545174118594, 526.329808256625, 528.365480283218, 525.515649129228, 522.789704024247, 519.475200394506, 526.409998054468, 524.644270559034, 520.924730353304, 523.436329133606, 524.834051113723, 526.886759917093, 519.178249813719, 521.143939672204, 518.578990313734, 519.728253806858, 523.51403638795, 522.543570170175, 524.396187133689, 515.335314672302, 527.546720389223, 522.827150307325, 524.59179072488, 516.478014805929, 521.292194214683, 518.359510148714, 520.142810540284, 525.293579997435, 524.452619608572, 526.582332562325, 522.682719010694, 523.068586744436, 520.773079728722, 521.887268908111, 525.372785044797, 518.916243535272, 524.820792886114, 525.741275580992, 522.773897531047, 525.271479750996, 521.937205350305, 524.213859226417, 521.119106955183, 527.831984785626, 522.274911694407, 525.029904695442, 523.592435092585, 523.029248639294, 521.166703666274, 521.091668731436, 522.479737875604, 522.038436195032, 522.709177220164, 522.137959145947, 524.426926589827, 524.995289870654, 522.460073377349, 523.379382668547, 523.277407287946, 524.819536554942, 522.269333491124, 522.56005656793, 525.673672293586, 523.245857715379, 524.184555999009, 527.536171687195, 524.862608258381, 518.183721320083, 527.718367586048, 519.701668936179, 523.938507915046, 523.887314353928, 522.037878482328, 524.719111262578, 525.139798230235, 525.982945315734, 519.1951745281, 521.218843249309, 524.160629251242, 527.085552808778, 525.798280459344, 519.260599775576, 531.385690225706, 521.768307749457, 524.41719564513, 526.4974518111, 524.564730924939, 524.221494023304, 525.203089583816, 523.781976452566, 524.567520819753, 523.138264991336, 521.538705991415, 525.104127502213, 527.852454003457, 522.564313603022, 522.215437902047, 522.139482249232, 523.797887505522, 521.551091993767, 522.615846003199, 517.817905551966, 524.842307056552, 522.278488140336, 526.089464212334, 520.064460636583, 523.899465169603, 523.148716411594, 524.668573526538, 523.007572808165, 526.892982721233, 526.072802096194, 513.50994897248, 520.292059746144, 527.309427246596, 524.678963440286, 521.78215985432, 520.654164752727, 525.618089423796, 525.62932843527, 523.286100414199, 524.4786745358, 523.330948443014, 520.159388442643, 525.79358502924, 521.752886948824, 527.332751001885, 520.650747156149, 525.210925536806, 520.258800989247, 528.422021440067, 521.688756881184, 525.544372218983, 526.552026724652, 520.035536219016, 524.73720807867, 524.341194657176, 521.623009008183, 527.113484762258, 519.281607136395, 519.434882048876, 522.005177818633, 525.303187362893, 524.056179493545, 527.203690537407, 521.250244478697, 519.9971670754, 529.334643463221, 520.518018157039, 521.311272651869, 518.744102580012, 522.800471917542, 520.885174085117, 522.934861875633, 521.777008908912, 520.09696879214, 522.555777901721, 518.438382518811, 528.10452150172, 523.129467898841, 525.627038812469, 530.204156588231, 525.87213837128, 523.095986023656, 526.821515682742, 522.613799859142, 523.435532317535, 520.776977963184, 526.40477276764, 523.667890975865, 524.054984585424, 518.853278898039, 517.934965691286, 525.696139350266, 527.639055813776, 520.656010543383, 522.58178597828, 523.457570272686, 523.891253093103, 520.498907391273, 520.807005159238, 520.658630921727, 522.230194778501, 524.2274600116, 525.978540292168, 517.627093570261, 524.475074795387, 529.927082276862, 525.092904528034, 525.636353530087, 522.167035650981, 526.741119706935, 518.860301827064, 519.921888062855, 521.495424480226, 525.38741774025, 527.750775850546, 518.486891690296, 518.837451780189, 522.308781703082, 524.647131574741, 524.505984082518, 523.843465008052, 530.920978974517, 523.067966684389, 520.585282909469, 516.598247389901, 519.578328129802, 521.310724827055, 523.235199637081, 527.09804196452, 526.360790661126, 526.924540403815, 525.049412174755, 524.990161246859, 519.406785756955, 519.547701239462, 519.01574891528, 524.605573315554, 518.983295766021, 526.271375765849, 519.170550069133, 523.022248582795, 522.850573091716, 520.982218773935, 527.368913250142, 526.405222268972, 523.136700276142, 523.691005932285, 522.403529066288, 523.553058946612, 522.345470273735, 525.187787820945, 523.205021792908, 525.111683183133, 524.952287291749, 516.219389001185, 520.064401864438, 522.648501270919, 522.548579877409, 525.863112054753, 521.794114154752, 519.790702174009, 526.956150603144, 515.174403207975, 529.685529979923, 525.504148862501, 521.831318773618, 520.168187622331, 525.198145617362, 518.295529477033, 527.80130120554, 519.707200711651, 521.388378626061, 520.729139941016, 521.076288366836, 525.373984700205, 522.330686650277, 524.381427870145, 518.451516016369, 527.802258200566, 522.21915999241, 521.046689362968, 518.657613775228, 524.583496436273, 524.110831006132, 524.778631089361, 525.546623257976, 520.133844015487, 524.088414448489, 520.466127496582, 522.993600260486, 526.17838653579, 521.645784543585, 519.633793777333, 524.237173011874, 520.925960196713, 522.919630511416, 524.594140784917, 523.577677607488, 522.216630084617, 519.454141120594, 525.556222011629, 520.054841990639, 520.232789379523, 522.88192841355, 525.681446335295, 527.497863843794, 520.526043859224, 526.348686491226, 524.773290843576, 519.149656143342, 519.820716496636, 520.880248193116, 523.851136954193, 522.0983740655, 525.481101530258, 522.936905162797, 522.719763635506, 531.11290243398, 529.599675145654, 519.848374077724, 523.980039646091, 526.006595790639, 527.944703593228, 524.903490021199, 519.452550020903, 524.076460877686, 519.441513012529, 521.656804553824, 523.965170024408, 520.013096470583, 523.84367327993, 519.360437019997, 521.85769255201, 526.033787781803, 525.565164376744, 520.091767709749, 524.332213115996, 523.716753795213, 520.731531554069, 520.501541753339, 524.216406152037, 525.262402297021, 525.138942599272, 526.272150126758, 515.654312561102, 519.239462148395, 522.914730575121, 523.897778391225, 522.211955349745, 520.594011433721, 521.523727792573, 520.009799821408, 522.170248864114, 528.368311462681, 520.620814938747, 526.002145139811, 523.982522701614, 525.649730387059, 525.343292327663, 525.025296132161, 523.534982871841, 523.710909511741, 520.368000247808, 522.789525410621, 522.369210033941, 522.259767388337, 519.648290829207, 522.850958065998, 527.926544444224, 522.607328012125, 520.796323858374, 530.680604711818, 523.944615071353, 519.843759440743, 522.510241177514, 525.799999171043, 517.13864669861, 522.453201476121, 522.829254829286, 525.921885996216, 525.082855159258, 519.613825310234, 520.390582825267, 524.535012835042, 525.226699899224, 521.942561147503, 519.738128727255, 520.199669474103, 520.50797150327, 527.504343846802, 517.320677508323, 523.967686654118, 524.147663469501, 526.446292114015, 525.78086779937, 524.911986409722, 524.83961168219, 525.714426642948, 521.201359169987, 521.951182770445, 522.221707830528, 519.27675571514, 522.318472388966],[656.470530530489, 664.107745674845, 666.666509276946, 683.611580414256, 683.883873958899, 655.515052013157, 666.909591994812, 661.786452745539, 700.235780827964, 680.425630694472, 663.48496068514, 676.451507504373, 682.687811644372, 671.106636094946, 678.506615631141, 691.504529847196, 661.707719791858, 656.060021057399, 650.814022444194, 688.023934348841, 671.351946307614, 689.391906432955, 686.000428318508, 674.140750867748, 681.601855992888, 667.515345801649, 695.759227725589, 650.530886831635, 673.495261720583, 689.848645871073, 667.446575383126, 655.156619781273, 673.382123009642, 683.076854593618, 657.740520597069, 698.616323021943, 674.646739263087, 695.545495400303, 701.553697742232, 685.670625634102, 663.462548290135, 646.577609977642, 665.567325192796, 668.506290363822, 708.784982335732, 661.53078865671, 692.497917109852, 671.014098233357, 675.770771413507, 688.592421161465, 680.631725073293, 667.99945595662, 686.273167528866, 651.707774547452, 667.648901637588, 629.460819496225, 676.508947475472, 680.722829733648, 689.241759955772, 689.466443218123, 656.159201227714, 654.469970080155, 686.740735133689, 653.517493465222, 668.176829484, 631.291342707054, 677.550427836341, 684.68706235591, 680.057065839256, 689.600766213982, 705.781302962542, 679.688424518939, 657.441154703038, 647.990657480534, 686.694167028264, 692.914635474512, 690.207766154752, 671.554740093056, 680.407858531552, 674.428374021779, 681.63190256127, 661.723852003183, 672.52635582028, 690.972067648026, 652.904715536993, 669.774582341119, 672.639777857263, 689.433689073273, 677.084794435367, 678.340077091434, 641.735792210392, 678.049276931698, 668.399762828641, 671.692559367038, 660.989771217716, 678.809193870273, 688.20321030378, 664.453404189425, 664.704683573127, 671.51625075874, 665.544066988173, 659.041981944131, 689.698036350944, 672.58444946201, 687.094302080894, 680.568349196433, 648.747520311571, 668.429085606023, 677.253211606743, 661.347555686476, 652.424306209806, 653.284225333443, 669.18248534551, 695.850408536523, 669.909137476581, 664.160850346668, 699.261584981813, 665.168072301853, 653.975642055286, 608.788226900936, 654.558844489604, 686.822714204337, 686.896515843611, 683.095851876362, 656.526980328314, 690.912789188176, 709.467085486033, 680.294071064171, 646.856378918421, 682.191742792837, 638.453129447021, 680.50824294268, 682.77574624237, 673.673921707455, 673.244085671091, 681.686270689186, 669.731771827832, 638.991080978158, 641.148727992019, 664.097957344265, 672.141311098455, 666.072302465581, 674.165653381093, 672.575824905104, 664.721110763351, 672.824180792369, 680.776496307048, 683.722277639875, 673.549193190824, 676.082182758461, 666.00310614214, 696.855252976892, 644.993343782793, 655.815678162749, 691.730198262123, 657.089705101663, 677.387194569348, 690.747523742884, 679.899586743655, 679.615284016439, 648.908771154865, 667.256034330776, 646.490679992222, 684.054948539946, 672.663602111125, 682.440382036866, 683.307182372877, 686.420831720916, 669.391884311905, 656.698310578182, 682.55563745754, 728.530128992348, 692.638813766124, 702.007413710287, 670.606698152919, 667.646796651489, 695.464583031198, 686.94955111371, 695.244510120308, 653.332082684735, 681.021697405833, 660.144783540326, 656.668674502438, 649.246268059499, 658.992586210569, 689.490148655845, 677.266659301694, 699.004651280156, 671.392211819382, 697.714177682952, 670.918485480266, 682.571494118924, 655.983594104318, 696.27447852024, 672.707588086826, 660.374821248814, 683.698967237556, 637.381677138906, 699.724539462037, 685.929195909277, 692.130207577523, 674.708317621413, 649.833582828744, 643.334581894502, 689.316448713742, 680.819897542768, 658.33188859263, 665.167993256081, 667.384601018432, 647.16507779766, 704.810101944186, 670.43275858857, 636.58781074902, 661.44664575388, 720.246564740933, 688.705397231869, 698.657270521572, 682.345198224358, 687.400913209548, 667.391198368364, 684.023188863157, 659.231944859932, 689.140815269172, 665.769282415933, 679.125839933158, 688.094558490461, 648.11502827557, 651.633355921488, 671.294929133614, 664.904231182089, 671.205659929872, 684.662260858361, 683.522640491149, 666.805858340371, 714.086496501137, 664.499510321055, 679.819775468617, 656.736288598012, 660.401918900842, 702.820683845589, 661.05996391721, 666.090609972421, 664.401908601329, 679.459973482503, 676.547460306654, 654.935921402863, 677.948317103797, 659.016729312801, 669.733571615958, 687.47713628465, 673.322446748209, 689.766532887453, 702.408658209234, 688.888118765699, 680.979569608269, 647.165184375466, 653.501748894114, 665.018382932613, 692.164140998126, 663.278914424388, 682.323177945777, 693.235994261089, 683.800628599272, 710.460521926598, 659.928741036652, 653.751942013192, 681.040749658819, 632.753425039797, 663.289997142666, 683.537149284216, 648.292821889335, 650.722001259821, 684.582266665636, 637.237285190495, 651.140424902829, 621.329371030659, 677.292351491857, 676.792375516151, 654.251485197136, 668.091752940258, 667.838364276289, 663.341458864275, 674.348446042381, 652.126689339564, 645.162623124482, 656.243327683193, 657.643360769746, 673.195477357342, 687.117825765403, 680.458842186855, 661.936706463921, 676.248940957491, 681.697819373352, 646.510835878517, 680.356599234527, 663.221526017129, 657.218491731168, 664.19967604829, 713.428427586812, 651.231429974067, 660.335626683093, 680.080116543284, 690.824196045207, 653.550641022722, 672.492116875179, 663.471258467853, 674.668024053707, 647.192119257953, 665.62037243744, 664.416758685037, 703.204934143849, 723.813197619829, 677.149837330521, 685.199171212395, 666.11646050848, 666.075350604688, 656.190709425737, 680.706947137632, 691.950576759505, 684.851466043227, 688.8672548283, 676.903725647932, 676.346719825901, 651.883335822787, 661.390518542729, 697.026640881338, 680.457314508975, 663.989453608593, 677.094712757908, 676.743242241178, 668.133210285175, 689.829447583964, 687.996620360627, 660.715652244791, 694.874824328654, 685.16026580088, 677.47647551577, 669.086450102365, 717.344599102612, 675.772611646141, 690.885799904228, 682.50680472517, 690.416240057421, 656.65612091045, 659.584614488762, 697.070277941127, 655.613784168688, 686.917131418106, 676.750155898621, 660.212368306266, 643.577379244303, 655.2361608193, 667.962048519958, 706.278551709288, 650.885248324839, 665.664028851866, 684.300407992868, 675.475686317748, 683.15409710338, 685.988065365784, 680.56418386669, 678.665554334172, 678.232351703844, 668.538615805788, 680.24019573075, 660.499200259496, 659.322862142841, 643.14941573999, 692.382992584487, 659.153638858473, 643.442939442956, 674.930291953227, 695.10767795938, 660.71989633421, 667.741769642087, 653.569753153934, 652.976972454996, 676.862869414588, 681.608829074533, 662.90791214958, 663.03615253618, 681.721908357904, 683.765635026265, 673.416404576241, 668.394229102281, 665.623002288796, 672.69589345164, 675.392837667917, 672.597244940242, 654.423226140692, 646.288646168013, 677.574834758872, 640.775322695835, 670.099589511257, 647.339638136014, 656.723770173422, 686.093057463592, 678.52525039052, 674.044323807689, 661.315012497921, 666.749683178794, 691.55960516593, 667.963489639644, 682.742227475247, 679.196404210489, 718.528902967166, 658.100837499831, 699.775375701344, 653.092922876326, 679.449896988345, 674.125653675302, 687.393471368262, 664.398853893304, 685.468098939746, 646.874698890253, 643.582608368994, 629.982019265998, 648.793571876797, 695.544360605892, 663.619438260465, 628.214880626885, 683.784586673397, 644.532513205293, 663.029868876484, 660.102826466046, 687.969581255058, 674.169743336076, 684.277774859329, 698.074810810731, 674.403811563891, 671.415770366994, 670.607436984141, 676.512990285583, 698.553144146909, 680.304641130043, 664.677628205866, 639.943709840652, 665.427036605298, 684.837528576937, 644.949200068837, 648.437622488896, 681.749771664227, 702.802341259657, 699.192265750247, 670.247259816465, 679.706546875225, 688.741808687708, 686.894446077206, 676.905786988373, 666.694226228292, 693.7355787808, 646.917479904757, 654.863474616411, 673.444351192678, 686.601807658125, 648.171266054391, 677.18793645903, 686.165563052031, 690.516115345694, 697.607540053741, 678.615729961422, 684.325745007707, 676.809304168951, 660.813095646708, 678.788027421997, 651.893759374357, 660.773364250799, 679.983508791571, 650.39626485721, 661.368180321837, 636.166220664045, 702.153079301179, 655.55754213655, 683.6996902173, 652.321335881867, 705.088570113504, 696.742402708088, 692.502414934303, 666.576615715349, 677.048395058417, 681.463679106337, 690.141977266431, 673.814794718486, 672.477773018129, 654.839753561964, 670.116086940391, 698.993226599996, 635.094856597688, 667.217233398095, 682.843347235065, 662.381649406679, 678.117337094775, 683.040823712976, 674.796425306958, 651.81362876101, 673.086763237068, 658.122599942158, 666.700924694744, 712.800506676994, 648.987220479667, 676.060959623535, 663.220046889919, 667.173779519906, 661.889803846868, 660.935106209213, 671.024194194692, 663.00462046655, 696.973888428354, 674.497216690642, 681.623557703098, 630.434439697475, 692.116295350972, 691.182412075577, 689.037041705012, 663.713515693701, 696.172979129056, 667.226386540568, 637.982493395868, 693.008442550074, 677.788107008504, 659.826179037808, 666.616181730976, 661.533519806771, 697.681820001286, 657.149405752211, 665.992412611562, 687.969332430675, 665.168898426226, 658.231762956007, 675.769235338275, 693.036809032604, 650.945428420486, 645.487331750391, 651.635169619407, 698.399680153907, 634.572357912073, 690.029641919155, 675.338388290657, 697.840790508892, 668.994076813923, 695.21717051685, 672.214870107, 690.250360693898, 668.776965204957, 644.735450853399, 629.847210480664, 662.099541053671, 650.015592952589, 678.968450633867, 685.897910884438, 675.511266229996, 660.934959247542, 689.364156846716, 704.098885053622, 696.592136469311, 673.428675006275, 675.290823334557, 673.78760759259, 659.148003311634, 685.329728517751, 680.55127645446, 662.480334508003, 669.785684255763, 667.68380486748, 692.88026229562, 668.44653426044, 663.307348424917, 698.319848711587, 681.618895732038, 686.48105456197, 699.699718775354, 666.331276828872, 686.974798900632, 698.150401577374, 688.618475802886, 699.286923069595, 681.301226208466, 646.650015047683, 672.819653094058, 652.75021115578, 682.047131148577, 676.860379612986, 633.019103990154, 676.860259164539, 686.402327664902, 697.124968260982, 669.345247679853, 666.875623416769, 689.698231126705, 637.335790031663, 654.719371971495, 666.830395767844, 664.763672299618, 669.888969623639, 676.554934770576, 676.142953435117, 667.130086061315, 638.980376674081, 672.93305317585, 711.867250775825, 670.312969178826, 679.939144309104, 644.233089825038, 640.718897049405, 681.96722355809, 691.143040889666, 690.472803300385, 666.954197114576, 662.140393548007, 661.268455980106, 666.537644617321, 681.857263957141, 667.127558948828, 666.739674912173, 676.707535553485, 662.872134256387, 695.621930147708, 674.362878078576, 649.971792271186, 658.995757223433, 708.529944203043, 639.244653863504, 701.001882009991, 670.722781496259, 661.885933409598, 690.72845300648, 666.335478722215, 648.754366575118, 652.91141276279, 672.155079028101, 647.447113316181, 675.988183541177, 677.471955763271, 691.578914661435, 674.186482958724, 657.362914645232, 652.900967052138, 656.895107458987, 708.988356216781, 677.484150805495, 643.679502128158, 663.899150663325, 671.76527307949, 671.973907354366, 666.091491365759, 668.606849370312, 657.177096023243, 647.052045143017, 682.369715342018, 684.070310483578, 692.628393466689, 664.235651285086, 654.99120558498, 668.082988799717, 693.840291965761, 674.248404054361, 685.81448566416, 662.2378220742, 645.097831439582, 690.931559491885, 679.601880851832, 686.101193703278, 690.478766516198, 646.418136881942, 661.919421139633, 721.048071098725, 670.0200475631, 684.026892220242, 682.331932163075, 667.70657779661, 688.737616477942, 672.302122645777, 671.093870148618, 680.703056838018, 685.343385786595, 693.404445845487, 672.089532694149, 670.412424182832, 658.636798002133, 718.477235631981, 685.958165729404, 664.726748837061, 661.323559950751, 692.241929167014, 681.090415435286, 670.476290135762, 676.229212229488, 683.591561515556, 681.101655024744, 672.481756173185, 666.640640840055, 663.283291137967, 652.735510588661, 657.366405768335, 686.223107128078, 656.110382363206, 659.895447046433, 699.066505581177, 692.041789952528, 666.772102381864, 668.172028578671, 670.514513782166, 675.455251677629, 659.121689778992, 643.027514331717, 683.842272001429, 666.618653258108, 689.426097817121, 684.755457451903, 649.167711788221, 691.596011920641, 672.889507780009, 676.304986171633, 683.42540351177, 671.266259476589, 671.759976008572, 694.511893053754, 654.752022033795, 685.242069600268, 693.791545534511, 708.295378750783, 698.737655689071, 682.000015269936, 671.57946243892, 664.085055246009, 703.499494113972, 689.039802190959, 687.294157758414, 676.258085390966, 661.063195978469, 696.695459620017, 670.992992355897, 685.185825822075, 653.37119580394, 705.407398888326, 651.459558521738, 679.240603642247, 675.016942212341, 660.919167650204, 667.278099719439, 680.189658198985, 670.148059832365, 673.309511087837, 679.884542697931, 668.04805559352, 688.393469662348, 654.493301938558, 701.989998202682, 693.402831998662, 690.133344598566, 695.405843340253, 669.594203761962, 673.698748707017, 704.795463891042, 696.840898263196, 680.402567018096, 696.391102637314, 670.347488963326, 661.402047719319, 657.604228855077, 670.305450917775, 689.118878827934, 642.119207650765, 661.782878957851, 707.808910923744, 669.264014668783, 684.971559930522, 666.636812952061, 665.490959243597, 674.624787249805, 688.111826803834, 673.075639936474, 697.600098138975, 669.778005083854, 651.578217713368, 656.793178631801, 673.451474836233, 668.114262340559, 665.656231235629, 655.673606009351, 686.674654768913, 678.489074384824, 642.158336333332, 653.586956802824, 664.030187885327, 674.984039569861, 667.260377852289, 699.318788477956, 684.215932605375, 705.908717255415, 687.446630018442, 677.093997659903, 713.065008421721, 666.416244402901, 651.525793120093, 673.51344862002, 668.579061092725, 672.012074551145, 660.429553301449, 642.827000767243, 666.115964170328, 689.980150982896, 667.482788780212, 679.948568581925, 661.497259589061, 678.782778603457, 647.949508304418, 678.391235811623, 688.926084223552, 668.919874124543, 653.49563166669, 670.538596504937, 675.889583536267, 689.759952361732, 684.331712664163, 674.020670544425, 680.374965041952, 687.480855668516, 678.357037596665, 672.418211276738, 712.750528787259, 691.541164592782, 690.702461528527, 681.323505451658, 669.731955823275, 646.6089977446, 662.610650413832, 668.89964102238, 668.00307802114, 670.290508214258, 663.219346658504, 645.59405059138, 676.806716457791, 675.275145439965, 696.807433680168, 685.85072863584, 703.397652981182, 687.359310955314, 671.260701645382, 688.369786262478, 641.790495693762, 655.937932071898, 671.466102474023, 670.942482855394, 666.957532628631, 642.79624650755, 685.938238135599, 689.81574854458, 660.163129262412, 690.549981512671, 687.839248392487, 658.402912501818, 678.042801384542, 641.348117271971, 664.269312024994, 661.273908198581, 698.916250041751, 669.229196961154, 697.17441026992, 679.841843373044, 689.547492439321, 688.342808666013, 677.284298322178, 651.533310995122, 664.081177926114, 639.867299911852, 629.940484214713, 663.988656226822, 650.200263494354, 642.286338632096, 704.416750892515, 683.31166878066, 624.647349336056, 686.621565688853, 689.572928481577, 690.418447515383, 645.458931649582, 687.039162867255, 689.204511449435, 664.173315974521, 656.002539249656, 686.875092261748, 647.691822076303, 672.537593871643, 687.746573214532, 695.449351505627, 676.0735780336, 692.173557493123, 664.003217772916, 695.374642999505, 665.574440558814, 708.182214524036, 664.278383320205, 682.036901680518, 682.691792338995, 689.106780341129, 678.57998052104, 676.843427857515, 711.109954934902, 640.306792655531, 676.077128104138, 691.305406186929, 643.96373084972, 680.826758166832, 652.242421144708, 673.74393107142, 667.393625878654, 670.342625317283, 667.132295910584, 684.709484919049, 658.737611764243, 695.571763501169, 664.368093299875, 660.143863120091, 689.91486424702, 663.22892263378, 665.492555829694, 688.701648345956, 656.823941940145, 684.999562696557, 666.259825058771, 667.555467893921, 682.419555058007, 658.944488180414, 660.696625233499, 719.133751435073, 671.832341855256, 674.990911688507, 663.936388085533, 659.174083625779, 683.771349341457, 669.205513984813, 685.559123964918, 651.257696597661, 660.190097289666, 702.249606508575, 729.259253988518, 694.658819314431, 687.701785201747, 690.244979721233, 694.176061389843, 687.863482366553, 649.470873447996, 668.649545445363, 692.987736459979, 648.181890085518, 668.258750790686, 665.214930099397, 669.721395520842, 688.235558107309, 656.227404525749, 673.5910296951, 676.249669272472, 672.559188381277, 659.663483737856, 656.510437409423, 636.6169992124, 671.790951567142, 640.66748483704, 671.434476389286, 674.083420470559, 643.046292531318, 679.852960555404, 669.852161758209, 655.910747087013, 684.726102954623, 688.09555955361, 681.2259187871, 682.82426047039, 680.68759749243, 677.680931763871, 686.405623418996, 667.018928410357, 691.759087194, 664.238980600015, 676.978152101679, 663.619202417725, 683.345118898278, 685.492337228114, 664.489237405465, 679.749899443578, 687.759896281325, 684.142052860602, 664.83098475434, 697.109361722755, 688.697097279422, 664.490163814523, 700.342859346918, 669.770446444141, 682.442943039093, 696.241803586032, 671.822116545391, 668.031004570792, 682.217600743901, 689.071796582401, 648.878737754715, 708.579225910399, 657.236771030499, 654.281922523173, 691.325978118173, 649.756274204727, 649.639364135035, 669.523395151643, 675.934216681757, 670.942127586868, 686.424245835604, 669.944393231467, 684.630462622896, 664.02113341374, 651.246497438428, 663.634721729919, 636.177599723612, 708.325053447897, 680.686680416979, 650.75193300231, 690.751435931518, 686.160886822516, 662.823076837075, 660.369322935092, 656.312905418612, 680.319121829953, 651.861606284395, 695.986989564219, 680.058493196283, 677.508563501238, 669.499545740908, 668.773742732461, 682.095361539616, 657.873780345343, 671.508027541442, 679.943537196669, 661.030815256605, 674.146547361598, 691.489421785132, 673.070440926608, 677.273186650069, 675.98982473499, 672.905327089054, 666.879803143082, 678.594487173646, 644.97526216924, 672.024686233666, 667.98809175458, 652.000376689314, 691.254431499484, 670.098597236902, 676.731835993175, 687.306177000503, 668.840017116309, 657.390826394914, 675.046212702505, 627.207869112586, 664.200777180011, 685.106108555203, 676.634651884981, 687.620247898734, 686.891919891477, 693.502402011898, 694.763440963798, 648.683324210579, 714.353091316289, 696.826289617695, 661.768863743538, 651.504740227164, 660.363619745212, 663.186537969222, 692.817929817924, 687.123107747618, 684.345020132056, 687.673339631543, 679.799157243065, 686.916471362059, 657.896045018305, 676.33663578807, 684.665641735496, 682.873200907749, 671.005046649369, 666.359161242112, 688.186829946922, 689.329229418378, 662.653029787889, 665.68092451248, 684.348496341463, 702.985703756519, 658.24916959488, 664.752986106936, 674.477077206657, 697.770979989081, 671.022410422447, 673.428076634684, 688.937012994392, 699.438030627923, 667.950949678519, 715.481484247204, 668.1077139588, 671.169681214238, 679.554071955493, 691.130914361293, 672.792312373835, 653.664259515249, 670.287296801257, 649.015506644025, 687.934739106838, 638.430503268139, 680.206885205622, 667.071571518104, 660.22292665114, 684.869029179725, 689.942704485988, 672.435107864095, 662.668950613509, 686.869477523975, 674.502423953629, 689.295153150557, 670.854229413813, 653.263376189973, 679.790167241451, 714.578045846203, 678.328271538459, 683.211833438646, 668.820112775097, 664.568664308305, 681.576785216549, 684.202032350092, 680.928217878423, 687.270904210743, 660.121348890354, 678.164521184511, 647.357788896666, 699.488296599735, 633.322309045457, 677.58373822788, 668.403979828419, 643.970605591839, 671.610997732422, 673.91262131829, 685.339247207096, 700.373281183523, 691.894014051871, 672.265756798071, 694.558209155516, 682.266400788469, 677.931204788663, 648.588720089417, 685.438045230443, 632.137512434308, 645.946483757789, 671.886584230847, 661.150810537513, 696.105699640787, 679.202600265724, 649.521340113046, 661.578724301756, 664.819124094132, 656.660509572921, 680.841075909974, 671.230005988665, 688.807340874559, 678.583583457706, 670.507593708563, 680.521191202218, 645.245810458639, 663.105160730829, 672.279319919613, 680.170787512491, 670.324706724023, 681.16688189222, 648.242217403105, 663.603069141152, 688.290712446254, 662.603974250867, 676.243226999029, 632.405596981603, 672.258713707813, 715.014459510295, 657.273556431325, 649.332501235325, 672.323949564666, 669.903812492973, 677.648360032235, 693.956487230031, 676.933949199901, 703.737276672001, 692.890469369914, 686.311226569926, 665.685422546548, 687.549236486291, 696.757910385742, 671.359970279138, 656.105226877851, 646.7407936161, 658.489748838088, 669.658249392794, 665.06302856784, 668.296660905256, 673.961305256823, 679.86802144765, 661.385708287019, 666.945287224714, 687.209850281921, 673.373233747461, 684.744235267309, 658.600989116752, 704.986777485441, 676.916147476987, 690.903100186425, 685.734516806879, 697.858890810396, 654.796967783054, 673.082786048932, 627.452429385904, 657.854626648253, 664.71635284355, 667.401411098596, 651.677386139228, 647.855797499984, 667.865021606567, 706.259380859336, 680.823979227937, 702.740450855141, 649.280226606951, 665.00513600377, 682.693799188604, 694.877483498423, 669.081318969309, 684.079417011684, 672.762924522188, 664.250838866727, 689.236425699994, 666.027871055472, 652.979031892967, 669.987937717988, 656.746817729079, 670.217049637708, 672.007132792174, 666.011209713932, 638.819079152842, 659.780132612204, 659.364920868311, 677.228784826579, 669.044324719391, 660.415593386829, 689.668204037189, 662.438458111248, 668.975758498414, 667.210188678178, 686.960777132267, 701.970004340248, 688.496271754863, 653.237908773859, 699.284620673753, 670.472974250176, 663.789844366631, 655.934518875982, 686.514771990139, 658.035977688345, 652.616791154098, 666.055238248998, 674.75152100315, 656.260220105732, 649.773285808945, 655.687428388524, 686.134460243457, 652.88641064118, 690.078949132315, 649.309467678012, 672.389179114343, 683.409984419087, 686.074043168884, 666.951271030661, 657.118454321516, 688.337797640789, 670.881901596658, 694.063035708451, 668.521052796756, 643.846808104443, 654.53016491392, 670.928641734792, 649.374028472841, 673.634154400257, 686.17977533384, 695.085337144012, 673.661339800258, 664.261478140331, 663.212578492442, 700.449140707482, 703.60050754265, 659.04225860897, 667.041043196353, 664.605536867331, 667.828921640765, 683.558053268641, 681.849630946053, 669.010793671742, 659.915619189569, 675.621416361218, 662.364074934281, 673.181167724353, 671.487668106709, 669.513987252637, 670.681803627916, 672.813686921981, 649.932903000595, 664.470423478948, 656.567652961741, 696.399921036389, 663.624620186794, 677.508094549816, 685.814829595868, 643.471271987644, 679.05724501509, 656.121208341072, 690.402599869159, 700.047208987926, 660.652254150777, 669.943882639678, 657.00437503825, 671.871235588561, 696.318114765989, 669.946661767491, 683.844291179877, 697.760893265363, 664.876260967382, 639.972719486084, 667.892598913827, 630.649496601239, 665.847918627346, 672.911764921508, 681.696309657983, 682.323153086712, 672.939724291207, 620.067033748928, 698.37268468251, 665.076618578565, 670.871182823963, 640.033090946077, 671.117967056811, 650.069535568647, 681.752480629, 681.162391984362, 661.531480688077, 669.03005991641, 662.826841927623, 695.405438545445, 687.970770743216, 658.223685615859, 657.047286588983, 657.035510908231, 690.22874131359, 679.443580147576, 682.875197742142, 690.490500456954, 693.003320926221, 659.701830035952, 644.448627900805, 669.116290966808, 699.009941847127, 703.273007274368, 661.428892366048, 651.29286704506, 676.588322282208, 682.029890662642, 659.031831165071, 669.850248473767, 686.643968626165, 685.765650671633, 650.68674834585, 670.237344491188, 680.143491836143, 654.18916374289, 681.681900769405, 690.015420283878, 668.666532020273, 671.982679560423, 686.807560947626, 673.67148322306, 670.740385054505, 668.342011188909, 652.763862968204, 654.48416646109, 678.303811268346, 645.613520840661, 678.242757007354, 690.42952010198, 664.960666717787, 671.796057606009, 670.40591526998, 679.546942707741, 692.259855093927, 665.372540992438, 675.595148174202, 666.260585944898, 714.134930229304, 654.771756634479, 673.321185422151, 653.728011078778, 657.950605063823, 682.779880691015, 687.199133300231, 674.742018152728, 668.041770884284, 669.912068139922, 646.660539368111, 655.283213008531, 683.301995969727, 690.558099621126, 621.695040171329, 678.828098417782, 667.63065883821, 677.227681398663, 667.194299044156, 661.309528258301, 666.381095113478, 684.970904988764, 650.288514568912, 661.662427678608, 658.364281496518, 694.291295329535, 652.354480319172, 667.518934737127, 705.661774255486, 670.848593467232, 657.213567941006, 662.792032900458, 696.195332268484, 669.751348555468, 664.040302453298, 679.975057343711, 667.417939222596, 660.519763345787, 664.252670523786, 654.396416712385, 635.602398392362, 687.985507695549, 676.708916329875, 681.441566304959, 654.197915668544, 678.559299837652, 674.013059987076, 671.090259682722, 676.077458972442, 673.453117116472, 682.384203491907, 690.399463555841, 704.807214667215, 676.256214485063, 663.522772343775, 649.769701256723, 665.127689459641, 675.58561342975, 662.640156692265, 688.503890162745, 675.197226077368, 696.936124486261, 683.703894987059, 672.583773619191, 674.166086893185, 672.855462899642, 659.493174843915, 650.012948732633, 689.502645436025, 678.962492652662, 652.050713499951, 666.741332439037, 666.616397873936, 674.719756917235, 669.665769384401, 672.912385481901, 680.130875891707, 676.640273625884, 669.649920011145, 626.298621799302, 658.762864099404, 652.681969168134, 663.062497007925, 665.04836566247, 693.098939511993, 678.381545476127, 680.126612008179, 644.481475340276, 665.261121926152, 676.826875062168, 664.33125899675, 659.429996297001, 657.364574899427, 670.409389003536, 657.726686446628, 663.501891920369, 661.244548667203, 675.210796821404, 667.304775540298, 657.626292392503, 720.85644476018, 668.435103739439, 660.253539612282, 653.902833964939, 674.968982255815, 700.149835861289, 667.803226786353, 673.756575503741, 681.230455543342, 648.075215893773, 675.752310803225, 639.718443256799, 675.592799290533, 653.896527491908, 676.319635655106, 683.69398262828, 653.623400884773, 690.453839069032, 682.490959990279, 677.992483996404, 630.912488488602, 689.796659460887, 641.888497302545, 659.218613005851, 677.711109421072, 675.652022141787, 638.639669645584, 655.505723098604, 665.484182336924, 670.098790071859, 653.057723753918, 643.974504904654, 672.390202397544, 688.489401982896, 669.606459493656, 676.200009219863, 677.530839265363, 712.066459917846, 643.160513553312, 660.515081375646, 654.000716476676, 686.917621953831, 662.354497616804, 673.531940777222, 684.715478671204, 685.384229628772, 652.239820962105, 672.928877624288, 676.006913975198, 672.987402032606, 697.0357321888, 665.015543782403, 639.184871562463, 675.659445575671, 669.215588709621, 668.029683521407, 651.728251166554, 694.872323797224, 655.771951673602, 668.768665852895, 630.79940859134, 670.852084685013, 677.346224809884, 660.737865156568, 660.730898758545, 674.108681644162, 670.520783128196, 681.922571387165, 668.931968814971, 664.983273586572, 670.381843085176, 657.967936850057, 692.446429338926, 697.548064254678, 694.752299787922, 666.141959123444, 649.417251344998, 681.467669010331, 660.203281616135, 679.89155527293, 669.570422560371, 694.826467313601, 666.796152006845, 671.785628552885, 701.396294935949, 682.867696690057, 689.425553328288, 687.742212155919, 655.781170836122, 666.634311037154, 703.5713798406, 653.462067440012, 692.045641888037, 674.352783558989, 678.69948898727, 709.353693483274, 694.921952722138, 671.231306412061, 696.444377499064, 655.690975696179, 680.169128841946, 658.018301512787, 709.888741146427, 673.550963775504, 665.242641198674, 681.097852077821, 694.177038038217, 663.521660969039, 640.792717523471, 664.70456803308, 648.266298924686, 667.008446775178, 665.006260889532, 655.790479211402, 675.761767672786, 682.703677005731, 684.432687236257, 660.668809026579, 685.164682949774, 644.659440539425, 683.358997031493, 662.157906555758, 647.91057322514, 702.007346829506, 654.412958320526, 671.605317507403, 682.11737422659, 667.984474178616, 662.549167955011, 685.202383100635, 678.525225585509, 679.814544107717, 688.880679244613, 650.620934640987, 675.998241958541, 641.300390108829, 648.058791133052, 646.628577653489, 653.974251206884, 677.407614510719, 678.938111140463, 684.458639151829, 661.16957638457, 668.850062681125, 684.320926963735, 674.394679565667, 652.691027727917, 682.53216911495, 682.626703747428, 695.964486473613, 658.488346365658, 663.660659806783, 654.009128004982, 688.121149602537, 645.58690597282, 638.66838360984, 666.188152304621, 680.339645103721, 684.320944921426, 696.581716804076, 701.261926799693, 662.468400762094, 667.647676426983, 650.984034471439, 669.783079424293, 675.316893715246, 669.98938847056, 667.629771262062, 667.639115689796, 693.28063227938, 682.656316094285, 681.936948202683, 654.512350770203, 685.628029174802, 653.495037583808, 676.125803168145, 658.159222080596, 673.640577015955, 657.029165343451, 639.390097626099, 682.413565996657, 657.629495426193, 692.301478751968, 660.591512563357, 659.923005628458, 676.753992493613, 648.776478095962, 694.921031413231, 677.952259514441, 667.269364191726, 651.570685406998, 652.467878701318, 654.679191584416, 675.979111353904, 657.375955086397, 692.851727766975, 690.437327079365, 683.025552398208, 639.986232366006, 681.297899959124, 655.728829966145, 612.9277502322, 641.68538931507, 692.960742600612, 643.196659986801, 666.696236983796, 693.585308307245, 688.130311257662, 674.515071436257, 673.035251792497, 670.66183491501, 663.997085115603, 694.463159066147, 658.680067178614, 649.828779630846, 676.991792277177, 671.283436897332, 641.281484369473, 678.962147477697, 641.743530489727, 672.412299785956, 677.315007475451, 648.610052559747, 640.992753054786, 673.139145987815, 687.420125667652, 669.871033337845, 680.104777130604, 663.39823655711, 700.568955301141, 689.067211206927, 671.995107650528, 665.746956824643, 690.239323495263, 673.692390537561, 691.72861059229, 657.757019040471, 680.303332532116, 620.616040823314, 659.50915634875, 663.40900538159, 642.905443620027, 668.397144989169, 685.071578499801, 688.46947942972, 667.96894955196, 669.309559297756, 679.182504961709, 691.581564745106, 675.372211382606, 679.407615083526, 653.229438901868, 651.84765801038, 673.450619165136, 651.737650277285, 671.058038791115, 654.784973832247, 673.616348911905, 670.672471792044, 679.391916824204, 681.031002630018, 644.823149244882, 683.237488947104, 652.546216249878, 679.046076752914, 684.857893484905, 662.958228697721, 686.515229432958, 673.754633861204, 668.025681326987, 657.618523899768, 672.986505896747, 663.827839030339, 692.99128424181, 641.353796183432, 633.64504807235, 681.484138539472, 692.481382629255, 685.014049595478, 647.950292438048, 655.335060808875, 677.805413167254, 669.564370652443, 686.943540934521, 685.982850896869, 648.867781445741, 658.762711200648, 708.585553815464, 662.088612182953, 681.685988714899, 698.943073543024, 674.952919934336, 673.331873703274, 673.613446183247, 655.949675139042, 673.662528626404, 676.448788859064, 655.741296930878, 665.973584756316, 679.972586514317, 668.278976579686, 671.832482945359, 706.082021858061, 662.754378410543, 653.366300420345, 675.509233748862, 637.33028441536, 677.450836026396, 670.012304566495, 677.994986327308, 662.64678967279, 686.152326133494, 686.672297311171, 664.787278827599, 681.741106073702, 687.609284435322, 675.377696194994, 671.579850979956, 655.55025082251, 670.424018543699, 678.133744354277, 669.449593203237, 652.271282002402, 680.316907057546, 640.71129852163, 644.103330125416, 675.710799714432, 669.788964410937, 677.721363763915, 725.716373727709, 693.173847759579, 688.63742596654, 653.35426164919, 665.106197936358, 676.485169287708, 658.270882815827, 664.587598600618, 687.383655605339, 672.253335410775, 696.278684521319, 681.868958593502, 681.650128952496, 663.978761798579, 657.231930776822, 669.185761354193, 650.13865086498, 641.254820312351, 653.063887671654, 686.865030473729, 648.654415103314, 681.563250826707, 634.990858158585, 677.314161157776, 671.811852474149, 700.238885005355, 684.183660933978, 672.601641593804, 672.113548862367, 677.021631619692, 649.842142885498, 670.270416063979, 667.725377750907, 647.533810117068, 682.920757008616, 682.067362838981, 688.419039284175, 683.27706086941, 672.909187233492, 665.927623155585, 711.363639214487, 642.560583544958, 662.14612634645, 663.984106315229, 687.243388078447, 660.751006278796, 669.55992015607, 690.330782726099, 671.650847683038, 656.453563678167, 691.245574298412, 681.168853118015, 684.409200420197, 664.536865361195, 664.221941150603, 678.83653444308, 648.532559727841, 666.20538204076, 657.112865852335, 677.065003637277, 693.829010101352, 677.518066004259, 668.615397658467, 680.345950629518, 657.339519412345, 665.454167747451, 695.408756235394, 645.644942748129, 681.92914762546, 660.3302483454, 669.490031558442, 682.541848235, 663.04762276972, 686.539961174107, 679.220959861738, 688.150150762774, 668.001845551387, 710.731140060457, 651.542491935809, 654.264150870703, 686.198706691537, 677.752140808663, 665.714553107852, 697.948104616715, 655.526991905556, 666.571659145801, 681.98317817387, 658.18166120644, 684.147979208502, 660.445121692206, 685.470083370391, 659.846494433409, 647.985867705373, 684.066204852086, 671.790004824977, 649.795591208976, 661.254748854403, 649.76028950466, 660.872445687792, 647.007642289126, 660.320074020792, 668.162224760386, 665.008237038495, 659.454449124545, 685.457948549937, 644.988436015853, 655.460604578137, 691.273755290327, 668.296307303742, 657.031004373565, 647.302189706119, 676.916639777815, 660.916526371873, 652.824909678907, 669.431123915599, 699.173771615433, 644.949462825725, 660.249138712261, 649.869806430794, 688.604119156371, 663.050550806122, 670.326619387035, 674.045704997471, 672.689955048161, 666.393831672057, 663.299516703811, 654.296578236973, 707.850225390808, 634.352698597782, 692.276120921502, 679.014293615262, 688.046843162135, 678.204987613705, 663.886249521929, 690.007455279122, 654.383867870794, 675.764908875413, 662.787135029582, 666.05500688595, 697.500070480002, 654.698623849737, 681.272940599989, 658.54946246589, 697.026982637174, 659.337152347818, 672.440646130889, 676.081328424426, 728.758116707456, 694.48790832399, 663.355435342521, 714.144271014486, 676.378597183405, 654.690187108513, 673.145291132992, 698.665449835225, 643.278154738048, 678.843819474341, 701.879834364244, 678.673993375211, 667.872889707036, 639.828486324209, 673.506256691243, 670.050461997108, 691.899382341887, 658.381485353766, 639.097228213196, 668.166027573235, 649.919747410776, 670.787330820287, 661.551611689047, 701.038127919393, 668.794734448443, 667.37269481178, 685.375013385504, 678.811577114581, 657.333904925423, 667.742415400786, 679.921980447066, 671.605901354669, 717.723413998195, 664.587411865597, 661.948940209993, 673.37285328569, 665.191145071037, 671.476726112883, 679.91180112688, 690.161608574627, 683.250988917113, 660.577885875865, 671.313816321365, 660.881798025216, 661.626471184724, 674.17112027322, 682.637139457078, 672.508228088202, 698.158043398825, 664.244697956572, 664.407408606246, 680.152661436962, 704.040185376902, 660.933385784455, 666.760047562922, 681.092868037611, 703.677940730282, 660.395094197605, 682.974700488799, 674.189031244243, 670.210602525273, 673.739450887226, 672.252920196347, 663.969827510278, 685.870640910037, 686.224824479631, 663.804210004309, 665.446936786825, 661.540042243939, 692.071174509708, 704.472810897935, 660.399488842957, 687.20941911146, 649.462773560753, 680.240299720274, 675.358008054397, 673.706121233643, 645.683394430129, 685.506203461305, 671.913290728356, 634.602666936765, 683.441857604334, 705.789741729877, 676.635726021068, 691.889260740414, 661.625536887143, 716.01491147161, 683.139404892789, 702.031579561419, 702.993900460923, 663.981439002495, 657.281265438909, 664.040589142352, 640.421388064475, 655.246980663107, 675.687612080141, 672.913480625306, 649.453924686749, 649.125721552793, 643.796692238623, 668.742702338965, 678.4830499273, 686.405765916081, 679.429786394107, 678.547492659122, 694.293333679594, 675.956442088738, 674.758090815376, 689.535691014457, 711.916847603316, 682.854385084279, 696.78473968845, 688.119801511618, 647.462298055798, 639.105162302378, 673.809308181613, 687.0067295704, 679.670267978856, 686.085101205873, 673.233097914033, 663.809168976293, 682.236477631923, 667.334082354351, 637.82505586137, 664.322646439419, 655.140177189845, 654.63298004069, 652.968310382903, 678.486430482155, 673.077677169686, 661.065398698728, 657.7257838332, 667.359886509148, 705.28671683936, 661.705494671876, 653.742763358827, 667.520376039548, 694.260974158533, 678.075646711292, 716.750854324447, 679.566797388303, 678.903367973234, 695.678896579067, 668.907091541459, 672.869361884736, 675.70128687984, 664.990699379043, 661.980041758942, 685.911076501539, 689.942668318512, 643.152209672818, 692.701490714571, 655.4849625212, 683.333017273424, 690.797222806575, 682.114732510244, 665.332701921162, 637.345356988666, 643.287559735019, 696.831519218507, 661.377876923621, 674.585094050199, 712.359909008304, 678.575402368364, 667.82008697089, 671.11815834736, 662.789584016249, 684.131080004734, 669.787417557912, 659.619484591682, 677.270950857889, 668.903021042576, 686.811083814938, 646.177291476754, 662.980789628112, 653.456052600717, 667.066095039145, 681.776241178618, 685.596212882463, 665.254834963164, 643.244822334549, 689.825455914448, 678.950537893571, 662.77308729251, 681.727818306655, 653.946895131437, 645.033026099044, 701.090566956026, 658.892186190705, 646.088227587617, 675.052631030803, 683.134709154782, 678.472372730159, 658.796363160681, 649.917543465479, 662.760001822623, 675.641070734713, 687.778516374808, 646.120679695436, 654.704600258974, 684.821078589115, 663.523433331623, 653.475525768003, 709.87829557017, 667.026066267212, 685.729883194838, 663.840020442225, 710.870917696606, 673.073011616059, 659.808791345004, 641.725021979214, 651.746381028151, 701.613803811978, 681.834855422015, 683.259882934581, 659.551092833551, 675.953047172037, 669.883229332739, 695.793431995717, 679.955139658303, 674.107040588394, 696.853278134099, 677.408773871103, 687.212969665835, 685.039191796427, 694.054784585408, 658.933837268313, 650.308213871005, 696.299804161531, 661.648688212407, 659.256588253711, 672.81938203128, 668.245107640155, 671.867664220592, 675.760243458928, 670.547122853027, 681.703924580906, 677.721855239123, 690.542405917316, 657.3224685287, 656.388931085476, 678.618802060198, 693.463439947928, 657.215239738483, 669.263939805665, 634.622158443419, 694.230472458627, 673.528298146435, 662.475374068587, 692.748579485907, 663.643360265527, 674.678938584369, 656.978610649775, 648.883762194193, 663.75338601234, 677.546063353109, 660.310766457548, 633.166997425412, 660.131009651658, 658.960948613801, 664.351089337239, 668.484520741104, 632.548611247819, 671.049426174215, 689.57986572519, 636.412990314942, 691.190945694572, 679.413345246448, 657.009366097354, 658.332724764853, 645.971986834711, 691.419593226442, 701.051306599656, 674.968904311608, 694.047844223709, 701.014206972074, 662.957694428167, 663.21064710517, 686.493624042465, 694.824351212113, 679.426855968773, 673.365989812938, 683.464503634558, 648.820981306676, 664.465381568083, 698.841154993902, 680.745445895023, 667.971784690881, 656.863184804968, 680.278321838819, 680.43079156919, 713.452803420135, 677.664035157818, 667.094611742954, 690.750822036773, 665.776834126755, 650.683715462394, 630.742379855392, 653.131423866798, 679.025731960434, 677.791757307928, 672.166155326832, 700.106832131229, 682.184899838212, 654.036981583607, 682.584418233046, 670.120077713703, 658.945476922471, 660.223296849555, 690.092343017284, 688.374356076469, 656.797342196709, 671.779954173459, 670.090641051317, 671.03995517649, 649.295672383633, 669.011197215445, 661.347404991301, 662.787527098149, 675.734752624808, 692.4418563417, 670.551378223133, 684.658332084559, 676.476152558643, 636.820851357493, 676.954570585136, 685.381778227806, 648.524115419373, 685.753450362718, 679.065322645653, 706.137670311309, 658.428107964061, 641.553103186311, 694.327167748823, 657.885498431597, 700.343742772024, 692.080085956727, 696.218714610335, 676.657812025208, 667.367381191021, 659.862199712776, 705.703725303289, 676.620399916333, 678.72595042027, 664.912162691103, 646.137653237909, 682.605481542508, 671.776045295346, 640.542801967791, 670.579934605144, 665.573593847202, 662.466224205547, 649.562055781437, 652.055529929753, 656.91502160645, 676.504093074894, 690.251152892124, 642.024351972021, 707.263551879579, 663.595646258937, 664.054275816203, 659.392272243487, 683.615172612685, 660.357308042197, 669.192349735951, 659.897986900594, 670.639274604203, 662.702959538819, 649.966960569141, 655.016452997569, 647.641495202282, 653.03602315212, 700.523862600165, 659.990289738951, 688.363281412201, 642.616719008175, 682.953406805773, 642.707806540126, 704.710956372609, 670.372469043189, 647.090591024651, 668.257867965501, 681.371527103736, 651.930422700105, 684.039430299168, 671.60726242058, 659.409518025313, 666.618434977146, 671.727178124571, 664.382112658948, 652.098734796795, 673.256354156526, 666.858449401742, 654.797869891726, 687.735061693861, 676.780997893315, 683.177798035773, 669.067021414026, 706.934990421758, 645.680265835485, 663.246632463332, 673.881835335776, 707.936862176016, 673.646751997663, 672.212407919584, 687.766226751452, 649.400095295058, 638.173393632015, 670.929435579474, 656.049385113513, 692.56359264832, 672.020798697382, 682.560331965883, 645.437924739213, 666.800250084184, 681.183969180213, 674.142521277495, 684.492034416208, 634.717878355061, 658.188737337254, 657.560944640141, 664.366351607494, 666.051262628852, 714.243135523717, 682.219012748714, 663.619356526908, 676.797586197764, 664.422451329209, 712.470629873151, 688.249486518194, 681.868107170431, 671.098684755284, 660.846774218011, 653.716970051842, 655.528111136388, 675.880278626528, 654.07405436015, 678.653902063832, 685.002821775212, 670.120619059235, 662.580521080496, 679.926498018103, 678.027793826985, 681.823221343087, 657.4455542821, 669.103366836538, 656.670579203542, 669.603157192794, 678.407251813271, 713.672953131425, 681.754520677584, 670.134884279992, 642.260992906995, 659.482789787958, 699.560030227505, 669.324652458758, 709.931036112016, 681.211338557283, 698.079752916571, 681.288782664264, 688.976305304742, 678.112137272401, 650.298653780477, 678.308973234185, 645.478398179555, 653.066673781414, 665.750612553882, 690.539249521271, 683.725927149118, 676.693444455117, 652.647019844859, 641.058369987036, 648.04214624354, 673.956991382347, 677.257411007593, 647.851248791641, 660.714166694503, 696.770554657469, 653.958474122633, 658.385118464149, 687.016745150883, 627.255429548901, 663.02766237466, 639.862525961769, 661.050676523839, 691.034308090559, 659.960435398597, 665.819464619325, 702.686630255794, 663.944837764769, 667.238862446362, 674.833835306342, 691.563794951323, 657.384144600234, 685.993836161001, 663.968598070671, 695.93346240323, 657.174928546542, 667.911774127199, 638.849433725248, 655.036474449778, 670.486954214977, 693.327584436276, 667.816077126611, 654.551185894835, 675.10170876798, 692.200062073307, 673.334027713945, 622.550369127398, 687.61939355936, 651.045505219254, 658.284481232631, 710.90004535682, 671.526734504391, 670.665130064676, 630.76530497299, 676.572610977652, 670.112465882532, 671.574616510699, 654.060409591481, 680.975538629174, 626.606794929957, 678.754820294031, 694.941315419244, 670.707560158715, 667.532765702623, 650.135260354669, 684.363733351055, 653.018789396122, 657.597290886291, 661.185948179902, 641.076885018407, 662.606993164104, 657.423150806787, 673.617817502736, 657.640354995827, 649.694147417268, 672.155498645951, 657.793542654266, 668.153127321686, 692.59971273597, 695.655553455722, 688.315429795862, 676.207583199272, 666.610040142307, 682.780472956402, 679.187176194075, 653.137153651175, 669.731711316636, 701.547900485083, 663.109575116555, 648.941292809815, 685.108871684231, 661.211879258309, 668.344474319751, 676.698964511316, 660.49245515262, 632.727640417787, 665.974313561747, 668.238710133807, 681.058132433798, 673.62339444339, 688.623941293767, 657.352882973085, 619.146040307251, 679.108000750441, 697.615935926222, 671.399436478349, 688.785092402441, 660.509035862349, 670.657258341069, 658.196996887735, 658.52798296391, 670.197000581133, 692.407438928579, 658.666589737112, 695.928713253027, 665.76083954245, 653.75875527171, 682.935858343395, 643.353609930963, 667.63478215867, 663.337777989492, 666.085527478586, 667.03416446392, 659.787507303731, 692.2238808596, 677.026839470892, 658.134326543253, 689.515378767598, 685.037271641025, 668.761006795326, 619.855781403133, 662.569269694851, 681.152813397874, 644.671579626724, 662.769831207196, 666.143292598584, 659.280574333679, 682.792828854174, 672.22521649095, 652.894563867034, 674.661714356185, 668.32160372438, 657.47599012852, 687.845004331604, 654.095794927628, 672.173990247628, 661.555451066352, 663.348686352614, 707.512607207595, 668.152373663743, 675.6398591646, 658.068243533429, 652.009640218517, 697.887941595562, 656.447283102116, 658.601755161598, 682.429045466973, 687.751938961369, 657.402983276577, 646.798125773152, 651.763766666967, 692.291916579126, 673.156220250781, 675.411592199097, 678.596865214035, 688.781786926526, 686.644867216269, 683.764094349284, 663.261390402045, 685.298605770334, 688.426287954825, 664.240859263945, 654.35102204172, 641.774267772695, 688.179398592137, 675.95618853093, 665.292181911206, 703.521821582972, 643.637124116331, 673.733417289903, 641.650070338451, 658.668502087192, 676.557222725854, 704.955561673535, 667.173043831695, 678.357061637353, 652.341194832918, 680.430551149703, 682.345347346958, 664.648967807839, 689.180724510818, 676.023791249457, 660.566871368266, 663.266102530378, 676.898088747897, 680.603121480732, 681.827966784417, 661.515490209108, 687.01253492975, 632.867813735499, 714.559706278521, 680.906514437311, 671.897923614781, 703.144907369659, 675.051086540023, 641.01849679987, 668.915732426178, 643.638051022419, 661.130602894098, 669.488872890884, 671.814446066816, 653.71561876401, 656.609369750532, 656.44116591432, 660.578235458547, 674.235420596274, 682.810618378638, 657.136989786174, 685.170798765499, 667.92677200495, 686.229379001152, 653.939004660234, 662.531097585387, 676.801874207625, 693.37013381271, 661.185498838029, 655.416078230297, 654.656034895375, 688.740355347438, 660.670503261741, 667.694501310808, 657.289702868021, 666.643565904614, 683.265260726169, 673.230895994745, 679.224066897292, 672.246413284095, 665.137263661218, 667.438501349323, 704.39019457989, 652.829652542271, 683.487265460094, 657.97821681411, 657.612149928714, 692.485005096341, 671.752541513504, 694.830359190747, 691.665174449715, 676.007983028249, 672.757798787807, 650.139691318106, 695.33488379828, 675.993916593904, 661.439333130994, 728.554410995381, 637.376189388922, 662.646642167569, 686.85915274956, 671.865936633262, 653.581858620067, 687.993098602481, 649.887236480207, 647.429689584592, 669.960396734211, 692.088966705257, 648.764860550963, 636.333476726142, 691.538770897674, 654.843867638894, 676.26090340127, 677.740768378437, 687.075344265735, 696.718368241574, 650.336880983908, 674.330870022985, 668.664648718432, 670.717166757355, 666.662740729811, 659.37925768412, 638.158413441492, 681.691326494789, 656.431196740276, 672.977458236748, 683.859770866874, 641.803146031076, 701.988483393084, 692.786848721258, 707.302826112385, 661.224132285397, 671.544480502407, 691.285346236219, 678.806372345905, 685.242169852733, 676.97334188151, 665.352412621003, 684.057755317566, 659.142799344558, 698.83520062992, 656.152827934599, 705.541046576341, 692.910225233469, 666.495289002106, 685.262077353315, 659.851361548499, 676.534969400429, 671.42563893741, 689.114166221698, 658.255776157436, 660.070779342572, 684.574798738226, 651.005341292003, 679.302033349515, 659.190880211981, 649.900960179784, 678.195342870264, 677.82712990508, 673.648681157542, 677.202993610307, 662.387788284211, 659.185743884937, 696.238473294732, 684.771510575118, 649.73969938111, 673.742086536982, 668.439701226453, 693.598762093211, 668.205492731162, 668.972790594279, 677.570502958257, 670.48392844112, 718.077560141687, 700.431652764256, 669.302548486939, 670.033104322381, 680.288803247113, 688.440791889721, 669.980546363001, 692.543891299702, 660.39903751824, 638.342025542253, 664.438680240003, 660.500497605106, 643.06940433225, 655.488142622738, 666.169440502674, 668.320310882368, 637.704129268756, 687.836436315156, 661.791422417125, 682.139659395866, 680.530954389608, 709.972446700109, 659.163254624289, 657.595165086888, 640.952031869019, 662.350022711013, 667.290251123078, 667.607894791173, 681.103398029901, 678.697550967424, 666.408661459723, 677.013096811867, 681.753291808735, 659.457137189528, 627.28401052537, 688.559384107288, 670.381222757107, 665.252981281576, 683.752758710139, 682.995790754745, 660.550569590709, 643.056158854178, 643.325669518612, 662.447558948742, 661.957562110489, 659.567363434607, 671.647058849197, 676.70721882492, 710.063886920171, 676.673517412077, 653.982170834913, 683.82082502967, 665.263615762127, 693.216914773289, 688.36170402553, 677.735907196391, 689.375184709243, 681.999058675938, 640.087436890898, 661.669452930401, 666.455994981699, 698.018558320286, 714.984894925649, 653.859657209115, 659.529466165439, 697.044027861794, 674.409171150884, 679.990531002591, 671.331239864878, 653.192431680636, 668.372410082398, 675.483023811771, 667.614686035086, 648.541462530803, 664.759737403067, 699.351781260514, 686.786218602424, 654.427009028396, 682.461817179185, 648.491276164477, 670.249728313834, 671.806488790703, 685.608783998242, 655.730799251744, 662.994002419758, 667.636070958178, 662.302103868659, 688.86619823878, 708.848787354614, 662.459113559348, 672.156808659844, 653.488796037707, 695.766780373289, 673.705003933919, 660.095115242979, 667.948959152761, 676.212499715735, 659.204596325952, 656.865157412988, 684.618295273872, 632.485274596511, 644.0141226596, 665.298389828315, 693.718932526508, 692.748593636902, 692.939242392547, 670.530076822993, 671.501965142008, 694.726130418611, 675.787743177279, 683.778312200969, 669.090158334984, 662.458107882622, 657.614461503706, 634.021605882977, 682.178958336995, 647.294401688046, 702.30704849912, 711.940390359569, 682.839637183098, 695.346488851505, 647.251458334631, 657.154713685413, 661.936174739776, 667.039226951561, 681.215143965239, 654.996582167669, 679.143965426256, 686.284558322576, 643.890932711065, 667.323594097433, 660.758013694495, 668.951921380523, 673.091326769365, 678.126867217972, 666.710416897184, 670.322949453194, 687.689865138604, 669.709718921847, 657.665705903951, 670.518596177034, 628.320010165423, 647.682860356281, 650.451804721595, 663.740128086694, 661.412027970903, 692.267531737189, 668.554971225173, 690.523333021478, 624.210113160618, 661.990628339964, 649.505592052168, 662.71436855349, 690.431085326921, 684.29765829795, 663.213382732157, 670.764147992518, 698.775415062815, 668.304007530305, 642.908697740575, 670.556505761473, 662.948387585493, 695.707583993998, 662.4577046535, 680.680826882691, 655.054255983641, 670.266435665698, 689.144884160268, 665.771629054523, 690.34354245943, 646.705815861781, 651.705812197223, 685.803332348397, 676.024475133081, 672.774089575279, 638.799600390887, 687.408342097349, 630.112486552668, 640.983205437923, 675.645533397294, 659.868067462234, 680.881307574903, 664.719042284982, 657.830211578338, 651.658629241428, 668.132584601723, 684.020705377656, 682.322012043136, 705.069747795926, 677.847411737709, 667.416933653724, 664.562695584415, 658.535879858828, 686.812096471831, 672.459148416243, 664.176559055927, 670.442214902792, 653.250385273489, 669.67249456289, 695.904130900814, 657.597256640362, 660.382031202287, 690.536257778509, 677.876059280494, 686.584092861829, 684.724893405563, 665.07784775521, 678.173527601965, 684.607167460666, 663.363075385569, 664.983823246915, 657.319844757825, 706.670468710683, 665.913462251205, 675.434026946765, 658.413101462092, 656.274776518276, 671.145832145808, 648.84293429359, 683.906760218417, 667.651414153102, 683.207485718169, 652.112314626671, 664.14135413217, 667.75513131241, 691.573824251758, 667.912512696223, 666.160967640307, 674.661741152383, 652.666720838404, 686.658053351324, 685.376185202744, 682.495296002572, 679.274599240423, 670.943816606429, 683.501484463131, 681.927150148728, 671.198823660527, 687.811555853426, 681.670084466978, 688.799896579944, 635.850094095549, 663.566583551815, 652.344742075503, 667.72917336541, 679.365806375781, 642.165436103634, 664.391388180466, 675.058382089765, 708.333674960165, 666.991005364123, 676.566899507321, 676.543096877575, 673.136264709282, 661.727059867208, 659.444651819719, 679.476744816431, 670.224949876546, 676.41921901936, 637.017578350384, 644.321143668472, 665.713673403529, 662.479520958127, 670.069488921417, 661.007147558157, 694.438905147425, 649.963315368891, 672.145860391216, 654.573450242501, 701.317815306982, 669.638123940886, 687.841507235822, 693.247278032219, 696.269224883257, 675.828166183197, 683.925067027846, 662.821730200013, 671.106248044176, 662.072661757859, 665.132674302891, 700.426832448391, 652.880920484461, 658.546670276766, 686.258544536789, 704.472182871491, 697.040671224683, 677.286038709388, 672.985367383862, 662.568507917577, 687.939065757466, 674.586987918358, 689.816882452003, 681.332489761314, 662.915886367751, 684.70477649712, 684.10192054929, 680.698402954627, 667.04425704077, 677.385339398915, 650.194162772468, 643.33874474823, 675.497126020898, 666.391423992306, 704.673954063344, 680.966989693868, 641.088958908144, 648.545968902053, 653.495643579851, 677.790156864108, 690.272529649571, 633.886809219627, 652.425807201714, 699.337442211971, 674.406383006024, 661.534820046335, 675.680690793832, 682.700982174927, 672.129594091548, 658.22740327471, 654.522300948726, 625.5087454837, 661.990440737851, 640.541109248024, 695.85974970849, 653.686374427191, 677.544569809819, 701.660746039187, 688.331913823295, 662.64187930462, 684.92853570569, 681.251827290323, 670.792715684407, 672.668315923478, 699.137159189673, 668.76679085255, 674.164707215781, 641.262762781656, 665.220862802335, 662.471358950994, 677.032260574507, 668.233385341824, 670.189073632835, 685.066636411773, 679.109694275587, 697.923928792865, 659.091883829255, 688.870526722324, 693.082182981771, 665.627552881689, 694.117345077409, 673.01796567895, 667.008279544967, 653.316088559101, 643.703980299508, 662.988550116008, 673.355652985956, 672.686804218286, 680.303340014695, 654.787770557995, 704.740055866619, 685.754604821664, 683.429979955782, 692.804992071988, 651.971341008949, 667.123250591939, 677.421623339467, 673.004354913348, 681.427088809486, 655.227068187025, 666.996929334145, 671.960563048994, 675.879567029879, 686.776552257463, 691.43026870123, 661.15979980464, 664.809970963363, 661.852902710092, 632.905042578528, 639.452399725247, 669.84928424702, 684.760630573639, 669.4177569364, 669.108788943942, 651.082619647657, 682.525723624501, 642.180139749112, 669.289199834242, 695.272190231288, 655.626257608731, 665.985113750706, 688.729428786583, 704.239240831852, 665.892009768008, 662.936810949554, 666.857708543939, 681.523028563417, 659.932594044603, 697.390555613227, 654.304767057363, 661.495622967249, 707.760636967084, 649.014822211293, 671.57146221653, 686.951506194694, 663.582760867713, 659.192561006356, 670.446209729004, 697.430782859201, 681.939897226603, 678.184344574472, 673.778006891572, 650.233519649171, 674.65373099711, 659.275626267022, 673.116706905638, 666.723346790702, 673.234328895482, 703.491661892922, 685.047126602482, 672.883295834808, 663.242424652811, 678.331225261372, 682.896015596568, 672.880518044036, 689.062153065885, 674.422048241193, 643.612394332084, 669.936617952734, 651.243912160654, 673.10345065948, 655.793545869492, 705.343026466989, 693.779390636475, 662.273435773139, 670.305119426728, 642.223096843261, 679.522278989812, 678.610200468515, 674.650766398383, 665.985333286154, 681.4814947408, 674.287350368487, 684.202367459175, 688.920706119164, 690.581570462764, 675.656084792685, 661.892831900659, 662.693205877797, 691.640596061333, 665.093145111108, 676.343692440286, 659.228540227856, 683.573045047212, 662.545326583189, 663.172686916583, 635.568310090525, 665.905327449275, 646.843331659285, 664.638016009453, 690.32106019132, 690.028600717012, 668.530065660202, 657.177035383337, 651.463074747253, 663.353541071965, 662.884282404142, 676.427550929393, 668.81450554365, 678.280877433296, 652.923640469148, 670.553932949805, 680.399020014103, 663.229123867325, 654.154427358434, 681.377669601379, 654.455273691327, 667.399783119623, 677.132131654329, 702.225138085643, 641.415835078483, 652.971504286749, 683.172608359467, 684.314922115618, 689.415725157629, 683.341514971758, 654.367807983644, 683.621269489415, 671.871214793098, 654.432774737601, 717.72474052737, 679.792649155735, 671.844252683192, 654.02474529143, 653.639892647309, 669.800154351145, 670.770796248131, 669.972572436229, 660.091174108964, 639.632413714567, 658.717703958426, 682.534486040021, 662.245885078245, 675.682842797484, 691.3051350779, 653.654606567843, 640.129670582908, 671.536158481631, 667.33042640832, 655.214293873928, 657.929543984559, 668.014534802109, 664.594682177424, 657.672836750221, 674.527101440435, 693.724451326919, 680.11070224656, 678.666014102251, 697.310082735009, 676.942900158341, 656.624604485159, 648.131311707833, 671.497382537309, 655.228870677006, 679.765122274332, 679.502243989117, 659.221190532521, 668.135144428151, 666.727543993741, 705.004464310726, 645.318286661676, 668.807680963168, 671.763226159772, 691.082928310238, 659.299858210086, 682.514890832224, 681.460080822986, 685.405999038219, 665.247017567948, 680.199008621786, 667.882057503952, 672.938298469443, 682.11183761692, 654.187041468797, 681.897964872425, 680.936460207534, 667.377283530681, 658.173458921743, 662.991636114257, 683.809248422615, 648.092845473171, 695.97316049279, 680.941560463828, 679.812298380853, 665.538131069802, 656.718706574918, 649.925194008088, 684.067504398856, 641.906180649779, 660.78332693618, 663.159986357691, 683.08109414309, 656.330240542605, 682.01153103864, 668.938738721575, 674.782761192517, 684.259875737974, 646.614823462523, 678.424769822372, 656.078089868574, 687.3827667565, 666.923064826052, 664.22507630148, 679.27768109474, 678.65773304961, 676.263891446542, 678.34767984744, 647.681390670411, 678.741740975229, 670.429694824781, 689.537291333442, 652.81932330682, 672.268304021733, 654.886306249171, 677.397640429401, 641.268786866181, 683.512848527426, 639.759276769188, 665.390614019088, 660.799776352408, 665.384187293368, 686.800278981217, 678.354557069434, 657.702560535987, 674.339410272533, 640.608109322411, 698.073679637648, 683.299680137784, 699.720349697511, 688.258995285464, 703.288856730644, 658.395930224691, 664.722945984817, 680.120070574127, 666.189638482989, 650.397459775307, 683.433015649667, 643.715160446524, 667.030215897798, 670.540909906403, 680.000145636005, 695.87404671475, 696.04813311256, 674.645408489395, 696.609672228421, 643.896654167359, 696.255015384982, 669.044711965636, 667.405587797299, 671.734052111921, 663.101745536057, 679.174928559993, 674.760790696539, 715.104604229619, 680.02213013738, 690.20103750436, 654.643081514116, 672.465666732445, 668.146819971955, 671.278486354454, 673.051039332736, 667.208264312771, 663.09480475798, 652.009663374281, 681.217929345144, 690.840917578501, 652.781558770925, 673.790226435673, 655.077259698389, 661.53584273919, 666.899950714821, 657.779117684543, 629.872752117378, 649.128839298018, 679.411706068484, 675.375274201758, 690.014810043788, 660.276241207733, 681.718519138512, 682.112644338563, 659.00544468506, 653.073715190156, 699.524703486177, 655.629386808084, 669.09636617489, 656.403711672198, 672.258696600695, 668.050790590029, 685.759031320426, 627.00622621124, 656.796036210568, 666.181474345526, 683.770175460982, 683.416609390348, 680.912653700221, 647.475125047076, 645.839293335967, 670.028566563978, 668.070125063826, 688.523593638653, 645.20066228568, 680.347728125096, 687.205332208071, 682.239535611465, 662.545871726858, 690.217853169081, 679.722393330105, 685.222720774374, 682.592988109948, 669.474669302203, 649.669586242037, 686.159397491697, 659.602293221871, 668.968448563858, 658.923292525481, 667.125945613336, 664.509842380594, 684.192119549142, 656.498782305878, 666.110534218536, 659.206784161423, 686.176249252339, 662.668024160958, 658.498023637361, 677.484392768393, 654.386545942885, 698.261868197891, 663.04019530091, 665.048336260256, 679.670476345497, 679.156225192112, 686.854702028795, 632.75587674493, 666.560745217736, 650.848076616914, 654.105652961529, 676.205026334551, 658.427769778491, 670.319653011202, 666.922718221259, 679.499809316058, 692.983593708873, 689.483913632539, 699.596716240022, 640.735115223849, 661.198284639009, 698.161822185917, 693.783382748427, 671.773200265482, 675.028129439273, 651.178759405569, 673.252867663607, 669.457697679789, 631.035590843547, 647.229645756852, 670.531949165364, 649.353210637967, 675.475302073872, 657.363154301786, 694.143436803033, 677.000513470824, 670.67457766409, 644.806364215684, 687.148400354476, 662.4365736618, 650.133802497217, 661.349555354421, 663.590486542214, 674.712536721404, 673.223918531748, 683.743401813987, 706.340079412691, 657.447921439609, 682.469947473476, 680.294634628764, 670.656686627416, 710.398416284571, 684.566165401763, 666.950497495601, 674.859794350343, 671.294985457371, 677.569441443069, 670.44935622108, 667.901280063206, 683.348463294942, 680.375475438689, 671.69075162776, 671.92582240124, 668.520699386997, 655.818019488505, 673.809152583361, 652.688363959465, 672.367594694674, 664.360757186126, 670.725163248503, 665.82636925306, 686.278017658275, 659.292279754625, 667.818080957705, 662.4728131729, 663.723327241946, 699.762962328737, 692.080107849127, 678.698806756281, 644.680123314644, 691.333226392912, 660.697775624273, 705.485058688667, 668.021979750377, 665.284848491024, 685.523639080522, 691.587241673377, 663.390199908596, 691.884736052063, 638.237338556108, 676.543409927735, 603.267620110786, 674.824212612261, 695.310357700792, 653.154015427091, 692.502416937746, 667.633309026745, 680.451921269901, 679.387565866381, 675.049171230861, 676.579198884935, 677.047006294379, 635.955419145414, 702.737361156901, 687.731811462942, 663.782351975392, 669.207528781885, 669.792995254852, 676.78301131612, 644.104333874119, 693.424127042038, 663.301532210712, 691.570646491391, 660.753561374637, 671.165870978788, 668.411357620156, 683.408055435269, 673.641626958863, 688.934128272232, 647.369197022816, 684.364412591235, 690.941638795423, 666.163939731028, 655.440365807958, 693.734512820272, 690.617383169705, 657.169267817904, 708.609829478593, 653.143287363138, 661.728261608972, 661.311864862231, 686.050546353773, 656.062168867847, 690.777239994144, 666.754754558865, 673.347817289854, 704.397049791963, 679.169480229331, 668.91937188612, 680.240424327, 662.496725611003, 685.815889521827, 654.24467482835, 682.50767043402, 695.278055420133, 658.861063454406, 652.054832582493, 673.552622140868, 682.709197564852, 695.032804141774, 664.112928150469, 635.089060773269, 687.422484981243, 663.271944470231, 684.911549083154, 673.333239253924, 645.282754099884, 639.615322938302, 682.363533664074, 671.950746490826, 640.497837586866, 686.919773532103, 664.722783267443, 644.987026473632, 674.847773726075, 684.399634476437, 671.842251716212, 699.103142847962, 662.044433810308, 688.360639060739, 687.472302618663, 643.227127960036, 706.436227845513, 691.512923745393, 684.132135400417, 692.896030304732, 677.200253673126, 668.62292970208, 666.45665180379, 647.969944701367, 671.170589670704, 662.485814113114, 670.388738619596, 674.301167700002, 672.062406293131, 693.130726039348, 654.798081414675, 677.106368708123, 624.667969184293, 680.190656761767, 656.414410910799, 674.166202491697, 670.993100018429, 676.611459810043, 661.508191802299, 652.282948636047, 682.877737948598, 671.851781957609, 654.544092041579, 672.059274063296, 682.692738313934, 665.983844816948, 674.812962043634, 678.316031714252, 659.18102408243, 680.999113242267, 667.263733070411, 666.108166505138, 645.549676030369, 687.260113346509, 694.011142963272, 665.642935729872, 643.641796019848, 689.659167307565, 688.69834575517, 646.488633801774, 693.913109876548, 655.458221909386, 671.326537409633, 702.897421450745, 645.942121383081, 661.723510242557, 679.856221387016, 690.578857285851, 670.904762349704, 668.440042735532, 695.185497603326, 660.10851667587, 676.423406843578, 659.966447844633, 670.623598881345, 685.299978933662, 686.945760377779, 678.030416438609, 679.146757563233, 684.246450144253, 685.374883370208, 689.264968721072, 655.345958773758, 701.058892951129, 683.404538773785, 659.513951713535, 630.743044160378, 683.696461498315, 685.307284657127, 702.293252639042, 653.146942244807, 699.711402920434, 683.295832993028, 636.430480933884, 670.451346253362, 695.021272267945, 654.257287347882, 701.182748867521, 672.123538914296, 669.14142990537, 670.675839007819, 660.434219405103, 659.273650303501, 689.946778124654, 692.535436530474, 683.243237028193, 666.564216127324, 673.473343212125, 693.995344298608, 711.554864636028, 692.137001254492, 684.973355682841, 652.553988950917, 658.049640239378, 680.643006998711, 674.558025389517, 707.77391008982, 659.53385921095, 681.516706766992, 650.147228270707, 665.10193493162, 663.321515024472, 655.345359152931, 646.715161525901, 650.018377518259, 617.868741014312, 669.827932175966, 708.439117588465, 665.107263113498, 680.535383736256, 652.972639121831, 689.899397450121, 664.548262469187, 689.780211593432, 644.180722646818, 651.130764014466, 697.405336816608, 670.773268317904, 700.581223769191, 674.029698245579, 681.306347783563, 683.310611167108, 660.873638061138, 664.628638482973, 669.794395338804, 674.07916761998, 656.928901888869, 681.886437840973, 672.306949686459, 662.890465618194, 698.235081054284, 647.880592016257, 668.103805919964, 672.360431048515, 657.280684185467, 701.884219858077, 661.630183966938, 655.790666795395, 654.071901453351, 693.520127743785, 676.333445086235, 680.132899648113, 650.31300315524, 677.707317825574, 675.322756868225, 686.586079287572, 695.406898375471, 656.392220980497, 692.548061299064, 668.752309675507, 664.504836544202, 675.037667782967, 627.968800784549, 680.312096114968, 649.958704633888, 648.205925691075, 674.259019438462, 669.739001017238, 652.166635902049, 678.962428773294, 691.89415095666, 672.537685075271, 661.858203946034, 642.967406219381, 643.586965398893, 686.89657127494, 668.925875787762, 691.347922888733, 691.279727269093, 681.560168418857, 683.972079702706, 685.688843904481, 663.776323158018, 674.272646047992, 640.917337298252, 683.215214862605, 691.773424918383, 649.09078051135, 664.620070811231, 691.627257712647, 685.125336040697, 677.510924871668, 666.271058516503, 649.239226657157, 686.644634861555, 650.059528008485, 671.494304193492, 674.634364734367, 654.659685487094, 664.198757182098, 667.500865667867, 661.639873096083, 674.460317512009, 646.314034170105, 636.049183403779, 662.997627562682, 661.305332644526, 671.569777839363, 678.546432349536, 664.479988803615, 677.24456396305, 653.554378210714, 690.581060852717, 656.892987216359, 656.562223950865, 688.817046397132, 652.174650198611, 650.941983969984, 670.784000949611, 708.996770857587, 670.894831890923, 668.525790545594, 660.974880839113, 672.41287573516, 639.920793732048, 718.247239954472, 707.57848324591, 682.3212128248, 679.768808235861, 698.818786548497, 644.170304653009, 690.846090189009, 672.655639332817, 649.296466440687, 687.801530726983, 701.399099117667, 693.451025250693, 664.851714678789, 675.97938096812, 683.921341802717, 675.761235802174, 649.306286556118, 652.49853371305, 694.274417557912, 696.859166439443, 647.885444865411, 655.190031015402, 673.224217928658, 633.644088706463, 680.603130517396, 681.997714589759, 675.839222849787, 678.653921110213, 654.644503441378, 688.093952198609, 670.221099510537, 693.275509843835, 677.660695210166, 644.411801993693, 692.473258035792, 649.639742536856, 706.687846254871, 671.773845938401, 660.263131285984, 667.25146005188, 683.468132618871, 664.349055324051, 660.70479708867, 668.122130734358, 670.157029199901, 683.760148509518, 713.9124146844, 694.757775534192, 693.810588128381, 705.916257286614, 681.065868352252, 672.988993024804, 653.428095272224, 636.056363367785, 690.207413896606, 690.745289367807, 683.556684400378, 685.119464795386, 663.795850309303, 684.90997845256, 673.746907595632, 677.994327592707, 639.479857958266, 678.544122642068, 668.496816226073, 678.702210562835, 665.269827081366, 657.238475237387, 658.285885935977, 667.455135085092, 663.234573380058, 707.272883727257, 671.101970333076, 654.975731043099, 683.263366009119, 663.874196535094, 678.294675765614, 675.597359849526, 651.629508392579, 677.448487389184, 680.996029063554, 675.195341860351, 675.041875974786, 668.16379094797, 675.713204486382, 656.474988573531, 692.243745110401, 653.522530074832, 627.728899245639, 674.076391753224, 691.301906047374, 657.371684100242, 673.536029367599, 697.067174433275, 685.68122631539, 669.683418947545, 669.041987891469, 673.856550112103, 709.637013915429, 674.09033333644, 662.541446839047, 667.384873226066, 646.829695747762, 683.451583071241, 651.883262347386, 679.337313808837, 663.245709080576, 676.795680576616, 650.601691516272, 642.265238330832, 698.498059362753, 688.979156914706, 655.957653470857, 669.831602145384, 681.159517206916, 693.754332628762, 661.017171534849, 674.418199093427, 676.732402327728, 656.651543561588, 701.048398891845, 674.800655991921, 693.238972463531, 657.021075565818, 646.82980206159, 678.069612005621, 678.695492329807, 688.334922106495, 670.769834733178, 670.292857378019, 668.970499919539, 662.070205780503, 654.142890264215, 660.671372462226, 703.177119763604, 692.363546926663, 667.392180273523, 698.556235189794, 669.867327482086, 701.854238091294, 676.440081373798, 689.182358264096, 650.544485491835, 668.900777483029, 647.346374731349, 659.340381882829, 667.949927997513, 680.820250546911, 649.681446805768, 691.237290467955, 649.287994605338, 671.978901600861, 677.317695895082, 685.498976307225, 670.288762402326, 666.061011524622, 680.090261955935, 657.983650054831, 718.687464081127, 699.80114653735, 664.089081518181, 677.585196910743, 688.171893374287, 663.220095816842, 676.813573685586, 668.479471472126, 691.274851079476, 673.002575122452, 690.917866656433, 691.947577413766, 662.237297242663, 701.586517979009, 682.260675999638, 695.795043274815, 658.528903762627, 665.751046435576, 641.402983685202, 685.381131917627, 689.949512667515, 677.059005624483, 683.186338321004, 668.50828966784, 674.67428185643, 653.057049834939, 651.725197597991, 659.575018082879, 680.687098620095, 666.428701580101, 700.454878296656, 682.201346458463, 672.601051934068, 694.016960454227, 657.029174258961, 681.625885551664, 686.133289962082, 675.859147538799, 671.268414180855, 667.687381351799, 647.137191984353, 659.083583483544, 666.461297965616, 655.295742857612, 681.537115781775, 669.50406308283, 652.483572903106, 675.802637465355, 648.684206849013, 670.272255520778, 666.964317396313, 661.657170119677, 684.389478722467, 698.055924222031, 655.580340983282, 636.444808044146, 660.73426314481, 664.06463531607, 673.797574013888, 677.092566839503, 672.602092640068, 684.494763860012, 621.143385610941, 687.290835635125, 665.834815138331, 670.183694537709, 678.85324638486, 688.00738091666, 641.593892053715, 661.91732581307, 695.272757327568, 665.703040289518, 663.654023365812, 648.732947234623, 663.428962028, 672.221940281573, 676.615025313562, 681.002615006399, 678.820631259489, 678.404983505689, 682.18102254714, 667.153859027739, 661.930714219992, 689.835174692502, 694.470992056085, 660.058889671399, 665.842240001679, 678.975536318694, 674.662264427202, 697.474863910646, 694.645109148211, 648.819118842619, 670.124565432813, 676.135318321626, 668.291562279868, 660.478424245143, 647.850363552762, 642.231464736994, 682.47084472429, 674.576673941644, 695.650712625861, 694.775128188415, 693.440338248828, 692.179215025374, 656.489402817261, 675.569280510056, 672.829141939999, 644.644062330989, 675.147117324128, 663.858202028588, 663.560750033817, 667.402327449673, 679.233700039922, 680.629492643775, 650.987473689211, 661.214491509276, 654.954750552588, 677.918868328347, 671.619598142628, 680.217589959863, 677.554697218579, 670.428946100594, 653.409309891295, 644.824388735202, 665.918033851806, 643.784558110394, 700.761177409465, 669.589637878471, 680.745869876309, 658.287204439885, 676.707607515736, 660.65175998462, 681.538808990686, 667.256874757188, 631.774068466325, 662.865435998048, 667.188785089615, 659.208410069569, 685.439237480886, 656.933085623935, 645.621187209057, 680.972515118122, 670.325349566732, 633.027742180621, 662.649947317538, 678.629409949833, 694.214782612514, 678.48159159068, 667.132022745075, 662.956090282043, 674.78025803692, 690.632013826118, 679.496592310344, 688.665585442349, 658.387654320966, 663.338882865546, 680.696386082196, 674.200598096855, 659.433739581654, 653.205695544112, 683.332696461767, 655.264073210528, 650.017716136482, 663.785038281347, 705.634517416422, 696.667448287181, 658.344992950283, 674.384142755513, 665.51364133516, 678.272664359766, 665.384292180739, 676.571845998397, 663.376429857037, 663.298868270824, 655.228943620438, 659.284827755382, 665.746377269002, 696.030482247798, 672.685433015651, 681.092895762736, 683.109558748472, 692.333842474487, 667.041719120414, 675.345196615783, 679.216828694116, 690.329095220846, 693.727402288691, 681.635865123196, 670.740742397961, 653.750992120184, 665.026919991063, 678.23641737548, 662.738425499577, 666.204028224279, 673.628653120497, 684.148054503685, 698.225452939155, 666.755978468951, 667.770319579344, 682.345694126394, 681.650516318912, 681.698540094363, 662.669421301482, 668.507357826456, 661.28759001244, 659.731010223764, 672.259116661084, 657.124446916648, 669.929491901645, 652.692766193436, 681.864870114891, 664.905761036104, 675.816317242614, 660.666797098821, 693.337544705117, 661.939288270936, 678.169392101689, 673.73217039256, 666.16273823451, 670.893195955035, 657.714488624251, 681.160732876643, 666.036817242882, 668.837909289313, 639.570617464785, 691.966920849142, 709.032468683304, 663.66022460678, 658.7035090456, 675.762433222542, 695.188531169517, 695.744922211973, 672.896008447758, 665.027552565089, 689.814612606195, 674.375336787449, 688.362842396842, 663.901229789246, 646.741876254568, 677.539233573818, 658.887785921289, 662.576681621024, 673.721320451134, 658.118154774746, 679.590103370581, 678.418747710874, 687.299176858853, 671.22486856788, 656.372663034754, 669.369857425036, 659.989635527843, 655.777189282931, 669.35929622008, 680.090469005394, 643.409620024326, 682.089661002015, 666.637974056522, 674.048327320482, 653.531738638284, 691.604005071732, 662.328525859268, 705.395718840238, 657.646015412204, 675.778621856411, 669.582846215766, 661.236441682749, 643.389670092507, 695.095315438597, 687.605807365129, 674.733228121929, 696.942502068981, 661.150327907654, 625.896272082301, 672.619988227519, 682.072514841149, 673.413700427558, 661.760204476, 649.893030562497, 633.039795313172, 677.420951261422, 659.472653341643, 663.20042003227, 661.338198370627, 676.080614979969, 661.625859593398, 653.567077631054, 681.426639765436, 686.93708889202, 675.028896853959, 660.661764080638, 679.235608150157, 686.645353652127, 645.920613881081, 652.944232053935, 666.916910437223, 675.688970332751, 660.547379054256, 684.734424766377, 671.075829930583, 684.456877585071, 677.115680142365, 645.971301124816, 675.286818520607, 669.296449905227, 685.460153749284, 658.962396964332, 649.330019009088, 670.009129482131, 686.454518402967, 685.748720163468, 657.255178347484, 661.294848132495, 679.752231295147, 698.316380806694, 650.152754484525, 628.71392147411, 676.883607453597, 666.164771206253, 664.520418137052, 652.794038993153, 663.152502115738, 660.345061490088, 649.945806551283, 667.50053036861, 689.180003335796, 690.058257313564, 678.852013738514, 657.931244889512, 682.826517792651, 654.410883157903, 649.273540266623, 711.258269122298, 659.583502290372, 667.851913038797, 659.181486283864, 674.284885358737, 669.397487675197, 637.588090784155, 683.941732262601, 692.785836123123, 667.565071798736, 681.556062021897, 641.267294771888, 691.831452499975, 670.524909535604, 650.398787767862, 672.572071178288, 668.779487741694, 674.309360741462, 664.638000329137, 688.396020014941, 684.491780062613, 648.994412930822, 670.916155523199, 662.940215443162, 664.499160262045, 718.72454864203, 674.522585352917, 658.252060431716, 692.034354161907, 669.71434907516, 664.898884513463, 676.463138064764, 688.481235510562, 671.289272295077, 701.817658532497, 685.321920654658, 672.976519030374, 652.170803087668, 682.026796898712, 672.118159060768, 666.205162508182, 653.857821630441, 668.601423801083, 685.92146062768, 656.065345878487, 643.922864194847, 674.04664159682, 690.929495788284, 686.461648073059, 653.217382311471, 665.286872992729, 647.807099262097, 683.782500123244, 651.68033816883, 672.365637972278, 667.948461788314, 664.379413278029, 667.773811696796, 663.364705038677, 642.695342397307, 666.907109255907, 665.312873896014, 672.667730490183, 687.887901643163, 654.52252338201, 646.001039777283, 673.032911242638, 681.678578400106, 663.966116213259, 699.962409644341, 648.848153209929, 654.108349374382, 676.197169450395, 663.881210757166, 670.413008032144, 649.785826671118, 698.223746150157, 685.780760381, 644.250247219843, 673.25404275585, 665.398369987822, 652.202096049839, 658.567894465754, 682.088929013773, 676.180207422081, 655.022275003256, 678.726182175124, 644.378555873432, 676.699709792487, 659.289175372721, 703.423910600317, 660.171888371807, 679.652746021634, 664.426286293538, 693.557533434938, 661.713333318969, 646.580535004765, 693.731385420168, 658.615142112138, 669.703423213992, 696.16818742541, 680.738852750658, 683.764977348644, 671.362748703213, 668.20422288275, 674.192712707047, 673.37053701932, 662.201064325093, 691.628309986248, 687.540686816248, 675.158668446002, 679.677914905927, 658.823452763344, 668.926144449002, 701.690924708255, 696.958731672504, 673.500830525745, 659.045627349685, 671.546063104347, 672.003632266696, 674.202261261793, 678.23802534249, 669.765122756378, 697.003828348756, 670.773238392459, 674.523805956154, 689.323836067926, 672.86916739741, 686.570131201167, 663.713521373425, 694.126387126234, 700.087940655089, 641.831843350071, 660.722872491637, 658.575412816868, 711.933403950317, 653.573280133822, 663.209853293884, 685.461692359438, 675.077591131769, 654.25931920674, 705.88303561111, 665.893732556354, 675.589277602035, 700.709090422635, 691.622003319894, 680.683124960365, 662.96617875837, 672.538256054413, 668.434240232399, 672.215679416515, 661.896326104541, 680.81159238443, 682.923069752832, 666.838079892894, 687.991639459837, 653.671973392204, 681.545324244819, 667.580063906388, 711.127627697415, 668.776345303566, 659.260062762322, 682.669091359687, 690.713679748302, 668.749654634227, 695.9198423368, 656.439955495319, 681.066211669825, 647.784855388998, 680.534878766723, 688.364024510045, 670.478977870775, 682.429340291669, 676.051697843528, 659.546930440681, 661.719270637825, 654.836569453757, 699.227050443816, 683.876577705806, 678.089258968382, 673.252306013066, 655.729690435618, 680.763303133726, 647.382877413578, 662.73286935512, 652.988904098799, 706.486121928168, 697.418975412347, 669.960042887111, 637.986359036255, 696.045513368574, 661.953456780526, 669.715865542892, 646.005447180888, 644.695256004967, 649.91107160369, 659.477089614739, 645.221472602757, 644.99571366962, 685.283956680341, 665.530181251692, 698.815438596462, 670.18938234339, 692.558042660208, 647.983521476446, 708.962207515041, 669.407509150825, 670.678216407923, 661.784360808685, 673.349116003091, 635.757605135106, 664.984198493737, 683.9703095037, 651.188287449366, 686.795174609355, 659.737803232872, 687.232617375862, 654.21439447451, 659.55063640352, 666.640780422, 661.616966413883, 673.182254292913, 691.942141698004, 652.745492200685, 648.264496830291, 634.209905514929, 672.870048522739, 648.173476239553, 665.974028504843, 675.311582129497, 668.289460912999, 655.842915633823, 667.060076286497, 672.185346885395, 674.310715176, 670.818292313661, 664.022535185662, 689.355907452966, 697.059843562569, 672.300856963623, 660.528487349325, 667.910839298956, 670.444331226104, 657.691282528558, 720.035639239258, 652.218543956539, 689.858243174899, 645.305038950103, 673.144879290492, 661.506990977244, 695.079512923432, 696.004269972793, 668.447672042421, 669.073272898958, 656.182114173247, 649.8006531332, 684.019298942989, 682.578129389158, 669.652854983852, 684.677760391472, 661.480881911881, 671.385476982689, 661.260133919567, 684.002578459642, 702.819651368903, 690.430993225936, 651.071031809637, 722.02265178705, 669.318316559332, 655.310450568414, 704.59858282381, 672.746401815992, 663.154888895051, 698.873331366554, 702.411261482586, 669.516784257542, 668.701030363498, 698.339861629276, 665.873623126185, 655.753689363706, 647.178379573257, 679.036838914635, 656.218640358977, 668.951057620519, 679.463089719592, 673.498794181193, 670.383561550272, 661.35405092379, 645.449234851486, 677.732703137017, 689.537801632841, 667.361525911933, 659.904057360053, 692.276816482284, 677.669125821208, 688.807443392657, 635.725782171415, 677.642863783003, 676.491584244238, 648.981048660561, 660.08472999114, 672.035555058237, 656.992957914028, 684.965167038345, 647.234692950587, 675.589259066156, 658.21896073589, 685.316234595894, 678.756728028805, 654.542152910615, 638.549662402803, 667.694077626736, 688.775448580547, 648.939553766811, 677.121127369498, 666.142976073726, 667.474287795542, 672.134231887572, 695.340264633755, 683.214613728434, 701.500613742264, 670.12528705012, 654.51047257861, 663.324667878346, 670.339253901037, 690.073439606994, 683.466988277182, 689.620597707571, 647.92439870104, 676.158676560752, 658.58032615359, 657.718193168951, 644.58565144104, 689.995401954315, 683.28220873752, 689.619519817942, 655.866437466815, 676.564839600105, 707.489275893818, 652.771375384027, 632.596753626846, 663.579521802558, 697.141607737907, 672.038616339836, 659.379049315006, 660.949249548492, 694.188120072738, 665.144477457222, 679.839445003223, 659.909890978848, 689.324089051988, 684.825646982255, 664.184878102201, 668.926064151921, 694.718852606829, 670.671156867789, 651.442560868332, 668.466252142679, 652.54482982235, 697.877913683859, 642.048341144342, 674.669146900781, 663.798671302913, 670.528459147376, 599.138983856419, 713.144062243462, 673.193442386529, 650.229523902572, 642.008516225927, 693.482499024314, 669.492666736846, 692.558085495994, 663.310174542514, 695.16523233343, 684.44414363282, 650.616849685385, 665.73248468159, 663.43517818063, 673.13593830349, 643.169874219582, 665.291212989513, 674.759510010994, 660.44841762866, 671.212736991254, 663.382399235583, 691.053441826672, 653.762706271152, 657.128121742125, 671.942150720483, 680.29242759597, 672.287255756487, 668.3430211525, 706.153571746213, 646.090191846934, 682.155771770491, 662.895460498072, 668.256703406106, 688.194413724911, 674.616916901056, 675.644854243423, 682.561142210148, 665.894717805003, 661.965435226796, 668.686692043789, 671.987833117218, 674.373963890989, 674.170298213851, 680.736943904476, 673.690799222067, 693.298411012637, 692.762536351362, 668.101588825885, 647.197759966041, 667.845311861457, 671.358532887042, 652.233399483798, 687.229200402688, 669.68786486709, 691.431550994331, 682.765599574019, 635.07536873573, 697.83545969022, 659.032120727564, 662.552326563159, 661.322987663488, 670.819175927165, 664.245413430886, 662.161868711364, 685.016570149552, 698.895843366562, 674.699016965371, 678.393479387217, 676.609775828505, 649.29761523577, 685.719730827205, 675.606161057997, 685.527639096963, 692.662028426501, 693.476033012454, 684.395450629664, 679.510558970917, 668.087405085043, 669.427962892656, 649.59909748771, 692.318507692181, 651.630190661117, 621.42629923904, 681.512742272525, 666.509815771952, 681.510370350483, 673.894101986035, 680.71826656175, 678.375720888961, 697.920144123895, 689.35441063425, 669.312341755523, 689.849013867583, 681.884008977269, 652.851196792119, 694.42708333372, 681.588009457595, 676.527515465973, 697.696832289052, 670.362645736931, 666.815525783854, 693.52405130747, 660.465205018601, 664.150353949049, 696.842378732541, 655.691066300644, 670.41609902538, 669.373078591962, 687.427912174308, 673.679561021334, 645.487018232822, 681.639915126955, 657.268726893749, 667.189948886006, 693.824552541455, 653.176076072163, 697.525157295745, 686.78793516501, 713.646649644822, 684.728399554216, 691.40691008836, 648.543117460164, 669.14964920978, 694.38894804271, 668.684175780577, 676.342227091483, 672.097961902004, 685.657403829177, 701.413273595251, 688.586070514057, 669.525273236555, 709.631250318262, 638.288727496598, 687.135292615889, 658.620019788851, 676.523416403891, 664.564007128915, 678.175062804789, 660.351417263291, 671.530533091532, 681.545878498204, 653.114632941134, 711.307509186076, 667.993150657613, 673.839597552274, 649.051315313914, 647.05142276826, 659.624501306768, 662.47310199654, 698.032658747438, 651.27618087537, 687.553839534803, 691.76254171317, 678.845428484202, 688.161478707684, 663.438155723952, 687.737541214933, 691.604410781512, 688.992184628719, 695.642458833681, 672.921107731061, 690.704345948481, 664.407599676755, 672.467112545012, 690.813945859691, 661.080955884632, 632.265564650776, 679.150655006465, 638.0141015635, 682.796783795933, 666.148143932236, 688.246627680651, 688.26155469932, 704.449251692714, 681.070807050417, 677.396864099245, 692.542508302148, 702.987669416085, 638.358761277137, 661.673454762641, 650.231006495633, 640.643758898058, 666.812521495789, 695.999204484053, 667.898766221036, 668.231389988005, 651.50892287281, 671.544602336673, 676.637662503895, 675.322596830448, 657.663106422035, 653.467074096557, 665.596745204806, 657.944431840492, 694.328893182494, 672.464546074683, 713.519771077453, 660.845767542589, 677.452378719322, 665.447615592682, 668.818662622748, 618.956025059378, 678.960056412997, 658.337513607007, 693.390644855859, 679.2505445365, 686.217144770736, 682.27689782296, 660.065838567999, 667.578604666871, 655.033911960085, 670.978176798072, 639.543336501234, 669.473229626722, 674.13934015857, 689.509585425816, 640.476083130261, 674.945918879114, 674.724121694363, 686.758436697265, 669.594276536324, 659.843008604175, 669.409121385176, 702.16898147695, 685.089806373793, 689.812170877739, 701.749056480109, 666.312645198975, 643.616169205637, 649.454112481373, 686.995734210429, 692.342527857673, 692.243125713915, 672.592889857712, 683.891237737419, 649.952479937667, 656.283844912362, 656.451361881841, 676.712569535772, 659.686132961895, 664.365314282193, 668.285367732907, 639.304817080912, 651.206262495488, 675.526602051382, 663.070112136883, 693.156838437501, 705.519123859461, 682.470782155051, 668.202980465924, 636.324357677799, 669.923580052453, 677.25025183537, 661.851966223368, 693.488041169347, 662.53508007727, 685.585102709001, 668.362394900832, 655.073953715091, 666.813980249709, 654.478264206771, 677.991266949723, 674.124160609512, 675.543582146788, 694.820532815222, 675.248245115153, 659.670872369199, 666.805323221419, 641.456187353797, 667.581423556068, 658.302007586302, 679.858641123188, 690.420561873285, 660.382533566836, 682.756722339254, 651.968040748086, 646.833374703862, 662.957150729139, 710.958786910706, 651.200157618567, 664.941491989047, 647.367068294676, 695.809834278423, 666.858710022026, 699.546021112082, 696.693780759945, 680.859733266385, 661.316637139145, 674.041785027702, 663.29153763282, 679.371793450068, 674.35359851189, 676.016215306127, 693.06407347237, 666.725059213354, 687.118863204666, 690.051309208675, 671.250564949088, 678.14519784536, 644.552169341288, 657.759460798728, 680.38310610882]];
