# Supplementary material for: Hypothetical Outcome Plots Outperform Error Bars and Violin Plots for Inferences about Reliability of Variable Ordering
Source: PLoS One. 2015 Nov 16;10(11):e0142444. doi: 10.1371/journal.pone.0142444 (PMC4646698; doi:10.1371/journal.pone.0142444)
Supplement: S4 File — All experiment interface and visualization stimuli code is available as a zipped file. (ZIP) [file pone.0142444.s004.zip › experiment_code/data/one/90.csv]

	sample_num	task1	task2	task3	task4
1	1	676.637483995574	500.914264454833	344.88090285047	128.220972566109
2	2	671.511528560287	505.703635437147	331.988129138259	130.215538997813
3	3	674.951101044313	502.013792925332	321.441220840509	128.545888729905
4	4	669.40789515879	531.394980736257	344.365830085986	134.203684639366
5	5	673.555197023224	513.019697714398	341.436198416288	128.548739674099
6	6	668.207817287468	521.109257825186	345.256250671425	125.807250944811
7	7	672.43118420545	539.651067530343	364.644418942162	131.015684809352
8	8	671.229241121716	536.492084047872	368.965895851659	131.455292152957
9	9	670.177172459091	539.173271893608	347.569847865448	132.261557992277
10	10	671.419453855023	530.316536453282	341.755555352868	133.930752864677
11	11	668.513828468155	532.594944455559	356.159837310088	131.99685306918
12	12	671.208751626869	508.254617109817	334.721097203601	130.807813084166
13	13	670.658857265542	538.610881677778	358.182426630543	128.355873434224
14	14	668.17081760511	530.658544695464	340.660981197712	132.351372719947
15	15	670.76232836636	556.333988807231	333.246446633637	133.178581881727
16	16	670.557846112542	515.86859705812	366.505887583281	132.329389862458
17	17	670.417465355346	541.274927565013	312.864082776692	135.331686309582
18	18	673.654766273346	522.475856039487	345.168947813908	135.204811147952
19	19	668.512697891245	473.969400031215	322.61921454737	130.604759418798
20	20	666.881875126372	545.661025199059	341.639412034798	135.107646605889
21	21	675.381244941343	497.534748647727	314.47413576174	134.224128128475
22	22	668.82937330158	496.872283327081	334.360212841573	130.28840867609
23	23	672.079296720407	532.793130443499	347.338284353027	129.91437037247
24	24	672.334505285708	521.38141915375	342.137939105472	134.419271426593
25	25	670.737163370153	526.98068477853	357.625886663818	132.165701064658
26	26	673.544491914942	501.042286194848	351.024987319676	127.789952781091
27	27	675.771160513171	519.086475030529	350.019774841253	132.921285366845
28	28	669.19455033975	533.257727892642	374.827164154208	131.476764416787
29	29	673.691306567766	493.710722603873	363.348685892446	133.282217181542
30	30	671.272142259017	514.189654266897	301.946800656727	138.06648878525
31	31	673.196648145667	517.199185683507	339.099211940572	130.606763669825
32	32	672.479366414308	534.119481834585	305.165366477384	131.576346917224
33	33	672.594869968213	500.874656831892	331.498979054119	136.816094252225
34	34	672.844212575101	511.636693707647	344.841976878435	126.853411979458
35	35	670.218963720309	502.509788397071	349.403331281658	127.297132576056
36	36	669.389771395635	535.751670637135	346.890310889574	130.614450114268
37	37	677.896328276289	527.882264108574	339.399537944946	133.509558430601
38	38	670.694852712316	524.210701790162	314.856653927583	129.408487712533
39	39	669.433361873408	526.520910182753	359.645338453894	135.531994070453
40	40	676.344183452798	523.929923432772	353.974565994612	133.919613687919
41	41	674.216930291866	490.263721233618	317.387418845882	131.888447555869
42	42	672.033945750912	509.541540137308	350.456343616558	129.18036030406
43	43	669.130213553447	532.136254325712	330.84279690176	130.732180463732
44	44	670.749779705346	556.786549190104	330.931691069675	135.656983601763
45	45	670.285061195075	525.645430317985	332.604537641462	130.529385007622
46	46	673.126299803658	527.827795825294	327.357504409103	129.883268716525
47	47	678.04690941916	545.723566480772	362.51145028392	130.654007636194
48	48	672.724355432503	490.61141103121	292.914142754801	136.606011941323
49	49	672.894795601679	490.69371957167	345.19651206529	136.155480013953
50	50	673.588064648827	514.854801551134	336.172091776666	131.753028990796
51	51	669.819678319776	539.114401729961	350.480356498072	136.826678964955
52	52	671.189092999197	558.559668106275	341.369599171646	130.643146109624
53	53	679.519678655884	509.537609241957	337.935039797342	130.426972329786
54	54	673.162159348322	567.686629317367	348.696942264597	124.51941347077
55	55	673.305645920058	481.627768918121	353.381843097175	134.107399587614
56	56	673.23838415007	529.875856442251	310.43383981182	129.621222531581
57	57	672.836214214954	546.25107486027	333.119076961729	132.594192831546
58	58	666.826240689613	528.502370704615	359.884614246016	129.039615704109
59	59	673.729845501551	522.564873865631	381.275145444776	128.316600309938
60	60	670.387862899523	531.891831939203	336.053984971342	134.169876972659
61	61	671.927089139576	549.269238640925	339.711968865751	132.400053259931
62	62	673.971199532906	524.880133820285	305.443684523753	127.695577517011
63	63	670.090148771191	473.215823473212	332.226689361335	132.097762781393
64	64	678.215862610771	521.44686596599	340.493327154897	128.058652740767
65	65	674.572714260614	532.64213729336	326.635995253402	131.749897891339
66	66	672.277005136345	533.426338104463	334.383340636123	130.660583072358
67	67	669.715572547497	534.077479095222	361.399120094498	130.673718292462
68	68	672.132878823792	532.592620679504	347.519437238869	130.281084834218
69	69	670.828358003491	520.292403428869	314.136596777623	130.604671089596
70	70	668.936492463644	530.644282645493	375.833115030455	128.275469460503
71	71	668.782405626241	548.551227063862	345.686556112881	129.298326642282
72	72	674.666205142615	539.003504971756	337.648818707986	138.327692646425
73	73	670.748126802157	529.875118714894	314.140840914099	134.798934935061
74	74	674.291753875464	531.800049555849	345.349481883451	130.393021059883
75	75	673.263183680156	532.023796175765	351.031953324272	130.129208796485
76	76	672.530748020823	518.030616485604	346.589468314328	127.812969871628
77	77	676.235737319934	485.983950083469	361.57001969812	135.837404540805
78	78	668.66715207669	541.916831239975	354.717852204585	130.876478415155
79	79	675.626657944611	513.273161845448	317.752064851097	134.81155212843
80	80	677.545982201637	504.577778878905	327.87501189428	134.989752752654
81	81	668.791017794933	520.627603988782	339.026955870134	127.121775853835
82	82	670.640847928101	498.549907479682	384.324738781592	128.044129685337
83	83	667.623139975319	526.073105859107	360.332935365589	129.949471409344
84	84	670.015409483581	536.464632537442	351.558437541073	130.914432858133
85	85	673.758713460406	528.365673105904	344.344074797157	128.907095350813
86	86	669.579285119916	526.36487579035	320.038012289148	132.550071099098
87	87	676.972795727986	521.159194012358	341.46065695741	130.998599908344
88	88	666.499417310869	522.995229225813	333.682711429821	129.668349207665
89	89	673.385023152005	489.182659140204	359.570174979046	133.41262690771
90	90	672.011749948029	541.214106622935	354.414945312243	131.610302610291
91	91	669.664450328467	517.190426433725	363.299309892899	123.316726154887
92	92	676.229870666117	528.330257407131	329.419148635683	128.041716912114
93	93	672.324340503903	526.533324489402	357.940835271174	131.0900915741
94	94	676.237919633297	511.374988360676	329.447480809265	125.898776136965
95	95	667.7588573152	535.269776670191	337.507020068862	131.232275073084
96	96	672.705116011315	541.612518705964	342.156233429093	134.953246268978
97	97	667.904242570248	528.840785334847	334.001348195708	132.538280910423
98	98	672.026539047001	493.870743764549	359.796846792796	129.326958331708
99	99	669.255440019124	547.416702601766	342.8144231748	134.840833563242
100	100	667.354604652461	520.740075568078	372.674756010607	130.807687588749
101	101	671.916533728049	508.71010547382	364.823115226229	130.252432813491
102	102	668.320431415678	531.882188807086	322.371501345822	126.643852678488
103	103	675.322245633384	533.512696887413	339.96097857074	126.301052340207
104	104	664.574745087251	537.095948397837	345.075857498368	128.932643879544
105	105	669.241012126024	533.86619952824	315.554166499523	131.956714724463
106	106	669.66402421552	542.732625783429	302.156410055396	133.570600740953
107	107	677.653094706706	554.957159750242	364.524525676643	131.233832446083
108	108	670.701995399538	522.430744702656	312.954430202748	131.315515854667
109	109	665.162428235907	511.961702165163	334.068063494596	135.506815117649
110	110	669.428670778226	498.454479909378	333.145234934874	125.052731765765
111	111	672.498644245352	545.232560913151	374.63492807249	130.90205269367
112	112	669.249728472471	505.390976339163	360.981641266557	132.843848697188
113	113	675.088457857479	519.716814533346	334.524542545304	128.297209676487
114	114	670.169863025277	528.391614123976	363.971146225261	131.125914551026
115	115	673.891164272902	525.165363420926	336.757397771671	131.711577924001
116	116	668.921631770783	506.501961342477	331.703210072474	132.272768374318
117	117	672.19586623853	490.743269067323	340.896620831727	130.741333139783
118	118	670.395774720212	535.440033454164	355.360293307986	126.814759702654
119	119	674.48839642157	517.501067272406	362.526502462199	138.572264521918
120	120	674.124183213643	521.470863461931	343.523293165451	132.982943579982
121	121	667.166024281364	491.045261896437	345.051845732187	132.701591707403
122	122	674.299335388912	504.80569808927	334.819485448007	134.835450012806
123	123	674.095789878054	516.668131209435	358.378305181499	134.448346991219
124	124	671.139948025445	516.483962569287	326.011725780682	127.051898223785
125	125	681.647267661475	551.177323143528	344.073934976863	133.157464851815
126	126	671.316412133255	525.233310863682	334.399131419888	131.287120901817
127	127	673.678662364095	510.650941192348	347.47917891054	127.484847290123
128	128	672.332256937076	503.784723136933	314.356939694695	132.116231513631
129	129	673.935812394726	554.027672455383	341.431048801844	136.742544637889
130	130	672.697161622214	519.303366745017	338.887445416854	133.032129549034
131	131	669.854155115619	509.544284807051	346.615635122187	133.431021493472
132	132	671.024868333164	502.731678238651	351.023214764541	128.892196014624
133	133	671.317813387176	501.563274693495	339.107752555684	134.616928192147
134	134	674.393089914143	536.839750907031	361.718564504786	132.600098867481
135	135	669.606191032946	527.614339195889	351.839800020656	133.241828999994
136	136	677.240785273152	525.356674052683	357.917592957854	128.217275870593
137	137	668.164500052176	505.614888511023	372.933391286269	128.729843115284
138	138	676.238767149254	497.831735419108	324.014663196854	127.756932377674
139	139	673.94639910215	509.834032342584	355.79224479721	129.012690274621
140	140	674.265150038051	484.14240777714	325.06563644513	132.344708142764
141	141	665.650851359122	528.37177634591	310.195136735288	130.722351554822
142	142	667.529352614167	522.009281561547	345.288937274058	131.244028225174
143	143	671.871779107999	503.958513840374	332.994209193297	135.340077637499
144	144	669.274509295958	502.376250322938	333.365775659437	131.550168904286
145	145	672.960394978534	518.443539949075	325.478703636741	128.412890889121
146	146	667.56726048196	508.894136411234	340.474630929423	135.363980693735
147	147	669.818727592172	485.384143879808	340.443436718692	129.334506275534
148	148	669.617876894242	522.2523373889	348.396919487053	131.69473045421
149	149	669.395199846689	497.739918808203	342.486291591852	133.766509825726
150	150	670.587022322663	503.842468187765	341.915473807714	129.800987995292
151	151	670.338030649407	510.72834829894	339.783701761414	135.022400299461
152	152	670.380205844284	512.839683914711	351.43170364653	133.027113471245
153	153	677.43325221566	542.993176901887	367.128309038125	128.773706227633
154	154	666.049347477036	533.709652358684	356.416711195675	130.278377091207
155	155	671.390205175497	537.557707666085	348.54486823909	127.143470208937
156	156	673.034340260049	519.138362350802	342.665007450213	123.940516436757
157	157	673.435698206022	507.5553704429	321.863870900105	134.269751133861
158	158	670.50683925205	509.025210656956	355.09448486051	127.65471869293
159	159	671.96722901113	509.836007466483	355.977203485785	128.679063391406
160	160	670.977598964813	500.743158659816	344.051837401732	128.063593621372
161	161	669.588698732478	538.25892896957	350.271799234867	124.02967614305
162	162	672.73428290205	526.552229291187	385.975255910595	132.764979668483
163	163	668.529125118959	531.133900708218	338.398991152747	130.004038264952
164	164	667.156595263215	509.495415999939	348.090534656422	133.657070899792
165	165	669.576720797937	523.804385971213	355.887675839685	128.264500627018
166	166	675.241025847584	536.200209421755	374.195516502405	132.156850356498
167	167	668.051842635961	532.276391044605	360.721535057862	130.927714041107
168	168	672.764513117594	526.220583455781	357.674838414246	130.596982216454
169	169	676.117154526493	531.506213513328	325.348440624788	128.703247995469
170	170	674.727434818289	499.194967557166	321.913895161533	134.04980506727
171	171	681.577222239389	535.395498589894	341.183501075892	138.123173125676
172	172	675.662639171108	520.117934982306	358.866392353521	129.185534009283
173	173	672.047431836611	542.043621237441	378.870797771526	137.356181076111
174	174	667.126527877788	517.924560600785	343.693501661065	131.24276032714
175	175	671.501363480907	521.339574406238	334.509143690989	129.717253326904
176	176	666.888818253266	521.432738853059	345.947257664019	129.164046598188
177	177	669.589168701779	535.418985927012	340.106039535823	130.624387021861
178	178	675.898421477187	504.662316397377	347.491083532815	127.239652164066
179	179	676.502099690185	508.419783945419	347.037733331345	132.009445121516
180	180	674.479915155434	504.315504756469	348.134362959137	129.936873932577
181	181	672.235716795814	540.847233817605	331.195098457487	135.39811151564
182	182	673.974158792093	518.712967905595	332.995127452325	132.568442489983
183	183	670.447865695731	501.161856624789	357.979417144624	132.512582160765
184	184	669.237851216485	496.367884892331	325.230628744668	130.072173601661
185	185	666.816137013728	498.564764836468	342.315506669562	130.318154197486
186	186	672.939869976	514.197001945099	353.47071702364	129.641587834783
187	187	674.094360149019	549.717582757634	325.217278322545	130.492324772753
188	188	677.220349799667	532.502341289773	324.441978302358	128.124925660307
189	189	674.755196473413	532.578348163912	346.808932258454	127.293140354696
190	190	676.276294773445	514.226648184549	320.378841684911	135.472604259539
191	191	674.696555817697	558.385549426248	337.220490299156	137.406878845846
192	192	672.248958406772	556.74198708169	348.201552397762	127.835633870734
193	193	672.560239463782	496.117457756542	328.64685672604	127.440281049976
194	194	674.201983473863	523.310415966368	341.314363991559	131.470457050543
195	195	672.525705264295	501.952546477915	329.531759191116	125.552604481046
196	196	674.659164204585	511.129561642821	345.486669155558	132.449345149426
197	197	674.121255378405	524.943209358069	336.307259152554	126.722414895464
198	198	680.247919006307	525.12066365021	372.88929866952	130.377127001591
199	199	667.298606425615	548.993278239523	335.151813209451	129.473493474282
200	200	666.917244572703	511.967973321327	354.696113031237	133.100212694068
201	201	670.978493918757	522.740537081715	353.978517030019	131.792537804524
202	202	674.298903205205	510.332735365553	296.606155862537	132.479915398518
203	203	666.983569684691	536.755328838365	333.737345328599	126.577958982073
204	204	668.082137042898	539.749844653028	333.009002059064	136.032448156735
205	205	676.307124160974	505.652300319905	347.54368344416	129.133472643724
206	206	669.796121482302	524.307070412291	348.081139054752	124.699359947751
207	207	672.818920174925	546.20888729126	378.70158533906	135.181417536813
208	208	666.198661727665	526.590695692155	327.737093445468	126.774583572826
209	209	677.890854899486	532.336084847592	332.231156079562	136.520351908019
210	210	674.658485735527	508.595970609841	322.430984933608	128.15679419433
211	211	669.433827417247	538.714748105932	329.942039650603	129.409945215908
212	212	667.559366016088	529.105616438895	334.669953016543	132.972077867998
213	213	671.534770329294	514.471148977707	336.395529642665	130.47341567984
214	214	667.290928598193	532.46966090912	348.406176945807	129.328002441485
215	215	668.936526729846	536.227101506897	359.228186454704	135.507675165334
216	216	668.109081849658	531.626208299274	333.557356048699	132.291896326641
217	217	674.686414851167	509.575963414414	318.069914730116	133.650835358506
218	218	670.348003050745	504.922957155248	357.057359379094	125.905005308174
219	219	671.004845050687	548.175980281949	337.470091467953	131.85860724197
220	220	663.40521244778	528.874134498992	335.203856784719	133.540800400271
221	221	672.017781737453	532.636094376714	361.728502528202	128.474132888827
222	222	676.40779776819	512.475829776551	345.998223497011	127.284514258804
223	223	674.307620891066	535.427740164951	339.029332991822	127.796962756296
224	224	673.996169951947	496.007660513384	359.085311372767	132.181020285567
225	225	670.415585160948	500.100015067259	335.219583926498	131.581142973953
226	226	670.372969146816	537.364483810604	336.857354452468	127.514704156189
227	227	672.640761878098	527.096797976757	329.938080126813	129.118711582376
228	228	671.578507321446	511.920658991186	319.0193024917	127.499302966245
229	229	675.116587615859	535.016236416932	312.948560881868	134.88603369538
230	230	674.401184980639	518.595880910771	354.681439618857	130.046524479422
231	231	666.24312258271	532.804034535166	347.023922405229	126.670546749986
232	232	672.856594805986	529.76169894759	335.143534491912	135.154952327451
233	233	669.604871111575	516.17891878322	360.772244387783	132.060086509081
234	234	677.513738366168	511.4112455954	339.468716422872	126.493649741173
235	235	675.545418212327	547.921028277351	354.047290112334	132.084548459221
236	236	671.510351301533	511.918175512266	356.638944798703	131.184170711284
237	237	670.423806147689	525.40091862122	327.241062913048	133.978653332834
238	238	670.791814865401	531.811223993323	361.507705624175	131.555256902267
239	239	671.549732016916	500.308888945499	352.561346871644	132.741195181018
240	240	670.618439533915	518.488679437099	377.357121865697	130.412261227638
241	241	675.800200262468	502.582460556713	362.975369992849	132.402776618767
242	242	673.393289450167	541.114261693106	338.587827456511	124.491396953952
243	243	668.562401010251	500.646134932957	344.48718959806	132.526114064494
244	244	670.671376123468	526.367251498943	322.072889811197	136.201184173013
245	245	673.466488896049	528.450838098428	331.693691437422	130.325547369392
246	246	671.554953354924	529.933826833183	342.447863303957	128.796565836336
247	247	671.912999401942	529.474773933251	342.597364745148	135.067767142026
248	248	673.860122312807	529.435510222767	364.092532495905	128.66322847172
249	249	675.887194323253	509.399991268999	328.927702732899	134.603905985579
250	250	673.60687215166	511.759557369552	373.521645221941	130.911914540859
251	251	669.21123826395	520.210304197749	348.159926228519	128.355619921533
252	252	673.859631780647	541.135453459003	362.635242089878	130.636269298779
253	253	669.851462191315	522.48452953199	340.53092604594	130.897106829568
254	254	670.649905844434	515.340278907516	377.058091743349	135.258140263946
255	255	673.748262358882	581.924234675171	329.239798374973	134.335541801706
256	256	670.826961067006	503.726195497595	388.306702416319	133.327227939592
257	257	667.67756192668	521.491145167754	335.838422260097	131.510171413751
258	258	677.308544953002	516.644762171905	381.398535595404	126.281235255043
259	259	671.611801017096	509.724192828793	322.502098155678	131.390473225232
260	260	677.916467823226	512.486406986893	350.873124992195	131.643786512897
261	261	669.409585114891	528.910579487325	369.028508320778	129.937613666747
262	262	669.958628294716	519.625810991978	358.87461664969	136.883690241587
263	263	674.366284842461	512.585949671241	357.728907847339	128.363405668683
264	264	673.369931800749	499.101883965856	343.868673278375	127.723621012756
265	265	673.730531854389	513.128817074231	344.377476497601	124.394319085024
266	266	669.690341616096	528.492878347532	320.854379741677	130.353349256845
267	267	673.20474071051	531.051304050673	319.427283429759	132.755434505657
268	268	668.579481838384	533.088605050619	361.745974591685	129.44316004559
269	269	670.217419023738	534.002876534313	332.22066187732	135.476647421051
270	270	668.612643121488	528.862524824373	354.602425269397	129.315321702487
271	271	674.056334636625	517.471264449256	327.678083035175	127.62983434909
272	272	671.443927808208	500.256478293842	350.105376101535	128.752599740772
273	273	672.518353547175	504.767011179377	353.43788851817	129.103670754866
274	274	672.285115477536	524.543147017328	380.264172618887	134.526787208299
275	275	669.55239845214	534.351128405723	329.899668087845	132.862816158115
276	276	672.330908029611	499.488186608136	390.252829789929	126.108049713593
277	277	669.775146150198	517.613415327841	351.958524825857	130.426044412672
278	278	673.959595562526	541.230248336208	380.25840603456	131.608478655433
279	279	672.865639394165	534.197500392209	355.209569849295	132.159446158908
280	280	667.741387804084	496.516147637917	329.016946520092	130.573205761196
281	281	675.586513030802	538.513128786111	320.815320835245	132.18751824639
282	282	676.062969368418	520.280031990092	360.71586701192	135.213420746304
283	283	673.82635184548	525.448076618137	325.483456153103	129.549043275955
284	284	675.053518031184	524.361549646876	352.195580627508	130.253926210962
285	285	670.413418477251	537.824989498591	335.321759753181	134.168981933335
286	286	673.636243754935	528.494463305554	333.938946793864	133.555862547346
287	287	666.998662474498	516.180462930415	366.630636274672	128.841730721163
288	288	669.660329521603	493.260418110142	320.92858544568	131.08565708586
289	289	668.013797262206	519.013742487695	348.90822352268	132.089952570359
290	290	678.410048414801	500.486700483764	348.825435833939	131.83409035199
291	291	674.662881357024	528.228797964413	341.64416818815	129.723498459076
292	292	672.711005711174	518.919449324736	329.450135469095	133.2714805143
293	293	669.799993558899	465.678747683733	328.670638208456	124.849548692942
294	294	672.287879508656	531.403469220093	370.225757438252	132.994703076953
295	295	677.365163927531	555.225848801571	321.235748355445	134.051327828953
296	296	673.419421839425	535.974727887475	361.498902094138	130.923202181469
297	297	668.226880015987	549.504941297287	318.195926265452	126.695550999324
298	298	673.942921584052	524.370414210393	371.805304644328	129.8063288531
299	299	673.646154489626	548.30103196534	325.02880284882	136.569001037137
300	300	675.737653676667	520.106829529605	329.13063683131	130.53456065611
301	301	674.984813210408	559.819016149286	312.632951862288	132.15576156586
302	302	667.788526532904	538.710586565888	340.338491973958	128.409534133316
303	303	674.03942193973	510.931131035219	309.530574742824	131.133293161445
304	304	675.829918123301	536.900231015521	329.923795854646	133.691515273794
305	305	668.848067629039	553.77528201037	320.771725105907	127.213106759166
306	306	671.1869428015	537.191093319714	349.336488613055	137.335662897835
307	307	670.136742636374	533.184600714114	330.054364535856	134.003066566309
308	308	673.336039863964	514.492247308544	358.419537552612	129.667069722231
309	309	674.738561224406	522.510953661076	329.1435507759	128.739528387342
310	310	675.623538217345	531.23904772431	332.628282598045	128.721911843584
311	311	668.184790704627	524.331427185746	342.906750375433	132.854245305389
312	312	674.275371528378	552.281536678164	326.45307564957	134.121310939223
313	313	669.986909623718	506.176027637315	368.578008608347	133.015635877579
314	314	672.07692590017	536.622001625301	388.021224292581	128.233846188638
315	315	676.660574088066	548.658279537866	361.44388935947	127.895820032234
316	316	671.4848569386	492.083328653803	375.622286947438	127.183932847759
317	317	672.760388063343	540.627559825082	324.208858216097	135.508950167376
318	318	673.864757545719	518.357711493952	359.444760149725	136.432793682499
319	319	670.166954920413	558.957019280682	374.111125607078	131.017879344611
320	320	673.306303397166	526.411496318734	358.33735967378	130.692724718789
321	321	668.519006097543	523.152805511507	355.829148680454	130.105351964849
322	322	673.696835050394	508.335529919831	358.250792701914	130.92521758524
323	323	674.425183073468	506.940398031956	327.526849479639	129.310863281398
324	324	673.732649002616	529.835151687238	353.483204233152	130.489465709593
325	325	671.942516552659	518.22626345952	374.098210477001	133.600581844539
326	326	670.766824465253	520.107517891508	354.023095901044	131.647438476331
327	327	673.566207482339	518.569189437881	343.452360663961	134.370250519305
328	328	672.78835605677	505.787993540264	356.888929699105	133.221034415316
329	329	673.457099793569	529.848338966408	345.217258466526	132.268319952171
330	330	670.175509772843	540.822272395466	355.19659689728	134.988946112516
331	331	670.047987343096	526.403423690838	347.493461174384	132.107551772195
332	332	674.924912367938	540.218852130363	327.307744854769	132.247195152285
333	333	674.805602910042	543.590611119329	334.9350825282	129.171018014691
334	334	671.80038999686	567.436954201393	351.719518720926	129.112736004545
335	335	670.485061104352	488.922328399093	355.052611816126	130.795808574115
336	336	674.214613438267	536.884689353953	364.1205062237	131.267805224921
337	337	666.245873003176	527.62096295981	351.847825654936	132.228101160499
338	338	671.222400875773	515.128160253624	328.273649680597	124.315524336871
339	339	665.325388924363	507.084548750202	357.088629112805	135.558637312969
340	340	667.003696452414	529.669999425998	343.531477863272	133.53451624819
341	341	672.556154274384	558.197191182735	323.631025711652	137.751703048727
342	342	674.883232729596	513.532984638507	352.685773031607	130.957646284601
343	343	673.771656979665	493.395730415913	342.353009291342	130.332606477649
344	344	669.812360831505	503.235132635306	339.010262483904	131.990485303754
345	345	672.725294385997	503.676334545298	373.335175578399	133.463290964548
346	346	678.739793716951	523.08652675269	365.685151787679	132.508733797771
347	347	676.765874944102	540.077356421872	363.6358991868	129.208141185009
348	348	673.522850416113	529.413555915565	345.293138524915	130.731967166676
349	349	674.419134978074	518.271338862354	348.972390188366	130.640782266365
350	350	670.892828821462	509.932029009201	369.020848159529	132.805702960024
351	351	668.620444997556	523.333299386896	349.5191092153	135.233804267512
352	352	674.790843158976	516.017854557978	360.033199929434	131.320052145823
353	353	670.025063401359	528.982427885537	341.959137099722	128.958697101556
354	354	671.211691004838	535.133941656549	338.942604905834	132.150247950969
355	355	672.208212348031	503.192172446681	356.802412689268	129.916540625703
356	356	671.822161788046	515.020121882652	346.943555479961	128.641520380923
357	357	671.97418177172	523.672046764939	363.650809812899	133.580910682942
358	358	676.999301178081	513.400604994115	346.808062987699	131.449950773907
359	359	669.170636834559	518.879877520178	328.636614764594	136.122246575444
360	360	672.908298961625	509.373614997081	347.526090102519	129.790411450103
361	361	668.201983187044	527.349544642236	369.638059722183	127.582650000395
362	362	671.160656244644	497.414163850837	343.338828985946	127.288197801727
363	363	675.492440856311	515.649986615756	346.643963201624	135.481340150356
364	364	669.101822862858	513.366797315894	329.107968630931	131.979852226074
365	365	672.052474350757	492.536693840833	339.861502380982	132.93505659286
366	366	667.250855964174	510.31691020565	364.820957298554	136.57628236977
367	367	673.400672646537	521.890261983174	340.610577818992	135.096601975533
368	368	673.002266335091	503.009488349482	330.637303061858	124.322017808327
369	369	675.753548183796	554.692226305371	343.510149142502	128.82771636058
370	370	666.282668319933	520.630859657682	359.91331935121	130.950356004057
371	371	671.02336669553	525.697052330319	322.420688903782	132.540779559108
372	372	672.994595514787	509.81267345342	336.441408712329	123.791287371624
373	373	674.313178096881	521.541638713515	346.204283924735	127.009235027211
374	374	672.0005976627	518.754601029149	325.789739475953	135.843710618239
375	375	665.466933860696	532.381013214608	373.112234105383	135.895060950459
376	376	674.8511837553	544.904986783944	350.310134366572	131.788379277534
377	377	675.164616986474	494.019645795462	340.354609947601	129.134666078798
378	378	667.218768409682	519.294560688411	317.775822888122	135.069534737149
379	379	670.532099620311	524.414846364549	364.145441133295	135.100393434221
380	380	678.598570698576	527.742259645127	359.4730843656	130.413945712426
381	381	668.046632677535	532.267376974367	349.354962766378	134.257984099447
382	382	676.191436144005	515.175759292177	346.179975981641	131.772598874544
383	383	669.777301669238	506.022011047635	384.006177239177	130.964225729097
384	384	673.826898956143	530.433777023049	320.580154734141	131.306656685135
385	385	670.965030097921	530.021020812759	324.60768117643	134.294049662057
386	386	672.352592794401	515.360069825703	338.592580516576	133.719662241034
387	387	675.760371015582	528.850236364962	335.579051769655	134.376696727808
388	388	675.975232598052	528.963572073923	340.257984112453	130.118094228075
389	389	674.714989895304	521.197109844446	341.8655250258	128.957072136425
390	390	664.858806234667	496.924784304731	355.12052239438	128.269807749973
391	391	668.384655977383	526.243500575017	340.80702911335	131.197355415314
392	392	676.181626229694	518.940033048848	346.759958045024	132.006701289181
393	393	670.130725340153	505.865913826368	358.989754684645	130.155776290205
394	394	669.88277098348	522.036025847111	315.087877454819	126.435270716364
395	395	678.218667217987	520.239113413227	323.039916882797	130.619587607013
396	396	670.642948259714	509.2148474855	337.769549970459	126.538207655642
397	397	670.971420095311	535.932154594163	381.368381302993	130.689773690252
398	398	669.042145982368	528.298086276708	309.863765273999	132.259659704165
399	399	668.086024458379	533.624605292984	347.929316722298	128.976478551536
400	400	674.58194351998	522.367257939044	337.626047697313	134.727389639892
401	401	676.216291393432	477.049589008523	329.815239772166	131.18324835561
402	402	674.187871488	551.035967013852	346.926450217268	131.907610794168
403	403	670.499587915579	534.259174568787	362.235444526407	129.326052531345
404	404	671.970592650388	515.870295697671	365.396564624596	130.087984621991
405	405	673.623694265238	517.386849459163	338.831789266682	128.93378172724
406	406	671.226979816738	544.688760457755	349.586337155292	134.619237879869
407	407	673.330600414833	503.350595280388	349.701421920018	133.009934511121
408	408	671.390233274988	506.047354540847	354.870732914332	130.592909931622
409	409	667.906189979229	534.032918150696	366.662720758639	131.345880449961
410	410	672.069643536967	557.638076095106	335.085979704265	129.744693619788
411	411	673.146005380912	528.086871658055	346.647824544558	129.145441080788
412	412	669.246482065847	486.599082064161	360.831628772168	125.098728650475
413	413	675.189713072509	499.479507264374	331.021383788579	127.609900716775
414	414	668.542338954372	520.486148597839	340.686195916289	127.323198170459
415	415	678.3780688384	548.665582898997	344.040037330791	132.772580772348
416	416	674.774140349741	543.276299077868	358.837977113038	133.581696492613
417	417	676.297205453362	499.460088870886	332.103953110229	129.179951534786
418	418	671.401648221893	507.329430634204	342.257815304487	135.150439538463
419	419	674.958932708449	498.111314037401	329.563032336901	131.933293071059
420	420	669.594115269387	489.780512721201	341.865688882355	131.094515127366
421	421	675.231113123707	537.372259001118	342.109818875941	134.994838760143
422	422	674.112102705664	533.567533626396	352.290593651698	128.341477453206
423	423	667.186142879885	478.728330688585	329.223395994372	133.542381880901
424	424	666.800769093342	516.343647242885	378.656553819823	133.61820039725
425	425	665.115025922393	547.41243048458	334.018905447179	136.097177339777
426	426	669.299932758631	531.354989051832	346.751518028864	131.333138453099
427	427	667.342228949816	523.022352457632	337.876116791243	129.328839894916
428	428	672.237404670723	511.664925029163	340.768185749173	132.625485645835
429	429	674.169983649907	539.043275283661	349.187521449858	132.829180012778
430	430	673.606901204327	525.389954202501	352.161210495373	134.624373557038
431	431	676.391667081346	528.150814599303	339.055809770749	128.847668735613
432	432	672.323406316549	478.22680867156	338.134681084139	129.505287385527
433	433	671.018825437891	524.161737791503	348.61891257569	130.335374100871
434	434	677.151048287901	504.238758855974	345.780774727491	135.014841442898
435	435	671.103905071375	510.104149887767	345.894752679077	133.581100469008
436	436	671.424629848385	525.671073417352	304.47924899416	129.883534327802
437	437	672.955833933873	514.264427367455	335.16709207259	133.447429539347
438	438	668.333587922773	534.030552448137	350.389289313486	131.204737551671
439	439	676.60203113235	537.782436040557	334.957131506252	130.777786764863
440	440	669.9024400892	498.777890488534	333.916464472197	134.580311712892
441	441	672.152846570325	510.037963067433	350.592219103655	134.421814255494
442	442	670.423315315625	546.965108154104	358.97298847753	133.17823073495
443	443	670.864191741966	532.20843610725	327.608149871077	130.987028356912
444	444	670.240138722829	535.061715388613	316.77205975484	130.693480059666
445	445	669.019763245277	516.12442441847	316.453616373912	129.576782966671
446	446	675.867362429633	502.568684380461	367.905886404499	132.103181825164
447	447	671.754734591453	543.215053351869	360.211989249667	132.488909312275
448	448	676.51153528541	534.166990446972	330.612799020152	128.957859658766
449	449	667.951123821855	522.118610222125	334.114057736068	132.809458865684
450	450	674.087126897692	506.895295667733	316.420187196738	130.382213962161
451	451	674.034579161526	564.281295315391	322.852743961158	130.483617000679
452	452	671.797945742198	520.832941595968	336.723359114113	131.671154712034
453	453	674.263590927196	524.474154115717	321.91974373823	127.87764133122
454	454	675.376083607706	543.617010258567	345.800352839182	126.255415144325
455	455	670.749959184742	511.175333047517	346.66707994959	133.731166545702
456	456	674.82368053019	536.235827524352	335.612612358977	132.769498096893
457	457	674.018303740857	537.558667078127	338.138104369181	135.409053638454
458	458	673.747594924004	507.495152013756	344.47075926107	137.892577669141
459	459	673.552321484707	510.560519316135	335.974874388208	131.219930193236
460	460	674.084907522049	509.995324259252	331.209147429675	130.243219461488
461	461	671.808875195286	547.41029608451	354.019007435028	127.425755560173
462	462	674.342419209717	525.944561980909	349.820731753073	130.482797961679
463	463	670.76052925385	514.801212221823	324.422654181186	130.762838477552
464	464	672.207893028553	541.694601209004	292.216128181807	132.082934378937
465	465	673.162159605125	525.834155058226	344.696097307878	134.649382666001
466	466	679.311317518415	567.122259041686	341.799668838546	132.457218765936
467	467	672.828464266633	519.428018026571	309.112908729248	128.909114785645
468	468	669.575807473537	529.084708456253	356.202871983631	130.405952194427
469	469	671.512878536727	508.732894741965	363.336753220167	132.419969877667
470	470	675.380117557065	527.25286745591	320.565462401021	130.538585033399
471	471	674.933568669115	496.827395072505	343.439821192298	130.744832375182
472	472	673.205136864848	516.141074128045	368.501812006546	130.748444366677
473	473	672.28199472506	512.685133805503	355.220340645023	130.369232140988
474	474	671.415805744873	532.417381446349	350.613884305227	131.907310524426
475	475	672.765485474708	544.696212980811	342.029132325947	133.990045370163
476	476	673.956898428874	544.584372227977	345.858021211526	132.450876240021
477	477	674.314504172879	527.422537192996	323.312213847573	128.495460560055
478	478	674.670460753738	516.665868267731	352.322420337006	125.567458886155
479	479	668.590260248826	520.923531138431	331.507972385846	126.838118250932
480	480	672.848346019785	494.856903254502	365.606585984329	132.140163577253
481	481	672.638596811985	522.272882763672	342.379465863311	128.199473546304
482	482	673.900406427904	528.199240710908	326.364517801139	131.285311966889
483	483	678.980065330817	511.786544218512	345.79155880121	135.134282311156
484	484	675.908031819226	509.995656466215	330.99755449428	126.371180802745
485	485	670.143530961326	524.90138314147	336.051596468433	128.958148489662
486	486	669.189682815908	523.955121520362	349.34928344103	128.106206663488
487	487	672.855689103078	525.741848692579	352.316694231118	127.623535095642
488	488	678.235742692867	523.512688600147	331.87349506104	126.657146176128
489	489	670.727340951037	512.431402802188	342.244658362264	127.217895721113
490	490	670.005379838495	518.949009044357	346.386777671859	129.804761272898
491	491	669.391092500781	499.382818497639	357.611450682561	131.370759805333
492	492	676.882327762579	511.410410540168	349.429946222346	130.440776974778
493	493	671.81956767924	541.294457192031	332.057065270573	129.686089120182
494	494	677.671008900769	534.64077292742	340.789179122937	131.269371720631
495	495	670.900946112928	521.969975542782	345.403220818393	131.762425389934
496	496	676.906075700516	505.832527742568	335.530718453218	127.821594808193
497	497	674.48046238318	541.016397658497	363.08089272277	130.055775251077
498	498	665.217105708704	522.884605252446	358.277462717892	135.958906549956
499	499	670.657227738324	532.992252226887	312.766125263176	127.992528401947
500	500	674.139835677917	524.169055841169	306.568615522755	131.664822590675
501	501	671.358905963083	534.748209283031	325.26044096679	130.041306129099
502	502	674.779980391082	512.925919274972	341.209918891444	126.768426302653
503	503	673.643537043998	524.719646194085	332.966476079062	129.619233984902
504	504	678.448366404773	560.374357304872	315.9687854513	136.00929320906
505	505	671.396533788676	534.875666830293	342.09439548613	126.588313927624
506	506	674.027854005253	521.116211846918	368.684699552409	131.456592442209
507	507	669.04797412959	527.860534553516	368.609028984797	131.995628099018
508	508	673.967948067732	537.204214854582	363.28494821817	129.296977351745
509	509	667.056442858893	531.090536017634	338.151757835096	130.720337295606
510	510	672.86723535609	504.105845745049	334.257310134455	131.83202617225
511	511	673.880888740001	539.822042328773	342.967710299476	126.839130098791
512	512	673.925380383235	499.120777694007	341.268074806885	130.98950890305
513	513	675.984694433185	511.64748030549	327.371378947832	130.649717212244
514	514	671.077141884293	531.443097949908	379.092609249045	126.438301436965
515	515	672.563253392612	523.422723492651	359.767180386846	130.658467772245
516	516	678.293388363128	513.010434986639	345.609720320533	128.070894066539
517	517	669.968607962926	528.761702791192	341.214551895466	128.591962263454
518	518	669.929696053143	481.193655516312	349.499742687343	129.023209469157
519	519	673.119020642389	519.23827676336	364.830823963409	127.503606700668
520	520	668.879516365075	539.486734510763	337.249364440797	135.913419730147
521	521	673.879033149079	497.402004651808	345.389911592615	131.277750174459
522	522	673.334753923221	558.992024031688	337.751419127825	128.895121595571
523	523	676.176937241366	530.038758769039	371.936418603738	139.589549946967
524	524	671.007807346213	547.014096349335	325.959111312237	133.46855930443
525	525	671.777872535968	507.238660154039	337.768434201968	133.78318057278
526	526	671.840290980706	521.581834539353	352.840840697974	129.129930577755
527	527	668.006822325647	557.439762949877	307.991659227194	129.72550612781
528	528	674.341123575979	499.482014877301	343.570468080394	128.775016630361
529	529	671.105097134268	518.455570117266	376.676653794077	129.270167134412
530	530	673.965090584298	532.193489184163	344.888422617849	135.700054276324
531	531	671.990939230162	521.198897700661	355.010887576351	128.937198207081
532	532	674.594026108185	521.007888649164	319.135845469439	135.521346680814
533	533	669.461004514377	505.749357393403	335.745197644366	129.718383342034
534	534	668.559890443591	493.928408939462	360.980852513044	136.699016436403
535	535	665.600678046521	516.969376688262	328.450525241687	133.34489201053
536	536	669.413494345398	513.827081369693	365.698490134947	129.784400437979
537	537	671.894214101985	528.777475137115	352.564305004829	131.621627543822
538	538	672.618720738016	496.589892824068	321.690190036586	125.997655249953
539	539	672.212765562426	509.365234449016	324.878145824135	133.693694384356
540	540	670.823348247252	542.472278516028	363.001610096539	128.627357431941
541	541	672.816969907375	558.281942647462	354.378673665926	133.353509540295
542	542	670.250860619422	531.006722181927	350.834419072614	124.44796652399
543	543	671.015036125296	508.164418397728	335.940686076109	132.34492157915
544	544	669.704544147011	496.913539475411	343.491968668043	130.304353710832
545	545	677.026673276419	513.199754383906	348.11103133085	133.356595836147
546	546	674.780300119207	561.30949871492	342.913380517549	130.407604667531
547	547	669.368887100492	498.495308837215	353.227819123307	134.419205098224
548	548	671.220223873575	519.144657298154	371.215697138629	133.254843404293
549	549	670.621135624878	523.079650833624	341.836295772863	127.736503620903
550	550	672.604700821086	526.354711903959	322.094582931556	132.489227190436
551	551	671.550396553652	542.897392531764	347.234815421879	130.440884132906
552	552	667.794993134095	536.36745911486	343.256164996596	129.962138659227
553	553	673.080848995768	534.29775158691	322.229864499927	131.674678155246
554	554	672.771111799207	515.337490705349	338.942771319716	129.417440745463
555	555	676.686763385379	502.125367443332	339.76926296982	133.204125787592
556	556	675.757318805067	517.068567495547	320.372539177874	131.886393529172
557	557	670.876990677266	509.658963783006	361.748670735155	129.730393582515
558	558	671.415320594444	533.788666047218	333.668309528996	128.70791046839
559	559	668.434306809271	517.452636080646	366.396893199983	132.231523993527
560	560	666.914747719978	531.660967410557	354.304470560413	129.924123638538
561	561	670.81123499403	484.491796944117	341.813483709287	133.510914926427
562	562	669.969919306005	509.0459948006	340.103619789674	128.873143063478
563	563	671.07832417518	504.692046029123	366.690545901735	127.921766613695
564	564	668.489638784557	497.77118991074	360.758924113174	130.508542577739
565	565	673.551711910798	512.905495087689	351.347455097257	132.224176679543
566	566	673.421226686473	513.445379977752	352.279924123073	128.27893545858
567	567	667.695841665277	498.209952773462	386.606653529467	130.503622972879
568	568	670.497134364326	517.487355810632	363.936895889204	132.357236370282
569	569	672.803654536327	516.929072216688	328.687082858875	127.121625433198
570	570	668.025791209719	529.477278389138	355.350669344646	135.530979032478
571	571	672.834276448933	513.37660941306	352.880179099759	133.233736589387
572	572	677.105330837498	513.23205127416	321.064697381213	131.328538233426
573	573	671.750475125813	513.743646532235	325.351827571682	125.407476239438
574	574	669.923599143268	513.837619259176	326.601711618555	134.475879040004
575	575	671.93978655723	544.919037402573	334.940192308729	131.190278878124
576	576	673.32695208647	529.078967000632	364.047577510378	130.023657214173
577	577	673.890876995643	538.624780357426	355.115802955657	131.719428969751
578	578	670.507596815938	553.626569862263	368.412518575455	131.955920263986
579	579	674.229933276534	510.198322505932	370.463436070994	132.342390378833
580	580	676.132697938127	489.855526816264	373.346576391456	133.128673805877
581	581	675.382044817375	525.666314939995	366.396815166129	130.322904157227
582	582	668.576983304705	501.866140338717	341.535149498709	131.82714656877
583	583	673.261215837198	536.90598220287	352.785418842642	128.541307899171
584	584	669.838080581008	541.110917864264	356.45989801934	130.114856189568
585	585	670.076307080169	542.111337185979	329.075811057259	130.848447856253
586	586	671.145994416328	502.687707064676	356.179657881269	129.5391567198
587	587	677.829059997788	535.760926917402	356.647121902251	130.986593225919
588	588	673.170682495075	529.977685346671	333.118308024049	130.79021309761
589	589	672.297867271647	519.591996004655	318.842455039993	132.679765882509
590	590	674.836418001809	520.602317734804	365.927786651084	134.625473403054
591	591	674.754639358659	533.459167629302	381.561945643952	130.575826015149
592	592	676.198266293393	547.226262676981	337.92621843606	133.097028004129
593	593	670.089166668497	525.452020678151	339.523490826947	128.192443453699
594	594	677.087048029784	519.069853121366	330.556656682274	134.805516620354
595	595	669.569201938182	535.680728961364	357.507477254766	133.768837010254
596	596	671.241800337523	495.067937218409	377.119514245995	130.22613318509
597	597	673.274164646412	513.923740922958	352.351062487209	128.574155330444
598	598	675.514292531973	506.575189468321	337.824596571069	131.025479069304
599	599	677.014266719324	515.451068192865	361.968927733224	135.751467471775
600	600	674.119326353142	520.225792740789	353.687603375928	127.543195089906
601	601	670.028231215912	538.792160215621	334.491501233796	133.522775237812
602	602	678.081002706703	522.946872496501	314.840312372375	131.457182248537
603	603	674.901540066234	526.392486332109	346.112445615161	128.164951476605
604	604	672.230242201251	530.355507612241	391.857161748668	130.596495258922
605	605	676.552662225045	509.648179231429	336.508539853293	127.781643758657
606	606	675.788983309376	518.599244162793	337.163636515992	126.929260275197
607	607	670.444012008952	530.105315689187	338.746734692506	128.61949539305
608	608	672.776524015975	522.65465975443	350.174724770948	129.770177314635
609	609	666.413871509807	541.772203539064	341.260799500751	129.753612301846
610	610	669.278891539461	531.876326930994	340.804160786737	132.246487120063
611	611	665.016765695979	477.851792860842	329.362228543178	132.891957350361
612	612	667.389060539353	532.449072341983	338.236313115447	128.719531494385
613	613	675.284512920844	502.104294323761	353.80187128191	134.128795916332
614	614	673.484394995385	502.748894189619	353.713478297416	130.113227056265
615	615	674.758369967161	520.702516707595	354.909291513996	129.906588724431
616	616	672.278033016097	500.993253123701	344.9896630928	120.936449178326
617	617	670.622934816025	491.72824440826	338.768311135545	130.317158605334
618	618	671.947791690251	564.684630083447	344.455400924961	128.608147721816
619	619	675.10766532352	511.713767023424	373.22255547881	133.842825950016
620	620	676.50975899301	544.380005176962	318.860765695789	125.885417300858
621	621	670.897145743514	525.722079176236	320.504849370207	127.513527584841
622	622	675.550544278712	508.75212175071	362.168351131198	125.692948220547
623	623	673.383853881412	515.559196449204	337.306938210946	129.850979890718
624	624	675.533620539882	480.173622270245	341.971741253868	131.260064694469
625	625	670.413158734463	532.995601107886	350.367802220758	128.134356267318
626	626	665.904350559794	543.897723064461	346.230416316074	134.042849652232
627	627	675.622698803618	506.345768151143	367.807853062759	132.38472573799
628	628	670.192746810898	546.797172882419	329.208139920114	131.815932259777
629	629	669.470583457863	507.34657500256	322.524850720071	132.6493617675
630	630	676.655421226126	533.620215155594	346.48806179107	131.744190943169
631	631	668.42790961332	533.00709685929	320.30845338336	134.458982032184
632	632	669.765868196879	506.678672337176	331.78688212464	132.582988195319
633	633	675.229311380338	503.206795377381	335.121305864518	132.799071738282
634	634	669.011027308146	534.055763566023	362.335741928062	133.280736567863
635	635	672.979458334032	530.767479431665	349.72542427729	136.319474855498
636	636	674.101873010883	536.928148250043	348.31401793538	127.831326901936
637	637	673.515269264434	522.352379854593	339.027278497103	134.079211193863
638	638	672.310723593312	498.432726788053	354.381591620304	139.39247361812
639	639	672.998280239596	534.380266985201	367.352178362345	131.193953557237
640	640	670.88565087542	511.443225973463	347.655072683555	128.075658193189
641	641	667.484228628329	540.476972349969	331.183546941244	130.924108801969
642	642	676.030371390565	505.481518394783	333.604103071781	128.77195769521
643	643	668.518549470752	532.956100293372	350.080176034247	133.23840744742
644	644	676.277415279401	514.881010068733	331.348104552525	131.950518333505
645	645	673.453801877575	524.032374559814	338.88911966691	130.133837966109
646	646	668.743418348366	506.331926790379	358.560460013524	135.03605004354
647	647	669.730743580312	527.56393632526	345.409256810564	126.711256939141
648	648	674.342546340963	523.774639159926	325.206631822434	127.100001973407
649	649	673.095977828085	517.379708196059	350.618564107847	132.101877391735
650	650	672.543398566146	503.759914703198	325.841908904938	135.188209260207
651	651	675.465934273023	533.190880250792	348.22760347202	128.548020311081
652	652	670.285928839521	535.857478445074	355.873320348204	133.245081932817
653	653	673.670700430706	508.630644608909	367.720131283976	128.716888351039
654	654	673.606547493925	499.668596084403	338.394309123578	129.745707428508
655	655	669.322114781941	495.638929465011	322.205230245216	131.029078953924
656	656	669.607550030037	549.596276623282	352.402471583753	135.007465797683
657	657	669.49236623627	515.008260908527	342.419969879289	135.091951643107
658	658	673.16957477685	506.86960413023	347.390517177734	131.944493904859
659	659	668.697976502245	514.984503338565	353.888540246842	134.316937551406
660	660	673.810990185349	556.36887718457	350.825377161958	137.076284388877
661	661	671.432069018536	513.778362391521	350.868573780701	129.721483620995
662	662	670.973593141609	532.632431514288	347.828961389192	138.378014586858
663	663	675.284555853641	513.56542724562	350.258360694763	133.637833243346
664	664	674.018683023456	533.835197501556	325.649140525787	133.874499851932
665	665	673.851424938282	483.025728992646	343.829640454317	131.41794013731
666	666	670.806431464332	533.038151070548	377.920299984617	135.288587560658
667	667	672.149281977213	526.418165318874	325.789375418083	132.862727907293
668	668	674.780614421672	538.759888787308	338.245156508607	137.817531679017
669	669	674.323738249071	525.547418836119	364.783809277476	135.536226605217
670	670	672.511763244608	534.22535555303	328.152602047536	125.330704585457
671	671	672.464501623833	501.798323971411	342.023744865047	131.43383446194
672	672	677.299191647585	515.667984440307	318.060684259754	128.639924804001
673	673	678.408074657597	505.953751035024	361.590905274192	128.501351155574
674	674	672.635372493731	505.836845900325	341.856022779766	129.143948633946
675	675	670.608747727409	543.401180049117	366.355376832483	128.120050137946
676	676	670.371558732342	534.026647049179	330.519043116052	138.859853924671
677	677	667.232651080904	513.457156199769	351.005686098268	128.839006359834
678	678	668.034191976467	516.640036840715	330.16540314021	132.472836879156
679	679	671.512883764268	537.757770149886	355.418327954706	130.570763144741
680	680	667.532385618471	531.126360368085	351.33350722869	134.58798211826
681	681	674.005214960744	501.658072154051	327.116222581105	128.931504027729
682	682	672.192975389029	512.78857274022	365.351609721735	133.812467187773
683	683	669.680239956415	497.070811989818	362.19743758999	134.586815790701
684	684	672.332452719395	533.907294783916	350.584799999599	129.765207231552
685	685	669.852776313223	532.593422178805	336.478762772331	135.32780415648
686	686	679.010373518626	503.010357386548	343.084055847854	130.075499561627
687	687	670.904512204824	499.391100520339	401.513663141362	132.756969601762
688	688	669.556100790174	506.926634159615	352.926945953492	132.319265909135
689	689	672.570617106961	522.581310229571	351.979395028937	129.821169534301
690	690	675.644229925696	526.419297459591	347.596298750398	133.89551363523
691	691	667.351350189187	501.165130337958	340.725774554904	129.580903423825
692	692	669.466692369443	532.93665657527	336.959692722505	129.100423736283
693	693	676.055806654257	521.089398643786	338.896933440525	130.871580581204
694	694	676.720553832234	550.908107344551	353.821150561175	125.559405860264
695	695	675.57768648574	524.929319061156	349.830708194431	129.30126015695
696	696	671.573504431984	532.314897707739	339.281229452508	134.789603614189
697	697	670.584622354991	547.55482023725	377.029246368447	136.323205897612
698	698	671.688720197026	508.366509819318	336.211915635218	130.496781138682
699	699	675.149366139597	517.210087274149	344.841103492899	131.264033164126
700	700	669.160652728472	534.503734765104	345.931343708126	131.878931223249
701	701	674.006021984901	519.598467858115	342.64278417238	135.691036906009
702	702	674.023113431134	509.059573322577	347.330375685587	127.418600948525
703	703	673.657099190471	524.385324040771	346.912140528904	130.103720484726
704	704	670.151256458018	545.805943578431	327.811241708983	129.922136583933
705	705	673.27582162265	518.622222797927	337.18355744009	131.50808774492
706	706	667.532002286482	532.961122421363	343.490226993044	124.27068505388
707	707	673.653087419451	535.468234648972	313.866417943836	132.478489451175
708	708	678.241920820609	513.895311582449	377.880792436473	131.083439547465
709	709	675.430784200209	533.0950415707	337.704062874319	128.149156327429
710	710	668.874783757346	495.312363110288	327.476997224129	132.052050550687
711	711	673.741956245968	530.021039195707	364.711592824486	128.112472108449
712	712	671.102596630662	560.142372029652	332.671526142734	131.405930003063
713	713	670.743557753749	531.063788416556	333.298689145968	130.759081883168
714	714	675.281946348687	548.212535109037	380.168017595993	127.857022358324
715	715	673.269690210696	517.01734665137	346.766025893035	129.755893186679
716	716	672.861609069674	556.848123406779	346.965179110767	131.522910265559
717	717	673.968993531664	524.060984863843	351.517484196285	132.212740380446
718	718	673.519861193842	484.640510227919	341.751935226874	130.106362457044
719	719	668.501890989804	522.772139553066	288.448399450593	129.684128177831
720	720	672.374921410257	527.221074952245	339.459890343992	131.416939105293
721	721	672.621375371845	508.541594021038	386.200588073925	135.695138317352
722	722	672.51762456499	541.025490529629	340.750414118681	135.834819650288
723	723	670.026525930659	519.243129209299	353.700097696217	131.266353023072
724	724	670.848971035546	514.033532776216	335.336885288057	130.530867695407
725	725	670.538913463971	516.119432927912	358.015480921901	130.892245216277
726	726	670.29512856988	521.413134259965	376.177305679491	133.347995729256
727	727	674.884889554371	516.333215729235	339.129908273903	127.846019127624
728	728	673.649604122524	543.823563499267	349.988454815844	125.506801429022
729	729	673.582595670977	549.713624001039	373.329390365857	133.661291602449
730	730	668.224216011464	550.130849703666	319.205785490924	133.588716345407
731	731	669.776460941146	526.381673044876	354.862393302798	131.478592545552
732	732	675.732714747032	533.724391976947	345.302109223795	130.504918599924
733	733	671.079621110629	498.872559651873	355.996463094366	131.475900201559
734	734	672.45584679057	544.197926871443	302.869879242213	127.994666607877
735	735	666.823435926358	525.466470788623	337.321910268107	131.796229884929
736	736	667.399058503977	533.069333588003	342.798627880901	123.446802665105
737	737	676.11551218108	508.246743339931	346.678239309279	126.781050781196
738	738	676.074405003838	532.014391655451	354.002255091186	130.774555154378
739	739	670.52754294624	505.669489360982	319.804375068773	127.475152383049
740	740	671.153692832568	492.646004461766	331.88378251804	127.891604618912
741	741	677.942212708852	519.821212064042	350.793323036268	129.132105982757
742	742	674.162393971891	513.395744483163	333.149910952652	125.20717704009
743	743	673.524443209049	541.582557433542	314.008966364835	129.959552129573
744	744	677.09927185684	518.579627669829	328.311167811991	131.233412700469
745	745	675.114715093149	542.136014564632	334.696305810373	130.842694296049
746	746	670.161573316657	495.315382860904	346.934423847362	135.06016620158
747	747	669.899298904571	510.532969784905	353.09173899856	125.827899404488
748	748	671.851572529495	532.187774315804	307.008185742398	133.247064297482
749	749	669.413633449255	535.592200990673	338.320018008072	134.420517270599
750	750	671.706210413081	537.068360509052	340.133813347671	133.847371946006
751	751	673.683004562266	538.815514111739	370.283393143378	132.020480996509
752	752	672.643654049482	527.37022642762	341.436794902498	128.862849819853
753	753	675.013404803613	531.616005749725	344.830102306265	135.184532785939
754	754	674.142132214167	516.498570627588	362.59458125709	133.910721903781
755	755	671.01351103266	518.998624864629	366.683375384424	131.080927456129
756	756	670.027163366426	525.975006808481	355.047328781581	125.869654889102
757	757	672.601871048531	520.729697702542	360.048218960675	127.01472171551
758	758	673.857642800917	512.121505955167	353.604243253077	129.795588962663
759	759	668.460132397112	536.785306749041	303.774785113738	132.093952699241
760	760	667.049638630885	541.411780033513	345.732508137354	131.76554376539
761	761	672.278007324828	512.223033292183	361.458690700517	131.824563292796
762	762	675.545641546576	523.150467984939	339.254566977635	128.074472625293
763	763	674.422136993057	520.218058059935	358.597559250872	131.912838989084
764	764	674.225257939183	530.104578789177	340.351979043419	128.573910939523
765	765	673.453487521775	514.452213337504	361.481449277416	131.437721003518
766	766	677.044747540321	530.793993987662	317.182939949912	128.094397211297
767	767	677.331953918159	517.319351937693	345.409786893826	128.529791129811
768	768	672.077052235326	544.278452612017	365.876469607786	126.519692326558
769	769	668.260474337943	499.092834854862	360.624498813193	134.001505299736
770	770	673.371516768144	542.218196418816	343.453373995891	131.808147990785
771	771	675.567256124836	522.213934998692	359.966077302436	128.959747530179
772	772	675.988387367269	521.125611083793	332.198028207381	130.32780690844
773	773	671.247957261856	509.873374615787	354.002740298755	135.354831246874
774	774	673.8439487489	514.436654421609	319.851756606954	133.454854361341
775	775	667.563267395708	541.656088546718	361.224892295731	129.618590373814
776	776	672.091212603406	550.028117873954	358.573968288017	133.591476147008
777	777	671.961094034281	502.964700059524	360.781821060283	128.582188221333
778	778	675.857975065298	522.267554885338	350.836382014445	133.154786992971
779	779	669.047448478832	495.020697773068	334.710687569418	131.674218162773
780	780	671.421315915974	487.317796201065	354.501577671596	127.205990758462
781	781	671.210297266318	506.196201737947	361.670334716125	135.375272838502
782	782	673.695761907872	526.515687026503	331.662016182754	129.380685686694
783	783	671.598540871079	529.192040974633	345.204101064403	132.702610190658
784	784	672.001610934591	521.987033638646	364.880082654464	129.616058444657
785	785	669.801729496995	542.775734583017	340.955547267425	130.361788343042
786	786	667.58938730746	537.410685472802	350.93711603888	132.574559920208
787	787	674.224374687115	540.328811618076	334.778256372604	128.22386371233
788	788	672.069664247608	518.263301699115	325.951165606558	127.101135586859
789	789	677.643982877397	531.239771163826	352.000914640007	126.588842620202
790	790	675.099118519467	513.179654487391	354.15806838526	136.889300638755
791	791	675.804010362074	503.528108898901	328.861340348778	130.337930625066
792	792	667.653380635493	532.561173645934	308.233444795566	133.364071922641
793	793	672.262693526144	502.337101776852	369.792861099181	128.913689309785
794	794	665.88052957168	508.114571801521	367.571486574885	127.626232657894
795	795	668.716083539029	499.720650742589	370.060199651489	127.581661307108
796	796	669.434570198472	551.302770298695	352.543532301995	132.239468081243
797	797	671.898393291975	528.53360745561	336.542463212138	128.372785038597
798	798	675.553643174821	523.944394432147	349.879128235697	131.405194652697
799	799	668.717198883846	535.627591345131	369.125985287534	127.64529565779
800	800	668.732803149312	507.80408034469	348.357376236708	129.506782049582
801	801	671.805362491197	524.294131160432	345.556138250911	132.930203380291
802	802	675.631987609861	508.327797429651	348.511333575806	129.807613278276
803	803	672.897872048894	502.102941809689	364.890256733967	127.469223528371
804	804	672.705122269893	549.867503300396	355.841689872085	134.50936471522
805	805	674.405616483303	535.161014439536	319.818583202347	131.71916307906
806	806	677.299780886004	519.615586802804	347.963092245548	135.5582399936
807	807	670.181941385796	552.855207921478	329.744704545848	128.914582454592
808	808	672.906194244345	499.022482647289	329.999569236594	131.708025315121
809	809	670.536971254657	498.958753098583	330.009964943273	131.123460827002
810	810	671.045877089708	522.716729563107	354.194712496592	132.206703741116
811	811	667.648174025083	505.319665494657	342.027009769778	128.73528109745
812	812	672.368919400161	529.478660102571	350.412806913637	135.691307047351
813	813	672.412267299606	496.542663455184	340.885641171038	130.339171768773
814	814	674.779068703722	542.363235445407	336.643464194063	132.62708593828
815	815	672.172554701301	556.061269197633	337.571706801646	132.781748689157
816	816	669.620900614646	525.01134209312	313.802502732899	136.116075312487
817	817	676.470092013416	521.169814040354	362.295581389833	133.219719201498
818	818	673.27916460383	524.788866592161	357.011335022878	126.89138470197
819	819	671.722446315251	515.481661601174	343.446332269332	131.946470951429
820	820	672.806636605113	514.985369585797	372.335475383425	130.43847080992
821	821	670.292547123764	529.348881176718	359.357607783331	133.153380207902
822	822	671.831461986486	511.998971398259	345.128817656582	128.572417562322
823	823	674.457728875511	496.565369478782	312.680668464575	136.445239548174
824	824	670.855820289537	514.526527311858	331.465683001305	129.129090771265
825	825	671.723891006789	531.62950622341	349.255671095638	132.184003934684
826	826	675.337980864577	504.959919446559	344.383642938637	131.3450237284
827	827	674.944436192281	518.975254718528	356.06240513697	125.046620175444
828	828	678.805962961132	523.31560163153	351.495007374913	133.963191672465
829	829	671.414829754444	544.21635757281	339.924314732831	135.798240089116
830	830	667.376610342009	531.624916770333	328.750106070651	136.040667104984
831	831	667.89008994885	536.014002821508	372.878810124799	130.874335465671
832	832	669.067249400975	533.719330844051	352.659817408271	126.974561966468
833	833	678.45117762891	500.107669231513	360.046986145435	137.359644998307
834	834	677.934448830675	517.267449314542	349.230695526521	134.074465256141
835	835	670.401298205178	508.715306490599	324.450215776317	132.946258843954
836	836	669.864378978806	512.757258982522	324.486212792529	131.768403718486
837	837	669.983585301512	540.399340669552	320.806504938498	125.799133407694
838	838	670.631354250597	527.430876359	337.77605722308	129.969452959571
839	839	674.677685298956	520.192365206698	354.147298891843	133.792784938543
840	840	667.614430595704	533.465276133491	344.396440818321	135.014635748839
841	841	670.848521260408	509.436657903804	344.408611617917	131.965741366009
842	842	671.563953295599	537.615409548924	333.296080841978	131.056428257996
843	843	675.235877593778	492.924228869843	353.018862227792	132.157414996512
844	844	666.534486894864	542.385378328942	359.784258962543	126.021402258049
845	845	667.776481445312	530.94636924433	326.395111835359	131.858923526112
846	846	676.818187590003	506.972793526001	340.333629570248	126.755761508867
847	847	674.558534022214	546.574816552378	330.926745652562	132.408455895728
848	848	671.672121278103	519.093976010985	345.383731924493	124.806325684262
849	849	670.243185340465	520.096653100485	341.857400789397	130.028178620274
850	850	674.777937140045	504.868621830921	372.409882085489	129.495662601582
851	851	670.281110492108	532.725111487508	347.958121171613	129.689707973769
852	852	672.010742659074	518.170618730345	343.597698452972	132.812540358096
853	853	670.657406037802	512.668459755804	352.495689043801	137.993152657374
854	854	673.108783156115	528.975017216034	333.642852647742	128.671140484635
855	855	671.58137332586	549.910968207222	370.177997717183	125.839369069401
856	856	674.353910574345	557.245255418205	322.002263099017	134.451808290489
857	857	671.777033217967	510.376059639023	363.231361808051	126.817083887183
858	858	670.774469370625	499.926544968189	343.191790045575	129.370633297299
859	859	678.49892221675	539.354767723434	329.328041900735	138.69490089816
860	860	671.445639046484	559.463996735259	345.081266670851	134.14326714503
861	861	670.194181859227	533.944898263571	348.791259329137	132.971161319263
862	862	668.963047493291	512.360825857177	363.090243852879	127.986549037153
863	863	669.9118497665	504.496146494105	343.479457952005	132.200674246023
864	864	671.937559175172	543.952089808854	313.43611420783	131.240701160244
865	865	671.500331949216	551.231412666146	353.226129625091	125.830327008996
866	866	669.204932180049	513.636338523877	329.220090737109	132.378110613888
867	867	673.441801555005	532.413872778438	334.041559802846	133.759489787779
868	868	675.627099800336	528.741540652003	358.454941205158	128.472878007225
869	869	668.192901984508	529.446968292833	357.999800284482	134.687186472904
870	870	677.350723737614	526.039090917887	344.574362207445	125.911549386499
871	871	671.213010871153	518.59629883381	366.152625291745	132.219378665344
872	872	671.241389050342	558.431854526098	336.495032799368	132.149561257214
873	873	669.778945708229	515.938111128473	340.55153429879	130.455514165787
874	874	679.63256424929	546.290573140577	336.535358197354	133.188852394553
875	875	669.783907793038	509.692697435309	340.328055719852	131.607760805258
876	876	668.236489111527	529.045993232979	355.063194473107	134.849318381309
877	877	671.048221118055	576.1285506036	362.37072992018	128.704929992525
878	878	666.962259650028	527.575271744511	353.094494998477	133.410516292604
879	879	669.188470045435	533.999963136013	346.691602364512	129.586448702284
880	880	669.374925335524	564.367626142455	352.496098754775	130.123000766621
881	881	672.631851732351	553.469888434638	357.584369028591	133.353182031679
882	882	671.438927292268	534.704151427497	341.390247148622	129.664432708508
883	883	672.818471686608	517.095493565885	333.184932861761	133.125408006328
884	884	671.07624931621	533.811703978276	355.852030254519	129.578540890531
885	885	675.386254838759	533.704553582125	357.835469820722	128.15703917462
886	886	668.949801708343	536.264112123748	340.965445267106	129.353678713704
887	887	676.867732494468	536.000324465067	328.231132300556	134.139063163376
888	888	667.043113880265	552.309378050405	320.327366340162	132.930856655508
889	889	671.72767063192	526.236889127656	331.61738757769	130.279832485537
890	890	677.559459297495	502.828489989163	341.091168406807	131.31423797307
891	891	667.453734433386	516.681336106732	327.826104630562	131.970991111193
892	892	674.591396526748	523.830321994376	345.544020492562	132.120899612375
893	893	666.289115773593	512.955575138748	363.676495125429	129.221275767131
894	894	674.850328204004	509.357894578772	320.987202619412	131.420715886349
895	895	665.478745090039	551.394586516634	342.301677207737	129.910233116521
896	896	671.727385537453	503.248076870608	366.974625828361	125.40945922382
897	897	674.307835145553	532.628803182803	347.474747907931	131.254017826057
898	898	678.038935073174	505.966170485524	346.345139957187	134.162155251108
899	899	673.464009232559	549.11226906522	348.314368076813	133.71469384827
900	900	665.030798917307	506.746550630337	324.329669770527	131.98029087607
901	901	668.021357226162	511.810695278247	335.270801248222	131.650133233713
902	902	674.936559069692	543.723374466175	337.538949505206	128.319764434513
903	903	675.281359675814	552.835346073594	337.326176799409	124.236070935915
904	904	668.83601484566	516.001359662347	319.367755331151	133.225867783345
905	905	668.458756422363	504.579115871921	325.712552874074	130.034799376298
906	906	672.428217764954	500.745773302024	381.996583445285	138.440252938893
907	907	670.783644978673	509.219396736426	336.384584863327	129.922676551841
908	908	671.108924240229	528.223749474625	355.012739639279	124.948808780652
909	909	668.030557790038	532.477253404411	365.039424507923	130.084530857582
910	910	678.494011136721	512.958129097906	382.638510181221	133.511814716552
911	911	669.134100181301	521.716692105083	357.375475528034	133.765242504766
912	912	670.681307191736	557.673450034289	323.328324396099	127.369621583837
913	913	673.890707230731	496.80552238331	342.05301310962	129.758839908278
914	914	670.610807120255	483.264556050275	342.995430550609	128.813212293078
915	915	672.68557673754	543.985316023665	380.237715753383	131.050678814089
916	916	669.769170494481	534.951277214872	330.894584643558	134.980554651618
917	917	673.776334801625	496.660240004633	376.363601075516	131.56584834863
918	918	669.944098144358	524.7591785379	358.732281956867	134.795457783402
919	919	666.79354490532	540.862987940262	373.03176326502	130.87693959127
920	920	668.950665120277	521.344186469041	339.654730800227	136.336002561254
921	921	674.767792080777	531.630350658816	388.729041669253	133.902089914361
922	922	672.4168879962	502.49583656938	349.078622218126	128.019761143101
923	923	668.602107263681	482.473902520246	352.681871998488	128.64822252299
924	924	669.440685656174	547.765235390219	346.678081628961	130.099954482585
925	925	667.348208221272	513.155400479399	318.746581810932	133.195868764033
926	926	671.25379674839	510.435270069973	341.439714241322	133.127377683374
927	927	682.502686499031	534.598271072486	326.182096222751	132.199522784199
928	928	672.470279450978	495.784731812459	370.397998224103	129.25560341866
929	929	678.903550686388	522.458360264316	341.605453617181	127.301099685525
930	930	668.934217371754	516.001366487035	364.951919053454	133.379068523615
931	931	676.988876998118	532.440164045633	346.714293918834	132.614120901805
932	932	669.53344837169	534.661262410753	359.102651963949	131.569109808503
933	933	674.663009821135	529.006126477003	343.261683409816	127.337347713419
934	934	671.673120602483	537.48797453436	366.134617966834	133.21220752246
935	935	672.936453603918	492.530007688902	330.81190333654	130.828398910625
936	936	669.850576993539	508.258109043779	343.011953724326	129.232393758237
937	937	672.887849681962	514.539983495557	350.749449077595	132.062595691456
938	938	671.020480920722	513.55922385691	363.700282831534	129.315156065959
939	939	670.02056893046	513.530627491039	339.969655006264	131.795632380488
940	940	672.777480983274	556.371722012759	357.888984412596	133.670919537885
941	941	679.057116343408	524.081239656159	353.883422989892	125.654526529055
942	942	677.344411850399	528.106183464184	352.424339212668	131.902946945238
943	943	674.946398088751	537.279091688174	310.636971858126	126.01245340156
944	944	666.701602729	526.792992724398	341.961147815398	132.756720428091
945	945	674.326707922144	531.55231542635	332.67347062577	129.227276966483
946	946	670.756755833237	529.175297035574	356.714371910319	135.140399755889
947	947	675.280550368786	525.654437455138	346.494611374453	127.534595608879
948	948	670.599136644875	524.994784430263	320.102582784142	128.178723328254
949	949	675.771538702938	485.505256784739	364.341959873805	129.903564802315
950	950	672.296750145821	496.228086892463	323.577162155526	130.345077615272
951	951	671.912162753371	521.701886476521	322.311160916163	135.828749496579
952	952	672.638293887923	520.40076129003	327.981811937119	126.765552816616
953	953	670.533936792964	519.139218236719	339.953924770511	128.589882444054
954	954	669.313082386053	524.316198386556	345.848929786239	134.463191619611
955	955	674.259908350888	532.650117417528	345.195722370141	136.193031292254
956	956	673.0912691474	517.791870156792	354.259508886354	129.192837552904
957	957	675.304651137045	488.810115877829	354.754117027258	135.686196589777
958	958	671.273872442257	491.981534109691	344.580749965491	129.29676795224
959	959	670.090954143684	522.917410015017	323.176522529183	133.584144626765
960	960	674.876103131427	512.922465336336	343.610096235304	135.979578290649
961	961	670.156164551954	528.778512077935	366.364118768724	126.454066972679
962	962	675.08021355541	512.235030177199	356.962924574664	132.517557268258
963	963	667.590624951576	542.346232878764	344.002892189632	130.10219984904
964	964	671.22082438504	498.687146723059	350.080631398761	129.306694396139
965	965	674.279801271148	518.704825137941	326.588971262127	134.500346043507
966	966	672.773417034686	508.917115466362	347.44842073655	134.588928831496
967	967	671.959399032721	506.739835952737	345.369205993784	134.702822734695
968	968	672.332428191771	554.360597095123	353.350910139615	130.867388367545
969	969	671.559256226285	525.781335741738	380.729541140214	130.602730240145
970	970	674.910972908602	521.290841073387	371.728290937076	124.597980493035
971	971	671.209465585272	553.18795867229	356.925988363633	131.23860094946
972	972	671.024560923685	521.873584808007	352.675797028428	135.932318127011
973	973	670.646942655694	525.7284499335	335.456340271398	128.780420021733
974	974	672.031050928927	504.445137582387	320.027874437113	136.383369131254
975	975	671.774449183234	515.54726033933	347.523885859357	129.678651899038
976	976	669.692881093291	500.812091219615	358.40064743206	128.38695623302
977	977	675.131761480467	531.74699529476	346.50717715863	130.408930268962
978	978	671.000965638458	508.654295736282	311.023002252816	127.758445611805
979	979	668.921063432055	524.581977708261	324.42763560921	133.8683908575
980	980	673.389145719309	499.18179427116	315.900821697404	132.495151055485
981	981	673.602840422994	503.727022323671	329.276610084677	126.91273536529
982	982	671.281272455942	511.235459557384	329.814627276751	132.311800537032
983	983	672.546603475306	554.674841508614	344.571309850178	130.716333260705
984	984	669.34390764223	530.200470331268	361.656229121394	133.903854506103
985	985	666.33572943349	522.382519242223	340.208675912686	126.709400591889
986	986	663.651908618801	552.391128681912	335.146651443098	130.018423068331
987	987	675.502713177649	537.401426378472	344.252180193875	128.6417240022
988	988	675.034600439502	529.839788261455	366.948020517324	128.349343523844
989	989	671.393383208552	519.212638213924	343.141155208745	128.781925687756
990	990	664.348644990791	530.052723012251	378.017554587061	127.575939255172
991	991	675.684882280188	493.296127741797	348.432069094501	130.719929183049
992	992	674.436558132759	477.697440248855	360.679600131623	129.767501770229
993	993	676.321007402344	513.620601291113	369.910379567457	127.989077423624
994	994	673.113958212993	515.259187597839	311.774852729144	130.945268986272
995	995	667.155474009866	536.745426786556	334.928681760949	132.518308785287
996	996	674.46415004571	522.756675228424	340.216382348227	130.401068109833
997	997	671.239683615227	504.677381350446	340.741966266069	132.153108932282
998	998	672.486710525508	504.87853236095	361.566356013974	134.682876596295
999	999	671.636642760087	522.239156173108	333.206456787047	133.528260494268
1000	1000	673.622420677703	498.917438792689	326.697222618288	130.557952736518
1001	1001	669.717088529341	516.027580032995	333.491894936755	134.527447720578
1002	1002	674.962090534075	534.967069806921	335.07753110595	132.22609745198
1003	1003	673.111882158966	508.588723245703	361.35260997269	132.41987247321
1004	1004	669.568950952708	511.057307013839	344.885211434106	129.189757666441
1005	1005	672.122271211779	516.476232904997	340.842031923298	126.481486156349
1006	1006	670.376061821643	522.013146776637	345.884584835413	132.490880904809
1007	1007	667.654943448996	553.699867374835	330.048941764659	129.343012907448
1008	1008	670.669692458971	519.016920498273	337.984891461075	136.628551221854
1009	1009	677.170992908809	497.021427203513	355.583102920021	128.471544979859
1010	1010	672.053171903968	530.087501048307	344.682669313796	132.307080880776
1011	1011	670.548162323366	518.223296579993	345.123112295247	128.548136546271
1012	1012	673.199358768896	545.305276451008	329.445694273015	129.072697544363
1013	1013	670.606439749639	544.041283491367	351.382072079206	127.060648138467
1014	1014	671.78070082353	547.987044270761	348.723755844085	135.510651190494
1015	1015	668.120671727495	527.91852939936	341.962538947902	126.865798255174
1016	1016	672.897480163288	503.567813019336	340.477534951659	129.014597154502
1017	1017	673.828500056452	520.817212287691	348.138132801608	138.083108299222
1018	1018	671.667987175334	540.628289278154	367.019191389676	130.180215069946
1019	1019	672.571693434121	499.157529028593	340.363449978136	124.504433922113
1020	1020	680.728807703615	529.196192782826	341.250766441889	133.306938846432
1021	1021	674.514206779132	498.977863588209	353.404919149965	132.157576150157
1022	1022	675.780123281468	493.338401771146	331.709474050256	127.022166920739
1023	1023	669.45914284105	545.215443506582	360.219374876244	127.865232298728
1024	1024	668.038159498592	527.540211832948	374.989227936931	132.534946113838
1025	1025	673.305573030034	548.838886302778	349.469274231896	132.502893872492
1026	1026	674.419423218715	471.806904601662	306.943187191014	128.097851087087
1027	1027	666.69591292956	498.529065234102	374.261407912219	128.888638630436
1028	1028	675.796156746359	494.389029791235	311.314702659854	128.836418748347
1029	1029	669.723662143452	511.663524457198	369.356920045892	128.779927324627
1030	1030	671.587368761353	499.651597876736	344.093219270587	132.247159215626
1031	1031	675.117396870018	527.056604172575	333.192615573586	134.58978097792
1032	1032	678.626300214545	530.097524172923	355.203676579528	131.14233320309
1033	1033	675.728091308591	531.04817715827	326.901348878911	130.211990193822
1034	1034	670.255352297518	512.860393693457	338.954584813095	128.376517762281
1035	1035	680.245792175205	507.603319820839	320.185844222947	126.013770434273
1036	1036	670.692189852668	530.212584003648	357.213007643957	130.933188787955
1037	1037	670.588196756625	495.214381730621	325.919270961987	130.244924360548
1038	1038	671.323136565279	530.544362244962	371.614518002002	130.343634725196
1039	1039	677.56508521976	496.199874496086	363.105604372598	130.152640794827
1040	1040	669.574053508918	517.227871750895	307.597338531891	125.416815164495
1041	1041	675.918817469011	537.585325196314	357.837677836533	130.997542464613
1042	1042	672.4351492753	534.792301135582	355.969424765576	135.837546186203
1043	1043	672.236197640843	555.827795859659	361.375657646308	128.732015117353
1044	1044	671.60248679874	529.816680499945	361.409803668904	133.118485181687
1045	1045	675.226908783312	540.486237883303	331.500992180391	133.408468812072
1046	1046	673.161952479881	517.579306368878	351.925279235301	129.804989218993
1047	1047	671.208672999692	521.670635368801	333.254751419031	133.84148158748
1048	1048	671.38529746587	554.292603946944	345.904959654387	128.389549626174
1049	1049	671.551137006068	508.327044078654	342.419575572874	134.629476112328
1050	1050	670.150680094692	499.693334175896	344.837590192791	135.256501440057
1051	1051	671.844927443837	490.923980015493	344.261184685696	130.382202631622
1052	1052	673.197635947384	513.047332424633	353.044435432532	127.216227417486
1053	1053	671.276439504783	501.104379651623	337.821481332671	131.902520325736
1054	1054	675.405365849029	506.588995314197	334.167832599994	131.26999151628
1055	1055	667.353264942352	523.674274651444	351.841626201145	132.616244296652
1056	1056	670.62597959646	521.01189587389	336.130458630089	127.826040879974
1057	1057	665.108956806823	514.914094866433	354.365146956192	131.252443483637
1058	1058	672.770886689329	518.686303836777	349.150851125267	130.665221480303
1059	1059	671.891720285135	504.503385811244	340.926931334889	130.345870298457
1060	1060	668.903239744054	545.543947225335	353.62369824539	131.095227706685
1061	1061	667.081626005952	528.009623310214	341.192462687368	132.03678493039
1062	1062	675.859982752316	522.703484434234	354.432599123475	130.000190002282
1063	1063	669.195143494933	525.25860365465	342.907947262066	127.466183177874
1064	1064	672.568486132654	513.401106561065	371.77683506668	126.097715963702
1065	1065	674.255164304699	521.730336031619	347.936662064533	135.162465756649
1066	1066	672.236126525207	529.156609030667	313.719528602894	132.23324799743
1067	1067	669.772480359842	520.196224418112	338.493464345912	128.120405468443
1068	1068	668.931653218895	531.530121201175	357.40351399434	130.284061028374
1069	1069	670.608212627058	518.542150978312	355.043167812795	128.827640176202
1070	1070	673.165443043198	551.558049949883	356.283287061304	131.256935255187
1071	1071	669.53114601289	533.83389399872	353.767467192994	131.385544883983
1072	1072	671.086200912811	530.720804297019	363.949064146597	127.841990029316
1073	1073	670.121742715985	532.555703841883	325.960785462051	130.363237605736
1074	1074	670.894732217855	506.874947856847	330.597702436072	129.933139960308
1075	1075	674.449474340745	507.132465969704	331.169724300949	129.793796092711
1076	1076	669.390188760519	544.621790228227	325.006664018335	128.007214320705
1077	1077	666.472154258878	529.224096179375	334.441202544518	134.516848337126
1078	1078	676.891754094567	516.417790430245	333.850945011047	130.273381410615
1079	1079	670.991243816963	502.414518920553	312.398926963473	127.885693846622
1080	1080	671.731212739368	517.536265975945	328.145593079161	132.564590339858
1081	1081	674.839774606294	548.076202289362	317.213874299353	130.969844012796
1082	1082	671.300411536788	519.342497864975	344.38495885459	130.772992837839
1083	1083	668.212569778558	527.508964078867	349.531568452975	132.343481298783
1084	1084	667.320356940477	539.187427573982	347.902006861994	132.733073315252
1085	1085	672.636349217552	515.360297458303	330.819240111935	131.999364814923
1086	1086	669.535474407114	525.006152491424	340.044355137451	132.948244476124
1087	1087	667.582512074111	526.412597581958	312.571012919553	126.873601390141
1088	1088	676.722218909205	513.779832143524	364.114394751507	131.537282202456
1089	1089	672.521791972537	509.892650826058	343.249880315825	130.161994912599
1090	1090	674.607723743437	515.403177588572	336.352433751849	131.150353561437
1091	1091	676.000408896509	490.052828106956	322.314376976402	127.481667752325
1092	1092	669.760165789131	520.958761645658	323.840751952373	131.537413782888
1093	1093	674.574254050435	540.644350471285	347.669140489501	133.395839892023
1094	1094	665.535794507377	518.58739417505	318.942288025122	128.810195122469
1095	1095	667.348743764683	511.911212347823	345.519339104809	128.411361353592
1096	1096	671.181469822507	516.0901648745	329.636727474632	129.957054225407
1097	1097	672.237796642822	507.076421037094	342.551016483113	133.318235920369
1098	1098	668.570784718463	539.337381064738	339.591439116667	135.997967027678
1099	1099	665.055080250433	520.184138057036	323.017518135905	129.511702207511
1100	1100	671.880486530077	494.334994257623	385.590822925821	131.032728012624
1101	1101	674.667646077378	567.05825382116	326.073878382878	130.555383601012
1102	1102	668.154608961536	535.068790993821	346.694981178502	132.086204487584
1103	1103	674.49462175666	531.397890043835	354.948159097711	128.431917305324
1104	1104	671.82717809379	539.424126852705	313.812250693416	127.824216186898
1105	1105	675.539019561761	522.729718920631	361.850069817016	131.462629166767
1106	1106	666.995829123736	517.716083985198	338.817730247629	131.286579817525
1107	1107	671.477975569676	531.919795754585	321.499706906053	130.61972070006
1108	1108	670.775581578637	514.000958950088	355.841378203877	128.861436701214
1109	1109	671.2700215867	513.441031106834	344.79350071645	130.783140713249
1110	1110	673.75223313416	519.940306095439	353.153664306067	132.783764163718
1111	1111	674.84425487674	499.950493876017	349.323033331868	132.640702653406
1112	1112	667.468759694308	508.45095501557	348.194131278865	128.092863895318
1113	1113	670.404028599741	520.41109129905	359.123887361432	128.568940353804
1114	1114	676.404682517695	517.32796842725	343.737078355405	131.260956106508
1115	1115	668.233043080557	524.424897836856	352.366374878744	124.6446490329
1116	1116	673.493024032132	495.18639135988	351.872403801387	129.134025402292
1117	1117	670.149507158479	538.88523782403	363.007457949967	125.682732618804
1118	1118	674.907926226952	516.218137232389	344.00642732498	128.889689728051
1119	1119	675.088506374352	526.635001720444	352.605479551594	135.981536292026
1120	1120	673.305230676807	496.328158953865	359.388950927442	125.189137032825
1121	1121	666.184520035406	532.300416093969	342.614278503036	138.373424383584
1122	1122	672.17369935388	549.092963637445	354.543696537259	131.758532789068
1123	1123	673.251177437156	510.146556372244	336.147874541886	135.839632625987
1124	1124	673.298580215236	525.99646182891	349.580318591486	126.171404625763
1125	1125	671.505602169637	486.6708923832	347.145415927172	130.416219653501
1126	1126	674.373030903684	552.109771182743	362.409632276875	129.549141327342
1127	1127	668.802128459355	531.459886555959	354.520652309394	133.776320617487
1128	1128	669.715395597218	516.769887430995	343.972695009733	127.971545348867
1129	1129	669.969611260542	533.610241457843	334.280062132883	128.565398428792
1130	1130	669.509368238992	523.094608509978	351.536215512338	131.052799587025
1131	1131	669.399655529738	507.009055270168	362.849107030987	130.391779972719
1132	1132	673.908351076412	500.608449869837	337.186647989698	130.434974926993
1133	1133	666.931042326624	526.677612112196	346.054620383404	135.116350767416
1134	1134	671.262608895059	492.572962657478	330.872823223072	131.355249688868
1135	1135	674.023789190089	519.292007201787	360.23174383066	127.213666675611
1136	1136	671.510554991163	530.113098795226	346.764358211745	132.052570229467
1137	1137	671.715959541031	511.151709508362	344.83277077379	132.440985217444
1138	1138	668.037293629611	549.684539603629	357.576603154636	124.061143861997
1139	1139	677.564615735532	504.386988826589	312.181051295094	128.974036675063
1140	1140	670.869651902517	514.908657879854	345.813184470964	127.421279376198
1141	1141	672.096868431474	500.840340440669	357.6829408849	133.697649067356
1142	1142	670.370521222237	563.561105701607	336.507502502909	130.887002550046
1143	1143	675.231403016092	518.590695446163	352.033889952518	133.929739026194
1144	1144	671.173742163215	537.392738636206	339.112728056249	127.103193301164
1145	1145	676.626310395912	488.667061407465	365.880891812787	134.227644672674
1146	1146	671.025570055042	526.9893336941	358.5150898286	131.947785826327
1147	1147	673.468668009091	518.908116150991	339.622877403816	130.013922375369
1148	1148	674.467155560702	565.802705614053	359.057761587342	132.679915038037
1149	1149	673.184436971765	545.281616542433	361.530396524067	131.754576160309
1150	1150	668.066248688703	541.420311067953	361.814110373463	131.694357024331
1151	1151	671.475077282007	536.715359617278	331.718421861461	131.351923595981
1152	1152	672.795177233241	517.265294888121	351.377246496148	129.936265769222
1153	1153	668.438147698327	550.641417710409	320.305603350355	131.346742547492
1154	1154	673.012779596758	502.762887615062	339.157573501906	131.108627421173
1155	1155	677.949724573489	538.070342541255	338.234697972957	132.799334453389
1156	1156	667.52550949828	544.031305507152	313.414794477486	131.721620141742
1157	1157	666.131644864419	525.239231702175	338.748461258284	128.70732268075
1158	1158	674.100084448195	515.458988387932	385.911777648774	136.123360483439
1159	1159	668.45910903034	512.31101082305	343.286620186237	129.126196048683
1160	1160	674.447245200305	520.566085825045	344.93113345046	131.666338987041
1161	1161	670.440406953526	479.379152848959	368.734081133647	132.530450597249
1162	1162	667.516102220459	525.320274928158	350.219989072074	131.474872538118
1163	1163	669.55454199628	497.830528670681	359.459691662279	130.946688748973
1164	1164	670.272212362979	539.962023909942	360.61711854607	131.158437241001
1165	1165	668.896332887635	547.226623960874	332.322510902099	131.380536529474
1166	1166	673.692101114596	538.398673399601	339.14850088083	131.429677139428
1167	1167	671.426883701413	513.156927364899	326.806009110585	129.068483202699
1168	1168	671.154782384583	528.310071712584	331.544967032267	132.132171747848
1169	1169	672.06790416186	536.800185233322	336.072642936185	131.400040257673
1170	1170	673.271586453281	524.982332240157	349.261706348467	134.077248184475
1171	1171	672.584588318467	542.230213327148	387.489307301173	137.072957344698
1172	1172	674.506159175259	491.012273330485	354.527676326879	132.802470728123
1173	1173	669.822255637148	534.521425340759	347.520086847611	130.937116312977
1174	1174	675.400615067151	524.046299762305	344.95684431716	126.97415436906
1175	1175	676.038113924905	516.051506159244	337.961271577344	129.107673616234
1176	1176	667.723907678931	548.24714992992	343.234491354349	129.322538907014
1177	1177	670.730429063888	524.884351030092	322.302764104495	128.072760079562
1178	1178	672.995700533395	512.387059866432	345.364062361625	130.549023045458
1179	1179	677.122616016771	532.876230409755	348.946685121078	130.230892462612
1180	1180	672.200100086388	519.090473110245	340.238652766234	129.272102174851
1181	1181	674.911664958928	533.472413395435	338.806659996339	127.051750024023
1182	1182	668.863019519453	513.224716307727	341.031388052175	133.217470368579
1183	1183	675.305787259478	541.915108391706	341.102928655514	126.951849699148
1184	1184	670.515878132985	531.593542604579	341.624699918198	132.565108202095
1185	1185	664.319584885161	498.98415818993	345.534667205971	131.373638162718
1186	1186	666.461403837975	540.235307458665	324.013404833786	130.018082037918
1187	1187	674.16984088108	511.860209848021	342.583354781496	128.895333297423
1188	1188	668.4022924009	536.365812648642	361.527320861426	133.275474133411
1189	1189	666.909978703989	526.714302152524	330.610741566862	136.752445812192
1190	1190	672.389996920207	525.264460189862	346.612251587069	136.114552175714
1191	1191	669.065290359023	518.483471924378	324.077449236363	133.808596824201
1192	1192	669.448524834896	555.191207544908	358.87293665869	134.009222465007
1193	1193	666.024585697591	527.599905888973	343.894556192674	128.208168874318
1194	1194	671.834015108812	530.998119807069	361.6351888317	134.984293551768
1195	1195	668.172734980768	531.455668243626	363.747425658371	134.591268190156
1196	1196	676.019988264546	522.844247400886	340.46498689058	127.688347343025
1197	1197	666.231235299201	528.692571185055	337.913598041802	130.731960980694
1198	1198	674.455557656527	498.987278029328	318.716820815209	132.713259058767
1199	1199	672.730836930877	501.785397136214	340.026344343405	132.187251084979
1200	1200	670.560144893967	521.963565651172	361.478606708028	133.22489940199
1201	1201	671.179628582063	508.199307067672	350.455858909849	135.005947189789
1202	1202	670.977381070334	514.239331103156	348.311396326153	130.975119647526
1203	1203	676.527017368588	536.455070198413	332.939091497412	131.556122418881
1204	1204	673.368022453997	522.050308268036	311.625687572331	129.791232380832
1205	1205	673.332588379906	550.938187534108	352.338442655365	133.421584614158
1206	1206	671.652556351832	506.330343899215	306.381246428599	130.34338271236
1207	1207	672.27170073046	500.67034628639	316.75517782459	130.34377728147
1208	1208	666.539677627503	533.512092272095	355.205728592346	129.311706917409
1209	1209	669.885384303274	548.217033184368	368.001009431264	128.779868359849
1210	1210	670.814916883319	518.790204373944	353.783398161237	128.606730461304
1211	1211	669.403532448402	545.868275246005	390.750679371914	134.608618778996
1212	1212	673.939554935445	525.14611733761	321.572274976076	131.072768430929
1213	1213	673.047436567264	522.135551334585	355.373110494957	126.689969523321
1214	1214	671.592872327947	518.295715863888	332.118426409608	126.290443360507
1215	1215	667.216252466941	546.048052113238	315.675375060977	130.920017795473
1216	1216	670.686495828545	532.922803475686	366.611408166467	130.346420857501
1217	1217	667.681176822505	537.895188276082	330.949086935497	133.414289192311
1218	1218	670.780317985914	527.064606972813	330.157952589612	131.791423379529
1219	1219	670.275415768399	537.100331005057	329.346082643788	137.997631269515
1220	1220	670.925351788091	527.790742271868	344.354683470198	134.29670047274
1221	1221	670.851626049076	510.391389624532	351.398014505512	128.926239398124
1222	1222	671.353588826264	523.603274403154	371.609619664149	130.770702088895
1223	1223	670.197495204584	547.724255163127	354.801379163247	133.542950041921
1224	1224	670.538803999387	503.627138888782	311.137173035026	125.24564202648
1225	1225	663.77141991626	518.333439626041	331.764922158101	135.460870990808
1226	1226	674.480757874355	535.099567266292	331.483152877364	135.070025069979
1227	1227	669.498473712152	527.400311401214	388.712452312936	130.101367342273
1228	1228	669.362165000118	491.332700962701	373.504780406383	132.285310185222
1229	1229	673.709042964013	492.397751153694	325.896497489637	127.059373858748
1230	1230	674.141154867959	529.227308686149	352.257459106615	129.142501447795
1231	1231	669.842797974717	522.236117904134	328.927292387731	127.923619113133
1232	1232	668.722848696216	524.994743240462	326.485110778548	139.226978417084
1233	1233	669.693305499259	535.255902525793	332.337930574449	131.846558264755
1234	1234	669.661856038532	546.804799139933	317.933462672103	132.875604252018
1235	1235	671.136686015698	499.626976883367	301.835950529842	134.383142229052
1236	1236	671.134377984023	579.65750647832	362.323635013511	132.178055022827
1237	1237	671.097602054673	498.178890611181	356.674320613693	129.126957775015
1238	1238	672.067989366086	536.861709691729	320.616421666255	133.666570631678
1239	1239	675.826536261503	521.160657649503	348.847544837379	129.33512555101
1240	1240	674.116566223195	534.455732978895	336.958190756799	131.791222421189
1241	1241	673.465650192544	543.252015718132	343.444940888114	131.836230239026
1242	1242	673.359446569255	515.843533006628	345.53009122788	137.737091006982
1243	1243	670.574496112233	521.035763526791	336.467250539508	128.22189025132
1244	1244	670.308701358204	512.664866525484	369.27008921958	128.855485134294
1245	1245	671.305507468399	552.954963207984	330.569056465562	131.70844505355
1246	1246	670.423350740017	510.495975746858	352.852981450255	132.952762119579
1247	1247	673.354985156219	516.340565013424	344.897760951952	132.939772853116
1248	1248	671.694041090925	521.242047110141	355.195340937768	130.882008111312
1249	1249	671.558698719113	525.597979582193	345.209546302283	129.99644842154
1250	1250	670.300050227449	531.517027601825	360.701510399616	130.626920158589
1251	1251	675.184772125855	540.05771881631	341.762730416381	133.146767132353
1252	1252	670.379103206577	520.728098384532	352.141356920866	127.299149524127
1253	1253	672.959129175793	556.159911185217	349.397334449585	130.708779731629
1254	1254	670.617624260118	517.116358653252	369.397938839003	131.675529746897
1255	1255	669.981044781542	509.571965357875	362.760085457694	125.507188738618
1256	1256	670.091774556693	511.382548050872	347.373266816393	136.830935993348
1257	1257	674.840619039404	502.909860002162	335.664957711314	130.177758839476
1258	1258	669.299001897673	529.458624111146	354.283324346041	134.548702090649
1259	1259	670.897785765348	532.224661368431	326.44863152237	132.254426707551
1260	1260	666.452309563886	516.945766940981	338.067158988141	134.062853339631
1261	1261	668.992825286306	537.502566635258	360.355689661052	134.187311578652
1262	1262	674.577599768912	563.818207544032	346.69452489963	133.145209577323
1263	1263	672.687312425976	510.550118674573	367.769906669906	131.990206768461
1264	1264	666.308351975764	528.306339798649	344.311607566717	132.085514088113
1265	1265	675.584588030897	533.966524864993	346.435738732277	130.82770502857
1266	1266	674.32366853142	528.290183341713	365.583322360638	133.022517458081
1267	1267	668.438976476598	510.64450180675	363.521752481914	132.300826596336
1268	1268	674.266168841501	549.495713264396	343.476874232571	129.778833587635
1269	1269	670.950424425754	544.108728103838	352.911152334313	130.648416723592
1270	1270	677.077551367769	532.47752366292	376.874594948294	130.143518274035
1271	1271	674.633009900225	517.89600535475	333.024089195594	123.375471401343
1272	1272	676.692416908404	529.227879706225	352.460023727711	129.97879638965
1273	1273	665.808280985557	522.820946182434	337.680170109253	127.644491145276
1274	1274	678.030996344831	489.693846051058	346.862007385602	129.328473790308
1275	1275	672.544130605028	513.313172914381	342.671737829789	131.62624816744
1276	1276	675.050350857673	510.219698722425	317.871696503937	127.304953180721
1277	1277	670.612639460052	494.060410569818	340.073865403449	130.051029813549
1278	1278	669.202389405558	514.914228497414	365.630891098959	128.981378386762
1279	1279	668.023906067245	509.498139049559	352.323379300768	134.115900818804
1280	1280	674.557134963072	532.841614832367	360.333622096245	131.911683696457
1281	1281	668.083598646143	542.265928996115	351.451202796214	133.528710636708
1282	1282	668.059436841897	536.356060200953	369.384789946651	132.087570547984
1283	1283	669.506397378858	508.567654933304	345.257892927274	131.116657760881
1284	1284	667.362758339438	527.728200172992	353.735624896866	131.180603658876
1285	1285	673.725449108559	526.567034021621	319.021655408427	131.929987885048
1286	1286	673.873332149174	543.60401708317	337.52017925837	133.65057803378
1287	1287	670.213455592164	493.176694235392	343.184871733129	129.217654993936
1288	1288	671.773493400604	514.830789439328	336.292202270126	129.888999440071
1289	1289	669.186049374895	522.296378592421	344.915164152285	128.418159046545
1290	1290	670.81352321011	532.549960816941	348.764819401578	127.046987238242
1291	1291	673.553525096178	546.93692570786	339.410310281689	128.751568368794
1292	1292	671.086193673028	518.529406094294	334.115604872304	127.665328879215
1293	1293	675.092821359081	528.531643868187	318.678662814474	133.654913208906
1294	1294	677.527956137026	476.447868376497	322.089226475902	135.350681165725
1295	1295	677.126734350043	529.849811744831	310.602229954025	128.294051815935
1296	1296	663.676503227001	530.299830085799	339.085003353392	132.840833853395
1297	1297	674.350857338229	514.376316420426	330.698080231922	135.929160588861
1298	1298	672.055950505596	545.027011656915	349.530006290077	130.719566637319
1299	1299	673.915026535224	521.286890316991	355.064857125754	130.167380267038
1300	1300	674.610705471976	519.05176648134	356.921349044381	131.18629964438
1301	1301	668.904194320414	525.840909971795	347.637199628337	132.194989113155
1302	1302	666.560074074236	547.46656358034	343.062671065611	132.120570684912
1303	1303	668.320870645234	486.616096000541	365.666012502475	131.430659994401
1304	1304	661.648397111605	516.569675355034	323.368526190197	128.368967275517
1305	1305	674.561574638946	527.002732230442	312.870080287371	138.95642802742
1306	1306	675.88724896009	523.92890957181	349.021868867612	128.312284658114
1307	1307	676.645774024267	522.359665935838	348.865912058736	129.408763117735
1308	1308	670.363743342843	558.01187899184	347.39940496048	127.75860344571
1309	1309	673.228989282764	496.549268446213	344.894876631884	132.912658933312
1310	1310	676.463913522081	499.331059003052	326.284967224907	135.181033286075
1311	1311	673.240599570012	494.665691033938	373.128682678993	134.649448408752
1312	1312	679.103925355609	534.150855977194	359.259340059888	134.794011585166
1313	1313	669.235752740763	506.25582966644	328.279016710109	124.757379093279
1314	1314	666.982011005069	526.938959394518	355.546815675833	134.077601382286
1315	1315	673.555587281546	520.079465055639	344.453321129257	132.287086585041
1316	1316	676.16940674367	513.244987653491	325.860734628654	131.06619554775
1317	1317	667.920509436224	517.694189379089	335.460698324159	130.124609301394
1318	1318	674.154676685411	533.196119905113	358.724230757095	128.795817215244
1319	1319	668.627003048968	481.432279885995	353.699680050798	132.309339466288
1320	1320	668.028819729032	531.800445601021	332.803667462099	129.420600982387
1321	1321	675.844403219012	533.87944073821	351.09709776161	129.387599197484
1322	1322	674.60669305058	498.755867448106	357.64009518327	131.830270362533
1323	1323	666.270252244733	534.934194441054	366.925177376343	127.251760159182
1324	1324	667.496879114681	510.754505712203	344.352877453859	131.572845094169
1325	1325	668.842160841969	528.382610933064	354.360378162735	127.836661144577
1326	1326	675.595429290725	525.637893167916	354.022066269297	133.683142899535
1327	1327	675.694311871355	528.633026179228	336.832728277422	137.131153969333
1328	1328	669.526923029618	525.034925474955	320.102581793772	132.089987453251
1329	1329	676.484028852254	529.485041078625	357.815189945985	132.505343920044
1330	1330	671.772859025287	540.242558950762	326.059578505537	133.736679338046
1331	1331	671.879708953917	545.735892738588	322.925399835121	133.743534505451
1332	1332	674.021243149096	502.647862487401	331.248448805887	133.417418995064
1333	1333	674.608015888878	493.031543990952	354.56503915406	134.963029819012
1334	1334	673.902646760589	523.23719878517	350.888937972362	132.917721291879
1335	1335	672.462795365322	535.31357574265	364.321448869351	133.636146341507
1336	1336	677.986027997579	531.348248096893	356.329840793884	128.665499045741
1337	1337	666.278707170939	514.64515034426	361.143049707714	131.661055733308
1338	1338	674.142433030487	499.889140870456	326.988154167245	135.829583496383
1339	1339	669.815430073484	515.966847861833	369.594312963768	131.517051444319
1340	1340	673.614825351476	521.209760694018	322.748556770299	135.483919037744
1341	1341	674.205071509653	521.858011476624	346.034622922653	125.342716088557
1342	1342	673.581887655219	533.133972006876	350.12848159898	132.137692635809
1343	1343	675.967741757147	530.097249451603	329.49735508026	130.139657933279
1344	1344	676.014258573472	527.950257657617	342.544686132815	130.740609155395
1345	1345	674.419686048288	534.794928801648	333.676922912288	131.100667662664
1346	1346	672.710555284647	516.599229905456	335.492443750772	131.634726107444
1347	1347	672.407126800955	504.145204675219	353.518249204033	134.105110433212
1348	1348	677.65826342858	502.829676527984	359.018065127195	131.116088583548
1349	1349	675.113797430958	526.749764412534	339.483913083156	126.02170440951
1350	1350	676.167165451054	522.342498842907	359.238390342312	129.415349345362
1351	1351	672.468681574762	489.138988673885	336.218275071709	130.337871935059
1352	1352	675.368048014567	545.869637803731	344.394483782812	130.627742403947
1353	1353	672.704779227807	519.762701289083	351.024882461037	126.35072999775
1354	1354	672.751281479903	539.80271167485	335.879317968309	134.884534761035
1355	1355	675.145434648114	567.372019742352	352.764351535656	135.363090839312
1356	1356	670.341791273463	524.27069396847	357.000186496407	129.997444387714
1357	1357	673.17139651647	497.448600834594	340.000789821977	130.61583221564
1358	1358	669.623028359606	496.466334530275	358.101148475693	130.184625911319
1359	1359	673.058047867132	510.670125227225	346.630419067216	129.837962133464
1360	1360	670.660947667705	533.748249821567	337.430937589269	136.017790157097
1361	1361	670.912027444621	514.888319915098	326.085740535869	136.057311867457
1362	1362	670.091368984525	517.932737415339	353.725701953538	132.023575195089
1363	1363	674.088868248527	518.510537755153	358.725112858077	133.05312171783
1364	1364	667.123172784168	531.019811019693	348.295523603943	131.835242482661
1365	1365	672.052323552647	520.305555323162	335.924033994114	128.660800497531
1366	1366	675.722590998069	504.318004082968	318.549832467252	130.231399105283
1367	1367	668.742171882053	547.397558560336	335.155859239998	131.738890442211
1368	1368	669.763298888576	516.107124254679	318.504124417247	137.499436559403
1369	1369	672.71050725903	529.042578596688	348.198208654556	128.093424509505
1370	1370	670.277093469432	513.55259616587	377.160537170314	133.900894211116
1371	1371	673.188375935151	520.78892641945	319.13755737611	129.162288425042
1372	1372	674.223429548845	514.609960252951	336.670072030875	126.374720439994
1373	1373	672.289521175322	533.979003251524	324.50023357897	133.752220597643
1374	1374	672.218121126336	533.556904410788	318.349203111877	128.622175754699
1375	1375	670.550135912036	511.693422384333	394.088135077092	131.931657141427
1376	1376	670.351951752805	499.22939453597	322.04809487178	134.516697613957
1377	1377	672.310121739954	541.152024489416	357.781640313131	131.21687946137
1378	1378	671.351600138313	536.822493397049	338.78702722832	135.552480023414
1379	1379	671.561163489101	546.013078388283	344.385001732029	132.531547645371
1380	1380	674.397842475957	484.013989748648	325.247228796328	131.117358634009
1381	1381	678.982984568898	527.510848282612	344.032811695079	130.076936842137
1382	1382	674.883704655855	502.523884066006	346.511850955919	126.436334963285
1383	1383	675.480250802372	529.720732222327	333.494840536009	128.203136796382
1384	1384	668.381249503399	489.582825064748	366.921982234488	127.950607107043
1385	1385	673.239958336152	504.766981162863	343.420162927754	130.444013927346
1386	1386	673.010395693821	506.321863578881	335.523783549955	125.741826694235
1387	1387	672.194196725263	518.09984736867	349.023466449583	127.571838320045
1388	1388	672.468534318235	528.84613591886	336.646788482336	130.569785781785
1389	1389	669.559263976452	524.80929167482	335.310362354387	135.003820267031
1390	1390	668.840392541319	511.002310359661	353.165340556583	128.807275920679
1391	1391	670.663654199558	528.348807840355	351.468410694606	130.148135677019
1392	1392	670.59321702759	504.862367512485	404.690206788595	134.439645057071
1393	1393	674.469991121808	499.577728903846	336.252464554962	128.897452518102
1394	1394	673.454560886878	507.065557076573	374.712957108543	131.310656331255
1395	1395	673.285644948186	522.810523218769	347.192969616914	135.921221026099
1396	1396	661.75748097035	535.617429569017	342.561244789942	130.279102677884
1397	1397	672.248774349019	547.358118663215	330.266640106325	132.57679126627
1398	1398	670.197476490948	515.733621518847	350.724591923956	136.557277418515
1399	1399	671.434345506599	517.64055663801	335.433118335451	132.132190423119
1400	1400	673.579768182783	534.557782425709	320.486431264664	129.751570903544
1401	1401	670.876515202976	501.146683379074	349.732559442942	128.908105927491
1402	1402	676.652153992021	498.453797521332	338.783595410715	127.744703308353
1403	1403	670.746738425981	506.714983570098	360.394308221564	130.415285845067
1404	1404	669.290665944231	532.584363196584	306.498289414736	134.458982809765
1405	1405	675.04928428148	504.004960090647	315.568563357837	132.769232551915
1406	1406	673.781849711195	532.287758294392	355.856810081525	132.66013155626
1407	1407	675.113854232123	533.647479595465	350.695675077714	124.238303453226
1408	1408	673.692494159287	543.31951128751	361.526055062481	129.070488072473
1409	1409	669.9319987148	508.943405955618	348.673929875952	131.387053001589
1410	1410	673.468970202363	538.627281804372	326.605795489361	129.683832484915
1411	1411	673.716595681091	522.611692971978	357.568068640329	137.768678931893
1412	1412	679.179636132186	504.944090155383	393.218018474778	132.98217544236
1413	1413	670.845056521883	547.444069586908	334.364948788844	132.638477641863
1414	1414	672.149077224768	533.557651208079	332.285852504329	129.618018507037
1415	1415	673.335133376536	536.237650718637	348.003258993864	126.668336552166
1416	1416	668.847041879193	512.944764907414	373.148304620409	129.588984883406
1417	1417	674.599953215576	519.48253896729	318.916460457292	127.252408644473
1418	1418	669.605143367756	510.807993726065	298.9126090866	130.611769293008
1419	1419	671.969070456444	485.757124449224	323.720966664314	132.687336158864
1420	1420	676.095305651982	541.720933771286	347.776712549197	135.390760895478
1421	1421	672.716388617776	516.534199008461	318.144125664099	137.800294581684
1422	1422	670.395867120786	498.102186961635	324.850110364541	125.973393021553
1423	1423	673.116886560454	521.757512322464	353.954687118421	133.281009048731
1424	1424	671.381355478112	501.838403711724	359.213409640942	132.923667768879
1425	1425	669.944119215773	523.96784756769	311.779700807618	133.713332198267
1426	1426	667.878682173888	538.137975350488	342.143149123427	128.028008850156
1427	1427	675.210046953266	531.140826915712	338.807519428245	129.000163403576
1428	1428	671.801119398201	512.614856627554	338.99744203253	131.494942903109
1429	1429	672.219361824699	497.494762334669	348.833950770374	135.398022427682
1430	1430	675.729307016873	537.705151735138	339.673295473879	132.096719426693
1431	1431	667.0464933797	536.322777938933	337.884847201343	125.470373299653
1432	1432	670.328095167555	511.178571411553	353.929454921682	127.090613804709
1433	1433	672.238895605128	534.109415434492	335.948027192789	126.653434484538
1434	1434	673.707961566791	535.609487971902	326.119125429312	131.776578497827
1435	1435	675.239454724963	510.715558386993	348.08523572461	130.644752918554
1436	1436	673.569293428253	544.552722519772	312.406436798253	132.229192193978
1437	1437	671.046145333124	523.434310304221	339.372687086008	125.787727729841
1438	1438	665.932863660012	521.356625111339	358.226511547861	129.187863244283
1439	1439	669.4551835763	533.379437444425	337.278778847116	133.150165074736
1440	1440	667.529335724905	521.544950811718	348.903570808429	132.148528824954
1441	1441	672.458469732332	506.45530960418	345.309306421911	134.657661169161
1442	1442	664.54504166805	500.10347425522	365.264103637129	129.87340502841
1443	1443	677.487403568442	539.957658884221	343.869340916032	129.054352045762
1444	1444	675.694128827497	498.882584480185	328.944877615991	136.120945873856
1445	1445	672.393975373663	487.206318611691	373.19336076706	132.954640263184
1446	1446	675.102294804341	554.509453016304	332.700165395223	130.076930290298
1447	1447	674.148595639679	533.977193561952	348.509916798118	127.647016866563
1448	1448	674.862461245184	527.521069879838	326.457233107688	130.000303025056
1449	1449	677.478117260632	527.150748198781	327.760227314834	132.253293815646
1450	1450	669.168271250291	529.692775318809	333.196304934217	134.01260495967
1451	1451	671.276262796626	522.754342047877	349.571346252712	128.058849860152
1452	1452	672.204563173496	544.97073545282	322.849625639094	133.371210198561
1453	1453	674.408301911425	524.345582731708	343.987827562167	129.802364251669
1454	1454	674.170871595367	544.262773469885	331.29677156297	133.042175962772
1455	1455	668.157671139438	510.752624160282	314.451819963615	128.905849789397
1456	1456	668.281537453067	558.076874293139	358.30617292905	133.782804265405
1457	1457	673.067618304727	520.869891318611	355.656038434595	128.096348052817
1458	1458	671.518010455881	509.035144135789	396.834872382025	132.012975355835
1459	1459	675.672534799235	521.425104517137	358.452994959955	129.425071195331
1460	1460	671.915355646353	525.818946355502	380.381756415572	134.895979986133
1461	1461	672.070388937921	543.514752317735	356.290668885868	132.06356048711
1462	1462	667.837591008875	509.312971858546	325.220387012176	128.201343388759
1463	1463	669.38319499609	531.925289796665	374.940124947001	132.386162150813
1464	1464	675.016203184585	510.568519840341	370.059862422685	129.928286517394
1465	1465	675.79511465548	494.450787844713	365.188065344931	130.517625656798
1466	1466	668.353636856038	527.878486425721	336.768260606392	130.993395712309
1467	1467	671.978159032844	528.46985930593	338.305016551248	130.401937627364
1468	1468	667.140280463498	510.974461268795	338.296452145144	131.685975745333
1469	1469	669.419212929467	519.389760306636	345.273783168162	135.474825262833
1470	1470	675.974312846265	527.373782871975	341.661831655944	135.49838602644
1471	1471	667.630233887256	548.177573951478	329.41939127521	132.632848905749
1472	1472	669.729318188376	535.227093764996	334.418743479012	130.554774481695
1473	1473	684.433594451452	498.682385937351	342.793665542615	130.201907193237
1474	1474	670.381877804553	533.72101153327	331.325335208387	132.329964106708
1475	1475	668.575357815178	514.885843607538	370.976471672016	133.550109829519
1476	1476	669.286474183748	509.308802975757	342.182754841427	127.224144433638
1477	1477	672.046322361038	548.941649938188	388.420452833515	132.530528482173
1478	1478	678.164801227348	541.166128979708	319.690210774525	127.702325046465
1479	1479	674.619810553275	521.715739242335	340.2813819551	130.674566959546
1480	1480	675.315913154974	522.753081232524	334.41179121391	133.798703915822
1481	1481	675.242580582769	538.685400041723	348.186978086133	132.43736312329
1482	1482	668.139978907343	524.77672409533	370.601782041454	129.655134064516
1483	1483	671.831273182108	520.75580434622	323.562283517851	136.929295546731
1484	1484	670.024597171241	532.644840657874	330.726834365025	132.391663334047
1485	1485	672.789254480246	565.657899561404	343.434480868352	132.506778203606
1486	1486	671.940412058024	552.41768477417	334.531103261859	135.345901071516
1487	1487	667.288040787174	534.360362658538	351.512209519818	132.07484426285
1488	1488	674.737768475342	547.653861462553	348.322441258202	135.624940174555
1489	1489	672.216948240329	521.431074689829	373.109270570096	126.841641631483
1490	1490	673.184392685502	506.771902235184	374.212020854657	129.655821384611
1491	1491	668.116118591301	509.365797977745	371.042833602524	128.4905615833
1492	1492	674.255683992122	524.055298825835	324.729462726554	131.378179409813
1493	1493	674.227254101254	550.904554821532	349.311788781584	130.640030482936
1494	1494	669.833239249113	524.220207389083	348.345038085083	130.152894242368
1495	1495	669.913029463003	507.323650865618	348.454269300587	132.565465803613
1496	1496	676.90902516038	511.813722069653	337.367706879671	129.687512560227
1497	1497	666.181084567253	529.940290791368	358.617763529296	130.477723656347
1498	1498	678.39848333838	497.297304275306	325.766000916241	132.054315761271
1499	1499	672.414448467588	535.518710157496	342.030828966842	131.059777180513
1500	1500	671.084541170244	503.431228855043	350.870214446898	131.79456001225
1501	1501	672.621313800228	482.067237634222	315.566758705082	129.227096378843
1502	1502	670.67124620503	504.801586539014	318.938169621597	131.271780358647
1503	1503	675.377952430652	524.810925478038	366.89068362615	137.698014790718
1504	1504	666.792418289413	559.922439712194	318.202877315953	134.741977102694
1505	1505	673.656077615249	515.817407642705	332.003915005765	137.206257104456
1506	1506	667.603034964998	527.711317346067	333.193248041391	126.978325850044
1507	1507	673.925219045778	554.372439287449	361.615620245014	128.762721643564
1508	1508	673.572817597165	535.552039347888	351.634675576245	129.742456772381
1509	1509	671.619738369382	496.616419461432	343.229856852842	125.080760492454
1510	1510	671.419146657148	515.873123610034	350.625463111474	135.349430399177
1511	1511	676.925632797418	518.652716613488	368.226064857388	133.586603426431
1512	1512	670.443915502561	524.600269538951	358.337550343491	129.722974151459
1513	1513	670.112138498243	522.998832767337	346.86105698048	132.051203917799
1514	1514	675.266754274518	483.591352988882	363.358852078999	135.190900917547
1515	1515	670.454863662096	561.303390456997	354.425681570361	131.871193814247
1516	1516	671.042756766932	517.504577465968	352.476153760615	128.568115467659
1517	1517	666.57659829882	511.42752715196	340.927922782441	125.774085163621
1518	1518	673.761072921655	533.43371517995	309.57869983004	128.102891664587
1519	1519	670.782453077294	511.971182643972	339.426352513409	127.366512986901
1520	1520	672.009781528	512.098314458804	360.083511620631	133.971194273321
1521	1521	670.222692271055	506.489493827278	328.937594423582	131.55381829492
1522	1522	670.052044460848	528.807346970473	357.262642904101	130.217905248212
1523	1523	671.312237095874	515.35085310302	370.86430029085	134.279986376463
1524	1524	671.769715048535	519.518164522266	318.524979038693	126.559558818955
1525	1525	671.182944812381	504.926205516788	360.931016138693	132.066667911928
1526	1526	671.372696068752	520.105704844739	331.946613839573	130.38580644537
1527	1527	670.572894467957	533.867867406679	354.467039098564	130.571382209773
1528	1528	671.576399921009	507.950896739451	347.007359200008	130.680527549206
1529	1529	669.936540283426	542.622512516483	371.716130803425	133.721336925577
1530	1530	672.833138506125	521.310093358088	304.525706152939	129.938409742416
1531	1531	669.039574088078	511.995825681308	359.499459629172	130.561347074266
1532	1532	674.446066182857	532.053242125862	347.578371285325	128.665058391713
1533	1533	676.983155396654	495.277457364054	334.453143063685	132.898024532964
1534	1534	672.042055182378	540.293018529259	336.368233216755	132.791156005071
1535	1535	677.219088747021	520.098787304093	342.146240650486	136.94445318166
1536	1536	673.574068463846	516.450626252527	382.723396490417	131.118312203693
1537	1537	671.516538024828	547.413850777791	332.929154895899	131.222393281108
1538	1538	671.503079251606	516.53073794024	330.051110827981	132.494267921999
1539	1539	674.096202444554	543.440317529603	374.68165924459	133.110137486191
1540	1540	670.919244021859	509.972061892245	354.376775597599	133.029695826846
1541	1541	667.773132104437	505.874413994596	367.109827697054	131.712482692069
1542	1542	674.379208445173	502.797940733665	334.341110598137	127.541323199153
1543	1543	668.884527314302	506.41138857974	341.420079989886	130.869241671251
1544	1544	672.494620493427	503.46655396112	368.139777871755	138.208138049083
1545	1545	676.790501618641	473.75608227352	352.106145605833	128.408526671483
1546	1546	672.409718448697	537.565921491746	350.121550688305	128.768982257443
1547	1547	666.964535621688	526.932864142316	312.542914652003	135.26680808606
1548	1548	673.471861366036	525.618900669433	344.284619734118	132.016589295589
1549	1549	674.468021285168	503.660863433433	340.226886403453	131.872041953126
1550	1550	670.393392093035	520.869349590139	330.261339622442	126.693132434624
1551	1551	671.013164292362	541.651529815782	350.166656974119	135.59705004536
1552	1552	669.472683448142	549.285274914114	343.489023643596	132.182834320669
1553	1553	669.561451600859	498.130136661513	363.393263439825	129.490043244393
1554	1554	670.770263365781	497.322485223319	353.611962975931	133.043418113929
1555	1555	672.991259715174	534.467354817356	335.654363508314	129.042863809833
1556	1556	670.449851015649	539.812938672307	339.062228117731	132.673423636436
1557	1557	675.99510965364	500.031560800971	364.595906826538	131.917587656372
1558	1558	676.368640223156	520.330520245835	362.768927860655	133.854037449483
1559	1559	672.978080794909	497.752716528586	344.312302863175	130.644116653252
1560	1560	670.464436323094	528.386224713334	344.559477981448	126.056236573515
1561	1561	674.969157628633	535.022433730354	343.827542393264	128.210172513213
1562	1562	673.084410472953	517.436931913571	305.172823494453	129.367751590512
1563	1563	671.259530015492	520.582979240047	343.01226859777	126.148685162318
1564	1564	672.323244727411	475.119590755997	334.985014272389	132.938047779109
1565	1565	670.570461422578	536.652287871299	371.353370144337	130.6016825472
1566	1566	671.794029906204	546.381489441238	358.775053093002	132.196117611286
1567	1567	671.068952160178	495.757818374737	320.946388436487	132.603024121873
1568	1568	679.186642055237	513.17528136636	375.37385681579	133.901379633204
1569	1569	667.795480992575	494.620320075781	353.099471861209	127.415320690462
1570	1570	670.131859815976	517.478283930164	395.644936025206	133.082326005356
1571	1571	669.575331279926	512.107564846108	361.912466913573	126.262725953989
1572	1572	670.301478721064	544.651962344332	323.683914114107	130.370990780826
1573	1573	673.138959949656	530.475463679724	342.549095629925	134.510466001329
1574	1574	672.142040234222	529.773935625434	317.596738853617	130.796947792162
1575	1575	672.193725644742	519.829819724338	321.024712504203	133.731658078314
1576	1576	680.925052097504	533.458029656723	353.928412013149	128.68855356537
1577	1577	671.840867475105	506.479075520995	306.80941805328	129.240436230527
1578	1578	670.446152006156	524.148165391847	321.892671146144	136.234479886747
1579	1579	674.190197539391	524.824664915933	353.313343879668	127.693434568248
1580	1580	673.33845072812	513.837656744828	338.243412635152	128.287401066736
1581	1581	672.764351331316	536.700728013586	340.857799372945	139.483926164387
1582	1582	665.613239910552	538.697920667171	351.581883598282	126.856233049903
1583	1583	672.19813360781	515.779903110829	346.912711537939	128.654646941582
1584	1584	668.16240035141	576.594905049766	365.58328594787	131.814229974947
1585	1585	671.691385754218	515.835834910872	303.872610165137	127.826743786833
1586	1586	669.403969290191	476.255222564588	354.138216069929	131.733635267016
1587	1587	674.635850242313	540.989232431066	345.322854998098	126.370980958527
1588	1588	669.785500778724	538.725633785594	343.011169932464	135.587209599842
1589	1589	675.72156448134	558.640096719704	346.48464586142	131.615981597513
1590	1590	667.508719493577	525.307740725999	334.967423555183	139.465007309138
1591	1591	674.357018064361	510.548159087583	346.440334714209	131.391703029563
1592	1592	666.80678855773	526.967310635447	348.35417593542	134.092903996867
1593	1593	673.057376960435	499.158185087195	344.437824381199	134.641844191842
1594	1594	670.73260914757	515.711187676102	367.442697068199	130.417773541996
1595	1595	670.420128988779	519.265700635624	362.689375297251	130.185437569235
1596	1596	671.081271676528	529.826389439043	365.002136182735	126.542612449753
1597	1597	669.544459029055	536.701504522137	368.485319821605	134.53628647206
1598	1598	670.806874534568	532.531524875032	327.605253576426	130.470873713095
1599	1599	668.501488764827	536.44572918051	338.207215887504	131.341913843873
1600	1600	671.045079850404	566.791544451077	345.979777840098	131.620392019993
1601	1601	668.540948745154	511.380743096369	335.021115663815	130.405658379587
1602	1602	670.317936969927	529.080881608966	355.407872204023	128.600751479489
1603	1603	672.679856025248	485.170169642114	361.099452381747	130.726839734453
1604	1604	668.466082271739	526.880886286554	340.244014333454	129.778386424794
1605	1605	674.826772354909	476.026283752284	344.018827508046	133.522861255322
1606	1606	676.307117490361	491.28291918347	356.283624849246	135.057657701129
1607	1607	670.26877713767	529.340246003644	360.665580140836	126.723008849525
1608	1608	672.049326129074	518.394362677895	340.286933663368	131.18331491065
1609	1609	672.580695516481	519.679590320694	327.154600046376	131.453169978312
1610	1610	672.43891463871	540.99336571715	369.67928945225	130.30909036929
1611	1611	669.097651191769	537.403953349022	336.047742577795	126.921005590585
1612	1612	676.366089490111	506.454883331475	361.830596790794	128.612898714392
1613	1613	672.920471586812	526.418740721722	323.319280500386	129.31936923702
1614	1614	670.532915526122	508.881190860596	356.736567732111	129.525935157615
1615	1615	671.25429697393	527.312629416559	335.688531290709	135.712944996126
1616	1616	668.917363094548	525.823329075101	343.444808606367	129.236362248605
1617	1617	667.935796725254	519.15427906731	363.229835625258	133.381505486364
1618	1618	673.866397437221	514.379763349424	336.306423002053	127.779272860262
1619	1619	668.840545157595	495.975645800828	342.689692052254	133.165412686822
1620	1620	671.261609172473	525.305821081488	351.158447049153	136.355408199437
1621	1621	671.542127732385	530.322210121361	326.09283624325	130.554778122311
1622	1622	670.093355192211	519.160458693361	356.715048052904	134.933597934066
1623	1623	672.45965864445	533.261320732525	339.114552859184	129.694644794325
1624	1624	661.680608897334	520.306469547801	338.847604980473	129.994266684871
1625	1625	668.355769235404	524.413664311637	332.507638756815	126.893401830381
1626	1626	671.103980534958	528.198192275643	326.758649675026	131.339807034235
1627	1627	673.348454589676	517.88295955614	357.291297175114	130.712153245156
1628	1628	670.884419100661	508.062578576588	324.951951603996	135.187886011085
1629	1629	674.377824765674	540.420420213598	320.458165879064	131.319668894224
1630	1630	672.451932185877	506.226400090072	320.001354398895	136.555446868004
1631	1631	675.280497802966	507.176687164512	388.317103292129	128.741142552939
1632	1632	675.605508601441	552.304233010812	344.301102521593	130.48567712298
1633	1633	674.798718400851	527.146971871878	325.149683592893	133.087732441831
1634	1634	670.533850450349	530.955306886092	320.547314850772	127.153952862959
1635	1635	669.925113317306	522.899264765781	357.586500973878	129.417728807565
1636	1636	667.981460790115	503.293252890466	338.881952534004	134.051292401691
1637	1637	665.122675514285	576.415987745732	290.60481651732	132.246194065448
1638	1638	670.073779772316	550.799153318251	333.469941132593	130.731237688509
1639	1639	665.78197805572	532.327199137077	352.475628312178	128.63062312746
1640	1640	668.587055248409	525.774912121719	351.330116260778	140.075336570215
1641	1641	673.453527031171	506.500929499359	374.246061286071	132.986353534467
1642	1642	668.252658400815	507.796335177188	366.064707717147	130.606464161819
1643	1643	673.835856664876	510.876358492474	353.49002801359	131.364285867933
1644	1644	679.441900793106	526.474919062507	350.653892090588	126.132930597531
1645	1645	672.565810566506	516.62476679483	350.792400782037	134.360567493153
1646	1646	671.170096243085	521.816457595604	349.822224349188	127.217147846377
1647	1647	666.117437620823	511.078017131739	352.513441979438	135.142420655082
1648	1648	669.260892077449	515.543295042055	321.652437468273	128.627417904337
1649	1649	669.369499891718	506.296739038752	304.930900151276	127.572760528642
1650	1650	670.225408745279	537.659744643969	357.092872818651	131.503968635605
1651	1651	676.410211117687	539.479150592207	366.497692148469	135.22861627465
1652	1652	671.854463112404	520.752364332319	353.186801231869	127.639497421279
1653	1653	668.607363638908	523.077554755952	337.505802514467	134.993492672885
1654	1654	673.832849795712	552.315612189068	353.440465497354	133.742397584135
1655	1655	672.211325718254	525.277820885911	337.692556408815	137.931298426471
1656	1656	674.261120587961	487.794669700015	358.559905060837	130.957320197902
1657	1657	674.413049819348	526.445517160361	354.628601125652	131.242912475611
1658	1658	674.573512015398	519.115036343928	336.08333419975	131.118111197449
1659	1659	674.025854299067	558.27243300031	367.735030628207	130.991380502675
1660	1660	672.763695708847	510.363198206159	333.998371627948	135.19112408569
1661	1661	674.874406002273	480.175607875252	337.561375277586	130.286087061089
1662	1662	675.097311586162	526.728096148008	327.112686334057	130.780139796987
1663	1663	670.661077842887	534.050540886426	361.47445380088	128.350166343695
1664	1664	670.6253634417	526.412447186548	316.002589616838	133.674812795301
1665	1665	671.520029047843	514.022225524494	369.097976781475	132.019141459758
1666	1666	674.592741065318	531.192698251719	320.967015702846	133.158801677197
1667	1667	672.845949524651	515.747355262333	336.61642620576	130.340547537545
1668	1668	673.642567821127	517.689261147713	339.495837694667	123.907487690328
1669	1669	667.253460743847	507.688257978592	340.112498480855	130.394185643896
1670	1670	670.388324322566	538.585663401491	351.702237182309	132.670195360627
1671	1671	672.334522593343	520.936673713054	314.081777230089	132.547739710503
1672	1672	669.968201227279	544.715835314631	368.575537815853	129.825649070994
1673	1673	674.616276633683	510.301948662585	312.01579129873	130.907263566728
1674	1674	670.140565982158	522.834605604351	331.138203910812	136.871086251212
1675	1675	677.109236395325	532.502880421552	359.802611645129	130.841803201562
1676	1676	674.8359540067	530.259116246263	329.943731552762	129.145904341515
1677	1677	672.714156259476	500.984279521553	342.86049800737	132.034351903597
1678	1678	670.518660763347	543.859144209348	350.959065719831	133.419918855473
1679	1679	673.586836823171	513.626941370282	341.726348479265	124.470486606341
1680	1680	666.042201013963	546.989327324558	350.125985067707	127.744606408297
1681	1681	670.479474621649	537.466501245138	365.969147211013	128.572806600461
1682	1682	674.301730670458	512.400051557607	350.613677929847	127.544451143555
1683	1683	672.278275967943	525.85625253807	330.910095003038	125.817977155182
1684	1684	672.766074474813	532.037609620328	338.06462341315	132.399557098974
1685	1685	679.708423730434	512.827663096054	360.461212103345	138.069853142872
1686	1686	673.225116356726	528.341265492238	337.846858521069	134.56126031972
1687	1687	667.922326508427	543.129647812997	331.336926829529	131.95016402295
1688	1688	670.604796817473	530.118106880749	338.652840102307	128.260614721048
1689	1689	671.009181225956	521.148763442724	361.027082243244	130.669641584784
1690	1690	675.775597163555	525.838656291999	343.0709160476	131.280662578605
1691	1691	665.751231639433	504.410237960315	329.596381645071	135.889472273411
1692	1692	675.612813978897	517.985240400697	354.545523096	129.766922045937
1693	1693	669.219281087817	506.229177311402	324.509911606418	136.593437583629
1694	1694	672.055683673307	540.601236993206	399.730761696836	134.099469023669
1695	1695	671.879726738004	538.514421840828	340.782401383501	133.95133082888
1696	1696	672.76610060957	519.912872774875	334.256998871142	131.627226257174
1697	1697	663.722819476935	500.611954873244	313.500471575899	130.135358190454
1698	1698	668.956731075273	518.368145732022	348.077754921168	127.942702418354
1699	1699	675.472385039731	527.693876637251	359.803043373465	131.61598494205
1700	1700	671.563319436207	535.200375572747	341.289579372171	128.155883710783
1701	1701	676.234812427599	519.740371369067	349.447850996542	131.23999961078
1702	1702	676.842741784897	521.111451138239	347.258028422796	132.399690228642
1703	1703	672.963230149819	543.933714755739	322.127315183791	129.815915227577
1704	1704	668.799601459247	510.053856151068	373.136279792665	131.514835504421
1705	1705	674.705779037093	493.901629817686	341.473824261336	126.557269323366
1706	1706	666.294522594197	517.065293568324	343.044084425589	132.69623755372
1707	1707	668.42179486665	535.088866595733	337.704568352597	134.998133173664
1708	1708	668.061092985675	491.239322574343	339.524487132061	136.065910745528
1709	1709	673.697524161997	553.524751696188	357.146862932509	128.805990557453
1710	1710	672.124575744028	534.50381920143	305.489632934569	130.34730025525
1711	1711	666.990191791614	562.767669205939	365.449946282608	128.826270874011
1712	1712	674.47204547397	497.090574509111	325.74002293795	130.957923266727
1713	1713	669.420745260207	523.582774225686	383.139599902905	132.807915670467
1714	1714	671.240504238485	522.957451973525	340.924201304865	134.116939525385
1715	1715	669.854423190622	545.637301046716	325.243568075407	137.029865284321
1716	1716	669.858565102625	549.130825134896	351.858441298011	131.51533266421
1717	1717	671.224095946066	530.48236522118	342.710263919016	136.00253774588
1718	1718	676.225704563843	496.449418687604	307.10398399976	128.530279563142
1719	1719	670.062209333308	518.296615347349	356.126559926875	130.036110535358
1720	1720	678.339810896994	545.958112952761	350.240273867154	136.85195138694
1721	1721	677.138228196983	533.527725375802	348.861386992383	122.680103820034
1722	1722	671.908831084523	550.370878582838	358.224637606406	133.715610831684
1723	1723	670.769958772095	517.016377260475	337.650760058253	132.595760790371
1724	1724	669.390754379921	516.901687072093	347.09223266591	130.201635175809
1725	1725	673.463657028873	504.256697208849	320.424546123834	134.693853214879
1726	1726	666.509511682613	519.997010249917	346.738894807534	125.029030720789
1727	1727	677.243459585239	529.658802563921	342.092493815354	129.346163117689
1728	1728	672.918530833595	529.339068655819	345.478190877339	128.433617156599
1729	1729	664.324338251791	530.228601849118	347.46000697565	131.300458408302
1730	1730	667.791383374354	556.257813467472	320.525110666299	134.572318935191
1731	1731	672.264043906349	511.271132305643	341.005630191392	126.655442990888
1732	1732	674.981029980963	519.054853208881	314.983217080177	129.892683147493
1733	1733	673.040948302154	562.139267974621	389.657056324537	133.106595526204
1734	1734	671.648902885655	529.177672564144	353.679083931559	127.359726186849
1735	1735	667.842410726636	510.075186423686	334.799972674543	133.502369612435
1736	1736	674.312158385785	532.810723532324	370.996126776527	131.255638688639
1737	1737	676.137049202525	531.862358138102	365.693536011124	129.606660400229
1738	1738	668.342340811246	541.189908718815	338.330883236178	130.510851466525
1739	1739	670.055548732172	512.560501179422	335.239087747725	134.827966897798
1740	1740	677.675067764815	561.499164659614	313.172186500406	133.466607303218
1741	1741	673.009019571252	506.841584390702	364.46475396346	134.634168355016
1742	1742	672.55951417126	530.545370031312	355.87265569298	132.620800566403
1743	1743	676.431377518139	536.029980926919	335.884915348147	129.780304223188
1744	1744	673.608054815212	495.421928313063	351.768393749168	133.865069631375
1745	1745	673.247575859378	525.367464100258	338.047584750948	133.990677301892
1746	1746	666.381340420292	488.921129072115	347.302629944527	126.90218512192
1747	1747	670.633480215461	502.106600408696	321.407977888011	129.78227324225
1748	1748	677.187298187058	513.819106381365	367.400097775771	132.29292524456
1749	1749	670.756184770835	515.734734227586	329.965417068156	125.566796512227
1750	1750	675.541292710882	547.879903227676	328.17364855747	128.407650980366
1751	1751	672.75530105208	525.643894953714	372.980399853205	129.161656707411
1752	1752	663.651914833788	553.051058315997	358.264191906247	133.435604862958
1753	1753	668.243922623255	511.33850674625	346.347759374048	132.241085752536
1754	1754	675.896819894593	509.5092123525	351.534587914738	133.563308336357
1755	1755	668.486531587311	501.436524316609	354.276737364661	131.35059747847
1756	1756	672.235344324337	509.971997605337	347.662705782105	131.542904348201
1757	1757	669.231296875409	542.278863103036	368.796813232814	131.851083318602
1758	1758	667.52640971244	516.73399532273	349.109299834598	131.290666065614
1759	1759	673.83626538485	521.387186912168	350.869515237971	135.448841089145
1760	1760	680.066294170524	537.797902085184	347.43323707284	130.179571435828
1761	1761	666.713616232583	551.207453426791	336.621705758213	133.244385830107
1762	1762	671.249660903773	498.342281831558	327.063082405959	126.874247850555
1763	1763	668.818954737508	535.730443734619	361.64506448722	127.078633171444
1764	1764	676.677572670089	524.48883119067	309.792775984595	130.964937581062
1765	1765	672.453805524798	557.867792853012	343.689478030127	129.467035146304
1766	1766	668.055147345946	522.798213684049	339.744065907599	129.671731441965
1767	1767	672.84890192348	502.009328765447	365.839634371413	134.336777401205
1768	1768	676.419969628883	511.733353380463	356.917450269669	131.04230836568
1769	1769	671.191161929514	527.855455365204	322.29890080159	132.597382390798
1770	1770	667.291473340593	506.69768838057	372.0432762024	135.277294337048
1771	1771	664.277669513815	492.441908312487	340.196661488803	128.320871331472
1772	1772	673.951311709786	537.264917589177	340.039058511481	129.611152909247
1773	1773	674.467262250954	531.008892968563	340.146461463033	132.998105449261
1774	1774	676.464002126735	538.090923568205	359.794140729769	135.732001643494
1775	1775	672.099551864952	519.904199197255	361.910571242553	130.207651546085
1776	1776	672.688699029661	514.629554919149	342.241187119096	126.952452119262
1777	1777	670.045927323027	536.463996812406	341.407824232433	135.5590801787
1778	1778	672.954602038467	539.296161781542	365.222526153078	129.496539373555
1779	1779	673.720149238465	527.060548654917	354.884750949858	128.438569453948
1780	1780	676.986039057686	526.496787509423	355.162152763468	132.905166382156
1781	1781	670.876280589033	517.592626647607	336.030546045804	133.032479340686
1782	1782	672.874038455984	530.055758432175	354.15654625002	124.468261368597
1783	1783	669.683256492005	524.145638352058	329.271263443102	133.999841006329
1784	1784	671.129471457074	522.882693869504	342.886534504609	132.513809016976
1785	1785	673.545190897486	525.332937445881	361.097245430511	130.939490318267
1786	1786	674.141116764061	505.33751578216	344.590999099138	135.465689039687
1787	1787	667.553140713746	527.310544246143	347.818415812173	125.312922717167
1788	1788	668.453874017121	524.821897471179	355.085872548066	135.240462806212
1789	1789	666.006663865413	515.156555200965	330.881400336679	126.907173430651
1790	1790	673.032931451132	531.363610570845	318.936415343082	130.143537226718
1791	1791	673.871316651117	540.962858031773	314.490391898776	131.509305040065
1792	1792	674.068991052975	560.275577800564	335.551503535455	129.865104916505
1793	1793	667.763527744725	510.185564262673	349.835155753362	127.164707176111
1794	1794	673.396190781206	494.652880546189	327.855186340621	133.439469358951
1795	1795	674.091579369705	524.685921887865	322.648506787123	134.436664855272
1796	1796	681.859161482561	521.834733653057	310.934535936133	129.371319972044
1797	1797	670.403983112687	542.626162700234	336.809828288351	131.534068358615
1798	1798	671.715770111811	520.259607579737	326.159842211664	127.312699876077
1799	1799	668.813311096401	499.603990867937	365.950928873416	130.284883579955
1800	1800	673.827056068307	521.739292977928	345.002673978299	126.187501854815
1801	1801	672.874873496806	527.04316737015	328.67485374669	131.481524169205
1802	1802	667.571161992088	516.767429345099	333.449419465685	128.791480474713
1803	1803	673.252998695554	532.276164574554	342.833183229258	128.5713288773
1804	1804	668.511547018681	527.331193186224	344.452309086769	141.448982932022
1805	1805	674.699791977079	522.228595750953	348.117820185195	126.570066784964
1806	1806	681.118164093974	563.594665216463	294.446231251098	126.330281347468
1807	1807	674.644224977195	496.118446090306	356.276239169055	135.661298928394
1808	1808	672.209927538258	504.011318513885	364.919018457234	130.723480617003
1809	1809	672.041807003732	513.327066210393	359.710983325708	131.944074952887
1810	1810	668.644671207659	521.42155794545	347.983575494747	132.010394613911
1811	1811	671.076055983242	510.576660075574	346.199373856235	131.616146271948
1812	1812	671.736495023673	517.818298268595	364.13740818526	128.668335646602
1813	1813	673.241129673323	520.685725304442	313.735994772149	127.602658188566
1814	1814	672.659235042648	507.789678562823	323.592221368978	133.916296043035
1815	1815	674.987658202068	512.087585883929	352.306914494279	132.849483641611
1816	1816	671.695680985036	506.345260021917	353.254878763298	129.888176448123
1817	1817	672.98717285115	557.628891755871	331.339489883506	135.81976754675
1818	1818	672.118329692224	515.825655437548	342.574517896739	133.212203765804
1819	1819	669.974408625353	511.427027050254	344.22392640203	130.105787100565
1820	1820	673.656487245631	487.053748336074	365.873891343238	130.527777343492
1821	1821	676.043813550919	552.131874311125	345.285963779741	128.637154182911
1822	1822	669.387463468792	548.796267703387	333.747865757042	133.407846242913
1823	1823	668.132510979516	485.646746968817	369.165031603095	128.809562302009
1824	1824	668.839196228267	499.114490233401	350.053075451818	128.426426912588
1825	1825	674.336557734264	511.593603380902	344.819543869369	130.935409521404
1826	1826	671.568938052012	569.456880829106	280.284129591208	127.634737850804
1827	1827	671.601373073106	525.790362080178	349.835435187865	130.185888843998
1828	1828	671.268832927598	522.916466678564	344.594362834456	133.105113998443
1829	1829	674.498213415934	558.470686804351	335.001938301165	129.699117025305
1830	1830	674.956411575086	528.978684625425	317.60490285922	129.769409903596
1831	1831	674.048526188052	548.990225385148	356.643233460081	135.152593221847
1832	1832	669.833693605418	499.067548824837	345.870063536618	129.737640810518
1833	1833	670.611268187153	530.578806367628	340.751602450768	130.495026694067
1834	1834	671.444944616632	544.942970615822	324.784500185946	131.828275148069
1835	1835	664.319793235255	517.402986022691	357.120764123316	127.390788088655
1836	1836	671.241353702933	549.71189263067	374.679068501397	126.904733509916
1837	1837	674.053155483526	539.936377551663	350.339155606555	135.184557078347
1838	1838	667.982127852461	521.47717130652	338.33251747521	127.535465363952
1839	1839	677.476831429508	497.283234570504	352.468749234653	128.312665450054
1840	1840	674.881438068407	519.413023952022	317.208573885332	136.522819108072
1841	1841	669.249220957943	515.104038027771	329.070275735103	133.903307466926
1842	1842	671.968027350766	511.858271320658	357.314106141787	128.417357645288
1843	1843	670.14401187012	487.23772917619	342.458049494429	132.527663961662
1844	1844	675.536951129666	484.129040439914	353.924916220444	130.305824070291
1845	1845	670.228087079819	534.888373310071	338.681843376176	132.167356605837
1846	1846	671.285407002541	496.649856239036	351.675449534505	131.944032021827
1847	1847	676.34005750166	539.831466459995	339.228913608526	125.698934106369
1848	1848	675.617699650791	527.439160388828	322.886575530689	130.91231101238
1849	1849	669.042686180072	524.989012463379	338.672752425312	131.191081530713
1850	1850	675.092111311229	503.893231209546	337.368935295398	131.40316651555
1851	1851	676.508320013071	535.176670542935	348.552497282	129.027049001056
1852	1852	672.796859394275	521.276262036157	350.236670894923	130.298408098055
1853	1853	671.120543424368	530.614164495888	371.848606524914	132.137459038797
1854	1854	672.942430579302	526.310768235272	338.028542038289	126.525472894183
1855	1855	672.909532530992	531.325912924705	356.45378467258	127.42211012161
1856	1856	670.772106851872	516.153639423296	332.991247233639	133.590733721319
1857	1857	671.957519412638	522.989262481908	337.369188657117	131.883801065261
1858	1858	672.381678272245	524.885982266085	316.546574328121	130.821341518108
1859	1859	672.171230334925	543.451157823823	367.105431915354	136.566472607834
1860	1860	664.557251104334	496.163045701518	336.197050037211	125.786220777694
1861	1861	672.35972972598	539.267688886375	325.341558810993	130.969002760346
1862	1862	672.057392258236	537.203617541622	349.778804100976	132.938650381603
1863	1863	670.905269827805	523.588077424966	323.279471663535	135.063369816989
1864	1864	674.166866779614	500.915860730719	369.292042682131	133.141991384738
1865	1865	677.937922031439	546.019176715244	339.634688370894	127.300045027121
1866	1866	671.393426535615	509.727727208655	362.457577268329	130.076147413347
1867	1867	674.578397836068	535.390864506362	331.334100435639	132.221979751361
1868	1868	676.325022838843	507.143450413334	353.684144915401	130.129139827697
1869	1869	670.420482316236	510.804833349153	322.091781002483	127.23258552965
1870	1870	673.078035560165	516.661895312459	357.040066025419	123.743404550835
1871	1871	671.424508939619	518.566580953136	328.41591804158	131.459638520186
1872	1872	673.473392185065	551.166218469518	357.112405331772	129.526965011581
1873	1873	676.009625128909	522.177977257005	331.507566412033	129.620802111119
1874	1874	669.016993293014	555.875868874138	354.974285158016	127.552057217161
1875	1875	675.497017764394	507.723585202382	318.90276934793	129.270972464186
1876	1876	673.407585851321	518.962289651491	355.070070771772	128.907450891645
1877	1877	673.476312169293	518.807436494564	336.681575829213	131.814678641003
1878	1878	671.181477148056	521.229227585592	331.600019261275	129.653130250459
1879	1879	674.89018677952	490.335461399941	366.825996168672	131.881587969024
1880	1880	671.516501177093	543.469227730104	362.477366159461	133.008112047184
1881	1881	670.51319731181	526.149636654181	374.305294673673	128.948724687659
1882	1882	673.206349909571	510.682792948533	328.295360801564	131.035281996799
1883	1883	670.709851159119	531.16554153001	330.746280606013	130.705647528836
1884	1884	672.914382664451	531.277128873466	351.41087511773	134.856518090942
1885	1885	674.459717457942	540.881725529313	347.581863358468	125.310936667799
1886	1886	675.580422498907	536.726019566839	342.589103352652	126.541540860346
1887	1887	674.916318940021	521.241534174196	321.031737188108	134.478545312966
1888	1888	675.553646790001	525.553401788673	346.786598451688	132.813269205071
1889	1889	668.213587912297	524.32786997805	342.145100440355	130.543764107232
1890	1890	669.825930310086	529.319096870438	353.630533056783	130.59722179405
1891	1891	667.396215652902	533.764175777941	340.272583638446	131.767790821099
1892	1892	674.31500972029	540.600132523884	345.883737889796	125.872162232749
1893	1893	674.444794221238	530.058882704981	349.55527325035	133.977487430831
1894	1894	670.825137252717	521.025908848022	375.195274135905	124.715255758288
1895	1895	669.361422267502	539.20675955957	301.468718970994	134.33571273763
1896	1896	675.057564099898	532.206806665891	353.483146288945	131.535317526881
1897	1897	668.813535949928	524.130223950596	345.660951040853	134.740926313095
1898	1898	668.83410668022	508.712025771994	340.965708980287	134.213830811627
1899	1899	670.577016922768	523.521898522457	358.843543417354	129.376381272463
1900	1900	672.255911670872	508.31176052819	339.618478038942	131.101185271697
1901	1901	676.747793741281	514.20508184462	338.273794516309	123.59571510705
1902	1902	671.370201512233	520.054374901924	347.267341087222	128.999908410914
1903	1903	679.706479850921	537.390099211596	338.65160067035	126.758174505388
1904	1904	668.37021201503	543.647922862438	330.755271820233	131.414910641886
1905	1905	673.808883587045	493.652336903654	341.873801127636	133.089894567199
1906	1906	671.497290290499	512.333025291207	361.681923021831	124.905493936791
1907	1907	669.388195455	521.061477396796	307.366590301363	134.851065367098
1908	1908	668.792111226637	529.242041789801	319.462605976885	133.799541089712
1909	1909	666.250216322177	530.360226952271	331.04039483892	132.68083765619
1910	1910	673.772125014195	515.992931082684	340.784612029862	133.462799155073
1911	1911	676.0516675888	513.187701638746	383.53305686313	133.398449300621
1912	1912	666.721138825511	556.742927704293	336.577055906982	129.782842101135
1913	1913	672.301300133471	502.33011626062	346.629058821097	134.794053758899
1914	1914	669.687491331482	494.666993909011	343.451821513085	129.5693681145
1915	1915	669.470409573672	532.600961858448	333.715756096991	127.233849267094
1916	1916	669.134798257896	553.130442031509	323.409257619326	129.981956882616
1917	1917	668.437429267207	529.160207888673	351.206733652157	136.241249225466
1918	1918	673.363975545298	533.561348809622	366.906122827489	131.620321519649
1919	1919	670.321921883399	548.750356586305	334.244279576586	128.471129634941
1920	1920	672.417118311671	526.779948852731	350.531712607522	128.382109205508
1921	1921	682.481767021338	511.401714076275	355.616642411914	129.910289114558
1922	1922	673.386306001714	542.56010463084	356.836525188393	131.980412218673
1923	1923	669.640343363738	541.053861141135	355.260402792601	126.061482114007
1924	1924	673.661696729349	548.012299436364	351.888203912898	126.469249235481
1925	1925	669.931017855159	533.226462754546	314.422215561674	136.321740602643
1926	1926	672.738833340053	541.874571810696	329.863213484714	130.530676084724
1927	1927	672.191622865092	532.668161790668	336.238716205994	136.671663107414
1928	1928	677.351938671673	509.042588591329	341.213318104437	131.772142598479
1929	1929	675.63807001349	520.217731633336	350.027200836656	126.735122654756
1930	1930	671.501299481383	533.581157117221	337.295208473575	129.368487196784
1931	1931	669.418118500094	530.168967506843	340.536459572857	132.989147900029
1932	1932	671.550110735632	525.485088461079	313.934496820816	134.398926198037
1933	1933	670.440537187731	514.490348166417	386.804328827373	127.765732442171
1934	1934	668.949325927544	506.281297547934	347.146847323156	122.673408268159
1935	1935	671.413480159531	537.571889167653	338.516324548603	131.878422019094
1936	1936	666.93909771744	512.050943982642	352.635039189009	127.148061704536
1937	1937	672.815711783426	501.497283137221	355.224357254899	131.253656440526
1938	1938	673.444851424976	523.025023098958	356.169810344157	132.58149953647
1939	1939	670.620686401206	522.822788667233	338.09170265505	127.504639635839
1940	1940	676.94629181606	541.335202331793	337.620955690567	129.096982210521
1941	1941	669.79156319649	523.47475894261	353.57967350381	132.480823429518
1942	1942	672.94975791337	505.025560482851	368.166373429906	126.085718822242
1943	1943	671.662225184967	536.619395205029	335.136957609386	130.906027263581
1944	1944	670.354184942583	515.52988897663	371.760064806403	130.508416308248
1945	1945	665.603086681478	532.081535075881	324.009311642079	134.722148282899
1946	1946	674.427245457305	494.936959941999	344.958322716974	131.932187810071
1947	1947	671.933475189416	516.089024330647	353.755065448276	131.714039829259
1948	1948	672.89838669045	513.557885223129	322.123308989897	134.724682866284
1949	1949	672.400345329254	508.106146257797	331.438913893769	128.246767991523
1950	1950	670.500917152785	546.532424346428	324.190914566817	126.471186234336
1951	1951	671.460743317259	526.583609006861	333.654210804383	133.263760418677
1952	1952	671.421994479171	512.359529193795	367.3161087123	129.018957068255
1953	1953	672.883664647704	499.342013963437	342.644977640478	133.058309570618
1954	1954	673.160810849696	534.982846068334	358.776473868071	129.792330555344
1955	1955	674.434084366821	531.874644785672	355.825513148136	130.589968398444
1956	1956	673.497781946446	515.219842633984	334.774207638299	135.063327550353
1957	1957	676.24323354465	513.672862596101	333.945502551253	131.426672022311
1958	1958	667.787378904138	500.660452534876	365.627946113657	133.746479776803
1959	1959	672.976194067909	492.917324679625	343.434892671398	131.835643403369
1960	1960	669.855643631906	514.176416509892	350.351255863303	128.869922850288
1961	1961	672.208102528892	491.856979467513	384.900958783227	126.400182462988
1962	1962	676.311714233589	480.233437368839	339.317616747072	136.560390971034
1963	1963	673.525218910483	517.998017817628	349.019206374262	133.714092951013
1964	1964	671.438723769504	511.119782505225	338.447709176876	131.761064456977
1965	1965	667.461063925269	487.504309483982	316.893270782551	130.580165440344
1966	1966	668.991237900156	538.63372127256	337.857629790808	134.579393062418
1967	1967	668.338614497875	538.24602680227	349.365536631982	128.965812371245
1968	1968	675.301024638448	515.817302418421	330.055878165693	132.923938106269
1969	1969	674.460884446654	525.990188522699	360.763178827397	129.707614094004
1970	1970	669.330280313543	523.572263635385	343.129104070577	131.094240246332
1971	1971	671.755120187182	534.806461174979	371.003255973036	124.306930846254
1972	1972	675.061314561809	518.515920893873	346.570560053775	131.825442706114
1973	1973	674.266547396748	481.440651558421	344.927455651509	134.343621407108
1974	1974	672.737291075832	499.963842065797	359.185179809156	135.815346193337
1975	1975	677.567812064745	502.305389819198	344.018270487913	133.69865109344
1976	1976	670.994854084077	476.60868053623	386.731050842366	129.339033145281
1977	1977	669.804996957815	540.527854686184	366.972026292334	127.461105997292
1978	1978	673.147621121658	532.499750595446	335.831756570316	134.191876806723
1979	1979	677.401855616025	515.85331369447	320.24971444931	131.124149584465
1980	1980	668.76723125114	521.440819890014	328.24788905095	127.40276276108
1981	1981	671.466399936629	539.12638743055	360.809781140966	130.553016072618
1982	1982	672.42610812904	550.039483847492	369.113549619611	130.428928618897
1983	1983	680.006847354195	533.945169910996	378.277118392661	130.68969762002
1984	1984	674.568323531166	528.981932615266	307.149782584438	133.304111437771
1985	1985	674.480937818336	511.409284320786	346.027154796088	131.667799171627
1986	1986	666.527927669631	537.651521990939	323.796109204785	137.994898550584
1987	1987	670.988889534839	535.251120407622	339.279038798291	130.388888690831
1988	1988	675.526552907654	539.524583977017	360.796157568275	134.305331491118
1989	1989	670.194455654832	500.185957286653	329.296726116361	132.778333876234
1990	1990	672.99897479821	512.796334731299	342.606483361245	133.074546671104
1991	1991	670.560816250074	501.709024686345	326.694935790167	127.909074511743
1992	1992	668.544873269081	517.127275421744	367.186539099058	130.184531472881
1993	1993	674.011955378382	532.997628439548	355.142217415331	126.763317629191
1994	1994	671.793269866561	502.739282251769	337.400994382072	127.92303637068
1995	1995	676.095467007114	553.211579101961	320.157943020577	129.502131715426
1996	1996	670.977047728218	513.582334814237	356.799760062806	129.722741057675
1997	1997	668.190705071775	541.023612184161	321.531780094745	133.659301929981
1998	1998	670.562819603827	538.309716218349	360.117741265219	132.945292553174
1999	1999	669.983533499468	482.051655382877	343.510434995524	134.095215468202
[truncated: 3,001 more rows]
