# Supplementary material for: Hypothetical Outcome Plots Outperform Error Bars and Violin Plots for Inferences about Reliability of Variable Ordering
Source: PLoS One. 2015 Nov 16;10(11):e0142444. doi: 10.1371/journal.pone.0142444 (PMC4646698; doi:10.1371/journal.pone.0142444)
Supplement: S4 File — All experiment interface and visualization stimuli code is available as a zipped file. (ZIP) [file pone.0142444.s004.zip › experiment_code/data/one/90.js]

var results = [[676.637483995574, 671.511528560287, 674.951101044313, 669.40789515879, 673.555197023224, 668.207817287468, 672.43118420545, 671.229241121716, 670.177172459091, 671.419453855023, 668.513828468155, 671.208751626869, 670.658857265542, 668.17081760511, 670.76232836636, 670.557846112542, 670.417465355346, 673.654766273346, 668.512697891245, 666.881875126372, 675.381244941343, 668.82937330158, 672.079296720407, 672.334505285708, 670.737163370153, 673.544491914942, 675.771160513171, 669.19455033975, 673.691306567766, 671.272142259017, 673.196648145667, 672.479366414308, 672.594869968213, 672.844212575101, 670.218963720309, 669.389771395635, 677.896328276289, 670.694852712316, 669.433361873408, 676.344183452798, 674.216930291866, 672.033945750912, 669.130213553447, 670.749779705346, 670.285061195075, 673.126299803658, 678.04690941916, 672.724355432503, 672.894795601679, 673.588064648827, 669.819678319776, 671.189092999197, 679.519678655884, 673.162159348322, 673.305645920058, 673.23838415007, 672.836214214954, 666.826240689613, 673.729845501551, 670.387862899523, 671.927089139576, 673.971199532906, 670.090148771191, 678.215862610771, 674.572714260614, 672.277005136345, 669.715572547497, 672.132878823792, 670.828358003491, 668.936492463644, 668.782405626241, 674.666205142615, 670.748126802157, 674.291753875464, 673.263183680156, 672.530748020823, 676.235737319934, 668.66715207669, 675.626657944611, 677.545982201637, 668.791017794933, 670.640847928101, 667.623139975319, 670.015409483581, 673.758713460406, 669.579285119916, 676.972795727986, 666.499417310869, 673.385023152005, 672.011749948029, 669.664450328467, 676.229870666117, 672.324340503903, 676.237919633297, 667.7588573152, 672.705116011315, 667.904242570248, 672.026539047001, 669.255440019124, 667.354604652461, 671.916533728049, 668.320431415678, 675.322245633384, 664.574745087251, 669.241012126024, 669.66402421552, 677.653094706706, 670.701995399538, 665.162428235907, 669.428670778226, 672.498644245352, 669.249728472471, 675.088457857479, 670.169863025277, 673.891164272902, 668.921631770783, 672.19586623853, 670.395774720212, 674.48839642157, 674.124183213643, 667.166024281364, 674.299335388912, 674.095789878054, 671.139948025445, 681.647267661475, 671.316412133255, 673.678662364095, 672.332256937076, 673.935812394726, 672.697161622214, 669.854155115619, 671.024868333164, 671.317813387176, 674.393089914143, 669.606191032946, 677.240785273152, 668.164500052176, 676.238767149254, 673.94639910215, 674.265150038051, 665.650851359122, 667.529352614167, 671.871779107999, 669.274509295958, 672.960394978534, 667.56726048196, 669.818727592172, 669.617876894242, 669.395199846689, 670.587022322663, 670.338030649407, 670.380205844284, 677.43325221566, 666.049347477036, 671.390205175497, 673.034340260049, 673.435698206022, 670.50683925205, 671.96722901113, 670.977598964813, 669.588698732478, 672.73428290205, 668.529125118959, 667.156595263215, 669.576720797937, 675.241025847584, 668.051842635961, 672.764513117594, 676.117154526493, 674.727434818289, 681.577222239389, 675.662639171108, 672.047431836611, 667.126527877788, 671.501363480907, 666.888818253266, 669.589168701779, 675.898421477187, 676.502099690185, 674.479915155434, 672.235716795814, 673.974158792093, 670.447865695731, 669.237851216485, 666.816137013728, 672.939869976, 674.094360149019, 677.220349799667, 674.755196473413, 676.276294773445, 674.696555817697, 672.248958406772, 672.560239463782, 674.201983473863, 672.525705264295, 674.659164204585, 674.121255378405, 680.247919006307, 667.298606425615, 666.917244572703, 670.978493918757, 674.298903205205, 666.983569684691, 668.082137042898, 676.307124160974, 669.796121482302, 672.818920174925, 666.198661727665, 677.890854899486, 674.658485735527, 669.433827417247, 667.559366016088, 671.534770329294, 667.290928598193, 668.936526729846, 668.109081849658, 674.686414851167, 670.348003050745, 671.004845050687, 663.40521244778, 672.017781737453, 676.40779776819, 674.307620891066, 673.996169951947, 670.415585160948, 670.372969146816, 672.640761878098, 671.578507321446, 675.116587615859, 674.401184980639, 666.24312258271, 672.856594805986, 669.604871111575, 677.513738366168, 675.545418212327, 671.510351301533, 670.423806147689, 670.791814865401, 671.549732016916, 670.618439533915, 675.800200262468, 673.393289450167, 668.562401010251, 670.671376123468, 673.466488896049, 671.554953354924, 671.912999401942, 673.860122312807, 675.887194323253, 673.60687215166, 669.21123826395, 673.859631780647, 669.851462191315, 670.649905844434, 673.748262358882, 670.826961067006, 667.67756192668, 677.308544953002, 671.611801017096, 677.916467823226, 669.409585114891, 669.958628294716, 674.366284842461, 673.369931800749, 673.730531854389, 669.690341616096, 673.20474071051, 668.579481838384, 670.217419023738, 668.612643121488, 674.056334636625, 671.443927808208, 672.518353547175, 672.285115477536, 669.55239845214, 672.330908029611, 669.775146150198, 673.959595562526, 672.865639394165, 667.741387804084, 675.586513030802, 676.062969368418, 673.82635184548, 675.053518031184, 670.413418477251, 673.636243754935, 666.998662474498, 669.660329521603, 668.013797262206, 678.410048414801, 674.662881357024, 672.711005711174, 669.799993558899, 672.287879508656, 677.365163927531, 673.419421839425, 668.226880015987, 673.942921584052, 673.646154489626, 675.737653676667, 674.984813210408, 667.788526532904, 674.03942193973, 675.829918123301, 668.848067629039, 671.1869428015, 670.136742636374, 673.336039863964, 674.738561224406, 675.623538217345, 668.184790704627, 674.275371528378, 669.986909623718, 672.07692590017, 676.660574088066, 671.4848569386, 672.760388063343, 673.864757545719, 670.166954920413, 673.306303397166, 668.519006097543, 673.696835050394, 674.425183073468, 673.732649002616, 671.942516552659, 670.766824465253, 673.566207482339, 672.78835605677, 673.457099793569, 670.175509772843, 670.047987343096, 674.924912367938, 674.805602910042, 671.80038999686, 670.485061104352, 674.214613438267, 666.245873003176, 671.222400875773, 665.325388924363, 667.003696452414, 672.556154274384, 674.883232729596, 673.771656979665, 669.812360831505, 672.725294385997, 678.739793716951, 676.765874944102, 673.522850416113, 674.419134978074, 670.892828821462, 668.620444997556, 674.790843158976, 670.025063401359, 671.211691004838, 672.208212348031, 671.822161788046, 671.97418177172, 676.999301178081, 669.170636834559, 672.908298961625, 668.201983187044, 671.160656244644, 675.492440856311, 669.101822862858, 672.052474350757, 667.250855964174, 673.400672646537, 673.002266335091, 675.753548183796, 666.282668319933, 671.02336669553, 672.994595514787, 674.313178096881, 672.0005976627, 665.466933860696, 674.8511837553, 675.164616986474, 667.218768409682, 670.532099620311, 678.598570698576, 668.046632677535, 676.191436144005, 669.777301669238, 673.826898956143, 670.965030097921, 672.352592794401, 675.760371015582, 675.975232598052, 674.714989895304, 664.858806234667, 668.384655977383, 676.181626229694, 670.130725340153, 669.88277098348, 678.218667217987, 670.642948259714, 670.971420095311, 669.042145982368, 668.086024458379, 674.58194351998, 676.216291393432, 674.187871488, 670.499587915579, 671.970592650388, 673.623694265238, 671.226979816738, 673.330600414833, 671.390233274988, 667.906189979229, 672.069643536967, 673.146005380912, 669.246482065847, 675.189713072509, 668.542338954372, 678.3780688384, 674.774140349741, 676.297205453362, 671.401648221893, 674.958932708449, 669.594115269387, 675.231113123707, 674.112102705664, 667.186142879885, 666.800769093342, 665.115025922393, 669.299932758631, 667.342228949816, 672.237404670723, 674.169983649907, 673.606901204327, 676.391667081346, 672.323406316549, 671.018825437891, 677.151048287901, 671.103905071375, 671.424629848385, 672.955833933873, 668.333587922773, 676.60203113235, 669.9024400892, 672.152846570325, 670.423315315625, 670.864191741966, 670.240138722829, 669.019763245277, 675.867362429633, 671.754734591453, 676.51153528541, 667.951123821855, 674.087126897692, 674.034579161526, 671.797945742198, 674.263590927196, 675.376083607706, 670.749959184742, 674.82368053019, 674.018303740857, 673.747594924004, 673.552321484707, 674.084907522049, 671.808875195286, 674.342419209717, 670.76052925385, 672.207893028553, 673.162159605125, 679.311317518415, 672.828464266633, 669.575807473537, 671.512878536727, 675.380117557065, 674.933568669115, 673.205136864848, 672.28199472506, 671.415805744873, 672.765485474708, 673.956898428874, 674.314504172879, 674.670460753738, 668.590260248826, 672.848346019785, 672.638596811985, 673.900406427904, 678.980065330817, 675.908031819226, 670.143530961326, 669.189682815908, 672.855689103078, 678.235742692867, 670.727340951037, 670.005379838495, 669.391092500781, 676.882327762579, 671.81956767924, 677.671008900769, 670.900946112928, 676.906075700516, 674.48046238318, 665.217105708704, 670.657227738324, 674.139835677917, 671.358905963083, 674.779980391082, 673.643537043998, 678.448366404773, 671.396533788676, 674.027854005253, 669.04797412959, 673.967948067732, 667.056442858893, 672.86723535609, 673.880888740001, 673.925380383235, 675.984694433185, 671.077141884293, 672.563253392612, 678.293388363128, 669.968607962926, 669.929696053143, 673.119020642389, 668.879516365075, 673.879033149079, 673.334753923221, 676.176937241366, 671.007807346213, 671.777872535968, 671.840290980706, 668.006822325647, 674.341123575979, 671.105097134268, 673.965090584298, 671.990939230162, 674.594026108185, 669.461004514377, 668.559890443591, 665.600678046521, 669.413494345398, 671.894214101985, 672.618720738016, 672.212765562426, 670.823348247252, 672.816969907375, 670.250860619422, 671.015036125296, 669.704544147011, 677.026673276419, 674.780300119207, 669.368887100492, 671.220223873575, 670.621135624878, 672.604700821086, 671.550396553652, 667.794993134095, 673.080848995768, 672.771111799207, 676.686763385379, 675.757318805067, 670.876990677266, 671.415320594444, 668.434306809271, 666.914747719978, 670.81123499403, 669.969919306005, 671.07832417518, 668.489638784557, 673.551711910798, 673.421226686473, 667.695841665277, 670.497134364326, 672.803654536327, 668.025791209719, 672.834276448933, 677.105330837498, 671.750475125813, 669.923599143268, 671.93978655723, 673.32695208647, 673.890876995643, 670.507596815938, 674.229933276534, 676.132697938127, 675.382044817375, 668.576983304705, 673.261215837198, 669.838080581008, 670.076307080169, 671.145994416328, 677.829059997788, 673.170682495075, 672.297867271647, 674.836418001809, 674.754639358659, 676.198266293393, 670.089166668497, 677.087048029784, 669.569201938182, 671.241800337523, 673.274164646412, 675.514292531973, 677.014266719324, 674.119326353142, 670.028231215912, 678.081002706703, 674.901540066234, 672.230242201251, 676.552662225045, 675.788983309376, 670.444012008952, 672.776524015975, 666.413871509807, 669.278891539461, 665.016765695979, 667.389060539353, 675.284512920844, 673.484394995385, 674.758369967161, 672.278033016097, 670.622934816025, 671.947791690251, 675.10766532352, 676.50975899301, 670.897145743514, 675.550544278712, 673.383853881412, 675.533620539882, 670.413158734463, 665.904350559794, 675.622698803618, 670.192746810898, 669.470583457863, 676.655421226126, 668.42790961332, 669.765868196879, 675.229311380338, 669.011027308146, 672.979458334032, 674.101873010883, 673.515269264434, 672.310723593312, 672.998280239596, 670.88565087542, 667.484228628329, 676.030371390565, 668.518549470752, 676.277415279401, 673.453801877575, 668.743418348366, 669.730743580312, 674.342546340963, 673.095977828085, 672.543398566146, 675.465934273023, 670.285928839521, 673.670700430706, 673.606547493925, 669.322114781941, 669.607550030037, 669.49236623627, 673.16957477685, 668.697976502245, 673.810990185349, 671.432069018536, 670.973593141609, 675.284555853641, 674.018683023456, 673.851424938282, 670.806431464332, 672.149281977213, 674.780614421672, 674.323738249071, 672.511763244608, 672.464501623833, 677.299191647585, 678.408074657597, 672.635372493731, 670.608747727409, 670.371558732342, 667.232651080904, 668.034191976467, 671.512883764268, 667.532385618471, 674.005214960744, 672.192975389029, 669.680239956415, 672.332452719395, 669.852776313223, 679.010373518626, 670.904512204824, 669.556100790174, 672.570617106961, 675.644229925696, 667.351350189187, 669.466692369443, 676.055806654257, 676.720553832234, 675.57768648574, 671.573504431984, 670.584622354991, 671.688720197026, 675.149366139597, 669.160652728472, 674.006021984901, 674.023113431134, 673.657099190471, 670.151256458018, 673.27582162265, 667.532002286482, 673.653087419451, 678.241920820609, 675.430784200209, 668.874783757346, 673.741956245968, 671.102596630662, 670.743557753749, 675.281946348687, 673.269690210696, 672.861609069674, 673.968993531664, 673.519861193842, 668.501890989804, 672.374921410257, 672.621375371845, 672.51762456499, 670.026525930659, 670.848971035546, 670.538913463971, 670.29512856988, 674.884889554371, 673.649604122524, 673.582595670977, 668.224216011464, 669.776460941146, 675.732714747032, 671.079621110629, 672.45584679057, 666.823435926358, 667.399058503977, 676.11551218108, 676.074405003838, 670.52754294624, 671.153692832568, 677.942212708852, 674.162393971891, 673.524443209049, 677.09927185684, 675.114715093149, 670.161573316657, 669.899298904571, 671.851572529495, 669.413633449255, 671.706210413081, 673.683004562266, 672.643654049482, 675.013404803613, 674.142132214167, 671.01351103266, 670.027163366426, 672.601871048531, 673.857642800917, 668.460132397112, 667.049638630885, 672.278007324828, 675.545641546576, 674.422136993057, 674.225257939183, 673.453487521775, 677.044747540321, 677.331953918159, 672.077052235326, 668.260474337943, 673.371516768144, 675.567256124836, 675.988387367269, 671.247957261856, 673.8439487489, 667.563267395708, 672.091212603406, 671.961094034281, 675.857975065298, 669.047448478832, 671.421315915974, 671.210297266318, 673.695761907872, 671.598540871079, 672.001610934591, 669.801729496995, 667.58938730746, 674.224374687115, 672.069664247608, 677.643982877397, 675.099118519467, 675.804010362074, 667.653380635493, 672.262693526144, 665.88052957168, 668.716083539029, 669.434570198472, 671.898393291975, 675.553643174821, 668.717198883846, 668.732803149312, 671.805362491197, 675.631987609861, 672.897872048894, 672.705122269893, 674.405616483303, 677.299780886004, 670.181941385796, 672.906194244345, 670.536971254657, 671.045877089708, 667.648174025083, 672.368919400161, 672.412267299606, 674.779068703722, 672.172554701301, 669.620900614646, 676.470092013416, 673.27916460383, 671.722446315251, 672.806636605113, 670.292547123764, 671.831461986486, 674.457728875511, 670.855820289537, 671.723891006789, 675.337980864577, 674.944436192281, 678.805962961132, 671.414829754444, 667.376610342009, 667.89008994885, 669.067249400975, 678.45117762891, 677.934448830675, 670.401298205178, 669.864378978806, 669.983585301512, 670.631354250597, 674.677685298956, 667.614430595704, 670.848521260408, 671.563953295599, 675.235877593778, 666.534486894864, 667.776481445312, 676.818187590003, 674.558534022214, 671.672121278103, 670.243185340465, 674.777937140045, 670.281110492108, 672.010742659074, 670.657406037802, 673.108783156115, 671.58137332586, 674.353910574345, 671.777033217967, 670.774469370625, 678.49892221675, 671.445639046484, 670.194181859227, 668.963047493291, 669.9118497665, 671.937559175172, 671.500331949216, 669.204932180049, 673.441801555005, 675.627099800336, 668.192901984508, 677.350723737614, 671.213010871153, 671.241389050342, 669.778945708229, 679.63256424929, 669.783907793038, 668.236489111527, 671.048221118055, 666.962259650028, 669.188470045435, 669.374925335524, 672.631851732351, 671.438927292268, 672.818471686608, 671.07624931621, 675.386254838759, 668.949801708343, 676.867732494468, 667.043113880265, 671.72767063192, 677.559459297495, 667.453734433386, 674.591396526748, 666.289115773593, 674.850328204004, 665.478745090039, 671.727385537453, 674.307835145553, 678.038935073174, 673.464009232559, 665.030798917307, 668.021357226162, 674.936559069692, 675.281359675814, 668.83601484566, 668.458756422363, 672.428217764954, 670.783644978673, 671.108924240229, 668.030557790038, 678.494011136721, 669.134100181301, 670.681307191736, 673.890707230731, 670.610807120255, 672.68557673754, 669.769170494481, 673.776334801625, 669.944098144358, 666.79354490532, 668.950665120277, 674.767792080777, 672.4168879962, 668.602107263681, 669.440685656174, 667.348208221272, 671.25379674839, 682.502686499031, 672.470279450978, 678.903550686388, 668.934217371754, 676.988876998118, 669.53344837169, 674.663009821135, 671.673120602483, 672.936453603918, 669.850576993539, 672.887849681962, 671.020480920722, 670.02056893046, 672.777480983274, 679.057116343408, 677.344411850399, 674.946398088751, 666.701602729, 674.326707922144, 670.756755833237, 675.280550368786, 670.599136644875, 675.771538702938, 672.296750145821, 671.912162753371, 672.638293887923, 670.533936792964, 669.313082386053, 674.259908350888, 673.0912691474, 675.304651137045, 671.273872442257, 670.090954143684, 674.876103131427, 670.156164551954, 675.08021355541, 667.590624951576, 671.22082438504, 674.279801271148, 672.773417034686, 671.959399032721, 672.332428191771, 671.559256226285, 674.910972908602, 671.209465585272, 671.024560923685, 670.646942655694, 672.031050928927, 671.774449183234, 669.692881093291, 675.131761480467, 671.000965638458, 668.921063432055, 673.389145719309, 673.602840422994, 671.281272455942, 672.546603475306, 669.34390764223, 666.33572943349, 663.651908618801, 675.502713177649, 675.034600439502, 671.393383208552, 664.348644990791, 675.684882280188, 674.436558132759, 676.321007402344, 673.113958212993, 667.155474009866, 674.46415004571, 671.239683615227, 672.486710525508, 671.636642760087, 673.622420677703, 669.717088529341, 674.962090534075, 673.111882158966, 669.568950952708, 672.122271211779, 670.376061821643, 667.654943448996, 670.669692458971, 677.170992908809, 672.053171903968, 670.548162323366, 673.199358768896, 670.606439749639, 671.78070082353, 668.120671727495, 672.897480163288, 673.828500056452, 671.667987175334, 672.571693434121, 680.728807703615, 674.514206779132, 675.780123281468, 669.45914284105, 668.038159498592, 673.305573030034, 674.419423218715, 666.69591292956, 675.796156746359, 669.723662143452, 671.587368761353, 675.117396870018, 678.626300214545, 675.728091308591, 670.255352297518, 680.245792175205, 670.692189852668, 670.588196756625, 671.323136565279, 677.56508521976, 669.574053508918, 675.918817469011, 672.4351492753, 672.236197640843, 671.60248679874, 675.226908783312, 673.161952479881, 671.208672999692, 671.38529746587, 671.551137006068, 670.150680094692, 671.844927443837, 673.197635947384, 671.276439504783, 675.405365849029, 667.353264942352, 670.62597959646, 665.108956806823, 672.770886689329, 671.891720285135, 668.903239744054, 667.081626005952, 675.859982752316, 669.195143494933, 672.568486132654, 674.255164304699, 672.236126525207, 669.772480359842, 668.931653218895, 670.608212627058, 673.165443043198, 669.53114601289, 671.086200912811, 670.121742715985, 670.894732217855, 674.449474340745, 669.390188760519, 666.472154258878, 676.891754094567, 670.991243816963, 671.731212739368, 674.839774606294, 671.300411536788, 668.212569778558, 667.320356940477, 672.636349217552, 669.535474407114, 667.582512074111, 676.722218909205, 672.521791972537, 674.607723743437, 676.000408896509, 669.760165789131, 674.574254050435, 665.535794507377, 667.348743764683, 671.181469822507, 672.237796642822, 668.570784718463, 665.055080250433, 671.880486530077, 674.667646077378, 668.154608961536, 674.49462175666, 671.82717809379, 675.539019561761, 666.995829123736, 671.477975569676, 670.775581578637, 671.2700215867, 673.75223313416, 674.84425487674, 667.468759694308, 670.404028599741, 676.404682517695, 668.233043080557, 673.493024032132, 670.149507158479, 674.907926226952, 675.088506374352, 673.305230676807, 666.184520035406, 672.17369935388, 673.251177437156, 673.298580215236, 671.505602169637, 674.373030903684, 668.802128459355, 669.715395597218, 669.969611260542, 669.509368238992, 669.399655529738, 673.908351076412, 666.931042326624, 671.262608895059, 674.023789190089, 671.510554991163, 671.715959541031, 668.037293629611, 677.564615735532, 670.869651902517, 672.096868431474, 670.370521222237, 675.231403016092, 671.173742163215, 676.626310395912, 671.025570055042, 673.468668009091, 674.467155560702, 673.184436971765, 668.066248688703, 671.475077282007, 672.795177233241, 668.438147698327, 673.012779596758, 677.949724573489, 667.52550949828, 666.131644864419, 674.100084448195, 668.45910903034, 674.447245200305, 670.440406953526, 667.516102220459, 669.55454199628, 670.272212362979, 668.896332887635, 673.692101114596, 671.426883701413, 671.154782384583, 672.06790416186, 673.271586453281, 672.584588318467, 674.506159175259, 669.822255637148, 675.400615067151, 676.038113924905, 667.723907678931, 670.730429063888, 672.995700533395, 677.122616016771, 672.200100086388, 674.911664958928, 668.863019519453, 675.305787259478, 670.515878132985, 664.319584885161, 666.461403837975, 674.16984088108, 668.4022924009, 666.909978703989, 672.389996920207, 669.065290359023, 669.448524834896, 666.024585697591, 671.834015108812, 668.172734980768, 676.019988264546, 666.231235299201, 674.455557656527, 672.730836930877, 670.560144893967, 671.179628582063, 670.977381070334, 676.527017368588, 673.368022453997, 673.332588379906, 671.652556351832, 672.27170073046, 666.539677627503, 669.885384303274, 670.814916883319, 669.403532448402, 673.939554935445, 673.047436567264, 671.592872327947, 667.216252466941, 670.686495828545, 667.681176822505, 670.780317985914, 670.275415768399, 670.925351788091, 670.851626049076, 671.353588826264, 670.197495204584, 670.538803999387, 663.77141991626, 674.480757874355, 669.498473712152, 669.362165000118, 673.709042964013, 674.141154867959, 669.842797974717, 668.722848696216, 669.693305499259, 669.661856038532, 671.136686015698, 671.134377984023, 671.097602054673, 672.067989366086, 675.826536261503, 674.116566223195, 673.465650192544, 673.359446569255, 670.574496112233, 670.308701358204, 671.305507468399, 670.423350740017, 673.354985156219, 671.694041090925, 671.558698719113, 670.300050227449, 675.184772125855, 670.379103206577, 672.959129175793, 670.617624260118, 669.981044781542, 670.091774556693, 674.840619039404, 669.299001897673, 670.897785765348, 666.452309563886, 668.992825286306, 674.577599768912, 672.687312425976, 666.308351975764, 675.584588030897, 674.32366853142, 668.438976476598, 674.266168841501, 670.950424425754, 677.077551367769, 674.633009900225, 676.692416908404, 665.808280985557, 678.030996344831, 672.544130605028, 675.050350857673, 670.612639460052, 669.202389405558, 668.023906067245, 674.557134963072, 668.083598646143, 668.059436841897, 669.506397378858, 667.362758339438, 673.725449108559, 673.873332149174, 670.213455592164, 671.773493400604, 669.186049374895, 670.81352321011, 673.553525096178, 671.086193673028, 675.092821359081, 677.527956137026, 677.126734350043, 663.676503227001, 674.350857338229, 672.055950505596, 673.915026535224, 674.610705471976, 668.904194320414, 666.560074074236, 668.320870645234, 661.648397111605, 674.561574638946, 675.88724896009, 676.645774024267, 670.363743342843, 673.228989282764, 676.463913522081, 673.240599570012, 679.103925355609, 669.235752740763, 666.982011005069, 673.555587281546, 676.16940674367, 667.920509436224, 674.154676685411, 668.627003048968, 668.028819729032, 675.844403219012, 674.60669305058, 666.270252244733, 667.496879114681, 668.842160841969, 675.595429290725, 675.694311871355, 669.526923029618, 676.484028852254, 671.772859025287, 671.879708953917, 674.021243149096, 674.608015888878, 673.902646760589, 672.462795365322, 677.986027997579, 666.278707170939, 674.142433030487, 669.815430073484, 673.614825351476, 674.205071509653, 673.581887655219, 675.967741757147, 676.014258573472, 674.419686048288, 672.710555284647, 672.407126800955, 677.65826342858, 675.113797430958, 676.167165451054, 672.468681574762, 675.368048014567, 672.704779227807, 672.751281479903, 675.145434648114, 670.341791273463, 673.17139651647, 669.623028359606, 673.058047867132, 670.660947667705, 670.912027444621, 670.091368984525, 674.088868248527, 667.123172784168, 672.052323552647, 675.722590998069, 668.742171882053, 669.763298888576, 672.71050725903, 670.277093469432, 673.188375935151, 674.223429548845, 672.289521175322, 672.218121126336, 670.550135912036, 670.351951752805, 672.310121739954, 671.351600138313, 671.561163489101, 674.397842475957, 678.982984568898, 674.883704655855, 675.480250802372, 668.381249503399, 673.239958336152, 673.010395693821, 672.194196725263, 672.468534318235, 669.559263976452, 668.840392541319, 670.663654199558, 670.59321702759, 674.469991121808, 673.454560886878, 673.285644948186, 661.75748097035, 672.248774349019, 670.197476490948, 671.434345506599, 673.579768182783, 670.876515202976, 676.652153992021, 670.746738425981, 669.290665944231, 675.04928428148, 673.781849711195, 675.113854232123, 673.692494159287, 669.9319987148, 673.468970202363, 673.716595681091, 679.179636132186, 670.845056521883, 672.149077224768, 673.335133376536, 668.847041879193, 674.599953215576, 669.605143367756, 671.969070456444, 676.095305651982, 672.716388617776, 670.395867120786, 673.116886560454, 671.381355478112, 669.944119215773, 667.878682173888, 675.210046953266, 671.801119398201, 672.219361824699, 675.729307016873, 667.0464933797, 670.328095167555, 672.238895605128, 673.707961566791, 675.239454724963, 673.569293428253, 671.046145333124, 665.932863660012, 669.4551835763, 667.529335724905, 672.458469732332, 664.54504166805, 677.487403568442, 675.694128827497, 672.393975373663, 675.102294804341, 674.148595639679, 674.862461245184, 677.478117260632, 669.168271250291, 671.276262796626, 672.204563173496, 674.408301911425, 674.170871595367, 668.157671139438, 668.281537453067, 673.067618304727, 671.518010455881, 675.672534799235, 671.915355646353, 672.070388937921, 667.837591008875, 669.38319499609, 675.016203184585, 675.79511465548, 668.353636856038, 671.978159032844, 667.140280463498, 669.419212929467, 675.974312846265, 667.630233887256, 669.729318188376, 684.433594451452, 670.381877804553, 668.575357815178, 669.286474183748, 672.046322361038, 678.164801227348, 674.619810553275, 675.315913154974, 675.242580582769, 668.139978907343, 671.831273182108, 670.024597171241, 672.789254480246, 671.940412058024, 667.288040787174, 674.737768475342, 672.216948240329, 673.184392685502, 668.116118591301, 674.255683992122, 674.227254101254, 669.833239249113, 669.913029463003, 676.90902516038, 666.181084567253, 678.39848333838, 672.414448467588, 671.084541170244, 672.621313800228, 670.67124620503, 675.377952430652, 666.792418289413, 673.656077615249, 667.603034964998, 673.925219045778, 673.572817597165, 671.619738369382, 671.419146657148, 676.925632797418, 670.443915502561, 670.112138498243, 675.266754274518, 670.454863662096, 671.042756766932, 666.57659829882, 673.761072921655, 670.782453077294, 672.009781528, 670.222692271055, 670.052044460848, 671.312237095874, 671.769715048535, 671.182944812381, 671.372696068752, 670.572894467957, 671.576399921009, 669.936540283426, 672.833138506125, 669.039574088078, 674.446066182857, 676.983155396654, 672.042055182378, 677.219088747021, 673.574068463846, 671.516538024828, 671.503079251606, 674.096202444554, 670.919244021859, 667.773132104437, 674.379208445173, 668.884527314302, 672.494620493427, 676.790501618641, 672.409718448697, 666.964535621688, 673.471861366036, 674.468021285168, 670.393392093035, 671.013164292362, 669.472683448142, 669.561451600859, 670.770263365781, 672.991259715174, 670.449851015649, 675.99510965364, 676.368640223156, 672.978080794909, 670.464436323094, 674.969157628633, 673.084410472953, 671.259530015492, 672.323244727411, 670.570461422578, 671.794029906204, 671.068952160178, 679.186642055237, 667.795480992575, 670.131859815976, 669.575331279926, 670.301478721064, 673.138959949656, 672.142040234222, 672.193725644742, 680.925052097504, 671.840867475105, 670.446152006156, 674.190197539391, 673.33845072812, 672.764351331316, 665.613239910552, 672.19813360781, 668.16240035141, 671.691385754218, 669.403969290191, 674.635850242313, 669.785500778724, 675.72156448134, 667.508719493577, 674.357018064361, 666.80678855773, 673.057376960435, 670.73260914757, 670.420128988779, 671.081271676528, 669.544459029055, 670.806874534568, 668.501488764827, 671.045079850404, 668.540948745154, 670.317936969927, 672.679856025248, 668.466082271739, 674.826772354909, 676.307117490361, 670.26877713767, 672.049326129074, 672.580695516481, 672.43891463871, 669.097651191769, 676.366089490111, 672.920471586812, 670.532915526122, 671.25429697393, 668.917363094548, 667.935796725254, 673.866397437221, 668.840545157595, 671.261609172473, 671.542127732385, 670.093355192211, 672.45965864445, 661.680608897334, 668.355769235404, 671.103980534958, 673.348454589676, 670.884419100661, 674.377824765674, 672.451932185877, 675.280497802966, 675.605508601441, 674.798718400851, 670.533850450349, 669.925113317306, 667.981460790115, 665.122675514285, 670.073779772316, 665.78197805572, 668.587055248409, 673.453527031171, 668.252658400815, 673.835856664876, 679.441900793106, 672.565810566506, 671.170096243085, 666.117437620823, 669.260892077449, 669.369499891718, 670.225408745279, 676.410211117687, 671.854463112404, 668.607363638908, 673.832849795712, 672.211325718254, 674.261120587961, 674.413049819348, 674.573512015398, 674.025854299067, 672.763695708847, 674.874406002273, 675.097311586162, 670.661077842887, 670.6253634417, 671.520029047843, 674.592741065318, 672.845949524651, 673.642567821127, 667.253460743847, 670.388324322566, 672.334522593343, 669.968201227279, 674.616276633683, 670.140565982158, 677.109236395325, 674.8359540067, 672.714156259476, 670.518660763347, 673.586836823171, 666.042201013963, 670.479474621649, 674.301730670458, 672.278275967943, 672.766074474813, 679.708423730434, 673.225116356726, 667.922326508427, 670.604796817473, 671.009181225956, 675.775597163555, 665.751231639433, 675.612813978897, 669.219281087817, 672.055683673307, 671.879726738004, 672.76610060957, 663.722819476935, 668.956731075273, 675.472385039731, 671.563319436207, 676.234812427599, 676.842741784897, 672.963230149819, 668.799601459247, 674.705779037093, 666.294522594197, 668.42179486665, 668.061092985675, 673.697524161997, 672.124575744028, 666.990191791614, 674.47204547397, 669.420745260207, 671.240504238485, 669.854423190622, 669.858565102625, 671.224095946066, 676.225704563843, 670.062209333308, 678.339810896994, 677.138228196983, 671.908831084523, 670.769958772095, 669.390754379921, 673.463657028873, 666.509511682613, 677.243459585239, 672.918530833595, 664.324338251791, 667.791383374354, 672.264043906349, 674.981029980963, 673.040948302154, 671.648902885655, 667.842410726636, 674.312158385785, 676.137049202525, 668.342340811246, 670.055548732172, 677.675067764815, 673.009019571252, 672.55951417126, 676.431377518139, 673.608054815212, 673.247575859378, 666.381340420292, 670.633480215461, 677.187298187058, 670.756184770835, 675.541292710882, 672.75530105208, 663.651914833788, 668.243922623255, 675.896819894593, 668.486531587311, 672.235344324337, 669.231296875409, 667.52640971244, 673.83626538485, 680.066294170524, 666.713616232583, 671.249660903773, 668.818954737508, 676.677572670089, 672.453805524798, 668.055147345946, 672.84890192348, 676.419969628883, 671.191161929514, 667.291473340593, 664.277669513815, 673.951311709786, 674.467262250954, 676.464002126735, 672.099551864952, 672.688699029661, 670.045927323027, 672.954602038467, 673.720149238465, 676.986039057686, 670.876280589033, 672.874038455984, 669.683256492005, 671.129471457074, 673.545190897486, 674.141116764061, 667.553140713746, 668.453874017121, 666.006663865413, 673.032931451132, 673.871316651117, 674.068991052975, 667.763527744725, 673.396190781206, 674.091579369705, 681.859161482561, 670.403983112687, 671.715770111811, 668.813311096401, 673.827056068307, 672.874873496806, 667.571161992088, 673.252998695554, 668.511547018681, 674.699791977079, 681.118164093974, 674.644224977195, 672.209927538258, 672.041807003732, 668.644671207659, 671.076055983242, 671.736495023673, 673.241129673323, 672.659235042648, 674.987658202068, 671.695680985036, 672.98717285115, 672.118329692224, 669.974408625353, 673.656487245631, 676.043813550919, 669.387463468792, 668.132510979516, 668.839196228267, 674.336557734264, 671.568938052012, 671.601373073106, 671.268832927598, 674.498213415934, 674.956411575086, 674.048526188052, 669.833693605418, 670.611268187153, 671.444944616632, 664.319793235255, 671.241353702933, 674.053155483526, 667.982127852461, 677.476831429508, 674.881438068407, 669.249220957943, 671.968027350766, 670.14401187012, 675.536951129666, 670.228087079819, 671.285407002541, 676.34005750166, 675.617699650791, 669.042686180072, 675.092111311229, 676.508320013071, 672.796859394275, 671.120543424368, 672.942430579302, 672.909532530992, 670.772106851872, 671.957519412638, 672.381678272245, 672.171230334925, 664.557251104334, 672.35972972598, 672.057392258236, 670.905269827805, 674.166866779614, 677.937922031439, 671.393426535615, 674.578397836068, 676.325022838843, 670.420482316236, 673.078035560165, 671.424508939619, 673.473392185065, 676.009625128909, 669.016993293014, 675.497017764394, 673.407585851321, 673.476312169293, 671.181477148056, 674.89018677952, 671.516501177093, 670.51319731181, 673.206349909571, 670.709851159119, 672.914382664451, 674.459717457942, 675.580422498907, 674.916318940021, 675.553646790001, 668.213587912297, 669.825930310086, 667.396215652902, 674.31500972029, 674.444794221238, 670.825137252717, 669.361422267502, 675.057564099898, 668.813535949928, 668.83410668022, 670.577016922768, 672.255911670872, 676.747793741281, 671.370201512233, 679.706479850921, 668.37021201503, 673.808883587045, 671.497290290499, 669.388195455, 668.792111226637, 666.250216322177, 673.772125014195, 676.0516675888, 666.721138825511, 672.301300133471, 669.687491331482, 669.470409573672, 669.134798257896, 668.437429267207, 673.363975545298, 670.321921883399, 672.417118311671, 682.481767021338, 673.386306001714, 669.640343363738, 673.661696729349, 669.931017855159, 672.738833340053, 672.191622865092, 677.351938671673, 675.63807001349, 671.501299481383, 669.418118500094, 671.550110735632, 670.440537187731, 668.949325927544, 671.413480159531, 666.93909771744, 672.815711783426, 673.444851424976, 670.620686401206, 676.94629181606, 669.79156319649, 672.94975791337, 671.662225184967, 670.354184942583, 665.603086681478, 674.427245457305, 671.933475189416, 672.89838669045, 672.400345329254, 670.500917152785, 671.460743317259, 671.421994479171, 672.883664647704, 673.160810849696, 674.434084366821, 673.497781946446, 676.24323354465, 667.787378904138, 672.976194067909, 669.855643631906, 672.208102528892, 676.311714233589, 673.525218910483, 671.438723769504, 667.461063925269, 668.991237900156, 668.338614497875, 675.301024638448, 674.460884446654, 669.330280313543, 671.755120187182, 675.061314561809, 674.266547396748, 672.737291075832, 677.567812064745, 670.994854084077, 669.804996957815, 673.147621121658, 677.401855616025, 668.76723125114, 671.466399936629, 672.42610812904, 680.006847354195, 674.568323531166, 674.480937818336, 666.527927669631, 670.988889534839, 675.526552907654, 670.194455654832, 672.99897479821, 670.560816250074, 668.544873269081, 674.011955378382, 671.793269866561, 676.095467007114, 670.977047728218, 668.190705071775, 670.562819603827, 669.983533499468, 672.234547178603, 671.720536765775, 671.226577788704, 676.683077617811, 672.478251753189, 674.506585862013, 668.745213439792, 670.937496986706, 672.560790385847, 670.978449944125, 671.702211583462, 674.866207749854, 672.136313146261, 674.588546836016, 671.949347805755, 673.04223617977, 672.413972770517, 672.466959957756, 675.065637845051, 679.677165790996, 670.505873255984, 668.838860270341, 673.644619360895, 676.390771101501, 666.815385023697, 674.065525244107, 674.797366355589, 673.333851379631, 668.014598108742, 671.905487470654, 669.048456159167, 667.908325851084, 672.036159972237, 673.709331279714, 671.864868104675, 667.534106658107, 670.445666455837, 676.274344101296, 670.429521250666, 665.806037166856, 667.626719647232, 668.395725372633, 670.417646120298, 671.564367510569, 671.359362307815, 671.707568063596, 674.732366005598, 666.83869323017, 668.518659897303, 673.912486258326, 672.468935134679, 667.378714546278, 677.422990244953, 679.357837087489, 670.275667828778, 671.475960018774, 674.409773155788, 674.795577750423, 677.376866203725, 667.935530436017, 674.941783877762, 673.579845606057, 668.807216050339, 676.436508902706, 674.34295990142, 674.747232864061, 673.138945638484, 675.529827816101, 674.32057497802, 676.812679782728, 664.561627001919, 675.444996091658, 669.671788269195, 665.942996395256, 669.657872151484, 674.361290942584, 676.121231050236, 675.890182504516, 677.688363804008, 668.133703913654, 674.58394940713, 668.875921479972, 673.040859241691, 673.034745005273, 674.765848579371, 673.204432365258, 669.710175237068, 671.840983859546, 670.126053328282, 668.961954947078, 672.80531463103, 675.866108943704, 679.369395369882, 672.668857190934, 674.447820991006, 670.828587114481, 666.034327504137, 673.512885357528, 670.808804556158, 673.065967854282, 671.036488080882, 674.736000893472, 674.976623693535, 674.3217519479, 673.593331244293, 669.948955269594, 675.041043217344, 667.073489703421, 672.967145682239, 672.404913166507, 676.162928449802, 671.434938766971, 672.783067439477, 671.576691901876, 667.98454596568, 669.891721736621, 676.351742348584, 669.067246843498, 676.877372668897, 669.695717689968, 678.159273344447, 673.528757643628, 668.432074417775, 670.972386015052, 674.478832793265, 672.147611224811, 673.340707583407, 673.504410149172, 671.688777136796, 668.438153238812, 673.072378077394, 669.015278673703, 670.470166137527, 669.317719108525, 673.26399800528, 672.148935972738, 674.602242683933, 670.863196408001, 674.578468095424, 675.403409812417, 669.146734524891, 676.279556326461, 671.5383485662, 671.528837634647, 674.281979688297, 673.220612355079, 672.503591689934, 673.382622752631, 669.30833719619, 670.69292521322, 671.476095807687, 672.229761013082, 678.18974159501, 670.039527084723, 669.890367336539, 667.404972585272, 670.038746871978, 676.087300426925, 676.874983429541, 674.422778485867, 673.356453991058, 676.134698707007, 672.093999321594, 674.866296934773, 674.430225281528, 672.055988346172, 673.348846252313, 673.617693129287, 667.652418690228, 676.108047694954, 668.333416796496, 673.617335891625, 673.960367351716, 666.896130313623, 673.729418092832, 670.140157223117, 666.320823956557, 671.572382803642, 671.765919211847, 676.706286400621, 674.739476345779, 673.825789658769, 668.697979326181, 671.627277538876, 671.21800831738, 667.18408694685, 673.892088393665, 670.45213874521, 671.115974692918, 671.549668747111, 669.766310093481, 668.188864313476, 673.815494772401, 664.910611336722, 671.059432774669, 671.013981151623, 672.323545049213, 668.791963092059, 676.517684924822, 672.1326395269, 670.451584661013, 671.736588119109, 672.77181921077, 677.345680429156, 668.565572674357, 673.613015189075, 669.847219927172, 670.097404114405, 670.761689523144, 678.462616946098, 672.303132948668, 669.115551204697, 673.071525342523, 673.470786653927, 670.148450467179, 674.356968614023, 666.738613673715, 671.705928000064, 665.32235029551, 674.032872099709, 674.05340890995, 668.235452178279, 670.824439062619, 668.303860922644, 673.255066526221, 673.293040946915, 671.882629319817, 671.886288096638, 668.996839084347, 673.116181752254, 669.624136687583, 671.330365913196, 669.220377644446, 669.885385066263, 672.13506249291, 669.7665369392, 670.527422770564, 670.410688428413, 676.100999618728, 674.822103406039, 671.931179863191, 670.167062463671, 674.309381542492, 674.346678164166, 671.093995124704, 673.484420109568, 670.363469079264, 675.074275776185, 678.49600339479, 671.23139423489, 670.461756760471, 677.853239149659, 674.099139454342, 670.848204826061, 669.820212199862, 675.752530643299, 670.606943795353, 668.607183729399, 673.957787550472, 675.949727364237, 670.610436015023, 671.919487870637, 672.02806361412, 670.991263093155, 677.438686657879, 673.773804537272, 671.03180584238, 674.001300937517, 669.736777313551, 674.051553816738, 670.715949182132, 672.96360314532, 673.620423206712, 674.939499325017, 673.483759305119, 676.720528731604, 666.769913940911, 675.578104199929, 671.323326740959, 663.543363931684, 673.385854482666, 675.06839429867, 670.956744457165, 665.558900671585, 669.082002943976, 671.068645873015, 669.385537892283, 669.112105074596, 670.103411630659, 669.881098124397, 672.272176132456, 669.500989455981, 673.246911134947, 671.530774506062, 671.249281553326, 671.883025649559, 673.9381268667, 671.320862341676, 673.404199732378, 670.978539344865, 664.910725549077, 674.021275270982, 664.997077595066, 668.494293996917, 676.357635894186, 670.945313986964, 672.234696525294, 676.189276579796, 676.122880183418, 669.426613568522, 674.085654105596, 674.259611768972, 669.51977595677, 672.269128666143, 674.848673095874, 673.771276536622, 668.445757449025, 669.975452299965, 672.809762941293, 669.045869768936, 672.187270145412, 673.178620385943, 677.372062464169, 668.445972484804, 675.656111954553, 669.306811239482, 670.20917026148, 676.202756414706, 672.700122437243, 673.31884823893, 669.136243855395, 671.91039361718, 668.780625096398, 670.473627159426, 675.358763892868, 673.226863147254, 670.979674732152, 669.496099043683, 675.988782774626, 674.299200084134, 673.202713290383, 672.72081572795, 673.003241036756, 679.56983059707, 671.663279612333, 675.173347559534, 671.231235550832, 672.634529235168, 671.842774333682, 670.454487935362, 672.353318437047, 670.363705099119, 671.84055466027, 674.220728404523, 672.972570774805, 674.300637556912, 667.998452610345, 671.628300380108, 675.61182378612, 674.188802934573, 667.930660670681, 669.983793861628, 672.800225478909, 673.24175746146, 671.109257733465, 667.594781651169, 676.135560167226, 671.458754191816, 670.897708298669, 672.073026676419, 667.986659964349, 673.979256605973, 670.609926883914, 670.122661726804, 672.292795408033, 671.843014426291, 674.243391116172, 677.43507378737, 668.250138359708, 669.243072436967, 669.389693993257, 671.386272413664, 678.041779389362, 679.475222520749, 678.277262866538, 667.350254469188, 671.271648661049, 675.764483981695, 672.736889928569, 671.470074295167, 673.101756472472, 669.661591655741, 667.888975540793, 673.577879917791, 670.836048014984, 667.644041560892, 670.853882139308, 672.090633696676, 670.719090492045, 668.997187357185, 667.983489925433, 665.843608884351, 672.921689796072, 673.265620022657, 669.997857951265, 665.668111041758, 663.458825102574, 675.023484925266, 667.425841017217, 669.329424617524, 674.186810811189, 669.222016546564, 676.412504523604, 667.481811577373, 671.736101138757, 668.926344365771, 674.224184868454, 674.141124232774, 670.847892288218, 670.802655388226, 670.039561236484, 671.580699286543, 671.811069280749, 668.912904593975, 668.851118047441, 676.220453127565, 668.830169890292, 673.165704734068, 674.121538816863, 667.715664591942, 675.034558008528, 669.871853334694, 668.061772929827, 673.962511626427, 673.374761968702, 675.634266308086, 671.621204899598, 672.542619300245, 669.715778580917, 674.819948818968, 670.108189300602, 670.653299150495, 670.222182351781, 669.473815746374, 673.701666092621, 670.431899710604, 667.914876372487, 672.90719689692, 666.824652715208, 667.211339286257, 666.492038685748, 670.507358369963, 671.403448656975, 665.891084075639, 670.179306831219, 670.572569728085, 675.987512061338, 673.84606466859, 677.117763539038, 669.379445038605, 675.022084578457, 675.054839040237, 675.319568747019, 673.798965047778, 667.801349691674, 673.926236084171, 670.821594117212, 674.796205954297, 675.869556670673, 674.881069042546, 674.816837991067, 673.230223311583, 670.573749778054, 664.018017546209, 672.407613893109, 674.990150186503, 669.275661871077, 665.121502933, 670.657182835564, 674.455032990628, 672.379362588444, 676.822371270803, 676.264622098808, 673.300585985057, 672.671925387835, 669.361279065149, 669.836877799928, 672.272888409982, 672.774800241287, 670.554666767481, 673.062986076129, 674.497420178133, 670.061475289055, 673.137878228164, 672.867250980549, 675.754140192545, 669.847039021873, 671.463716722343, 671.833039081484, 670.473893552557, 672.15173839788, 670.47167500484, 670.312047263136, 672.498134447962, 676.406430705677, 669.058478438552, 676.773112795867, 672.003130134005, 673.532262634619, 669.956238425234, 675.558184018975, 669.012967806809, 670.437231494531, 670.87457550379, 670.633862251279, 677.259334013903, 672.596148824646, 670.203821400349, 677.061073374807, 671.454605006228, 672.636765281993, 667.346778408611, 671.868814878193, 669.025450237566, 672.67313324318, 672.910559605155, 680.363839060393, 672.156248372688, 672.113552221059, 670.121045273202, 667.38002994542, 676.55241172422, 669.351668468218, 672.285839416703, 671.696728790911, 675.738646945797, 671.068735711953, 674.2782550715, 673.758766400034, 676.648707326764, 672.503909003026, 677.742580497405, 674.668410620906, 675.653502329007, 669.428457140113, 674.904134443461, 670.434297386646, 671.008841998252, 670.534345467981, 668.948761017306, 672.393672464218, 670.241636176453, 672.217263322505, 670.032167534288, 671.772616164423, 675.076779436183, 670.824589766166, 675.725356110898, 670.605892243353, 672.067729539002, 669.849394908199, 673.181513701338, 671.356593781786, 674.982169790853, 670.868007117721, 668.839569807812, 668.694595123205, 675.320331858785, 668.886547107713, 673.699233912144, 671.149166557204, 670.377635723718, 672.008065488437, 669.983771564072, 673.403421449095, 670.059580828462, 667.707788925232, 674.43254967606, 676.652965111344, 676.87877878871, 673.378381633145, 671.73213405722, 673.943150854935, 675.715743731324, 667.605816377, 676.14218487285, 673.565978247834, 670.58643132454, 677.278294730096, 671.099703841105, 671.943474922056, 670.764924224912, 668.255005669702, 677.594614823037, 673.954437438631, 667.947372401945, 671.28972038455, 674.052051900772, 671.932912769999, 673.218854559544, 671.960716106655, 675.418401341487, 675.561808352475, 671.766793348899, 666.990556371189, 674.457838700718, 675.068474197484, 672.636898833918, 674.041727765783, 676.200114329893, 672.725295233289, 667.305976543818, 670.2632672061, 672.100730125099, 670.57669465372, 672.501769472785, 668.835255404746, 674.873595117035, 672.863761523263, 673.384826663289, 666.158899298413, 671.343956958846, 673.019380274128, 669.39047091409, 671.536548909022, 669.007508351572, 669.504464130724, 672.534664886329, 667.572237748222, 677.954097489899, 671.89942655883, 669.027103642706, 672.420275266112, 675.465525065226, 666.645027851499, 675.223082229119, 669.850536136961, 668.161330570125, 670.956066241152, 672.647030850055, 670.507342582474, 671.016901254569, 669.237047650067, 675.567322142191, 671.367731890386, 675.775892100691, 670.588405079908, 673.20857050717, 669.901751471014, 674.150950245987, 674.772223140695, 668.900888860987, 672.639972053918, 676.692363588881, 674.937505746652, 666.45073008043, 672.007578311681, 668.041789048188, 670.799315543, 674.103104170959, 672.764809528957, 667.956797696516, 675.031121835869, 669.797495609746, 668.797308361555, 673.941276196007, 670.798796551112, 674.870441891228, 666.704313552017, 670.60284861937, 671.988013163192, 674.720453476531, 679.405686284238, 671.171532428362, 671.168998922479, 674.182178159814, 670.637701586269, 669.661912771288, 670.768977598463, 674.824047589373, 676.000520141148, 669.586633537146, 667.322119123037, 672.510760853649, 672.646734737575, 673.775382399932, 671.770923449493, 667.531838896903, 670.664294308778, 669.957839347839, 670.989729455712, 670.834043734635, 670.869696743306, 668.666329022538, 671.929428181868, 671.458556998672, 672.741675459398, 666.492874582152, 674.432786693183, 673.767726964305, 672.60642338205, 678.394282903391, 675.230267253928, 670.333866959191, 673.710743805666, 673.421358604224, 670.034551430109, 667.032905558987, 671.768780137429, 671.012477213607, 668.694885691081, 675.987867370778, 669.941783194532, 664.875626238834, 669.772288019086, 675.417632431815, 673.699172765601, 673.141597727936, 673.013344374369, 670.869684529578, 667.924006140317, 672.22567134491, 677.838232591226, 672.102272488452, 667.507200356382, 671.145404021205, 672.03415975352, 669.73019401673, 677.627273611498, 673.393742623725, 669.18010173521, 671.35374856639, 672.951450450144, 671.324862546754, 675.141027578939, 669.603285383326, 676.967396250683, 671.127054992706, 675.129195614725, 675.917315019022, 673.131026316132, 669.633604697243, 669.182010540959, 667.511916581874, 670.216704495843, 673.757845145627, 671.53090771136, 673.109007701845, 671.935996764075, 671.875121897645, 672.069792895135, 674.639010285732, 676.737266918006, 674.30392660662, 670.762927863313, 677.05339825926, 669.209071004836, 669.715721052356, 676.573483305553, 674.684902413415, 669.787537474094, 670.549512493561, 678.277061001899, 670.502131297755, 670.407987868124, 668.99048210414, 675.07196582673, 673.693821395265, 669.632633335205, 671.750730215984, 671.44383473507, 677.549290060978, 677.618297023736, 673.694723049915, 676.727311807937, 673.759845162563, 673.418309930366, 674.979746540282, 670.758733121937, 673.981700741765, 668.456245511387, 666.289374865368, 673.329955987518, 675.335721162934, 671.359163700446, 676.658024939768, 667.124465464696, 676.574407459107, 671.942404897328, 669.265765450606, 672.376969309096, 673.188784991187, 670.384637661789, 671.290745515839, 670.377285525376, 676.26961566074, 676.47422844948, 670.362472453661, 677.251612620652, 677.092907514008, 672.490882031466, 673.320715034566, 670.186310684175, 676.54309987172, 670.492800848391, 672.130549338578, 672.722886258936, 675.44394964727, 670.653206216719, 675.217320920609, 666.164916730462, 668.568628553926, 672.93672176095, 667.817923622413, 670.417833479823, 677.219311778807, 665.882732288554, 672.435034233551, 673.47011136332, 668.81338559159, 672.027169925569, 671.524621899075, 674.426444661978, 673.852443339068, 675.58795632105, 670.592370225155, 675.548239092727, 673.011098333009, 674.611038972889, 669.395410479644, 666.727623139881, 674.591586430286, 669.18614261711, 669.443955776097, 669.318701882808, 674.768328636358, 669.985244800444, 673.104538792573, 666.773429486902, 671.898004304884, 671.693396497848, 674.272436557196, 675.011899041872, 668.662490107844, 670.500994115643, 670.496516711586, 669.8131943181, 670.385700023788, 671.708962214183, 670.960534244879, 675.79563216739, 672.04370120134, 675.896140956629, 670.475707176401, 667.193308503339, 670.341149350206, 676.119912331655, 673.050293069887, 671.702100944948, 673.71396204989, 668.933779007874, 668.614819214562, 667.633409259151, 672.593031202142, 674.253028950002, 672.981852799155, 674.566735702814, 675.113366048514, 671.288726320796, 677.757867834249, 671.398753573517, 666.1746953288, 676.125019514831, 667.369286597614, 668.27753535029, 669.748665331895, 668.549531342534, 671.405026383563, 674.655204311704, 671.568825264287, 672.08657611587, 672.544264738455, 672.545265025261, 674.131990365371, 670.890356688043, 673.713477796962, 670.891409167234, 672.260945442809, 670.69515716628, 671.033025589585, 672.269793709415, 669.180594978143, 676.707472075894, 667.58881560782, 674.70438908603, 667.995722784574, 669.822078554768, 672.420806892043, 675.097585795698, 674.244902915456, 674.371665239468, 669.986692196262, 671.2869788258, 672.258194207912, 672.98807405764, 671.560979728643, 674.090513086806, 675.489898078152, 670.874374795932, 671.514119170426, 674.473259402866, 669.285123895674, 674.064332480461, 675.134835561723, 674.650277182943, 672.370034311758, 668.018607192768, 675.587868910739, 669.305432982304, 672.613816020983, 671.640170617025, 671.138808010113, 673.357343839506, 676.116050496854, 671.513917003943, 671.189971842602, 665.101917138635, 678.026851506756, 669.940241652973, 667.679439595076, 671.979097910011, 674.014146497118, 671.827168830882, 674.867536145271, 670.493682454563, 669.399083559711, 672.205812154121, 669.58741654646, 671.630985434582, 671.723961696769, 673.050274233734, 668.736602208931, 671.007552868813, 667.204590791552, 669.61172517522, 673.022283478875, 670.771842721192, 679.502107565986, 679.198267166455, 668.258565474005, 671.270674120032, 673.521623890912, 669.477011534168, 675.647457947721, 669.565779638494, 671.741382801426, 669.316903915321, 671.221682908698, 669.033729318973, 668.33234322251, 674.861384157007, 668.785477678133, 672.013229760372, 668.364410710865, 672.749748176011, 672.062352636517, 672.509956471085, 672.729705188665, 661.911325842804, 675.349454758945, 671.16627264537, 673.255951652409, 676.07735231789, 665.635812833892, 673.342486828791, 670.418073683546, 671.914782944015, 666.133196304121, 668.30115260461, 672.035893417812, 667.07365410427, 669.374451204884, 673.820862467746, 670.966101138711, 673.495200818824, 672.65261559862, 668.842557090588, 674.561020555787, 672.320097720028, 668.605173794119, 676.124828234608, 671.987946606606, 671.330681707967, 675.902669033585, 673.14769674861, 669.667762126316, 668.670045632492, 666.631660334926, 673.340565867822, 673.506397596237, 678.045546301934, 674.062658354915, 670.608461100892, 671.389871118522, 667.057788317406, 671.616891921603, 668.141354621967, 671.624726666459, 670.852614893509, 668.89912448437, 668.021627231166, 671.991226340133, 673.525845750782, 674.162188303606, 671.957415795932, 677.749788984527, 672.324445459628, 671.021444336475, 669.565831068646, 669.032772185734, 675.607410389488, 670.136921985368, 673.574841813222, 673.593604630702, 680.446975901171, 665.072853177077, 670.594906564331, 673.672969118499, 673.494463223662, 670.708671843705, 673.86429446938, 667.672068041329, 670.895867993712, 669.023963585964, 670.176511784888, 671.879100214056, 676.692088865048, 671.00696450765, 669.221871294227, 671.968094250253, 671.318534499403, 674.115765524201, 670.119265244433, 671.851259669362, 671.370543616937, 672.889997706444, 676.40121511328, 670.789169228588, 672.839265053354, 672.798043338907, 675.276839412577, 673.127177002328, 665.903989378944, 669.586751617583, 678.663391895801, 668.94791751862, 672.972815730255, 671.935605577475, 671.555434501394, 668.231406518539, 672.719445137571, 670.511390667146, 672.540640545879, 672.661064820647, 668.688472811831, 672.639016008086, 673.030910811003, 671.61005612697, 674.485071585899, 672.224245346868, 667.977783557366, 674.810860087385, 673.344390982659, 676.315540485728, 676.704187195228, 674.438341357246, 675.58728592058, 666.923786799659, 675.181423805347, 669.964670310105, 675.378813291594, 670.187952502785, 665.472470029505, 669.875903293181, 671.665629284418, 669.93483120649, 673.420521202261, 671.408066675212, 669.880082715891, 672.444403571848, 668.973717235273, 672.242798240488, 673.079165851961, 678.756385238247, 671.665805434449, 672.661611170141, 671.087041984005, 676.043867251923, 674.531563325457, 671.956329609481, 669.34585902606, 671.61746791523, 676.408538299479, 669.800306000021, 673.121552879539, 674.323952614009, 678.059640660256, 674.20663473637, 676.118023265845, 674.041963946201, 671.924809923977, 671.577806396377, 662.137334924203, 675.657650133132, 676.57383008082, 673.803152389588, 677.690911858756, 669.585164271976, 676.18564794727, 669.2873406957, 674.637757624374, 666.85663515543, 676.542982765291, 673.438966026014, 674.451135002989, 674.473529760033, 669.972897372755, 670.028449475565, 670.208410362395, 670.399412239941, 675.367856715709, 672.061791290354, 674.957647466747, 674.754531144583, 671.28373646428, 669.894673063419, 670.161211415479, 673.564487555877, 675.643370703758, 672.504764589035, 678.117090043597, 675.329211655766, 664.735473919265, 667.544223961671, 667.132330175551, 671.934733082974, 672.757443428624, 673.741612473891, 671.705553632123, 673.096938437497, 673.359157487676, 668.258581382712, 665.648812827666, 674.433885869041, 674.218994503342, 674.433903933449, 668.640516632522, 672.920821258738, 676.075056789484, 674.890225257543, 671.405210691919, 671.217913308654, 667.745442511959, 671.057165020297, 673.607352640792, 676.882209903633, 669.714069201831, 671.26767168787, 667.931580053209, 666.726822921214, 671.871346223852, 672.007605958302, 674.586431392786, 676.273558719972, 668.844025463206, 674.974650310842, 671.184849113364, 674.067487682831, 671.518931094096, 673.649759040387, 667.978867823239, 668.473867665709, 673.091485464296, 673.359109809723, 671.580006461821, 677.117699436899, 674.6587694985, 669.069198843543, 672.26420407227, 667.470851771568, 669.006230290175, 671.62153076595, 667.114814222527, 672.542467175646, 669.910498347238, 666.608607600075, 667.638795006256, 669.820406466848, 671.101583021852, 672.404098156225, 674.07336751736, 674.293802524181, 671.168493881377, 668.183236693133, 667.13767940116, 670.797868796601, 673.054750266132, 666.215943544891, 674.695840450006, 669.110766276789, 668.877422958338, 664.058728324882, 671.070930298716, 667.883639379508, 672.842035359594, 668.766990636347, 670.737418965767, 669.528660250739, 673.495666295252, 670.511778534267, 673.204540766457, 670.838869597813, 667.229059286771, 672.962337817969, 672.85992936906, 675.000755594997, 666.860820125464, 677.020870364576, 665.820631525515, 664.890673586612, 670.09954946768, 669.728399644912, 677.780016962923, 674.462783886339, 668.911158088452, 683.226554970885, 675.313129052285, 670.547071481102, 673.245772157433, 670.874281626005, 674.23604789235, 676.800533640172, 669.663250636979, 673.037366058879, 674.963568833162, 675.471346771515, 671.285252409371, 674.002615528726, 674.981309412553, 672.144659992019, 670.000997248765, 674.698933264832, 676.147841769129, 675.474491307364, 673.667325104535, 670.67092845789, 672.543934010355, 669.366247532797, 673.723395605927, 673.565687990087, 673.018770311862, 671.29411981379, 670.48947725881, 668.246978464206, 674.533508411018, 674.303747409107, 670.013632081447, 667.670358354337, 672.569717769041, 675.257045849913, 671.376015532886, 676.288764899808, 671.295525556968, 670.143505102135, 674.090136813657, 668.743155778321, 669.125336427829, 671.688697853375, 675.702504428142, 671.562052263868, 676.700810054585, 674.100399692281, 667.297203484575, 670.757562300323, 671.930383257182, 668.153005646374, 673.370375102484, 669.448117279312, 670.464338171655, 673.537368208857, 676.965280209, 677.552777938385, 668.202179994861, 672.413787134163, 670.840575263775, 671.719460906005, 671.28968608518, 673.477047125814, 675.742493812816, 674.282525103203, 663.429548766418, 674.291501470538, 671.187431288737, 678.410282277786, 671.123597096878, 669.82652308028, 673.763516201057, 667.930795452921, 672.225836614872, 667.925682610187, 674.512915600449, 671.292034522363, 672.032976380223, 675.730727604798, 670.490347001036, 670.569991793621, 665.861147532484, 669.807518871056, 667.720978669536, 672.050727825165, 672.164704275567, 668.959964722736, 669.678302144568, 670.385023166797, 670.71829054744, 667.3719615417, 673.304883663648, 675.671808770327, 669.380621893513, 672.685312465788, 672.311221377982, 674.340248134196, 673.781463221099, 671.799546963378, 670.595519654079, 672.802020726983, 678.750268352623, 675.287884277974, 676.428644459889, 674.234746013344, 679.046252412346, 677.144088077819, 671.661457877757, 667.645696496558, 668.804139219647, 678.125497554656, 672.151695115017, 675.053402343799, 668.14964093327, 668.285678759392, 674.818132744851, 676.715651315287, 674.006625230092, 672.292745078707, 664.320165081498, 666.944446551751, 672.777458687004, 670.599347468397, 678.031741695669, 673.045087126879, 675.114592180458, 673.996798885665, 671.325130844013, 673.828516253242, 670.891085470162, 670.481661728857, 671.697736332818, 672.479458304792, 674.022873475993, 678.216396602417, 670.444309155764, 670.395272422413, 673.44367648432, 672.266091696288, 672.685366141126, 667.807601149111, 671.351488767366, 674.750572029646, 675.198372375872, 668.720666821857, 675.469672835192, 667.774300459795, 675.072007114659, 673.880034970283, 677.96194762488, 669.857915923264, 671.600823193083, 671.006642858793, 671.770067149576, 676.306235990775, 676.43668277625, 671.309897047612, 673.604800205823, 675.074531557915, 670.603690747743, 671.055579709706, 667.51950540142, 674.483504475956, 670.929000176978, 667.110956841133, 663.68690235778, 670.562149059078, 673.500254446543, 673.556091427302, 680.116387668297, 672.865003873347, 663.661139900176, 675.52243613561, 672.295231651316, 673.737076793711, 671.223492152782, 671.973713063757, 672.285420623971, 674.596414570711, 670.843949630061, 672.455469942657, 673.127468192077, 669.943651349601, 669.386674061414, 671.864845720065, 673.568638912929, 674.782101025017, 665.119827472191, 669.609186216533, 670.962793845544, 674.61964098831, 678.333480400252, 671.604943626639, 673.979508471015, 674.673365342656, 673.002278467358, 677.648093175408, 663.731318542637, 671.746767337988, 667.004859314273, 670.188825660967, 667.299528364752, 673.703913419939, 676.447333722986, 666.203355729195, 665.583649112964, 676.458866212341, 672.58845891236, 669.204428148772, 671.926403433863, 671.128941988892, 673.829835828447, 673.851954889448, 673.425556426537, 677.207737856714, 669.41943413168, 672.634646737144, 672.575554181795, 670.33461516299, 673.670529503096, 671.208525516948, 672.77717719197, 673.562125686663, 669.357369963655, 670.583170955867, 672.345013835281, 671.948571551183, 670.454883847445, 674.829083201037, 672.440484671649, 669.288938780589, 669.024268618251, 673.813053470127, 663.543708946297, 672.194415132185, 669.80386485019, 669.921808334268, 667.821342495151, 668.745453453481, 669.734866315603, 675.450812434489, 666.509232308307, 671.747554872586, 671.142646648554, 673.282031227428, 669.155145700061, 665.396677591548, 669.493519666686, 669.359023023074, 666.224876600109, 670.989966623155, 672.594594386988, 670.376852687503, 668.643341555931, 673.449935684421, 675.006975738152, 674.002839595777, 676.160356409251, 674.105056332031, 676.694207988299, 669.883666522579, 668.244469390192, 668.328852394077, 669.093583801302, 672.167524095646, 670.43304139804, 671.343967497601, 666.346794937236, 667.842055226049, 669.495290330828, 671.139816208751, 667.930319313362, 667.929530798763, 673.411806884381, 674.275875747682, 669.540256300662, 666.683404077251, 672.979862924474, 671.558057636637, 675.308550338558, 675.413582113162, 667.14066371705, 670.43111392759, 672.641006735169, 669.733023529601, 672.094487044342, 672.499487248772, 672.934311292851, 669.702451064939, 672.628592200935, 670.58034907215, 670.264535358905, 672.45871272987, 673.291362780962, 677.258876205776, 674.675523476397, 669.897867269699, 675.040785789474, 672.87589999588, 671.423902226165, 672.085365460829, 666.295085228987, 674.986867800283, 673.370168517851, 668.084858353959, 667.863357445815, 675.680328949294, 670.618710042864, 668.871305528235, 671.954527769135, 669.92746329278, 674.081095751717, 682.904939648193, 672.246579680342, 669.772700116066, 672.787613482169, 669.455277955578, 677.977110303642, 668.129668382149, 670.33455260683, 668.697404785254, 674.127516397114, 672.954480403828, 674.559059393098, 672.556590249952, 669.541546200271, 671.901664885089, 674.355880327797, 675.362810886462, 663.950928205627, 673.085983646504, 670.49241535251, 670.659512031945, 672.598981831621, 677.945532832274, 669.252382165661, 672.641109315485, 676.03413481652, 667.264563778783, 674.078238228191, 673.338653165597, 669.640260337328, 676.147991152078, 673.663840382633, 675.237701709178, 672.621239667483, 671.896016521914, 669.879946167162, 670.056910386964, 669.886534099536, 667.481515346767, 672.887305645874, 676.449820232429, 674.530309872401, 670.859378076888, 673.076757375539, 668.683230501912, 670.346323592162, 675.863349087815, 673.507502061873, 672.649752693533, 676.639663684549, 666.850941036936, 671.213448778168, 673.803693124687, 669.444729864209, 673.228866402838, 670.883405331934, 664.376172688583, 674.856847889608, 669.671932640888, 672.937181864102, 672.873919833248, 670.924896425675, 674.697037718633, 668.990198144234, 671.388787623141, 671.184422127139, 667.058176034051, 672.17281324886, 679.173419458843, 664.771135074287, 679.121518054513, 672.669074287212, 671.946081988972, 673.498001889502, 673.235681824938, 673.35861703395, 676.781815223309, 674.57696433272, 670.187354974489, 670.791312888392, 672.788184036638, 670.690918635835, 671.373188424797, 670.050229032925, 671.597449500712, 670.516954830032, 674.045704503646, 673.921920526256, 671.86001556601, 671.752692845587, 675.453681639988, 673.170607533775, 672.714197110181, 674.648894135713, 673.025589469424, 669.578340442062, 670.45317086185, 670.925896580549, 670.193519785681, 672.170432404309, 675.860932359562, 673.040913819859, 674.022377432095, 672.107417392386, 675.332659526919, 671.693253996189, 669.052644669603, 668.819246453395, 673.628622688596, 670.44328050752, 674.259581770733, 668.29569828518, 677.755576981219, 673.457105403031, 672.75275867204, 673.282934266727, 674.732728322659, 673.411644866404, 674.039852290064, 672.119250138651, 675.839095532242, 677.510985228887, 671.764052394857, 673.772145918179, 669.901093805353, 670.851829139266, 675.075225570053, 670.790262563479, 675.082240534363, 669.308352742369, 677.97526579165, 672.630227269784, 670.508248713863, 674.775329083871, 673.836585614683, 678.584365359434, 667.262672582096, 668.360394346538, 670.148659536624, 670.922792321532, 675.014992946715, 677.030841358188, 670.378138062311, 670.868676292338, 672.106507975237, 671.770969149155, 676.858867303534, 677.144264621364, 675.24938620345, 671.183049634615, 673.568559030734, 669.257384696457, 673.467041925748, 669.212257101197, 670.833623189576, 672.121039764, 675.3103089366, 672.07818099329, 672.021517131633, 670.20122086116, 673.330849786109, 666.646006217092, 675.92733306689, 677.358847517737, 677.308482972381, 671.025922334118, 670.299387565696, 668.539086819161, 673.695402120414, 675.637776774605, 672.918685496319, 673.699885010485, 672.105341700699, 670.539167955718, 668.969569778188, 670.241749858381, 671.924620431586, 673.21696744035, 673.151037819467, 673.391519947435, 668.625808715931, 675.019366164716, 671.910951538584, 666.552532013393, 668.449794929585, 669.177907551579, 671.406156869541, 667.353778783008, 669.447832364358, 664.857916288105, 672.017941775232, 673.591875087054, 672.787988619915, 670.764929251018, 671.65171147228, 672.98514818092, 676.201868803496, 673.914426458649, 674.544971005435, 672.672842816614, 675.327939517544, 666.831330110959, 668.332894518243, 677.840665113711, 668.256583227938, 673.69078874218, 674.554574537148, 672.182287544458, 673.300741034392, 671.995653067049, 678.933250948221, 674.072122079837, 666.353861679117, 678.098769606955, 672.737195681135, 668.222410451033, 673.200364326132, 673.621174603427, 670.773561877699, 670.65866690106, 671.128436759284, 673.390898904023, 676.761989063583, 675.062068249961, 667.490157500458, 669.221800470666, 663.521320755425, 666.729066365271, 676.647000583765, 672.222051966723, 673.450655101624, 671.88046936094, 675.595759739773, 673.403601677379, 666.994162934478, 672.174029184782, 671.663973001432, 676.865420874927, 678.182839374236, 677.453763651538, 671.75250969663, 674.695693136175, 670.504467259381, 673.155798114622, 675.876764944462, 666.013955928349, 671.190308878876, 672.500448460246, 672.816463668836, 672.944150451413, 675.591365742073, 673.358633723373, 675.396813108873, 678.708061848292, 675.108505122387, 671.887590574548, 673.768693856487, 672.272894101861, 675.836322844446, 674.770548216143, 669.831139079229, 672.357227610134, 671.927686018793, 669.939298536123, 675.674362733629, 672.305029884861, 671.863789736452, 673.181903688857, 670.044695677732, 675.47563832779, 670.579016954885, 669.315709576284, 666.633348775884, 670.429512130465, 670.730594735318, 671.086127741519, 667.516495809551, 669.672077154625, 669.208091782793, 673.787296551025, 676.196425886889, 666.813943669007, 673.458747296545, 674.936634240302, 670.248956987713, 675.661481558166, 670.131950832519, 674.35382263675, 670.617190110977, 679.477690195153, 675.789538857245, 672.949027883972, 673.887813204847, 668.528650458128, 669.770320276001, 674.756528726371, 665.558420469628, 672.522113387595, 669.832330697051, 672.940395044115, 673.174645123016, 671.089233242125, 670.779289648048, 672.942342379467, 671.454624117102, 669.860118838989, 671.672360340856, 671.614294981835, 677.365286987947, 673.003922709769, 671.74104167476, 675.025320210994, 669.673972852328, 667.118196151412, 672.853121636336, 672.825320395375, 671.883937508832, 671.924270504038, 678.529972011645, 666.207655975004, 667.515489651555, 672.344184282126, 669.781260960155, 673.227036524088, 670.296427488653, 673.433015346698, 670.820774848916, 676.448028672914, 673.655889575982, 670.647983926638, 673.906999047662, 672.049130565372, 674.07222823824, 670.120172303465, 673.534587405857, 677.293582694584, 672.793455896709, 672.692868982678, 673.361294215917, 676.145338252985, 671.467513399516, 673.944951667251, 676.101257038465, 669.172609496153, 671.475492006329, 669.559631911746, 675.478726596454, 671.007897938495, 673.076062742791, 675.02997185142, 667.798951776766, 671.21227402926, 671.230993013023, 672.805071194791, 672.446825203209, 664.293851166627, 674.888613422239, 666.898967716444, 671.725423401101, 672.495251947143, 671.703417549429, 665.6118795551, 674.674125972261, 675.722165263978, 671.081209318273, 673.360244951985, 668.799580783126, 669.332667966032, 672.342143813664, 670.087751552171, 670.120534551146, 671.428003099998, 669.549348725195, 676.498854340356, 671.950663775562, 675.683616561518, 670.300057265657, 670.898501765461, 673.601620291988, 674.866335784058, 674.071329974898, 663.449881346979, 669.924752886857, 668.445458174872, 673.949428329451, 665.775856116156, 669.48040630529, 667.264849808901, 667.364884319242, 673.66524890946, 670.799406470308, 667.974872413691, 667.379527488115, 671.211868428922, 673.903551295684, 671.313376659629, 672.599570403373, 665.263961303761, 676.399832144989, 674.292890127772, 671.621104663233, 670.416952001317, 667.586198547388, 672.569498659432, 671.568091007376, 669.014659064052, 673.60178347868, 674.192003273625, 675.098788408713, 673.800389811488, 667.722328029781, 677.103594474279, 671.61008839213, 671.372877981156, 672.816450827843, 675.810803783102, 673.218294867963, 668.392239164698, 670.400830509464, 675.369666740258, 674.887019691371, 670.955187139451, 670.967188101644, 672.866956822433, 668.075136412948, 669.150674084503, 670.87733251729, 673.318859566469, 670.768665534857, 669.236378274221, 672.083211917941, 670.367555417264, 668.999984649898, 676.746977577192, 672.433252121911, 665.224956065858, 670.326150272739, 671.726402207211, 670.983814074813, 671.575551257097, 674.722369815862, 669.815880408534, 670.60290155176, 675.820439013259, 675.317431126852, 667.289860478553, 667.840378854318, 677.722041475345, 668.418596523843, 672.9524886622, 671.62359828717, 669.750749209823, 668.206977591659, 670.243617200615, 673.640355090416, 671.610992738603, 666.272959746344, 668.678835059304, 671.908571077373, 669.253641510845, 678.819960945445, 674.372209654157, 673.731091976213, 672.822999393211, 664.158357386159, 680.754982378449, 676.194937175292, 674.869302944257, 668.911548502805, 666.038865475802, 671.603641884592, 673.874876709186, 672.070882911666, 676.959794731332, 672.754241290741, 673.806603749359, 670.909878903347, 672.480437816256, 670.388633521513, 670.746718942123, 670.828003739006, 672.675142661635, 675.824003312105, 668.53990863781, 673.718085667865, 676.59495755674, 672.263083507971, 669.837831445105, 672.730777514847, 670.719842728498, 668.445949510871, 670.445220335059, 675.339648314125, 676.558228450487, 674.034840980642, 671.378631760726, 672.306775638679, 672.990348205063, 672.882698603924, 674.403088027881, 670.463978598488, 674.796774155827, 671.107012791115, 677.421724218672, 668.689882785624, 671.678741993538, 676.365999468976, 667.270432040925, 667.931362128385, 676.404663374483, 670.232419963469, 674.676686015018, 670.027449472211, 669.500703515906, 677.612071263927, 673.077218480728, 671.204561512791, 671.404334491091, 673.591184569864, 674.34688970467, 672.154949764207, 665.991773069145, 675.609011651216, 667.245715958602, 669.196687214535, 667.81064808696, 670.905327783998, 669.172860715182, 671.267631436211, 672.506967174163, 674.883745121975, 672.563088527666, 671.312251959235, 675.224768078215, 671.18598054432, 670.012888681684, 676.105778474013, 668.379445663114, 672.181439701568, 672.693841885681, 667.702567763751, 674.579348962568, 679.59250504499, 673.165029477242, 671.315476919363, 673.321641193069, 678.376714396435, 673.451178991185, 671.717465744684, 672.754175030815, 668.20624173171, 668.489599554539, 671.008225208324, 677.160055730009, 669.342392779857, 674.143233503627, 671.555208405356, 670.841118956959, 676.178941846856, 673.864798387961, 676.306263723636, 674.569392208819, 670.929782729085, 673.541584566651, 668.537894987169, 672.451759737286, 666.047436836567, 673.114328337787, 676.522162602391, 673.231407344339, 676.050119212749, 674.349275199467, 671.653675809402, 672.757241118885, 674.783221275759, 671.264692022397, 664.089581007493, 673.372494122426, 672.695876691874, 673.782908943077, 676.010327014792, 671.437894065945, 674.126327510877, 675.001044082853, 672.869582719779, 673.346961091257, 673.349216158915, 668.52402849064, 670.239685398423, 673.813501279961, 669.829623505394, 675.229032124255, 673.421908451742, 675.512949751668, 669.581352674844, 669.334868791559, 673.725850803064, 666.036205990012, 672.530560642222, 676.807241722765, 668.143043364056, 675.946629534179, 674.207669101903, 672.972981349159, 673.983654755972, 670.747657842541, 673.295464490914, 675.595700467665, 668.94834549135, 677.686285998245, 674.153572229126, 673.606216204155, 673.348574820163, 672.726884500597, 674.281847734992, 674.973285801401, 667.402922060039, 668.707249364974, 673.011702830729, 672.111994842294, 671.732691781272, 665.457952851646, 675.844752016581, 680.164423471673, 673.045543248301, 672.412238524254, 667.927214666149, 672.90277068075, 673.412677537921, 673.659464163871, 669.66153383557, 668.314930595617, 670.406110123649, 675.58276786602, 677.012001423087, 670.417014569549, 667.220824842739, 666.380264742873, 665.67690410185, 670.258662699764, 672.090294396132, 672.053523641111, 669.723009031678, 675.646765040234, 673.062513704984, 670.717520631294, 671.754259848081, 673.419947765166, 667.182868359944, 671.701478227432, 669.282565728358, 671.900026672412, 672.117661261094, 672.467018379434, 674.641204586101, 673.736586895015, 671.710296475931, 672.685549939573, 676.71882094494, 674.705671022623, 668.292404341985, 669.509453458606, 667.758833617905, 673.96506972569, 673.897298633489, 671.238117491831, 677.883161364005, 674.782371126186, 670.965466068807, 678.06932989111, 675.214014690014, 666.925529764407, 677.856015556787, 674.303704544122, 676.680825290958, 667.02927717586, 671.684296443444, 671.747833123384, 675.865547868962, 670.446739184172, 668.03326571876, 669.941120448174, 667.297259510848, 666.662590619175, 669.63566988689, 674.913253902942, 670.748610113697, 667.623399726288, 673.494378513355, 667.520725531861, 677.615608334091, 674.322833665039, 673.70185552925, 673.053130080481, 677.049296992279, 671.313241834518, 669.538866850135, 672.324572460868, 671.373145174499, 669.50592090559, 669.01080257965, 669.894469818807, 670.867434208027, 675.441474773373, 674.865178797014, 672.360408911831, 672.077855978879, 669.406443861468, 672.858462206122, 673.303354793845, 674.826561202842, 675.961143786845, 674.132143518136, 674.097104755277, 670.977648904533, 673.747543322052, 670.044826081667, 674.47688621749, 668.970866888538, 674.082112074525, 673.951450918433, 673.277456527659, 670.660986563725, 675.318943623498, 674.047627805935, 674.225708556842, 671.825827362349, 673.787016618529, 676.579441252466, 676.802095366394, 673.104428442222, 678.810054934693, 674.919607038352, 671.269571506859, 671.000534512483, 673.393000088744, 667.878057940666, 673.282328645113, 673.104375718666, 673.466804355175, 674.947472050195, 670.849954035741, 671.355202722297, 669.616115022133, 672.646453182434, 664.74912524364, 668.02491621935, 670.955234315964, 674.553917148462, 673.515301150971, 673.072789257553, 676.168184348629, 670.161280900206, 671.134239765179, 673.063817226426, 669.245273743047, 669.205035450669, 671.07490120994, 670.707461316902, 676.869741456299, 671.221568240015, 670.36581429734, 670.806559629436, 671.702320661685, 673.490609413002, 676.340831326729, 673.563546123166, 666.94223686942, 672.361428209527, 673.273415048964, 669.715880675394, 664.91490054896, 667.812134762818, 671.560565724989, 672.878874300952, 670.090008840758, 675.754175793074, 670.343366996048, 668.681400827756, 672.681880935671, 671.393761320021, 674.120144009923, 673.044144542954, 671.176838595886, 669.031522435091, 672.882072485952, 674.565757379359, 673.019396312, 668.72306382486, 670.393574087858, 672.648394513287, 670.763322973103, 674.703108411905, 673.717321644138, 671.107151481063, 664.8041661955, 676.268243117659, 672.590396965708, 670.388510037365, 671.422812485306, 674.526444056621, 667.778621358545, 668.534163451563, 674.605878198104, 665.492602323609, 670.037426887984, 676.400177982705, 673.388389693281, 671.424351949911, 674.462114089663, 674.82532166024, 673.889353577179, 670.786575475241, 672.287305889937, 674.297580419176, 673.942700602301, 666.73744880348, 674.949340274905, 676.553283093355, 673.066672337516, 670.100068075413, 673.636266022032, 671.652533018582, 671.313710295108, 675.37485796829, 673.442588619171, 671.017899266837, 669.769764664566, 670.043473669706, 672.018866360003, 677.438168606702, 674.419529941067, 671.318507111388, 673.814754380654, 667.653784685979, 675.198497467387, 670.8783486643, 671.802049387983, 674.637067956301, 670.532190299455, 677.03143799224, 675.405644965844, 670.319813421833, 668.119061304761, 672.259501486253, 673.075132232602, 674.065596706008, 665.161334756696, 676.863087225394, 667.323531392139, 677.446933775556, 671.289932921807, 668.205775743607, 672.828434740532, 674.17887172293, 676.86746436533, 669.153608084817, 669.336011046998, 671.282434106214, 676.429841712107, 674.878510647624, 673.859923889279, 669.650971326333, 671.238801117783, 672.11176873141, 674.177084303359, 674.014522005046, 679.704441699471, 674.144247404074, 673.938561344583, 671.328244837506, 672.348976120117, 675.406302480132, 673.785922737737, 677.587756483037, 671.812124613351, 669.462487730391, 670.734359465384, 673.118614728483, 668.36749379142, 671.298462425659, 674.257455275693, 670.619120328833, 674.182745457585, 674.637341218718, 674.264740492508, 665.286565925248, 670.434836876532, 667.344219859496, 668.630479648297, 674.209089665654, 669.390015770201, 678.840814740333, 667.410544929754, 669.519247053855, 676.474042155905, 674.572961227671, 676.432034283396, 671.634262298517, 674.661424807381, 675.058970358396, 669.562740694088, 667.999778378422, 667.617995431472, 669.106922712586, 674.739414701524, 675.596057894849, 670.963236612068, 677.029850596052, 670.79936934529, 672.086524615439, 670.917465493046, 672.111438466425, 668.634900810269, 670.547771430261, 671.699540799374, 670.798832921976, 672.547001853076, 676.475970451034, 680.929676620361, 671.481836070966, 671.928175188237, 676.181365789427, 673.770214874906, 663.393286050902, 675.164930870247, 670.209552386181, 669.407756235799, 677.975912711734, 674.14308468275, 676.236109770368, 669.223451239309, 675.57129638907, 667.490399919307, 666.006857539377, 674.554330164414, 669.692338198744, 667.862715459336, 674.663532801398, 675.189461549852, 678.1890408038, 666.317502755962, 677.244308843575, 670.3586965512, 673.388731821318, 672.487638017723, 670.867380065719, 676.454934114523, 672.602059668407, 677.960060229851, 671.066842540185, 670.256296907216, 674.681766480552, 673.46991222864, 672.50782151082, 675.215761491853, 675.279848891592, 670.071758283091, 671.555500109409, 675.037939125854, 671.358095596197, 667.04687527749, 671.471986743557, 674.988259659828, 675.609512515296, 673.31526431944, 675.859120444227, 669.997861468886, 674.382377680479, 666.036443643819, 673.981825518328, 669.826012794738, 667.085981428461, 673.71458757366, 674.085359256971, 669.166384597698, 671.436719613306, 671.42565089497, 668.817207219854, 675.094039071829, 673.339264297965, 670.153868150796, 672.78737601605, 674.908174969192, 670.367645611927, 671.33016032101, 670.566702068096, 671.066937471845, 673.033820098708, 674.934349619559, 670.094431264583, 671.790658532708, 671.031306453721, 667.273626562744, 676.542794240339, 670.321445968634, 673.829947632023, 674.795298211592, 674.531615321993, 668.304324130066, 675.492842935123, 669.624498362098, 669.257339694899, 667.150720827512, 671.138191353911, 672.63873978261, 674.175691313884, 673.447775214068, 672.753744681148, 674.964111522006, 680.148383547495, 668.848815133368, 670.513394360871, 672.421181063747, 672.2295169213, 664.374455660583, 672.998106541467, 674.878483308117, 673.3125792696, 675.718861388002, 674.779969613959, 672.31336351827, 666.685648478846, 675.4832156402, 669.578224055593, 671.253609209987, 672.198759138783, 670.040138912723, 667.329724023626, 669.568963732844, 676.252986396929, 670.442314807365, 673.133930639855, 675.798797214002, 670.250673021976, 675.651433971566, 674.970595874214, 673.912030447578, 669.704519385318, 677.147497731605, 667.145627776449, 677.52645435538, 667.670945983186, 675.069099471047, 674.095743467551, 667.331539075267, 674.9829966266, 673.220842485894, 670.012612496542, 672.358654849254, 675.773478473185, 674.302945643093, 674.637180883481, 669.104053572635, 673.141803144255, 668.809183014081, 673.356788774597, 670.558609505137, 671.224797198332, 673.136603960386, 671.029837627946, 668.849251334564, 668.402915474541, 672.405724137129, 672.318600906264, 669.549956974871, 671.792160370757, 667.381250782819, 675.465500827789, 669.155117835797, 670.92959462702, 673.570760635108, 669.330095669432, 669.477062475386, 668.874452756698, 671.438414969193, 671.459567386348, 672.203402266252, 674.516600323862, 674.911623658515, 674.897379788937, 666.155067173848, 672.016131068612, 670.987243546837, 677.106158234001, 676.422452868183, 674.552728490164, 671.861457098964, 672.272639719771, 665.886278373029, 672.662550387081, 676.911158958941, 670.016235777177, 669.304776553534, 674.441094894064, 669.5014074576, 668.238348095939, 668.688278063909, 672.323781258536, 665.760933698961, 668.791097370145, 671.759267447732, 667.835924690656, 672.031037064012, 666.101215019107, 667.90201575263, 674.54564140538, 670.98769921867, 668.726887429821, 670.025712783441, 674.662164520384, 672.148005912483, 670.505710844865, 676.265363300625, 672.105429017104, 673.683240656199, 675.018518085986, 671.793303536829, 670.369829062013, 674.496565457657, 676.673058515211, 671.346935517847, 670.677776664071, 675.344898313582, 672.864760837892, 671.340803269416, 668.115288386103, 675.701933743962, 674.368983920657, 669.163817496285, 671.01431163849, 673.270612729629, 674.591781545404, 667.785577716427, 671.01428102802, 672.745594960944, 675.655420051639, 670.083478045129, 672.01535266796, 672.631884611961, 668.033162663789, 671.006443496506, 676.344766362128, 670.963677645753, 669.169689253784, 670.803513642834, 677.9698676356, 675.4458270214, 674.71993201266, 677.033241845289, 666.383802725029, 665.415691939066, 669.095508901695, 671.94226997615, 675.627012840165, 677.135661290038, 677.113559379089, 673.05830278292, 671.939084407329, 673.779209180265, 671.49168849514, 671.996846813878, 673.266995653252, 671.997306569698, 673.485301359143, 667.467088705716, 669.947971491915, 671.491990307204, 671.659105132457, 672.36700786274, 670.135923065006, 667.336409264331, 671.254485346838, 672.882670109028, 672.848689789067, 672.597185158649, 671.296889506009, 678.451451892769, 671.856787278654, 671.717729007626, 667.475438978085, 676.162858280543, 671.080563134276, 670.457927542294, 674.442518771898, 676.831227781298, 666.39535570975, 674.797265743735, 674.457557808301, 669.602977774877, 666.834178864813, 673.512967306017, 677.027873759191, 675.026452551706, 677.503864182499, 667.631141942638, 673.617084274883, 671.254971773514, 679.025997165655, 674.127359078523, 670.83671129322, 671.528151588022, 675.185034770377, 671.644141308602, 678.223176146862, 670.545678350686, 670.924014793914, 675.570607459021, 672.958042873933, 674.825957416715, 669.090528882421, 675.163267269835, 668.793578724073, 674.395338654081, 670.923733044042, 672.060940113704, 670.422890988647, 674.464585321045, 672.544070612974, 673.676383166805, 672.273981357733, 671.167836825095, 668.48667676405, 670.704269698301, 673.473320774382, 673.608730247681, 670.906593633027, 672.744688828133, 669.449598977092, 670.223513279227, 673.200903954263, 671.304574633792, 668.628988167814, 670.359560363639, 676.02665441127, 669.915811474567, 674.553350890558, 674.874542648924, 665.707978705231, 675.941227464135, 675.977863537062, 675.992823915672, 674.141529726876, 677.324162057168, 675.695398418475, 673.665769133113, 667.19084065509, 673.127150943578, 676.061945295314, 671.557409239016, 675.911335358137, 676.173894353317, 672.555280888448, 672.00715079015, 667.868677234985, 673.433787180083, 671.148800452023, 669.324776456479, 672.738816163337, 676.829313036055, 669.894463484794, 671.528427068571, 668.339323208435, 672.896414530371, 670.605267833056, 672.500325441302, 675.192136942062, 670.528865610979, 678.549182407925, 671.053170038305, 677.155491688808, 666.079420133058, 675.299719661616, 673.178839693006, 680.291508871513, 677.944256507039, 671.649561032915, 667.276508696704, 668.633805776269, 673.04332357645, 670.094547307194, 672.267890179164, 672.16672055607, 673.087687736179, 673.869643457379, 666.430616869915, 670.590413320151, 673.257093369196, 676.375912461723, 674.468970671806, 666.520792845382, 672.741302667705, 669.050650959998, 674.693331166361, 675.103120457087, 677.295447636371, 669.97288671014, 669.869230890289, 669.766801730528, 665.583902847994, 674.948467011546, 678.941255432558, 669.366939303064, 675.715554400789, 669.518403539879, 670.428604534247, 670.851969980744, 670.556248005463, 671.890803764181, 671.636365043512, 672.925653572604, 665.827029269078, 666.559330863229, 668.906934015877, 673.888582451782, 673.963624314017, 669.854362207253, 672.337018842991, 673.876114051788, 671.969597067539, 672.159358907057, 670.799600456021, 670.224359678447, 673.193779037128, 669.633505901293, 672.174634345217, 672.289523202664, 672.398676315977, 673.707053419825, 672.13749680558, 672.609117719959, 667.479960287806, 671.982177684519, 671.682849030333, 671.403434389967, 673.263031956612, 672.969972028467, 674.578671360226, 673.223144452099, 670.561982412044, 670.00369594765, 667.03852466513, 671.437712880914, 673.856773995058, 672.986789698331, 671.366750080245, 669.596222148072, 674.486596579162, 673.358612697756, 668.926153253744, 667.288618896518, 674.332718666649, 668.374794429145, 671.448733185543, 671.965258576131, 673.846388587335, 674.471527390485, 677.422832191917, 676.100130588393, 674.937559391291, 671.52747261597, 672.961484447355, 670.267424951549, 664.510853082682, 671.577762880604, 669.610519288659, 678.220992655982, 673.804814128195, 672.335002741367, 670.369637551106, 673.422490477797, 671.955716211805, 668.977903901739, 672.805624319544, 673.297741135161, 675.924901540821, 673.260042429299, 671.3444459515, 675.812000650749, 675.255588648959, 669.106688965142, 671.704541932292, 675.777255854363, 670.338110216869, 673.325898543236, 673.208288693015, 673.974301648199, 672.267692058501, 670.163415754099, 670.499901900812, 675.44660391811, 666.362463370924, 671.233177454263, 672.850254804701, 671.762943280969, 670.82378394621, 672.834433835417, 673.954413194954, 672.088460040034, 670.268525577826, 668.986267373813, 668.653822329223, 674.110721888916, 669.325952163793, 673.480596326359, 675.675548943764, 675.589525474728, 672.622542413777, 675.690804313302, 670.62565144887, 671.74976111804, 674.314737342643, 671.015768794517, 672.210484905795, 675.553387133984, 671.708864059223, 671.76890566604, 677.157106108294, 678.116835500024, 669.143339749961, 666.126573974486, 670.354098309902, 677.799427823308, 672.978118360662, 672.29386786285, 673.031746675765, 669.405710861443, 671.057150713617, 667.284321289573, 674.697744292062, 668.02568178406, 677.487984912385, 667.300237639137, 672.435876966802, 671.293591002319, 672.211592411958, 676.917544633785, 674.205656505249, 675.468000676963, 674.917608215192, 672.967195945957, 669.965850199852, 672.07490146163, 670.383129811389, 665.865036691694, 661.885151323861, 672.213848181973, 669.040573675637, 672.2806012967, 672.209463119489, 668.946050021262, 672.792903870635, 676.792796993542, 675.094577883185],[500.914264454833, 505.703635437147, 502.013792925332, 531.394980736257, 513.019697714398, 521.109257825186, 539.651067530343, 536.492084047872, 539.173271893608, 530.316536453282, 532.594944455559, 508.254617109817, 538.610881677778, 530.658544695464, 556.333988807231, 515.86859705812, 541.274927565013, 522.475856039487, 473.969400031215, 545.661025199059, 497.534748647727, 496.872283327081, 532.793130443499, 521.38141915375, 526.98068477853, 501.042286194848, 519.086475030529, 533.257727892642, 493.710722603873, 514.189654266897, 517.199185683507, 534.119481834585, 500.874656831892, 511.636693707647, 502.509788397071, 535.751670637135, 527.882264108574, 524.210701790162, 526.520910182753, 523.929923432772, 490.263721233618, 509.541540137308, 532.136254325712, 556.786549190104, 525.645430317985, 527.827795825294, 545.723566480772, 490.61141103121, 490.69371957167, 514.854801551134, 539.114401729961, 558.559668106275, 509.537609241957, 567.686629317367, 481.627768918121, 529.875856442251, 546.25107486027, 528.502370704615, 522.564873865631, 531.891831939203, 549.269238640925, 524.880133820285, 473.215823473212, 521.44686596599, 532.64213729336, 533.426338104463, 534.077479095222, 532.592620679504, 520.292403428869, 530.644282645493, 548.551227063862, 539.003504971756, 529.875118714894, 531.800049555849, 532.023796175765, 518.030616485604, 485.983950083469, 541.916831239975, 513.273161845448, 504.577778878905, 520.627603988782, 498.549907479682, 526.073105859107, 536.464632537442, 528.365673105904, 526.36487579035, 521.159194012358, 522.995229225813, 489.182659140204, 541.214106622935, 517.190426433725, 528.330257407131, 526.533324489402, 511.374988360676, 535.269776670191, 541.612518705964, 528.840785334847, 493.870743764549, 547.416702601766, 520.740075568078, 508.71010547382, 531.882188807086, 533.512696887413, 537.095948397837, 533.86619952824, 542.732625783429, 554.957159750242, 522.430744702656, 511.961702165163, 498.454479909378, 545.232560913151, 505.390976339163, 519.716814533346, 528.391614123976, 525.165363420926, 506.501961342477, 490.743269067323, 535.440033454164, 517.501067272406, 521.470863461931, 491.045261896437, 504.80569808927, 516.668131209435, 516.483962569287, 551.177323143528, 525.233310863682, 510.650941192348, 503.784723136933, 554.027672455383, 519.303366745017, 509.544284807051, 502.731678238651, 501.563274693495, 536.839750907031, 527.614339195889, 525.356674052683, 505.614888511023, 497.831735419108, 509.834032342584, 484.14240777714, 528.37177634591, 522.009281561547, 503.958513840374, 502.376250322938, 518.443539949075, 508.894136411234, 485.384143879808, 522.2523373889, 497.739918808203, 503.842468187765, 510.72834829894, 512.839683914711, 542.993176901887, 533.709652358684, 537.557707666085, 519.138362350802, 507.5553704429, 509.025210656956, 509.836007466483, 500.743158659816, 538.25892896957, 526.552229291187, 531.133900708218, 509.495415999939, 523.804385971213, 536.200209421755, 532.276391044605, 526.220583455781, 531.506213513328, 499.194967557166, 535.395498589894, 520.117934982306, 542.043621237441, 517.924560600785, 521.339574406238, 521.432738853059, 535.418985927012, 504.662316397377, 508.419783945419, 504.315504756469, 540.847233817605, 518.712967905595, 501.161856624789, 496.367884892331, 498.564764836468, 514.197001945099, 549.717582757634, 532.502341289773, 532.578348163912, 514.226648184549, 558.385549426248, 556.74198708169, 496.117457756542, 523.310415966368, 501.952546477915, 511.129561642821, 524.943209358069, 525.12066365021, 548.993278239523, 511.967973321327, 522.740537081715, 510.332735365553, 536.755328838365, 539.749844653028, 505.652300319905, 524.307070412291, 546.20888729126, 526.590695692155, 532.336084847592, 508.595970609841, 538.714748105932, 529.105616438895, 514.471148977707, 532.46966090912, 536.227101506897, 531.626208299274, 509.575963414414, 504.922957155248, 548.175980281949, 528.874134498992, 532.636094376714, 512.475829776551, 535.427740164951, 496.007660513384, 500.100015067259, 537.364483810604, 527.096797976757, 511.920658991186, 535.016236416932, 518.595880910771, 532.804034535166, 529.76169894759, 516.17891878322, 511.4112455954, 547.921028277351, 511.918175512266, 525.40091862122, 531.811223993323, 500.308888945499, 518.488679437099, 502.582460556713, 541.114261693106, 500.646134932957, 526.367251498943, 528.450838098428, 529.933826833183, 529.474773933251, 529.435510222767, 509.399991268999, 511.759557369552, 520.210304197749, 541.135453459003, 522.48452953199, 515.340278907516, 581.924234675171, 503.726195497595, 521.491145167754, 516.644762171905, 509.724192828793, 512.486406986893, 528.910579487325, 519.625810991978, 512.585949671241, 499.101883965856, 513.128817074231, 528.492878347532, 531.051304050673, 533.088605050619, 534.002876534313, 528.862524824373, 517.471264449256, 500.256478293842, 504.767011179377, 524.543147017328, 534.351128405723, 499.488186608136, 517.613415327841, 541.230248336208, 534.197500392209, 496.516147637917, 538.513128786111, 520.280031990092, 525.448076618137, 524.361549646876, 537.824989498591, 528.494463305554, 516.180462930415, 493.260418110142, 519.013742487695, 500.486700483764, 528.228797964413, 518.919449324736, 465.678747683733, 531.403469220093, 555.225848801571, 535.974727887475, 549.504941297287, 524.370414210393, 548.30103196534, 520.106829529605, 559.819016149286, 538.710586565888, 510.931131035219, 536.900231015521, 553.77528201037, 537.191093319714, 533.184600714114, 514.492247308544, 522.510953661076, 531.23904772431, 524.331427185746, 552.281536678164, 506.176027637315, 536.622001625301, 548.658279537866, 492.083328653803, 540.627559825082, 518.357711493952, 558.957019280682, 526.411496318734, 523.152805511507, 508.335529919831, 506.940398031956, 529.835151687238, 518.22626345952, 520.107517891508, 518.569189437881, 505.787993540264, 529.848338966408, 540.822272395466, 526.403423690838, 540.218852130363, 543.590611119329, 567.436954201393, 488.922328399093, 536.884689353953, 527.62096295981, 515.128160253624, 507.084548750202, 529.669999425998, 558.197191182735, 513.532984638507, 493.395730415913, 503.235132635306, 503.676334545298, 523.08652675269, 540.077356421872, 529.413555915565, 518.271338862354, 509.932029009201, 523.333299386896, 516.017854557978, 528.982427885537, 535.133941656549, 503.192172446681, 515.020121882652, 523.672046764939, 513.400604994115, 518.879877520178, 509.373614997081, 527.349544642236, 497.414163850837, 515.649986615756, 513.366797315894, 492.536693840833, 510.31691020565, 521.890261983174, 503.009488349482, 554.692226305371, 520.630859657682, 525.697052330319, 509.81267345342, 521.541638713515, 518.754601029149, 532.381013214608, 544.904986783944, 494.019645795462, 519.294560688411, 524.414846364549, 527.742259645127, 532.267376974367, 515.175759292177, 506.022011047635, 530.433777023049, 530.021020812759, 515.360069825703, 528.850236364962, 528.963572073923, 521.197109844446, 496.924784304731, 526.243500575017, 518.940033048848, 505.865913826368, 522.036025847111, 520.239113413227, 509.2148474855, 535.932154594163, 528.298086276708, 533.624605292984, 522.367257939044, 477.049589008523, 551.035967013852, 534.259174568787, 515.870295697671, 517.386849459163, 544.688760457755, 503.350595280388, 506.047354540847, 534.032918150696, 557.638076095106, 528.086871658055, 486.599082064161, 499.479507264374, 520.486148597839, 548.665582898997, 543.276299077868, 499.460088870886, 507.329430634204, 498.111314037401, 489.780512721201, 537.372259001118, 533.567533626396, 478.728330688585, 516.343647242885, 547.41243048458, 531.354989051832, 523.022352457632, 511.664925029163, 539.043275283661, 525.389954202501, 528.150814599303, 478.22680867156, 524.161737791503, 504.238758855974, 510.104149887767, 525.671073417352, 514.264427367455, 534.030552448137, 537.782436040557, 498.777890488534, 510.037963067433, 546.965108154104, 532.20843610725, 535.061715388613, 516.12442441847, 502.568684380461, 543.215053351869, 534.166990446972, 522.118610222125, 506.895295667733, 564.281295315391, 520.832941595968, 524.474154115717, 543.617010258567, 511.175333047517, 536.235827524352, 537.558667078127, 507.495152013756, 510.560519316135, 509.995324259252, 547.41029608451, 525.944561980909, 514.801212221823, 541.694601209004, 525.834155058226, 567.122259041686, 519.428018026571, 529.084708456253, 508.732894741965, 527.25286745591, 496.827395072505, 516.141074128045, 512.685133805503, 532.417381446349, 544.696212980811, 544.584372227977, 527.422537192996, 516.665868267731, 520.923531138431, 494.856903254502, 522.272882763672, 528.199240710908, 511.786544218512, 509.995656466215, 524.90138314147, 523.955121520362, 525.741848692579, 523.512688600147, 512.431402802188, 518.949009044357, 499.382818497639, 511.410410540168, 541.294457192031, 534.64077292742, 521.969975542782, 505.832527742568, 541.016397658497, 522.884605252446, 532.992252226887, 524.169055841169, 534.748209283031, 512.925919274972, 524.719646194085, 560.374357304872, 534.875666830293, 521.116211846918, 527.860534553516, 537.204214854582, 531.090536017634, 504.105845745049, 539.822042328773, 499.120777694007, 511.64748030549, 531.443097949908, 523.422723492651, 513.010434986639, 528.761702791192, 481.193655516312, 519.23827676336, 539.486734510763, 497.402004651808, 558.992024031688, 530.038758769039, 547.014096349335, 507.238660154039, 521.581834539353, 557.439762949877, 499.482014877301, 518.455570117266, 532.193489184163, 521.198897700661, 521.007888649164, 505.749357393403, 493.928408939462, 516.969376688262, 513.827081369693, 528.777475137115, 496.589892824068, 509.365234449016, 542.472278516028, 558.281942647462, 531.006722181927, 508.164418397728, 496.913539475411, 513.199754383906, 561.30949871492, 498.495308837215, 519.144657298154, 523.079650833624, 526.354711903959, 542.897392531764, 536.36745911486, 534.29775158691, 515.337490705349, 502.125367443332, 517.068567495547, 509.658963783006, 533.788666047218, 517.452636080646, 531.660967410557, 484.491796944117, 509.0459948006, 504.692046029123, 497.77118991074, 512.905495087689, 513.445379977752, 498.209952773462, 517.487355810632, 516.929072216688, 529.477278389138, 513.37660941306, 513.23205127416, 513.743646532235, 513.837619259176, 544.919037402573, 529.078967000632, 538.624780357426, 553.626569862263, 510.198322505932, 489.855526816264, 525.666314939995, 501.866140338717, 536.90598220287, 541.110917864264, 542.111337185979, 502.687707064676, 535.760926917402, 529.977685346671, 519.591996004655, 520.602317734804, 533.459167629302, 547.226262676981, 525.452020678151, 519.069853121366, 535.680728961364, 495.067937218409, 513.923740922958, 506.575189468321, 515.451068192865, 520.225792740789, 538.792160215621, 522.946872496501, 526.392486332109, 530.355507612241, 509.648179231429, 518.599244162793, 530.105315689187, 522.65465975443, 541.772203539064, 531.876326930994, 477.851792860842, 532.449072341983, 502.104294323761, 502.748894189619, 520.702516707595, 500.993253123701, 491.72824440826, 564.684630083447, 511.713767023424, 544.380005176962, 525.722079176236, 508.75212175071, 515.559196449204, 480.173622270245, 532.995601107886, 543.897723064461, 506.345768151143, 546.797172882419, 507.34657500256, 533.620215155594, 533.00709685929, 506.678672337176, 503.206795377381, 534.055763566023, 530.767479431665, 536.928148250043, 522.352379854593, 498.432726788053, 534.380266985201, 511.443225973463, 540.476972349969, 505.481518394783, 532.956100293372, 514.881010068733, 524.032374559814, 506.331926790379, 527.56393632526, 523.774639159926, 517.379708196059, 503.759914703198, 533.190880250792, 535.857478445074, 508.630644608909, 499.668596084403, 495.638929465011, 549.596276623282, 515.008260908527, 506.86960413023, 514.984503338565, 556.36887718457, 513.778362391521, 532.632431514288, 513.56542724562, 533.835197501556, 483.025728992646, 533.038151070548, 526.418165318874, 538.759888787308, 525.547418836119, 534.22535555303, 501.798323971411, 515.667984440307, 505.953751035024, 505.836845900325, 543.401180049117, 534.026647049179, 513.457156199769, 516.640036840715, 537.757770149886, 531.126360368085, 501.658072154051, 512.78857274022, 497.070811989818, 533.907294783916, 532.593422178805, 503.010357386548, 499.391100520339, 506.926634159615, 522.581310229571, 526.419297459591, 501.165130337958, 532.93665657527, 521.089398643786, 550.908107344551, 524.929319061156, 532.314897707739, 547.55482023725, 508.366509819318, 517.210087274149, 534.503734765104, 519.598467858115, 509.059573322577, 524.385324040771, 545.805943578431, 518.622222797927, 532.961122421363, 535.468234648972, 513.895311582449, 533.0950415707, 495.312363110288, 530.021039195707, 560.142372029652, 531.063788416556, 548.212535109037, 517.01734665137, 556.848123406779, 524.060984863843, 484.640510227919, 522.772139553066, 527.221074952245, 508.541594021038, 541.025490529629, 519.243129209299, 514.033532776216, 516.119432927912, 521.413134259965, 516.333215729235, 543.823563499267, 549.713624001039, 550.130849703666, 526.381673044876, 533.724391976947, 498.872559651873, 544.197926871443, 525.466470788623, 533.069333588003, 508.246743339931, 532.014391655451, 505.669489360982, 492.646004461766, 519.821212064042, 513.395744483163, 541.582557433542, 518.579627669829, 542.136014564632, 495.315382860904, 510.532969784905, 532.187774315804, 535.592200990673, 537.068360509052, 538.815514111739, 527.37022642762, 531.616005749725, 516.498570627588, 518.998624864629, 525.975006808481, 520.729697702542, 512.121505955167, 536.785306749041, 541.411780033513, 512.223033292183, 523.150467984939, 520.218058059935, 530.104578789177, 514.452213337504, 530.793993987662, 517.319351937693, 544.278452612017, 499.092834854862, 542.218196418816, 522.213934998692, 521.125611083793, 509.873374615787, 514.436654421609, 541.656088546718, 550.028117873954, 502.964700059524, 522.267554885338, 495.020697773068, 487.317796201065, 506.196201737947, 526.515687026503, 529.192040974633, 521.987033638646, 542.775734583017, 537.410685472802, 540.328811618076, 518.263301699115, 531.239771163826, 513.179654487391, 503.528108898901, 532.561173645934, 502.337101776852, 508.114571801521, 499.720650742589, 551.302770298695, 528.53360745561, 523.944394432147, 535.627591345131, 507.80408034469, 524.294131160432, 508.327797429651, 502.102941809689, 549.867503300396, 535.161014439536, 519.615586802804, 552.855207921478, 499.022482647289, 498.958753098583, 522.716729563107, 505.319665494657, 529.478660102571, 496.542663455184, 542.363235445407, 556.061269197633, 525.01134209312, 521.169814040354, 524.788866592161, 515.481661601174, 514.985369585797, 529.348881176718, 511.998971398259, 496.565369478782, 514.526527311858, 531.62950622341, 504.959919446559, 518.975254718528, 523.31560163153, 544.21635757281, 531.624916770333, 536.014002821508, 533.719330844051, 500.107669231513, 517.267449314542, 508.715306490599, 512.757258982522, 540.399340669552, 527.430876359, 520.192365206698, 533.465276133491, 509.436657903804, 537.615409548924, 492.924228869843, 542.385378328942, 530.94636924433, 506.972793526001, 546.574816552378, 519.093976010985, 520.096653100485, 504.868621830921, 532.725111487508, 518.170618730345, 512.668459755804, 528.975017216034, 549.910968207222, 557.245255418205, 510.376059639023, 499.926544968189, 539.354767723434, 559.463996735259, 533.944898263571, 512.360825857177, 504.496146494105, 543.952089808854, 551.231412666146, 513.636338523877, 532.413872778438, 528.741540652003, 529.446968292833, 526.039090917887, 518.59629883381, 558.431854526098, 515.938111128473, 546.290573140577, 509.692697435309, 529.045993232979, 576.1285506036, 527.575271744511, 533.999963136013, 564.367626142455, 553.469888434638, 534.704151427497, 517.095493565885, 533.811703978276, 533.704553582125, 536.264112123748, 536.000324465067, 552.309378050405, 526.236889127656, 502.828489989163, 516.681336106732, 523.830321994376, 512.955575138748, 509.357894578772, 551.394586516634, 503.248076870608, 532.628803182803, 505.966170485524, 549.11226906522, 506.746550630337, 511.810695278247, 543.723374466175, 552.835346073594, 516.001359662347, 504.579115871921, 500.745773302024, 509.219396736426, 528.223749474625, 532.477253404411, 512.958129097906, 521.716692105083, 557.673450034289, 496.80552238331, 483.264556050275, 543.985316023665, 534.951277214872, 496.660240004633, 524.7591785379, 540.862987940262, 521.344186469041, 531.630350658816, 502.49583656938, 482.473902520246, 547.765235390219, 513.155400479399, 510.435270069973, 534.598271072486, 495.784731812459, 522.458360264316, 516.001366487035, 532.440164045633, 534.661262410753, 529.006126477003, 537.48797453436, 492.530007688902, 508.258109043779, 514.539983495557, 513.55922385691, 513.530627491039, 556.371722012759, 524.081239656159, 528.106183464184, 537.279091688174, 526.792992724398, 531.55231542635, 529.175297035574, 525.654437455138, 524.994784430263, 485.505256784739, 496.228086892463, 521.701886476521, 520.40076129003, 519.139218236719, 524.316198386556, 532.650117417528, 517.791870156792, 488.810115877829, 491.981534109691, 522.917410015017, 512.922465336336, 528.778512077935, 512.235030177199, 542.346232878764, 498.687146723059, 518.704825137941, 508.917115466362, 506.739835952737, 554.360597095123, 525.781335741738, 521.290841073387, 553.18795867229, 521.873584808007, 525.7284499335, 504.445137582387, 515.54726033933, 500.812091219615, 531.74699529476, 508.654295736282, 524.581977708261, 499.18179427116, 503.727022323671, 511.235459557384, 554.674841508614, 530.200470331268, 522.382519242223, 552.391128681912, 537.401426378472, 529.839788261455, 519.212638213924, 530.052723012251, 493.296127741797, 477.697440248855, 513.620601291113, 515.259187597839, 536.745426786556, 522.756675228424, 504.677381350446, 504.87853236095, 522.239156173108, 498.917438792689, 516.027580032995, 534.967069806921, 508.588723245703, 511.057307013839, 516.476232904997, 522.013146776637, 553.699867374835, 519.016920498273, 497.021427203513, 530.087501048307, 518.223296579993, 545.305276451008, 544.041283491367, 547.987044270761, 527.91852939936, 503.567813019336, 520.817212287691, 540.628289278154, 499.157529028593, 529.196192782826, 498.977863588209, 493.338401771146, 545.215443506582, 527.540211832948, 548.838886302778, 471.806904601662, 498.529065234102, 494.389029791235, 511.663524457198, 499.651597876736, 527.056604172575, 530.097524172923, 531.04817715827, 512.860393693457, 507.603319820839, 530.212584003648, 495.214381730621, 530.544362244962, 496.199874496086, 517.227871750895, 537.585325196314, 534.792301135582, 555.827795859659, 529.816680499945, 540.486237883303, 517.579306368878, 521.670635368801, 554.292603946944, 508.327044078654, 499.693334175896, 490.923980015493, 513.047332424633, 501.104379651623, 506.588995314197, 523.674274651444, 521.01189587389, 514.914094866433, 518.686303836777, 504.503385811244, 545.543947225335, 528.009623310214, 522.703484434234, 525.25860365465, 513.401106561065, 521.730336031619, 529.156609030667, 520.196224418112, 531.530121201175, 518.542150978312, 551.558049949883, 533.83389399872, 530.720804297019, 532.555703841883, 506.874947856847, 507.132465969704, 544.621790228227, 529.224096179375, 516.417790430245, 502.414518920553, 517.536265975945, 548.076202289362, 519.342497864975, 527.508964078867, 539.187427573982, 515.360297458303, 525.006152491424, 526.412597581958, 513.779832143524, 509.892650826058, 515.403177588572, 490.052828106956, 520.958761645658, 540.644350471285, 518.58739417505, 511.911212347823, 516.0901648745, 507.076421037094, 539.337381064738, 520.184138057036, 494.334994257623, 567.05825382116, 535.068790993821, 531.397890043835, 539.424126852705, 522.729718920631, 517.716083985198, 531.919795754585, 514.000958950088, 513.441031106834, 519.940306095439, 499.950493876017, 508.45095501557, 520.41109129905, 517.32796842725, 524.424897836856, 495.18639135988, 538.88523782403, 516.218137232389, 526.635001720444, 496.328158953865, 532.300416093969, 549.092963637445, 510.146556372244, 525.99646182891, 486.6708923832, 552.109771182743, 531.459886555959, 516.769887430995, 533.610241457843, 523.094608509978, 507.009055270168, 500.608449869837, 526.677612112196, 492.572962657478, 519.292007201787, 530.113098795226, 511.151709508362, 549.684539603629, 504.386988826589, 514.908657879854, 500.840340440669, 563.561105701607, 518.590695446163, 537.392738636206, 488.667061407465, 526.9893336941, 518.908116150991, 565.802705614053, 545.281616542433, 541.420311067953, 536.715359617278, 517.265294888121, 550.641417710409, 502.762887615062, 538.070342541255, 544.031305507152, 525.239231702175, 515.458988387932, 512.31101082305, 520.566085825045, 479.379152848959, 525.320274928158, 497.830528670681, 539.962023909942, 547.226623960874, 538.398673399601, 513.156927364899, 528.310071712584, 536.800185233322, 524.982332240157, 542.230213327148, 491.012273330485, 534.521425340759, 524.046299762305, 516.051506159244, 548.24714992992, 524.884351030092, 512.387059866432, 532.876230409755, 519.090473110245, 533.472413395435, 513.224716307727, 541.915108391706, 531.593542604579, 498.98415818993, 540.235307458665, 511.860209848021, 536.365812648642, 526.714302152524, 525.264460189862, 518.483471924378, 555.191207544908, 527.599905888973, 530.998119807069, 531.455668243626, 522.844247400886, 528.692571185055, 498.987278029328, 501.785397136214, 521.963565651172, 508.199307067672, 514.239331103156, 536.455070198413, 522.050308268036, 550.938187534108, 506.330343899215, 500.67034628639, 533.512092272095, 548.217033184368, 518.790204373944, 545.868275246005, 525.14611733761, 522.135551334585, 518.295715863888, 546.048052113238, 532.922803475686, 537.895188276082, 527.064606972813, 537.100331005057, 527.790742271868, 510.391389624532, 523.603274403154, 547.724255163127, 503.627138888782, 518.333439626041, 535.099567266292, 527.400311401214, 491.332700962701, 492.397751153694, 529.227308686149, 522.236117904134, 524.994743240462, 535.255902525793, 546.804799139933, 499.626976883367, 579.65750647832, 498.178890611181, 536.861709691729, 521.160657649503, 534.455732978895, 543.252015718132, 515.843533006628, 521.035763526791, 512.664866525484, 552.954963207984, 510.495975746858, 516.340565013424, 521.242047110141, 525.597979582193, 531.517027601825, 540.05771881631, 520.728098384532, 556.159911185217, 517.116358653252, 509.571965357875, 511.382548050872, 502.909860002162, 529.458624111146, 532.224661368431, 516.945766940981, 537.502566635258, 563.818207544032, 510.550118674573, 528.306339798649, 533.966524864993, 528.290183341713, 510.64450180675, 549.495713264396, 544.108728103838, 532.47752366292, 517.89600535475, 529.227879706225, 522.820946182434, 489.693846051058, 513.313172914381, 510.219698722425, 494.060410569818, 514.914228497414, 509.498139049559, 532.841614832367, 542.265928996115, 536.356060200953, 508.567654933304, 527.728200172992, 526.567034021621, 543.60401708317, 493.176694235392, 514.830789439328, 522.296378592421, 532.549960816941, 546.93692570786, 518.529406094294, 528.531643868187, 476.447868376497, 529.849811744831, 530.299830085799, 514.376316420426, 545.027011656915, 521.286890316991, 519.05176648134, 525.840909971795, 547.46656358034, 486.616096000541, 516.569675355034, 527.002732230442, 523.92890957181, 522.359665935838, 558.01187899184, 496.549268446213, 499.331059003052, 494.665691033938, 534.150855977194, 506.25582966644, 526.938959394518, 520.079465055639, 513.244987653491, 517.694189379089, 533.196119905113, 481.432279885995, 531.800445601021, 533.87944073821, 498.755867448106, 534.934194441054, 510.754505712203, 528.382610933064, 525.637893167916, 528.633026179228, 525.034925474955, 529.485041078625, 540.242558950762, 545.735892738588, 502.647862487401, 493.031543990952, 523.23719878517, 535.31357574265, 531.348248096893, 514.64515034426, 499.889140870456, 515.966847861833, 521.209760694018, 521.858011476624, 533.133972006876, 530.097249451603, 527.950257657617, 534.794928801648, 516.599229905456, 504.145204675219, 502.829676527984, 526.749764412534, 522.342498842907, 489.138988673885, 545.869637803731, 519.762701289083, 539.80271167485, 567.372019742352, 524.27069396847, 497.448600834594, 496.466334530275, 510.670125227225, 533.748249821567, 514.888319915098, 517.932737415339, 518.510537755153, 531.019811019693, 520.305555323162, 504.318004082968, 547.397558560336, 516.107124254679, 529.042578596688, 513.55259616587, 520.78892641945, 514.609960252951, 533.979003251524, 533.556904410788, 511.693422384333, 499.22939453597, 541.152024489416, 536.822493397049, 546.013078388283, 484.013989748648, 527.510848282612, 502.523884066006, 529.720732222327, 489.582825064748, 504.766981162863, 506.321863578881, 518.09984736867, 528.84613591886, 524.80929167482, 511.002310359661, 528.348807840355, 504.862367512485, 499.577728903846, 507.065557076573, 522.810523218769, 535.617429569017, 547.358118663215, 515.733621518847, 517.64055663801, 534.557782425709, 501.146683379074, 498.453797521332, 506.714983570098, 532.584363196584, 504.004960090647, 532.287758294392, 533.647479595465, 543.31951128751, 508.943405955618, 538.627281804372, 522.611692971978, 504.944090155383, 547.444069586908, 533.557651208079, 536.237650718637, 512.944764907414, 519.48253896729, 510.807993726065, 485.757124449224, 541.720933771286, 516.534199008461, 498.102186961635, 521.757512322464, 501.838403711724, 523.96784756769, 538.137975350488, 531.140826915712, 512.614856627554, 497.494762334669, 537.705151735138, 536.322777938933, 511.178571411553, 534.109415434492, 535.609487971902, 510.715558386993, 544.552722519772, 523.434310304221, 521.356625111339, 533.379437444425, 521.544950811718, 506.45530960418, 500.10347425522, 539.957658884221, 498.882584480185, 487.206318611691, 554.509453016304, 533.977193561952, 527.521069879838, 527.150748198781, 529.692775318809, 522.754342047877, 544.97073545282, 524.345582731708, 544.262773469885, 510.752624160282, 558.076874293139, 520.869891318611, 509.035144135789, 521.425104517137, 525.818946355502, 543.514752317735, 509.312971858546, 531.925289796665, 510.568519840341, 494.450787844713, 527.878486425721, 528.46985930593, 510.974461268795, 519.389760306636, 527.373782871975, 548.177573951478, 535.227093764996, 498.682385937351, 533.72101153327, 514.885843607538, 509.308802975757, 548.941649938188, 541.166128979708, 521.715739242335, 522.753081232524, 538.685400041723, 524.77672409533, 520.75580434622, 532.644840657874, 565.657899561404, 552.41768477417, 534.360362658538, 547.653861462553, 521.431074689829, 506.771902235184, 509.365797977745, 524.055298825835, 550.904554821532, 524.220207389083, 507.323650865618, 511.813722069653, 529.940290791368, 497.297304275306, 535.518710157496, 503.431228855043, 482.067237634222, 504.801586539014, 524.810925478038, 559.922439712194, 515.817407642705, 527.711317346067, 554.372439287449, 535.552039347888, 496.616419461432, 515.873123610034, 518.652716613488, 524.600269538951, 522.998832767337, 483.591352988882, 561.303390456997, 517.504577465968, 511.42752715196, 533.43371517995, 511.971182643972, 512.098314458804, 506.489493827278, 528.807346970473, 515.35085310302, 519.518164522266, 504.926205516788, 520.105704844739, 533.867867406679, 507.950896739451, 542.622512516483, 521.310093358088, 511.995825681308, 532.053242125862, 495.277457364054, 540.293018529259, 520.098787304093, 516.450626252527, 547.413850777791, 516.53073794024, 543.440317529603, 509.972061892245, 505.874413994596, 502.797940733665, 506.41138857974, 503.46655396112, 473.75608227352, 537.565921491746, 526.932864142316, 525.618900669433, 503.660863433433, 520.869349590139, 541.651529815782, 549.285274914114, 498.130136661513, 497.322485223319, 534.467354817356, 539.812938672307, 500.031560800971, 520.330520245835, 497.752716528586, 528.386224713334, 535.022433730354, 517.436931913571, 520.582979240047, 475.119590755997, 536.652287871299, 546.381489441238, 495.757818374737, 513.17528136636, 494.620320075781, 517.478283930164, 512.107564846108, 544.651962344332, 530.475463679724, 529.773935625434, 519.829819724338, 533.458029656723, 506.479075520995, 524.148165391847, 524.824664915933, 513.837656744828, 536.700728013586, 538.697920667171, 515.779903110829, 576.594905049766, 515.835834910872, 476.255222564588, 540.989232431066, 538.725633785594, 558.640096719704, 525.307740725999, 510.548159087583, 526.967310635447, 499.158185087195, 515.711187676102, 519.265700635624, 529.826389439043, 536.701504522137, 532.531524875032, 536.44572918051, 566.791544451077, 511.380743096369, 529.080881608966, 485.170169642114, 526.880886286554, 476.026283752284, 491.28291918347, 529.340246003644, 518.394362677895, 519.679590320694, 540.99336571715, 537.403953349022, 506.454883331475, 526.418740721722, 508.881190860596, 527.312629416559, 525.823329075101, 519.15427906731, 514.379763349424, 495.975645800828, 525.305821081488, 530.322210121361, 519.160458693361, 533.261320732525, 520.306469547801, 524.413664311637, 528.198192275643, 517.88295955614, 508.062578576588, 540.420420213598, 506.226400090072, 507.176687164512, 552.304233010812, 527.146971871878, 530.955306886092, 522.899264765781, 503.293252890466, 576.415987745732, 550.799153318251, 532.327199137077, 525.774912121719, 506.500929499359, 507.796335177188, 510.876358492474, 526.474919062507, 516.62476679483, 521.816457595604, 511.078017131739, 515.543295042055, 506.296739038752, 537.659744643969, 539.479150592207, 520.752364332319, 523.077554755952, 552.315612189068, 525.277820885911, 487.794669700015, 526.445517160361, 519.115036343928, 558.27243300031, 510.363198206159, 480.175607875252, 526.728096148008, 534.050540886426, 526.412447186548, 514.022225524494, 531.192698251719, 515.747355262333, 517.689261147713, 507.688257978592, 538.585663401491, 520.936673713054, 544.715835314631, 510.301948662585, 522.834605604351, 532.502880421552, 530.259116246263, 500.984279521553, 543.859144209348, 513.626941370282, 546.989327324558, 537.466501245138, 512.400051557607, 525.85625253807, 532.037609620328, 512.827663096054, 528.341265492238, 543.129647812997, 530.118106880749, 521.148763442724, 525.838656291999, 504.410237960315, 517.985240400697, 506.229177311402, 540.601236993206, 538.514421840828, 519.912872774875, 500.611954873244, 518.368145732022, 527.693876637251, 535.200375572747, 519.740371369067, 521.111451138239, 543.933714755739, 510.053856151068, 493.901629817686, 517.065293568324, 535.088866595733, 491.239322574343, 553.524751696188, 534.50381920143, 562.767669205939, 497.090574509111, 523.582774225686, 522.957451973525, 545.637301046716, 549.130825134896, 530.48236522118, 496.449418687604, 518.296615347349, 545.958112952761, 533.527725375802, 550.370878582838, 517.016377260475, 516.901687072093, 504.256697208849, 519.997010249917, 529.658802563921, 529.339068655819, 530.228601849118, 556.257813467472, 511.271132305643, 519.054853208881, 562.139267974621, 529.177672564144, 510.075186423686, 532.810723532324, 531.862358138102, 541.189908718815, 512.560501179422, 561.499164659614, 506.841584390702, 530.545370031312, 536.029980926919, 495.421928313063, 525.367464100258, 488.921129072115, 502.106600408696, 513.819106381365, 515.734734227586, 547.879903227676, 525.643894953714, 553.051058315997, 511.33850674625, 509.5092123525, 501.436524316609, 509.971997605337, 542.278863103036, 516.73399532273, 521.387186912168, 537.797902085184, 551.207453426791, 498.342281831558, 535.730443734619, 524.48883119067, 557.867792853012, 522.798213684049, 502.009328765447, 511.733353380463, 527.855455365204, 506.69768838057, 492.441908312487, 537.264917589177, 531.008892968563, 538.090923568205, 519.904199197255, 514.629554919149, 536.463996812406, 539.296161781542, 527.060548654917, 526.496787509423, 517.592626647607, 530.055758432175, 524.145638352058, 522.882693869504, 525.332937445881, 505.33751578216, 527.310544246143, 524.821897471179, 515.156555200965, 531.363610570845, 540.962858031773, 560.275577800564, 510.185564262673, 494.652880546189, 524.685921887865, 521.834733653057, 542.626162700234, 520.259607579737, 499.603990867937, 521.739292977928, 527.04316737015, 516.767429345099, 532.276164574554, 527.331193186224, 522.228595750953, 563.594665216463, 496.118446090306, 504.011318513885, 513.327066210393, 521.42155794545, 510.576660075574, 517.818298268595, 520.685725304442, 507.789678562823, 512.087585883929, 506.345260021917, 557.628891755871, 515.825655437548, 511.427027050254, 487.053748336074, 552.131874311125, 548.796267703387, 485.646746968817, 499.114490233401, 511.593603380902, 569.456880829106, 525.790362080178, 522.916466678564, 558.470686804351, 528.978684625425, 548.990225385148, 499.067548824837, 530.578806367628, 544.942970615822, 517.402986022691, 549.71189263067, 539.936377551663, 521.47717130652, 497.283234570504, 519.413023952022, 515.104038027771, 511.858271320658, 487.23772917619, 484.129040439914, 534.888373310071, 496.649856239036, 539.831466459995, 527.439160388828, 524.989012463379, 503.893231209546, 535.176670542935, 521.276262036157, 530.614164495888, 526.310768235272, 531.325912924705, 516.153639423296, 522.989262481908, 524.885982266085, 543.451157823823, 496.163045701518, 539.267688886375, 537.203617541622, 523.588077424966, 500.915860730719, 546.019176715244, 509.727727208655, 535.390864506362, 507.143450413334, 510.804833349153, 516.661895312459, 518.566580953136, 551.166218469518, 522.177977257005, 555.875868874138, 507.723585202382, 518.962289651491, 518.807436494564, 521.229227585592, 490.335461399941, 543.469227730104, 526.149636654181, 510.682792948533, 531.16554153001, 531.277128873466, 540.881725529313, 536.726019566839, 521.241534174196, 525.553401788673, 524.32786997805, 529.319096870438, 533.764175777941, 540.600132523884, 530.058882704981, 521.025908848022, 539.20675955957, 532.206806665891, 524.130223950596, 508.712025771994, 523.521898522457, 508.31176052819, 514.20508184462, 520.054374901924, 537.390099211596, 543.647922862438, 493.652336903654, 512.333025291207, 521.061477396796, 529.242041789801, 530.360226952271, 515.992931082684, 513.187701638746, 556.742927704293, 502.33011626062, 494.666993909011, 532.600961858448, 553.130442031509, 529.160207888673, 533.561348809622, 548.750356586305, 526.779948852731, 511.401714076275, 542.56010463084, 541.053861141135, 548.012299436364, 533.226462754546, 541.874571810696, 532.668161790668, 509.042588591329, 520.217731633336, 533.581157117221, 530.168967506843, 525.485088461079, 514.490348166417, 506.281297547934, 537.571889167653, 512.050943982642, 501.497283137221, 523.025023098958, 522.822788667233, 541.335202331793, 523.47475894261, 505.025560482851, 536.619395205029, 515.52988897663, 532.081535075881, 494.936959941999, 516.089024330647, 513.557885223129, 508.106146257797, 546.532424346428, 526.583609006861, 512.359529193795, 499.342013963437, 534.982846068334, 531.874644785672, 515.219842633984, 513.672862596101, 500.660452534876, 492.917324679625, 514.176416509892, 491.856979467513, 480.233437368839, 517.998017817628, 511.119782505225, 487.504309483982, 538.63372127256, 538.24602680227, 515.817302418421, 525.990188522699, 523.572263635385, 534.806461174979, 518.515920893873, 481.440651558421, 499.963842065797, 502.305389819198, 476.60868053623, 540.527854686184, 532.499750595446, 515.85331369447, 521.440819890014, 539.12638743055, 550.039483847492, 533.945169910996, 528.981932615266, 511.409284320786, 537.651521990939, 535.251120407622, 539.524583977017, 500.185957286653, 512.796334731299, 501.709024686345, 517.127275421744, 532.997628439548, 502.739282251769, 553.211579101961, 513.582334814237, 541.023612184161, 538.309716218349, 482.051655382877, 528.591602753179, 521.996265301066, 515.070003487339, 501.967864333958, 527.040825969992, 554.220110737567, 529.256866889716, 523.222304397552, 505.865576023045, 546.172861765521, 500.911485000189, 531.485200486074, 495.603520797399, 493.508272191876, 541.163501500606, 508.315736354183, 510.555453565631, 523.350726344767, 494.475288000744, 506.396041465137, 517.372913290117, 504.308336331063, 519.594321802857, 515.129478690029, 532.944295162971, 519.945751391797, 527.073092066246, 507.481511890448, 509.171740358694, 543.472537288801, 509.464972037388, 517.301197197314, 527.056536047705, 533.916213996176, 521.218223665224, 522.213772216828, 514.470368869068, 526.539546046101, 534.538823196796, 510.332744319535, 525.821640602066, 509.659739117865, 532.393475149538, 522.51068118618, 543.541993359714, 501.171975464068, 517.396230335863, 527.892302395651, 508.286243382719, 496.193294086406, 504.871549404298, 518.46351866745, 509.27072170995, 506.400340699048, 539.650930045268, 510.880551756751, 528.018249673445, 509.10295717527, 523.642989558876, 541.703214175138, 503.111927634623, 505.844929958923, 548.499490017878, 527.227316800929, 526.131655743634, 487.879934778746, 533.684298284227, 556.713231615763, 524.219949314747, 505.668311054505, 545.912954696092, 520.362198937193, 537.349360312386, 553.297760617356, 523.329779287536, 511.914293871213, 531.610946736497, 532.477868256284, 499.529907586568, 515.706885877369, 488.47239611081, 536.187415510323, 532.36007032793, 534.80468409987, 507.911223053429, 548.943847508722, 503.885921560806, 546.331272226325, 493.789064420587, 526.910997860297, 516.478826031335, 532.906589007863, 513.174820217143, 545.701773635195, 534.196228503354, 521.944427621653, 507.565542482487, 521.004550023659, 492.18155917985, 508.725236981956, 521.265713673546, 500.878663076955, 528.310114985257, 552.586845207289, 519.489192109115, 517.911467117688, 554.562408376362, 536.532986867039, 523.125347216519, 484.360864309087, 508.250364414604, 545.928086900953, 514.473218838377, 499.224836079238, 486.053198185243, 543.854928242329, 553.266713087522, 522.174420270244, 515.539367674751, 530.662598886167, 515.52284889675, 543.526414918925, 524.719907564113, 534.716744482513, 491.635018017578, 528.075685573755, 530.446517252603, 571.72106121112, 544.123728061221, 507.616987193915, 505.806544921671, 508.715930211434, 501.245798385675, 556.890625564016, 531.967418152842, 547.678281095565, 530.91786295193, 529.815072374421, 516.452851749796, 498.513993547448, 496.285166612973, 540.162339869021, 516.408949655369, 513.47818159783, 536.814154716645, 534.754701759106, 534.109285508196, 490.696090030039, 510.286758632412, 536.863256695377, 504.028606917783, 529.102338111265, 521.633436488095, 506.905194245635, 486.278995577902, 534.327904678933, 537.743918027355, 505.344699082637, 531.986240436503, 520.442002672818, 557.51043873135, 535.687370806762, 531.673838941928, 524.690015063974, 535.334815385635, 535.788318824175, 513.469671190643, 525.226540015785, 527.273224489737, 527.754309924574, 505.270619355637, 515.717204117829, 521.374857743168, 519.744883890771, 506.52320121376, 531.911594906382, 539.708310704648, 509.635402811461, 519.780240497923, 509.871197522477, 539.318647508038, 531.159830840187, 523.414542739163, 528.134293147305, 514.480107057427, 482.243424855962, 537.60009345378, 526.560674326478, 513.176215025214, 545.208172699848, 511.258332573478, 530.024780363872, 524.26890395256, 501.961184719535, 537.259167679881, 511.59589602947, 527.517496595131, 515.329932112618, 518.564669002137, 521.653626007481, 542.390910953687, 507.651729518241, 525.084242734351, 522.316215509821, 543.299506334643, 534.725070394577, 485.002973736196, 515.838558058642, 539.752039101349, 518.666268967681, 543.362971098137, 501.970239475295, 513.269810145566, 495.774035282265, 515.919945405313, 528.167275963446, 525.006861865206, 552.461684244166, 540.472235436817, 551.934852841456, 515.679288230698, 509.950028400099, 485.905659495754, 521.370852921395, 547.679228528883, 539.757160442814, 531.051979390909, 494.08910861714, 528.215750464676, 526.657008044536, 516.514403945563, 514.569632712591, 515.863144481935, 521.764059616733, 521.470987455525, 534.601706504357, 531.917770873873, 505.55381022123, 503.525735710645, 509.557809208423, 526.369458273205, 539.004970005964, 541.014244719749, 524.83641214652, 505.065512771338, 543.211511136089, 520.033555434942, 533.257673629221, 545.641355042343, 499.549671770678, 531.474969887305, 498.625066450992, 504.499089634237, 503.091317173002, 536.192243406362, 504.322762418505, 546.703529939197, 501.190744799885, 528.667228813369, 525.600332714527, 529.319006979547, 506.439957833953, 502.559301074235, 514.592970202645, 505.28201637393, 526.034890396175, 520.27581593289, 500.905218298118, 519.0755958796, 522.278380404085, 533.769044895325, 492.983552272764, 540.850793148178, 536.51817153381, 523.946147309037, 522.001953667393, 503.502745786759, 519.501855447152, 536.437817401878, 542.462491866489, 528.72800900769, 499.139684119992, 512.641499328032, 520.442754088887, 535.63034709462, 521.178808127764, 520.05058602317, 537.312655635913, 512.955631593914, 503.764595116582, 518.425227015996, 572.845975664882, 503.726612311179, 503.387776780847, 524.656684920107, 546.468608906566, 482.6058870601, 537.224241464956, 543.960440082323, 522.465285904189, 474.408442745355, 509.06451727103, 527.699476150474, 513.997965564203, 525.241926283444, 537.981138733923, 533.326655464995, 507.26994771209, 493.725525436598, 499.830492438214, 528.307495257623, 533.153275568219, 538.891297383617, 493.960410508881, 510.69124832912, 523.364244788571, 542.624123769037, 513.670234973959, 512.632184790064, 497.631974300105, 526.948714659971, 540.599449475605, 507.334391389902, 539.459358563653, 484.419955461726, 525.755551605916, 553.821483263582, 544.657809619933, 550.470621646473, 528.810603744931, 545.549368078674, 511.607084525826, 529.454181033629, 520.522947024132, 540.841927326234, 519.130750981099, 504.1902122564, 520.605299947189, 504.846872805984, 541.893572277108, 487.761792628045, 483.406293324217, 514.999740758203, 553.764549819247, 519.919578346637, 507.091570366727, 499.698410301788, 527.163089981803, 501.091031099697, 501.967079247947, 516.696984160877, 512.85239815693, 501.951911977597, 510.449817528703, 538.288431181381, 532.890999729421, 529.949726035337, 512.672517041665, 543.644006956831, 527.17403860447, 523.241456559414, 508.549899491329, 535.242553926232, 522.249674861326, 518.946319633714, 520.702149619767, 513.51928226138, 523.670245074678, 532.615923659684, 507.313207775907, 523.517375365272, 503.279433160851, 516.953720561484, 525.400043546248, 536.838051947526, 536.277184487158, 523.522453237426, 538.710228949426, 521.479797899745, 537.606304117716, 489.166456234907, 497.63776075264, 520.764540496962, 517.288953926886, 503.367191041121, 522.843029892349, 494.376808386693, 511.903179561942, 534.923010841534, 524.097670581958, 515.857552940594, 546.767391075228, 493.411079366602, 521.452650166017, 519.817575700213, 502.674243137281, 514.711394136173, 514.377341132997, 501.146521138318, 550.528002228191, 514.40401367356, 509.134014699074, 522.951283661952, 511.905468655656, 513.052100846369, 528.385872056013, 528.531672118417, 502.082359060843, 539.526732225947, 528.132090146025, 513.021027489493, 508.879143265838, 526.53513691605, 525.285871750781, 517.887364069657, 511.731311805946, 515.182757395405, 532.801656379111, 510.688924253925, 500.214100623093, 508.377557774162, 502.496570792834, 521.528342905597, 512.294968326283, 496.313820915254, 574.77749665876, 511.275737497455, 542.265737443616, 500.670847972507, 520.308752079219, 520.387165207421, 500.67766801884, 522.42501136563, 508.399624970559, 514.500156372065, 534.866113861792, 569.540343491823, 553.644042175422, 519.228259683819, 502.094880043083, 528.91594606836, 514.238299902687, 501.054101266686, 539.246765641361, 546.819024418657, 532.950886754596, 519.066283876556, 527.96589004884, 491.20805946005, 533.92070366401, 521.77135917692, 538.960697277008, 532.147919829997, 507.674702092329, 536.847923963934, 499.255395557474, 527.026277302895, 496.794064948903, 544.460988386677, 553.058133142518, 509.007130797708, 538.39318002221, 507.253378516736, 538.935837859745, 557.335730364327, 542.499392158618, 522.972730216363, 517.750080735362, 504.160731297532, 506.024113005541, 520.034597678271, 521.144930090635, 523.433445153918, 511.985128842126, 513.944249315099, 514.551873650785, 533.459837731811, 503.962561332121, 500.237271335085, 491.553005871328, 487.420731683275, 513.357114885211, 543.541991161449, 500.316318179468, 505.837039046134, 532.004357111662, 526.324765895731, 507.582821746003, 524.289582362127, 538.504953922758, 549.809701715218, 524.960287412395, 518.553143168414, 542.218544730418, 524.807412340124, 531.072426490111, 493.688770495979, 521.264584929341, 493.243033172279, 514.660075929562, 545.310330364993, 530.345957458685, 506.909640498808, 510.497374310347, 508.223384520181, 519.106797438852, 536.981154330602, 530.024424007976, 519.597318086385, 508.626118030098, 539.108370113163, 560.331905066034, 526.032207454857, 547.821859664738, 516.844329851023, 539.913263829457, 539.419697052527, 518.310966493457, 555.873401747099, 514.667635821344, 538.780666651072, 527.281213979883, 541.04964066725, 542.901327465912, 510.781709675436, 500.610725458109, 522.50931020241, 544.355756869496, 527.719713749519, 511.73028011431, 513.095572021462, 534.467165509426, 507.486959759543, 511.970178963408, 519.934171150414, 517.134686663647, 500.51591583779, 534.429412868034, 523.777511800129, 511.019982286411, 482.15989723177, 540.067424442879, 549.291898012427, 524.377546103626, 522.479652184513, 540.547269930797, 539.449251491304, 534.44619715071, 536.528920610158, 510.163940844742, 502.720101314144, 536.842457402693, 502.727066669202, 518.428563581456, 492.168226117129, 523.834193714784, 530.866794534299, 533.277313309413, 523.329971490297, 473.814291923831, 535.192385737864, 522.361485880483, 544.307298839915, 515.406499351565, 505.896035201915, 518.70147375312, 485.859236579333, 528.42339567049, 553.982465584664, 537.587028031666, 532.740690389626, 527.018272096667, 495.266585961383, 490.22002784755, 543.330387635608, 510.561027081849, 502.362750289507, 530.2225315522, 515.483450356475, 512.482677063922, 504.139719171826, 526.469302184522, 495.850991417207, 492.731868717591, 517.857474171769, 535.071997983365, 534.700466669669, 560.434623146539, 517.83855544592, 534.529160247137, 548.464864666907, 501.48736541067, 522.632444812973, 523.064617312883, 512.153130662708, 517.292873246729, 503.26505924825, 511.151378351278, 528.51226274771, 518.810914178588, 512.71726256841, 531.09219539068, 520.873596827741, 540.083908776873, 523.674968756584, 525.074000394636, 504.166938799675, 516.875248244714, 516.758025387866, 553.021616948805, 541.231555151341, 489.049797861742, 507.742244163068, 490.189672085998, 525.286888729908, 512.914270489019, 502.939902357525, 531.513951030353, 527.480325060555, 510.437878558668, 519.03615894448, 522.060505682342, 548.181895254262, 541.315398626082, 561.851202331092, 513.916173539729, 521.832518665195, 513.465166605843, 527.694693129476, 535.037825982938, 554.860587480702, 511.393178698977, 522.674247445723, 492.073240418457, 513.126075473069, 529.897939872476, 527.156681361907, 522.317482384225, 547.83766309523, 529.644070645274, 541.531251601969, 497.739598106482, 533.061346579812, 540.448952118981, 550.753683918975, 539.135900587266, 550.945661965584, 556.812659296561, 504.472461498178, 518.883987550194, 543.517331806576, 532.800086035876, 537.964090508119, 544.221725728364, 519.279640821274, 517.160767844296, 506.571085143147, 567.970096869517, 495.661723160562, 495.736730398532, 532.426245833697, 497.842643231668, 532.715465966937, 536.936594037138, 524.956457323209, 521.848499094178, 498.899184462938, 532.439260159303, 501.126405249246, 528.011795012988, 535.55666692295, 496.164682320886, 532.1806639149, 533.276125003328, 551.251030600657, 514.587089801169, 504.514925488798, 528.199074657216, 516.800302344078, 535.46247563333, 503.527108551018, 552.046150280611, 537.735558940339, 526.839965383217, 530.700767446523, 521.986825302593, 501.266358535216, 510.374472889997, 523.299261072907, 540.672174598987, 550.991287816427, 539.672037922589, 532.307115845007, 504.635858219851, 531.983764105583, 494.814710035033, 560.529883699081, 527.226820894806, 523.342665837883, 549.078040580923, 531.378159898005, 532.649342926112, 513.672423100754, 502.248614522014, 522.871953003277, 540.583716091333, 532.391213258917, 504.479780950449, 526.331225176802, 546.576664391576, 521.816406584467, 539.713751545348, 538.751281154576, 510.769563337346, 519.75041106291, 504.219523057066, 536.611938197937, 537.599814308907, 544.270111057793, 505.593224805702, 545.384805803078, 505.167828487981, 509.083048532474, 501.378872549281, 512.646161798239, 525.273754295068, 510.417124382168, 535.505213661442, 502.091410376654, 531.69501332464, 544.996810171384, 506.884246383658, 503.158830286178, 512.982237188441, 504.463989128917, 503.493650523281, 483.626983273691, 512.717785553754, 499.945194417903, 548.677260805339, 516.876390799178, 513.160324323548, 517.450920196295, 508.485520140444, 531.239747382766, 474.395068999337, 548.891329990279, 512.915477585101, 508.287255993385, 558.462475395559, 519.53201242757, 525.753422257785, 506.127582958206, 517.507986421118, 536.392064394134, 483.456674527395, 523.37663822158, 507.931642574787, 522.733988740109, 553.258140297261, 512.187378381659, 524.66819634751, 545.857774138296, 506.300878212806, 494.917865146479, 539.76586586104, 505.17319153381, 507.170624173782, 522.015253661227, 519.996506182133, 527.269689323925, 527.709164674445, 530.609652553794, 504.796996289227, 531.018638131877, 539.510524517187, 541.052422262563, 516.679625309111, 526.49826100263, 504.943731001892, 546.219291445888, 511.111720472336, 501.101712675487, 537.085202693695, 530.875419649166, 496.924225862806, 500.081715830368, 556.932054005454, 509.336134833637, 515.240976135429, 526.195587188355, 517.164102401702, 539.388672987903, 515.70990648269, 537.499652111747, 485.730734460162, 517.440110397017, 518.35418905436, 512.882667059846, 511.739656077335, 530.315176751085, 497.912052069602, 481.546687093109, 512.223330893424, 512.55101399601, 518.196107016747, 532.831812774114, 540.8487931414, 523.449801186618, 514.998030222601, 530.694387926545, 518.27215886912, 553.924636050466, 534.764092330017, 531.995850481924, 516.261489472596, 507.572242560485, 526.669913373929, 517.31958842764, 487.349333403851, 507.922922169715, 500.65463468406, 533.84720745963, 534.174930072256, 535.846289458937, 497.191660733322, 548.793998153726, 519.820216548511, 507.373268463408, 520.355254096183, 536.656330246309, 534.869228333722, 505.459430529144, 543.334322036387, 506.094332250544, 504.65773481557, 537.397621068342, 513.607378016265, 519.184161149235, 524.960246679314, 539.338619581123, 526.933793983978, 505.373483349322, 565.276245006251, 522.181691063243, 520.210495230271, 545.29885463993, 485.976273681671, 510.942219749013, 518.754510484987, 500.515537003008, 542.004998503414, 517.240312868969, 533.482056692284, 559.152174659259, 525.978917195313, 514.32992398097, 477.626107760129, 498.260427654547, 534.219932425586, 515.609597751088, 516.874047483274, 529.739720405854, 527.152948764997, 515.616403051168, 541.537789605762, 516.667035782801, 539.160323037458, 524.298728966474, 552.631621472079, 490.70175001484, 513.468486476791, 517.047734987514, 510.882041790727, 540.964490395587, 539.544800192401, 490.744823024256, 532.221656331419, 506.445932507146, 514.692821220242, 513.314460859441, 513.306984117012, 527.712035283596, 559.695104400042, 518.974867313996, 523.886725577063, 475.804421125149, 545.991513287943, 542.195136525954, 538.177652129133, 503.491817101726, 505.720177606497, 502.008116494183, 511.5562922939, 551.511802662536, 500.498682123168, 546.885046098302, 515.454152677072, 522.808681450519, 520.089616571366, 513.465035990105, 542.389920323462, 512.362095620558, 518.825373064523, 510.393319103921, 525.376189006075, 529.452894131651, 519.539063637123, 534.217276618754, 541.786139616281, 530.368000893807, 543.4817518809, 519.025311507943, 532.353700121917, 509.790512844093, 515.175504183801, 546.091750969921, 519.695033021444, 525.660167887488, 525.748609870395, 539.758209473618, 497.684048910577, 549.131745206076, 557.913709545419, 502.611739488833, 565.168078812605, 531.363304099716, 542.137473339803, 552.387361049072, 539.371584084438, 517.409257697307, 519.96422429571, 527.01246626313, 515.276712072318, 502.865018607442, 489.811130308909, 512.028847622817, 496.076640854201, 524.630210163176, 491.045317846413, 538.478042846714, 520.831780141638, 521.675927068092, 507.023109294845, 542.401143988838, 532.944688524603, 535.186562766287, 544.726922954727, 531.90135362972, 506.426215496555, 527.867746439742, 561.994757060635, 494.104965243388, 533.433823905649, 518.855451831663, 547.710442996427, 532.138122949764, 537.452498652375, 501.309045601726, 500.808635422391, 512.722332345145, 569.097725132709, 532.387573393843, 500.619067384301, 535.156778977831, 520.587566558243, 519.594978944626, 497.68206198534, 488.786459573045, 527.667210014253, 541.623570695661, 520.762815115937, 547.729890712166, 542.839599059482, 511.270443770174, 533.838526879209, 548.670592831691, 518.097740398181, 546.41860487626, 532.018189406248, 527.538213264952, 503.559727827772, 508.167612403181, 530.951941106003, 506.81757928687, 506.885593467665, 525.469427553218, 532.042094086288, 529.681192042567, 523.696386281089, 512.618820278956, 518.117315764184, 505.009027237061, 509.349394712944, 526.731640365447, 512.886606288789, 494.780325809978, 501.689095258706, 549.276834724993, 553.496740809224, 515.351642335464, 515.592050264657, 525.275930292714, 498.78583544355, 505.743551432589, 533.340323899139, 518.001199329919, 532.272361179926, 520.976043846756, 517.965176378895, 524.870766257578, 517.342466665243, 521.107150217509, 540.059357686789, 574.201783595359, 529.535528886258, 509.905674976507, 522.435149938769, 520.320142100302, 507.049114163275, 496.128566333841, 507.76106348918, 483.809882707816, 555.71918136328, 512.039132057281, 524.784973020104, 522.566906151781, 527.64171460926, 531.959347136988, 530.343119402052, 536.984954801134, 514.436309663347, 510.703314040882, 543.520368629954, 507.993450080535, 513.815057780407, 514.61599814664, 518.035784866381, 514.417260286659, 548.811010864452, 523.162595034776, 514.837948245024, 533.601922880294, 506.611891617884, 528.320062496549, 519.03371249826, 523.619616780045, 501.359118958733, 550.477475213001, 509.379498633642, 531.5491752937, 544.498443763587, 522.420006011651, 505.122258835644, 524.486808140154, 503.004968654978, 535.30971147514, 529.164033914958, 544.094364092907, 535.974536910609, 488.002251242413, 516.025454091396, 522.786475252587, 546.048349761607, 527.43463903992, 537.972085867208, 493.912352025248, 550.654194018988, 500.706484446858, 521.397196696878, 509.556443223122, 552.123632586099, 545.832707077124, 513.110183829796, 536.504796479786, 514.457119674364, 527.270364927021, 500.196288860315, 516.235762048082, 545.830561270401, 526.393922229771, 499.812679183274, 541.224088973469, 527.771078711945, 506.114914864697, 518.962823659432, 534.759947999285, 515.870766070493, 514.995823677217, 517.066628553915, 510.797700837733, 540.611294194176, 484.184444879784, 535.632101162203, 550.765014924856, 533.656765850373, 500.958389637867, 518.641612797745, 535.327074346342, 537.973768730826, 533.589739660652, 516.595712215736, 534.991057974155, 507.096150140648, 547.490487313418, 515.715834800275, 539.427720375051, 493.814267849219, 570.59312363196, 518.023631293305, 571.771429670177, 555.070737912334, 514.651765832041, 520.091331313918, 524.25812491347, 522.253055639721, 510.680883321576, 512.495162557692, 496.353888619657, 514.678521096122, 467.965442522665, 512.342569937858, 481.09022884697, 517.829467509363, 535.645522561997, 520.424524262398, 513.284770330996, 508.127466070671, 530.900575065835, 501.482700096762, 532.765326397705, 514.114300758252, 524.545538475626, 539.549000833867, 530.659680332506, 539.416289191465, 522.389770633183, 505.901543577509, 489.93423316052, 502.306528475902, 523.382721411289, 508.655228973345, 514.710420143479, 480.449347737923, 528.878101367759, 485.394462402845, 514.072487819724, 502.304322606466, 515.076484387449, 548.396725510726, 524.77038179013, 539.046298659366, 523.485584337783, 490.783363204542, 570.951186867021, 530.962371164234, 525.764901311414, 530.773659215083, 546.925195484103, 525.190499586963, 504.860367771225, 531.714848280663, 535.096701254563, 556.741922093247, 531.414547556169, 540.869388866041, 498.781057864745, 495.760954032491, 552.407903710782, 506.653043322614, 538.230505035995, 531.420635624554, 517.831975905669, 534.275431376629, 532.691334768181, 503.921985054367, 548.764552084704, 512.862402754149, 506.953640224211, 526.926893883331, 534.880802276559, 543.329805022914, 513.004638407978, 528.428535806789, 494.907963619185, 536.984970939875, 494.760619025121, 514.522578693221, 535.895777730623, 527.754130297093, 542.491933969195, 511.034236892802, 526.056515674231, 503.489328317512, 532.951355864542, 493.420214626716, 526.186859485945, 520.323840426591, 509.474334429102, 566.320114229158, 498.981087924168, 513.441783729943, 531.186128277915, 509.921274748637, 557.115879345019, 481.596469949048, 550.359208121973, 519.53035205576, 511.35308602642, 513.997178430448, 516.546883652299, 524.18954146809, 521.552882227187, 523.58471359071, 517.541532572681, 523.391125562299, 522.015221792567, 535.164445696767, 553.117834234293, 526.180882493922, 511.889521485361, 527.236556823793, 518.705233150148, 533.772900168651, 537.460145504375, 540.788629437768, 491.419278314594, 535.537169394867, 564.281234375356, 537.885069723767, 533.789234229751, 521.580888274672, 535.603514583443, 543.796079838709, 525.956979919358, 532.863583648057, 483.242419592893, 542.427895133947, 544.485077838425, 543.008206534904, 554.87145182118, 508.454522306766, 531.736840199189, 529.341092828731, 538.985427838637, 516.615415470215, 509.168932280849, 515.833464001672, 551.75809539137, 502.735861657811, 508.543976500498, 539.420532848577, 507.984750768564, 521.64815707044, 505.232702356123, 532.453274235647, 524.30492502293, 490.282502267584, 514.08801367172, 520.58332205041, 526.919980572478, 557.649017302287, 544.692820479574, 547.965330752118, 517.669523749971, 524.78861860323, 512.387725186437, 506.606428103337, 529.042807627024, 560.224077477912, 501.300491348332, 526.661024086257, 527.258364960805, 547.270626501355, 542.580774093107, 539.07460750166, 514.005481980669, 504.849143981771, 516.244894937693, 533.288847025019, 517.071170801526, 517.150527808667, 537.637052489694, 530.132353045743, 518.831678206063, 518.361803681671, 531.249338386316, 534.171318325936, 520.419589366833, 516.606041922563, 529.033345200895, 547.494012723756, 540.563178898682, 517.237313899882, 508.459284902866, 511.473690102155, 505.370455604003, 538.769182106687, 532.097182455429, 534.46617618566, 503.648025859041, 542.895052155939, 551.555374793219, 492.613082355464, 552.723682643989, 512.452003589289, 523.076170727656, 520.547594394144, 532.823382676395, 510.638449335443, 515.71436126412, 556.943857592191, 524.547195464325, 502.709534095675, 512.139302100027, 525.219384885806, 520.385092591221, 545.54909556702, 509.638004342112, 524.041402663537, 538.296241893337, 512.563472501687, 517.480530369804, 529.75106328617, 523.611368931855, 511.001515861794, 532.4518414359, 536.482423624096, 500.959855058357, 530.954888111981, 507.334722185408, 533.658446887032, 501.178140005153, 565.522678067224, 541.672322004567, 520.773687005294, 524.946755879947, 532.301563152468, 503.281021380545, 532.856147451465, 518.393480010256, 528.265838829396, 490.387036317339, 527.123013662067, 517.191677583457, 552.815728790787, 519.356367962454, 535.216503482474, 521.809012261236, 527.981167869493, 561.418992901736, 533.734183888161, 519.497249505834, 530.534828339704, 516.830050336055, 541.939604354061, 499.082798660585, 514.573223482479, 520.489193404662, 518.943640957119, 509.810132875795, 526.539848627161, 516.783428220408, 529.819859508743, 539.058052091775, 521.08630582782, 532.615820247412, 535.52057552139, 537.462340368454, 533.896210202102, 502.197356236141, 516.889224645401, 535.059545512961, 530.301501708048, 530.810137652616, 513.248293594394, 534.196297525359, 482.06863931626, 524.616030148871, 502.044589379408, 534.450394448691, 513.108709751827, 507.993905414486, 525.602409704538, 567.463913210618, 527.342512909167, 531.79467392098, 512.758205081871, 526.359170800993, 502.02831371477, 500.524584335855, 522.112135072932, 518.854675754394, 528.697503045838, 548.033513019444, 538.105940308146, 524.470209268026, 561.701380741909, 491.807376864276, 531.812798850453, 528.257021895941, 501.610157596885, 494.625808192124, 540.115574957501, 495.497768282403, 513.733673586834, 529.108048703842, 532.611884396239, 515.680181186133, 537.339865437419, 520.62459299122, 511.630008778392, 495.35163040119, 548.489860309696, 518.106076881941, 495.533933821582, 542.598225410927, 532.011877293372, 539.309510956461, 555.131557425394, 503.16079199968, 544.902720591128, 537.828265408337, 534.623370128419, 536.4813233463, 496.826846457442, 526.77966789757, 514.999859450614, 524.482215423478, 495.5584117347, 515.499670345602, 509.303906438468, 514.161593493519, 525.547534751045, 521.186973459502, 502.853053750352, 509.26200418988, 515.483423400333, 505.959779280272, 515.413402987467, 577.312014000309, 543.460061257129, 525.405845242401, 506.421978986513, 523.236866916644, 531.734714241331, 531.434568781268, 507.935605927659, 537.533059322688, 549.175130806672, 520.732881347281, 515.12457905338, 522.522115570842, 519.747827049794, 531.622147913906, 524.009516288975, 515.771250694575, 528.012696999373, 510.457893482664, 525.012476289426, 531.121367099529, 532.113604357551, 547.0415636436, 527.032521683436, 504.424950668287, 546.04578765509, 502.140392270054, 531.347102072585, 524.975155972064, 525.3876710726, 537.697119038718, 512.080512718093, 506.7057330365, 525.687024862428, 508.783575882856, 527.330489570483, 527.276817666302, 518.947325593615, 512.299790689536, 486.028038314645, 525.124936865478, 514.571830648296, 499.13157053648, 565.048144756484, 516.087460331648, 513.380196451673, 523.833216799594, 528.765373418501, 476.845910192603, 531.088860508123, 510.019220527475, 520.039933355299, 507.330596150264, 518.258249558958, 535.130918491264, 535.874766870633, 543.117871909844, 515.758915644729, 527.422541045761, 520.480247893327, 515.177612527352, 528.927914101148, 531.385692774931, 520.512910799687, 518.814400399318, 512.178980639892, 532.919296113555, 552.444146324141, 527.857121751514, 516.458022867376, 484.448989980338, 530.848925065601, 541.853338761604, 521.086269516098, 551.623907370318, 504.312662101019, 489.371622306798, 513.78331735796, 528.466457082437, 526.698809352282, 542.825117019957, 537.434245429447, 555.675617593647, 529.842908645654, 520.407594621554, 496.769916964733, 543.464411273502, 496.797415425526, 536.759608957778, 513.65564343929, 531.705588352871, 547.725542153486, 516.927983874309, 503.116821288126, 518.675997342715, 510.092892604946, 523.628401875402, 533.827354892379, 520.080964749793, 511.801955001066, 499.12436584376, 540.973982127259, 514.249517299668, 494.960726489158, 519.512412582547, 496.65392011654, 568.37479284519, 519.782715247291, 500.859007356563, 517.223341224064, 512.460569864687, 540.018001447131, 511.745029740731, 539.444684404591, 545.638115754485, 539.477506780398, 516.960098693124, 556.970303981894, 512.410291304132, 501.779020053052, 502.535692221498, 544.659561549867, 496.058599903157, 511.604647152988, 510.052331811958, 509.22829852381, 520.834717380103, 507.181514363758, 516.148713185973, 524.028396248708, 511.134708692154, 509.584772899531, 517.833659359166, 550.206148986212, 544.479123220283, 524.935750128448, 539.524778639522, 530.075162197666, 522.777116120376, 548.883907890616, 493.495943563298, 512.343261412935, 520.038876629487, 496.505884020803, 542.450853771698, 516.517924734071, 492.67450181644, 521.943366426783, 521.353833521399, 530.688981346527, 558.405119373833, 509.164473190278, 523.777176461899, 517.234909663113, 517.942392346435, 517.503692997921, 533.646173515894, 515.436802346463, 542.488199277086, 532.353549614495, 496.549165422928, 554.933636725113, 497.879396554501, 513.043805824549, 526.34993355806, 508.242263089365, 540.176063870156, 543.777679879807, 537.031466165621, 529.734358973863, 518.600779078307, 534.518593895874, 533.653439106865, 536.397087711467, 499.192494823442, 535.125649721143, 509.246846789403, 514.600150981593, 500.171223544359, 514.361446737931, 545.385606844706, 545.927152638255, 526.27032359956, 510.319016768306, 517.440734906392, 522.943471499841, 549.088494128356, 504.030662111553, 499.955452745395, 512.957640975711, 525.714575664464, 550.840561015104, 510.793452655344, 523.860175621175, 519.749929725661, 508.829207497261, 512.821557387127, 516.970261018182, 502.178593737525, 504.839700502776, 504.206248379516, 520.973168070606, 507.137063318399, 536.586517484033, 551.254155075233, 533.02643410368, 496.154175613154, 526.17725172436, 500.611575332529, 538.835265056326, 529.401707710477, 512.402514673529, 528.671975650259, 510.837195992448, 523.960059152509, 509.346639012762, 504.0850694911, 518.671225368062, 513.425206528972, 523.134853076133, 511.090515830188, 520.770955165432, 517.670560100172, 527.305489452775, 536.56742729013, 491.713321793873, 562.524029263139, 536.652344820001, 495.156546972289, 512.174679872201, 534.414540068447, 515.858089736408, 525.321757210581, 512.252854684063, 540.013826276787, 491.832505930709, 515.501592638495, 521.827376084397, 508.342760213939, 514.293953776316, 579.371432702051, 533.245983535379, 529.52401799554, 489.748266012423, 553.83539685526, 534.426113225633, 514.112667927131, 519.151208792062, 511.174127197375, 475.446688044068, 493.520032893317, 506.923400312291, 503.203317570602, 554.366879334414, 511.826166556546, 511.405060842379, 540.026281515549, 518.764971316852, 498.672560848161, 524.679640447827, 513.021981509909, 522.196229947046, 544.479955997504, 556.508913563469, 508.42078017997, 507.465781009097, 539.23799707186, 511.8595058445, 531.465951491104, 520.152904304867, 529.340069421535, 527.795307273459, 522.133954245423, 527.8136021593, 520.556027329691, 512.905039452759, 508.294558398115, 517.261689935345, 526.227574557712, 529.451061628955, 529.136219500649, 524.411351566699, 510.096337562984, 520.83638896774, 532.290169253904, 528.809631660036, 521.268981465158, 529.261112410807, 525.329262591962, 510.588836803995, 514.531530815111, 506.858254963218, 511.335100460235, 507.250042876758, 539.430056870266, 546.717488204626, 518.611827596248, 500.32102584297, 501.899462118237, 518.649736096282, 494.394052675216, 511.688860626582, 525.969689675228, 540.200835178498, 534.274823236695, 516.980655301191, 524.121608632074, 510.112413727891, 510.934251021515, 502.575861350625, 481.172876452904, 505.093402867989, 533.632547521191, 524.977271833883, 516.677567182747, 534.094996884172, 542.654397759589, 510.588793464174, 516.339492583354, 531.569707057547, 522.339820812386, 530.304968817634, 542.866968836239, 532.722488527067, 528.319945834743, 528.656936897409, 517.29062866823, 511.060615973431, 522.516528125274, 502.882323356109, 557.467011113911, 520.089385727077, 520.415725074428, 517.778611184622, 541.51692850824, 527.025708702236, 512.839997963857, 537.719525654787, 504.422526341835, 529.898638372443, 529.399721502841, 539.946467169581, 552.849937799111, 542.254451918416, 507.466638323066, 545.703236783536, 524.021787755684, 523.009735482595, 517.818083646392, 547.195870118132, 536.37258161579, 496.306664900959, 505.207074663808, 533.009493258935, 542.522604563417, 527.003209830068, 533.902120007913, 532.523117534819, 517.53949356246, 523.285383403469, 511.222452393415, 544.980850641413, 527.092791434286, 503.448965846041, 552.665223363684, 543.62802455522, 531.382329455351, 545.278459184248, 537.738489690082, 511.70848377334, 511.64317331266, 543.382338262678, 534.178515162634, 529.894561726012, 491.760595282152, 536.496936462351, 518.091191023816, 540.668442632414, 536.608596242946, 516.149276884158, 541.162676376236, 530.478136730246, 543.744773323833, 545.138055802267, 528.080632252608, 521.807901459457, 518.237489118919, 523.617258320966, 511.22693386455, 484.553273235514, 502.315835613142, 518.042489125547, 539.278811045952, 530.368441307965, 528.506529088912, 505.930476540999, 524.366698362048, 511.490765620203, 523.663663217375, 520.377495157397, 540.567514001769, 513.79217241752, 536.745010868147, 531.947432076705, 530.007087417567, 530.764886764941, 497.957850246657, 514.704117529819, 518.618546352988, 526.828221354894, 515.764600768299, 510.002017157121, 511.858150326053, 541.733058960887, 500.249577962164, 537.588434797591, 539.179160740395, 489.451227234631, 518.686739203869, 527.169528645567, 526.718408578475, 538.054232463001, 533.904559063038, 521.384537876077, 532.214574952619, 511.044347620069, 508.605257136633, 501.681471929845, 516.483435512502, 508.074061847155, 542.598021025846, 496.447709348022, 520.185586672717, 528.210907330008, 512.423443379677, 498.339336338837, 543.268530190295, 519.300861531938, 532.077812399144, 524.311315051234, 497.843745334853, 533.813125156707, 505.295486896935, 507.664762042371, 524.627951934362, 498.208986073276, 530.139839055591, 502.132446409177, 525.803343243574, 501.098085069686, 536.240890500721, 537.480588281438, 516.218935054573, 525.452551963808, 507.537521718663, 520.213840809748, 527.933113540722, 503.818464121365, 538.865460947048, 507.13641175496, 540.904887401302, 528.154172730775, 505.622426111386, 508.372538321491, 533.112161493776, 505.744649733683, 520.481932370837, 505.246098072824, 540.103739589381, 516.163531726852, 500.215380667527, 531.908228740478, 514.41219788934, 543.296408820054, 530.823193905844, 533.320912031042, 519.025711013146, 533.618463730219, 526.617512899996, 525.849152356794, 502.081601429234, 516.260012396922, 519.704986440217, 537.621031172652, 562.558650654874, 506.356862342832, 515.098298574696, 523.45888968943, 515.060008174377, 511.198685613916, 525.081060987574, 530.452450094028, 514.885189631402, 536.305421998571, 518.352872553626, 531.796405975289, 527.455045080699, 547.887272441492, 522.593263277366, 535.051988552992, 517.310883997664, 531.830506035118, 514.796243402043, 528.044173184436, 497.545293159008, 510.289823357071, 542.544622923994, 519.331222270382, 531.748193417265, 531.586826527549, 510.40039029661, 536.302285088564, 546.470490382823, 510.048585975596, 511.45680455255, 495.82093928919, 536.267196702397, 508.455811143199, 533.370295772139, 521.25986687368, 557.313684980299, 528.263421641717, 510.265302692168, 518.25760375732, 500.179054088619, 515.95924982262, 546.630476108415, 538.144347971938, 511.133885125271, 521.430495947409, 535.649656899004, 513.075298683401, 526.335742793859, 519.984031643896, 529.285163074983, 523.191801865705, 542.07299894456, 534.332642991596, 524.583449157854, 519.175154656306, 527.8690156399, 524.470897990623, 529.693103157807, 523.701737205367, 520.777206382692, 516.224729157624, 524.359154768137, 515.570161529338, 494.028804047193, 550.004373197453, 486.388894307692, 540.372379785027, 544.683991060318, 514.264915101407, 525.046463496208, 503.89099636299, 488.309672208307, 530.082241154141, 503.450199947728, 526.510223022296, 508.791821798938, 524.380875475404, 484.886007117362, 514.107747950839, 519.908604577848, 547.171962166706, 539.872131212583, 538.739573316153, 518.080599000571, 509.751120620002, 472.220189298547, 505.446571126032, 533.97225313791, 548.16470987136, 516.835523347594, 500.39764347201, 524.802059379141, 526.313503963443, 535.808290018478, 526.059354390664, 513.149542022585, 566.382943011914, 495.057786572203, 525.48702783382, 553.145912942681, 499.165742249767, 518.039329928741, 517.87918955064, 501.031358132317, 508.040428134913, 499.718929097693, 523.486684031748, 554.834731590565, 552.534640974594, 525.209233562488, 541.241004996137, 543.658693862394, 542.658823280481, 564.647142274206, 495.71350858852, 527.017749364167, 515.212715619727, 536.293758523639, 532.60961290166, 498.141892542305, 533.950369158261, 525.666901618789, 523.773493132595, 523.784138146126, 502.907855385683, 548.898825079023, 490.492741321461, 525.313039387993, 532.003045160185, 548.108850098618, 504.26069205564, 549.575252747654, 520.901100554992, 544.4976290646, 524.845354196126, 525.577763139355, 522.880106577265, 519.475263669527, 541.809004636494, 529.73169961529, 524.801613638679, 495.195013552196, 521.98529050096, 509.577343720169, 530.655611637135, 548.797488300364, 500.083574158096, 547.398127570513, 529.224505154435, 536.886275621113, 533.187714010757, 520.681063472891, 524.197873099265, 523.789743707402, 574.442642190708, 526.623659158427, 526.153574163552, 520.819611840606, 545.632164594786, 529.331794535611, 545.846360672584, 505.881972905176, 525.489054725142, 525.184286412433, 519.932103464239, 507.889343171408, 521.887148427967, 495.94018414723, 531.37771286335, 512.843737378656, 529.772623359723, 529.7121966855, 544.802292664053, 521.639571761369, 533.849785350072, 493.835718796894, 514.438971420991, 535.570572024039, 520.894581829848, 521.271823346454, 517.089867211976, 532.465481792528, 501.446752444788, 505.159726295624, 522.863240164316, 524.137082116101, 543.907201461317, 537.3377619959, 529.35350231552, 545.763705048051, 529.64704126035, 536.78460157958, 548.774145299958, 518.399827304188, 509.504570016982, 504.403787881298, 499.349334547954, 559.048016856803, 525.975966457697, 515.568759671853, 519.704256150344, 534.662195402702, 526.790294615927, 518.929160123274, 518.33820837386, 546.427173414036, 494.593051666389, 520.465271316709, 512.589038195112, 565.565515581646, 532.909934779115, 515.374558590073, 519.333023684278, 517.546798944158, 510.578222055424, 539.245230366282, 507.250815878491, 493.718544894264, 523.513909827825, 522.817208113437, 539.111074595846, 505.002747663302, 527.099394042931, 572.209380198072, 526.47191820044, 531.005623847715, 545.683813260952, 501.974368307772, 490.043438690762, 518.163714716484, 559.258585760883, 523.095214017596, 518.795726205398, 513.059270294769, 544.315134020564, 518.340987858495, 550.826888643623, 495.657472063176, 527.996278716482, 556.941555533159, 525.423977226252, 553.990875715251, 547.771208526978, 538.875505652891, 557.83251366695, 548.582006611937, 523.97628540109, 492.729990462317, 527.282177968512, 501.839067428464, 539.147139422735, 519.231226370411, 490.003313534461, 509.940938602617, 510.099146948414, 546.609940406831, 552.935486754017, 527.754518924447, 523.787578638346, 573.102428979473, 519.034112439654, 486.97279236455, 480.375970509671, 532.423242081306, 519.88758106421, 507.848023805944, 541.321477345284, 520.152508362661, 534.002181887366, 507.303850094193, 541.00144266512, 511.155761334656, 502.930361739692, 546.234336423082, 519.411301008914, 516.953093285473, 493.564423905279, 532.043177471143, 539.104604058813, 510.157626519097, 505.844229007296, 529.949252309578, 498.095514479728, 542.761518172691, 537.338908709457, 538.491566015598, 516.044501065196, 525.317785466812, 513.998118218039, 545.032254633432, 514.132918373279, 549.37398763553, 547.89526911694, 529.443930012193, 571.051903667248, 523.772789361599, 520.704225526919, 507.234891114248, 488.279337235312, 531.611172672963, 552.486998887067, 557.1110940641, 508.274233377288, 530.785939577442, 532.618444464734, 524.169223671134, 510.139099333259, 536.037372429623, 543.279266981356, 535.855081430178, 531.52910221074, 532.886137840486, 549.1194348749, 513.133267523538, 535.198409790493, 515.138702826038, 538.477638565175, 520.965895416383, 511.897257899435, 524.335546423475, 504.933272601957, 505.148238726252, 522.880803097199, 497.528008938572, 527.962859984485, 548.733695377119, 526.43338216213, 501.930530025141, 504.780853881793, 543.058761465202, 498.060347673604, 508.871878877648, 516.676004464177, 552.80294028668, 489.760938114647, 523.240968482231, 537.551008465633, 505.072425970978, 528.891130167881, 496.426502825756, 525.519090648422, 523.365241841706, 503.552176730854, 519.233381263722, 548.392696366178, 523.129559559456, 515.257562256059, 547.349130807003, 520.036667078908, 529.066151997717, 541.198644730645, 535.910952288922, 514.10463286911, 538.990876074936, 483.550030692735, 515.130273483685, 526.973798762458, 531.633052402611, 484.163217789804, 503.092240957152, 525.81648703129, 514.444905470489, 527.276341550039, 514.947602955606, 529.182629288954, 516.366978841747, 522.999742412717, 510.910304534061, 521.133521575908, 505.039727807401, 528.509021496737, 540.271389592196, 522.457618273713, 535.472183086839, 508.064331364563, 512.519223360041, 520.940510374209, 554.469420356023, 517.631629047887, 531.927216266166, 526.694532503753, 534.610987618361, 521.915945499745, 516.557901452459, 497.647150305107, 491.612293327922, 508.926866261759, 520.818714368689, 527.687341385238, 501.951553818529, 527.537465304369, 521.886952427265, 511.807114052202, 513.406467755831, 523.156320569489, 523.231376414087, 534.787673860126, 511.052361430955, 512.130483547482, 521.042103481756, 533.190031515138, 536.737324236099, 524.707789396091, 542.110698254982, 533.992274359205, 516.518949296142, 552.433700243499, 506.616521951118, 549.460870515432, 526.484937284781, 509.508929039071, 502.410364815825, 505.964812135794, 528.503675788987, 502.863093745431, 515.757475969154, 529.470454926739, 509.297163568405, 528.069692712635, 521.54059928626, 512.411507936906, 503.646122086185, 523.418671611056, 539.890260275353, 514.61202013021, 545.473320067306, 556.499656132086, 533.324121178623, 503.649262121501, 518.987057868304, 519.274038495148, 542.851900929034, 543.569938914754, 525.941625412327, 516.764062152179, 554.368949709671, 523.620029721226, 524.464937042624, 510.975455304343, 544.347573812601, 500.388272058857, 537.476897131602, 534.307506122164, 553.479031294647, 512.648811742998, 525.230226660387, 556.02126419511, 544.734931875068, 522.817306345601, 524.411173626095, 540.401353972667, 542.16598324585, 535.73791900506, 516.135076827081, 527.754476664594, 521.082138450655, 534.669378331892, 510.628943743797, 521.001657903533, 554.97637128389, 518.167218692406, 507.305622469992, 521.141866614934, 523.479210137359, 508.721111706122, 498.489170102325, 529.154793251716, 513.743001577404, 555.321233985242, 540.731775847013, 547.892962821936, 511.760562095083, 490.702872313152, 504.925199159934, 520.105821998396, 499.093592991604, 522.852251859124, 556.445132670126, 531.743117099528, 511.301292793866, 536.542589658236, 518.741087254784, 544.228582422279, 517.114240919373, 526.478778904216, 516.165825193087, 523.035363238218, 543.447956593077, 538.054647647363, 523.064878489663, 522.929569706608, 532.384475320439, 507.124075379237, 511.329240525923, 528.59086952751, 537.613577976458, 519.820992745546, 555.676316760054, 525.689368399395, 497.400665984419, 488.404014098195, 510.497658935212, 521.528736765001, 546.01024579887, 542.642272003762, 493.735415447401, 520.897233127578, 546.49736328411, 534.573800135526, 541.771934688642, 529.468203671565, 512.987428156897, 518.675155796986, 528.460042850424, 536.222037063754, 533.66557596343, 521.869578995402, 527.386272442452, 537.117905614707, 497.514901738353, 520.576615464928, 538.438880973283, 524.36445735742, 515.987889158117, 524.367732521506, 556.164066612467, 549.735530339837, 534.922402614691, 495.514488658848, 541.71899903518, 513.397865563801, 523.426379659041, 518.146345510737, 483.014254212423, 528.90228557825, 522.060554370421, 487.90820445223, 523.26987856113, 521.831247130464, 544.909115560701, 525.458190412888, 527.668734746539, 520.96899898758, 518.543745061368, 539.596767837899, 501.264129952689, 506.268009968088, 500.290393211341, 502.023258107857, 527.929535088038, 527.739274885979, 526.76687278081, 516.291778890771, 510.366154814887, 526.261063502534, 514.646438246874, 483.801426935364, 513.532888636034, 519.820635768872, 511.235099354576, 541.189824905204, 507.405768373118, 517.426734621395, 516.486670432992, 496.496695776125, 534.884826842844, 557.019492000284, 500.842077394674, 508.468734163716, 520.378666266762, 521.831732253689, 527.210833876551, 517.075184492801, 503.932948792948, 521.727597409535, 498.276908980292, 528.335825163584, 548.933727587426, 504.095582047647, 510.835940072055, 507.340542360085, 513.269675635663, 516.071328151785, 512.939915606905, 519.898447866515, 510.311839569407, 526.346243718788, 506.040633721961, 518.483366236269, 511.837404078014, 523.44997903039, 537.686740109415, 521.401174768864, 528.737113082954, 507.208791809217, 508.934823544153, 474.727821067358, 527.4917476876, 511.291808297403, 530.510726070263, 521.851419803837, 537.228567144536, 522.322928435903, 531.96090926363, 509.594280584614, 527.229118499991, 531.024722307299, 503.389286240155, 493.845611654041, 526.771952035701, 496.412910537692, 540.022639342636, 526.738903040059, 497.665499288905, 527.894109878151, 541.312651025079, 552.755657859631, 503.527376333453, 541.231844425457, 524.481981539287, 517.587519995956, 517.705851957632, 531.217135802552, 513.231989099552, 493.876738269522, 524.436057771118, 506.867434526532, 525.28011061662, 539.970548563192, 524.013791512979, 518.461085632384, 520.977979854531, 531.660953843388, 521.167179089435, 507.389685415653, 552.3169405355, 530.985289795919, 525.639889579866, 535.042825419928, 536.66106792516, 522.292939190616, 498.438176079444, 511.905153899473, 507.057578172583, 504.682851791174, 512.719705267096, 506.997934312925, 524.096955729214, 540.423595454651, 529.412609054424, 510.241574070683, 544.998751849739, 528.949432283475, 505.781884370345, 551.473496860727, 483.152976983154, 506.652852213444, 523.568797722203, 532.043671204025, 528.386256885326, 505.130049994387, 545.768940209218, 521.253039581114, 470.339592790759, 528.365799456897, 506.6675633024, 526.841152810227, 541.448914906522, 537.836848297729, 512.489680075007, 503.931547924089, 540.981497294479, 503.216120093057, 525.72544660494, 520.024733420753, 523.798763188538, 514.748639621045, 565.580900770846, 518.377899236931, 529.460541221442, 499.369996671769, 496.428023258951, 495.741749449356, 535.797370828176, 524.975900328583, 498.024988753814, 547.616891376817, 547.923921275074, 530.710383990727, 508.43562428042, 516.838861217658, 496.298826788159, 517.280210439383, 510.033477829393, 504.229207740149, 528.99881822197, 482.140490204543, 504.372223995867, 505.893969729939, 511.834480701388, 507.889651644476, 505.066633768726, 507.402193578116, 522.525723351491, 499.027292903428, 498.793700883167, 499.24517474574, 514.977211136645, 538.18030369757, 509.730713890326, 522.758946107021, 507.072517166291, 511.457058903606, 524.716842974429, 540.06984364585, 497.884256738759, 518.151910680691, 534.836944873957, 509.716912329307, 489.345858625868, 536.978988231477, 535.208726537754, 494.339674569751, 531.918737824842, 522.620884523277, 503.620297228578, 497.276356347567, 528.298275420669, 543.12069194034, 505.4820814771, 546.955030122108, 550.36411656756, 523.727607605829, 518.199068946342, 503.773871848966, 543.994989670659, 526.315509332876, 530.229629090639, 486.599910510631, 516.310271601043, 533.341624215599, 504.666180369116, 560.394886801375, 513.336009950973, 536.980337806685, 515.618199874259, 525.914009556969, 514.221058849771, 504.828172257516, 543.17550074092, 522.828921980836, 518.994652863428, 510.902599897768, 524.178291978906, 556.803315819277, 507.637974899649, 519.119359930089, 518.82658704259, 507.669539043687, 538.035540562494, 574.480598784051, 537.790998998714, 567.813079721029, 518.971388392199, 532.153494845694, 528.984203414776, 533.492109502473, 531.325757579577, 514.415635648516, 530.499909439695, 522.399878773642, 555.585129047004, 533.135345403244, 518.992437418892, 517.314241771802, 530.042776011882, 532.167770539532, 498.312449244087, 516.525929475757, 538.458485067098, 533.131487943039, 530.836129226552, 566.303931786722, 491.792094966489, 515.093156060451, 520.967237131393, 514.596504773137, 501.704120759828, 517.712927244494, 524.986171966467, 498.646094121828, 520.907777992419, 526.382919520229, 544.438114586431, 547.499305734595, 531.846799455682, 519.492249033323, 532.666372623776, 542.362090607872, 515.019289005505, 504.318499553827, 520.305091880593, 501.510284175505, 540.881027021365, 543.292845452353, 526.747903899405, 523.700217057226, 517.439730452815, 532.782684334788, 544.461578404914, 520.170832247671, 529.337296695334, 512.487932312633, 508.135469465953, 546.335715195002, 506.953167807043, 535.433721608939, 525.484169053495, 525.51703509214, 528.058110945717, 520.748013954576, 525.941577967267, 529.14200674333, 519.961643500959, 506.623070798806, 535.05930168846, 513.287744968131, 492.15000195293, 503.256120628404, 522.135385368224, 502.772010538371, 511.115111503148, 479.298224223881, 540.57058135521, 559.128028684136, 532.343025421617, 537.03824529458, 524.282452169313, 536.283717623057, 518.687363301895, 559.61331643476, 517.432077297577, 492.348304049811, 534.412406433349, 529.694869359846, 534.407836909696, 537.797273577442, 515.028466232469, 577.138633722293, 505.927460491622, 523.954042518223, 524.889226359728, 540.430797275073, 525.011991246528, 514.199556236484, 530.253472068579, 539.816148779678, 542.799437515404, 518.205289817813, 509.325737994055, 521.649120638476, 485.169216919819, 512.049173621098, 534.586183699116, 492.943463533407, 544.55147176823, 532.015591765451, 546.854348408136, 549.616368729342, 529.396296577853, 535.739726685053, 535.354840668848, 523.212884248391, 531.092652111296, 533.339538471798, 487.348140219694, 508.487456260433, 533.700636880968, 502.085759923094, 533.520707586577, 544.262119604655, 527.898563637909, 514.975821535727, 552.691814817275, 540.264927787034, 516.812900128345, 554.711343188331, 526.32861134023, 513.413030800698, 546.739626009848, 545.024814680943, 499.442183173118, 524.500798113816, 505.380388841914, 503.374555791132, 510.395305568206, 540.315230054905, 545.866032554749, 524.026001403302, 537.384864346708, 512.832684747575, 539.871998976394, 520.849858750938, 538.600044758207, 491.657928963598, 510.001972626809, 526.964886221295, 525.70315036208, 530.283840576273, 508.841427984126, 516.860061532158, 539.797635673063, 526.816842095567, 517.047846149277, 529.275816617216, 540.754634254584, 534.124882902631, 528.013982259665, 503.288746750319, 531.546070906098, 537.704898561474, 535.606432401628, 537.725677281961, 518.671390260826, 509.608189520187, 549.322760963675, 507.125281009014, 517.208437339573, 518.174915033054, 511.078951474297, 506.351483178445, 550.267797877023, 518.934961665774, 536.108323053236, 517.078206468093, 516.930195527259, 519.190329433926, 526.011284605314, 517.476206748782, 493.912882554836, 507.309391948745, 524.386402548612, 530.00211620275, 525.487075756793, 531.991245367739, 534.426703026851, 531.841855255765, 499.429251775492, 512.615992436077, 535.878563086756, 525.657560835456, 525.511017427021, 524.504205770347, 525.541925149192, 544.448307934571, 538.580576531403, 539.38947255105, 516.931104788495, 552.811656698669, 514.386760205828, 524.886163008594, 527.270773430498, 516.025840764048, 525.037064085051, 527.004114597742, 538.474817141045, 538.537198045699, 496.62994393685, 530.739239070761, 517.176588682354, 530.99409835911, 528.416326770453, 507.796710439119, 511.804865455835, 491.942704493923, 545.713558635331, 520.53702652375, 490.775594705104, 530.917542488213, 527.640921403623, 546.744720377632, 484.411007889778, 511.535167972471, 520.386767995244, 508.538812105407, 508.913437233976, 537.673471889711, 512.536470073817, 539.330578880992, 541.078306005081, 517.978157892429, 545.797953883277, 522.056133431526, 514.710770013527, 521.512594261302, 539.141401336712, 551.814267768471, 550.315144813748, 532.347645030083, 514.55009705731, 536.565163031087, 521.715453421888, 532.650060519985, 543.737247084335, 513.918938036386, 515.626649528982, 539.109754264355, 513.925311546273, 503.929202334808, 518.402169129944, 533.120010399349, 518.389746853268, 560.608124716785, 523.604730480935, 525.668682766576, 568.291907896749, 527.405330664311, 542.373483863398, 528.313435725057, 518.073583820128, 519.093554995805, 520.735402190388, 530.034436056933, 550.34097826884, 537.808850550992, 515.475715441837, 505.245499230219, 518.552477683404, 522.634280980632, 518.008257801354, 534.953222995678, 519.746997738788, 555.935785388372, 566.775949437144, 526.214450978446, 520.931469184922, 523.87255102214, 526.740256474837, 522.009255045103, 514.50648496901, 514.105313310487, 508.183554306189, 514.404586288415, 529.818604881693, 544.027457996127, 540.727609718914, 503.527042366854, 487.032256158567, 516.917418309403, 520.112885589068, 564.12820581684, 487.048529538477, 520.312518124798, 522.471655795482, 545.992361381348, 505.930100915089, 541.023197366855, 527.958715587236, 531.571304445069, 567.329008924735, 531.706555879904, 521.225707304479, 546.831944526404, 511.485959327837, 521.490772606331, 539.166316100927, 535.988497076787, 546.708432306801, 542.007862185334, 502.130873262483, 514.95987235575, 540.407425718741, 535.536451823364, 527.086225720013, 524.974205509519, 517.537131300516],[344.88090285047, 331.988129138259, 321.441220840509, 344.365830085986, 341.436198416288, 345.256250671425, 364.644418942162, 368.965895851659, 347.569847865448, 341.755555352868, 356.159837310088, 334.721097203601, 358.182426630543, 340.660981197712, 333.246446633637, 366.505887583281, 312.864082776692, 345.168947813908, 322.61921454737, 341.639412034798, 314.47413576174, 334.360212841573, 347.338284353027, 342.137939105472, 357.625886663818, 351.024987319676, 350.019774841253, 374.827164154208, 363.348685892446, 301.946800656727, 339.099211940572, 305.165366477384, 331.498979054119, 344.841976878435, 349.403331281658, 346.890310889574, 339.399537944946, 314.856653927583, 359.645338453894, 353.974565994612, 317.387418845882, 350.456343616558, 330.84279690176, 330.931691069675, 332.604537641462, 327.357504409103, 362.51145028392, 292.914142754801, 345.19651206529, 336.172091776666, 350.480356498072, 341.369599171646, 337.935039797342, 348.696942264597, 353.381843097175, 310.43383981182, 333.119076961729, 359.884614246016, 381.275145444776, 336.053984971342, 339.711968865751, 305.443684523753, 332.226689361335, 340.493327154897, 326.635995253402, 334.383340636123, 361.399120094498, 347.519437238869, 314.136596777623, 375.833115030455, 345.686556112881, 337.648818707986, 314.140840914099, 345.349481883451, 351.031953324272, 346.589468314328, 361.57001969812, 354.717852204585, 317.752064851097, 327.87501189428, 339.026955870134, 384.324738781592, 360.332935365589, 351.558437541073, 344.344074797157, 320.038012289148, 341.46065695741, 333.682711429821, 359.570174979046, 354.414945312243, 363.299309892899, 329.419148635683, 357.940835271174, 329.447480809265, 337.507020068862, 342.156233429093, 334.001348195708, 359.796846792796, 342.8144231748, 372.674756010607, 364.823115226229, 322.371501345822, 339.96097857074, 345.075857498368, 315.554166499523, 302.156410055396, 364.524525676643, 312.954430202748, 334.068063494596, 333.145234934874, 374.63492807249, 360.981641266557, 334.524542545304, 363.971146225261, 336.757397771671, 331.703210072474, 340.896620831727, 355.360293307986, 362.526502462199, 343.523293165451, 345.051845732187, 334.819485448007, 358.378305181499, 326.011725780682, 344.073934976863, 334.399131419888, 347.47917891054, 314.356939694695, 341.431048801844, 338.887445416854, 346.615635122187, 351.023214764541, 339.107752555684, 361.718564504786, 351.839800020656, 357.917592957854, 372.933391286269, 324.014663196854, 355.79224479721, 325.06563644513, 310.195136735288, 345.288937274058, 332.994209193297, 333.365775659437, 325.478703636741, 340.474630929423, 340.443436718692, 348.396919487053, 342.486291591852, 341.915473807714, 339.783701761414, 351.43170364653, 367.128309038125, 356.416711195675, 348.54486823909, 342.665007450213, 321.863870900105, 355.09448486051, 355.977203485785, 344.051837401732, 350.271799234867, 385.975255910595, 338.398991152747, 348.090534656422, 355.887675839685, 374.195516502405, 360.721535057862, 357.674838414246, 325.348440624788, 321.913895161533, 341.183501075892, 358.866392353521, 378.870797771526, 343.693501661065, 334.509143690989, 345.947257664019, 340.106039535823, 347.491083532815, 347.037733331345, 348.134362959137, 331.195098457487, 332.995127452325, 357.979417144624, 325.230628744668, 342.315506669562, 353.47071702364, 325.217278322545, 324.441978302358, 346.808932258454, 320.378841684911, 337.220490299156, 348.201552397762, 328.64685672604, 341.314363991559, 329.531759191116, 345.486669155558, 336.307259152554, 372.88929866952, 335.151813209451, 354.696113031237, 353.978517030019, 296.606155862537, 333.737345328599, 333.009002059064, 347.54368344416, 348.081139054752, 378.70158533906, 327.737093445468, 332.231156079562, 322.430984933608, 329.942039650603, 334.669953016543, 336.395529642665, 348.406176945807, 359.228186454704, 333.557356048699, 318.069914730116, 357.057359379094, 337.470091467953, 335.203856784719, 361.728502528202, 345.998223497011, 339.029332991822, 359.085311372767, 335.219583926498, 336.857354452468, 329.938080126813, 319.0193024917, 312.948560881868, 354.681439618857, 347.023922405229, 335.143534491912, 360.772244387783, 339.468716422872, 354.047290112334, 356.638944798703, 327.241062913048, 361.507705624175, 352.561346871644, 377.357121865697, 362.975369992849, 338.587827456511, 344.48718959806, 322.072889811197, 331.693691437422, 342.447863303957, 342.597364745148, 364.092532495905, 328.927702732899, 373.521645221941, 348.159926228519, 362.635242089878, 340.53092604594, 377.058091743349, 329.239798374973, 388.306702416319, 335.838422260097, 381.398535595404, 322.502098155678, 350.873124992195, 369.028508320778, 358.87461664969, 357.728907847339, 343.868673278375, 344.377476497601, 320.854379741677, 319.427283429759, 361.745974591685, 332.22066187732, 354.602425269397, 327.678083035175, 350.105376101535, 353.43788851817, 380.264172618887, 329.899668087845, 390.252829789929, 351.958524825857, 380.25840603456, 355.209569849295, 329.016946520092, 320.815320835245, 360.71586701192, 325.483456153103, 352.195580627508, 335.321759753181, 333.938946793864, 366.630636274672, 320.92858544568, 348.90822352268, 348.825435833939, 341.64416818815, 329.450135469095, 328.670638208456, 370.225757438252, 321.235748355445, 361.498902094138, 318.195926265452, 371.805304644328, 325.02880284882, 329.13063683131, 312.632951862288, 340.338491973958, 309.530574742824, 329.923795854646, 320.771725105907, 349.336488613055, 330.054364535856, 358.419537552612, 329.1435507759, 332.628282598045, 342.906750375433, 326.45307564957, 368.578008608347, 388.021224292581, 361.44388935947, 375.622286947438, 324.208858216097, 359.444760149725, 374.111125607078, 358.33735967378, 355.829148680454, 358.250792701914, 327.526849479639, 353.483204233152, 374.098210477001, 354.023095901044, 343.452360663961, 356.888929699105, 345.217258466526, 355.19659689728, 347.493461174384, 327.307744854769, 334.9350825282, 351.719518720926, 355.052611816126, 364.1205062237, 351.847825654936, 328.273649680597, 357.088629112805, 343.531477863272, 323.631025711652, 352.685773031607, 342.353009291342, 339.010262483904, 373.335175578399, 365.685151787679, 363.6358991868, 345.293138524915, 348.972390188366, 369.020848159529, 349.5191092153, 360.033199929434, 341.959137099722, 338.942604905834, 356.802412689268, 346.943555479961, 363.650809812899, 346.808062987699, 328.636614764594, 347.526090102519, 369.638059722183, 343.338828985946, 346.643963201624, 329.107968630931, 339.861502380982, 364.820957298554, 340.610577818992, 330.637303061858, 343.510149142502, 359.91331935121, 322.420688903782, 336.441408712329, 346.204283924735, 325.789739475953, 373.112234105383, 350.310134366572, 340.354609947601, 317.775822888122, 364.145441133295, 359.4730843656, 349.354962766378, 346.179975981641, 384.006177239177, 320.580154734141, 324.60768117643, 338.592580516576, 335.579051769655, 340.257984112453, 341.8655250258, 355.12052239438, 340.80702911335, 346.759958045024, 358.989754684645, 315.087877454819, 323.039916882797, 337.769549970459, 381.368381302993, 309.863765273999, 347.929316722298, 337.626047697313, 329.815239772166, 346.926450217268, 362.235444526407, 365.396564624596, 338.831789266682, 349.586337155292, 349.701421920018, 354.870732914332, 366.662720758639, 335.085979704265, 346.647824544558, 360.831628772168, 331.021383788579, 340.686195916289, 344.040037330791, 358.837977113038, 332.103953110229, 342.257815304487, 329.563032336901, 341.865688882355, 342.109818875941, 352.290593651698, 329.223395994372, 378.656553819823, 334.018905447179, 346.751518028864, 337.876116791243, 340.768185749173, 349.187521449858, 352.161210495373, 339.055809770749, 338.134681084139, 348.61891257569, 345.780774727491, 345.894752679077, 304.47924899416, 335.16709207259, 350.389289313486, 334.957131506252, 333.916464472197, 350.592219103655, 358.97298847753, 327.608149871077, 316.77205975484, 316.453616373912, 367.905886404499, 360.211989249667, 330.612799020152, 334.114057736068, 316.420187196738, 322.852743961158, 336.723359114113, 321.91974373823, 345.800352839182, 346.66707994959, 335.612612358977, 338.138104369181, 344.47075926107, 335.974874388208, 331.209147429675, 354.019007435028, 349.820731753073, 324.422654181186, 292.216128181807, 344.696097307878, 341.799668838546, 309.112908729248, 356.202871983631, 363.336753220167, 320.565462401021, 343.439821192298, 368.501812006546, 355.220340645023, 350.613884305227, 342.029132325947, 345.858021211526, 323.312213847573, 352.322420337006, 331.507972385846, 365.606585984329, 342.379465863311, 326.364517801139, 345.79155880121, 330.99755449428, 336.051596468433, 349.34928344103, 352.316694231118, 331.87349506104, 342.244658362264, 346.386777671859, 357.611450682561, 349.429946222346, 332.057065270573, 340.789179122937, 345.403220818393, 335.530718453218, 363.08089272277, 358.277462717892, 312.766125263176, 306.568615522755, 325.26044096679, 341.209918891444, 332.966476079062, 315.9687854513, 342.09439548613, 368.684699552409, 368.609028984797, 363.28494821817, 338.151757835096, 334.257310134455, 342.967710299476, 341.268074806885, 327.371378947832, 379.092609249045, 359.767180386846, 345.609720320533, 341.214551895466, 349.499742687343, 364.830823963409, 337.249364440797, 345.389911592615, 337.751419127825, 371.936418603738, 325.959111312237, 337.768434201968, 352.840840697974, 307.991659227194, 343.570468080394, 376.676653794077, 344.888422617849, 355.010887576351, 319.135845469439, 335.745197644366, 360.980852513044, 328.450525241687, 365.698490134947, 352.564305004829, 321.690190036586, 324.878145824135, 363.001610096539, 354.378673665926, 350.834419072614, 335.940686076109, 343.491968668043, 348.11103133085, 342.913380517549, 353.227819123307, 371.215697138629, 341.836295772863, 322.094582931556, 347.234815421879, 343.256164996596, 322.229864499927, 338.942771319716, 339.76926296982, 320.372539177874, 361.748670735155, 333.668309528996, 366.396893199983, 354.304470560413, 341.813483709287, 340.103619789674, 366.690545901735, 360.758924113174, 351.347455097257, 352.279924123073, 386.606653529467, 363.936895889204, 328.687082858875, 355.350669344646, 352.880179099759, 321.064697381213, 325.351827571682, 326.601711618555, 334.940192308729, 364.047577510378, 355.115802955657, 368.412518575455, 370.463436070994, 373.346576391456, 366.396815166129, 341.535149498709, 352.785418842642, 356.45989801934, 329.075811057259, 356.179657881269, 356.647121902251, 333.118308024049, 318.842455039993, 365.927786651084, 381.561945643952, 337.92621843606, 339.523490826947, 330.556656682274, 357.507477254766, 377.119514245995, 352.351062487209, 337.824596571069, 361.968927733224, 353.687603375928, 334.491501233796, 314.840312372375, 346.112445615161, 391.857161748668, 336.508539853293, 337.163636515992, 338.746734692506, 350.174724770948, 341.260799500751, 340.804160786737, 329.362228543178, 338.236313115447, 353.80187128191, 353.713478297416, 354.909291513996, 344.9896630928, 338.768311135545, 344.455400924961, 373.22255547881, 318.860765695789, 320.504849370207, 362.168351131198, 337.306938210946, 341.971741253868, 350.367802220758, 346.230416316074, 367.807853062759, 329.208139920114, 322.524850720071, 346.48806179107, 320.30845338336, 331.78688212464, 335.121305864518, 362.335741928062, 349.72542427729, 348.31401793538, 339.027278497103, 354.381591620304, 367.352178362345, 347.655072683555, 331.183546941244, 333.604103071781, 350.080176034247, 331.348104552525, 338.88911966691, 358.560460013524, 345.409256810564, 325.206631822434, 350.618564107847, 325.841908904938, 348.22760347202, 355.873320348204, 367.720131283976, 338.394309123578, 322.205230245216, 352.402471583753, 342.419969879289, 347.390517177734, 353.888540246842, 350.825377161958, 350.868573780701, 347.828961389192, 350.258360694763, 325.649140525787, 343.829640454317, 377.920299984617, 325.789375418083, 338.245156508607, 364.783809277476, 328.152602047536, 342.023744865047, 318.060684259754, 361.590905274192, 341.856022779766, 366.355376832483, 330.519043116052, 351.005686098268, 330.16540314021, 355.418327954706, 351.33350722869, 327.116222581105, 365.351609721735, 362.19743758999, 350.584799999599, 336.478762772331, 343.084055847854, 401.513663141362, 352.926945953492, 351.979395028937, 347.596298750398, 340.725774554904, 336.959692722505, 338.896933440525, 353.821150561175, 349.830708194431, 339.281229452508, 377.029246368447, 336.211915635218, 344.841103492899, 345.931343708126, 342.64278417238, 347.330375685587, 346.912140528904, 327.811241708983, 337.18355744009, 343.490226993044, 313.866417943836, 377.880792436473, 337.704062874319, 327.476997224129, 364.711592824486, 332.671526142734, 333.298689145968, 380.168017595993, 346.766025893035, 346.965179110767, 351.517484196285, 341.751935226874, 288.448399450593, 339.459890343992, 386.200588073925, 340.750414118681, 353.700097696217, 335.336885288057, 358.015480921901, 376.177305679491, 339.129908273903, 349.988454815844, 373.329390365857, 319.205785490924, 354.862393302798, 345.302109223795, 355.996463094366, 302.869879242213, 337.321910268107, 342.798627880901, 346.678239309279, 354.002255091186, 319.804375068773, 331.88378251804, 350.793323036268, 333.149910952652, 314.008966364835, 328.311167811991, 334.696305810373, 346.934423847362, 353.09173899856, 307.008185742398, 338.320018008072, 340.133813347671, 370.283393143378, 341.436794902498, 344.830102306265, 362.59458125709, 366.683375384424, 355.047328781581, 360.048218960675, 353.604243253077, 303.774785113738, 345.732508137354, 361.458690700517, 339.254566977635, 358.597559250872, 340.351979043419, 361.481449277416, 317.182939949912, 345.409786893826, 365.876469607786, 360.624498813193, 343.453373995891, 359.966077302436, 332.198028207381, 354.002740298755, 319.851756606954, 361.224892295731, 358.573968288017, 360.781821060283, 350.836382014445, 334.710687569418, 354.501577671596, 361.670334716125, 331.662016182754, 345.204101064403, 364.880082654464, 340.955547267425, 350.93711603888, 334.778256372604, 325.951165606558, 352.000914640007, 354.15806838526, 328.861340348778, 308.233444795566, 369.792861099181, 367.571486574885, 370.060199651489, 352.543532301995, 336.542463212138, 349.879128235697, 369.125985287534, 348.357376236708, 345.556138250911, 348.511333575806, 364.890256733967, 355.841689872085, 319.818583202347, 347.963092245548, 329.744704545848, 329.999569236594, 330.009964943273, 354.194712496592, 342.027009769778, 350.412806913637, 340.885641171038, 336.643464194063, 337.571706801646, 313.802502732899, 362.295581389833, 357.011335022878, 343.446332269332, 372.335475383425, 359.357607783331, 345.128817656582, 312.680668464575, 331.465683001305, 349.255671095638, 344.383642938637, 356.06240513697, 351.495007374913, 339.924314732831, 328.750106070651, 372.878810124799, 352.659817408271, 360.046986145435, 349.230695526521, 324.450215776317, 324.486212792529, 320.806504938498, 337.77605722308, 354.147298891843, 344.396440818321, 344.408611617917, 333.296080841978, 353.018862227792, 359.784258962543, 326.395111835359, 340.333629570248, 330.926745652562, 345.383731924493, 341.857400789397, 372.409882085489, 347.958121171613, 343.597698452972, 352.495689043801, 333.642852647742, 370.177997717183, 322.002263099017, 363.231361808051, 343.191790045575, 329.328041900735, 345.081266670851, 348.791259329137, 363.090243852879, 343.479457952005, 313.43611420783, 353.226129625091, 329.220090737109, 334.041559802846, 358.454941205158, 357.999800284482, 344.574362207445, 366.152625291745, 336.495032799368, 340.55153429879, 336.535358197354, 340.328055719852, 355.063194473107, 362.37072992018, 353.094494998477, 346.691602364512, 352.496098754775, 357.584369028591, 341.390247148622, 333.184932861761, 355.852030254519, 357.835469820722, 340.965445267106, 328.231132300556, 320.327366340162, 331.61738757769, 341.091168406807, 327.826104630562, 345.544020492562, 363.676495125429, 320.987202619412, 342.301677207737, 366.974625828361, 347.474747907931, 346.345139957187, 348.314368076813, 324.329669770527, 335.270801248222, 337.538949505206, 337.326176799409, 319.367755331151, 325.712552874074, 381.996583445285, 336.384584863327, 355.012739639279, 365.039424507923, 382.638510181221, 357.375475528034, 323.328324396099, 342.05301310962, 342.995430550609, 380.237715753383, 330.894584643558, 376.363601075516, 358.732281956867, 373.03176326502, 339.654730800227, 388.729041669253, 349.078622218126, 352.681871998488, 346.678081628961, 318.746581810932, 341.439714241322, 326.182096222751, 370.397998224103, 341.605453617181, 364.951919053454, 346.714293918834, 359.102651963949, 343.261683409816, 366.134617966834, 330.81190333654, 343.011953724326, 350.749449077595, 363.700282831534, 339.969655006264, 357.888984412596, 353.883422989892, 352.424339212668, 310.636971858126, 341.961147815398, 332.67347062577, 356.714371910319, 346.494611374453, 320.102582784142, 364.341959873805, 323.577162155526, 322.311160916163, 327.981811937119, 339.953924770511, 345.848929786239, 345.195722370141, 354.259508886354, 354.754117027258, 344.580749965491, 323.176522529183, 343.610096235304, 366.364118768724, 356.962924574664, 344.002892189632, 350.080631398761, 326.588971262127, 347.44842073655, 345.369205993784, 353.350910139615, 380.729541140214, 371.728290937076, 356.925988363633, 352.675797028428, 335.456340271398, 320.027874437113, 347.523885859357, 358.40064743206, 346.50717715863, 311.023002252816, 324.42763560921, 315.900821697404, 329.276610084677, 329.814627276751, 344.571309850178, 361.656229121394, 340.208675912686, 335.146651443098, 344.252180193875, 366.948020517324, 343.141155208745, 378.017554587061, 348.432069094501, 360.679600131623, 369.910379567457, 311.774852729144, 334.928681760949, 340.216382348227, 340.741966266069, 361.566356013974, 333.206456787047, 326.697222618288, 333.491894936755, 335.07753110595, 361.35260997269, 344.885211434106, 340.842031923298, 345.884584835413, 330.048941764659, 337.984891461075, 355.583102920021, 344.682669313796, 345.123112295247, 329.445694273015, 351.382072079206, 348.723755844085, 341.962538947902, 340.477534951659, 348.138132801608, 367.019191389676, 340.363449978136, 341.250766441889, 353.404919149965, 331.709474050256, 360.219374876244, 374.989227936931, 349.469274231896, 306.943187191014, 374.261407912219, 311.314702659854, 369.356920045892, 344.093219270587, 333.192615573586, 355.203676579528, 326.901348878911, 338.954584813095, 320.185844222947, 357.213007643957, 325.919270961987, 371.614518002002, 363.105604372598, 307.597338531891, 357.837677836533, 355.969424765576, 361.375657646308, 361.409803668904, 331.500992180391, 351.925279235301, 333.254751419031, 345.904959654387, 342.419575572874, 344.837590192791, 344.261184685696, 353.044435432532, 337.821481332671, 334.167832599994, 351.841626201145, 336.130458630089, 354.365146956192, 349.150851125267, 340.926931334889, 353.62369824539, 341.192462687368, 354.432599123475, 342.907947262066, 371.77683506668, 347.936662064533, 313.719528602894, 338.493464345912, 357.40351399434, 355.043167812795, 356.283287061304, 353.767467192994, 363.949064146597, 325.960785462051, 330.597702436072, 331.169724300949, 325.006664018335, 334.441202544518, 333.850945011047, 312.398926963473, 328.145593079161, 317.213874299353, 344.38495885459, 349.531568452975, 347.902006861994, 330.819240111935, 340.044355137451, 312.571012919553, 364.114394751507, 343.249880315825, 336.352433751849, 322.314376976402, 323.840751952373, 347.669140489501, 318.942288025122, 345.519339104809, 329.636727474632, 342.551016483113, 339.591439116667, 323.017518135905, 385.590822925821, 326.073878382878, 346.694981178502, 354.948159097711, 313.812250693416, 361.850069817016, 338.817730247629, 321.499706906053, 355.841378203877, 344.79350071645, 353.153664306067, 349.323033331868, 348.194131278865, 359.123887361432, 343.737078355405, 352.366374878744, 351.872403801387, 363.007457949967, 344.00642732498, 352.605479551594, 359.388950927442, 342.614278503036, 354.543696537259, 336.147874541886, 349.580318591486, 347.145415927172, 362.409632276875, 354.520652309394, 343.972695009733, 334.280062132883, 351.536215512338, 362.849107030987, 337.186647989698, 346.054620383404, 330.872823223072, 360.23174383066, 346.764358211745, 344.83277077379, 357.576603154636, 312.181051295094, 345.813184470964, 357.6829408849, 336.507502502909, 352.033889952518, 339.112728056249, 365.880891812787, 358.5150898286, 339.622877403816, 359.057761587342, 361.530396524067, 361.814110373463, 331.718421861461, 351.377246496148, 320.305603350355, 339.157573501906, 338.234697972957, 313.414794477486, 338.748461258284, 385.911777648774, 343.286620186237, 344.93113345046, 368.734081133647, 350.219989072074, 359.459691662279, 360.61711854607, 332.322510902099, 339.14850088083, 326.806009110585, 331.544967032267, 336.072642936185, 349.261706348467, 387.489307301173, 354.527676326879, 347.520086847611, 344.95684431716, 337.961271577344, 343.234491354349, 322.302764104495, 345.364062361625, 348.946685121078, 340.238652766234, 338.806659996339, 341.031388052175, 341.102928655514, 341.624699918198, 345.534667205971, 324.013404833786, 342.583354781496, 361.527320861426, 330.610741566862, 346.612251587069, 324.077449236363, 358.87293665869, 343.894556192674, 361.6351888317, 363.747425658371, 340.46498689058, 337.913598041802, 318.716820815209, 340.026344343405, 361.478606708028, 350.455858909849, 348.311396326153, 332.939091497412, 311.625687572331, 352.338442655365, 306.381246428599, 316.75517782459, 355.205728592346, 368.001009431264, 353.783398161237, 390.750679371914, 321.572274976076, 355.373110494957, 332.118426409608, 315.675375060977, 366.611408166467, 330.949086935497, 330.157952589612, 329.346082643788, 344.354683470198, 351.398014505512, 371.609619664149, 354.801379163247, 311.137173035026, 331.764922158101, 331.483152877364, 388.712452312936, 373.504780406383, 325.896497489637, 352.257459106615, 328.927292387731, 326.485110778548, 332.337930574449, 317.933462672103, 301.835950529842, 362.323635013511, 356.674320613693, 320.616421666255, 348.847544837379, 336.958190756799, 343.444940888114, 345.53009122788, 336.467250539508, 369.27008921958, 330.569056465562, 352.852981450255, 344.897760951952, 355.195340937768, 345.209546302283, 360.701510399616, 341.762730416381, 352.141356920866, 349.397334449585, 369.397938839003, 362.760085457694, 347.373266816393, 335.664957711314, 354.283324346041, 326.44863152237, 338.067158988141, 360.355689661052, 346.69452489963, 367.769906669906, 344.311607566717, 346.435738732277, 365.583322360638, 363.521752481914, 343.476874232571, 352.911152334313, 376.874594948294, 333.024089195594, 352.460023727711, 337.680170109253, 346.862007385602, 342.671737829789, 317.871696503937, 340.073865403449, 365.630891098959, 352.323379300768, 360.333622096245, 351.451202796214, 369.384789946651, 345.257892927274, 353.735624896866, 319.021655408427, 337.52017925837, 343.184871733129, 336.292202270126, 344.915164152285, 348.764819401578, 339.410310281689, 334.115604872304, 318.678662814474, 322.089226475902, 310.602229954025, 339.085003353392, 330.698080231922, 349.530006290077, 355.064857125754, 356.921349044381, 347.637199628337, 343.062671065611, 365.666012502475, 323.368526190197, 312.870080287371, 349.021868867612, 348.865912058736, 347.39940496048, 344.894876631884, 326.284967224907, 373.128682678993, 359.259340059888, 328.279016710109, 355.546815675833, 344.453321129257, 325.860734628654, 335.460698324159, 358.724230757095, 353.699680050798, 332.803667462099, 351.09709776161, 357.64009518327, 366.925177376343, 344.352877453859, 354.360378162735, 354.022066269297, 336.832728277422, 320.102581793772, 357.815189945985, 326.059578505537, 322.925399835121, 331.248448805887, 354.56503915406, 350.888937972362, 364.321448869351, 356.329840793884, 361.143049707714, 326.988154167245, 369.594312963768, 322.748556770299, 346.034622922653, 350.12848159898, 329.49735508026, 342.544686132815, 333.676922912288, 335.492443750772, 353.518249204033, 359.018065127195, 339.483913083156, 359.238390342312, 336.218275071709, 344.394483782812, 351.024882461037, 335.879317968309, 352.764351535656, 357.000186496407, 340.000789821977, 358.101148475693, 346.630419067216, 337.430937589269, 326.085740535869, 353.725701953538, 358.725112858077, 348.295523603943, 335.924033994114, 318.549832467252, 335.155859239998, 318.504124417247, 348.198208654556, 377.160537170314, 319.13755737611, 336.670072030875, 324.50023357897, 318.349203111877, 394.088135077092, 322.04809487178, 357.781640313131, 338.78702722832, 344.385001732029, 325.247228796328, 344.032811695079, 346.511850955919, 333.494840536009, 366.921982234488, 343.420162927754, 335.523783549955, 349.023466449583, 336.646788482336, 335.310362354387, 353.165340556583, 351.468410694606, 404.690206788595, 336.252464554962, 374.712957108543, 347.192969616914, 342.561244789942, 330.266640106325, 350.724591923956, 335.433118335451, 320.486431264664, 349.732559442942, 338.783595410715, 360.394308221564, 306.498289414736, 315.568563357837, 355.856810081525, 350.695675077714, 361.526055062481, 348.673929875952, 326.605795489361, 357.568068640329, 393.218018474778, 334.364948788844, 332.285852504329, 348.003258993864, 373.148304620409, 318.916460457292, 298.9126090866, 323.720966664314, 347.776712549197, 318.144125664099, 324.850110364541, 353.954687118421, 359.213409640942, 311.779700807618, 342.143149123427, 338.807519428245, 338.99744203253, 348.833950770374, 339.673295473879, 337.884847201343, 353.929454921682, 335.948027192789, 326.119125429312, 348.08523572461, 312.406436798253, 339.372687086008, 358.226511547861, 337.278778847116, 348.903570808429, 345.309306421911, 365.264103637129, 343.869340916032, 328.944877615991, 373.19336076706, 332.700165395223, 348.509916798118, 326.457233107688, 327.760227314834, 333.196304934217, 349.571346252712, 322.849625639094, 343.987827562167, 331.29677156297, 314.451819963615, 358.30617292905, 355.656038434595, 396.834872382025, 358.452994959955, 380.381756415572, 356.290668885868, 325.220387012176, 374.940124947001, 370.059862422685, 365.188065344931, 336.768260606392, 338.305016551248, 338.296452145144, 345.273783168162, 341.661831655944, 329.41939127521, 334.418743479012, 342.793665542615, 331.325335208387, 370.976471672016, 342.182754841427, 388.420452833515, 319.690210774525, 340.2813819551, 334.41179121391, 348.186978086133, 370.601782041454, 323.562283517851, 330.726834365025, 343.434480868352, 334.531103261859, 351.512209519818, 348.322441258202, 373.109270570096, 374.212020854657, 371.042833602524, 324.729462726554, 349.311788781584, 348.345038085083, 348.454269300587, 337.367706879671, 358.617763529296, 325.766000916241, 342.030828966842, 350.870214446898, 315.566758705082, 318.938169621597, 366.89068362615, 318.202877315953, 332.003915005765, 333.193248041391, 361.615620245014, 351.634675576245, 343.229856852842, 350.625463111474, 368.226064857388, 358.337550343491, 346.86105698048, 363.358852078999, 354.425681570361, 352.476153760615, 340.927922782441, 309.57869983004, 339.426352513409, 360.083511620631, 328.937594423582, 357.262642904101, 370.86430029085, 318.524979038693, 360.931016138693, 331.946613839573, 354.467039098564, 347.007359200008, 371.716130803425, 304.525706152939, 359.499459629172, 347.578371285325, 334.453143063685, 336.368233216755, 342.146240650486, 382.723396490417, 332.929154895899, 330.051110827981, 374.68165924459, 354.376775597599, 367.109827697054, 334.341110598137, 341.420079989886, 368.139777871755, 352.106145605833, 350.121550688305, 312.542914652003, 344.284619734118, 340.226886403453, 330.261339622442, 350.166656974119, 343.489023643596, 363.393263439825, 353.611962975931, 335.654363508314, 339.062228117731, 364.595906826538, 362.768927860655, 344.312302863175, 344.559477981448, 343.827542393264, 305.172823494453, 343.01226859777, 334.985014272389, 371.353370144337, 358.775053093002, 320.946388436487, 375.37385681579, 353.099471861209, 395.644936025206, 361.912466913573, 323.683914114107, 342.549095629925, 317.596738853617, 321.024712504203, 353.928412013149, 306.80941805328, 321.892671146144, 353.313343879668, 338.243412635152, 340.857799372945, 351.581883598282, 346.912711537939, 365.58328594787, 303.872610165137, 354.138216069929, 345.322854998098, 343.011169932464, 346.48464586142, 334.967423555183, 346.440334714209, 348.35417593542, 344.437824381199, 367.442697068199, 362.689375297251, 365.002136182735, 368.485319821605, 327.605253576426, 338.207215887504, 345.979777840098, 335.021115663815, 355.407872204023, 361.099452381747, 340.244014333454, 344.018827508046, 356.283624849246, 360.665580140836, 340.286933663368, 327.154600046376, 369.67928945225, 336.047742577795, 361.830596790794, 323.319280500386, 356.736567732111, 335.688531290709, 343.444808606367, 363.229835625258, 336.306423002053, 342.689692052254, 351.158447049153, 326.09283624325, 356.715048052904, 339.114552859184, 338.847604980473, 332.507638756815, 326.758649675026, 357.291297175114, 324.951951603996, 320.458165879064, 320.001354398895, 388.317103292129, 344.301102521593, 325.149683592893, 320.547314850772, 357.586500973878, 338.881952534004, 290.60481651732, 333.469941132593, 352.475628312178, 351.330116260778, 374.246061286071, 366.064707717147, 353.49002801359, 350.653892090588, 350.792400782037, 349.822224349188, 352.513441979438, 321.652437468273, 304.930900151276, 357.092872818651, 366.497692148469, 353.186801231869, 337.505802514467, 353.440465497354, 337.692556408815, 358.559905060837, 354.628601125652, 336.08333419975, 367.735030628207, 333.998371627948, 337.561375277586, 327.112686334057, 361.47445380088, 316.002589616838, 369.097976781475, 320.967015702846, 336.61642620576, 339.495837694667, 340.112498480855, 351.702237182309, 314.081777230089, 368.575537815853, 312.01579129873, 331.138203910812, 359.802611645129, 329.943731552762, 342.86049800737, 350.959065719831, 341.726348479265, 350.125985067707, 365.969147211013, 350.613677929847, 330.910095003038, 338.06462341315, 360.461212103345, 337.846858521069, 331.336926829529, 338.652840102307, 361.027082243244, 343.0709160476, 329.596381645071, 354.545523096, 324.509911606418, 399.730761696836, 340.782401383501, 334.256998871142, 313.500471575899, 348.077754921168, 359.803043373465, 341.289579372171, 349.447850996542, 347.258028422796, 322.127315183791, 373.136279792665, 341.473824261336, 343.044084425589, 337.704568352597, 339.524487132061, 357.146862932509, 305.489632934569, 365.449946282608, 325.74002293795, 383.139599902905, 340.924201304865, 325.243568075407, 351.858441298011, 342.710263919016, 307.10398399976, 356.126559926875, 350.240273867154, 348.861386992383, 358.224637606406, 337.650760058253, 347.09223266591, 320.424546123834, 346.738894807534, 342.092493815354, 345.478190877339, 347.46000697565, 320.525110666299, 341.005630191392, 314.983217080177, 389.657056324537, 353.679083931559, 334.799972674543, 370.996126776527, 365.693536011124, 338.330883236178, 335.239087747725, 313.172186500406, 364.46475396346, 355.87265569298, 335.884915348147, 351.768393749168, 338.047584750948, 347.302629944527, 321.407977888011, 367.400097775771, 329.965417068156, 328.17364855747, 372.980399853205, 358.264191906247, 346.347759374048, 351.534587914738, 354.276737364661, 347.662705782105, 368.796813232814, 349.109299834598, 350.869515237971, 347.43323707284, 336.621705758213, 327.063082405959, 361.64506448722, 309.792775984595, 343.689478030127, 339.744065907599, 365.839634371413, 356.917450269669, 322.29890080159, 372.0432762024, 340.196661488803, 340.039058511481, 340.146461463033, 359.794140729769, 361.910571242553, 342.241187119096, 341.407824232433, 365.222526153078, 354.884750949858, 355.162152763468, 336.030546045804, 354.15654625002, 329.271263443102, 342.886534504609, 361.097245430511, 344.590999099138, 347.818415812173, 355.085872548066, 330.881400336679, 318.936415343082, 314.490391898776, 335.551503535455, 349.835155753362, 327.855186340621, 322.648506787123, 310.934535936133, 336.809828288351, 326.159842211664, 365.950928873416, 345.002673978299, 328.67485374669, 333.449419465685, 342.833183229258, 344.452309086769, 348.117820185195, 294.446231251098, 356.276239169055, 364.919018457234, 359.710983325708, 347.983575494747, 346.199373856235, 364.13740818526, 313.735994772149, 323.592221368978, 352.306914494279, 353.254878763298, 331.339489883506, 342.574517896739, 344.22392640203, 365.873891343238, 345.285963779741, 333.747865757042, 369.165031603095, 350.053075451818, 344.819543869369, 280.284129591208, 349.835435187865, 344.594362834456, 335.001938301165, 317.60490285922, 356.643233460081, 345.870063536618, 340.751602450768, 324.784500185946, 357.120764123316, 374.679068501397, 350.339155606555, 338.33251747521, 352.468749234653, 317.208573885332, 329.070275735103, 357.314106141787, 342.458049494429, 353.924916220444, 338.681843376176, 351.675449534505, 339.228913608526, 322.886575530689, 338.672752425312, 337.368935295398, 348.552497282, 350.236670894923, 371.848606524914, 338.028542038289, 356.45378467258, 332.991247233639, 337.369188657117, 316.546574328121, 367.105431915354, 336.197050037211, 325.341558810993, 349.778804100976, 323.279471663535, 369.292042682131, 339.634688370894, 362.457577268329, 331.334100435639, 353.684144915401, 322.091781002483, 357.040066025419, 328.41591804158, 357.112405331772, 331.507566412033, 354.974285158016, 318.90276934793, 355.070070771772, 336.681575829213, 331.600019261275, 366.825996168672, 362.477366159461, 374.305294673673, 328.295360801564, 330.746280606013, 351.41087511773, 347.581863358468, 342.589103352652, 321.031737188108, 346.786598451688, 342.145100440355, 353.630533056783, 340.272583638446, 345.883737889796, 349.55527325035, 375.195274135905, 301.468718970994, 353.483146288945, 345.660951040853, 340.965708980287, 358.843543417354, 339.618478038942, 338.273794516309, 347.267341087222, 338.65160067035, 330.755271820233, 341.873801127636, 361.681923021831, 307.366590301363, 319.462605976885, 331.04039483892, 340.784612029862, 383.53305686313, 336.577055906982, 346.629058821097, 343.451821513085, 333.715756096991, 323.409257619326, 351.206733652157, 366.906122827489, 334.244279576586, 350.531712607522, 355.616642411914, 356.836525188393, 355.260402792601, 351.888203912898, 314.422215561674, 329.863213484714, 336.238716205994, 341.213318104437, 350.027200836656, 337.295208473575, 340.536459572857, 313.934496820816, 386.804328827373, 347.146847323156, 338.516324548603, 352.635039189009, 355.224357254899, 356.169810344157, 338.09170265505, 337.620955690567, 353.57967350381, 368.166373429906, 335.136957609386, 371.760064806403, 324.009311642079, 344.958322716974, 353.755065448276, 322.123308989897, 331.438913893769, 324.190914566817, 333.654210804383, 367.3161087123, 342.644977640478, 358.776473868071, 355.825513148136, 334.774207638299, 333.945502551253, 365.627946113657, 343.434892671398, 350.351255863303, 384.900958783227, 339.317616747072, 349.019206374262, 338.447709176876, 316.893270782551, 337.857629790808, 349.365536631982, 330.055878165693, 360.763178827397, 343.129104070577, 371.003255973036, 346.570560053775, 344.927455651509, 359.185179809156, 344.018270487913, 386.731050842366, 366.972026292334, 335.831756570316, 320.24971444931, 328.24788905095, 360.809781140966, 369.113549619611, 378.277118392661, 307.149782584438, 346.027154796088, 323.796109204785, 339.279038798291, 360.796157568275, 329.296726116361, 342.606483361245, 326.694935790167, 367.186539099058, 355.142217415331, 337.400994382072, 320.157943020577, 356.799760062806, 321.531780094745, 360.117741265219, 343.510434995524, 340.190571717725, 373.146379297256, 339.286168622091, 337.385517516475, 352.797347721758, 375.481570920282, 332.686246028598, 355.655726772771, 334.636544904793, 369.212409477157, 306.662556943543, 328.7826497879, 350.657368792468, 353.296750643741, 321.555870578895, 363.810081495169, 346.139846353007, 341.650085046178, 331.481340246222, 363.817251479323, 336.905798518614, 352.475726617485, 350.932413402458, 346.804962150927, 354.277532832958, 357.516161568511, 334.311345548695, 321.815601123225, 320.173877335416, 362.297437449316, 347.81663937336, 371.216844666252, 307.428745354649, 337.622328176683, 350.224347915586, 355.802532285223, 366.555789910698, 375.433812587277, 355.216983321253, 359.409046323757, 347.997757994679, 375.044147552143, 338.560100922141, 346.344924344693, 343.155687689384, 334.27345883632, 349.840999978771, 360.327088266134, 350.887129518839, 317.48596891678, 347.409057953731, 351.170685598297, 322.815486209507, 353.27449906611, 322.110822244331, 352.34430170209, 322.349173624587, 337.917944034549, 350.627917218778, 356.42920630012, 351.210458801785, 355.752819684598, 323.933183498158, 342.480582858664, 342.982112371795, 318.18329578563, 335.476974672491, 352.029561026183, 379.810724740093, 340.294503001578, 339.721817864871, 363.85052913978, 342.650414262983, 323.55542617824, 323.853677129532, 357.550203023428, 325.365349611937, 357.639654690581, 327.940090019888, 352.601415163769, 334.444750941693, 378.258718187214, 346.545455451655, 366.232955674638, 327.149239280368, 306.443170440609, 335.920326942616, 357.53052614347, 361.617117175121, 347.572537535651, 346.239129940825, 345.958345721455, 336.097779866138, 344.075330474564, 348.807001463827, 336.414609446162, 351.30990373327, 349.450678141251, 347.006732247834, 342.844740243768, 327.350062333786, 352.554407099586, 316.559672994823, 351.077875883016, 353.282932626371, 356.559470120855, 341.284755128214, 309.763399812752, 346.433400237637, 353.716861497082, 334.742586097209, 342.199303868055, 357.909711890282, 349.481958904766, 320.832329322858, 334.979984885245, 363.760380901992, 334.608084952309, 355.637737048837, 339.706399660716, 368.150293636215, 351.372969918073, 328.183567865345, 305.629943982759, 343.185048158937, 350.905563215361, 351.814764836711, 326.499786058187, 318.622693684136, 329.978421408252, 360.128187043847, 346.233158752363, 353.180876377955, 351.118893968151, 356.927474780096, 344.023735185264, 365.645625107117, 346.791950430304, 337.35317338668, 313.578503931776, 340.078194318014, 353.601329001354, 366.55739841662, 357.28817573177, 335.905066132075, 374.906546490566, 340.058926588978, 323.38295283858, 349.093550174647, 339.621911859099, 372.167932735042, 339.676340794521, 335.464788098343, 345.231183674288, 348.961708637361, 368.273587418816, 343.070760968735, 355.38393030266, 354.703415779717, 339.601273439174, 328.410656468144, 337.950874752256, 326.394292509562, 360.964465886263, 365.204545101096, 334.427476910348, 336.722321040522, 361.33199588667, 350.653445746044, 348.301019189458, 376.762562329887, 351.602375818526, 312.01234107974, 373.336638981275, 355.775002483761, 368.360364805494, 314.729320961582, 347.852908920716, 341.471049653209, 340.763196510244, 339.801254423177, 354.957433348646, 353.59147263958, 356.530329567885, 358.884230811414, 342.098654337259, 372.717991914101, 377.304525968582, 316.312002184698, 381.788675076835, 359.586553787815, 332.455630645125, 352.932214571082, 387.3107190846, 337.493692778123, 366.525388428361, 352.176080504387, 362.296188763583, 355.430763152724, 354.263743590062, 330.014053459155, 334.492791849574, 323.030829187734, 344.171137729223, 356.729223763459, 330.761499098845, 316.924310879843, 345.56600852587, 353.65551750084, 347.333054477224, 355.371904649667, 354.191155391761, 340.482581165807, 339.725401035298, 334.025772153764, 356.675775930899, 386.286990568353, 333.043831971349, 344.419038297208, 368.323513927938, 353.06065128571, 354.452469331218, 332.60577126702, 333.924104210148, 340.695465850384, 339.417233934769, 340.250153813462, 366.998290683419, 346.977682851127, 323.561683103852, 345.66106049531, 349.667026805088, 338.543735006151, 349.281911433292, 346.951186919492, 341.519695545564, 339.199604690389, 353.566991590116, 362.278624239747, 362.464752390763, 381.141097750152, 357.0375032272, 345.5707468241, 354.527318950718, 352.448794083666, 328.066553950249, 328.805505954396, 362.76546065018, 345.897471578938, 372.772154758899, 301.354472513104, 325.131237310888, 366.100818587258, 346.861667612778, 320.766084658297, 351.070180133645, 310.851424389931, 338.195720274326, 348.873814600277, 354.076062252642, 360.762414541607, 323.376021271464, 350.421101964996, 358.449559438943, 332.122441860708, 325.171546413854, 355.018768681463, 333.242696866496, 362.391375880672, 310.732380216221, 310.425183762848, 344.350694867465, 342.907173576235, 362.22537907857, 300.010382367719, 361.035860352602, 311.088708310999, 355.146255799653, 342.276697064316, 361.138954914359, 326.733870338572, 329.998928393442, 336.28893119672, 356.818583606178, 342.915492770914, 334.993483218159, 359.09314997111, 334.453915040579, 334.899265143268, 340.874275265793, 310.712656895294, 335.589827120783, 352.429240606169, 350.632955288767, 349.500033175702, 331.168549227743, 329.029217264854, 348.869003214727, 353.654206834164, 351.406334613222, 341.012256447339, 341.719089556637, 351.67882286659, 345.110646549251, 317.875394115496, 362.950059557323, 345.186784088322, 335.068442691196, 364.112847253546, 326.895047418919, 304.274698826456, 334.779880894515, 362.672561815602, 320.89121958695, 349.587682492735, 356.530949972471, 334.06910917657, 336.939716695355, 354.328530978197, 335.237115239636, 343.715800444355, 338.959485225389, 340.474162190675, 307.064130180008, 356.600530560215, 356.609519504264, 357.272978518843, 351.533030152459, 323.019654772032, 341.325740719353, 379.250212011042, 337.516706562791, 375.674654568635, 315.713323083836, 342.263584474443, 318.419811182739, 355.465455243122, 350.804005954496, 373.50166054372, 358.069266962036, 322.268047021126, 321.451013490696, 346.61799754821, 328.588554292522, 345.666107247699, 363.166199712605, 355.539046633941, 336.535182549096, 339.131562663078, 321.247638418678, 378.501351539046, 329.407881896641, 347.466473632001, 354.238171639174, 341.37181086312, 336.149892723241, 353.041948605619, 353.919403442763, 344.098126555185, 345.477957461682, 346.098311801805, 368.257048115073, 346.973412218039, 368.967214496623, 372.015313164951, 385.812133140451, 343.778550523028, 352.645422853246, 357.729654019308, 339.751101725976, 374.738780473878, 354.423574444777, 316.488607876375, 377.324701226858, 339.78652569238, 345.902601583363, 324.512192719095, 328.30557450091, 351.806777118287, 341.805070412241, 367.401116076322, 346.381062107965, 365.916972070872, 384.408059348621, 340.767841937127, 347.038516292578, 313.571387537446, 319.324956016447, 343.641674760118, 369.150659511492, 345.22509078381, 372.208513513397, 332.116764575323, 347.09892429947, 340.742568751934, 320.148158305446, 338.714008075904, 332.624183873225, 321.973291613502, 337.043093433952, 361.767724114725, 364.753245827707, 331.263960535861, 355.149412187704, 312.08199083551, 347.905246926987, 335.093908849009, 345.223838458746, 319.304894479103, 354.700808366463, 339.363208164027, 377.268541137591, 326.567552291129, 339.464426051724, 332.538863536996, 337.603915471308, 351.015026462577, 357.57564589597, 314.266258638839, 338.653638619146, 348.409868075069, 339.968044387557, 372.253485906501, 340.295380001202, 349.107772525003, 318.90755465669, 352.10513330757, 330.310313191721, 349.910648592246, 361.898828020753, 368.85885383941, 352.659645521923, 347.638392059711, 352.453515057495, 334.861623163579, 324.519881097298, 322.024775056456, 365.530390822889, 364.59987255253, 338.385693671558, 352.93029477523, 335.214315104888, 342.066383765445, 327.309380475136, 354.352520744752, 337.805149806167, 342.642036904783, 353.942790471372, 341.715212305909, 337.769302295519, 329.8520852282, 337.11016277101, 352.744135837155, 337.923331096615, 355.97153869501, 337.935936733551, 323.796758265067, 353.880149085194, 348.501619207422, 326.626900454424, 320.53942755015, 342.383797348765, 348.489750622562, 347.125595630792, 334.736045169791, 342.809864007604, 303.176422089819, 355.226490644853, 379.516319324766, 331.759326772703, 333.494029656503, 371.505136919738, 313.450826767217, 353.206631671124, 355.922692097549, 345.350856533461, 355.698022399261, 373.668441590257, 322.078531464025, 343.33498675379, 347.171880000194, 344.346757929514, 334.397613409584, 327.707884135893, 330.212303675007, 328.842476549785, 336.903364626858, 356.548542977311, 319.324832124541, 350.325260650693, 348.322962984762, 354.138043172221, 329.713224684933, 348.586061239761, 327.473172640136, 335.142240851892, 340.893227756561, 328.300289803546, 366.823984850051, 350.839408694127, 367.690754941045, 341.935568601576, 341.779054143184, 363.727472041927, 346.431925093375, 342.729998059894, 361.498965267079, 361.129633853861, 338.381891715731, 303.789118355655, 354.791165267561, 343.143182858081, 357.42763282357, 357.000234557044, 359.90340911093, 349.998449922834, 329.062786194232, 354.320201412309, 325.539570161056, 345.564919288061, 370.461106754307, 345.519262790531, 353.516879538801, 334.905580886001, 352.998660073225, 359.24770284114, 357.040363153698, 351.56355281728, 353.722549092726, 353.264134876909, 319.736234799738, 342.241139795034, 351.475243228675, 350.949706006183, 354.673933383635, 320.760295333306, 332.726666262802, 338.18491882924, 325.735050815077, 340.013392172178, 352.875347683623, 372.246420001464, 349.934250767765, 372.868922111754, 309.462237627072, 328.519585069054, 332.194694663195, 315.652244290754, 334.992178484829, 340.013906812021, 327.008425037695, 351.986767138133, 353.885889494456, 327.054538069164, 340.402487126547, 349.807548447364, 336.336549708736, 332.929710817464, 329.384416743234, 326.65845319068, 357.476269918587, 323.150710333767, 321.944924803516, 338.560173641703, 349.138098853501, 357.002213643653, 360.920549937216, 347.06484459202, 348.074245248631, 334.991605864917, 338.36334976668, 352.598698357254, 358.949229253525, 328.620247486965, 315.821183877014, 389.494924341127, 344.304134040023, 323.045717569808, 288.090155671117, 345.805584075486, 330.882451979497, 340.759724920589, 329.105917240745, 302.657251408793, 342.654409121128, 349.122156176963, 389.63294619835, 334.177114860419, 390.531567202196, 364.970202748184, 354.965165693985, 315.276504752409, 346.516461039119, 336.304971513696, 349.030570192313, 377.020010558157, 344.073340345605, 367.934425699359, 329.554321475072, 357.420668928232, 368.391182089604, 351.226504576416, 336.176101733154, 341.319782622636, 332.510879520554, 342.416917785874, 313.813403699798, 314.995796007918, 342.676602472773, 350.15992943327, 352.859703725474, 389.691681002337, 352.105408451042, 352.5048264367, 324.374247432596, 346.384420676726, 367.304742521649, 335.843843673124, 320.001300383091, 346.115225404293, 346.246983606263, 306.869332386677, 331.980664762022, 339.043750123649, 347.432471685212, 318.22153757993, 345.361236382545, 350.741087144941, 324.669854304138, 359.236369137548, 338.826761709508, 331.769754095488, 335.195646781498, 362.68204417985, 360.830250795857, 364.311745716454, 353.650710792088, 346.284136368432, 334.043298436022, 371.145349276654, 352.356936995743, 339.32081499156, 314.664134441941, 324.401167060529, 353.539130202704, 329.74263958729, 342.229788303528, 373.619143697595, 373.438261094023, 335.524784841348, 341.22485661487, 364.568668073337, 332.847534795142, 369.135125835396, 341.299122342997, 343.016747966432, 343.166335238054, 355.29017465391, 346.427378434871, 361.199476170008, 356.365409899965, 361.188624119277, 329.313594483335, 305.811539825834, 352.361298690498, 362.401126301415, 337.265967763138, 320.773891943133, 356.791985431734, 352.841031760694, 319.545472449303, 330.986446654957, 333.260199442403, 322.840978829264, 346.299027564946, 323.742788524931, 354.133682780422, 307.05814131615, 319.917719931348, 368.261079998032, 358.548185108577, 350.452061571072, 346.523376828317, 358.374122116092, 332.041722454502, 359.33744043275, 352.052664749046, 298.221967897438, 356.781402303727, 344.119071197997, 341.361965719572, 345.240264667218, 337.082745116216, 338.134431474694, 343.692734168664, 343.308943716072, 367.10236069713, 336.692732534516, 357.054917771733, 348.718783366575, 328.703298297125, 349.091584930476, 348.530126125401, 366.67939001418, 379.475962136393, 337.379912320887, 331.240176179402, 356.112087632838, 353.429219798916, 354.20959190044, 360.593891599505, 325.324137154676, 340.491083976619, 328.45667858099, 358.900453920318, 345.085049017562, 371.707701770467, 330.639012943043, 330.331115479674, 335.385851444829, 372.99440691683, 342.148887244458, 349.00901333446, 325.551859918887, 320.56484608088, 350.786707005844, 340.580970732245, 345.303409787585, 326.884485505087, 349.419191178936, 316.820779523061, 342.496635926288, 334.618191835308, 344.974063268797, 318.321869829406, 339.066666325853, 341.48576329941, 345.874109528909, 396.401492495015, 312.416715148089, 358.356408307811, 353.465114206558, 366.774835075313, 334.274066544839, 371.677999587976, 354.203623198994, 351.406456702023, 321.502361056587, 332.73577464846, 340.00382109574, 327.071814822857, 338.896348732493, 324.959009171888, 343.183889146336, 349.301235722721, 328.393255048244, 311.668093384682, 356.453276393148, 350.93940082509, 341.981123071858, 331.705359515332, 314.909111793121, 333.194707519654, 334.934452185919, 355.727608867805, 339.534117717166, 332.869018341637, 375.788095004349, 345.241403811062, 370.878049833517, 320.533385934916, 361.139379479845, 314.579789132097, 336.35257646691, 331.750692652351, 323.135502436415, 332.071985194046, 335.553518540452, 376.912580278783, 367.657405184726, 308.301155457277, 325.396036045038, 328.784229175094, 341.334808423269, 335.041093116769, 316.361691081847, 321.879875357525, 350.722656512868, 358.715697556901, 366.38508090567, 366.910549502149, 357.042327269819, 341.34198760699, 362.078600253936, 337.013229895962, 329.477850667245, 341.583503850645, 278.507174959342, 316.256058789983, 347.670480020481, 340.595409069462, 347.748535102211, 334.106768452062, 338.098582476738, 364.046655420938, 340.761334740541, 395.750206638767, 340.091250617944, 327.260006980789, 386.491848632776, 328.673006328532, 351.790642539882, 350.027872262881, 329.267783767348, 342.469422959077, 384.850070782819, 336.196267362271, 367.801996069737, 311.482391271412, 366.059774502374, 332.323113179637, 349.710698550961, 358.244325318905, 323.607939421727, 328.327858148972, 329.030071000084, 352.761092176522, 336.840829135871, 329.442483227944, 345.734203541003, 329.499216101007, 351.327768724758, 348.590598369802, 363.634819664741, 384.992368950821, 331.377008429548, 346.12702455246, 347.44237325278, 338.402500977836, 310.232222238783, 321.25024856412, 367.609289450643, 346.076441934898, 334.853184170036, 365.150724016267, 349.810166009997, 355.011390199767, 334.670234896187, 344.487767575925, 329.353351632469, 321.955619305594, 393.743863987199, 348.377640968751, 326.366311830961, 355.730923733106, 350.22621651679, 347.551501244318, 340.407923992858, 337.177253922703, 314.784629940867, 358.418065030177, 345.95850667808, 363.557066537478, 349.936015384584, 327.551485222587, 361.003349659784, 359.73460191627, 346.946102096875, 333.158984214704, 342.976499894848, 321.449611307967, 325.868113229133, 340.762824212952, 354.439791228218, 349.422220408731, 309.149337349062, 354.481684312691, 341.46468759835, 364.290252952023, 350.898271407283, 359.667245104913, 345.234671703442, 329.399662036621, 347.438938636698, 350.558070962651, 355.145716322198, 362.053522340876, 339.025243296869, 355.258945304541, 352.501622777077, 335.42720485105, 333.98682903739, 325.739901980742, 344.610574168512, 362.593377597112, 348.707554395838, 343.613621516562, 343.419529280182, 332.005607889077, 331.940818826293, 330.958006304738, 355.704243988968, 364.500492309259, 352.917465207371, 338.386940019405, 354.261556070488, 370.356569808081, 362.265172974103, 354.142037432288, 342.850448119897, 327.231899873072, 358.964744107668, 319.006031690136, 330.228590761687, 327.10155657762, 327.679599756779, 359.330592904762, 328.690709877918, 348.224612441525, 350.707645073921, 360.897817895911, 346.650725223238, 333.303254374925, 346.26146443951, 332.408489048667, 332.315912792589, 334.114957104666, 346.34424122359, 363.361733428233, 347.686920592334, 342.410727365993, 349.668572743887, 330.276294185064, 327.102221387164, 385.893266104619, 373.63392349454, 350.13270750926, 334.330858248738, 348.82617368057, 325.809461350958, 328.6708250198, 363.337753207804, 347.161870593471, 369.325268512996, 349.397024222236, 348.873261508939, 314.813112675638, 362.18735573891, 341.476792810246, 363.88105109093, 338.9584748028, 343.116999240738, 353.828410459239, 339.191905843631, 389.34839536202, 366.466155701848, 358.235674093457, 340.78477401918, 344.637366616087, 355.666671197053, 358.200229470263, 357.606999696029, 343.240738387866, 336.767562399548, 323.389169278508, 339.866590039387, 373.265556447941, 326.215066256915, 347.88529298163, 336.99337163424, 367.5946676772, 327.113991323623, 317.1782166933, 359.678378227388, 361.738806089765, 348.034666788255, 326.072573041458, 365.086352360182, 353.806396213511, 323.172216321894, 339.343162144317, 326.232437654984, 377.702763286303, 340.28857866681, 359.699945450595, 340.762946716082, 337.788984501408, 344.555909092665, 344.461517475855, 331.941433295051, 318.255649028856, 352.227222687182, 357.247523578429, 314.527209944235, 349.572380354221, 328.328175467337, 351.431053948284, 342.561289563925, 336.507557238397, 342.306929581017, 332.972736416885, 349.107754900458, 355.906455377122, 343.082736621217, 344.094917036312, 360.126209614044, 324.032126206342, 309.934105386415, 319.673114300815, 337.652934260829, 338.983094355417, 339.615283637933, 364.578572016181, 346.973754259272, 352.932290663596, 357.359431643368, 345.225080658352, 339.922965454947, 358.08711275605, 338.46877274846, 349.485198478289, 343.517608066247, 367.639961278788, 332.5435580594, 342.470880709887, 366.904769055432, 345.521530934599, 347.321159870286, 342.621927921397, 326.860396148743, 353.703861175276, 346.031275818734, 348.718678945288, 339.744151305308, 342.960793095961, 348.727319976405, 344.836774686501, 345.199259022078, 357.060094585167, 363.497759744433, 296.612004631207, 346.219247159661, 306.556030720748, 354.879121115546, 339.791081872669, 367.194906391293, 327.758327027279, 348.504820769523, 359.716818271765, 356.544859208093, 341.779840077576, 375.76552779477, 332.943597397498, 352.916079583266, 325.8457170843, 355.220945495348, 383.597985276581, 328.812649324778, 334.411831730276, 368.265067169775, 344.925126701967, 331.414216565795, 322.63815208121, 321.434193599782, 349.574544232655, 346.968614427944, 366.102809937774, 360.254142039871, 344.659529777077, 330.165762988962, 328.868643223086, 341.90697934829, 339.403053266778, 331.456279498092, 321.695840928131, 354.680425394084, 341.756536624199, 335.889588466101, 333.274596257816, 375.184661330398, 334.066659965245, 342.237419016158, 361.000072630296, 337.096420623693, 334.963450620071, 357.469136338011, 357.179118210542, 361.633638058578, 356.559688778323, 352.816995133306, 356.512578633298, 351.842785116219, 377.856393624158, 370.775795944505, 336.526565497655, 334.680221359154, 322.779148001299, 318.344701482696, 343.680375462626, 345.421288808599, 328.043623399899, 354.660690008951, 356.99411263611, 360.906935397846, 386.004965878904, 327.586816249525, 354.193065107791, 324.348090441681, 323.835899694865, 337.619111872757, 341.769770133799, 379.844890436722, 321.797497287474, 347.674350818277, 363.450691804951, 327.25966915338, 339.547709320714, 336.29060748184, 337.54142317128, 362.08688366747, 363.701488141723, 353.963849536217, 355.81636337473, 356.514329055615, 326.809431584773, 295.718989242493, 319.490177727941, 352.531621161339, 352.612146459382, 329.786603081662, 338.540936350392, 339.037155353298, 348.979290557737, 355.211353415495, 355.584594211443, 343.612474208463, 295.029075319114, 375.127077918708, 329.104445310062, 355.092120362004, 349.19794373855, 345.30947744956, 364.728029461983, 319.658938243415, 369.147435740873, 357.40391149053, 340.45080869759, 339.659348154223, 335.88602173513, 354.277118500614, 345.60264212537, 366.900562447507, 358.093617325634, 369.028386302619, 359.850134858709, 337.963256764476, 371.708219966684, 349.511110949015, 346.585179724755, 349.647618239608, 329.586663429903, 353.617571427171, 347.191480782762, 344.767352332103, 348.455027184915, 340.29511783226, 367.560677212809, 366.05925807642, 349.227745610516, 345.948302811598, 332.789860249618, 348.575238406678, 301.651169288842, 351.796468625384, 347.001128544027, 352.176264677863, 344.792305898127, 340.607929763681, 360.34784996359, 369.092479908442, 352.347531587658, 333.76234953152, 378.089205220452, 337.810372498354, 352.372868545822, 341.204927051689, 349.919004110657, 374.924645358098, 350.602449679532, 345.576660661976, 334.814695393397, 337.627728020984, 352.568866525354, 329.223550802686, 361.681947400439, 334.689092935153, 357.936982660811, 365.416610918207, 314.492380100859, 371.123103086877, 345.956076443247, 320.92291429404, 339.49044914563, 371.000844356284, 345.259979500156, 318.563459526144, 355.599885540385, 346.327437122888, 361.827470669162, 357.481495995671, 387.374805837936, 346.565026357359, 364.790570079669, 352.906426905014, 383.515167629848, 349.020320565395, 347.014827573776, 368.485972495742, 363.496563421158, 348.070609296924, 337.640561288586, 341.226258674716, 370.751712541502, 329.800867861091, 379.92939481334, 327.36711893451, 363.379585206715, 337.803201346919, 337.886151665966, 364.377819918332, 357.700076104697, 333.487469985146, 349.348564952005, 351.45789844342, 323.277227354778, 353.787668723721, 347.470660541789, 348.284575589107, 366.248290751164, 357.10992069281, 345.232154160866, 376.240873959196, 325.880123080201, 328.41998177029, 360.680053774666, 348.874504469303, 346.215511626663, 377.909082066078, 366.593881591694, 358.821176981375, 331.000999625905, 334.034397115532, 347.250373486296, 342.504446285052, 329.04688565318, 354.125407841892, 338.977276403904, 325.462051542053, 342.107774672501, 315.85623171059, 365.119161089581, 381.28813175507, 327.502313916292, 317.177797195331, 344.571599104767, 345.994628196383, 336.158014973185, 325.113001275081, 378.022561805417, 350.519786010006, 367.416107493161, 393.994702940278, 357.601750378205, 352.613757988218, 354.903756428061, 348.909841206536, 318.626045696774, 329.765100699579, 328.072542537712, 341.622513961145, 343.227959532484, 310.659087765493, 341.734292582566, 374.069452647771, 343.103022535237, 342.765522617183, 335.97312707419, 353.184422700429, 377.989059390677, 364.059091323583, 337.154181376486, 334.373510352785, 332.953883751874, 351.322256844569, 351.980126240042, 331.723588309852, 348.851956817731, 331.385938333411, 349.248647314109, 382.520561473893, 338.942935997264, 351.436148490458, 342.545260731808, 314.118319736674, 323.045882747104, 333.52517756679, 346.593815758779, 343.342647736177, 375.232890458994, 334.432876714824, 325.506861524811, 349.892445954473, 337.315347984697, 285.860209871383, 368.693571099758, 341.245421827974, 362.907758847047, 338.602651990391, 355.611422950629, 344.256793659165, 344.915064650133, 364.310823360554, 333.31368088945, 347.508092432209, 361.146269948826, 357.529243297597, 362.536000307813, 342.930897832437, 377.7414175354, 336.822910227587, 315.751849746413, 370.082164092795, 358.087184493336, 348.298875173355, 356.857239934808, 353.413005272641, 341.062105055849, 351.109602254115, 341.722879996747, 332.645563906305, 363.242624324424, 354.161786932758, 336.966960844554, 337.160697259998, 345.394067675861, 351.219054019283, 342.183395009039, 369.494394920472, 346.709074227693, 357.453935790572, 339.3317537371, 328.680960357657, 333.570298738462, 328.464852981778, 357.632964423037, 351.529980112802, 345.733669212059, 346.492167967294, 346.41846057199, 362.061054180895, 317.466019603197, 327.902694808337, 340.25482836626, 373.480131449696, 358.596689748761, 314.289576990322, 329.080246826069, 363.326754416599, 357.308645201269, 332.980700696455, 326.119297297324, 353.246130628099, 367.484133245421, 356.092508638655, 350.825641168177, 337.753004095757, 364.473251841364, 347.698349939686, 337.950615444771, 365.719911993287, 330.415734138585, 338.344165018348, 345.460195300507, 338.993190904866, 324.851814061311, 343.115459905688, 343.66802108079, 340.385212376568, 368.433420228357, 383.281475662903, 345.552637921378, 354.006597865006, 327.306137001181, 349.963919262423, 301.02045116863, 342.239707830178, 355.450800848163, 328.223298981708, 370.263319276742, 346.190983894742, 348.883618320462, 341.4640032641, 373.126519142041, 382.396644088565, 363.421221091154, 347.141457644368, 312.600631205144, 324.174284148666, 319.690384200098, 339.695040773949, 339.961114748738, 356.073426442929, 332.470146042476, 324.685754690059, 329.143362159284, 348.840895538208, 343.683815012938, 351.458418746279, 327.288973075029, 361.885220713358, 351.142700026617, 355.841870116707, 338.963979463427, 358.4146922847, 338.1868971939, 347.041039270021, 334.457420760693, 348.334540831041, 324.235349110633, 367.113331009818, 340.568636661192, 348.954210995461, 323.978209845154, 319.1277442972, 362.940758750303, 326.182602160733, 327.821528127001, 341.461114011002, 352.378444542634, 367.005160571537, 317.466527711078, 345.161653977361, 344.451124673344, 324.406976450483, 364.413253800844, 319.910234483244, 357.331930198242, 346.081168822777, 362.308479243166, 331.51708163369, 353.914016958611, 338.262667872394, 351.264800388427, 352.151731585389, 358.217138381062, 353.254753719467, 349.77614685991, 350.404960022344, 365.266637830172, 357.218436988121, 357.52104345382, 350.514268874745, 339.835758651393, 347.620468238866, 362.260330027916, 330.04855672474, 336.452947995656, 345.059495848307, 352.987260791935, 326.047539175448, 311.822717220785, 367.956465866255, 345.957418680103, 361.057650158156, 355.776385591519, 364.386297357009, 345.465545539737, 357.135434091186, 325.03658120166, 337.982478704905, 328.298800718292, 363.639542375869, 325.190298630299, 334.568624838275, 340.478806495557, 369.136153792015, 328.92604433094, 351.540342712144, 321.763951285279, 356.619200077071, 305.957176488423, 336.877622206938, 346.284016550702, 335.609395133263, 321.045658174381, 320.873512439727, 386.65034086995, 357.57448114774, 346.525924992047, 352.83489059999, 339.818059991129, 353.054608494695, 320.762606810881, 317.039174259261, 328.690926858488, 352.545334269703, 330.958392982525, 347.235879676784, 321.860317263148, 316.747508476609, 372.724990397215, 339.788447974793, 366.419491627733, 315.992483044553, 343.709821578755, 349.883736983582, 319.078005971422, 356.548380610839, 373.787494176468, 313.022806103959, 343.36959309591, 355.210255801989, 331.570849416743, 351.655581978103, 350.565510573672, 380.766334964187, 339.91838853645, 366.443287999375, 327.733800679038, 372.880651425544, 368.089379067132, 352.082269008933, 332.904816305821, 339.754912284976, 378.600603466844, 329.227567891766, 342.719989816875, 301.896846984593, 347.295224162645, 370.660549439884, 313.203435779203, 302.378303714197, 335.585193160115, 350.457615089855, 359.791926356678, 361.599862816807, 370.874297295444, 350.436080134383, 387.388560547585, 334.761529783603, 356.429754928271, 350.439558558872, 336.231307298948, 333.09054510643, 351.254464428692, 351.279775906534, 340.105447969253, 354.095948964565, 326.257177178122, 352.19266450161, 364.111050965025, 330.811107897005, 336.797675555999, 356.04485513354, 335.450460569811, 344.683792934994, 382.80966982944, 351.798931202734, 349.639985038206, 343.620464605975, 335.936331040668, 341.846929998199, 356.881071103943, 355.530802688035, 365.107964310821, 346.117386070864, 315.760112964753, 330.623103081786, 357.965124595595, 341.044144120342, 329.973826097801, 341.577945749913, 380.066377999591, 339.117648116158, 349.24311369787, 346.1783651433, 366.154468915993, 333.874552161773, 368.868861431386, 333.917059754791, 354.829126029963, 339.507939396269, 352.611314591515, 349.334448937888, 313.716082089984, 345.65733953508, 337.89775538225, 325.288025625284, 359.559280470861, 376.068034699193, 327.989558005613, 375.921652449321, 350.119655244727, 356.475205273787, 323.713562301735, 334.438701734724, 356.726213820346, 330.753689129988, 342.024758401908, 355.259616397965, 371.196487102872, 331.836556926444, 350.788612173126, 330.020882516042, 368.529038760231, 352.31201282389, 359.748427403629, 302.47498955083, 348.190604122286, 371.410548151552, 353.290500017571, 352.470661573671, 356.083887966638, 329.184012834558, 324.892630929225, 354.900175081279, 337.939218526206, 304.720832265939, 352.291630119578, 363.071368807551, 370.802374554349, 348.737562189298, 338.028689735941, 345.995573623651, 366.079964599166, 351.344352595008, 357.759202804187, 344.238692916165, 342.37032789621, 358.521954668583, 349.053083628239, 366.682983072597, 323.307324413909, 352.681680026071, 335.739250647256, 340.705392211099, 334.550209903, 322.456496185968, 340.126129204354, 348.568177912508, 370.771743277599, 318.360410698606, 344.472511793394, 354.135024602525, 370.271805298955, 363.114675133831, 312.451320643437, 323.508207301301, 342.300276201408, 343.765640873265, 350.246872866183, 347.944575368889, 327.849492769522, 352.636654880875, 326.922792345041, 368.712542187408, 344.947437174459, 341.171501192698, 336.184576621391, 317.765326733029, 367.298525554583, 347.086015132282, 313.202865616331, 318.681528815885, 346.732620638484, 322.624533781979, 337.217609650126, 319.249808100658, 352.381613479318, 338.645991309107, 367.538708123845, 340.736244780005, 329.11620860109, 349.412355341979, 327.659846248095, 320.591559981972, 350.87814216673, 381.971001842453, 339.795723116132, 325.314223552622, 378.618193289117, 384.049135218406, 340.49700712156, 359.341728227495, 372.259853469771, 329.052024483478, 339.480619823551, 335.368157515274, 333.658695515592, 376.942842090492, 336.839819716079, 344.788878884726, 338.667098535552, 351.387471174028, 337.422886898031, 333.952525074896, 313.599267555164, 332.069030489598, 319.374703512896, 343.585567623224, 336.004617716309, 343.490567937523, 344.050808264246, 349.623743463678, 358.847156722205, 340.365027865528, 359.991814875994, 343.529989330073, 326.23918543119, 317.232416540756, 351.085369373818, 343.113099887923, 332.514163027648, 335.750110947017, 353.141413815533, 345.827115643528, 310.568777233319, 336.037227711835, 345.30623956564, 338.074715771824, 356.280790182873, 353.705232433986, 348.374275599094, 344.474480628335, 331.299230968094, 306.899848965946, 345.385414671634, 328.676436490399, 313.646456835107, 339.632294418392, 347.545820705114, 323.672425391905, 339.111870197072, 345.382605817696, 351.098737830988, 342.698601826126, 326.581812533529, 372.322088850726, 352.109774924378, 347.253945693322, 354.747154314834, 374.923407398831, 348.318986351442, 374.010336562785, 353.160862190105, 343.323784391689, 342.41848756182, 371.946705502104, 321.870168819584, 339.560040606426, 336.400530134039, 332.20537422509, 316.355841690666, 328.931816107276, 336.076453527789, 351.801706377986, 358.027883958481, 361.163414997601, 360.116959411561, 352.796130676572, 336.270120952032, 313.050642499663, 340.110688686834, 325.193925184272, 359.38216527295, 337.344373897747, 332.968076110824, 317.48992982312, 351.197111499839, 345.85605776376, 352.233567639248, 326.427398707637, 351.076772767071, 334.105948545745, 339.498591408253, 341.808980353322, 360.542978797759, 358.962056977155, 359.521409816204, 342.35516155721, 396.189191399285, 349.709812511897, 382.314426287251, 346.134623658472, 336.054336549638, 324.931676100672, 349.588939667777, 332.297818811531, 328.282293370641, 332.330680358066, 373.44827569534, 316.383487668887, 337.085248125424, 316.430845973068, 332.784939809067, 318.052765029549, 338.510355314901, 359.283779632293, 341.045201001284, 320.562024299307, 353.383916888668, 329.435928108421, 336.384653733537, 348.873020447429, 335.582111098111, 344.292389460761, 344.23981845752, 338.079867987954, 347.214541556476, 318.925423523833, 346.164244538954, 339.024284380232, 355.185414584002, 331.245370536934, 313.054426679318, 343.188705833638, 363.810719634192, 349.416467368997, 360.92367570461, 353.200943809048, 340.096280236669, 343.375989036203, 334.01765538528, 332.165398108506, 347.163865495269, 336.88855290145, 325.65657010648, 343.017826067307, 344.132500647707, 350.952143377099, 345.660806017978, 333.151310102934, 348.798548044715, 345.891203473823, 352.860492416121, 342.069416717874, 353.314020706772, 379.479828421028, 350.85426370221, 370.856082872914, 320.922048219356, 346.564427713181, 347.267478665035, 338.89389978247, 341.754427593854, 366.153729179549, 323.061907758294, 357.180868669071, 342.815227298957, 361.800235700364, 339.624443538617, 354.960421817176, 305.45937255906, 332.805507628198, 362.067726246496, 367.745932811647, 333.092868313599, 332.482474480336, 370.427966534911, 337.518405183886, 350.081481425175, 375.301859438423, 334.521390143048, 339.545526828501, 346.525536775361, 326.006726082424, 341.699132504083, 336.854486524459, 349.59266307935, 344.050128533587, 361.967863166066, 344.753561165198, 317.345482082235, 327.737801108516, 364.380281874213, 354.619941918944, 358.410659092233, 358.597376960862, 376.575518150433, 351.823296306238, 362.226176382301, 331.474939521005, 358.987311686859, 315.065437463901, 341.42278831601, 355.409685742267, 338.348004837003, 311.98572086608, 346.527884357539, 315.16348178521, 325.874814124838, 341.622409609405, 348.44552079403, 342.110564704822, 360.082805410265, 342.038104192777, 329.386625668644, 344.870245269551, 361.222988233623, 329.011616553414, 360.678286921649, 332.916842002661, 332.028594600985, 363.457185436672, 351.952853460614, 339.795049001541, 354.474874228004, 351.934030084373, 336.281745200656, 338.82787632527, 356.446106513487, 370.658175964535, 348.508376740439, 327.450070387956, 356.462560693423, 365.388745427043, 347.83026406407, 346.254577352988, 351.209922215393, 347.625775278033, 326.739472865616, 362.859233908681, 335.011558949763, 349.762671085401, 332.648768064533, 341.001182198458, 338.664135995662, 337.461090593127, 338.149948852458, 370.494578537979, 339.082373172183, 332.919288162709, 308.397000059289, 306.672169460846, 360.875153932143, 333.665126254915, 327.207933046294, 360.839999993005, 359.003868990775, 347.746107189317, 350.457508646377, 354.799400379743, 333.33394083964, 325.541005582848, 325.940895516365, 349.177653961447, 335.928686178388, 361.993209147734, 342.665466766425, 348.705492405001, 328.404674381178, 353.112494306465, 348.4897627892, 369.045526433714, 311.511136192801, 365.319637570483, 332.899029220666, 330.297875282353, 325.321028408564, 314.539240647028, 345.721589953391, 364.743709271131, 340.279168512313, 323.26057976041, 369.410730698107, 348.508047815728, 335.890101506525, 359.953008033398, 340.075538758511, 342.737288540363, 364.512033439922, 328.900309277958, 350.10223535505, 363.151127899703, 356.444454116827, 360.244890462621, 333.696394596362, 334.980907653575, 329.328346548118, 323.699107493442, 326.665806480024, 342.576799887649, 309.025992551272, 316.654733015237, 352.251012046252, 349.551787941258, 366.988102533307, 343.802560533955, 318.879615236581, 336.728012933155, 344.050392050464, 332.611021213083, 337.406075985161, 330.46411007969, 340.180626871851, 368.262566925759, 367.685938161431, 355.955956209301, 330.699686825653, 321.486308470302, 346.61912163235, 376.280077786516, 341.317393540814, 365.496205462585, 350.26323593121, 353.498771286403, 355.726432291222, 349.233432229532, 356.367853889742, 309.793308398435, 298.263623232087, 358.916966265727, 348.15167239866, 321.854118067869, 347.849322185098, 331.858227595169, 325.757754231465, 330.919039805173, 346.25364581865, 334.406787193579, 352.105854901627, 365.312414196443, 340.627515905998, 335.672809882289, 348.660890626098, 340.1391807112, 330.868444441043, 336.496876834892, 322.528191505755, 358.773762802458, 349.977629534947, 348.107584451274, 364.775609935129, 358.70768868636, 316.04520714601, 354.863535728498, 354.856792279694, 347.381774179732, 349.302645503824, 309.875429266464, 347.844194478947, 340.888216994378, 347.977047290168, 327.041367400441, 336.503795789491, 360.486432483118, 351.84971686648, 363.710660716655, 335.971064843297, 323.6321497498, 314.30397781233, 344.742716198778, 330.471101863542, 325.649538313991, 309.815889790423, 292.288804684805, 381.794450367067, 343.801966952098, 358.103062067445, 347.864382597216, 324.18607370124, 351.307106113088, 369.391963168689, 343.359444879003, 347.835774604054, 335.058208381496, 332.065147227569, 347.682527271781, 376.172692385746, 355.031081790332, 356.072120418475, 335.509186464291, 347.149808433887, 349.097383109606, 350.792460149707, 347.694301894849, 337.010740112345, 366.998150198035, 351.700216500301, 340.933808062712, 344.901779352009, 342.486723597817, 328.868961152592, 324.71225494846, 378.196460597841, 333.413573610465, 345.107143688403, 324.398852254068, 326.697900233074, 368.157276500548, 328.560615063392, 354.318183384419, 338.821307712661, 329.348464815071, 331.716905641673, 325.183116321278, 353.319660079965, 370.869420304766, 351.710866787405, 329.484419462677, 339.687038870128, 371.65333785853, 325.146619688597, 318.64725088846, 346.031459420056, 343.563341306694, 348.526471573827, 317.003582733006, 323.052114912882, 360.675748632088, 327.206780484259, 357.105035497576, 338.325016949995, 355.632412095976, 348.164679194271, 340.802439541106, 354.009487288866, 328.647979171135, 330.306133928477, 341.668213503569, 350.528521168652, 351.733436407419, 347.603153634939, 339.148827469673, 338.962543552568, 354.553002291591, 337.489031041499, 351.744999837297, 330.778107315728, 336.986732074927, 350.390713243366, 328.458634529175, 351.296348765935, 341.006571898109, 357.075892546103, 338.949249650012, 325.406736813891, 371.466358780957, 339.595798360913, 366.886887271174, 338.854858054749, 337.769524230333, 350.773166897108, 345.292382616569, 329.407117246224, 333.500374681329, 327.225942382446, 340.849515683342, 345.911815517283, 348.472778499259, 334.306435019828, 363.64237418622, 318.159966452414, 346.692131780542, 349.539573884177, 337.3738902235, 339.617168441192, 334.557462180708, 369.437160202744, 354.7066387172, 336.490741324237, 342.945029287618, 354.061502250499, 377.544512497935, 328.797842129377, 352.841447230017, 333.197084394713, 337.319675461127, 349.058212576718, 351.325288917017, 351.917900499222, 342.3244551616, 364.483551031748, 336.146805994159, 337.873837400728, 347.644050748401, 358.479461972319, 345.195818070445, 339.917533368729, 357.036674334247, 344.767196646322, 328.617060978445, 338.503120344167, 358.177019042776, 355.135158773529, 382.168407790485, 358.061309625373, 354.933563664913, 334.058362132849, 360.197103953872, 331.248093066089, 326.521544616468, 347.077846425895, 374.047513176223, 348.59049073948, 338.559151084767, 360.099614668315, 338.191436943924, 332.492396567897, 323.761327609266, 351.520579741168, 353.586718766514, 373.551179386831, 332.469707823946, 324.425996671708, 356.965624159541, 328.227263994111, 297.543343518137, 376.681224350602, 374.017284788468, 378.670590051628, 340.220778025465, 329.611419020447, 311.770109170189, 332.225681960659, 329.836128867163, 347.467546732438, 360.462322299012, 346.527750321865, 357.993267671733, 350.840866725599, 325.401523920052, 359.379555788418, 347.475402468071, 371.144883896718, 351.852660603249, 347.567859725713, 348.783511321826, 351.973939236356, 329.980855316613, 319.880783204458, 348.265152425165, 335.212863077739, 320.688189521439, 346.797856410803, 350.833638078011, 346.777259870784, 344.327888788136, 322.655876649807, 341.938932365031, 344.308898815292, 348.032964926238, 335.796252869149, 325.303416715927, 318.700713106301, 327.375332324606, 370.553216245904, 322.581173054555, 326.892932514803, 331.8640474414, 331.640083933693, 342.915858907593, 344.347682066112, 343.65624936808, 379.935222891312, 325.802885280347, 350.159568284135, 359.005530791555, 351.877149673791, 345.682246965237, 341.326528395252, 357.612847026745, 331.733927753477, 351.405189498853, 329.200842181189, 353.19132863421, 351.95299670063, 346.529647567182, 314.668245791832, 353.961005577053, 372.380544065053, 311.535505533196, 327.396030438292, 347.887333523913, 319.167894937453, 363.097536278391, 350.851709026535, 354.39512291203, 344.921369123268, 335.494235094846, 343.963147002832, 349.213568172355, 353.28871485519, 300.634800143517, 379.673685761992, 340.209973428315, 334.413073739804, 349.559069250532, 340.217327509355, 343.105627999936, 348.059006887317, 377.319532124589, 351.676760575469, 327.954432453211, 347.975790716564, 345.473333830919, 358.63844359167, 355.575903891421, 325.749494242623, 329.975783207341, 327.227957086984, 337.933900823327, 332.843724829154, 324.214832811617, 327.380100411226, 381.319207574007, 329.452318179667, 343.752719859648, 353.711403860602, 341.458553079729, 348.056407567722, 304.690996937403, 362.44540407102, 325.323733830364, 376.227797886704, 337.163257767275, 338.234769810433, 352.932100107908, 316.743834779033, 325.187571667701, 355.261473006519, 337.417102094455, 346.332232944566, 343.636214728099, 344.035560954744, 364.340438429053, 313.540300954904, 323.617431419854, 347.105253826788, 350.521234780486, 331.750209857892, 335.137530510984, 363.579815151094, 362.794210165263, 329.610130272262, 349.658403857702, 351.438571181721, 368.703253835561, 335.917542237179, 331.254555166236, 333.291960616451, 338.240527469811, 360.380548042669, 350.530889744795, 316.462561653481, 321.340236544913, 343.913178596982, 358.066468372329, 328.517575868447, 383.092610261506, 338.206999231101, 338.029759042009, 339.348297782231, 347.737908170015, 345.312269716583, 358.091967737905, 350.14680769981, 354.319079018561, 344.487337819523, 318.895626708588, 342.793211668838, 346.588625066326, 328.866063189892, 334.539245659666, 358.662723463678, 316.088065500289, 317.674897876884, 336.662282707106, 355.360089560156, 354.018406797171, 368.640878351373, 351.63511886686, 347.588159962666, 331.838578683414, 338.921082774298, 320.307255417704, 330.88598588981, 325.096333326066, 355.265683883309, 315.525451191434, 326.296511895317, 372.548548413531, 325.695341969482, 340.505416735905, 340.798892800451, 339.476377205109, 337.828758426389, 331.78765071045, 348.617130675998, 348.177113580357, 340.054170918724, 354.134062205593, 365.998847398141, 333.659296407553, 313.927007860319, 323.368091567607, 361.745157063286, 336.554384780513, 356.952706506826, 356.379958140776, 344.786593175766, 353.806768730229, 333.886958702107, 332.367913152064, 345.985569866507, 334.396831205749, 373.955945063197, 364.162158469974, 347.696702220129, 328.277123278729, 334.095529336503, 349.554379102614, 357.551948457153, 326.731319821891, 360.079675019693, 361.981003520353, 328.565953145483, 382.034874920559, 353.047848607266, 348.475896511537, 319.734531088938, 363.056101283802, 329.625713144079, 361.785514712138, 355.151071856544, 319.34695074863, 341.267270534749, 342.084393288433, 337.77784017449, 339.139739728963, 343.785111396533, 337.337046671405, 319.480444747215, 336.397091089741, 335.061652775997, 328.763407833816, 352.855372225234, 321.640791579296, 338.457573817094, 344.233618259906, 338.426144782909, 339.49217269927, 349.091519268716, 351.905071196914, 367.139812024663, 331.586636643522, 380.718648614782, 349.497899344199, 369.24855860379, 349.25541494675, 334.612239531228, 329.912963053506, 330.757820359274, 340.879429444998, 341.733047003597, 367.694066941088, 358.403999768802, 352.838315897076, 369.182380398104, 331.412431684408, 376.406625608562, 366.272333987461, 304.651348122571, 329.873609126301, 300.490282464821, 325.075111123089, 359.545092871773, 319.383112089586, 324.963974526849, 369.706910716024, 362.397082571967, 367.430654984818, 321.769055726148, 323.478294619194, 324.332610194696, 379.546474607566, 347.080375441985, 346.686526412344, 348.938989964787, 350.267618217209, 354.032842972202, 338.438563266862, 334.038459605295, 337.632689901305, 388.869399472102, 360.090316425659, 359.232233374678, 349.888417251563, 326.779750902934, 315.367283740072, 342.653445016616, 339.729223613033, 330.930811575469, 355.919067876013, 375.295497437694, 330.42164363351, 354.423495085626, 367.484979040018, 325.610422848712, 335.640929568354, 351.145790867367, 334.537401069089, 379.589098902113, 370.578809430158, 344.881245334112, 371.297877958365, 353.485508723985, 351.65368322048, 355.806538734026, 336.736938985856, 335.882984099468, 354.302950378214, 357.639421085063, 333.497424694998, 350.118628877772, 341.539249208007, 340.939831567046, 301.528946848605, 333.546770358269, 334.435721592383, 329.225753785682, 352.569782348813, 351.389167207314, 321.477529319486, 376.353556375138, 384.589709219657, 353.775219593358, 321.019596082565, 329.838808824815, 352.021637524209, 335.025023301714, 392.035093010117, 368.923599358278, 335.807653996318, 358.918159722897, 314.750770214809, 353.80898394869, 343.296798072521, 334.798190920394, 327.324903198411, 311.858597759738, 332.838733728722, 348.852502134145, 343.680488700379, 336.049404513779, 333.419944297229, 347.142696428598, 335.895276262293, 328.758788834691, 333.672377538669, 334.012157432967, 351.946349782931, 350.904541860507, 335.013990656965, 352.399341914369, 376.639558100047, 344.180365713035, 351.438133598506, 345.279060574591, 339.798434327747, 326.031499720905, 383.428015335303, 359.096209715297, 341.433966348651, 354.635528785929, 358.811578921015, 359.934721465846, 370.333093476864, 329.956575305947, 324.40688381078, 334.898016734041, 318.676655848486, 354.578333597775, 332.148755549342, 342.105010238532, 334.3023873068, 324.764843383741, 357.706941553849, 322.47650060631, 347.09973486213, 333.849509652031, 354.847946981158, 363.905776276558, 333.281741850246, 339.539551151042, 344.927385110919, 333.28424749828, 354.381347792796, 346.287469936766, 349.522286649111, 356.292750594536, 326.460831390668, 326.132175261001, 328.24735226402, 348.580637516466, 342.248930203693, 353.205652414849, 354.696310616434, 328.793261989292, 365.048014797317, 337.240843004526, 320.096921826696, 323.991183930423, 333.191083688974, 355.684097921574, 351.483654249969, 336.701308006236, 334.018190919343, 358.282570976419, 342.411869670125, 356.190701283835, 362.69966841209, 343.042280876492, 350.533210711702, 346.208330050019, 324.125334125203, 357.287460342583, 352.097481022992, 322.842638850602, 372.033764502539, 319.278214075469, 350.562426297543, 332.430146121318, 330.339886108632, 325.18103378053, 360.924797590244, 327.254134225441, 336.511390696882, 354.245149633743, 350.749012307752, 343.951563124649, 371.965790422124, 370.098387256705, 368.191327860734, 332.945728855611, 317.065286349351, 350.643882659959, 364.847831871271, 347.537155897624, 360.366129312656, 351.715853691994, 339.574647050972, 357.76832460784, 373.460671440215, 322.773216531193, 328.744977806299, 320.034805784406, 346.93156833481, 344.300064511499, 371.511455081747, 339.383344642117, 320.260963259534, 347.647572747176, 351.496052163137, 360.041816342162, 355.776913498251, 345.425919615703, 342.422521609117, 365.029541586563, 371.227046694888, 364.093081933365, 321.947221364595, 332.420492632246, 344.336815916523, 341.207924675636, 314.638743831241, 327.05061086779, 359.011918340666, 344.414027683648, 313.905429557659, 395.057706143622, 349.030106144417, 373.733139374527, 365.124180922556, 361.598131722152, 327.606538577275, 354.779103194518, 327.932433399873, 336.091554936784, 349.758782699383, 376.724525585703, 343.413496326865, 341.839172266356, 343.705925556008, 318.304907076106, 329.17269209102, 370.788010227116, 341.904763671193, 361.614595375161, 323.155649282694, 317.037258485024, 336.479383155694, 362.205433438369, 359.675160595611, 325.12763734009, 366.437607309403, 331.525999173763, 350.569961334075, 341.332393779654, 343.449728221565, 330.890468510096, 358.556661679642, 367.496782019678, 337.242476080077, 344.19745801693, 339.391763007039, 356.895342449292, 345.245397195981, 341.58965988107, 333.683740383209, 321.865133565222, 315.226351184457, 353.31627360984, 338.61435309416, 347.831727036523, 324.65163592884, 316.388563066179, 348.640646449871, 351.082067163111, 331.175243547497, 345.585293870174, 315.467337113843, 383.343304199254, 351.882455643331, 348.639408434211, 320.384350915661, 336.831334451826, 331.836649446129, 355.676021355876, 353.799626040247, 339.782466928592, 316.551915623205, 346.264249709788, 340.593986854066, 365.049792057467, 329.220176682446, 344.216081321117, 336.273061462801, 333.334309034152, 337.828185283048, 350.801916722709, 322.722547449542, 335.735819576237, 355.158833143987, 341.064100466772, 309.050833937991, 358.885922187395, 347.364325795605, 347.241209706304, 305.146626115393, 325.430588725782, 338.66702807484, 363.76037553669, 389.366189856977, 366.895719416891, 326.02645987586, 353.393951928989, 330.387672419356, 356.438737600457, 356.476139050723, 347.912673985812, 343.757008511053, 317.359040631927, 337.757896349273, 334.358260790082, 316.079747061539, 337.745592059641, 346.363366211414, 338.433126415466, 392.487440070514, 326.193604072596, 343.956688122469, 325.669559760423, 337.200635457868, 332.667728218291, 349.343439725845, 335.866935668602, 339.764380509235, 336.447487135168, 356.419812730138, 354.420969052496, 339.260821113218, 349.657251962887, 327.786900623892, 313.542728045004, 343.257697632944, 337.773332108073, 333.098911093773, 335.972060676048, 321.515125476677, 348.719040030956, 336.964047738613, 340.938231593622, 300.571524318496, 357.870584229788, 363.269300073369, 324.009956707487, 356.902829100283, 328.715377285246, 338.255314755616, 361.777179281303, 360.951710577491, 349.179864918712, 329.890193155505, 383.787579936539, 357.266803182744, 348.392243762452, 361.551113325751, 338.785961819371, 372.035492589822, 347.110730704509, 333.284702653553, 320.92861908278, 341.409673152165, 343.612670044418, 349.102941035807, 354.865241738474, 365.561306231241, 362.380603982884, 334.087062383427, 332.506272073856, 343.030818233865, 346.075387862535, 343.810033204126, 350.262003898604, 350.137596424462, 342.817140734521, 341.831996470899, 351.276411792096, 344.555411885561, 318.055305913135, 338.370421137908, 374.81438182519, 320.954033668813, 351.804987557666, 351.417369192142, 353.23406976385, 326.904686988985, 354.033546729429, 339.65205612132, 328.962878039848, 330.723534355956, 321.856058197341, 318.27385244476, 324.904291100361, 335.847058202192, 336.506811513264, 333.272748369552, 354.138302247112, 377.397281410665, 338.640168278077, 344.195303911378, 342.355208230481, 340.481808242371, 357.78648117585, 314.374195934245, 371.397201902431, 369.599682843467, 335.954065085231, 310.966143672627, 340.792056693464, 334.982975590058, 302.348921293176, 371.463000084474, 350.832187135063, 349.766664415881, 306.152896198261, 355.510344128082, 332.262236059247, 359.919978891372, 322.835993034348, 367.189244173116, 359.43483437203, 344.165685906121, 362.293028353339, 356.216040720519, 353.965402108515, 369.038245685516, 353.896697352235, 308.021200300694, 357.5278097872, 338.949694953186, 345.612754333686, 322.806576485215, 332.164194930671, 326.087824074775, 338.057246439791, 347.07152953819, 355.861261415238, 352.170821062941, 342.208337389813, 328.009397673774, 337.512047182092, 330.63509524763, 353.239051460636, 369.466051530703, 361.861807420479, 327.116691824068, 350.381855986682, 383.273095234563, 349.69028061268, 346.989564499633, 348.569182691442, 353.908371406093, 351.584939205516, 356.862907608171, 343.442192724159, 331.376413463112, 340.531181234108, 352.673858328632, 345.903278390102, 351.862345993493, 355.003920218146, 350.905744038841, 340.66800619931, 347.387895198113, 318.265982428156, 333.280180325668, 306.58001139514, 319.804634243384, 381.845593832566, 361.523250282163, 353.791112748685, 375.895308825952, 355.575669788989, 342.847730616704, 337.140285018328, 364.360695563565, 330.805167483775, 365.685620631327, 337.392706292141, 342.940551231186, 365.484359153, 323.604397642907, 333.801219912712, 344.291181616763, 343.634224351807, 333.069464854615, 362.947619090817, 332.402581028968, 343.840659987044, 363.903335815306, 368.701684289128, 317.462557261276, 343.843472458109, 339.091497738726, 355.867774181823, 313.25188414184, 361.70929788923, 357.178522676272, 349.174272428947, 326.215438528195, 340.093365131693, 346.253761979018, 351.397154654483, 339.071834108756, 345.410473945271, 340.294987560915, 366.386902347149, 325.331406197648, 335.254539397712, 318.957036832873, 343.811320200916, 357.702357713805, 346.161236899153, 316.82174370387, 342.40811182717, 361.472168239671, 354.457880552551, 357.301608751006, 379.341269362495, 351.784759386001, 336.509051501635, 342.650295899309, 345.465662607507, 338.333117256393, 351.47675092455, 370.951358916925, 359.757453395655, 341.314187237848, 341.91922364277, 322.665539828291, 310.938791635581, 351.62891558651, 365.984153285483, 339.744657382657, 335.988563339295, 342.173520049824, 371.03614042403, 371.316106977133, 344.422634763277],[128.220972566109, 130.215538997813, 128.545888729905, 134.203684639366, 128.548739674099, 125.807250944811, 131.015684809352, 131.455292152957, 132.261557992277, 133.930752864677, 131.99685306918, 130.807813084166, 128.355873434224, 132.351372719947, 133.178581881727, 132.329389862458, 135.331686309582, 135.204811147952, 130.604759418798, 135.107646605889, 134.224128128475, 130.28840867609, 129.91437037247, 134.419271426593, 132.165701064658, 127.789952781091, 132.921285366845, 131.476764416787, 133.282217181542, 138.06648878525, 130.606763669825, 131.576346917224, 136.816094252225, 126.853411979458, 127.297132576056, 130.614450114268, 133.509558430601, 129.408487712533, 135.531994070453, 133.919613687919, 131.888447555869, 129.18036030406, 130.732180463732, 135.656983601763, 130.529385007622, 129.883268716525, 130.654007636194, 136.606011941323, 136.155480013953, 131.753028990796, 136.826678964955, 130.643146109624, 130.426972329786, 124.51941347077, 134.107399587614, 129.621222531581, 132.594192831546, 129.039615704109, 128.316600309938, 134.169876972659, 132.400053259931, 127.695577517011, 132.097762781393, 128.058652740767, 131.749897891339, 130.660583072358, 130.673718292462, 130.281084834218, 130.604671089596, 128.275469460503, 129.298326642282, 138.327692646425, 134.798934935061, 130.393021059883, 130.129208796485, 127.812969871628, 135.837404540805, 130.876478415155, 134.81155212843, 134.989752752654, 127.121775853835, 128.044129685337, 129.949471409344, 130.914432858133, 128.907095350813, 132.550071099098, 130.998599908344, 129.668349207665, 133.41262690771, 131.610302610291, 123.316726154887, 128.041716912114, 131.0900915741, 125.898776136965, 131.232275073084, 134.953246268978, 132.538280910423, 129.326958331708, 134.840833563242, 130.807687588749, 130.252432813491, 126.643852678488, 126.301052340207, 128.932643879544, 131.956714724463, 133.570600740953, 131.233832446083, 131.315515854667, 135.506815117649, 125.052731765765, 130.90205269367, 132.843848697188, 128.297209676487, 131.125914551026, 131.711577924001, 132.272768374318, 130.741333139783, 126.814759702654, 138.572264521918, 132.982943579982, 132.701591707403, 134.835450012806, 134.448346991219, 127.051898223785, 133.157464851815, 131.287120901817, 127.484847290123, 132.116231513631, 136.742544637889, 133.032129549034, 133.431021493472, 128.892196014624, 134.616928192147, 132.600098867481, 133.241828999994, 128.217275870593, 128.729843115284, 127.756932377674, 129.012690274621, 132.344708142764, 130.722351554822, 131.244028225174, 135.340077637499, 131.550168904286, 128.412890889121, 135.363980693735, 129.334506275534, 131.69473045421, 133.766509825726, 129.800987995292, 135.022400299461, 133.027113471245, 128.773706227633, 130.278377091207, 127.143470208937, 123.940516436757, 134.269751133861, 127.65471869293, 128.679063391406, 128.063593621372, 124.02967614305, 132.764979668483, 130.004038264952, 133.657070899792, 128.264500627018, 132.156850356498, 130.927714041107, 130.596982216454, 128.703247995469, 134.04980506727, 138.123173125676, 129.185534009283, 137.356181076111, 131.24276032714, 129.717253326904, 129.164046598188, 130.624387021861, 127.239652164066, 132.009445121516, 129.936873932577, 135.39811151564, 132.568442489983, 132.512582160765, 130.072173601661, 130.318154197486, 129.641587834783, 130.492324772753, 128.124925660307, 127.293140354696, 135.472604259539, 137.406878845846, 127.835633870734, 127.440281049976, 131.470457050543, 125.552604481046, 132.449345149426, 126.722414895464, 130.377127001591, 129.473493474282, 133.100212694068, 131.792537804524, 132.479915398518, 126.577958982073, 136.032448156735, 129.133472643724, 124.699359947751, 135.181417536813, 126.774583572826, 136.520351908019, 128.15679419433, 129.409945215908, 132.972077867998, 130.47341567984, 129.328002441485, 135.507675165334, 132.291896326641, 133.650835358506, 125.905005308174, 131.85860724197, 133.540800400271, 128.474132888827, 127.284514258804, 127.796962756296, 132.181020285567, 131.581142973953, 127.514704156189, 129.118711582376, 127.499302966245, 134.88603369538, 130.046524479422, 126.670546749986, 135.154952327451, 132.060086509081, 126.493649741173, 132.084548459221, 131.184170711284, 133.978653332834, 131.555256902267, 132.741195181018, 130.412261227638, 132.402776618767, 124.491396953952, 132.526114064494, 136.201184173013, 130.325547369392, 128.796565836336, 135.067767142026, 128.66322847172, 134.603905985579, 130.911914540859, 128.355619921533, 130.636269298779, 130.897106829568, 135.258140263946, 134.335541801706, 133.327227939592, 131.510171413751, 126.281235255043, 131.390473225232, 131.643786512897, 129.937613666747, 136.883690241587, 128.363405668683, 127.723621012756, 124.394319085024, 130.353349256845, 132.755434505657, 129.44316004559, 135.476647421051, 129.315321702487, 127.62983434909, 128.752599740772, 129.103670754866, 134.526787208299, 132.862816158115, 126.108049713593, 130.426044412672, 131.608478655433, 132.159446158908, 130.573205761196, 132.18751824639, 135.213420746304, 129.549043275955, 130.253926210962, 134.168981933335, 133.555862547346, 128.841730721163, 131.08565708586, 132.089952570359, 131.83409035199, 129.723498459076, 133.2714805143, 124.849548692942, 132.994703076953, 134.051327828953, 130.923202181469, 126.695550999324, 129.8063288531, 136.569001037137, 130.53456065611, 132.15576156586, 128.409534133316, 131.133293161445, 133.691515273794, 127.213106759166, 137.335662897835, 134.003066566309, 129.667069722231, 128.739528387342, 128.721911843584, 132.854245305389, 134.121310939223, 133.015635877579, 128.233846188638, 127.895820032234, 127.183932847759, 135.508950167376, 136.432793682499, 131.017879344611, 130.692724718789, 130.105351964849, 130.92521758524, 129.310863281398, 130.489465709593, 133.600581844539, 131.647438476331, 134.370250519305, 133.221034415316, 132.268319952171, 134.988946112516, 132.107551772195, 132.247195152285, 129.171018014691, 129.112736004545, 130.795808574115, 131.267805224921, 132.228101160499, 124.315524336871, 135.558637312969, 133.53451624819, 137.751703048727, 130.957646284601, 130.332606477649, 131.990485303754, 133.463290964548, 132.508733797771, 129.208141185009, 130.731967166676, 130.640782266365, 132.805702960024, 135.233804267512, 131.320052145823, 128.958697101556, 132.150247950969, 129.916540625703, 128.641520380923, 133.580910682942, 131.449950773907, 136.122246575444, 129.790411450103, 127.582650000395, 127.288197801727, 135.481340150356, 131.979852226074, 132.93505659286, 136.57628236977, 135.096601975533, 124.322017808327, 128.82771636058, 130.950356004057, 132.540779559108, 123.791287371624, 127.009235027211, 135.843710618239, 135.895060950459, 131.788379277534, 129.134666078798, 135.069534737149, 135.100393434221, 130.413945712426, 134.257984099447, 131.772598874544, 130.964225729097, 131.306656685135, 134.294049662057, 133.719662241034, 134.376696727808, 130.118094228075, 128.957072136425, 128.269807749973, 131.197355415314, 132.006701289181, 130.155776290205, 126.435270716364, 130.619587607013, 126.538207655642, 130.689773690252, 132.259659704165, 128.976478551536, 134.727389639892, 131.18324835561, 131.907610794168, 129.326052531345, 130.087984621991, 128.93378172724, 134.619237879869, 133.009934511121, 130.592909931622, 131.345880449961, 129.744693619788, 129.145441080788, 125.098728650475, 127.609900716775, 127.323198170459, 132.772580772348, 133.581696492613, 129.179951534786, 135.150439538463, 131.933293071059, 131.094515127366, 134.994838760143, 128.341477453206, 133.542381880901, 133.61820039725, 136.097177339777, 131.333138453099, 129.328839894916, 132.625485645835, 132.829180012778, 134.624373557038, 128.847668735613, 129.505287385527, 130.335374100871, 135.014841442898, 133.581100469008, 129.883534327802, 133.447429539347, 131.204737551671, 130.777786764863, 134.580311712892, 134.421814255494, 133.17823073495, 130.987028356912, 130.693480059666, 129.576782966671, 132.103181825164, 132.488909312275, 128.957859658766, 132.809458865684, 130.382213962161, 130.483617000679, 131.671154712034, 127.87764133122, 126.255415144325, 133.731166545702, 132.769498096893, 135.409053638454, 137.892577669141, 131.219930193236, 130.243219461488, 127.425755560173, 130.482797961679, 130.762838477552, 132.082934378937, 134.649382666001, 132.457218765936, 128.909114785645, 130.405952194427, 132.419969877667, 130.538585033399, 130.744832375182, 130.748444366677, 130.369232140988, 131.907310524426, 133.990045370163, 132.450876240021, 128.495460560055, 125.567458886155, 126.838118250932, 132.140163577253, 128.199473546304, 131.285311966889, 135.134282311156, 126.371180802745, 128.958148489662, 128.106206663488, 127.623535095642, 126.657146176128, 127.217895721113, 129.804761272898, 131.370759805333, 130.440776974778, 129.686089120182, 131.269371720631, 131.762425389934, 127.821594808193, 130.055775251077, 135.958906549956, 127.992528401947, 131.664822590675, 130.041306129099, 126.768426302653, 129.619233984902, 136.00929320906, 126.588313927624, 131.456592442209, 131.995628099018, 129.296977351745, 130.720337295606, 131.83202617225, 126.839130098791, 130.98950890305, 130.649717212244, 126.438301436965, 130.658467772245, 128.070894066539, 128.591962263454, 129.023209469157, 127.503606700668, 135.913419730147, 131.277750174459, 128.895121595571, 139.589549946967, 133.46855930443, 133.78318057278, 129.129930577755, 129.72550612781, 128.775016630361, 129.270167134412, 135.700054276324, 128.937198207081, 135.521346680814, 129.718383342034, 136.699016436403, 133.34489201053, 129.784400437979, 131.621627543822, 125.997655249953, 133.693694384356, 128.627357431941, 133.353509540295, 124.44796652399, 132.34492157915, 130.304353710832, 133.356595836147, 130.407604667531, 134.419205098224, 133.254843404293, 127.736503620903, 132.489227190436, 130.440884132906, 129.962138659227, 131.674678155246, 129.417440745463, 133.204125787592, 131.886393529172, 129.730393582515, 128.70791046839, 132.231523993527, 129.924123638538, 133.510914926427, 128.873143063478, 127.921766613695, 130.508542577739, 132.224176679543, 128.27893545858, 130.503622972879, 132.357236370282, 127.121625433198, 135.530979032478, 133.233736589387, 131.328538233426, 125.407476239438, 134.475879040004, 131.190278878124, 130.023657214173, 131.719428969751, 131.955920263986, 132.342390378833, 133.128673805877, 130.322904157227, 131.82714656877, 128.541307899171, 130.114856189568, 130.848447856253, 129.5391567198, 130.986593225919, 130.79021309761, 132.679765882509, 134.625473403054, 130.575826015149, 133.097028004129, 128.192443453699, 134.805516620354, 133.768837010254, 130.22613318509, 128.574155330444, 131.025479069304, 135.751467471775, 127.543195089906, 133.522775237812, 131.457182248537, 128.164951476605, 130.596495258922, 127.781643758657, 126.929260275197, 128.61949539305, 129.770177314635, 129.753612301846, 132.246487120063, 132.891957350361, 128.719531494385, 134.128795916332, 130.113227056265, 129.906588724431, 120.936449178326, 130.317158605334, 128.608147721816, 133.842825950016, 125.885417300858, 127.513527584841, 125.692948220547, 129.850979890718, 131.260064694469, 128.134356267318, 134.042849652232, 132.38472573799, 131.815932259777, 132.6493617675, 131.744190943169, 134.458982032184, 132.582988195319, 132.799071738282, 133.280736567863, 136.319474855498, 127.831326901936, 134.079211193863, 139.39247361812, 131.193953557237, 128.075658193189, 130.924108801969, 128.77195769521, 133.23840744742, 131.950518333505, 130.133837966109, 135.03605004354, 126.711256939141, 127.100001973407, 132.101877391735, 135.188209260207, 128.548020311081, 133.245081932817, 128.716888351039, 129.745707428508, 131.029078953924, 135.007465797683, 135.091951643107, 131.944493904859, 134.316937551406, 137.076284388877, 129.721483620995, 138.378014586858, 133.637833243346, 133.874499851932, 131.41794013731, 135.288587560658, 132.862727907293, 137.817531679017, 135.536226605217, 125.330704585457, 131.43383446194, 128.639924804001, 128.501351155574, 129.143948633946, 128.120050137946, 138.859853924671, 128.839006359834, 132.472836879156, 130.570763144741, 134.58798211826, 128.931504027729, 133.812467187773, 134.586815790701, 129.765207231552, 135.32780415648, 130.075499561627, 132.756969601762, 132.319265909135, 129.821169534301, 133.89551363523, 129.580903423825, 129.100423736283, 130.871580581204, 125.559405860264, 129.30126015695, 134.789603614189, 136.323205897612, 130.496781138682, 131.264033164126, 131.878931223249, 135.691036906009, 127.418600948525, 130.103720484726, 129.922136583933, 131.50808774492, 124.27068505388, 132.478489451175, 131.083439547465, 128.149156327429, 132.052050550687, 128.112472108449, 131.405930003063, 130.759081883168, 127.857022358324, 129.755893186679, 131.522910265559, 132.212740380446, 130.106362457044, 129.684128177831, 131.416939105293, 135.695138317352, 135.834819650288, 131.266353023072, 130.530867695407, 130.892245216277, 133.347995729256, 127.846019127624, 125.506801429022, 133.661291602449, 133.588716345407, 131.478592545552, 130.504918599924, 131.475900201559, 127.994666607877, 131.796229884929, 123.446802665105, 126.781050781196, 130.774555154378, 127.475152383049, 127.891604618912, 129.132105982757, 125.20717704009, 129.959552129573, 131.233412700469, 130.842694296049, 135.06016620158, 125.827899404488, 133.247064297482, 134.420517270599, 133.847371946006, 132.020480996509, 128.862849819853, 135.184532785939, 133.910721903781, 131.080927456129, 125.869654889102, 127.01472171551, 129.795588962663, 132.093952699241, 131.76554376539, 131.824563292796, 128.074472625293, 131.912838989084, 128.573910939523, 131.437721003518, 128.094397211297, 128.529791129811, 126.519692326558, 134.001505299736, 131.808147990785, 128.959747530179, 130.32780690844, 135.354831246874, 133.454854361341, 129.618590373814, 133.591476147008, 128.582188221333, 133.154786992971, 131.674218162773, 127.205990758462, 135.375272838502, 129.380685686694, 132.702610190658, 129.616058444657, 130.361788343042, 132.574559920208, 128.22386371233, 127.101135586859, 126.588842620202, 136.889300638755, 130.337930625066, 133.364071922641, 128.913689309785, 127.626232657894, 127.581661307108, 132.239468081243, 128.372785038597, 131.405194652697, 127.64529565779, 129.506782049582, 132.930203380291, 129.807613278276, 127.469223528371, 134.50936471522, 131.71916307906, 135.5582399936, 128.914582454592, 131.708025315121, 131.123460827002, 132.206703741116, 128.73528109745, 135.691307047351, 130.339171768773, 132.62708593828, 132.781748689157, 136.116075312487, 133.219719201498, 126.89138470197, 131.946470951429, 130.43847080992, 133.153380207902, 128.572417562322, 136.445239548174, 129.129090771265, 132.184003934684, 131.3450237284, 125.046620175444, 133.963191672465, 135.798240089116, 136.040667104984, 130.874335465671, 126.974561966468, 137.359644998307, 134.074465256141, 132.946258843954, 131.768403718486, 125.799133407694, 129.969452959571, 133.792784938543, 135.014635748839, 131.965741366009, 131.056428257996, 132.157414996512, 126.021402258049, 131.858923526112, 126.755761508867, 132.408455895728, 124.806325684262, 130.028178620274, 129.495662601582, 129.689707973769, 132.812540358096, 137.993152657374, 128.671140484635, 125.839369069401, 134.451808290489, 126.817083887183, 129.370633297299, 138.69490089816, 134.14326714503, 132.971161319263, 127.986549037153, 132.200674246023, 131.240701160244, 125.830327008996, 132.378110613888, 133.759489787779, 128.472878007225, 134.687186472904, 125.911549386499, 132.219378665344, 132.149561257214, 130.455514165787, 133.188852394553, 131.607760805258, 134.849318381309, 128.704929992525, 133.410516292604, 129.586448702284, 130.123000766621, 133.353182031679, 129.664432708508, 133.125408006328, 129.578540890531, 128.15703917462, 129.353678713704, 134.139063163376, 132.930856655508, 130.279832485537, 131.31423797307, 131.970991111193, 132.120899612375, 129.221275767131, 131.420715886349, 129.910233116521, 125.40945922382, 131.254017826057, 134.162155251108, 133.71469384827, 131.98029087607, 131.650133233713, 128.319764434513, 124.236070935915, 133.225867783345, 130.034799376298, 138.440252938893, 129.922676551841, 124.948808780652, 130.084530857582, 133.511814716552, 133.765242504766, 127.369621583837, 129.758839908278, 128.813212293078, 131.050678814089, 134.980554651618, 131.56584834863, 134.795457783402, 130.87693959127, 136.336002561254, 133.902089914361, 128.019761143101, 128.64822252299, 130.099954482585, 133.195868764033, 133.127377683374, 132.199522784199, 129.25560341866, 127.301099685525, 133.379068523615, 132.614120901805, 131.569109808503, 127.337347713419, 133.21220752246, 130.828398910625, 129.232393758237, 132.062595691456, 129.315156065959, 131.795632380488, 133.670919537885, 125.654526529055, 131.902946945238, 126.01245340156, 132.756720428091, 129.227276966483, 135.140399755889, 127.534595608879, 128.178723328254, 129.903564802315, 130.345077615272, 135.828749496579, 126.765552816616, 128.589882444054, 134.463191619611, 136.193031292254, 129.192837552904, 135.686196589777, 129.29676795224, 133.584144626765, 135.979578290649, 126.454066972679, 132.517557268258, 130.10219984904, 129.306694396139, 134.500346043507, 134.588928831496, 134.702822734695, 130.867388367545, 130.602730240145, 124.597980493035, 131.23860094946, 135.932318127011, 128.780420021733, 136.383369131254, 129.678651899038, 128.38695623302, 130.408930268962, 127.758445611805, 133.8683908575, 132.495151055485, 126.91273536529, 132.311800537032, 130.716333260705, 133.903854506103, 126.709400591889, 130.018423068331, 128.6417240022, 128.349343523844, 128.781925687756, 127.575939255172, 130.719929183049, 129.767501770229, 127.989077423624, 130.945268986272, 132.518308785287, 130.401068109833, 132.153108932282, 134.682876596295, 133.528260494268, 130.557952736518, 134.527447720578, 132.22609745198, 132.41987247321, 129.189757666441, 126.481486156349, 132.490880904809, 129.343012907448, 136.628551221854, 128.471544979859, 132.307080880776, 128.548136546271, 129.072697544363, 127.060648138467, 135.510651190494, 126.865798255174, 129.014597154502, 138.083108299222, 130.180215069946, 124.504433922113, 133.306938846432, 132.157576150157, 127.022166920739, 127.865232298728, 132.534946113838, 132.502893872492, 128.097851087087, 128.888638630436, 128.836418748347, 128.779927324627, 132.247159215626, 134.58978097792, 131.14233320309, 130.211990193822, 128.376517762281, 126.013770434273, 130.933188787955, 130.244924360548, 130.343634725196, 130.152640794827, 125.416815164495, 130.997542464613, 135.837546186203, 128.732015117353, 133.118485181687, 133.408468812072, 129.804989218993, 133.84148158748, 128.389549626174, 134.629476112328, 135.256501440057, 130.382202631622, 127.216227417486, 131.902520325736, 131.26999151628, 132.616244296652, 127.826040879974, 131.252443483637, 130.665221480303, 130.345870298457, 131.095227706685, 132.03678493039, 130.000190002282, 127.466183177874, 126.097715963702, 135.162465756649, 132.23324799743, 128.120405468443, 130.284061028374, 128.827640176202, 131.256935255187, 131.385544883983, 127.841990029316, 130.363237605736, 129.933139960308, 129.793796092711, 128.007214320705, 134.516848337126, 130.273381410615, 127.885693846622, 132.564590339858, 130.969844012796, 130.772992837839, 132.343481298783, 132.733073315252, 131.999364814923, 132.948244476124, 126.873601390141, 131.537282202456, 130.161994912599, 131.150353561437, 127.481667752325, 131.537413782888, 133.395839892023, 128.810195122469, 128.411361353592, 129.957054225407, 133.318235920369, 135.997967027678, 129.511702207511, 131.032728012624, 130.555383601012, 132.086204487584, 128.431917305324, 127.824216186898, 131.462629166767, 131.286579817525, 130.61972070006, 128.861436701214, 130.783140713249, 132.783764163718, 132.640702653406, 128.092863895318, 128.568940353804, 131.260956106508, 124.6446490329, 129.134025402292, 125.682732618804, 128.889689728051, 135.981536292026, 125.189137032825, 138.373424383584, 131.758532789068, 135.839632625987, 126.171404625763, 130.416219653501, 129.549141327342, 133.776320617487, 127.971545348867, 128.565398428792, 131.052799587025, 130.391779972719, 130.434974926993, 135.116350767416, 131.355249688868, 127.213666675611, 132.052570229467, 132.440985217444, 124.061143861997, 128.974036675063, 127.421279376198, 133.697649067356, 130.887002550046, 133.929739026194, 127.103193301164, 134.227644672674, 131.947785826327, 130.013922375369, 132.679915038037, 131.754576160309, 131.694357024331, 131.351923595981, 129.936265769222, 131.346742547492, 131.108627421173, 132.799334453389, 131.721620141742, 128.70732268075, 136.123360483439, 129.126196048683, 131.666338987041, 132.530450597249, 131.474872538118, 130.946688748973, 131.158437241001, 131.380536529474, 131.429677139428, 129.068483202699, 132.132171747848, 131.400040257673, 134.077248184475, 137.072957344698, 132.802470728123, 130.937116312977, 126.97415436906, 129.107673616234, 129.322538907014, 128.072760079562, 130.549023045458, 130.230892462612, 129.272102174851, 127.051750024023, 133.217470368579, 126.951849699148, 132.565108202095, 131.373638162718, 130.018082037918, 128.895333297423, 133.275474133411, 136.752445812192, 136.114552175714, 133.808596824201, 134.009222465007, 128.208168874318, 134.984293551768, 134.591268190156, 127.688347343025, 130.731960980694, 132.713259058767, 132.187251084979, 133.22489940199, 135.005947189789, 130.975119647526, 131.556122418881, 129.791232380832, 133.421584614158, 130.34338271236, 130.34377728147, 129.311706917409, 128.779868359849, 128.606730461304, 134.608618778996, 131.072768430929, 126.689969523321, 126.290443360507, 130.920017795473, 130.346420857501, 133.414289192311, 131.791423379529, 137.997631269515, 134.29670047274, 128.926239398124, 130.770702088895, 133.542950041921, 125.24564202648, 135.460870990808, 135.070025069979, 130.101367342273, 132.285310185222, 127.059373858748, 129.142501447795, 127.923619113133, 139.226978417084, 131.846558264755, 132.875604252018, 134.383142229052, 132.178055022827, 129.126957775015, 133.666570631678, 129.33512555101, 131.791222421189, 131.836230239026, 137.737091006982, 128.22189025132, 128.855485134294, 131.70844505355, 132.952762119579, 132.939772853116, 130.882008111312, 129.99644842154, 130.626920158589, 133.146767132353, 127.299149524127, 130.708779731629, 131.675529746897, 125.507188738618, 136.830935993348, 130.177758839476, 134.548702090649, 132.254426707551, 134.062853339631, 134.187311578652, 133.145209577323, 131.990206768461, 132.085514088113, 130.82770502857, 133.022517458081, 132.300826596336, 129.778833587635, 130.648416723592, 130.143518274035, 123.375471401343, 129.97879638965, 127.644491145276, 129.328473790308, 131.62624816744, 127.304953180721, 130.051029813549, 128.981378386762, 134.115900818804, 131.911683696457, 133.528710636708, 132.087570547984, 131.116657760881, 131.180603658876, 131.929987885048, 133.65057803378, 129.217654993936, 129.888999440071, 128.418159046545, 127.046987238242, 128.751568368794, 127.665328879215, 133.654913208906, 135.350681165725, 128.294051815935, 132.840833853395, 135.929160588861, 130.719566637319, 130.167380267038, 131.18629964438, 132.194989113155, 132.120570684912, 131.430659994401, 128.368967275517, 138.95642802742, 128.312284658114, 129.408763117735, 127.75860344571, 132.912658933312, 135.181033286075, 134.649448408752, 134.794011585166, 124.757379093279, 134.077601382286, 132.287086585041, 131.06619554775, 130.124609301394, 128.795817215244, 132.309339466288, 129.420600982387, 129.387599197484, 131.830270362533, 127.251760159182, 131.572845094169, 127.836661144577, 133.683142899535, 137.131153969333, 132.089987453251, 132.505343920044, 133.736679338046, 133.743534505451, 133.417418995064, 134.963029819012, 132.917721291879, 133.636146341507, 128.665499045741, 131.661055733308, 135.829583496383, 131.517051444319, 135.483919037744, 125.342716088557, 132.137692635809, 130.139657933279, 130.740609155395, 131.100667662664, 131.634726107444, 134.105110433212, 131.116088583548, 126.02170440951, 129.415349345362, 130.337871935059, 130.627742403947, 126.35072999775, 134.884534761035, 135.363090839312, 129.997444387714, 130.61583221564, 130.184625911319, 129.837962133464, 136.017790157097, 136.057311867457, 132.023575195089, 133.05312171783, 131.835242482661, 128.660800497531, 130.231399105283, 131.738890442211, 137.499436559403, 128.093424509505, 133.900894211116, 129.162288425042, 126.374720439994, 133.752220597643, 128.622175754699, 131.931657141427, 134.516697613957, 131.21687946137, 135.552480023414, 132.531547645371, 131.117358634009, 130.076936842137, 126.436334963285, 128.203136796382, 127.950607107043, 130.444013927346, 125.741826694235, 127.571838320045, 130.569785781785, 135.003820267031, 128.807275920679, 130.148135677019, 134.439645057071, 128.897452518102, 131.310656331255, 135.921221026099, 130.279102677884, 132.57679126627, 136.557277418515, 132.132190423119, 129.751570903544, 128.908105927491, 127.744703308353, 130.415285845067, 134.458982809765, 132.769232551915, 132.66013155626, 124.238303453226, 129.070488072473, 131.387053001589, 129.683832484915, 137.768678931893, 132.98217544236, 132.638477641863, 129.618018507037, 126.668336552166, 129.588984883406, 127.252408644473, 130.611769293008, 132.687336158864, 135.390760895478, 137.800294581684, 125.973393021553, 133.281009048731, 132.923667768879, 133.713332198267, 128.028008850156, 129.000163403576, 131.494942903109, 135.398022427682, 132.096719426693, 125.470373299653, 127.090613804709, 126.653434484538, 131.776578497827, 130.644752918554, 132.229192193978, 125.787727729841, 129.187863244283, 133.150165074736, 132.148528824954, 134.657661169161, 129.87340502841, 129.054352045762, 136.120945873856, 132.954640263184, 130.076930290298, 127.647016866563, 130.000303025056, 132.253293815646, 134.01260495967, 128.058849860152, 133.371210198561, 129.802364251669, 133.042175962772, 128.905849789397, 133.782804265405, 128.096348052817, 132.012975355835, 129.425071195331, 134.895979986133, 132.06356048711, 128.201343388759, 132.386162150813, 129.928286517394, 130.517625656798, 130.993395712309, 130.401937627364, 131.685975745333, 135.474825262833, 135.49838602644, 132.632848905749, 130.554774481695, 130.201907193237, 132.329964106708, 133.550109829519, 127.224144433638, 132.530528482173, 127.702325046465, 130.674566959546, 133.798703915822, 132.43736312329, 129.655134064516, 136.929295546731, 132.391663334047, 132.506778203606, 135.345901071516, 132.07484426285, 135.624940174555, 126.841641631483, 129.655821384611, 128.4905615833, 131.378179409813, 130.640030482936, 130.152894242368, 132.565465803613, 129.687512560227, 130.477723656347, 132.054315761271, 131.059777180513, 131.79456001225, 129.227096378843, 131.271780358647, 137.698014790718, 134.741977102694, 137.206257104456, 126.978325850044, 128.762721643564, 129.742456772381, 125.080760492454, 135.349430399177, 133.586603426431, 129.722974151459, 132.051203917799, 135.190900917547, 131.871193814247, 128.568115467659, 125.774085163621, 128.102891664587, 127.366512986901, 133.971194273321, 131.55381829492, 130.217905248212, 134.279986376463, 126.559558818955, 132.066667911928, 130.38580644537, 130.571382209773, 130.680527549206, 133.721336925577, 129.938409742416, 130.561347074266, 128.665058391713, 132.898024532964, 132.791156005071, 136.94445318166, 131.118312203693, 131.222393281108, 132.494267921999, 133.110137486191, 133.029695826846, 131.712482692069, 127.541323199153, 130.869241671251, 138.208138049083, 128.408526671483, 128.768982257443, 135.26680808606, 132.016589295589, 131.872041953126, 126.693132434624, 135.59705004536, 132.182834320669, 129.490043244393, 133.043418113929, 129.042863809833, 132.673423636436, 131.917587656372, 133.854037449483, 130.644116653252, 126.056236573515, 128.210172513213, 129.367751590512, 126.148685162318, 132.938047779109, 130.6016825472, 132.196117611286, 132.603024121873, 133.901379633204, 127.415320690462, 133.082326005356, 126.262725953989, 130.370990780826, 134.510466001329, 130.796947792162, 133.731658078314, 128.68855356537, 129.240436230527, 136.234479886747, 127.693434568248, 128.287401066736, 139.483926164387, 126.856233049903, 128.654646941582, 131.814229974947, 127.826743786833, 131.733635267016, 126.370980958527, 135.587209599842, 131.615981597513, 139.465007309138, 131.391703029563, 134.092903996867, 134.641844191842, 130.417773541996, 130.185437569235, 126.542612449753, 134.53628647206, 130.470873713095, 131.341913843873, 131.620392019993, 130.405658379587, 128.600751479489, 130.726839734453, 129.778386424794, 133.522861255322, 135.057657701129, 126.723008849525, 131.18331491065, 131.453169978312, 130.30909036929, 126.921005590585, 128.612898714392, 129.31936923702, 129.525935157615, 135.712944996126, 129.236362248605, 133.381505486364, 127.779272860262, 133.165412686822, 136.355408199437, 130.554778122311, 134.933597934066, 129.694644794325, 129.994266684871, 126.893401830381, 131.339807034235, 130.712153245156, 135.187886011085, 131.319668894224, 136.555446868004, 128.741142552939, 130.48567712298, 133.087732441831, 127.153952862959, 129.417728807565, 134.051292401691, 132.246194065448, 130.731237688509, 128.63062312746, 140.075336570215, 132.986353534467, 130.606464161819, 131.364285867933, 126.132930597531, 134.360567493153, 127.217147846377, 135.142420655082, 128.627417904337, 127.572760528642, 131.503968635605, 135.22861627465, 127.639497421279, 134.993492672885, 133.742397584135, 137.931298426471, 130.957320197902, 131.242912475611, 131.118111197449, 130.991380502675, 135.19112408569, 130.286087061089, 130.780139796987, 128.350166343695, 133.674812795301, 132.019141459758, 133.158801677197, 130.340547537545, 123.907487690328, 130.394185643896, 132.670195360627, 132.547739710503, 129.825649070994, 130.907263566728, 136.871086251212, 130.841803201562, 129.145904341515, 132.034351903597, 133.419918855473, 124.470486606341, 127.744606408297, 128.572806600461, 127.544451143555, 125.817977155182, 132.399557098974, 138.069853142872, 134.56126031972, 131.95016402295, 128.260614721048, 130.669641584784, 131.280662578605, 135.889472273411, 129.766922045937, 136.593437583629, 134.099469023669, 133.95133082888, 131.627226257174, 130.135358190454, 127.942702418354, 131.61598494205, 128.155883710783, 131.23999961078, 132.399690228642, 129.815915227577, 131.514835504421, 126.557269323366, 132.69623755372, 134.998133173664, 136.065910745528, 128.805990557453, 130.34730025525, 128.826270874011, 130.957923266727, 132.807915670467, 134.116939525385, 137.029865284321, 131.51533266421, 136.00253774588, 128.530279563142, 130.036110535358, 136.85195138694, 122.680103820034, 133.715610831684, 132.595760790371, 130.201635175809, 134.693853214879, 125.029030720789, 129.346163117689, 128.433617156599, 131.300458408302, 134.572318935191, 126.655442990888, 129.892683147493, 133.106595526204, 127.359726186849, 133.502369612435, 131.255638688639, 129.606660400229, 130.510851466525, 134.827966897798, 133.466607303218, 134.634168355016, 132.620800566403, 129.780304223188, 133.865069631375, 133.990677301892, 126.90218512192, 129.78227324225, 132.29292524456, 125.566796512227, 128.407650980366, 129.161656707411, 133.435604862958, 132.241085752536, 133.563308336357, 131.35059747847, 131.542904348201, 131.851083318602, 131.290666065614, 135.448841089145, 130.179571435828, 133.244385830107, 126.874247850555, 127.078633171444, 130.964937581062, 129.467035146304, 129.671731441965, 134.336777401205, 131.04230836568, 132.597382390798, 135.277294337048, 128.320871331472, 129.611152909247, 132.998105449261, 135.732001643494, 130.207651546085, 126.952452119262, 135.5590801787, 129.496539373555, 128.438569453948, 132.905166382156, 133.032479340686, 124.468261368597, 133.999841006329, 132.513809016976, 130.939490318267, 135.465689039687, 125.312922717167, 135.240462806212, 126.907173430651, 130.143537226718, 131.509305040065, 129.865104916505, 127.164707176111, 133.439469358951, 134.436664855272, 129.371319972044, 131.534068358615, 127.312699876077, 130.284883579955, 126.187501854815, 131.481524169205, 128.791480474713, 128.5713288773, 141.448982932022, 126.570066784964, 126.330281347468, 135.661298928394, 130.723480617003, 131.944074952887, 132.010394613911, 131.616146271948, 128.668335646602, 127.602658188566, 133.916296043035, 132.849483641611, 129.888176448123, 135.81976754675, 133.212203765804, 130.105787100565, 130.527777343492, 128.637154182911, 133.407846242913, 128.809562302009, 128.426426912588, 130.935409521404, 127.634737850804, 130.185888843998, 133.105113998443, 129.699117025305, 129.769409903596, 135.152593221847, 129.737640810518, 130.495026694067, 131.828275148069, 127.390788088655, 126.904733509916, 135.184557078347, 127.535465363952, 128.312665450054, 136.522819108072, 133.903307466926, 128.417357645288, 132.527663961662, 130.305824070291, 132.167356605837, 131.944032021827, 125.698934106369, 130.91231101238, 131.191081530713, 131.40316651555, 129.027049001056, 130.298408098055, 132.137459038797, 126.525472894183, 127.42211012161, 133.590733721319, 131.883801065261, 130.821341518108, 136.566472607834, 125.786220777694, 130.969002760346, 132.938650381603, 135.063369816989, 133.141991384738, 127.300045027121, 130.076147413347, 132.221979751361, 130.129139827697, 127.23258552965, 123.743404550835, 131.459638520186, 129.526965011581, 129.620802111119, 127.552057217161, 129.270972464186, 128.907450891645, 131.814678641003, 129.653130250459, 131.881587969024, 133.008112047184, 128.948724687659, 131.035281996799, 130.705647528836, 134.856518090942, 125.310936667799, 126.541540860346, 134.478545312966, 132.813269205071, 130.543764107232, 130.59722179405, 131.767790821099, 125.872162232749, 133.977487430831, 124.715255758288, 134.33571273763, 131.535317526881, 134.740926313095, 134.213830811627, 129.376381272463, 131.101185271697, 123.59571510705, 128.999908410914, 126.758174505388, 131.414910641886, 133.089894567199, 124.905493936791, 134.851065367098, 133.799541089712, 132.68083765619, 133.462799155073, 133.398449300621, 129.782842101135, 134.794053758899, 129.5693681145, 127.233849267094, 129.981956882616, 136.241249225466, 131.620321519649, 128.471129634941, 128.382109205508, 129.910289114558, 131.980412218673, 126.061482114007, 126.469249235481, 136.321740602643, 130.530676084724, 136.671663107414, 131.772142598479, 126.735122654756, 129.368487196784, 132.989147900029, 134.398926198037, 127.765732442171, 122.673408268159, 131.878422019094, 127.148061704536, 131.253656440526, 132.58149953647, 127.504639635839, 129.096982210521, 132.480823429518, 126.085718822242, 130.906027263581, 130.508416308248, 134.722148282899, 131.932187810071, 131.714039829259, 134.724682866284, 128.246767991523, 126.471186234336, 133.263760418677, 129.018957068255, 133.058309570618, 129.792330555344, 130.589968398444, 135.063327550353, 131.426672022311, 133.746479776803, 131.835643403369, 128.869922850288, 126.400182462988, 136.560390971034, 133.714092951013, 131.761064456977, 130.580165440344, 134.579393062418, 128.965812371245, 132.923938106269, 129.707614094004, 131.094240246332, 124.306930846254, 131.825442706114, 134.343621407108, 135.815346193337, 133.69865109344, 129.339033145281, 127.461105997292, 134.191876806723, 131.124149584465, 127.40276276108, 130.553016072618, 130.428928618897, 130.68969762002, 133.304111437771, 131.667799171627, 137.994898550584, 130.388888690831, 134.305331491118, 132.778333876234, 133.074546671104, 127.909074511743, 130.184531472881, 126.763317629191, 127.92303637068, 129.502131715426, 129.722741057675, 133.659301929981, 132.945292553174, 134.095215468202, 130.208362612169, 130.50462018989, 133.727828380837, 131.386899370932, 128.647238035771, 122.290523500801, 135.023849992325, 131.898873811423, 131.147985010954, 133.520189871456, 132.874608726293, 130.116351429877, 133.152134277734, 131.180961682135, 133.211692764772, 133.853687883224, 130.445858910224, 128.201182480864, 128.588274087352, 132.45788811667, 132.092141586939, 133.041526044852, 127.611886746507, 131.303036205975, 130.229498765075, 123.544906968833, 129.634332269873, 128.627137832066, 130.302906669868, 130.945530663919, 134.070519587648, 137.108808433214, 135.496832613717, 126.077675617479, 130.37452988715, 132.999761613506, 130.590144552731, 134.359862487323, 132.401986844616, 136.793599229672, 127.185130224945, 136.910869810177, 133.445366507891, 135.118703659419, 129.061293713815, 128.713383422587, 133.707675693275, 131.167504284131, 124.907877885397, 129.093497359443, 124.193001912529, 130.92153436203, 130.766865429999, 129.971288638508, 131.91493119738, 134.067736762807, 130.561473980403, 131.221372586022, 133.937623370149, 130.694567045717, 132.259245555407, 134.217422811279, 128.80878599781, 128.207550550781, 132.618269842118, 129.19618668509, 132.74728158453, 126.947677374574, 134.412413609826, 131.580964885823, 130.644795113268, 132.904847044123, 134.45733429617, 132.310983980535, 133.808034856757, 133.158857653146, 129.87175848423, 137.469084711032, 133.304267739373, 136.033752967589, 133.19801656194, 129.626130766132, 136.200740375157, 132.852004581455, 133.295715839725, 134.682239892965, 128.420471377325, 131.921857637709, 130.659979650002, 133.023018307074, 129.254085822443, 132.346199103073, 135.30794043991, 136.797097440674, 136.896114868735, 131.29215526343, 135.387424427214, 134.722863770435, 128.204814192373, 131.948257219383, 136.989848678586, 128.370338294664, 126.869496520068, 129.038450651499, 131.714494440819, 133.563212539445, 130.062202053877, 131.639389953827, 130.514348321998, 133.1900653142, 131.271514069412, 131.004073514944, 132.885558334794, 130.545513110131, 129.950295896682, 127.477232909257, 127.319422647037, 133.342699683471, 129.611234623962, 125.899635761992, 132.190026295242, 126.970839692118, 130.417658694705, 129.465090719904, 127.885638951283, 128.959471932692, 130.628609732991, 126.767699114649, 130.849229863931, 132.030260063997, 127.390357136799, 123.290281366307, 131.550413270241, 125.61341804065, 135.700023584681, 133.410124630668, 129.600806379351, 129.238455305375, 131.821425111654, 131.024788225499, 131.718290459031, 125.840476417353, 129.468625511856, 128.112927284472, 131.440924070009, 128.957575602372, 131.814199318314, 135.059444908782, 127.988529420668, 128.419130291716, 125.445533518669, 131.32150972649, 128.473093747452, 125.07816368051, 134.78517648115, 129.405232300347, 128.157254352236, 130.902442665972, 135.510316145164, 131.095559791508, 130.567886684137, 138.741179041055, 131.296495787426, 130.512197161358, 127.68171188894, 129.489567596838, 136.336108372954, 127.224055046974, 131.215367437888, 136.244124998881, 135.806718554354, 132.663578668334, 132.793351087843, 127.794572444118, 125.974216578515, 127.233433191233, 130.741418640802, 133.663093867343, 135.027974642637, 134.339876855819, 129.752379847861, 130.510619025364, 130.644352080066, 133.396123634716, 127.48508529994, 134.896442055068, 133.04874782055, 133.500382419978, 128.578935735159, 125.58683275607, 131.698299550381, 125.187745639443, 129.906448220213, 134.037948178857, 130.595516498763, 124.908318994234, 132.948935913222, 134.249568025411, 134.584105863149, 133.930702905017, 124.070364381404, 129.525134479318, 130.53983905019, 127.791962594048, 131.658619228096, 132.233270580279, 129.762581485591, 129.923721580243, 129.592246174544, 132.883992584318, 127.034972254102, 134.177634360507, 127.991715264828, 131.531345186799, 131.045089171258, 132.517964398388, 130.550811711403, 130.503082312198, 129.822186200331, 133.665444634743, 135.106273567822, 129.517404326612, 133.462460791143, 129.398703569362, 130.824447917995, 139.944040095237, 129.853531561051, 133.04075650388, 133.952466946859, 128.007983065584, 136.159977637505, 131.148239103046, 128.650249490202, 137.161232639912, 132.474436820572, 137.724249436162, 128.929166104322, 133.565700787443, 130.60689646369, 131.227038783818, 126.788409031041, 125.972085685894, 133.841972685461, 129.062497318508, 127.946043493342, 132.559086324507, 137.690064212212, 129.517106035416, 131.657625921966, 133.682345439659, 135.088263927325, 131.861306683021, 129.440149006509, 136.256219146158, 133.279357575155, 130.663663159933, 134.143066866626, 131.21438938231, 132.361117676314, 129.519253139866, 132.480767148961, 127.321049922189, 131.886844071354, 132.894679312368, 129.298027556289, 134.107626377519, 128.160034181735, 132.307699671695, 128.585119073941, 127.359113470855, 133.192934993188, 129.844548412619, 130.439130332699, 131.934994152263, 128.4783347106, 124.325669862009, 130.314370812571, 126.466554108267, 129.235527748094, 127.726982443732, 124.80758347984, 135.84289079656, 129.879097488749, 129.645470327752, 128.3229566039, 126.593029557459, 129.44489874974, 136.262913050847, 134.750313901963, 132.664077524886, 129.296392097973, 129.613169750124, 126.18016689071, 133.33321177203, 129.703531546759, 127.942132032677, 131.313461654307, 134.0046632826, 125.251268412887, 134.950009513522, 133.462832045678, 129.3911887042, 134.306102407279, 132.220693306143, 132.175165883063, 128.760784849885, 125.126103517155, 131.743172515314, 129.746156006872, 137.638358870421, 130.070738111978, 134.455773212711, 127.862308393819, 126.011647206011, 135.013831167247, 132.969715854884, 134.049442653411, 136.251037320697, 133.017618433437, 132.923901308857, 136.221938717656, 133.209017693761, 124.379433127852, 128.983584302858, 132.87337330695, 129.780003531973, 130.074147640147, 128.374432417116, 127.523501471038, 130.540023190366, 130.699574778145, 131.413582770248, 130.211964723584, 129.520235445218, 131.611151369554, 129.087195275154, 122.329814813722, 132.104031567787, 129.556425035942, 128.442827616391, 136.238385015072, 125.002872519192, 129.876955312334, 131.004266713422, 132.828653556025, 129.807068176148, 129.890693631728, 127.559570102835, 130.725560800488, 128.756591002838, 129.101554925548, 131.039203030833, 128.533854236038, 131.660736978419, 131.821265342343, 127.756733466396, 132.353773718059, 130.80706819064, 131.715159356435, 134.887014177894, 129.397099919503, 131.084926895452, 127.992659545307, 131.965257485093, 127.672672006345, 132.747158413489, 131.75476631698, 126.677532170305, 130.661874599923, 125.650017759527, 131.433376478605, 129.496922327882, 129.101273991141, 131.659379680607, 130.944770911421, 129.966903178993, 128.282060731477, 132.958714391256, 130.842385871427, 128.853685207122, 127.745768944188, 134.16987449599, 131.881024963675, 132.36943005865, 131.777183221091, 129.701075162901, 128.362416140877, 132.379014637972, 132.850367033277, 126.717955111917, 131.905794770378, 131.326375020516, 128.31092778003, 135.161360726346, 129.535731421011, 127.71870002332, 133.12630804011, 127.983700968196, 133.208206540999, 129.757943777375, 137.51010453254, 133.077538637777, 132.1761698052, 128.303560026391, 134.8110639371, 132.625342951918, 128.96466084737, 132.770973546448, 128.970676787786, 132.955112607926, 134.898497685248, 134.660678449712, 129.317914976909, 131.727900805978, 128.447354627799, 131.145100159198, 128.024552263992, 131.155134627989, 131.814195618753, 127.111949959344, 134.694232270135, 132.353613892947, 128.635030067054, 129.004735983389, 133.047589223814, 131.450281339409, 129.821619396276, 128.785575368241, 131.617954805256, 134.68437189397, 123.361475014809, 128.734477200782, 136.357032063814, 130.674629395361, 135.446472067549, 129.631023935854, 133.189807523605, 133.072391255322, 133.015607633378, 134.276706433947, 130.826608161349, 128.231320012151, 134.424499142606, 130.586201146993, 132.062440713554, 132.417247203482, 128.383476752817, 131.727896317316, 129.528834884755, 127.460835723316, 127.319312489793, 127.047266142477, 132.996503404823, 128.445391451021, 132.350477502141, 131.967633880759, 132.062161056785, 129.760459931976, 132.471558204982, 121.622538271581, 129.365171115953, 132.03573567638, 129.291152416931, 130.622760646316, 131.841938375532, 126.387703230028, 134.453598130693, 127.175800771899, 130.11934394229, 124.257666313007, 125.211401038318, 131.130467548792, 129.945060361268, 135.641280242377, 130.598162056415, 134.923209840508, 125.874110216961, 130.171504663744, 131.257539884065, 131.124945665638, 132.757502864571, 125.952878306294, 128.611711767133, 128.306292254939, 129.106644968742, 124.175093364453, 128.964690172293, 126.296612193422, 127.843894788564, 130.350699151369, 128.206345099798, 131.705694609385, 134.905046279327, 135.035959657172, 133.564858519954, 126.415656740907, 132.263355879805, 135.28664787094, 130.959069436754, 129.628196869181, 131.311491370742, 134.684234010266, 122.221786673536, 131.760943880165, 131.660575418653, 132.166148157819, 131.823656188017, 134.039802666758, 134.831612071194, 128.890728756654, 127.303763971273, 124.968498711208, 128.973819885042, 137.46663029228, 124.954111734655, 131.083728983814, 133.629677364357, 128.129215161939, 134.946619268798, 132.754054709264, 131.872319955595, 129.998047290178, 128.615762143822, 133.264234188094, 127.8104617268, 135.016186649799, 125.833897144777, 128.967781629912, 129.749896602623, 126.692950182887, 136.073389091003, 127.59959729508, 128.339179259848, 130.757876281587, 133.939512305205, 129.01980866957, 132.322904764815, 131.787496576827, 136.505055934378, 128.749913555561, 128.669530079045, 127.933792850356, 132.487858919836, 136.255713738643, 129.988805397153, 131.936796163406, 128.252757059757, 131.8631512443, 131.587008339566, 130.07995918833, 126.207193544364, 132.253162014481, 129.95941034661, 132.210899093799, 130.456379978108, 128.067153417585, 137.232622543358, 131.085971439821, 130.006992768917, 130.802556406015, 132.567404426342, 127.200380936623, 132.780937045396, 136.92056933278, 131.302419026377, 128.771144668916, 126.910581644904, 133.518584016258, 129.373265610756, 129.093600359529, 133.69503504723, 133.753113888316, 131.928812786283, 132.644322914904, 142.150690499533, 128.545724859461, 128.241818757753, 130.441136919914, 132.06152669987, 134.780144942802, 129.489400488728, 130.721251828961, 125.95572620079, 130.405862060785, 127.603066849534, 125.208324415764, 133.745676956795, 134.655998585783, 137.108098067148, 129.306939899275, 127.337610750147, 130.114486419274, 136.22773422545, 128.547970060597, 126.957960833856, 127.068263120744, 133.009783915261, 133.116011837328, 128.614881278922, 135.473791163082, 138.52550338563, 128.679977894237, 128.245510989978, 131.43792857109, 129.933310665435, 128.022575292003, 129.889280985413, 129.235798022532, 129.315739571793, 130.862247193198, 131.378852795306, 128.481368389992, 137.873549630064, 127.636041223671, 128.696712329659, 132.340038822373, 131.100207086989, 126.534505789825, 130.132888313143, 128.749102278624, 128.414656455709, 133.867068638852, 126.175758478163, 125.62911245805, 131.045506143823, 134.613774163746, 128.163207360721, 129.414798603703, 129.917334124021, 132.373686586648, 132.872910746939, 133.536972018976, 130.853163667483, 127.83946978577, 127.637871418313, 138.047130175178, 126.606736160221, 131.083009967586, 127.213598519128, 132.335811194382, 132.917970302454, 131.716447438159, 133.9298049424, 128.954041431898, 132.13248937236, 130.603136186527, 131.901080840927, 133.332229771751, 127.315454627335, 137.072786872192, 124.572398992724, 128.850939637861, 132.196031510354, 133.077268821832, 132.474751121586, 129.284871654587, 129.62003404769, 121.627837030133, 132.612692038345, 132.77873726263, 130.379026252221, 133.840986588636, 129.188401629811, 126.921939471049, 131.023822991608, 133.181305597043, 133.512952064981, 126.126790074212, 128.855958456526, 133.653165270142, 130.667565387253, 132.683367142668, 132.272586205803, 130.336370135201, 133.373441752651, 130.033342115785, 129.725836399472, 129.897636641344, 130.783404726599, 128.738112083384, 127.135605800623, 128.231376593576, 128.268695818742, 131.454152654423, 132.092075208054, 130.897683622169, 132.273597106073, 134.253270854042, 125.369302395699, 130.46992707133, 134.62494540989, 130.803054662207, 131.81962105385, 128.558018714851, 131.804998052557, 131.232366805591, 127.516308647613, 131.691148064057, 130.90952005623, 127.54154681501, 131.985424488978, 130.189732808269, 132.247288126423, 131.835583014918, 132.592808048768, 132.286387810237, 140.042591705229, 129.249788400902, 130.120227896449, 127.665523607301, 126.853676681715, 134.615992981817, 132.685476174336, 132.240366736723, 137.106627829249, 131.969255379494, 132.582891001301, 134.039540260687, 127.059282486192, 130.875276164397, 129.63799240871, 133.150857833979, 130.047161518297, 132.546929576287, 130.814929062809, 134.903177352597, 127.755322775802, 135.503677407747, 128.970185430253, 134.317989994044, 121.456764826378, 131.474792370435, 130.777281612017, 131.252865526384, 127.002070676886, 129.934325738527, 131.317468670644, 127.508515233541, 134.801706738048, 131.033034059552, 131.127149290375, 129.16534948397, 128.726491484552, 128.227541015723, 133.496207231881, 127.901374623747, 129.123629684404, 133.246223299185, 127.979797491578, 132.818279209433, 136.835893918398, 127.177823603506, 131.840546252923, 128.795287376308, 130.671637095069, 132.13566298313, 127.804837742045, 134.934345715934, 130.930063856397, 131.053133816199, 131.964741119576, 133.410575669884, 131.648330418224, 130.566188015239, 133.027441690944, 130.724062620265, 130.692407400836, 129.251815136833, 130.675059460653, 129.605391844894, 130.462893620106, 128.471980709659, 129.819311349554, 127.997316224553, 130.635847784596, 132.034048426155, 134.961723546769, 131.875460117963, 131.494837015113, 135.61875414322, 128.175828081078, 127.536048503907, 127.295711492227, 128.164906306506, 129.527125248378, 131.32858705352, 131.256754616437, 131.365613929447, 130.627639414594, 127.342248028416, 132.825323537476, 133.308864890156, 130.965587856163, 130.958660601718, 137.68858185662, 133.624050732731, 134.09587488094, 129.028547741071, 130.193162626802, 129.854495448084, 128.94317699942, 132.964270144513, 133.617903384047, 136.461199028903, 127.37237261086, 128.553430138706, 129.552176249323, 135.073053563862, 125.740558679947, 130.66910296556, 131.720626658292, 130.518876587414, 123.972282587824, 133.109300438118, 132.578357713946, 129.074972310428, 131.910150225642, 128.761527582964, 130.621643857809, 133.774770517317, 130.753404221191, 126.007789514827, 132.022605869999, 134.768119678872, 132.65341536962, 130.377463067135, 128.563290167616, 130.766719492355, 123.99179457525, 133.15330711631, 128.415123180076, 133.468039210415, 129.747986692899, 136.918004469099, 137.170687802456, 130.129257079399, 127.46373212156, 126.947642090088, 128.728840593523, 135.638083309515, 128.687445796142, 133.665461342769, 127.141639034518, 137.913791554766, 128.173060498329, 127.399161499383, 133.08517143947, 130.338610670363, 133.501147651616, 126.979613757872, 125.027377918689, 126.458380459809, 132.728101644102, 138.08456250937, 133.232284220013, 134.071636571858, 132.132698262547, 136.176849494398, 128.407113046745, 134.332254364851, 135.530637682296, 136.802061783614, 128.60613954829, 135.709557619762, 127.485133029024, 131.555748775699, 126.115965913254, 129.772393255334, 122.4029202819, 130.077863661235, 128.480054003779, 132.325835288926, 128.394496881081, 134.069210590358, 134.497106313238, 129.819517972808, 135.116886161772, 129.297227403547, 131.638064793596, 131.180274890752, 129.097653834, 129.908182612745, 132.389210095723, 135.402979792691, 132.608030129447, 130.006778291425, 130.870506536243, 131.357597527143, 135.717879490103, 133.375213297718, 126.281014592385, 131.691445371384, 126.021424296415, 129.141837018564, 141.480307191391, 131.832213869868, 129.366899142231, 133.294779442492, 127.437655499942, 133.387528283962, 132.314661718304, 130.091101194887, 131.596054325859, 124.109863838159, 132.335181946384, 128.402368213549, 128.24336405933, 129.462149349493, 129.554935837745, 133.384414679095, 135.241075295153, 129.399517391019, 130.948313381037, 131.578188408865, 135.11773961904, 130.931023219962, 130.849708212986, 130.245563449831, 127.999055382346, 134.362122962072, 134.156970506679, 127.941944787462, 126.341177769182, 132.938903775517, 133.514291844901, 134.55086350775, 131.746730025159, 132.045832937845, 123.687137812485, 127.435890572147, 133.690145168179, 129.148999803061, 129.83776504776, 129.490904424016, 129.522816902714, 123.831412111071, 130.241593739444, 131.278913090071, 125.390636536783, 135.118134001869, 133.290165634186, 134.62074949005, 133.61012442428, 132.278104113557, 125.425377315368, 129.051536429831, 128.879577217218, 130.531397005784, 126.855486492928, 129.519893479377, 128.795026726366, 132.423800447571, 130.674886242595, 129.361959600538, 130.666319387047, 129.328860913668, 131.521464613861, 134.239594793514, 135.266666768126, 128.006941771434, 131.830262457982, 130.995587109898, 130.09999120845, 134.440944493632, 128.301497197789, 128.204378680347, 128.091398397886, 126.247952162595, 128.841960910849, 132.830370447283, 128.73616127681, 126.906648598403, 134.912990236652, 129.470190647933, 131.452199845117, 131.624544058696, 133.879030068278, 137.855132298463, 131.376761959167, 129.002762801833, 129.359729972008, 135.815210895402, 130.650333265623, 135.838734141439, 130.192751076483, 134.816559188172, 128.523699415001, 132.16675735549, 126.616605696563, 128.781634899673, 134.487384357258, 130.23717657961, 130.061823522831, 131.896654173348, 135.367192741333, 129.370334567205, 133.589279389474, 129.074397124443, 135.349712652694, 135.12888389169, 128.461859656443, 131.807803356562, 135.991496494558, 132.658138241013, 129.425698778532, 129.787202789442, 127.685583355058, 132.337877279549, 127.552762990345, 129.210688875079, 126.339714245045, 128.698084921621, 131.597577691353, 136.778372774335, 125.733692766179, 130.551454317773, 140.102303953543, 134.530082156282, 128.698412670545, 132.065683244987, 129.724639889063, 132.891135611608, 126.974107831998, 127.893377257058, 130.22867114806, 129.101141338869, 132.082280864679, 129.936261072437, 131.984243444593, 127.515453249573, 129.637887196755, 128.219747151494, 127.346333409651, 130.886635462885, 131.374516179106, 128.132541427251, 128.424655973081, 132.164983258609, 130.69856656844, 127.347413769264, 133.084805590544, 126.374539944565, 137.663701043455, 130.098266765538, 135.398950302864, 131.688059858403, 130.695154843554, 132.107524279286, 128.049842056462, 128.881268917884, 131.181778682372, 129.433687064881, 132.65881297049, 129.146557733195, 129.590628732357, 133.935636557249, 130.77400459403, 132.561138250751, 133.88519580367, 123.394863286946, 130.081578438509, 127.940130798467, 124.353271199413, 131.220511420669, 132.402087081756, 128.566995472121, 135.372508768082, 124.754531316101, 127.768556228635, 136.344226883984, 125.416801944672, 125.177615334813, 133.543268668624, 132.43695230664, 130.199398732188, 131.891999519321, 128.029232123024, 128.447845671171, 132.442672024735, 134.494442226146, 123.740263721624, 128.165669169267, 134.613894664877, 132.176378499723, 130.558971973674, 132.388740905293, 127.644671559819, 131.107706302172, 131.056703786838, 129.504749727916, 130.421311760175, 131.610060828828, 129.72235698454, 133.614495151848, 128.160219501942, 137.41023241774, 127.763175543498, 133.819973647917, 123.216340019043, 139.045579827242, 130.076175377381, 129.922802569114, 131.037735413123, 128.563306369678, 125.750228472688, 133.005716214972, 131.481831753113, 132.316189177963, 129.630706255716, 127.885637397048, 132.013189198151, 132.329663125452, 129.546074436767, 132.612749401762, 129.990061432737, 130.42423980445, 132.066649477666, 128.754556571534, 131.872915098086, 129.584964653217, 132.886419936647, 128.898589154468, 133.469669968396, 125.598277798811, 130.170000624615, 128.196966405222, 129.211830953902, 126.969970914789, 133.704993944002, 133.767430299228, 130.325033430229, 128.096523466161, 132.168013331928, 129.211783663267, 125.894547740879, 137.475197535284, 133.131244879946, 128.101152899135, 129.812011012558, 131.030801772195, 128.865773943026, 129.274678997802, 128.757860177473, 132.313000916383, 131.384377207251, 133.16241194575, 132.45445266752, 132.266321600609, 136.300036595333, 128.119607267107, 131.995195452983, 134.247958921632, 128.385569731813, 132.694612308016, 129.489278394357, 133.210883785035, 134.078763815709, 124.428400316983, 129.495431337584, 136.125888510225, 134.230557038661, 134.185063345352, 126.773756080415, 128.489733242869, 129.294352005986, 134.769618442608, 131.491354585455, 129.624078425519, 133.151890662666, 138.100842431277, 132.010384470577, 128.89113939578, 131.907520578732, 132.520037722772, 125.842808319396, 130.163319536922, 129.319932892165, 129.734487958915, 127.342154606882, 125.54431476637, 130.960490076994, 135.250045983295, 131.675155287239, 131.973604697094, 133.747641848977, 133.633073214897, 132.309792313337, 130.890657761001, 129.75584678932, 129.944154508845, 126.191199508267, 129.785139792542, 129.185856153398, 131.325258806447, 129.259604227641, 130.05865294464, 134.746515506221, 131.128581099046, 131.543625006491, 127.249577176008, 135.868831572946, 131.32507008042, 132.321461804438, 124.601147599909, 134.269061701902, 136.021557351225, 135.068671942817, 134.882120192272, 125.088753612831, 132.58126680943, 130.771992176954, 133.16154133086, 134.964331865941, 128.108594175616, 131.290036693183, 133.926304588571, 129.892778556675, 126.100900194805, 127.11440653463, 130.648212867914, 131.037083503158, 131.804927617482, 130.539246573886, 128.992908220054, 127.739318940434, 132.862793112362, 130.39496475837, 133.526445716723, 131.074058505893, 133.891189242139, 128.559689974086, 130.631639145781, 130.5414956403, 128.402818596734, 129.634713383697, 129.851410141281, 129.715328368872, 132.916456338827, 130.341617252062, 137.403887745604, 129.96454949426, 129.661851932867, 134.507839171415, 134.807906011482, 131.658787618989, 128.249042599465, 133.132613323857, 126.432313621083, 136.209195425881, 131.107157308007, 121.681788471856, 128.393305333871, 132.817428402399, 123.969112362734, 130.605524736675, 130.127503839466, 131.45965407812, 130.619970825971, 133.693707009901, 131.371004267813, 132.547782558104, 127.408479807222, 125.599694659868, 129.724146230921, 135.463700829531, 129.131437386132, 136.068887713899, 134.265821616509, 130.328783042165, 133.974689744365, 136.908627768801, 127.007709471814, 129.754244860466, 131.659703136285, 126.530019336011, 129.595490542001, 134.249819024847, 132.532040115001, 132.012748418678, 130.069891425499, 128.168096123505, 126.690056466273, 130.279548080265, 127.464984409762, 127.442431023705, 132.755157705959, 136.729014028739, 133.727328132246, 133.579284998128, 134.179402508895, 127.060193268356, 127.921509412834, 131.155322805557, 131.024982974302, 134.149844037272, 134.825118940288, 130.131184922156, 131.827232356641, 134.579213651102, 128.168718663747, 131.999501038767, 124.553918118277, 130.271018509074, 127.619217927419, 127.982482777519, 128.872754177014, 130.633493841962, 134.447622002657, 131.480140286716, 129.640131185244, 130.818815742056, 132.289575391929, 130.22509213944, 131.625581894528, 132.29200453772, 129.652576781715, 132.359543992415, 132.377787831068, 128.766791691956, 143.579293575448, 131.230342493111, 126.195737678686, 130.175408290274, 128.717556778826, 131.696052665861, 132.370386221972, 127.262133997386, 130.883037540317, 130.029659905042, 131.047207820911, 131.582509552604, 132.374342729015, 133.232590889417, 125.211413821129, 132.873596614753, 135.599289607384, 131.201373574342, 131.368002442909, 127.831252156573, 131.552624912815, 131.683772688448, 131.579403737041, 131.257184329386, 129.378520831432, 129.30730569409, 135.780663388918, 132.024498548812, 133.799196395511, 134.714008394744, 123.225838384498, 135.113292588198, 123.349298370908, 132.78963865658, 129.175240826527, 130.460684998743, 127.277497486749, 130.855917215997, 127.416452382867, 136.77333057195, 132.159492105103, 132.428240639008, 129.488525206559, 131.811028624606, 127.139300023089, 132.54700130478, 130.853466890178, 128.348578207584, 130.428214018005, 126.387370396607, 131.300686317826, 129.357846499723, 129.193114857211, 126.749890613383, 132.980022082678, 132.850618320303, 133.204839937824, 127.690385858015, 129.120699571798, 134.121234913739, 131.490594145555, 131.883786750544, 132.58522909983, 130.066427054841, 132.727294165378, 132.744895134653, 133.037387451199, 129.821512652293, 132.899102545292, 130.184135614663, 130.019180264831, 129.189878800305, 130.198190940942, 130.761722324858, 130.541488219233, 133.571577990742, 129.301322117288, 128.014824049815, 134.471445041013, 131.273013283154, 131.319969586377, 128.412042526296, 132.954669378296, 130.189067060661, 131.085340043603, 133.863682050609, 132.348887210653, 136.196950942665, 128.144520624864, 132.49301938641, 127.884663018121, 132.50596154061, 133.617120255641, 124.652311436371, 129.26388262318, 128.522258397877, 131.745290163051, 130.52672707447, 127.638046318316, 133.932173516248, 127.294352097608, 130.24520171831, 131.953273520029, 133.293438814375, 134.27401411218, 136.524265943304, 124.6134218275, 130.333076675812, 132.53984603734, 131.714426088903, 134.135195955103, 130.751058235138, 133.291262725837, 128.504736606902, 127.607882377309, 130.522769753746, 137.898240586906, 131.449779184073, 127.542850281892, 127.179826978347, 130.402281124509, 128.632311161547, 127.758116453103, 131.872033311178, 129.738893862439, 124.759686296553, 132.114984972067, 130.578815989893, 131.997073160667, 127.448750450437, 127.798243877144, 132.784407286427, 129.387894717271, 130.500713464741, 125.353634120278, 128.965917933127, 127.845135593966, 132.050599017644, 132.021954348494, 133.136602936369, 134.463466281724, 133.192421535188, 128.221788306225, 131.762034203514, 126.448308699675, 136.957532399852, 135.111423027381, 139.211021721507, 125.250924786577, 131.052943949066, 130.845908221967, 126.08769638449, 131.376298413611, 133.122386248322, 129.811523557579, 132.353322631378, 131.931629822048, 133.33548206129, 128.079567858968, 126.205342444859, 130.625067813358, 124.6158428806, 132.004330002946, 132.960565476679, 133.512554607442, 127.653901433102, 135.940624551983, 133.139202604128, 127.967781751162, 130.814917688489, 133.114191087344, 132.641506346658, 126.613760762792, 131.434962052638, 127.70784273804, 130.068965694189, 133.234227881086, 130.514481413561, 131.660943993422, 129.303081459495, 131.005525792849, 130.747857558284, 132.325473947392, 133.422660979491, 129.539759087954, 134.011512967994, 132.187456551608, 134.684876878189, 129.179522122265, 129.295261585247, 130.475103374171, 128.120955676861, 134.076601037041, 133.207007732647, 132.820718007727, 130.462640115274, 126.141415587746, 130.775150605937, 129.795227853765, 130.754819379061, 133.108675203034, 132.63357415614, 129.986957841784, 128.495926509739, 131.384884816971, 134.871243241475, 131.405761281749, 124.013862662429, 133.421176373437, 131.888297138543, 133.230256736758, 134.510963727426, 136.680930613785, 134.666693334147, 137.102613410895, 136.044385408647, 134.221909531293, 131.179437852022, 134.281637178791, 128.354840707541, 132.091026954946, 134.200152040489, 131.359515677122, 135.415643102508, 129.819226181314, 136.223972722231, 129.843554698604, 131.350808844127, 128.10416252612, 133.838173810088, 128.193021379845, 133.958600137986, 128.936095343842, 125.921029685926, 128.310720722013, 125.849442303907, 133.380430894609, 131.068069103401, 136.385909379088, 130.294678170503, 129.876622347339, 130.891495202354, 127.467059503409, 133.914568625628, 128.687709371813, 131.425042786685, 132.331551521358, 134.244858006151, 126.783575945206, 130.879935241049, 132.813183384258, 133.992925036418, 137.85349052058, 134.386401642381, 127.538283342623, 134.453855788056, 125.06274222541, 135.403181527385, 132.266724836539, 131.913492605506, 131.971770805805, 131.184866993496, 131.519001460668, 131.331889358022, 133.928314944684, 130.810375890591, 129.049696076343, 133.479604738518, 132.331946812107, 128.830856629914, 134.836076800478, 130.800291086447, 125.867013904132, 130.056220041771, 127.162664765835, 128.940909679421, 135.212386570801, 135.912937963429, 127.961577496223, 129.709179852156, 129.949084366511, 127.610896517258, 131.477425255526, 129.967697269683, 130.35491586593, 126.938956060318, 127.630356610603, 128.195001285314, 130.925524236117, 131.017522534446, 129.202212103922, 123.960807150003, 127.461750684312, 127.665592663633, 133.945777349982, 134.402366421707, 130.47495668599, 133.723182685784, 125.344587403882, 130.418212986423, 128.210893370606, 130.542812662194, 131.147175053993, 132.813727231225, 129.863981726677, 131.531298618615, 127.524407955666, 130.158058395321, 129.076508592379, 129.592651472188, 130.554884111615, 127.320063081753, 126.146218330206, 130.38760637095, 133.435126154469, 128.91551127336, 133.599974840717, 133.822607023337, 131.335653596184, 130.764486825363, 131.791226392243, 128.92930263979, 131.056856621226, 134.288193045046, 133.819145580342, 130.929735444453, 135.977630767899, 135.130091736054, 138.228519471159, 132.312727925752, 138.115940273931, 134.246809064336, 131.785846966329, 129.922989395562, 127.646930521846, 135.426067854973, 130.071972517552, 127.717862382823, 125.876602514906, 131.424489380748, 135.217792528971, 136.870374137129, 134.242325226461, 132.220613122347, 132.408765863013, 133.350876198797, 129.366888115197, 126.46974124249, 129.860709694044, 132.645546562403, 132.894783597165, 128.562603186048, 129.929167570422, 129.299714227289, 134.188527728121, 133.550728038859, 136.804787365772, 124.368499037979, 130.385613951499, 131.977512573838, 134.45691015012, 127.944191739272, 126.666687141578, 130.027453396551, 131.890495956586, 128.638489797557, 128.021574208365, 133.065033582552, 130.904206561067, 131.043829456572, 127.839371709295, 126.68937166246, 128.3533825392, 132.256950117206, 128.616730723369, 132.121757795835, 127.534347258917, 136.003831976994, 133.46709106964, 129.991306184245, 129.531049112402, 130.308103647558, 127.096941991744, 130.912246657197, 126.766299277476, 134.628932698715, 130.070655509571, 130.760299497478, 134.057038314635, 128.922762443137, 130.858777851193, 128.422271869187, 132.257718556693, 132.374768663542, 133.203516632066, 133.079109263801, 127.606723622511, 127.276882801566, 129.247220182532, 134.574278385599, 129.24565889728, 131.49440727121, 131.968884437875, 127.873079286399, 137.122718718853, 126.091325646032, 132.01640541869, 128.951987576023, 133.740988141217, 131.165267003735, 132.420030481525, 131.78538088263, 126.48606720185, 128.759932671145, 129.826581626971, 132.683862980384, 135.602593895656, 131.579425725518, 128.926309636882, 131.662414170876, 132.121485071624, 137.601923019833, 137.76575816905, 134.75365787491, 130.979782011373, 128.810361580237, 141.730334791971, 129.206774088933, 124.984374161096, 138.536436184455, 130.394757248175, 131.596728436011, 133.309548119322, 135.877318161147, 129.952633652193, 134.154036682203, 128.690526547034, 135.721339730058, 126.525934681619, 130.689037633967, 127.806718826844, 129.946923543997, 137.413897251122, 133.754446744542, 128.163266491031, 133.063049266096, 133.723505242475, 124.752164819543, 132.373683156504, 133.475591158768, 135.980749599917, 131.399036288824, 127.01063845666, 128.39697037886, 133.238461424162, 129.006662277887, 130.881276835708, 127.247638675382, 132.192445840914, 129.248711054143, 133.690283744913, 133.834652301452, 135.111881100673, 134.629385438339, 133.697889782129, 130.27994324816, 133.306180524191, 132.925582392652, 130.611652633406, 127.200036610152, 132.760284736084, 132.634132462446, 134.022235800041, 129.613152603753, 136.821435707199, 131.596292726349, 132.458721154605, 137.119362382031, 134.727878474524, 132.033937099474, 127.721382092954, 130.522854683149, 128.320076434421, 128.941025846338, 126.800810577828, 134.114738638394, 132.584732483176, 128.358274005725, 130.416125179859, 126.587364591335, 135.553229869031, 125.669919878367, 128.250612225764, 131.257005370044, 136.003305255316, 136.148882454525, 135.404751640423, 135.97619553287, 130.746944229654, 123.749724268247, 134.75780827661, 131.580580601295, 132.392670309004, 132.525866687699, 130.742517865024, 133.631584575845, 132.459662382047, 132.655571770862, 130.731581588259, 129.590859297602, 130.366743264922, 127.704704785616, 126.423692516541, 130.815992278386, 132.651702995436, 127.363580658783, 127.763803149994, 124.567674850479, 127.370562535179, 131.637264574762, 133.614137738415, 134.19127097034, 132.064312335152, 133.339214451563, 135.764533670041, 129.529745100097, 130.514507447191, 127.721909094695, 132.467117454963, 131.409227990137, 132.066100831387, 128.484369377423, 130.902170103222, 130.74073739983, 131.858204585006, 129.465882441627, 128.080190345503, 125.964439197631, 128.062502240238, 130.196913680563, 126.510332253481, 133.499528390662, 131.090064710706, 129.764103541684, 134.776233940115, 123.582936527795, 131.987271085605, 133.261135119004, 128.534384451606, 134.750106981917, 135.072768771295, 137.089430012825, 134.720667164112, 131.146777987266, 127.026602928794, 129.562488144115, 132.792013084354, 131.615069392499, 132.229856248993, 131.597731069791, 131.005188557655, 132.595623269834, 131.863166999669, 133.52620751101, 133.137096805422, 131.931689167075, 129.747617956717, 136.300448889065, 130.45569536479, 129.731907997014, 135.988020519267, 125.009934721096, 130.624639957026, 132.047803656246, 132.356771949336, 129.33801206514, 129.635925084953, 129.40651557849, 128.568557425384, 129.160252399254, 131.562278663896, 132.042399857161, 130.336405765937, 132.01745487077, 129.934059087113, 133.75078465559, 138.251444983518, 130.208368343074, 125.324811318721, 129.541897959177, 131.41025811341, 134.476983216265, 130.104966334262, 127.05395698883, 127.321475686568, 128.85993883717, 134.490932341068, 135.058888822306, 123.075081683058, 124.933554252657, 128.788401185346, 127.634885328586, 133.803167340947, 128.279180976432, 132.315997597013, 127.798183702389, 130.529887885456, 135.324095394113, 132.333750229295, 131.060857414282, 133.128365802963, 127.248126670046, 127.393934970571, 132.50219075419, 133.563324363237, 133.207237823252, 130.666787361513, 129.372499500217, 129.099744029059, 127.461811942638, 131.269516317728, 125.027782061407, 129.159391507796, 132.268170184752, 128.844986987098, 133.136740938301, 124.750756000914, 132.5658779806, 125.997675172802, 127.528797166219, 132.797124962222, 129.492788526035, 127.700514901767, 129.868615280905, 133.532672470758, 136.007477675649, 129.116408852734, 126.875726125373, 131.2850734698, 128.030481029974, 134.712573561672, 139.30830013122, 126.996265506443, 136.77957448175, 130.541820724758, 136.114950268474, 135.380723943314, 133.408908636402, 127.488342912529, 129.360562361121, 130.557773884354, 128.764013972743, 130.556048120565, 131.636943194766, 131.401618061589, 131.778350440588, 132.051490528917, 132.747216623406, 133.00190047502, 131.667901603685, 135.819851833006, 127.738912098724, 127.747106977699, 128.211524527372, 136.218822696995, 129.644427825464, 130.22152171595, 129.559259443884, 131.017294524212, 135.140048503565, 126.433723121677, 132.169488104583, 127.712724966767, 129.166961124296, 128.877772584805, 132.768651248677, 132.873409898206, 128.679911341103, 132.97093033893, 130.697651894633, 137.213278541651, 130.732173006167, 134.847642519033, 127.333632442219, 135.213947583068, 130.798216254164, 129.851753350065, 128.212656986957, 132.248520025275, 128.380896279642, 135.638916015075, 134.568203772191, 129.390226467232, 127.095068507477, 130.622254993001, 132.269836447931, 132.480774636287, 133.727518859795, 132.486079090762, 129.168800956876, 131.586201747276, 124.685307004854, 129.25833804333, 131.799620238775, 131.427885024451, 130.109649220174, 133.598161979947, 131.923980712708, 127.400574891439, 132.746664458352, 132.030272061298, 128.727192714733, 132.256111406667, 128.531793924781, 132.945265293823, 132.305791035365, 129.336693164818, 128.424745467603, 130.479104572047, 131.106205520482, 134.566107560187, 133.026930585596, 131.932980698246, 136.374576075148, 130.248937786, 134.755064128229, 132.904141785022, 129.90434389585, 134.726517552731, 125.408574005701, 134.736331366389, 137.413354096265, 130.120668563392, 129.366987722084, 135.335839318734, 133.885495563067, 131.382802945986, 123.211235881437, 128.767656762233, 132.556358739612, 136.00378584569, 127.627062426429, 128.966754744588, 132.409727673514, 129.555956927293, 129.269066478053, 129.009967619438, 129.427147050104, 133.080878146378, 130.570116468185, 126.216803792982, 127.862274465287, 126.674131463951, 127.308075948659, 130.689330554332, 129.051524101022, 129.44132102136, 130.724434273751, 131.251156452601, 130.429993640992, 131.35761042122, 133.30931734752, 136.324231646985, 131.22099037331, 130.276401824332, 128.122377652453, 130.813798564792, 136.537052602318, 127.247823369386, 130.094954674318, 130.00904131888, 128.184340997438, 125.248637831832, 129.582645668453, 130.256087473635, 132.981612022683, 129.656577789436, 133.167281874766, 131.009973046621, 128.21728113506, 135.314925535378, 130.335640142483, 131.37551677088, 130.065975973095, 130.786384450855, 129.481426069541, 129.412039520925, 135.203778288029, 128.688123402163, 129.97945709434, 131.370633562587, 132.311011636116, 129.652155248254, 130.212185439718, 128.293005064264, 127.093698140927, 133.560420066919, 130.851158496734, 122.787885776006, 125.811612976629, 137.153470565154, 125.87088833292, 137.964008572473, 129.509618287294, 128.68595219905, 131.770489667696, 130.286903992763, 130.175014703797, 131.793406213167, 129.506578902159, 131.162256975675, 125.469861676926, 128.679962721074, 127.456117706056, 127.18172401608, 134.009635161772, 131.138932916235, 129.563337749311, 132.420105855109, 130.092435432557, 135.545950928036, 126.981729615639, 130.584794026474, 132.442695246705, 134.924753286317, 133.332315904418, 134.891579559361, 125.739619106573, 132.608379289692, 131.793967452237, 133.748548174132, 133.857600977688, 127.597270195388, 131.855716536591, 132.937271473461, 133.686217781952, 130.176051591134, 135.247460741825, 129.625786972324, 131.04173791236, 129.793789727817, 128.198008027146, 133.005653576391, 128.574071981242, 127.579145046862, 129.399130113916, 132.88028549141, 132.502893052845, 129.633186089572, 131.927602927218, 129.464710930923, 130.058866000637, 131.499753786709, 128.536965491259, 132.246681672678, 131.993466144437, 132.37787532151, 134.369160172703, 134.848616919891, 126.909044694035, 130.931961182479, 127.982869099603, 127.221438538564, 133.119900249705, 130.646513432921, 130.698683645679, 129.72718278669, 135.614594718831, 130.715741373468, 131.028549164901, 127.556135613676, 129.147919725946, 132.85488427358, 123.392052041319, 136.925787068525, 129.290634712308, 133.953747759233, 127.226727215138, 126.6359690672, 136.316092596509, 127.829485816186, 137.385982142147, 127.228157033416, 136.169970943249, 131.235563221889, 135.20406492247, 128.508725081673, 130.141265506642, 132.218124942079, 126.674023621921, 134.589199254947, 130.912825659863, 127.575183210766, 135.063112117033, 132.30867952751, 127.528970306876, 130.783116095657, 136.670984632293, 126.697387842215, 130.600324444732, 130.763714581664, 126.144136632243, 131.108506011997, 129.755055585257, 131.72831562519, 129.68979087689, 129.773074075477, 123.650876618586, 127.722598396845, 128.840028443977, 129.061064579885, 128.549728354328, 132.402337655052, 130.248343540937, 138.07964975023, 128.686632241137, 135.584980502414, 128.924388552417, 123.467635169018, 132.319828235455, 129.119436166904, 135.239988642766, 127.01778354659, 134.093805439782, 131.557299932575, 132.735448895907, 131.11468431388, 127.906444797739, 133.774453265251, 131.382661691559, 126.114616405713, 127.382540978942, 126.524578990203, 130.48963138203, 128.592839961917, 132.707614158658, 127.460710587727, 131.674236431499, 132.743920205581, 131.197148350024, 126.617996863595, 131.444456213307, 130.170045022246, 130.300456898721, 131.478435160149, 130.724930834668, 130.989838907378, 127.907412593195, 120.514133298788, 130.636190894317, 130.153648054668, 126.686838263542, 135.131061934261, 134.642367499614, 134.558849860408, 132.658302266767, 134.74311473843, 134.614120628451, 128.52179885005, 129.224191201566, 129.436587097391, 128.449612109411, 126.198785623863, 125.186603164957, 130.01933599287, 125.263859145119, 132.058636773135, 128.871518164677, 128.231700016051, 129.170783549668, 132.916149662252, 132.441152218873, 128.929531310466, 126.317788996114, 134.895825634762, 132.999682115395, 129.441684747069, 129.343871638386, 138.193130472311, 129.677638450011, 128.225244246976, 135.344452773282, 129.857932666184, 129.187581992974, 135.83648867569, 131.730971544202, 133.007386408619, 129.675948201235, 133.674891001909, 130.711854960688, 132.092538221121, 125.694936906944, 125.840780636416, 135.252043544455, 130.334020005362, 130.844214278942, 131.512400929252, 131.469514046935, 141.544249628553, 137.00021975741, 130.25225894849, 132.525058228428, 124.932177063052, 134.112775778046, 134.251201041958, 133.974960234794, 132.745002300876, 131.902006955297, 126.842228754782, 128.925192330226, 131.471802092939, 129.77000481239, 131.951699969585, 133.259491509922, 131.094248879489, 129.618537108577, 130.643303697757, 130.267227450554, 133.025954084916, 125.468086639802, 132.430240592224, 132.248883177633, 127.133771027839, 125.344135632553, 130.722700474006, 125.411401680656, 132.181505750849, 127.406152583498, 131.428996892331, 130.662187209542, 130.591666885806, 132.031606384437, 131.444254402583, 131.972645780197, 131.421889173426, 135.208920655768, 125.926315583361, 123.628020028007, 131.522394239105, 131.236368655638, 131.602194503902, 125.00894518419, 123.922220788317, 125.488707584133, 130.473345114278, 129.700526857071, 130.933117861552, 129.991837798102, 127.821698736001, 130.046202379931, 131.035308455021, 127.233207545898, 134.129727025546, 125.46775582182, 134.462505978179, 128.14927893222, 133.997824028449, 135.263848248544, 130.617011339926, 131.947028743763, 134.822544662009, 133.541010417551, 135.039758661607, 122.849620185267, 125.737547075025, 133.23942004761, 128.233452002474, 129.132830300667, 134.097781477861, 129.12032292184, 128.780079459168, 130.477405670641, 131.637644530574, 128.28126136541, 127.574412181996, 129.895779608449, 131.79201459337, 132.719095860628, 129.286420766932, 129.606244657835, 132.844422489674, 131.748031939939, 131.368838118073, 132.934001411003, 135.669358136281, 128.047626131921, 135.473693522336, 133.374654940411, 137.981668199776, 133.972206677176, 134.794313610347, 127.858112541984, 131.961131231339, 128.979451782187, 129.388365455697, 127.651659537092, 130.742170091821, 129.679473734113, 131.24280845165, 131.555836470493, 129.40933957892, 135.801716511771, 132.371328605083, 129.075388619146, 129.144433924635, 132.336840299323, 129.275178437542, 126.062603111028, 130.988125605979, 124.418841339228, 135.814641425003, 129.527713798305, 129.293397304727, 130.842822017827, 134.827680455234, 130.763759692671, 130.283314897253, 129.664977413805, 131.573004983344, 134.449826112309, 129.9646822788, 128.911148401725, 128.789027754335, 128.543594176288, 128.825887661842, 132.683871376111, 130.879666348599, 133.117263108271, 133.834403405202, 131.882075709108, 129.849381371238, 133.617590730404, 137.10030959443, 126.746995104009, 127.402239907524, 131.973066433202, 132.978055458048, 132.806854125587, 128.052038821782, 132.403932660728, 129.562683832068, 131.117377321394, 131.635706744305, 135.461549285609, 135.543431174416, 128.025985112551, 131.383316728152, 130.69438848706, 129.437612319808, 129.612819087142, 129.624740484313, 124.938962693133, 131.258164842418, 130.776765571752, 132.907608102197, 128.989852177567, 133.985101465395, 134.440856220169, 131.92521344642, 126.404779278557, 132.289375640298, 132.10319382548, 129.529616164215, 136.018470206337, 132.918210365163, 131.216852954565, 120.910552168127, 129.91548199651, 134.591968592183, 126.495531858616, 128.676116323154, 124.691803682737, 125.819196736329, 138.185203805944, 133.021190444351, 131.787487458347, 132.525803413011, 131.075799923522, 132.563658179441, 132.265363314724, 130.021118699309, 134.615964277942, 132.737539571894, 132.932388891033, 129.294586749345, 130.775948830049, 127.29189225499, 130.640770909212, 129.692074946219, 130.459094758928, 133.959877185689, 131.335799975428, 128.141522218958, 130.334049011099, 128.963153674311, 133.918983306363, 130.264403470913, 127.807996027825, 126.013362430628, 134.191702294266, 129.67658505914, 135.796909234875, 131.433717400128, 128.093610007086, 133.283736394888, 126.80649577084, 136.351139582983, 134.302429894849, 132.253773354216, 126.799951898458, 129.786016124354, 126.831562245962, 133.640387186664, 130.369811537102, 131.467865857838, 133.040430715596, 133.587634641998, 121.716236459929, 135.05407762172, 130.814418951766, 131.777117448596, 129.043068254258, 129.32683129986, 131.667894334047, 130.152177068151, 134.863848945135, 132.204070382799, 132.044603003139, 129.125522575004, 131.013791248998, 127.809137495487, 127.528460368575, 130.131398928574, 130.106748065522, 131.301870902659, 124.371117641515, 133.154222084752, 134.969150547834, 131.322645032184, 133.476622482653, 132.41736637486, 131.138713666161, 133.805068303998, 131.756316332123, 132.36226595809, 127.700226237252, 127.025472061306, 129.55895919172, 130.788814445648, 126.936353044013, 130.57786265738, 130.07763859397, 128.188448919816, 127.08785063027, 126.007571716206, 134.318566702919, 128.058359637549, 131.602917321489, 133.573736078467, 128.242400502963, 133.276465133633, 132.617365487571, 132.641657575244, 130.738588437895, 133.502522532821, 134.308125087913, 127.307092787068, 133.847559554239, 135.873528298071, 128.596748303, 127.094966933978, 130.363798200615, 131.179451224783, 132.441936106393, 131.787425634412, 127.554930673755, 129.456425208266, 129.35476401966, 130.11223562726, 127.801601655999, 128.922071443327, 127.377495324202, 130.526098938048, 135.754756026387, 133.188881637465, 129.903601846412, 132.222788168069, 131.675680669046, 131.212925684825, 127.900917864124, 139.746205336364, 132.829431645658, 128.737592897436, 131.520412276226, 133.442109686297, 133.509592462135, 128.262519098395, 130.815647457716, 132.829099748954, 128.296213404135, 130.180392411674, 130.833254827907, 131.420767714236, 132.673974216677, 127.18813311801, 133.194515270846, 132.723427740482, 129.523968932573, 131.533825504711, 133.283293205458, 124.010721559417, 130.618043345675, 128.936880530606, 129.716728950326, 132.963046236243, 129.338846133591, 130.845508509136, 133.809366250244, 130.59486265762, 132.713746232788, 128.102553949618, 129.803730998042, 130.611708543169, 131.281096141614, 132.925423434438, 131.405492722074, 125.186444207584, 132.528305686184, 122.811376269708, 125.774609433883, 130.16576074148, 132.88695411704, 130.213906524982, 128.564852246899, 122.929665759696, 130.303736915891, 132.894385749838, 132.467008343903, 133.07720117902, 129.306573640085, 127.993920035087, 131.219333833649, 136.301728810726, 133.453989054276, 128.298877705318, 132.567800468161, 126.300515439116, 129.327719979752, 127.015656032335, 132.096928765233, 132.901110766963, 132.874377929243, 126.653957431823, 131.423251290703, 125.837485401971, 130.747424217457, 132.524570241534, 127.754338667932, 136.269716312937, 130.114878753949, 126.084341784517, 135.559276521967, 128.692282772909, 127.839979330476, 133.482474205904, 128.102107547188, 135.839486973804, 128.642289629904, 130.752895221471, 137.202389653441, 133.127425694407, 127.087909521985, 139.220333408685, 132.343789126252, 125.890161592753, 131.797038691859, 134.276241971871, 129.080549898591, 134.582699389188, 133.206942063365, 133.50533863958, 131.652586100591, 131.281820784953, 129.913039145685, 130.873701899538, 134.487690301196, 127.413563426798, 128.860402909829, 130.225015908643, 130.008386139545, 129.829712405789, 124.904915420122, 130.082144016936, 131.627863874174, 133.211169344204, 132.841555925927, 131.345373494426, 135.954847628822, 128.701509568979, 134.847194589706, 133.090244301235, 134.351777541482, 125.376563835366, 134.743059141487, 133.474616797175, 131.312399817613, 129.460816585565, 136.606679642521, 132.687357758151, 132.005076431594, 132.049770058689, 131.449294731966, 131.465852277062, 125.793864577932, 130.443503902621, 133.599322710436, 134.538185529478, 132.147129257847, 132.66739202943, 134.167575603724, 130.005078418005, 127.562415600523, 133.077808936048, 129.714999669544, 134.606257628103, 128.833240659866, 126.719278372239, 129.058964849436, 134.092513285519, 134.112553082524, 129.884473581876, 128.352386047318, 134.179571858411, 129.165952152566, 129.45784945127, 125.321503375335, 125.621025623515, 131.979337993594, 130.638365310666, 130.889992754668, 131.839967689761, 129.253545948416, 140.706514106046, 128.586466082336, 131.920636520903, 133.654805775186, 131.932429909819, 128.970354543488, 130.752612396577, 130.611600269294, 133.417777610801, 129.137814131563, 127.253223306892, 131.399841757843, 129.727427089445, 129.882372217602, 130.499377791176, 128.799133540643, 125.295994299714, 128.663277754233, 129.60601577151, 134.181668784428, 129.01261336003, 130.17754686018, 130.080754427025, 129.359324003016, 134.006511037102, 134.570687857674, 124.610974819746, 128.314264573549, 131.911477477373, 129.903572468054, 131.261706743937, 130.257981099559, 126.542398923856, 135.845227919225, 129.738107726991, 133.329004505192, 128.58743121105, 134.386295009502, 132.317832728469, 129.355479376948, 128.23842025961, 136.897253344785, 135.35028600386, 130.21740057144, 127.446079888185, 130.364204078356, 134.935793699174, 131.31795735589, 133.842402886541, 131.574070501177, 135.637724976183, 131.178828129377, 129.329768105416, 132.380148103874, 128.377133656036, 135.07096370638, 127.223159648268, 128.34882694132, 133.868397707157, 129.598033117865, 127.454062741153, 132.828260383102, 131.896409773255, 131.338632902042, 135.080304882796, 133.128442755564, 130.843627672786, 131.270400716409, 137.51779911806, 131.492553256002, 132.69118588683, 130.585553815759, 128.465783801016, 125.567223591374, 132.669800292443, 127.094426660738, 125.253529957112, 130.928113525471, 132.714992873934, 131.876885385885, 130.415793846381, 125.636296461081, 131.36999050824, 131.479921580899, 129.393205295777, 131.003052484091, 125.037723612659, 131.507759986533, 130.51240444263, 133.376562097334, 131.997749636876, 136.501855009792, 133.125586853263, 130.952248046254, 127.517553172939, 129.324561544258, 133.187134178819, 134.828336059241, 125.582190308944, 132.728855232902, 125.539191990213, 128.4673424774, 125.424988383176, 133.5720919919, 128.283772226952, 133.026542316682, 132.520306459349, 132.118900833559, 134.380204328236, 132.741800483725, 130.264233622964, 130.541934111963, 128.335578632603, 136.667789628436, 134.175211377512, 133.7609505108, 129.174442853801, 132.246242267812, 133.456326374996, 126.575633724759, 133.06320382873, 134.813929450996, 132.152803384866, 131.75149586352, 132.447870693233, 131.232227854251, 127.853659912855, 134.387374414997, 130.716274803286, 131.121873706719, 129.712123462296, 130.511983122722, 133.425980804045, 133.37699564495, 127.645172206355, 127.774828956568, 131.067341096304, 136.305524964, 134.719971693992, 129.796327623604, 132.894933350546, 126.787404050417, 132.987767115284, 134.591551550584, 127.139166317297, 130.751103972154, 131.321049330733, 129.575180645973, 135.275484856066, 131.09196812453, 131.780653055053, 133.352758273685, 132.296834858682, 134.731000982862, 131.268499118241, 130.41619307204, 130.07319515243, 131.070677323681, 132.551807632378, 131.56047069645, 133.68945455259, 130.734761987082, 135.473538826788, 128.983087958798, 132.527636365206, 131.490422097732, 130.426924117231, 132.743333106456, 139.479703845487, 130.227886413074, 128.574772982157, 131.529308408312, 128.456065694405, 133.47914316322, 131.605546781713, 130.566978074444, 134.261148120236, 129.904056775518, 131.745670367723, 136.043994741126, 130.465224028376, 128.385454243676, 130.57556622285, 131.197691855892, 135.381499221885, 127.736684832351, 137.732762222256, 133.273756784364, 129.467599926128, 131.203101400209, 130.136251645395, 127.456768158101, 133.428355195435, 134.563005198468, 131.058543121015, 138.225743701347, 130.779129005351, 133.028950449934, 129.558368237449, 128.454526337038, 133.992643384805, 127.817288737225, 130.4444505974, 130.616558321382, 128.986933371841, 132.856963928492, 134.340874727477, 127.695308017018, 131.241259501294, 130.333003700513, 134.114818410007, 131.302929861616, 128.692403687105, 133.792543714269, 125.95292999551, 126.280539522226, 127.959357814219, 132.622584611314, 132.287085659888, 130.265966011421, 128.323643242399, 131.289893828968, 128.22064788769, 133.005688647774, 133.863118970576, 132.552366847133, 128.10344248079, 129.783543684571, 130.823418530196, 125.296965097259, 125.837836264127, 137.641624152732, 130.453147426148, 131.156185073171, 126.241889948089, 130.83877839549, 133.678273014567, 127.775450732481, 130.033149696757, 128.733408835436]];
