# Supplementary material for: Hypothetical Outcome Plots Outperform Error Bars and Violin Plots for Inferences about Reliability of Variable Ordering
Source: PLoS One. 2015 Nov 16;10(11):e0142444. doi: 10.1371/journal.pone.0142444 (PMC4646698; doi:10.1371/journal.pone.0142444)
Supplement: S4 File — All experiment interface and visualization stimuli code is available as a zipped file. (ZIP) [file pone.0142444.s004.zip › experiment_code/data/one/91.csv]

	sample_num	task1	task2	task3	task4
1	1	670.741692851702	546.852961999676	347.332788410692	134.385671461535
2	2	669.095349958541	490.496017121526	322.401448211889	127.255557657003
3	3	669.964376571959	482.279753697384	369.534285289155	133.236979510823
4	4	668.229975348886	511.09899269288	325.982133331836	131.47948184382
5	5	669.948288115449	540.569180239295	352.968411482989	129.912428332751
6	6	671.646689148319	529.783941887091	356.897966348022	130.020006123377
7	7	674.211127006329	518.667096819776	369.373103488763	129.616812567218
8	8	674.358299154946	528.521175337617	315.207497260323	130.401849149779
9	9	672.461024617943	528.80837725875	350.618320806463	129.298510262149
10	10	675.008648987077	529.561980307493	348.468136295166	129.819449301423
11	11	669.706341326233	516.739499610685	335.554825250717	130.426869026351
12	12	675.83999895479	542.843684723916	333.69766031569	129.848718228711
13	13	672.684736968747	505.371471275221	320.052903884781	128.499779148584
14	14	672.239072229019	526.694212226203	366.149583654774	132.43257135375
15	15	666.534550442806	532.134745676457	349.756285612775	127.360467724804
16	16	674.081045911541	549.141488244041	328.365232590815	130.914144516305
17	17	669.800955385285	514.080453686275	326.529429840238	132.896750201705
18	18	669.633658279844	550.651225711768	310.11101192025	128.139879926117
19	19	671.235631603059	507.74212895614	361.63117081678	130.449085965718
20	20	671.495915000415	542.591225277425	352.587410155993	131.223198326688
21	21	673.820480534097	521.09683831994	364.923285199334	131.255096629719
22	22	672.827270407217	517.009912512403	350.296551269744	133.673931333704
23	23	675.993146338691	517.789266606106	341.189867516877	126.888236476098
24	24	675.545888583201	523.945748880827	329.813602059959	137.516124212669
25	25	674.143457070041	495.547356340478	376.718076249553	129.981004674974
26	26	667.774735197899	524.788655847867	322.179987525171	129.810903307229
27	27	671.096544249638	511.99340016298	366.055967655127	130.863510981693
28	28	673.040144229252	520.911396431634	343.320537293998	132.672715297793
29	29	672.391122578049	517.268072603476	363.056161557748	133.518060737606
30	30	674.238176755688	528.511416288228	357.79244784552	134.198968677979
31	31	672.971915776757	509.069284119597	353.65216035234	130.142479789796
32	32	673.80004372616	527.562090204751	352.813409291426	129.674720062812
33	33	670.668916139502	526.11789130125	343.535722088874	131.525007128992
34	34	670.734088938269	527.429861908605	339.59294512066	135.03319876049
35	35	670.679222234163	536.965618297322	324.157862663486	132.52326458027
36	36	671.254412103126	553.16023255695	318.441790322068	127.899120166814
37	37	666.823388297713	548.068265972613	362.048427922036	132.518342425384
38	38	672.645109395869	525.351518519324	360.394507091153	131.351457079211
39	39	675.353475372106	539.650510512065	351.487727343822	130.573982612015
40	40	676.972908115695	526.967233883783	352.034854500875	129.193127600447
41	41	677.835480634745	513.768908599794	349.276878138384	129.956079258834
42	42	666.732132497495	515.208658158245	327.576039269116	128.181559820214
43	43	674.831477330665	525.269070365655	364.935056666836	129.566809014981
44	44	670.689874118115	502.663260357052	314.857276351804	134.029172317561
45	45	667.500878650894	507.788201345846	340.177435706757	131.530012496772
46	46	672.796453933093	524.031806333627	332.689277228653	136.003710123741
47	47	663.423070649299	514.16229315301	333.648512675324	130.182639217462
48	48	675.400725213272	514.43251978245	371.181556284606	131.188800443631
49	49	673.600619885254	524.88185676701	345.056422222629	136.088058848198
50	50	672.720246171005	501.656443056854	370.355027675216	133.623754245107
51	51	673.380525881685	523.046028165134	333.398621630363	125.740197913053
52	52	667.334394237838	529.163030158265	377.286992397482	130.456340079053
53	53	670.006861640866	542.105984956071	363.827220650716	126.384898783585
54	54	672.33638964505	504.585556807394	340.144701101559	138.42280451636
55	55	670.429992740837	505.493452714279	356.095304218714	128.37426399481
56	56	672.071166510773	541.660138001252	347.080473303778	128.654084008202
57	57	672.124989000173	529.987667216155	369.738566014359	127.577893109787
58	58	672.911576305112	503.485310521767	336.425093013395	129.397514111241
59	59	668.531217805727	530.732826468824	340.537595207266	127.414673413869
60	60	675.624647456804	536.628203769238	356.613442225852	134.738807825392
61	61	675.225089676665	519.78534962077	322.653880184247	135.344019835106
62	62	673.767122640739	505.307328606993	311.543876539109	129.731943502956
63	63	672.475438629313	536.846006604326	315.281136483858	129.83490022611
64	64	672.188153013606	544.131936598817	318.954827415008	131.56971756826
65	65	669.815234870924	530.439439070833	342.10482157717	129.465452444503
66	66	673.819505664615	511.584498799492	356.791738413039	133.481840354716
67	67	674.604939140512	527.923792907471	339.85525991261	131.931788683578
68	68	673.459971913616	527.938748426856	306.082437828497	130.6813553971
69	69	668.278076623819	538.670732638977	337.030256083026	129.641617520639
70	70	669.961605563348	498.228368660394	373.054976317153	129.084050798325
71	71	674.905592843139	545.342914069946	390.320648810471	131.732811551693
72	72	675.242239801672	548.492823795	340.923072049522	131.320598190008
73	73	672.53141608384	518.161163603448	338.252152335444	130.959871466881
74	74	670.999353028899	540.500004578923	320.339532605202	129.307550552775
75	75	668.056182210135	536.322938775954	344.854577684878	131.62118022691
76	76	671.88923184469	522.715193783514	321.425499375926	127.46363284551
77	77	669.705286661191	517.593289199595	317.578996943189	130.782639252467
78	78	673.999868637753	507.123440324912	332.66687371529	131.08344911264
79	79	672.740392303412	509.679300704137	363.65685734084	132.778257386101
80	80	669.315827233166	483.19024956577	350.457047618766	135.229340516627
81	81	672.14306897191	520.930132597906	351.558855105963	127.107458216257
82	82	671.392650087008	543.300362814941	366.145027321545	127.10299404732
83	83	669.464280705776	547.484489549333	352.39841116138	136.550549251063
84	84	674.99135943093	519.041423267931	350.303640628836	130.561038175313
85	85	671.84606968036	528.988840277534	340.051394987896	132.884306772319
86	86	671.753278200136	553.809337804967	343.076191895409	131.319520253054
87	87	675.164417737037	548.624041352585	366.212384089547	128.803823223429
88	88	667.53350819095	526.77358942339	339.575336297707	124.487265236382
89	89	672.417054761614	498.036685472522	392.067837970231	132.560270431665
90	90	667.828331515896	525.329896675816	323.694936515927	126.687761367254
91	91	670.870132277061	529.455699359351	370.694117087676	135.665518708831
92	92	671.517684803492	514.254309147779	352.315968811887	131.464896172601
93	93	672.642701994558	507.183972855609	340.172969185371	136.138328854522
94	94	670.736251438253	495.555814603866	348.166292286979	128.580594308614
95	95	671.035957316522	507.154870403641	353.97050881064	128.984950777779
96	96	670.142419963758	553.025667866067	358.605714629471	128.473267328537
97	97	674.129256478771	522.96698529719	335.558045971323	139.544169310966
98	98	673.409155655889	531.668439893724	331.18869972732	133.395766006114
99	99	677.887531113809	535.324874814484	327.502032904559	127.206918517725
100	100	669.542429683603	537.90298445129	325.164514165883	136.535900326151
101	101	675.230751761967	545.111012265859	325.659256321736	133.017340011489
102	102	670.992281843481	542.7010921948	331.864959556495	129.655108269868
103	103	674.411281020429	544.043179025711	343.944888703479	135.281616218592
104	104	673.248282047921	555.869757655965	351.687875942378	134.848358972276
105	105	667.585236465056	501.289800952231	321.710130518498	128.874659544607
106	106	676.449469060177	524.631259073262	342.444712024058	129.269258371849
107	107	674.002377266793	521.251893826293	329.188647626731	124.465323937534
108	108	668.9015297141	498.517564938403	350.9479211035	130.550178531188
109	109	675.330713741858	508.853974980987	361.822246008986	129.534840694224
110	110	669.813957361358	506.319880946428	382.48157210954	129.447428611113
111	111	666.523317077154	497.887354586504	352.94196067125	131.087523657374
112	112	671.653370002981	500.206375372319	326.510287353607	123.698144229017
113	113	672.917173380418	524.726905476086	321.782207138935	134.941702981165
114	114	671.332658135347	552.316696760673	340.591098294394	131.997469950878
115	115	666.900929938348	527.030948627124	322.547905872445	130.360348136918
116	116	672.430288055004	527.279046485852	401.281821734967	126.569591387235
117	117	674.784334101299	534.38971441609	354.822501703414	133.064660416611
118	118	675.546081880977	522.844689304336	324.461027224364	135.405116952228
119	119	670.382704773713	511.897095286442	359.098954301119	129.410465419697
120	120	675.997338370289	506.65685741883	359.623898612683	131.696916389307
121	121	670.328364036728	546.027921607534	354.270190723481	133.559168290316
122	122	672.963497613645	526.311392946125	351.472271428432	134.45099672774
123	123	671.057690892524	528.217621175975	343.753408096277	134.735419839408
124	124	672.608751004037	558.781969560142	326.561108281083	131.933935768756
125	125	675.608953641319	522.215694337311	357.62922704457	130.158808315208
126	126	675.313025705035	540.370230303604	379.567697400764	131.207118572019
127	127	672.259050443591	535.164309465509	323.598428381669	130.372385929227
128	128	672.786616893351	498.63313612125	335.65776213475	133.164502680855
129	129	670.427003513848	511.443996669783	322.229155222282	135.362260725718
130	130	674.308881636123	521.782312524093	364.027208094329	131.845019444088
131	131	673.138899151074	528.55082320467	323.576263555582	131.045904030683
132	132	672.038160474541	499.336970859303	317.139962603217	137.332423247528
133	133	669.321002888428	512.513944715806	342.114142857998	132.214756289066
134	134	673.22534985015	529.625395462909	340.157273686819	137.63917911987
135	135	669.846355061459	555.713605145127	362.645726355067	134.281543912708
136	136	677.624277681956	528.722499584383	343.287226320107	133.470808496581
137	137	671.801550868122	508.078786131941	349.109065810239	129.071997828183
138	138	668.896678480303	519.087127660859	313.298810269295	128.518217699074
139	139	672.159984067292	514.452106621675	349.621557583813	131.151542816466
140	140	672.361403586654	518.272107993738	353.277970576013	125.039520301482
141	141	672.55420242894	526.554259618174	360.581310316455	131.181283283979
142	142	665.326937985074	517.666598450406	315.300100426566	128.349807143974
143	143	671.621984652447	500.688768249688	331.586959517801	127.927652047261
144	144	671.01889903922	538.663883270896	351.690014168214	129.137974580672
145	145	668.977576758525	535.743783486803	334.708101060982	128.92183421485
146	146	675.831447963542	547.484504214838	341.917208705039	136.214533926808
147	147	668.463001054282	533.650346253804	361.573379304919	128.77396705081
148	148	674.927261953806	520.698338587152	335.102600694992	131.620313254207
149	149	670.562053376955	529.921596024307	348.834033363623	131.509691382914
150	150	667.418389440071	532.727633386946	317.368436308927	128.732691011731
151	151	673.15269209083	554.140178879216	336.632611517164	130.865897413163
152	152	669.898835832708	497.170006574816	340.543854185767	129.579532100165
153	153	673.561241227622	528.194205288543	338.405136439608	128.732815102667
154	154	671.900256699537	553.732255092682	359.082810416964	130.437176221028
155	155	669.698481870045	572.858603684303	384.9027565646	133.943533570389
156	156	678.634751697525	514.747000409594	369.868731129527	129.76059354721
157	157	670.800669964056	531.355674069781	324.131883415938	129.986103462173
158	158	677.93885070496	513.512409826449	331.713620861726	123.611526722937
159	159	675.777730207415	512.917492676838	331.231620735957	138.675964987048
160	160	674.696810451829	574.459121829203	370.204450201857	131.851746727923
161	161	674.98697407115	553.256073094535	376.119451987771	129.321502604266
162	162	671.215818904227	503.886636723239	379.58569217851	133.176845029277
163	163	674.433739672344	509.526305335393	336.158333269425	134.369516620684
164	164	675.050595077906	530.975174291593	359.204493461686	130.777597138508
165	165	671.43974862457	515.043417215502	353.754729863394	130.208420817489
166	166	676.239850940224	536.455942667966	343.735435482991	136.345966337502
167	167	674.81072433568	534.917055613644	327.974926253114	133.601780119603
168	168	673.26114823903	544.87902094042	323.562306419596	133.863918014143
169	169	671.659160288856	558.142807125342	334.411650055697	130.314569031413
170	170	669.574380926908	520.286511439316	345.562565521443	130.243689224923
171	171	671.047552728953	554.281415066577	353.002165079606	126.445418702024
172	172	670.698515300251	505.87077139222	326.031697560639	127.484855657479
173	173	669.640917891967	522.690307965742	330.375798781438	132.423621190935
174	174	673.280398294584	533.927484980615	324.734936853119	132.102559977515
175	175	669.679269798589	502.877279022686	320.817569743128	130.002742336783
176	176	671.28072061837	553.772081041229	361.663902897114	132.605383526769
177	177	673.802566780822	510.103881266649	344.160348539526	134.883080150292
178	178	663.965840235219	532.087676867818	331.415927569314	130.78343096846
179	179	672.121545355615	490.528124040392	327.651618515807	131.378769280076
180	180	671.739718056905	555.278276416874	350.12171407245	128.61844976964
181	181	673.306069325804	544.968593593906	380.504051852905	129.745812495401
182	182	674.723502992172	513.917945302156	326.150579140435	132.569744712394
183	183	675.45286026828	534.253497830943	326.698341462719	126.878785277708
184	184	674.418052014798	515.836610243168	334.494455490802	132.68237932399
185	185	672.681826118491	474.394176212455	319.058342763984	125.572718707932
186	186	672.264582581901	517.040812634566	330.237019541258	134.430898293568
187	187	664.478500228259	552.25639779398	324.538642831776	130.999928384332
188	188	672.179505620936	526.885287441671	358.831619261282	130.347855797793
189	189	663.511663947176	519.821593693704	377.104739311509	128.936386069074
190	190	674.451636326032	514.465399967144	342.005535462904	132.723168359218
191	191	677.771923871653	505.064053094805	346.734517776247	135.421663446195
192	192	662.990691299789	528.225350782845	328.087796237413	131.470099543959
193	193	678.002535180801	528.453423450017	346.383876137692	131.302307006703
194	194	671.692434679197	510.288884964065	353.174925579996	138.180927746452
195	195	672.998587797665	534.021431917091	329.469599401737	132.773614785246
196	196	669.590543220251	538.210007806905	333.361436599866	132.644145843945
197	197	665.107775978984	531.359057039082	333.289322063871	125.986924938693
198	198	672.310669535557	505.848802808519	339.197539965072	130.479946184041
199	199	674.803218484539	520.281877733241	339.047159284812	128.206722576854
200	200	674.106079250857	531.770698854694	344.470114162381	131.934978432104
201	201	670.394769963863	508.398725873126	327.829101902622	132.239918983733
202	202	667.460661992225	579.164778735254	343.344194176549	135.270143234031
203	203	672.924321650999	524.510234338211	333.633602701802	129.660797983823
204	204	676.356508894867	460.742237886682	323.587634706148	128.779772543894
205	205	670.99887271143	515.14503612432	364.931452909965	126.55943731268
206	206	668.693419808917	550.24511587892	330.477040884679	129.737500340509
207	207	676.058612789322	530.572461265273	345.599132333662	133.747609511508
208	208	672.892341048095	509.622364808225	350.207295857605	134.951538541639
209	209	677.188457615797	537.815740811064	335.856102775714	135.549626500797
210	210	673.489316818848	561.263200631044	345.84435668341	134.410067272268
211	211	679.615355555365	511.239904985998	360.004197394088	123.990770291742
212	212	663.467929996953	522.238473452829	348.010051542578	127.315775957707
213	213	674.256588951775	526.892157579962	369.230556891075	133.538011137502
214	214	674.932172000398	520.553770348022	332.501087856264	132.830317186186
215	215	671.825775518386	533.407947879003	347.414316954855	128.2393541139
216	216	676.219812532698	520.058988286156	336.11552629495	129.053363283003
217	217	676.450281812915	546.860697225911	364.026466335954	130.111268164316
218	218	667.366833921181	552.676900623263	348.31269037922	132.48253127681
219	219	666.970494088289	547.676029854037	337.823647958501	129.3267873911
220	220	672.687427508084	523.981731516669	351.233848210983	131.234305219794
221	221	672.108310988604	487.368218026495	348.671258332754	125.24165380493
222	222	666.775190650397	504.097160535277	355.495282867725	127.831764572876
223	223	671.074380580104	524.880568211378	317.231551675176	133.794073174653
224	224	670.188190463829	505.08731868682	314.919329686102	127.793681639437
225	225	670.5524760231	536.378754372471	307.62894133763	132.013201512367
226	226	678.856381516792	528.995854035128	400.033129540617	129.57162395401
227	227	673.019298407044	550.988097913547	372.481974470966	124.81181067836
228	228	674.99128886695	509.122896214199	338.213647882303	130.664485401661
229	229	672.177450591925	524.203371582272	328.208910664111	131.847026378116
230	230	670.426815704329	516.586174723661	372.713432935504	128.074245029942
231	231	670.80282278281	506.418592720754	338.223378560176	128.645498197492
232	232	670.648119519186	504.246332018136	339.155943345146	130.19473914049
233	233	670.7709939128	521.119502268456	349.283383013535	132.981872809861
234	234	672.528383544417	535.992691444501	343.365962424115	129.131368233482
235	235	670.973661568437	519.066418169224	359.759919105265	126.994300577957
236	236	667.961261827329	530.621554082192	320.836987211114	132.198760332195
237	237	673.924954760407	540.919455842068	327.22661577718	129.322706164759
238	238	670.163632388153	527.157947798024	354.315768265715	133.477914844142
239	239	672.681755948856	529.880078945233	375.260415363837	133.641492822779
240	240	677.344494740745	528.3931300186	344.824226445432	128.968818568054
241	241	664.709996977538	527.006828500787	322.462461170248	124.624253746312
242	242	673.827546895227	522.360525334897	347.083465899155	133.398080924228
243	243	665.089842490566	525.530406622073	349.826183395546	132.38912366886
244	244	671.691262244882	536.289997841889	333.160694207833	132.325770690353
245	245	670.22525124512	530.924345306553	326.688106715901	134.050319558576
246	246	671.969355266252	512.000920687983	364.595482536774	127.990934591079
247	247	666.750562181188	506.084636053044	358.537972588968	129.180412952844
248	248	668.679177250583	547.936851510153	359.211037098965	127.780499820846
249	249	676.254906409151	538.373721217361	347.583791966075	130.137937021789
250	250	676.359143449325	525.647606934987	327.68325452706	133.758957819252
251	251	671.37863524137	518.742959593917	333.403135826932	131.124813438141
252	252	677.314400236959	508.149810158569	317.631443548172	129.197796719783
253	253	672.308564328925	537.727662428333	333.334997510906	134.759448539355
254	254	669.355646709247	511.900341627963	324.369571592925	135.320339376627
255	255	669.256483247078	561.665089859114	376.106599155897	131.52554091939
256	256	667.741210360898	509.606109475197	327.638159209081	132.023964353608
257	257	674.280851831096	519.032999340251	346.072843027913	130.900131677841
258	258	677.373790289688	510.2413878492	347.347216996886	128.114291919061
259	259	669.206383153841	547.199015386773	329.517650851485	123.290215680868
260	260	675.232937357502	550.055858183344	327.930934341141	128.395624525478
261	261	671.522333789572	522.108861916421	347.404373102633	125.249286970896
262	262	673.550598628379	511.866512757218	344.365633954035	133.94726185516
263	263	672.873670342383	518.217616036857	354.849842126739	132.418765512057
264	264	673.131516204043	539.388178331235	322.964868031108	128.003023471464
265	265	671.136383679602	545.122156794997	328.507623715117	130.058611777748
266	266	673.900342682317	522.993611388368	359.162790038807	134.694327106947
267	267	670.937222968449	497.526004301652	333.354965458713	137.982352254683
268	268	676.41020293622	531.999651030592	327.519105174089	134.176805104629
269	269	673.624272046961	505.09367198101	348.014130079869	136.82382054281
270	270	671.431093222584	513.57325576147	344.484152693694	135.150535407769
271	271	675.312380602497	526.129876347811	344.35002540206	134.399368753075
272	272	666.584289841233	514.047875881998	338.482791064477	133.647965078922
273	273	670.27425737642	517.729672035619	351.560156338862	135.785337031247
274	274	665.527720914894	510.137595803441	353.225736080009	128.064879129878
275	275	669.200807808946	498.070072685393	350.018159086386	130.701276480085
276	276	668.021227117065	503.793762276366	346.455256133716	125.79675694678
277	277	672.444872844652	547.362544348747	333.281134138541	131.347935153439
278	278	677.953630009019	505.666908396641	325.782455469086	133.326380238861
279	279	671.911961899827	498.648723726988	351.890205760593	130.111599099014
280	280	672.796466008039	478.603790604012	343.235914081866	132.815555989847
281	281	670.409611528616	538.636118764158	358.764623380574	129.503646811363
282	282	673.046637875625	508.592413259495	339.466263495565	132.587723829619
283	283	672.897648889722	524.0028124213	336.17766387741	129.426213415122
284	284	674.609250889739	512.218540656994	359.501240694901	128.362896409221
285	285	673.675517835049	546.925418557914	356.520022804154	126.008994422054
286	286	668.428092560681	541.137850510159	366.328464797229	132.103889704466
287	287	668.964176486641	530.571038832119	352.09669873111	126.311437163895
288	288	669.938336107218	509.004369062783	362.605848796619	127.54058140985
289	289	678.488140499549	515.972546896632	349.72538916465	133.960773781277
290	290	669.273628466832	538.416148581499	329.170082793587	134.048718469307
291	291	664.486212831113	491.180305108951	341.726288051334	128.724080608941
292	292	675.19418538349	546.131084832926	339.656344542232	131.128800583335
293	293	670.760845508343	511.085888111802	322.868759957322	131.07873880905
294	294	671.88477529132	524.809315117711	342.082481785063	130.99651959067
295	295	669.754405855674	511.915125444445	336.807973184193	126.845242154324
296	296	673.730367171106	511.383452945045	326.205695228983	126.754503466575
297	297	674.216417156433	535.390125446024	343.413233463839	132.076281247466
298	298	673.202206005145	501.981557616761	323.848319324669	131.252285571829
299	299	677.362648753012	518.733575637098	325.535446807884	129.357772760156
300	300	669.982451249547	529.551318701894	340.491820088923	126.941197090185
301	301	672.049202298148	486.432276097252	323.555261923804	130.248240545728
302	302	670.983257223592	535.473637365179	318.086276722476	133.861193492156
303	303	673.619779816398	514.04171955034	333.786361601546	127.746503471123
304	304	673.685406952146	528.365884933564	338.567152322185	132.792973884998
305	305	673.40149116458	489.881986162406	352.722926102287	132.810502960862
306	306	670.538232728537	500.555545023823	342.476205448082	132.117101861335
307	307	671.851052411766	541.005241790037	318.511076882759	132.453608744799
308	308	670.851820809203	511.232038060062	328.222626559852	129.470583702386
309	309	666.789474977937	509.469305702855	312.03997624271	131.671533583443
310	310	671.485883731899	513.647539037852	359.31471242378	130.022333017044
311	311	672.044801523155	529.232877778132	344.146955460976	128.459338188462
312	312	673.960689120808	527.064124623556	329.881384114018	129.15288791968
313	313	667.301138982136	535.663699465409	312.075595435582	132.825835004324
314	314	670.946897379027	539.754748229719	351.180199546156	136.226949287142
315	315	681.241471674108	522.669271213949	328.803044303228	133.909612239427
316	316	676.446357034716	538.626804005468	326.505600702087	128.485840980735
317	317	670.616947148454	542.06836815133	329.330154091539	130.059345845655
318	318	671.111998409482	498.779834221655	343.206816284709	127.704068112935
319	319	673.083671135311	494.58423936838	336.897909863672	130.046366264054
320	320	672.557736773012	527.307998205354	309.686212919462	131.591818020176
321	321	671.990629542408	517.878317323153	340.477464548567	130.02170915663
322	322	671.508218434796	531.194700462895	348.499620330913	131.204265321533
323	323	666.028654371904	514.93802065016	352.65818810549	132.243601363388
324	324	674.631528132434	536.4098312032	365.067308968696	127.323929993867
325	325	671.116961797636	527.010465515587	341.790801870006	132.776323179676
326	326	669.180120207067	505.995920438148	347.390876816742	134.610453814105
327	327	671.236748899409	531.036548409752	358.724154678897	134.670973994047
328	328	669.462557659044	540.562405774501	312.058406336509	131.291511412733
329	329	666.178487576617	505.755693456712	362.620045912571	132.804237095843
330	330	664.81730352549	504.273977762553	344.502147221879	131.48709128485
331	331	667.045528361473	518.834136644396	331.238250873058	137.87112677811
332	332	674.215884930948	527.142698979063	332.104348111628	130.966146455842
333	333	669.560021615104	506.159404116413	344.121375204819	132.854346765218
334	334	672.491033959302	504.241686341222	370.474370167884	127.912046616756
335	335	673.659283832662	528.532692438652	343.468802431943	130.289892104319
336	336	670.625382656341	537.420104717948	336.528374625751	131.309430106101
337	337	675.644490280334	523.443229854294	340.050753299869	131.932670140526
338	338	676.022129139026	514.700203237295	332.672570751796	137.206791768495
339	339	672.240884820886	528.940752266689	328.036543246618	132.790384917897
340	340	668.202195909607	537.850711737138	354.881302596881	130.526277658486
341	341	672.902208026987	503.702081788372	326.648404057268	126.281955834777
342	342	677.871938464718	496.433500507933	333.639681207319	135.960230435339
343	343	667.790932466193	553.271820390567	352.150455046845	132.102864238045
344	344	670.658097444511	535.498158514754	343.089280232267	130.323975931196
345	345	671.093495341638	548.073348597751	337.953782855837	135.550602072169
346	346	671.988121720735	530.435303775281	346.697671979001	127.802033639778
347	347	676.58816924435	524.655856476063	327.892900642675	129.510584193465
348	348	676.746009721569	495.500024439605	343.803087294349	132.505358367133
349	349	675.145850846834	535.938254483099	354.678917238714	131.106670297049
350	350	673.818972452016	490.30623895839	330.0792759132	134.332833124693
351	351	672.378456860899	503.696695651173	329.756357437689	127.860390451439
352	352	673.608752780708	534.712018825735	361.506783938136	124.231514570857
353	353	673.343847738652	570.233232926537	339.464753248748	128.820678354472
354	354	672.962368902195	511.361303935638	357.003773055036	128.661259257875
355	355	675.601087443092	524.905391182343	351.159082160931	129.165672353835
356	356	670.988072739128	487.435262240499	338.566002732228	137.514888365497
357	357	670.414209635313	516.99082411434	316.707458102519	130.951739322237
358	358	669.939391709737	503.361796056823	378.12011335899	130.777976579391
359	359	669.395459310652	527.204675797494	343.698864968542	129.665211791452
360	360	672.024365685006	504.520282537148	318.359243073536	126.381884990333
361	361	671.688677156876	515.176095000893	320.175927520514	123.083600852613
362	362	670.545338898427	505.744465953666	351.482505463222	131.968106269408
363	363	664.516609887146	491.376539359756	338.245871767597	134.730905344966
364	364	676.059645728587	524.111442789985	343.532436078033	131.395109679804
365	365	667.502339179245	528.320575816695	341.976047986927	128.230670241791
366	366	672.147520029554	494.83761709169	346.295091027319	130.881402307242
367	367	667.569296948224	523.369242207584	328.089741019308	129.35999683454
368	368	673.225602117591	510.65067157699	361.488503079659	136.9671685678
369	369	670.993894583615	537.511141475086	379.12519282835	130.514266114405
370	370	672.271372967036	513.979796526391	352.377590554949	133.301537067838
371	371	670.522267235286	534.346693437421	323.949151795354	129.734503869172
372	372	671.61936652976	515.569323393423	337.728683364287	127.197640355248
373	373	669.695424028417	500.36968126183	365.01540282657	130.624233058159
374	374	671.455093393697	517.186335194702	350.345693949996	129.221014675547
375	375	677.210513735493	537.736045805325	361.461560690439	128.684714818666
376	376	673.336866245663	529.258657977572	367.093513454097	127.546714701665
377	377	670.387403662073	537.796098878699	341.712791069923	129.80526867906
378	378	675.929192000908	566.338184205772	358.183069590648	135.735127946814
379	379	670.085979637734	535.40886176459	331.245360784393	124.251441450162
380	380	672.183730879302	515.182513979684	358.669254046831	130.078887262484
381	381	675.825264975798	526.836573826942	323.088328853453	129.632504320036
382	382	667.125856853722	540.382785380706	342.6560362071	127.863544909784
383	383	670.350446511871	537.447315810971	356.523204676868	123.60948469227
384	384	673.746607610124	539.167499168692	324.102902919984	130.680220512238
385	385	675.282729193911	524.554320222667	292.767549979367	131.293550117521
386	386	672.581525441746	503.139139380066	353.262980996154	124.924340846014
387	387	668.079693411118	536.804771456527	319.124317168701	129.65391474517
388	388	670.822673332127	538.411192869916	365.416154710963	130.698086099765
389	389	673.457005326298	506.906117358881	348.38810943655	131.691422500533
390	390	673.00578833484	522.06751807587	341.037364000281	131.247637596029
391	391	672.625728692067	519.18563402934	361.669606707414	132.307567783675
392	392	671.783256627004	509.757980974587	357.871500236367	131.840559365864
393	393	670.194400066103	540.422633770116	334.190362389466	133.1471729141
394	394	672.242620190902	523.702835654735	334.055020001704	133.143357933193
395	395	674.606708494308	517.616880040436	369.307718811073	132.021815740437
396	396	676.451905908669	537.372497890103	351.187794358069	133.441723607378
397	397	671.172877253397	525.903343345158	347.080549827457	134.347044831834
398	398	670.693288342779	540.119017857702	328.58770429333	133.603438451464
399	399	673.748237406017	518.875152615421	353.880102820249	133.031219459117
400	400	666.2173456788	491.781271300875	363.169327948832	130.592673130858
401	401	676.021141773435	560.07976992665	318.551446571442	132.300965034969
402	402	672.351903317985	513.591659163263	366.846295909071	130.679029703329
403	403	670.729040072224	543.708499924914	317.92905504514	127.924956427932
404	404	670.181092132426	499.667228745277	335.691986024685	134.930026945423
405	405	671.573984569953	542.931775669033	333.198611582558	134.229446728041
406	406	672.109196760796	514.658564621387	346.70120382545	132.585744028621
407	407	670.099517893413	479.000475256538	346.758139656443	132.896879766961
408	408	669.919932237608	567.29321994084	324.257685793932	134.852615279263
409	409	669.291333915918	517.045116815538	337.259941949947	128.779266088067
410	410	667.274493779985	536.263401277621	358.663124642629	127.890617019308
411	411	675.087659317434	532.73418277978	365.159091361649	130.804471697074
412	412	671.325774751291	511.929060365123	360.477708079719	131.07888780552
413	413	680.83585096591	528.489181794582	324.950970838177	122.986722654808
414	414	676.12267320691	500.600978408819	336.291483289339	127.585009007525
415	415	668.794894693657	498.846955536085	366.867974278742	132.46502630862
416	416	672.174781767041	523.501555735561	373.175860246125	135.775037946764
417	417	669.198281982356	485.585071732553	322.48264219002	133.020750168991
418	418	671.731556657138	498.29026807368	347.115775348126	129.005735901928
419	419	667.478763502527	515.825999227965	345.132486047397	130.504357312416
420	420	667.588280323093	529.067437924298	361.059482466035	129.248095308641
421	421	673.934504048614	499.011354794623	333.030262302369	135.505500707339
422	422	670.414084472649	545.062144690593	367.190612033984	132.228083909437
423	423	675.454586768643	531.491871341669	332.014218317436	135.735989994372
424	424	670.110743615268	544.083871786729	327.728483509796	134.377229340187
425	425	670.471274554138	536.166940906842	373.249252545207	132.335457619816
426	426	674.728186968911	531.761962386882	326.244011769715	133.855980245838
427	427	666.46674364434	529.546455261978	363.779485081332	131.272440938784
428	428	669.117648137349	517.086746498058	361.267456811589	134.865220499699
429	429	675.718879757179	532.765110889513	358.145346874846	127.098799720501
430	430	671.92813102403	536.974261962558	342.965744064665	125.343497600277
431	431	670.325075219622	494.649560946936	348.63203368537	132.263079250158
432	432	672.347601360825	536.988070371399	350.399910114686	133.447297706702
433	433	674.096119395736	535.613021831949	336.215745594139	132.004425362669
434	434	668.015692118198	508.25596916337	338.80798113417	130.714143788683
435	435	669.395906558679	528.500920329581	317.021559029957	131.835109856051
436	436	674.661870304272	520.738759464912	340.261674149122	127.954754726583
437	437	679.933929169133	515.639620988376	364.72549960393	136.87334342806
438	438	674.010009040767	524.30857234841	307.752825425644	130.06734860597
439	439	666.61864754579	493.43932826758	337.036171536818	130.218756878531
440	440	670.068778112667	542.620143867706	343.921962112971	125.776725773265
441	441	670.334060066275	534.601454424534	331.351132730108	124.810760227702
442	442	674.739994105281	533.745975100412	372.379878592405	126.242244845015
443	443	664.677421286083	523.605476886249	368.020708848176	128.387845516122
444	444	673.273176264981	523.981799287953	350.902728670255	130.60954703232
445	445	672.859777481825	516.930591421975	360.024813339381	131.870387310876
446	446	676.449291508644	514.999166967927	344.331054114301	129.354364487336
447	447	670.506440735366	512.892858439161	363.229654326404	127.695064685177
448	448	671.799067538081	543.87704418149	353.206969116978	128.730219254724
449	449	673.810558250088	526.536644746848	356.276832781082	139.306377806874
450	450	673.301985421881	535.021150387654	325.76292514682	127.990928845647
451	451	673.726874439193	513.714570634085	334.10248694831	130.129862602904
452	452	671.24851466613	508.543367256384	366.950291440686	133.158231112472
453	453	666.946427575395	506.903657332859	345.9470802663	128.931365453412
454	454	678.236989069919	545.998190430345	348.270101792364	133.220947069204
455	455	672.956785747852	516.992500698067	336.333182671848	133.300331553583
456	456	672.773752414393	545.910224356658	364.589604394731	132.410875545039
457	457	676.073144869167	499.027487959911	359.722086691832	130.100563083711
458	458	671.546801672125	544.953080459116	320.267761598943	127.308820537971
459	459	672.164633448642	542.37485418938	350.31165493302	128.294563425815
460	460	675.349947029946	481.455980682945	333.706074428767	128.769815346058
461	461	667.564380747276	528.801985488301	370.386404808875	138.009571730849
462	462	667.918905296794	546.452712001396	331.550436255215	132.944152208161
463	463	671.915794966987	504.216043319098	345.907355258252	133.420419442599
464	464	673.907805244837	559.16725467461	347.031712637795	131.236584476344
465	465	666.758388924129	520.197315575439	373.366917054845	133.354313764585
466	466	676.089243289501	506.089571598702	347.008994729323	129.437690844612
467	467	671.529111186657	551.451645608125	331.944919414339	131.771441243946
468	468	670.183908796473	511.719133746528	336.598456260355	125.809300058114
469	469	666.694979626509	501.539420552703	340.98920398316	130.624980927658
470	470	671.847446239165	567.587931710455	324.92635610297	130.85527249044
471	471	668.469126904799	508.529077308845	361.333988740461	130.53253414585
472	472	667.431461922728	505.956343343644	363.628957478844	128.008111939422
473	473	668.629413642294	524.968911850042	369.47589110444	131.769806250904
474	474	674.583902296896	505.769162519104	359.169150206053	135.370568410168
475	475	678.088894702332	533.196770044684	340.569020708584	127.335203130161
476	476	672.156341667203	520.427329782254	315.963414631054	129.724014556535
477	477	667.00948603363	504.997839919052	331.994960135578	134.26676515528
478	478	673.806563552964	514.121179178578	347.20629689624	131.867927066808
479	479	671.735224292673	501.485894308222	369.343763736886	125.086587538775
480	480	671.658067331957	524.25124883559	311.681590356169	130.829716914621
481	481	670.165343777271	536.668424746961	338.148763518997	134.661460734911
482	482	673.118601593427	501.460313545041	342.827859059816	131.362405369184
483	483	666.416564974926	523.82888203415	355.045818632317	132.311088354601
484	484	669.162599889916	510.504491024661	363.059411421116	132.516059028029
485	485	673.949899697843	532.373262058825	346.372278536334	132.050802340783
486	486	669.903437645782	518.763697797465	338.054666107384	132.757173547481
487	487	673.451522056234	517.377907405126	334.757925971829	134.027769368647
488	488	669.122385508894	525.239512000541	351.696772402842	129.58006938285
489	489	676.61861757614	533.20251597949	356.236552574494	126.036711499661
490	490	670.640156963424	513.749542715058	306.662379215033	131.323740301462
491	491	668.657346890006	529.063349112763	333.117992185093	131.614261594818
492	492	670.726942156015	548.095549200439	312.788090861306	126.076881385361
493	493	673.18604579009	520.921771845335	336.820749883864	132.535193025396
494	494	672.110141790365	499.119341258509	346.183953692354	131.426752421955
495	495	675.001999564938	538.431435403838	369.942388993228	137.989160007796
496	496	671.141965723878	503.663663610746	368.634720658071	126.133626952447
497	497	667.954245645746	477.679474825091	360.229260402765	133.985858780302
498	498	667.025803849531	498.527354689105	330.025114814966	129.676492749811
499	499	676.767388492108	534.895617253874	325.333085958537	132.414908147042
500	500	671.779447604034	535.170660575894	350.033853458538	130.894722024454
501	501	675.801900031551	528.10950996379	334.458240283871	130.789740167259
502	502	669.770565527963	537.113338692692	336.081093782434	129.232637501428
503	503	669.800980940271	508.307029322502	317.795080558672	132.209162981506
504	504	675.668779027942	530.12810640977	335.81152535563	127.925782403163
505	505	673.276269782352	505.536466325409	336.510782155689	132.363472623299
506	506	675.740526312477	517.262345536988	369.783630133573	129.890047300124
507	507	674.860801637867	529.227948287709	367.668992180404	129.321863598632
508	508	669.530815272331	549.378046840587	359.743641514142	139.659665878378
509	509	672.249022454556	495.921485580294	309.644248802446	130.557242604245
510	510	675.081414142894	512.510608530473	366.416098127325	136.079818938035
511	511	676.11988673887	486.005587783773	358.781808022009	127.740779415595
512	512	672.199146981015	523.483076358521	336.865947033089	126.27686812287
513	513	671.307816373445	533.588231652851	328.263874002333	133.719941845093
514	514	667.40147955298	504.142665160058	355.635251542101	133.258920305366
515	515	666.36800216466	517.007055103247	354.319800418262	126.930727393644
516	516	677.029789593861	527.607248377931	341.238239447656	129.574115235918
517	517	670.877553596352	561.697616548321	318.947942302477	133.128299227803
518	518	673.695897422045	534.380779768603	354.302728292473	133.124075796208
519	519	669.409701958942	528.163621342428	340.951751019815	130.962380113067
520	520	674.920641284186	571.739363061687	337.806188640949	130.765226969805
521	521	672.054947205124	525.337439472505	348.203214014861	133.88088299836
522	522	670.654009282254	544.098874748256	344.167123188497	127.200737488854
523	523	676.309738197186	536.752267520355	362.414404912758	131.379897692731
524	524	669.510885887458	534.185360833545	348.108155076616	128.677474119398
525	525	671.199797644251	531.293850849492	337.244651134927	130.343920747036
526	526	676.305679521813	511.64417774549	348.113505216768	128.00934498662
527	527	668.899952339914	529.16851627462	332.836346972502	138.352512965109
528	528	674.791407894971	522.481364295593	328.047341886617	128.907985704561
529	529	669.666367626778	481.100524162531	341.291717872516	132.956943531386
530	530	670.230288637762	522.268657513784	336.067469069017	132.847660868363
531	531	672.993595889068	536.568334648671	325.87974499405	138.072625478839
532	532	672.452035012047	535.099114281063	331.775048399844	131.333010863499
533	533	666.67654541068	540.891937945274	358.029181051783	131.403610604882
534	534	675.389211708774	509.479122067749	340.221315932918	137.357521143941
535	535	670.241714465615	526.525240840424	331.199728284729	131.58305372064
536	536	676.003413149933	531.772770898158	333.097972981208	131.469475891556
537	537	672.306899006172	509.675112848204	342.792283154895	131.201231975832
538	538	671.819960090232	510.28309631873	319.313991804704	127.361749183229
539	539	671.958032510261	519.534044714935	322.165819274575	129.900368716969
540	540	670.533851582549	514.646533528101	324.54519970246	129.769494748246
541	541	671.523866243511	523.083372418739	365.140881075966	131.226390784352
542	542	672.054938803608	551.313506803466	366.368535851012	128.950545239885
543	543	671.798828452238	499.168817835205	355.238727416776	126.112928677403
544	544	672.385183146591	520.636451369243	367.077225841088	133.404415587189
545	545	672.026988668068	520.70121869748	351.055133505931	131.98818474658
546	546	672.366411396608	529.074785309124	366.87629644464	128.635857595666
547	547	669.355069705643	532.574036991442	325.908779526557	136.995539491052
548	548	672.718545611191	525.793100006822	319.394020489255	131.231194851864
549	549	670.372778812417	530.58467281145	354.762768561437	133.932543895429
550	550	669.180682501289	524.044642720194	352.789431314169	131.215625739695
551	551	673.538578287003	516.190873826082	338.459563990688	129.715079408222
552	552	671.194950292447	518.551360584574	331.882446486089	134.764105375693
553	553	673.662390957082	550.582298937142	328.982475165989	129.183113479011
554	554	672.638570958132	510.466162983623	325.035018968337	130.921138852116
555	555	681.095022533582	528.011498069956	325.899937507546	128.75376701158
556	556	669.112826061358	509.481021876059	323.649299021371	123.041507919043
557	557	674.569352679932	508.868604369684	339.098545184528	131.470672568758
558	558	668.006472379668	523.899938549826	333.043973584261	133.880856559693
559	559	670.657608815225	506.059848491026	333.897222634524	130.285021343734
560	560	670.579846506447	529.396723131749	329.696077625937	128.895395682089
561	561	672.282126774629	521.484296945357	381.28300232643	134.83426818824
562	562	671.111796078771	510.54093798808	374.508549227267	131.439913940825
563	563	672.898969836783	516.814601168741	337.465361391725	129.613106720975
564	564	673.008574710313	528.710561579182	355.438134774723	124.563836137319
565	565	669.359636435139	535.668557261783	354.048550199245	122.382684122634
566	566	665.776947996169	518.230643065712	359.080289492594	132.411998947216
567	567	672.668605637489	520.563163948167	347.126565222661	131.830060344056
568	568	675.026270315338	507.550856879272	332.13878940674	131.425292429407
569	569	672.297709576467	549.97309593388	346.194971786258	123.819897150223
570	570	669.007851957148	509.587674794612	332.463698751575	130.889696067673
571	571	669.656075543566	508.178170255355	340.278784778758	129.51429609749
572	572	670.208293220347	525.754621006246	372.985443906427	128.044894426266
573	573	668.424136672376	549.709747581568	343.546511685003	131.460203468642
574	574	669.333167080662	561.96135788843	355.851444685208	134.791230240989
575	575	679.895163878459	516.763304257508	343.002916609434	128.13988737462
576	576	674.140440746118	525.36992098299	352.923669338214	130.616302305922
577	577	677.183433452047	537.051511497329	356.975730989751	128.462924911304
578	578	670.773347220377	509.42195555091	336.994494073252	130.093179313367
579	579	672.508469773059	524.34115662931	326.88610595113	133.299260657487
580	580	670.072680275728	530.471000540257	367.141217233085	134.310906452488
581	581	670.261421268408	510.843936100155	334.688943167075	129.82390377731
582	582	667.37021566792	544.073426066572	355.632981996787	130.019835734929
583	583	669.741679221254	522.827289615505	352.862508615385	132.884742605585
584	584	671.745630478769	521.013104743571	324.409028856038	131.275345065266
585	585	673.549129817864	516.902427750148	330.938461994629	134.564319463629
586	586	675.771828227339	520.309715939823	342.243651749835	127.178198965061
587	587	673.104120500824	511.617736552794	317.759663578266	131.72963797527
588	588	669.058515083753	504.680837769713	340.328778952661	127.369560134442
589	589	674.061921838319	524.186155837551	365.041502712613	130.254159270367
590	590	671.249391466075	505.887980224944	369.774720324726	126.248198440308
591	591	670.958983464035	507.856012483307	356.525247726018	131.642382628321
592	592	676.293623636016	559.25560683884	334.057160732239	127.250011811707
593	593	674.43546311021	541.252270698303	333.741325178294	130.198321928664
594	594	668.212828020723	521.13974654226	352.570099239631	126.368042081578
595	595	675.638347000262	534.223518863192	319.980624170026	132.329191680535
596	596	665.432147023455	543.868697895682	318.689496220041	128.993321475981
597	597	671.026718051701	509.141312699212	319.117143006279	129.095211172302
598	598	678.917763805254	532.34331089851	376.460618641292	128.068997514394
599	599	671.926649577844	506.30490598659	347.295408595781	131.185812212338
600	600	665.698331656614	532.524392345858	354.067739375669	133.871635561587
601	601	667.741096741105	542.870397436862	329.815158448715	129.745935718604
602	602	669.688508324251	537.767748742029	363.126175896626	128.058586679155
603	603	673.954312274572	504.371216878903	357.418879752559	129.719236120781
604	604	672.622269325103	461.908556908764	310.794497684433	130.954096736195
605	605	671.414982842898	523.938318690592	332.740939453216	130.669336314898
606	606	671.029795634933	522.235110812483	319.557592943841	127.870333698812
607	607	668.47280474784	511.203443082821	348.502382795114	132.559051871548
608	608	674.293448894998	520.033036041568	321.275245481425	130.705931751201
609	609	671.593202708647	523.545497056434	334.063673978116	128.861843816961
610	610	668.497804480998	520.356628307229	348.672137590032	131.852330827775
611	611	671.416882217848	542.205148652724	339.570737672615	130.840830769097
612	612	667.89937406774	543.013648010588	315.23223439779	131.328698235476
613	613	671.028484810567	532.427097646145	324.980837458918	130.379573468796
614	614	673.322350998451	503.554025725214	320.657091323515	132.447905214694
615	615	672.690407694472	524.066180510296	339.115291738084	129.867843266152
616	616	673.968788277738	524.830196833121	362.631815128211	133.217490523542
617	617	675.068829417388	507.081659522749	349.876701474201	130.850674358329
618	618	673.694874244644	526.531632508593	358.833826568622	128.833967098744
619	619	676.230628712406	560.059303702491	323.959395652668	136.602033738239
620	620	673.000416727622	537.212829359226	324.976276508611	137.44563843663
621	621	675.21627059611	530.518346543979	338.073887277623	134.937217169738
622	622	670.80113930722	543.966025353787	386.773481742543	130.66794834562
623	623	675.086799356822	540.361011473729	369.255137335992	134.872550059916
624	624	672.054651773947	512.432301559132	369.596901542336	135.196628188245
625	625	671.887600664329	531.849807857798	310.595219509053	125.413530300094
626	626	671.425921061499	515.635023187134	342.686630478912	127.996527543954
627	627	670.995736168567	513.480074236649	352.215380679761	131.823932144997
628	628	668.636553389013	528.648820939428	324.115511627924	130.26717161286
629	629	673.106035203513	499.711735062158	332.569092731345	133.771726013611
630	630	673.649783528682	520.292126907122	356.968945260262	127.160464128484
631	631	671.740440917169	495.689829929958	337.891594282542	132.004707501925
632	632	674.877587856084	507.302010016228	337.144095906293	133.946298811831
633	633	671.638377086734	509.194171328506	356.214656682852	129.764718696821
634	634	671.906239504917	536.341067840835	348.024166150917	134.659526595433
635	635	671.997494665096	520.92628278194	358.747057202669	132.841387944096
636	636	675.641576963653	530.50152136511	343.063638279236	135.794892260848
637	637	673.75712409646	528.382802062355	355.408255562009	135.838831789936
638	638	669.823032308067	520.945757346994	316.053020139323	130.543980745832
639	639	673.45200865457	523.999199913302	339.128098302883	132.20850503946
640	640	678.290657951375	547.031544076061	347.676644598549	130.626328451244
641	641	671.556932077925	501.406319895532	345.200232426253	133.457413050662
642	642	670.306620936352	474.864586736504	330.977703339078	141.044895260401
643	643	671.090947438003	494.277622568753	339.500133434391	131.239472684596
644	644	670.066781605195	536.947115078052	380.914131815297	131.061080836998
645	645	672.819255422632	490.677930251279	342.767684487488	130.918170953398
646	646	670.296617764351	550.755289820392	338.195982113557	130.328607668682
647	647	670.819236712052	535.688643642597	355.626655713964	128.562112356496
648	648	669.188138896408	521.651407981389	307.543609691897	129.617474413158
649	649	671.230259283126	532.499054126019	356.441402139282	128.655348361415
650	650	673.426323745036	540.323105373408	342.446891218696	123.293093892273
651	651	673.0154399423	517.511579779957	329.243859162951	128.943877132505
652	652	671.052854465744	495.950877290343	323.83003710234	125.060279591838
653	653	669.826173892306	531.346296380113	353.072363245213	130.6010889165
654	654	671.436404841894	550.107659510522	360.039903093745	127.820412603383
655	655	674.885378282742	559.832717747047	310.755248792823	131.08667101019
656	656	671.60926324981	544.858000189232	326.816848501442	130.968490128782
657	657	671.276990545756	516.114189349499	340.496258987848	132.152243107315
658	658	673.983628601942	522.703655328134	368.967725367518	131.078872702519
659	659	672.889753233308	490.184106930571	342.978047560436	132.521508278454
660	660	670.053640342404	500.820355749202	299.89081902648	132.386540565943
661	661	675.61998418173	509.642027242336	366.310863508961	132.999734894583
662	662	673.381925727412	516.931511374922	329.718837907163	127.223654116305
663	663	670.691205822365	522.129505222234	363.094141143795	129.307234753297
664	664	672.328689177593	539.931714922085	342.841936167429	130.48319642091
665	665	666.946266670542	529.178700393297	343.635869201841	132.589996952696
666	666	669.897009362617	538.958986018602	318.508608661873	134.956527486238
667	667	671.855578415306	535.908783690264	322.558976374243	128.957355868774
668	668	674.79595790001	512.90705534742	318.311898374174	124.939877494286
669	669	674.530803148406	532.93088249507	337.731795291914	130.657953415801
670	670	666.766066761956	519.49558097681	348.907416945387	127.250112537938
671	671	671.528022712815	550.163186660423	365.909540910483	125.737382806911
672	672	666.942238854576	507.67454996187	356.119781141759	135.265954480508
673	673	675.98631119606	537.052242500829	367.686003864581	130.1851523744
674	674	675.405565478559	505.691597036058	371.292494433356	133.511361456619
675	675	672.665862667173	501.696339157011	355.867080542785	133.95243354783
676	676	673.003131974072	546.144555951084	328.605196232882	130.923793627234
677	677	673.674507782339	559.500369044049	336.537576804347	132.708076568724
678	678	671.705734553966	500.765419159678	372.738972671746	131.515503888556
679	679	673.644703226036	492.765749471242	334.521313718789	130.613728584999
680	680	672.057096907582	491.194475668919	364.301480349009	127.195258968723
681	681	672.068333350737	520.823388719051	350.954294175625	125.912536508148
682	682	671.067851178195	468.824962457032	344.669998394647	127.039699283447
683	683	665.50330155343	510.844859958946	332.069614868413	139.141023326046
684	684	667.629756937206	515.401468395548	355.303673085572	124.854352456018
685	685	666.300258503927	508.95271237549	344.637445142157	132.290590692523
686	686	675.891191724716	524.815819956537	353.469692378894	133.901001808173
687	687	670.359959027022	533.339070947106	331.98587283431	128.856396413131
688	688	668.916423433723	539.360930992319	357.407493000692	135.569927809233
689	689	670.149403956021	509.619680295038	391.995256317106	131.632748274663
690	690	667.352786903822	525.012377300436	340.003123980077	129.909188407151
691	691	676.697170959735	527.474192780553	286.59237617735	131.308914057654
692	692	668.709387753165	495.603642309632	326.543160946671	134.136595817086
693	693	672.233841761389	533.714965531315	368.782156189604	128.382876359562
694	694	669.236897592778	512.029569509686	356.724205388733	128.576996673487
695	695	670.381830354702	518.747076042027	355.856012683231	132.229842745775
696	696	675.384511414467	506.041270337575	330.762211349359	127.624235967914
697	697	672.73812661225	523.846317425267	356.977246535163	137.78451156112
698	698	670.55182044925	521.723089110077	332.906239082455	129.406473004396
699	699	670.969177120347	529.952453086941	329.283591046437	126.420462488556
700	700	674.640110067455	542.557784731894	301.785185486843	133.813551215385
701	701	671.412637663903	539.341516687213	328.737847495576	135.357596737579
702	702	674.146054206296	517.855225480023	341.473646705075	134.07748969221
703	703	669.239133012072	513.330354006141	361.731950286001	131.831312012579
704	704	672.506068514667	528.263018186597	359.05174110243	136.037420522275
705	705	670.043520787273	523.077877629034	362.80964979184	128.706587118551
706	706	666.905457444201	518.015716781066	315.798524437287	130.038808709409
707	707	681.657759742452	541.941663814293	356.048347074708	131.372554642673
708	708	672.886114721557	543.373501394998	353.464026264171	131.59413822906
709	709	670.399545299664	517.516979398842	343.585939230702	131.292102030571
710	710	669.159778210086	522.056624553869	312.845752367547	131.452490969624
711	711	674.107553261661	539.948201391855	349.997520563388	132.469405929858
712	712	671.415878853966	502.022074694807	327.984531213616	133.313684428824
713	713	673.10390733397	532.047086930264	348.17618077399	131.700404620113
714	714	669.549381603857	543.171427820441	335.01250903995	129.232623843304
715	715	677.039260304781	557.437430508092	359.287096524238	132.989640492186
716	716	676.351369148641	494.505636406808	352.263625906399	132.596084388256
717	717	673.954858499177	523.829468748243	362.206839694916	130.627751778225
718	718	672.711197887895	563.477434559797	319.44712069404	131.329461923754
719	719	667.343419126281	514.063040702277	345.555217817472	128.938555885078
720	720	674.391141416664	552.336096118048	373.729778116175	131.052438121337
721	721	672.081766100064	521.254495851352	325.105739508581	131.987113036896
722	722	671.926645806204	517.957235846509	363.868216987336	135.271557833078
723	723	669.061867776232	548.033570368492	350.240679177285	127.235798583042
724	724	667.609619542401	519.985202662398	343.943552585228	128.975716590557
725	725	675.945462339587	506.326621026516	355.016158695171	132.654022750089
726	726	674.300290798534	532.902575749424	351.718774604751	137.141178996732
727	727	672.457390978938	514.450316722874	339.343604464062	135.342303705291
728	728	669.467973184419	506.463125782117	348.35741618371	128.16180072409
729	729	675.920097532772	527.266781632539	354.766138376653	132.033619187195
730	730	674.120801373335	528.725682920564	340.772832997257	126.647598945855
731	731	666.931563988925	562.870855281924	326.653937217122	137.211513759732
732	732	674.635260903629	547.315967674939	316.920204529377	131.181595984262
733	733	674.205451685644	523.209119765344	361.461126293295	135.391794982008
734	734	671.946369540059	529.140536382587	352.299979600162	135.808882117599
735	735	670.983563315116	508.08726759252	354.800496748881	130.103857854672
736	736	668.538764689736	532.507477051387	324.033421816934	134.077752611071
737	737	675.025582929994	536.104593643006	335.019463835504	129.631088406541
738	738	675.817953808453	516.31000615938	357.257418934337	131.071520796956
739	739	668.808558207185	528.384776308198	376.004743146464	138.33460944854
740	740	675.232656532021	507.082370189345	387.34854654541	133.535495421437
741	741	672.856354935915	507.570421884641	349.650061880731	130.182194348594
742	742	672.316465683075	530.489821789021	308.520850984095	132.374711535615
743	743	669.82334689172	483.186428822081	358.054279754161	131.427832225654
744	744	672.945431623566	478.965907271832	304.051228006298	128.430698045442
745	745	668.630764957372	508.467094479499	353.143959000273	128.312171727988
746	746	671.737680874618	532.615563106124	366.063942200011	127.405899469083
747	747	679.274346165754	508.064050415453	358.75098070154	129.84534788149
748	748	672.752881677023	522.378699124387	347.096546627563	133.457071137637
749	749	675.582900415416	489.241789059698	400.858190248827	131.383549225982
750	750	670.832928633624	521.433640969871	344.37710367515	131.816686685624
751	751	670.591885410104	504.863476522129	306.007844630728	128.195979445608
752	752	673.068546043972	530.404734190871	301.807353701029	129.556581162919
753	753	677.617704311063	532.450449664106	361.310066287853	130.315140178843
754	754	669.627228547559	513.020023592261	326.426870184826	136.021399514558
755	755	677.364324107553	529.3352540224	362.709630166033	127.368524325193
756	756	669.439297293465	548.208925985665	353.243162452399	133.887740425146
757	757	668.070340916877	505.869945605617	317.883207377655	125.392719006398
758	758	671.228944937479	512.309041932289	350.355326975545	126.897703500342
759	759	668.214785706604	501.679225309086	347.738715777976	128.309683906047
760	760	667.773675106733	532.34335663798	340.090903798819	127.213979305188
761	761	667.8559918499	498.687046253866	343.728264005276	132.256858504444
762	762	665.581331186939	550.953453756182	359.298779323249	132.547664072291
763	763	667.929643531496	518.439611366351	337.940661533073	140.361093088536
764	764	670.845652152365	499.108469848605	354.751162940304	132.243336963882
765	765	672.626209526525	519.279541531676	325.151112475182	131.662109668512
766	766	670.597678944436	519.371888328076	381.295515046217	135.861067939876
767	767	675.652819631185	499.596524667731	339.652149109997	129.710475317119
768	768	676.880084924075	509.292977134348	364.520647872369	130.966508688706
769	769	670.394976512118	519.555067436404	334.459326284168	131.467067155505
770	770	670.23641275535	520.172490256422	317.225834506247	135.669963237997
771	771	672.374459352324	498.200645908829	374.855099217448	134.096680554301
772	772	668.71604681261	530.403612294431	343.812364438694	127.128429811514
773	773	669.458417297577	556.147045768397	345.402254807558	126.775724848523
774	774	676.591450648375	543.655943670996	353.867447401673	130.537102347663
775	775	673.074854053589	532.639561006774	334.400625909658	132.028641596928
776	776	671.154992424789	537.224188726409	350.895380986852	124.391300719206
777	777	674.603972254377	509.980182741144	361.688506517129	128.203246473967
778	778	672.768509723599	541.421526379264	358.080928060869	129.714923464127
779	779	669.671089814463	490.553617410934	337.226838840992	129.153875417872
780	780	672.534945417037	531.120241087683	349.325048665651	128.663306728244
781	781	675.357377123954	529.210341681218	349.555027325041	134.108502843608
782	782	673.086553676904	512.146236504493	343.519145259947	133.124125992562
783	783	669.895480496408	530.405242912014	334.313522489413	133.394286374965
784	784	669.957992941669	532.431289118748	363.549176504657	129.238652180682
785	785	666.094421200283	546.559735348319	315.748103723533	135.692547116496
786	786	670.612554061768	504.024744765837	325.325270117957	131.928696770048
787	787	671.990913428248	522.968681421908	368.468446692835	133.330296361389
788	788	666.036572345212	506.440889176593	322.578789322414	135.154561185187
789	789	677.154027434146	519.646990430685	342.418805107256	133.199635911487
790	790	670.164706194379	511.324424643029	346.256226271574	131.177917638853
791	791	668.085607095029	527.529273767632	345.685679863504	130.773036832051
792	792	667.257248244034	505.663097800197	340.230850065505	130.752782574554
793	793	673.225582061773	544.736927986565	349.911397581394	129.77194220134
794	794	678.240586386471	531.373128311864	348.554799762748	127.373637066506
795	795	674.724061325178	542.499834116707	334.316618404458	128.161579215294
796	796	672.309866452921	552.898618290122	359.071046882953	133.185809629235
797	797	672.348135688139	526.562072480082	327.359123099807	129.43009427556
798	798	671.058191245709	548.798104370922	326.171190904328	131.362239382057
799	799	675.554358847213	517.378789980951	339.339832126667	124.961861977484
800	800	674.792065485805	534.852520015294	356.58601335538	128.043880334377
801	801	669.480115000899	487.725326287069	335.902939716017	129.730320331378
802	802	672.515129696486	515.98516342991	347.017340218569	136.739660536823
803	803	669.856896355082	491.69055285588	359.312528452309	132.136815266696
804	804	674.695748534687	528.403190034936	357.517990644238	138.824346693068
805	805	671.117992202334	502.887999359278	344.30126104963	130.366799399903
806	806	675.923331282581	518.109943609488	341.489372350548	131.258914570701
807	807	671.866184498768	517.426791232061	341.034815149262	128.837739459956
808	808	672.469114923431	541.48808374793	369.532004789909	127.707840020794
809	809	668.22153712783	525.254837647748	321.115704096781	129.477935534058
810	810	665.081137363342	507.49013238327	358.3066473668	130.944846516592
811	811	678.334180500007	543.039475024838	341.704065229372	132.134366439108
812	812	671.968035727727	544.378581530252	315.795473309835	129.428122427761
813	813	670.534469846666	513.42773259481	300.337200035064	132.983332734797
814	814	667.429678371008	520.223875034065	330.933849912636	126.134770870965
815	815	666.890830209707	531.780156790653	359.629483702302	129.89132526034
816	816	674.282643295093	544.176603148571	350.169187789105	133.614097191288
817	817	671.940533925457	545.776523943077	343.350444326144	133.609300986047
818	818	671.750360317594	522.792130619353	375.20832685103	130.179113004866
819	819	677.863456869731	472.137789561956	314.031022228892	133.622461267433
820	820	669.590198422525	529.421241716814	337.650302963983	134.835594954628
821	821	664.623631478815	533.736803150175	346.818153566777	135.937011174499
822	822	667.072736006563	559.509400700382	331.503733136958	128.928160398471
823	823	671.02806632801	543.326133317976	350.786420657485	126.794211809899
824	824	677.326633984373	505.424221253973	333.712210663782	128.697731843475
825	825	668.447739334887	515.931055849547	344.716720976725	131.562074960583
826	826	671.057854464844	514.841525437812	357.153973418744	131.623364647144
827	827	673.035448232878	504.528539705547	352.850860837126	131.71992777766
828	828	676.927388114134	536.495473166964	328.667604625105	133.667692098297
829	829	677.633930765043	521.697883146094	326.924449968706	129.665460058339
830	830	673.862485298415	526.287563552542	368.101732201515	135.307122041258
831	831	667.595466883494	514.622834765122	344.289004926836	133.428375042769
832	832	668.624909840665	517.095643211527	372.470777859995	130.279754192876
833	833	675.141565980339	510.536360909809	305.852572932731	133.998596039083
834	834	671.610647935214	517.178138836169	343.182334329593	128.521368066319
835	835	669.085375782615	526.507921232597	324.635952438874	131.217263836457
836	836	672.298683950366	539.630074718688	333.175204353156	136.543791349834
837	837	672.31534576515	508.84321587238	348.767292550716	131.445597860615
838	838	673.238609698693	516.341752694063	328.19849923832	130.791016288918
839	839	668.807307770808	513.629919249164	366.944065737206	135.288518727976
840	840	673.429403196278	522.282401633092	323.290990052593	130.259476076785
841	841	670.778503321643	539.906835229199	359.265685594027	133.304195363044
842	842	674.428372353312	500.239931871312	333.262135588954	129.474893234373
843	843	668.882182381285	526.54836519014	328.130934669226	127.768140197885
844	844	673.421230362406	529.626789129575	375.830123591694	133.417036455603
845	845	673.159445925147	521.214403555642	365.60349010586	129.045146624412
846	846	671.439890793127	514.712623371974	320.499115041884	133.638312628115
847	847	669.076770764687	550.78332150022	338.44567561581	130.518073109849
848	848	670.785455359521	550.759366507567	323.557659975907	133.354207327646
849	849	676.148705244617	524.11486709913	384.032361650368	134.458157089473
850	850	675.448796118243	499.676918895136	336.226891237986	126.255405239166
851	851	672.578707822561	517.264638823118	324.458205831096	131.210316309447
852	852	668.991219204379	510.168330315707	352.343784125019	128.380189192749
853	853	677.713873842038	549.534772507016	334.989741013187	131.589164037477
854	854	678.780128428496	518.711197359235	345.25345262248	126.887444183771
855	855	671.272282398767	509.24047788581	311.290656536739	128.548395128507
856	856	668.380389568128	526.054872488385	360.242454679843	130.091474310394
857	857	667.328915930836	527.206337706017	342.250964673734	127.223737371603
858	858	677.491544206478	537.005555196676	309.138106365434	132.088179786237
859	859	673.383423842743	514.907106547389	344.105257726449	133.34532724134
860	860	672.169569986189	514.247804396601	332.892614476278	131.692203383938
861	861	671.15905397925	502.846228947152	312.67856955154	128.821647762732
862	862	670.768607759197	530.151112623442	333.161094137246	133.526091499626
863	863	673.470775287293	552.822395372336	364.29712820503	132.290864274237
864	864	672.539403424519	551.899200271436	331.778820607621	126.66244045278
865	865	667.101235196837	512.859274257057	351.034033315324	127.782429463519
866	866	668.112686230692	558.653444767663	351.757754399417	134.337789180084
867	867	670.884097606203	501.860582120211	321.775673852132	133.492833952276
868	868	668.349480651185	528.356654285375	336.737992512891	131.402624420438
869	869	674.468447069219	523.310346956419	340.265569135327	134.451867446744
870	870	669.732432884335	522.226399891578	349.755975029876	128.671573272997
871	871	670.042148229667	537.917685938329	326.724326719702	123.463267942229
872	872	673.547227343105	525.857869778743	332.18134360638	134.596583863975
873	873	670.107351335032	507.675652683784	318.450849102864	129.214870968885
874	874	670.715566958486	510.123179374985	351.107764120707	130.803449739895
875	875	673.514364525553	532.396254436851	319.607369259149	133.768036980359
876	876	673.966103542961	549.015287871473	313.872417541977	127.354742313074
877	877	671.035152107303	535.825452640982	363.695985972159	136.583541195925
878	878	670.618633179082	552.451467798541	346.998289559167	134.721413174507
879	879	674.680449031737	519.153824102073	336.180239098938	137.154830580549
880	880	674.18527443011	486.197053450531	319.690934151223	133.061662816135
881	881	671.442193736469	539.273567320957	349.661992562609	130.902557138696
882	882	670.175736457631	535.481138799846	347.45880090529	132.773849893048
883	883	673.040890016768	535.919764370013	330.070511858078	130.621141092939
884	884	673.383022402608	541.724105050022	353.701886948825	133.388796623638
885	885	674.324990117684	488.299822109414	305.856949203858	125.071583400544
886	886	667.270576150045	487.264836544925	337.570013627745	129.747926761884
887	887	668.444441265513	538.005108024405	327.289601041078	129.383827687238
888	888	667.403496667649	544.204042452573	356.467135141258	129.724620416126
889	889	678.458403172575	519.660902785744	373.316523484698	132.022917639273
890	890	664.19505043964	526.278446820551	359.2346320568	130.781584453422
891	891	673.652354646545	502.663160375858	352.901351564424	130.183695952608
892	892	672.22505365044	520.089719103027	346.761900364987	127.002581406701
893	893	675.6164144228	489.750396610974	329.129522059912	125.283027162145
894	894	675.82800969242	537.129034065791	327.481708627398	134.249075843975
895	895	666.937223641502	503.834405647148	341.120883362621	127.076966769703
896	896	674.807587711266	497.388151708027	328.930819376964	131.892236085655
897	897	669.15184973116	541.038385083072	330.572055654647	128.911308790059
898	898	673.102096543434	525.68210060928	331.290679790822	130.512867800827
899	899	673.146540393424	520.630184016259	335.177934496205	131.398821679149
900	900	674.352187366918	503.245287246418	363.304645147379	131.834424568518
901	901	675.446792896396	508.938123719395	338.299206363645	128.545196296765
902	902	672.889283464052	528.208840277412	346.941229806995	134.360164942934
903	903	672.267787524606	503.001908819566	361.123510665038	131.56983455287
904	904	677.759926219527	537.667623666835	337.594572707702	126.770270132421
905	905	669.56739547061	489.135057907661	317.685267160307	135.845589069089
906	906	668.129308261421	518.810891813834	351.583771398869	129.060183187803
907	907	674.059077924027	536.205268824679	350.772558142549	133.431402446848
908	908	674.881648057871	536.528234998666	345.308288319475	133.891861812264
909	909	667.581115355611	509.385488171901	354.153520300637	136.097812829035
910	910	670.209922821738	522.544034067188	329.116801484932	136.846299418932
911	911	679.369228351232	525.400042248914	331.891177652625	128.309828923271
912	912	671.665997384573	496.889755485711	352.280298190905	132.249387842062
913	913	672.983449398093	507.587894030991	345.910681413426	131.459458857623
914	914	668.338532408069	525.330832669269	332.845741893901	129.279253949885
915	915	667.435936005338	519.806164494069	311.397340252419	136.102584299419
916	916	675.700694534241	512.153672229079	350.889807529503	126.810519630483
917	917	670.291275705366	532.894628529423	360.987040335104	131.775619389588
918	918	670.39442826219	520.210903668554	317.09107366759	131.290082295659
919	919	666.993679060031	567.192692787354	349.864431108666	133.282993963496
920	920	672.769816230029	515.111706533835	333.370797777964	134.44026904229
921	921	674.747199211863	531.902981907946	344.141544260288	127.587434179849
922	922	671.010776868642	529.396444842804	338.381495142971	126.096711722123
923	923	674.170970550123	537.196131333333	338.252481902582	127.521231888962
924	924	670.893970812719	518.618191257444	349.859005815929	129.619875934695
925	925	672.073538495499	523.883309560129	376.518770439957	126.557935756658
926	926	671.801967320558	529.932828085853	369.076347158761	130.775514490183
927	927	677.626586975323	505.692084974957	327.956075679199	130.33772513133
928	928	671.580928307199	552.94125070351	347.629508724305	127.331908437786
929	929	675.330142157083	523.562630272854	353.064834968872	130.323340511339
930	930	677.423972011914	542.132627208707	343.30452499102	136.996614851421
931	931	669.338398007668	494.525581901372	351.832544206526	131.384449937778
932	932	669.407701541644	494.148488798169	355.396232453127	129.277408356156
933	933	672.946078942817	537.424822188819	348.225971828659	129.356979028053
934	934	675.076955225008	496.222535251874	337.960501131082	138.644173388026
935	935	678.811040998923	505.649790660624	364.994943151817	127.389542950827
936	936	669.350874491993	504.578853536845	338.499393389969	125.141080360402
937	937	677.774652643742	508.860234914148	334.084279283106	131.234427750714
938	938	667.954171684747	499.89587782904	334.333044619006	134.119072612167
939	939	675.625600665486	531.747296816667	343.724161729035	138.121215107213
940	940	662.601041527404	496.945707217091	327.813332445049	133.063005138517
941	941	666.374176416075	541.965769841922	373.419712773263	130.446177061924
942	942	668.474315455067	554.708704331167	339.832616680743	132.759342843313
943	943	667.50214400991	542.230681347006	310.928410466208	133.964413192883
944	944	667.904076799971	520.196920096565	324.345481336792	132.68899546982
945	945	678.154622573647	527.803257426805	339.781318877248	136.98829542211
946	946	673.690244878483	540.091522837637	365.44433062987	131.42916070285
947	947	670.240274249325	564.968982138392	344.419291645547	136.124204704963
948	948	671.850808351744	528.127136012196	360.400410955074	137.370802290266
949	949	670.424434967252	517.285033702428	343.339329004756	125.832342213476
950	950	671.17920928	506.084518768659	322.204304224455	126.756440302856
951	951	669.415722278137	497.512128521527	318.301252986163	134.985086423341
952	952	677.983752664193	525.901151845818	342.913219207022	131.323736895827
953	953	668.708688762769	501.443302247321	326.739557183943	130.745634966455
954	954	673.910378951739	514.062955634049	327.733278821251	127.310564095582
955	955	674.256787840877	523.42308927234	341.944228148819	126.11364465268
956	956	672.959401668062	531.707387379671	334.292641553645	126.970880011389
957	957	672.515687049146	534.884557557399	353.301154604484	131.497944320807
958	958	676.598521576427	539.678748491964	318.195995812628	136.819814086535
959	959	674.885378076609	527.069699798461	324.803727267691	130.17949453501
960	960	671.781710034069	530.839643361329	350.193161496183	128.664344880052
961	961	667.372061689171	499.101267521187	359.404031492662	129.21001406161
962	962	682.268961361469	528.205998750576	359.745566237211	132.483597098465
963	963	669.392776292441	526.400902775527	336.149561884608	128.784828542902
964	964	673.286522853083	507.658165804705	332.171107109221	130.20383708934
965	965	674.084228049197	524.765308121526	373.073272729083	129.793577457287
966	966	678.212694359895	519.07606748648	346.551068084523	135.070326375407
967	967	669.178614989578	502.752985126163	305.072347661933	134.862629594097
968	968	671.229645712482	524.965496768622	358.153673815685	130.583325500705
969	969	673.626449364325	522.193999469691	339.121684310841	132.63240864139
970	970	670.078909755832	510.560252387721	338.280941606254	125.109952428134
971	971	673.623389350493	501.708187045272	308.313638743092	132.649372153068
972	972	677.862436780556	507.223086787378	339.749620530915	126.048127942385
973	973	670.284033755633	507.397240856379	341.57556149071	129.161498571838
974	974	666.887774658475	529.100670237782	358.986673657466	132.367067696858
975	975	673.569910017261	530.872042023917	345.975952733277	134.183222419754
976	976	673.059352759647	535.359139688736	346.802736903669	124.477730114991
977	977	673.975286578501	530.931842282486	356.273967316481	128.691825363399
978	978	670.780213761144	510.521781693407	364.453583328666	134.975562868596
979	979	676.335773474506	504.170673125682	341.935568082319	132.23714878793
980	980	677.212212650875	503.138267738615	320.380610940162	132.379896476299
981	981	674.73749521657	510.741741199881	362.722058584011	131.206768929717
982	982	672.436366046964	523.783284200849	344.62869155997	129.953021044465
983	983	669.477079180332	508.581892253196	321.838608728223	135.859969283301
984	984	669.770041067189	525.340694341471	322.096750576456	132.121025099078
985	985	669.503674290572	498.643019585903	331.630714383647	129.954614653423
986	986	669.440420239322	520.712031811282	378.03011230171	131.251579307843
987	987	669.383449491101	520.838512665297	337.067372975027	130.019138389107
988	988	674.184721295436	504.613355781807	331.81934392328	131.654907979967
989	989	673.375937023841	517.57797457187	357.970021575663	125.602096898597
990	990	667.70868584754	542.313617179342	343.772103836384	128.588648101712
991	991	672.861774389562	525.630270519028	369.134903124264	130.438307518436
992	992	669.06448685271	538.627062880632	353.799440701766	126.854345840651
993	993	671.372262550209	525.765493786749	329.326949744098	131.928908731683
994	994	670.38128560175	559.723923042332	361.011045007014	137.784055883919
995	995	670.765523655585	503.657475427073	360.00415756467	132.221546087299
996	996	669.529061193581	538.743612526429	354.056080915868	127.344002515999
997	997	674.24293984294	497.348126495579	328.511909853932	127.817246910426
998	998	667.212740323755	505.592729316186	327.313456250057	133.972989021438
999	999	669.953931527772	513.938434285004	347.242183284943	130.687693242605
1000	1000	675.861740475762	524.853567190081	326.960108438833	129.422207210524
1001	1001	668.252915127741	544.850135577616	307.431565040607	131.534256473697
1002	1002	675.694314749426	563.816559987238	323.39920517779	129.928838564074
1003	1003	671.745241289645	511.074740991191	329.357032335033	132.689538938036
1004	1004	670.603960029321	517.170239717673	351.517916790506	129.135193992317
1005	1005	674.138414050342	528.440324626178	349.830335376369	133.897180462144
1006	1006	677.300820235313	515.28551184328	325.272562692139	133.164809045024
1007	1007	669.814764243894	509.290329101706	356.355405649338	132.89893186657
1008	1008	675.255780788006	538.862808669567	370.709023082441	133.057966063202
1009	1009	673.219951734137	504.789948737893	326.152869154871	132.582952716576
1010	1010	673.833105814419	519.750575926141	335.342380252109	130.844793335598
1011	1011	672.78993485658	529.52996159861	321.519240429378	126.074556911141
1012	1012	667.633085977101	545.705073449249	325.615594955762	134.305677988593
1013	1013	671.639076739457	522.534782747833	378.058121860076	131.92864641649
1014	1014	675.244644176188	516.917076518437	374.71875729635	129.228632417297
1015	1015	668.371120630463	524.059246610699	339.930684996571	132.898532718406
1016	1016	677.469430939937	527.200581409305	332.180083871894	132.081459349543
1017	1017	670.306303959616	501.598906989548	339.466075024187	127.338305348915
1018	1018	669.510781604732	543.781288792	365.156797897999	135.429055287727
1019	1019	671.641575364644	547.02451676836	352.622191236288	130.146510774993
1020	1020	670.205285229422	515.736301833457	324.391664720682	131.938000202831
1021	1021	674.494640701916	535.915758978133	341.521932078286	129.940202198566
1022	1022	666.723105855382	498.646833581536	343.214914990323	134.143588656706
1023	1023	669.880396338294	547.381406147234	343.43535418631	134.400623481264
1024	1024	671.960863395099	488.784022713302	329.590935992851	130.800004792471
1025	1025	673.84452326675	506.169627506659	344.433182959583	128.73743858876
1026	1026	674.688888627282	502.225570199731	352.353408332158	133.692976510065
1027	1027	670.280838377497	531.490209684357	354.495063435813	137.496848856814
1028	1028	667.402237846286	524.196217601155	343.034491935838	126.167487768343
1029	1029	670.043493388631	518.029907159839	323.974531819835	136.591436733674
1030	1030	671.315188346509	510.231329539723	360.397360538581	132.94675611909
1031	1031	668.302887529106	531.305761687048	359.286202201674	128.788410898483
1032	1032	669.583326409794	508.484374441951	372.77166094828	125.186193279646
1033	1033	669.575563381946	506.968666312006	327.419002705765	131.774616164123
1034	1034	668.669488878677	523.766659448744	335.469781821803	131.49449621756
1035	1035	672.732530661152	538.40478560833	346.03845830002	129.150046874816
1036	1036	672.815529503886	531.570491392987	322.95412111287	131.078024046502
1037	1037	675.212391591737	565.123546083236	349.375468281279	128.544459405391
1038	1038	671.505260346539	526.176551237634	341.370854139933	129.819999473245
1039	1039	674.38994298494	476.562619530291	353.698394485604	124.890003811373
1040	1040	669.82800651455	518.294566028361	329.82646417414	128.356526509522
1041	1041	671.714504121762	505.794064861923	345.494783964006	128.558536458897
1042	1042	675.223795570712	535.863691665809	336.978587112911	127.913166256695
1043	1043	673.052116313063	509.732349528085	371.011430713112	132.835073599663
1044	1044	675.650528207583	489.780991473526	335.523770463369	129.576932865591
1045	1045	671.53924170468	533.338072864511	345.094401140631	132.839235811067
1046	1046	677.899889862755	518.734707383053	340.331332035825	130.360271799951
1047	1047	670.708154789983	529.583579509448	366.475644358585	131.651531312249
1048	1048	674.033073211055	536.962328295468	314.889859351667	133.848929850152
1049	1049	678.249520608462	506.392784176259	361.901281930517	133.668940322769
1050	1050	674.290325164703	501.013625659053	359.560570049615	133.245058074186
1051	1051	675.157645080044	526.148346205364	349.419128559437	129.898816743513
1052	1052	671.519002748565	503.654318554035	324.535245634361	131.904472712046
1053	1053	672.495432389926	532.24243020977	350.791754180037	135.314565634742
1054	1054	670.502759453968	504.600234548816	367.725325085231	128.873602040072
1055	1055	671.00910199118	491.369367091627	340.357436268499	125.725013515974
1056	1056	667.486563011041	519.777550262602	373.324473635804	131.92288421003
1057	1057	672.56813006385	519.719056887453	326.610721958329	128.925479346033
1058	1058	670.230202656096	524.562637347544	343.044224150773	127.941338748433
1059	1059	668.272357224759	513.741695591456	330.929512005354	131.430030250509
1060	1060	675.327250057196	500.054992527978	318.869893142516	135.282088236087
1061	1061	674.07810754466	510.481797900189	325.984505459626	129.169170166802
1062	1062	675.068530098616	527.175209349736	335.079583924704	130.241275631849
1063	1063	669.317012978392	537.53527228881	314.590794345383	128.696127547937
1064	1064	664.607679633598	515.309568471368	360.663780850351	125.620050522838
1065	1065	675.008546582292	555.558273702159	359.910622128208	128.334315209669
1066	1066	670.507758550829	533.776407405692	360.655096896095	133.484004781541
1067	1067	668.565808850662	514.980292589623	334.837389991799	132.497636445055
1068	1068	667.167570515815	534.116494002591	345.013977621843	127.477518728551
1069	1069	671.231144941868	519.290865805698	343.576166907613	131.697104563181
1070	1070	671.524458199714	531.404572469537	326.590142237061	130.521490374075
1071	1071	671.102043417985	492.526045444802	339.410375049125	135.741377417314
1072	1072	674.927010461548	486.232003839971	366.227577006587	130.259304954217
1073	1073	668.251792308041	541.896758505468	378.873894931628	128.133145951663
1074	1074	671.165667312574	542.507159421963	342.461165277242	129.726364459807
1075	1075	675.499237353879	500.378881516259	376.203749411491	127.867554945448
1076	1076	672.601205529954	517.588207426198	347.988577789877	129.581046566858
1077	1077	672.650391874461	525.490781905222	342.958411374677	130.408866709894
1078	1078	670.193777301701	523.056807551318	365.222772009472	138.159282128118
1079	1079	670.221225893989	535.954651218255	313.7853829278	129.154551211126
1080	1080	671.663435830839	545.879091865581	328.801707777856	135.327508046689
1081	1081	669.245916481527	535.780133167762	327.764639805514	130.813461597838
1082	1082	672.272720228582	538.466574180891	305.858215490898	128.724175503371
1083	1083	673.902692875877	524.209333274242	356.344482753882	131.398800343656
1084	1084	672.247028447634	503.769554884423	344.303802520784	131.362999156187
1085	1085	678.180017461304	537.0243338572	345.184909056133	127.634347336281
1086	1086	670.639448096862	511.513014088112	325.076075985952	131.126909974352
1087	1087	671.061630893917	547.371867947863	354.628248961413	134.505439619377
1088	1088	673.473839815146	502.264046007657	329.397560605118	127.356293508621
1089	1089	673.306827471695	491.726552014732	364.708893377539	127.660791829632
1090	1090	672.420464019879	531.997524930963	351.417620933509	128.744938293394
1091	1091	673.894173656131	542.436484958911	362.649967025977	132.565100703118
1092	1092	668.6693934608	492.418506784715	319.66395444143	130.383488568123
1093	1093	669.246498965122	530.009937411088	334.73840737408	128.874103764603
1094	1094	671.547657350395	523.122261997064	347.634727592784	130.128839416764
1095	1095	674.862581167114	520.986904670199	346.449177365749	130.095600563898
1096	1096	671.218555659913	501.869885805279	344.33229402187	136.715276285626
1097	1097	673.832339319056	534.612427393	316.441548508608	129.475040621178
1098	1098	671.104815559348	512.454145107815	333.537573389652	133.315645777912
1099	1099	674.022610398862	528.32544620652	357.040242591403	128.227935340156
1100	1100	673.271151483259	553.484695946492	341.597935342133	134.051885574873
1101	1101	668.946379851671	529.30331601609	378.389455028023	132.508018267509
1102	1102	673.783951144756	533.850022678398	342.070008164593	128.520551935287
1103	1103	673.56773681691	549.131914544338	334.69500108212	134.935828213047
1104	1104	665.969648809716	494.368671903154	348.760036158473	130.896363275496
1105	1105	672.957141798326	508.787844198526	358.45846577878	128.937889267953
1106	1106	671.098715870628	519.937451032569	328.014452525628	132.671809862289
1107	1107	675.97590255032	533.654888492553	341.389819072657	128.178817776252
1108	1108	665.825121247742	521.30645545899	348.266417897613	134.661617637972
1109	1109	672.82601106695	515.169509634632	300.198867683529	131.195346480982
1110	1110	667.583579348504	539.943633052884	351.741451932041	132.132755132699
1111	1111	672.108514914559	544.225941126863	355.450146128477	128.849515892892
1112	1112	671.959670202733	556.982349433252	350.123677813229	130.954602406357
1113	1113	676.464114637763	525.849516959254	351.120946156308	133.380730486647
1114	1114	675.195409033646	541.364974991617	285.870178922476	131.435265799843
1115	1115	670.055743985104	535.843631367475	303.851898990795	127.868563591556
1116	1116	670.310663098966	571.151460981239	322.724196850507	128.044188344759
1117	1117	669.352416342902	502.066836288423	328.424481208277	132.57494118798
1118	1118	672.462990908497	526.433971764834	363.835419954834	128.634831687065
1119	1119	670.65219309127	523.013309503654	366.607987635701	122.077885678897
1120	1120	668.71395828995	559.700357643884	314.634416019687	128.541406013203
1121	1121	670.356802238072	532.447290600922	354.338436576699	128.934577456591
1122	1122	671.846462938708	513.910934117131	350.661803832689	129.151545034123
1123	1123	674.822484999854	515.919057413541	344.829906412419	126.41210076892
1124	1124	676.801712243099	515.73054368922	310.14157344941	125.034849646561
1125	1125	670.43292570224	545.366220362961	340.341459310324	131.55162751826
1126	1126	669.551805381251	506.349838213996	338.563198001855	131.839965688134
1127	1127	669.357769094177	520.232823463841	332.260863496804	133.123092615707
1128	1128	671.140525888093	532.802465232601	331.412388070664	133.220269182475
1129	1129	669.804865733798	497.360561592433	349.864012591723	131.776308538524
1130	1130	668.391902359649	541.19361356302	337.808843229194	132.269491920313
1131	1131	674.279495979268	530.314133318014	355.07908203998	130.051105584011
1132	1132	669.858227521746	515.807175891384	344.397196638923	131.546236627072
1133	1133	676.779023670792	526.516567391778	348.446533896053	127.989042253792
1134	1134	668.386827020907	514.437457370006	341.368091998002	132.926667451018
1135	1135	671.374686542185	521.3746410265	353.615391143488	132.799119469365
1136	1136	671.193352349157	522.443853053117	365.942740483948	127.574215000834
1137	1137	671.81653361881	525.999408199365	341.771555090867	131.482151295946
1138	1138	664.620433205319	515.758945269029	369.131880858089	123.470643802125
1139	1139	669.080419271565	512.387429309691	337.771157569189	135.280061111177
1140	1140	669.756657193153	503.27794548926	338.180831581517	129.275334156098
1141	1141	665.568458072584	513.361090728985	368.513718925039	127.859311182786
1142	1142	674.037196612914	508.464115759048	334.643300838985	131.82379622811
1143	1143	670.300362708313	522.738480455877	355.160398323467	131.347023374667
1144	1144	672.437395692681	501.278954181093	319.821526147414	134.284054736297
1145	1145	667.136744172144	506.31397120319	353.766262130027	134.435912175075
1146	1146	673.74013739926	517.431058998811	360.593173791578	131.940698575525
1147	1147	668.275182768521	549.024165103002	384.415209080718	128.833729023872
1148	1148	674.778529888615	501.042592659289	338.387388964756	132.937409025053
1149	1149	680.644941032159	557.365237466899	354.813001268449	130.44782725952
1150	1150	667.328492731158	522.73854529624	335.595332589653	132.210641377543
1151	1151	672.365425557805	517.134832966716	350.424978720814	131.311700619947
1152	1152	675.432698567726	526.714856428043	342.834606822865	129.431092007102
1153	1153	681.4901288441	526.651927582521	343.547691446576	127.990793775416
1154	1154	667.062833852459	537.530109866903	374.627592993389	132.651522859694
1155	1155	670.515917993117	501.602093806634	328.642825396696	131.786713820728
1156	1156	672.393245235217	527.261058967091	347.616481695224	129.310271846665
1157	1157	674.081757153433	514.046644072254	310.892324110801	133.241851520426
1158	1158	670.356791266164	501.596451614685	360.352775226933	129.293969058233
1159	1159	667.757799910036	521.519053230653	356.993504832351	128.31153677798
1160	1160	672.414021278075	543.356827214364	378.999419729359	129.53310337112
1161	1161	671.935420279526	515.955235174094	336.370015664322	134.532435213547
1162	1162	672.41566721878	514.83579545717	326.080376483765	128.968526485282
1163	1163	670.055144414537	530.266893947252	331.161587291258	127.879381829634
1164	1164	670.520706972193	538.368421335715	348.212558214032	133.323323035486
1165	1165	673.029561171757	528.988098773824	322.303299400551	136.488449302535
1166	1166	672.520386142608	493.376476784335	370.622096529677	127.980191385154
1167	1167	672.025349332681	531.05639263919	341.642001110701	127.856203949368
1168	1168	672.809177289651	513.585982095873	347.56033355846	130.285177733822
1169	1169	674.537484547205	513.4648561509	359.775370706971	127.298807194967
1170	1170	668.568199379896	493.903340297471	354.182212661812	131.803955342245
1171	1171	665.473598833678	516.140732737145	352.303002092326	139.982079779725
1172	1172	673.648193376713	516.702954886873	329.816185422675	132.945676155027
1173	1173	673.540741479068	549.772489216504	334.269989409402	129.932115513976
1174	1174	670.985237003864	512.246376112474	341.458348092324	128.983416613116
1175	1175	672.467892321605	514.371530821495	324.762435367263	124.553101004137
1176	1176	673.327563154209	522.620189545103	355.864463094793	127.209658162231
1177	1177	670.104233069211	535.460921121973	381.839332619484	129.373152036271
1178	1178	670.627332782739	552.981200368078	316.85665330343	129.040495034532
1179	1179	665.924072071585	516.599631900079	327.760295675168	125.391789559708
1180	1180	665.616894974127	571.261132070173	349.896815725208	134.973451821108
1181	1181	669.341592983811	522.882172856121	368.02199768663	130.705466621556
1182	1182	669.255846905399	516.504094131272	373.79797198475	130.4514479069
1183	1183	670.825928663009	540.079899945815	356.176481417233	125.330974937843
1184	1184	669.725650034074	535.510332064195	295.003464376324	132.652268176468
1185	1185	672.77607693091	507.69010340342	350.838361182725	128.026457028404
1186	1186	671.17767745532	548.716041381951	366.180800535351	128.678587496254
1187	1187	675.42422566222	527.000955420029	374.015050708122	129.853917666965
1188	1188	666.933633962465	529.049307347582	354.268816240525	129.731362040036
1189	1189	667.378356483682	539.838630163639	354.333939268136	126.2367744084
1190	1190	670.572473253594	521.51043166576	331.584799833922	134.717801677857
1191	1191	667.02411630384	536.57419620334	356.106471821737	133.206863545091
1192	1192	668.940995221004	526.180925832277	337.238917782921	129.268128008047
1193	1193	668.537332857447	507.501399862337	339.925977807154	130.39909414898
1194	1194	671.841054187708	534.154348524876	336.135162628535	134.126732217281
1195	1195	673.093089299349	525.965609353903	327.061527752701	132.609135834964
1196	1196	671.456694413652	533.971449018871	357.878484681783	132.458263932817
1197	1197	669.653372849772	548.791439765789	357.376019151171	134.338207883149
1198	1198	673.079790011605	499.559751022479	344.384919098626	126.942781706198
1199	1199	671.413211209027	532.50555887357	335.911471400448	129.551253962929
1200	1200	670.506443889769	510.903171395802	344.660022325678	131.063208092736
1201	1201	666.912566850056	505.936654433176	398.248527656342	132.445776137721
1202	1202	674.992792521135	501.471949423216	333.604453165558	132.693511055293
1203	1203	673.433486815135	528.394276892666	345.628141798237	132.845658584686
1204	1204	672.631122408409	559.835577033465	348.99921399348	120.727068670868
1205	1205	674.185880517862	520.503497148815	340.416887444239	129.058748169367
1206	1206	670.279054079603	524.487074213446	362.559708222056	134.508449064835
1207	1207	670.109114840157	529.571290016236	340.461772276219	134.178658122726
1208	1208	663.601682311119	527.838625406576	365.170607982387	124.745731077869
1209	1209	672.821504325295	532.02827880602	355.781201480667	130.826525488539
1210	1210	670.775269644936	536.045468562145	325.166754588795	131.232047622141
1211	1211	668.547177714081	523.191302921677	333.689811186808	135.820211712447
1212	1212	670.950207933714	503.297152156077	366.317554824738	130.912012807991
1213	1213	669.186872482035	524.970468478034	359.452545781531	126.692285080993
1214	1214	665.871850959692	531.818784570928	360.777056083652	130.213382273956
1215	1215	670.913264345466	559.475876224646	337.116036540782	128.875226813412
1216	1216	674.689332926086	550.390709352109	340.690818156627	134.998943129228
1217	1217	674.82920097592	515.569044148935	334.513385477667	131.944767976477
1218	1218	667.834506503545	536.320749813632	340.202884669624	131.428222457987
1219	1219	667.480688644269	515.742991605434	350.753457799405	129.081651375414
1220	1220	669.306299280639	551.129719527956	340.838499770901	137.246985879326
1221	1221	671.763636294536	537.09081389683	341.225000565235	129.708648664338
1222	1222	668.727587630967	549.190309336274	334.242833042393	132.229255391146
1223	1223	671.920434054656	522.759765708631	345.56462224751	138.908145676306
1224	1224	675.923498275933	537.20997347545	320.111116200516	125.802732798281
1225	1225	680.197448174747	522.45430037525	335.416622024236	129.344078407045
1226	1226	675.414967890427	512.409958328668	347.619828872025	130.994710948315
1227	1227	675.475668230775	502.336569348158	339.396676227571	128.520396606221
1228	1228	672.867593892067	510.368871772204	357.998442784206	130.508241764825
1229	1229	671.050036828902	522.977622819047	347.695716108214	131.824887807763
1230	1230	671.990619853476	500.017269645321	293.499724483938	140.873438521235
1231	1231	673.604862629725	516.422337585802	337.356280764159	129.35864818277
1232	1232	670.807835147026	528.131605896913	359.033294647243	131.472282608812
1233	1233	669.831249949593	544.731048315631	333.061413200636	131.693912816759
1234	1234	669.985143639275	530.813722314979	360.482623329154	130.675006460068
1235	1235	668.356544979405	514.469120015719	340.006366314571	129.270508522727
1236	1236	668.719845123298	483.963935669773	344.918107482044	135.577911765968
1237	1237	669.222478745699	546.554403500609	344.345811638698	133.738315684005
1238	1238	672.732721057151	540.037023908067	341.811650309259	129.639451273166
1239	1239	670.669082536185	508.294365818703	338.333010958342	129.415665621752
1240	1240	673.075303599928	515.97459422213	326.001095256971	132.993081515511
1241	1241	674.597928634798	525.231696981637	380.29314226117	126.409472610495
1242	1242	677.128629743235	513.683795558086	343.268700776831	131.340281589928
1243	1243	668.125796450998	532.244540692237	338.152631366178	134.672254746967
1244	1244	678.677252733713	528.083099505367	340.865058130091	129.08033332686
1245	1245	670.910131721601	480.542695719278	314.682464063281	132.083499199146
1246	1246	669.375645640198	508.329659376557	327.409644321458	128.118530678841
1247	1247	671.180781128401	501.676087833001	369.182488226488	129.757500621899
1248	1248	672.280800648282	501.716689319119	319.802219863445	128.486621323496
1249	1249	672.217161222488	514.156408382795	331.674018394	126.810243807514
1250	1250	672.796100319661	499.51985872152	356.670292253401	130.496808960102
1251	1251	670.846942728118	525.087055735273	352.358536649742	127.257368641576
1252	1252	670.547173508252	536.873078305061	361.490039207652	129.957849328272
1253	1253	670.481585989008	509.85538556181	333.039470108615	129.73319295152
1254	1254	670.287403861224	511.869412388163	340.969636851003	130.34176499607
1255	1255	673.549908045391	501.927130404059	328.532557882602	128.810400039648
1256	1256	672.936005404133	529.869588246622	365.470390481189	132.52680850364
1257	1257	675.835821185859	560.094938827959	339.091336777011	132.137167703784
1258	1258	679.313437104934	485.475441796911	349.054764997866	134.76395634807
1259	1259	671.658199837224	541.342078280658	329.270034478615	130.867756990872
1260	1260	671.047824159265	535.710939344375	382.166516662845	130.424784832334
1261	1261	671.214563484345	523.134708266867	332.700444336211	128.859765101997
1262	1262	666.208536170077	545.259285772091	355.536326819485	131.328741111637
1263	1263	670.355871398444	528.790273678961	342.336234714284	128.026000571782
1264	1264	677.975526072161	495.572173108414	355.110615267946	129.464399973161
1265	1265	678.941584648285	522.738334227144	336.179155559111	126.051552026396
1266	1266	671.657808028337	547.36855944206	352.352467427982	135.759170900827
1267	1267	671.128012206883	531.635977433246	335.075699594576	132.362629630225
1268	1268	673.183092203516	512.223093091914	359.612103008971	136.286861208952
1269	1269	665.928155985605	531.436040137332	341.550636302256	130.076446737366
1270	1270	673.947608960417	509.453491414322	337.428726741827	134.31002722602
1271	1271	672.516710600902	515.138544345525	363.258025844837	133.650206802859
1272	1272	673.459399703189	551.466506214763	324.465257635008	130.81198059613
1273	1273	673.292329686645	504.32179024941	303.783010507212	130.409893357619
1274	1274	671.020706065288	505.677414264402	321.297215524771	134.505218021931
1275	1275	670.959619002647	509.405008365362	323.468598501608	128.112621052091
1276	1276	677.593112684723	526.598233235883	358.003287320784	128.946071299728
1277	1277	671.037760710457	541.060366153914	347.079643238464	128.277978607576
1278	1278	676.244942965625	546.077429218964	341.087939847965	130.625251450401
1279	1279	668.990813275177	535.772009767681	357.542061455797	130.582199331194
1280	1280	668.075585326597	533.259872384022	341.546634519501	130.500907793434
1281	1281	672.18340915357	551.789163745556	359.268360194533	131.991104776579
1282	1282	671.932795803403	504.520169894378	350.329013375577	138.216968620792
1283	1283	672.219180974468	540.916164490861	360.469260735823	130.105807054599
1284	1284	670.681286611961	513.9060594833	407.430322649757	133.055299751243
1285	1285	673.890033111565	520.773961850932	331.321306149297	134.440875766226
1286	1286	673.460078391187	531.78370093903	334.803939535861	132.730683505627
1287	1287	672.880401431304	541.273420802746	346.369612960263	126.714887048835
1288	1288	675.734001767785	510.504552513411	374.20057131117	133.464004308053
1289	1289	672.419781337398	542.420654760107	311.063099866032	137.420386027
1290	1290	679.46311075567	533.848892140473	355.280978402444	130.399713229311
1291	1291	670.535495840091	513.158067423766	371.794148703083	129.167005261654
1292	1292	669.373082776389	529.992876983287	349.930116826596	128.909714792338
1293	1293	671.251158982698	511.801708337827	322.282963677968	134.793846233105
1294	1294	667.174517642172	543.761495631449	316.149278612881	128.599031130798
1295	1295	670.981176521153	509.109195980347	361.344282272864	127.037701089588
1296	1296	674.465649096874	517.902901532108	330.542808651491	131.518949609463
1297	1297	672.684246942467	520.70288702068	318.699269073631	136.165786217754
1298	1298	676.033572764949	524.804618796739	319.328451129351	131.415784507845
1299	1299	674.734434947258	519.908192365701	314.078204008401	132.311776821766
1300	1300	675.228413710224	515.091705464453	331.654694650661	129.36441602779
1301	1301	676.574267942817	533.237146402539	357.436945513684	129.473895389566
1302	1302	664.897152582787	538.198259746044	294.545124487167	137.460914748259
1303	1303	671.200558943142	511.801499739554	330.329221158273	133.739344656818
1304	1304	670.594754817312	518.133318915172	352.348586978426	126.888715924564
1305	1305	670.728414525036	524.418994222373	313.640256112492	129.283854876044
1306	1306	680.171009676381	508.78058855105	334.541703647624	130.037766203029
1307	1307	669.894616066204	496.182997251923	333.794108750496	133.67738439731
1308	1308	666.535557652401	551.003204733652	381.705987774801	131.823849365992
1309	1309	671.713344080381	515.65062872167	369.694505251605	129.678806164289
1310	1310	674.713900550524	544.297313457538	330.339281091915	129.693426515149
1311	1311	673.56304212141	494.061412527092	366.406269795071	133.666082567446
1312	1312	673.461685138838	510.711282923262	339.69026927344	131.625355294423
1313	1313	674.799636944641	539.247817993444	373.53213324495	127.705749503404
1314	1314	667.828522669688	494.163160597919	351.75357802271	132.170604294151
1315	1315	674.194539803555	536.87822398167	339.473632738666	128.71401889037
1316	1316	665.115208261668	556.001827256634	365.121459402744	134.151291013962
1317	1317	673.48366863751	504.459127286381	355.973251236473	131.817402620384
1318	1318	675.00101371527	531.502177061727	366.326702603133	127.917367677381
1319	1319	673.457313138495	515.099740623621	355.37684126883	129.300222619309
1320	1320	673.41892697131	516.356340029579	348.848269692394	135.859813771457
1321	1321	671.41578443165	520.433951715881	305.549632713819	131.51064913287
1322	1322	672.357127034398	505.330087512269	346.500710895474	130.529698697055
1323	1323	670.033879904372	531.233336380293	352.748873221688	132.180394923535
1324	1324	667.870966728051	534.422241239682	362.357607700005	127.010415900289
1325	1325	669.297054828893	549.493738984321	358.152198655921	132.476324397418
1326	1326	672.240177848866	513.064844610342	314.404613468572	132.26370822893
1327	1327	668.024981303971	532.679645423301	321.021023142361	133.163497832334
1328	1328	667.634527381787	521.254563288011	337.578051126321	128.212416865033
1329	1329	668.668314463933	502.507672865835	348.887847407164	129.292533908234
1330	1330	671.300923481514	501.887839359696	347.775195541038	126.377929214538
1331	1331	671.206644852022	528.461364751707	359.378104865685	131.374062009676
1332	1332	671.523253974691	494.772977524382	354.441627012231	128.806343576907
1333	1333	671.304185858638	512.574663948474	327.585423374522	131.598401482844
1334	1334	672.806492310993	513.025399560995	320.10520374204	130.377216899335
1335	1335	674.876638268397	543.08750522642	318.921185013429	129.339630183617
1336	1336	674.831088836789	530.766508918904	324.463847596886	134.697957264161
1337	1337	672.488888588223	527.636789973039	357.908815110348	133.882921335944
1338	1338	675.569183767494	538.473205208894	340.23292176555	129.375965082554
1339	1339	663.573018287526	516.037727961646	367.445163752743	130.304279063358
1340	1340	672.597006810331	542.470362580642	333.147198633628	131.983913053696
1341	1341	675.998661072984	527.266435856793	335.669004508737	126.997527400507
1342	1342	669.367834070512	522.407081654848	343.81306964439	129.69330789831
1343	1343	669.883670716164	519.451264015437	344.311784221257	130.257349166475
1344	1344	675.500379856604	523.71673141403	350.17410040128	129.307490201063
1345	1345	668.133720934306	499.291577041728	332.726644003996	130.195509088052
1346	1346	671.067637271348	524.34454592997	335.051317942704	135.311791933947
1347	1347	671.776449146865	533.788848513248	350.372129803685	126.588690263407
1348	1348	676.75785213724	483.726434503338	356.859301844217	132.519999886477
1349	1349	668.404218853963	525.376437799706	338.772820512197	128.956933651938
1350	1350	672.098688884182	548.537242824863	347.417249659273	130.271866605647
1351	1351	672.012086146603	519.836735974107	349.849041124742	130.011669062606
1352	1352	676.896285122303	522.699858685809	356.451189753258	128.564117375348
1353	1353	674.14073816602	516.735241310158	360.23597732415	132.71288928124
1354	1354	671.772591897071	527.556587277208	375.426005020469	129.720450104827
1355	1355	675.146342266475	493.630668383072	320.009653051422	130.468716158812
1356	1356	670.881707371486	529.792168762049	349.70577625161	128.570186864855
1357	1357	671.556861835122	541.712111297087	336.427347307501	132.737114108026
1358	1358	676.099933490934	530.295578868597	335.517573621399	134.708204355309
1359	1359	673.367348635941	521.691560605449	330.463626786178	131.097476078425
1360	1360	672.737608894838	524.79544490374	343.48289938859	132.067360244489
1361	1361	666.404282649512	498.48486850733	381.677234184801	130.599412990751
1362	1362	666.989688465838	526.212491361088	339.799058638213	131.491950194789
1363	1363	671.905252288144	497.399888169165	315.781531924304	128.349174085813
1364	1364	676.648955541474	509.04836452297	340.846040775779	131.721483578108
1365	1365	671.39941025846	525.799542939857	313.57147970668	133.909662242271
1366	1366	675.179744723182	530.132254337876	352.057419408977	135.975941915128
1367	1367	666.996245656254	556.319405799927	337.095361814015	131.55974506086
1368	1368	672.322488988152	513.059073231503	345.472473955625	129.21685980322
1369	1369	678.179639997457	554.865293746196	337.489987362208	131.426757005021
1370	1370	672.720514783334	542.27327476841	337.328526113684	132.650897901027
1371	1371	670.914437514441	527.628728836812	345.815639660488	131.095735329115
1372	1372	676.707996453646	490.189872999535	339.588998896355	129.66552493598
1373	1373	667.535967435665	496.071702004022	326.963103063876	133.07335852254
1374	1374	668.902526604245	539.076765302796	361.309822789864	128.051110417849
1375	1375	673.15765166302	506.429873189346	332.431773468979	134.203064246196
1376	1376	675.595806833648	546.620631432253	325.873058658821	131.225026662705
1377	1377	674.245901322122	529.226962612884	355.719845363501	136.294145638784
1378	1378	665.073696794437	530.82455303159	355.10700543586	128.168286868789
1379	1379	667.987673526441	525.234326116044	343.182072612224	129.047674309754
1380	1380	667.225950625011	511.489405875089	340.035085269256	131.106487493496
1381	1381	675.089862499058	505.728699011345	318.264936730899	129.560380353074
1382	1382	677.810740774551	509.924080878871	349.56880188652	133.476514175043
1383	1383	675.855433281668	484.90152547047	358.705886458263	134.293560437126
1384	1384	674.571918916761	521.528892506685	359.014979249307	130.443111376077
1385	1385	662.271205601459	506.96689420326	315.284364302892	128.95660644466
1386	1386	670.741663320866	517.445733851112	338.153271476061	132.144730961971
1387	1387	670.955536327338	531.457753825292	323.589226962892	135.813583535914
1388	1388	677.821657193325	530.587101808128	353.499035733663	135.241249949846
1389	1389	671.419082013788	523.082857995233	344.565643722346	133.403592815829
1390	1390	676.23683770999	536.585600267437	365.207606420923	128.021707372117
1391	1391	671.360062516269	516.206946438772	378.884372132075	136.417149526671
1392	1392	673.667833721878	516.676480606454	337.267334948256	130.621111870206
1393	1393	670.113829513284	529.578552710944	328.10729671897	129.422181166356
1394	1394	673.497772145528	535.27715630293	347.532244570781	130.705173410856
1395	1395	674.409810122299	543.980615459856	332.540195936991	135.602900018688
1396	1396	670.379757741653	473.48256305302	337.430088271929	129.665489176533
1397	1397	671.141138360992	544.934498137018	365.532306074094	132.374191644343
1398	1398	668.930444456858	533.299153360581	333.283040567183	138.814638841555
1399	1399	667.006105628497	512.197720930522	327.575038009722	133.368947842736
1400	1400	674.467312470527	523.384038466909	379.062110376672	138.818168489583
1401	1401	675.302979779052	520.405917791647	358.141505602817	126.113780292193
1402	1402	665.559846919	513.577560647916	358.327560026519	134.371545246014
1403	1403	669.697796001256	541.630595434833	358.291993199884	129.697254636699
1404	1404	673.038555644396	512.225355279468	359.518785083162	130.932545928354
1405	1405	677.251219982132	552.505734136379	341.03426616067	128.179596032426
1406	1406	667.39748135721	565.537705826036	328.466697841309	131.832346155421
1407	1407	664.506186613391	565.79204544467	343.321684386254	127.388894011405
1408	1408	673.028346879907	516.964285128205	352.624673241693	127.114242480362
1409	1409	675.284193213832	523.2713927875	369.454264923352	129.13763626602
1410	1410	676.915672079931	506.11411351434	351.447994597865	124.471004635151
1411	1411	673.107349717536	539.079597838519	347.076804309887	128.200030075094
1412	1412	674.017556042268	544.753470206097	328.53532928445	129.814261445416
1413	1413	668.232662978783	492.382886470337	343.116292487826	130.677727647653
1414	1414	672.661118690522	519.418196892266	332.513295458346	130.470646605698
1415	1415	674.652867198563	558.561346307695	324.622504364429	135.079766440104
1416	1416	676.098472630659	537.788857773774	331.712040295391	129.772372738671
1417	1417	671.853688073937	504.042746440723	323.316509548221	130.931636235355
1418	1418	671.467920304627	524.205890423402	346.097700978038	128.620956572001
1419	1419	674.310044070708	529.218249137556	385.927822105377	130.165514746848
1420	1420	670.021979409842	531.881140321306	351.437942950064	130.578951745114
1421	1421	669.116034455448	502.53194210085	361.124091736728	131.896327268975
1422	1422	667.57926514874	548.751247499415	349.604969189042	128.707901354543
1423	1423	674.453818062699	549.248126286794	341.214289080666	133.154682485158
1424	1424	671.537175963239	488.60520639595	351.275668539479	130.899833796806
1425	1425	673.494561246297	523.182095449731	336.352399613553	131.295754433186
1426	1426	673.721522170628	531.912086465222	361.469611145403	125.837611308113
1427	1427	671.143266090688	534.541512337736	327.718475854301	133.885882852121
1428	1428	668.69615773888	517.305876942979	334.682090651668	134.700016934683
1429	1429	670.411252929551	505.764992579073	357.899607199731	134.580931403526
1430	1430	672.271668212623	502.737599704079	326.515848235249	131.792430281233
1431	1431	677.962955237321	500.131138221858	352.68608413208	132.058418181745
1432	1432	670.675823961122	532.797869205191	365.08473992472	134.537852931383
1433	1433	671.336032171509	506.137335126536	321.529641970257	129.433166599528
1434	1434	673.511717354232	531.081137514213	334.24866540829	133.693895909592
1435	1435	668.8932039957	520.987214534018	364.45446894782	130.252829425631
1436	1436	669.361277979318	531.258407297801	322.870871425107	131.966140340034
1437	1437	677.933610997977	517.825027306358	339.269581681046	128.540338240398
1438	1438	671.436899793387	515.130517001276	350.757263933797	136.139066493996
1439	1439	672.297630336292	527.395597415684	346.527895295441	129.102259863255
1440	1440	673.884670327542	514.333376009366	336.604698120975	130.946286122374
1441	1441	672.054361864578	567.428126379024	347.633842681891	133.185926679735
1442	1442	671.733254483004	523.431696230792	306.227320871669	133.451966056681
1443	1443	675.656630052555	535.011048753973	344.440957110936	122.45184227574
1444	1444	672.587609731819	568.942906110836	370.061300424765	132.096472420598
1445	1445	672.153746150414	511.189230153674	329.25781020029	134.894931550132
1446	1446	673.305123140486	532.261726585005	338.323153233208	131.263946367435
1447	1447	672.245712571901	540.803882949311	344.128020379243	130.061576497981
1448	1448	672.302252193271	535.660323379496	343.984065216626	134.334287439083
1449	1449	672.385314051347	524.281236614967	348.66886554123	130.482568901038
1450	1450	674.728468275338	524.558784967773	323.0008467316	132.036114068322
1451	1451	672.303043741544	547.28517342084	317.068885588037	129.97477305674
1452	1452	676.697568017924	515.677348003661	327.428121914675	132.681955228493
1453	1453	673.929390648273	530.495781793632	358.019234792807	130.237565561838
1454	1454	672.794424355309	538.281429736813	330.039280292662	131.562167153761
1455	1455	676.56399149628	528.678920003838	337.277652562478	131.250364327219
1456	1456	671.764075763968	511.653712076451	362.15723489668	132.568235854497
1457	1457	673.423726393424	542.480842549989	339.190017153816	132.735967045487
1458	1458	674.283862403933	537.702733687961	341.696290561404	130.653356568851
1459	1459	669.38256414519	530.906517581668	372.572979647544	128.086800879623
1460	1460	670.841056905754	543.419447321465	339.783452341012	136.201879645951
1461	1461	673.73479810747	552.484624881819	340.787886156543	126.904202837984
1462	1462	672.83857652359	503.935853723422	325.754954307983	132.344597320512
1463	1463	671.049593267796	502.19579073677	362.231799272097	129.302694443998
1464	1464	673.540845441816	542.701902625057	349.093829666761	133.63045390212
1465	1465	677.533341628829	516.60590527956	332.923230818369	135.464748289528
1466	1466	670.562283654579	504.879867222365	350.521059129805	132.578928456104
1467	1467	670.322897417949	513.057079916939	325.193646760907	125.158961795115
1468	1468	671.433602646704	504.894780537407	356.979653800027	131.646203694073
1469	1469	667.886146759279	522.874875357143	335.680127761211	128.289640366005
1470	1470	675.777586954107	529.379356240681	344.014931857638	129.368030954844
1471	1471	669.162156592975	527.034034874986	371.902482527469	129.75723633565
1472	1472	670.79433680956	510.738810321788	336.743894173846	127.729241780921
1473	1473	674.675687920628	552.772984128772	343.690068474147	131.955409950694
1474	1474	669.138825424019	523.714728273325	334.322878722842	134.762507563041
1475	1475	678.489169866084	497.097421344413	361.239816359398	131.69453269785
1476	1476	670.663049615024	511.231459004103	338.937905219752	128.632967250183
1477	1477	676.507928484921	491.308811159181	340.953810569584	128.854149438441
1478	1478	676.567896524263	545.037748179053	357.145089078303	130.045217254767
1479	1479	671.004385118199	527.974048872678	363.135092251731	130.824733363277
1480	1480	673.910855003697	508.177057686692	326.523513885508	132.106625141328
1481	1481	672.533426548326	493.843558125547	358.179981352596	135.405059366821
1482	1482	674.481763944174	510.282439293606	354.583924495966	128.631136998875
1483	1483	665.396610790499	500.035633932481	333.719952398812	124.951410659728
1484	1484	666.686387930588	498.591903692394	349.667093336515	131.405431710352
1485	1485	669.933573819268	525.802980828752	346.28517643247	133.459183942285
1486	1486	672.246500696919	518.463956648633	364.692220960185	130.12020114086
1487	1487	663.501855150193	497.371978039802	343.676782237844	126.691785237749
1488	1488	677.837825499166	503.614406042946	346.570680011321	136.469005674265
1489	1489	676.722827137805	532.999354505782	370.23203121917	127.848954401205
1490	1490	668.816038681692	508.664536937294	361.82996481764	131.628111807539
1491	1491	672.80335759334	534.911214803338	325.640291013121	132.185244825613
1492	1492	666.546193107931	524.962741748382	367.172290561334	128.088593723377
1493	1493	672.49011937787	544.823791089915	329.085405851134	131.943847832014
1494	1494	668.507351962746	515.725261474375	338.421759331551	132.441272710711
1495	1495	672.575485571252	521.03361774028	388.269583157898	130.050996237481
1496	1496	674.233553542719	510.933636649101	348.061245912091	132.900373919429
1497	1497	670.28632693521	551.768984484008	316.401286111953	124.742286752925
1498	1498	672.849987623987	507.016420875051	366.32870968639	127.003455869847
1499	1499	672.051777175097	476.500877278936	313.363035753908	132.690921094583
1500	1500	673.393743174493	511.567583227865	328.768142300904	130.291030769315
1501	1501	669.829089943807	490.391121007891	358.497168618993	135.134437224823
1502	1502	670.37515230489	486.773295834803	341.114012042353	129.378835403325
1503	1503	667.71282498414	529.51604430706	363.711892871357	131.707137073998
1504	1504	673.139609876255	523.242978026306	347.515785815862	132.723771791364
1505	1505	672.941919729028	470.017804437825	331.815484104835	128.543002039081
1506	1506	677.002940443764	522.379799145054	331.970575648272	121.81851652338
1507	1507	672.270497637356	515.464254393838	362.695649792419	130.359876850039
1508	1508	669.224822322353	513.060059512267	361.517467588401	131.817664251159
1509	1509	676.515647251635	524.652826951067	354.486805142271	130.147632463913
1510	1510	678.390411548183	539.308570869806	326.11999952379	130.497991412729
1511	1511	672.319324788064	517.90586416217	350.852565689989	128.352731084559
1512	1512	669.841534445227	524.446884199722	372.072047524437	130.367657742155
1513	1513	668.271119698759	546.366290436977	340.689667690578	128.027002694827
1514	1514	673.329260202628	497.535171893984	345.261320723773	133.4746982854
1515	1515	672.630822509409	539.295023426663	358.687772585295	137.311034305071
1516	1516	668.799645463612	532.38244415574	340.412784406716	132.314652915271
1517	1517	670.935948828245	539.244244508987	325.325140529182	134.811400291802
1518	1518	668.820591800447	521.442309506629	344.789319040051	127.975672892521
1519	1519	670.109957645279	521.399007559399	346.387563466818	127.897456076834
1520	1520	671.653743023228	503.61518580447	360.078841625683	131.025101697477
1521	1521	673.656140755294	519.032373066621	347.624260825251	131.916241034724
1522	1522	673.590880346203	523.336507492935	369.131593560478	134.885613877166
1523	1523	670.322580414739	505.371350184713	338.841951389877	126.466317269683
1524	1524	675.17030154565	516.375944758896	349.052836862443	129.140412528439
1525	1525	671.94422878553	526.69557870483	352.143021334414	126.779265895322
1526	1526	675.407160420654	537.935472600832	333.582581973886	132.477211054715
1527	1527	676.310124124969	526.082636749219	346.705084007879	134.054169354179
1528	1528	673.327757979054	529.944454700324	340.486944256408	129.865453532246
1529	1529	672.540260596961	519.749559809382	364.301886438719	134.938895291229
1530	1530	672.823062383246	517.162756927759	335.802007932468	130.988106199264
1531	1531	673.857038428013	525.601791450056	359.16308326606	134.68689588566
1532	1532	668.412157583908	494.802150489696	383.782367491672	130.399197546386
1533	1533	671.538392140107	531.305585593209	326.60559348311	131.998640073329
1534	1534	669.887545654529	523.225181964729	335.827850193383	127.322996542771
1535	1535	671.194439525401	512.108187698045	322.413036740559	135.724025382281
1536	1536	668.109751147764	547.51691850669	347.156545667725	127.407040268232
1537	1537	673.220291794062	559.067405927253	351.992232365017	128.622280187094
1538	1538	673.082321309002	506.456431997677	323.624565228246	130.259101351129
1539	1539	673.718604505026	539.116662247331	364.900450389558	125.491200398969
1540	1540	672.681224460192	528.370022314406	338.520186818735	131.453379380523
1541	1541	678.985189601816	520.293567699378	376.152342401256	130.842694066174
1542	1542	668.634176209632	546.246590921654	324.093800702084	133.522446369262
1543	1543	673.034921812662	522.624241678465	333.600046268689	131.186336441523
1544	1544	670.811732472746	512.974296329777	354.719363782699	132.49497985544
1545	1545	675.794756952919	503.054973855277	320.037478849937	126.942903672897
1546	1546	672.71353614575	519.230422455967	350.661057680673	130.830166704222
1547	1547	668.664024192455	529.589043738054	334.814530910818	131.905716745663
1548	1548	673.526149183815	516.149602531106	355.701232738762	134.707755017312
1549	1549	675.69308650198	509.241206655584	355.562965132401	130.671501064596
1550	1550	665.576243739485	535.334574837538	345.555263646097	134.758808385556
1551	1551	676.769403753078	523.8171528736	337.818210525563	135.814516826879
1552	1552	667.953435903113	534.30431134376	357.252218179854	134.765241274174
1553	1553	673.608925144184	499.832031068359	336.06110791511	129.620983185577
1554	1554	671.899440317963	540.223030985205	324.141397302815	128.060686797185
1555	1555	672.834420941112	548.020383363643	327.908104129216	133.068613054552
1556	1556	669.427081405677	526.90621742274	356.785399993561	133.469717639913
1557	1557	678.962869153327	527.31283107134	348.897992834586	129.746518500881
1558	1558	668.298230850268	525.152962247487	343.158071298155	134.265127656541
1559	1559	670.235595177106	548.207144402075	366.755715824561	131.37121786462
1560	1560	678.30489519737	518.23851646269	342.688360720949	139.672525756318
1561	1561	671.124563195741	528.987781278707	337.022822052291	135.989338821685
1562	1562	668.691682282899	516.143867088082	311.105080366042	126.843703142363
1563	1563	672.33688400334	519.320562768811	333.046769693066	131.870725862087
1564	1564	669.705897255648	499.100126243615	348.682421618474	130.197206299719
1565	1565	673.597918172336	505.374516808797	347.549114921206	125.622309208227
1566	1566	669.221318387524	516.067384498529	351.78526898045	127.420478313555
1567	1567	672.69946040252	523.204754634688	335.153467306706	130.189541298673
1568	1568	671.15660790835	514.494338066343	317.89559849876	128.872688364025
1569	1569	670.810981483301	529.530954629803	358.384338363651	133.304568245599
1570	1570	671.898556336107	541.855062638317	346.051264667343	125.583353132938
1571	1571	670.637429544594	536.117546170005	355.732498268221	130.999488418919
1572	1572	671.123602063246	529.524755008312	345.357892326739	131.59688563585
1573	1573	671.375269355241	509.977582229882	349.857976557769	128.360429583629
1574	1574	675.379540523426	534.816176319562	340.363147756879	127.145445477705
1575	1575	670.432968079828	506.100894763366	353.959243191204	128.83832615833
1576	1576	673.325623530082	514.545836230429	341.375665958661	126.670629207172
1577	1577	670.466262415552	503.319398266033	364.949709880399	131.434979540055
1578	1578	667.494929864829	493.308609959464	333.61303467531	129.024332485814
1579	1579	676.587427539409	507.137044190759	335.385237138203	131.992840223012
1580	1580	674.104807465914	476.293845947394	364.166113770548	129.296005456403
1581	1581	673.480676261325	554.288979233083	336.524943319789	134.317634135488
1582	1582	671.746670323757	506.120357828639	342.679273380488	129.531651522739
1583	1583	676.069639884862	515.139727606481	347.193657367256	125.061324902744
1584	1584	666.930057876791	549.457884543589	330.715195049751	130.418013328388
1585	1585	670.185160689185	504.035627323312	348.05034435682	129.893467174475
1586	1586	667.888975021555	519.015898029583	331.651357963752	132.294027957876
1587	1587	671.639216622183	510.75245283505	353.827528024819	131.854311379069
1588	1588	677.683977858085	506.050628249667	351.433258024248	133.871891381768
1589	1589	671.251048649367	547.126044169075	340.069757095479	130.799369375903
1590	1590	668.346346509372	548.527509415323	361.841684849878	129.878382134359
1591	1591	672.433851745973	515.16839330498	332.761711441783	134.580729422615
1592	1592	670.452097809997	560.175011242276	341.3780118099	129.335539192055
1593	1593	669.003677258535	484.116215457801	351.321771893825	128.990739259086
1594	1594	672.075551633244	508.467901000636	345.53911607231	130.808684569372
1595	1595	673.804535029621	516.138991473362	341.849227420068	129.173886794693
1596	1596	673.068810841712	501.831445243152	349.584088611973	137.012271648969
1597	1597	678.515006199684	479.415640478153	346.938082252018	128.466956466268
1598	1598	670.416923077327	525.495240369765	349.652289109988	127.370738784175
1599	1599	674.017865864167	494.630836785049	329.920511048728	134.73262798704
1600	1600	671.308353252434	546.297589581036	374.560187290328	138.556627691484
1601	1601	668.827966635571	549.760698286154	331.160398694801	130.121403095193
1602	1602	674.136360807698	550.486285971113	350.15358587795	128.742945373256
1603	1603	673.797842899356	522.153870744324	322.949954461658	128.790160301856
1604	1604	675.338684562101	523.358811591598	323.19453853321	130.942282868916
1605	1605	665.691394433362	533.442534019643	331.531797803793	125.221909739515
1606	1606	670.431102963968	543.517231654085	330.150625669596	131.831320838159
1607	1607	666.677843857289	555.847274851389	319.107359333877	128.266643050421
1608	1608	667.937245572984	547.970114456134	337.068909442812	131.502055811191
1609	1609	667.362461003831	522.476097899176	312.751097904667	129.775701627265
1610	1610	670.590904913781	554.017483484678	363.193954936121	132.417665613105
1611	1611	667.420386688943	549.759415959796	327.970226118087	127.81810010811
1612	1612	666.591136857231	527.224382811935	307.359516479921	132.600905689702
1613	1613	675.256583022364	542.936674308318	316.29832225355	132.21234629531
1614	1614	673.139208998333	533.46203950555	337.697399148555	126.687663910443
1615	1615	674.071854683889	501.849692003423	344.466270102984	134.87941384798
1616	1616	670.817360561172	502.542657639444	353.670349624797	134.173849514913
1617	1617	675.499519988758	528.891944001191	337.524449661857	137.000329816017
1618	1618	673.611738005429	519.660955144257	358.288356238222	135.127630243844
1619	1619	673.631566186875	564.093158023599	343.963860351005	130.147918263487
1620	1620	674.270857218932	536.788776229006	378.401333985745	128.365904255325
1621	1621	670.174795518749	539.868217163889	322.489968392197	127.193320186128
1622	1622	672.151663974204	524.945091640457	357.219028290841	128.912796785573
1623	1623	670.697389518272	516.161178805144	317.39861577784	128.976616272719
1624	1624	670.445785377746	528.01052059388	341.926620828029	128.801450979471
1625	1625	673.631751995746	525.524578978834	349.64391136867	137.928760824792
1626	1626	675.422291179233	517.267457001322	325.676810118153	134.032773292173
1627	1627	670.289995414535	547.721486200324	323.540290563038	131.621482952658
1628	1628	672.968517284251	502.080369051724	341.119783583515	133.491441294546
1629	1629	675.284285326757	483.872676019693	345.070309435283	128.909900038907
1630	1630	665.551958084198	545.844814904913	325.268032473852	126.342641172384
1631	1631	674.887190996796	534.532663888331	340.25557973449	135.61923302112
1632	1632	673.696830361528	498.115602459601	314.855795878478	139.861929023973
1633	1633	675.875674711587	529.511083098267	364.961683189135	134.465043035746
1634	1634	680.040272880799	517.371634487273	313.759782493139	130.040365532213
1635	1635	672.716971566061	506.939714066279	384.429752110238	131.224879412577
1636	1636	671.108180447344	540.247065576962	363.890912992177	126.596072005816
1637	1637	673.25005977545	529.385709323531	341.576946922486	130.951246838772
1638	1638	673.645225321133	539.720024757762	319.225579677896	131.086148543119
1639	1639	673.14589234253	534.563545033055	337.864861487613	128.87163456937
1640	1640	668.990809997048	511.889620283717	364.724625186539	131.476646052196
1641	1641	671.350901801801	523.273690267478	352.458595679663	127.637926753678
1642	1642	672.476566779153	555.187513481872	376.565136470989	128.594547724264
1643	1643	678.092095695393	525.77422712869	344.510617537234	129.508820387538
1644	1644	669.532965176452	532.912582318917	337.179794324382	135.016831670191
1645	1645	673.17631900354	498.473385255066	333.622384755581	133.024118621209
1646	1646	666.361331452471	516.042004501128	351.42264605711	128.252970858245
1647	1647	673.28563146187	520.861399412724	340.23686062475	132.605577197934
1648	1648	673.050526794243	519.197653735499	329.127977643194	127.639335270281
1649	1649	669.716672774898	542.447557598923	335.742992388638	122.086507442665
1650	1650	673.074369508991	526.454217355366	313.264070270076	129.514968892704
1651	1651	678.381155237408	526.187490859832	335.49862188648	129.898757316545
1652	1652	671.78715878996	525.247160859051	326.532525882363	131.122838500973
1653	1653	670.947404050589	530.8946892739	354.709607112181	133.453738683886
1654	1654	672.583570972626	528.394799207002	329.866779205085	130.016379232878
1655	1655	671.028678750366	551.410057222888	358.429237194825	134.652971740093
1656	1656	674.16193701301	540.745096774113	340.694182759674	130.06233775056
1657	1657	674.172721760901	538.182145658827	342.439847260642	132.288802639621
1658	1658	673.463873119429	528.938229574812	362.5088827073	130.819468163485
1659	1659	673.363933417054	519.420368410757	371.189045235632	126.890470596909
1660	1660	670.520108760547	526.450721488303	333.994486206859	129.376325620294
1661	1661	674.642964647627	551.145238566293	346.984823967091	134.137289265231
1662	1662	676.465359236453	518.903367616027	343.370110730557	137.596083216768
1663	1663	673.539981945355	549.278707415049	331.841472827522	133.044153686339
1664	1664	676.195060244834	503.245620907459	320.708693673429	129.761244408851
1665	1665	670.871014075751	503.409122992379	338.532144635866	134.454994834785
1666	1666	675.384114844303	518.513791111124	331.05189830161	128.800118970042
1667	1667	672.629375595239	559.000873884962	363.457661793563	131.627807032548
1668	1668	672.292914637367	548.643231743	368.962687773099	126.646321707669
1669	1669	672.915091425125	531.459566504429	333.288400475797	134.323217211448
1670	1670	671.668799777792	543.401500114664	309.530233225588	138.645087031427
1671	1671	667.411175075095	508.980365823175	365.542822385929	132.554876902152
1672	1672	669.203026210146	500.607609372658	357.942727889129	130.537030882103
1673	1673	670.689816826801	512.163272481639	303.627463747474	129.278206627994
1674	1674	674.260928536638	480.383628806914	354.899574106611	133.974873400425
1675	1675	675.337364853228	550.783600324312	329.476402404539	133.426118659598
1676	1676	671.083043943426	507.855516083949	330.197703357701	133.255197487899
1677	1677	677.926338897577	520.491437940674	346.796621231886	131.955112095603
1678	1678	669.526743601905	528.721805149308	345.052291356634	135.283808142795
1679	1679	673.773584791317	528.463054090912	342.553484223009	131.056043443985
1680	1680	674.821750893131	512.424870032628	336.085825866367	125.956347694514
1681	1681	669.046547294764	501.01981293502	349.965607789927	129.371396080352
1682	1682	674.994162232406	529.363038117261	345.623863932111	130.513305108976
1683	1683	672.793032192732	518.726235452121	364.575848190767	128.223925762306
1684	1684	670.887928804244	530.723823820547	342.186956471223	129.234940244769
1685	1685	673.556813163612	514.971922789828	324.706451424662	132.698764347483
1686	1686	667.925847819218	527.521605764586	349.090460863457	132.097256669795
1687	1687	673.068288101885	523.849960239327	344.524509551129	124.905716135348
1688	1688	670.040886848278	504.410976710427	357.587721869421	130.149913779849
1689	1689	672.09426761645	511.141868755962	315.28378828714	133.452809558986
1690	1690	674.351018166616	505.572752016889	356.400303293897	124.102655047779
1691	1691	670.456219814314	515.342227107263	349.875811972454	134.455528604104
1692	1692	672.230227768671	530.616024441041	349.182783574344	132.369753806595
1693	1693	670.145163517483	505.843189114666	368.24882553184	128.48502674708
1694	1694	676.257291861952	477.036008763625	323.760721774905	130.654129176731
1695	1695	668.606954635425	513.673413891579	382.102952528266	132.940022764029
1696	1696	669.345650013106	516.096540079804	341.055644968505	126.257459979263
1697	1697	672.500156957293	537.482589278235	364.222733916339	134.026517705153
1698	1698	673.084735090166	526.15828125623	336.505454968814	133.260413976846
1699	1699	675.286465399552	502.303234656273	350.452873440962	132.33812981526
1700	1700	675.110558797331	503.965629544095	334.412463632142	129.794896220352
1701	1701	670.493797242367	525.105523727748	351.829839605289	133.549806332229
1702	1702	670.118734923443	536.72178182998	352.32895834218	129.646324035229
1703	1703	671.863981770447	544.024607068035	368.767721286072	124.679525945866
1704	1704	674.69210447	521.427797199694	329.380272910753	130.764704995686
1705	1705	676.977505368672	529.233812408616	305.015604550503	135.524796683577
1706	1706	674.130490612488	526.992337595978	362.431399542714	129.585421680951
1707	1707	676.477926554706	516.840186938635	330.120632006374	133.978839751855
1708	1708	672.847799747583	499.667651569241	333.194417706003	125.911350291423
1709	1709	668.20771182927	515.669979849885	355.318043312552	133.066369593175
1710	1710	671.611739245153	509.878913196956	346.758360965867	126.883982462205
1711	1711	669.415445189298	544.801135215411	359.772102987418	131.861563632266
1712	1712	670.455525861433	532.889192309449	380.157004610875	130.242274143764
1713	1713	666.989806081429	512.229539770559	360.411202805819	130.355713338789
1714	1714	672.546891003134	554.946130367185	361.276815652439	132.793048670569
1715	1715	667.698602058501	503.741871901007	342.28564101924	130.525933003745
1716	1716	672.472920316548	522.329024383131	392.652907203024	132.383216448576
1717	1717	670.294287243754	504.378488065266	322.946142652442	136.534858365716
1718	1718	674.742858972563	519.618838896109	350.494164941187	126.380973980791
1719	1719	668.207691277139	533.173586025435	343.311985016315	129.00366307273
1720	1720	672.767898950227	516.815910173948	322.112966524861	131.558702890318
1721	1721	672.709301271586	554.086873232293	363.505240152537	129.556216755387
1722	1722	673.895010917061	543.321884145348	323.98740142093	134.159268366743
1723	1723	672.542425565951	536.090545051526	324.455632960147	132.596242920216
1724	1724	671.30580292348	513.146690095572	357.270861928716	132.054333831201
1725	1725	663.373381851469	550.030315583587	348.836826594588	128.967504165105
1726	1726	670.675340871974	526.368826495655	321.220731095118	138.087491103488
1727	1727	671.997274933099	528.526890313471	356.609580079533	128.798672346253
1728	1728	673.786497422187	559.264144996776	368.085056183397	130.331194858778
1729	1729	675.249634062464	546.010974751047	334.049770251018	129.490382871544
1730	1730	671.109616566344	510.40575749082	367.655357860724	128.488874701665
1731	1731	669.164201779556	549.307702147691	363.618831357916	134.435642840159
1732	1732	672.6645150677	529.025495229875	323.564663259012	128.201663895824
1733	1733	672.908386942121	510.715630644242	362.517107929291	134.633154203104
1734	1734	672.268318120869	529.380961256051	340.088317009014	131.454180171683
1735	1735	668.276378538352	532.973484325369	322.928428459253	125.934038769908
1736	1736	670.496770746059	523.932625000839	346.218471199086	131.235970537025
1737	1737	672.127504077392	533.775650911694	356.689967843129	131.381911552157
1738	1738	674.510880021684	507.239939655924	347.86365057649	131.000201810276
1739	1739	671.823697015458	510.068012302878	347.924138075607	132.49273100723
1740	1740	675.305631668636	530.493695517951	376.4615791471	128.541860603396
1741	1741	672.625844972392	514.231360368254	334.559968249608	133.124438651535
1742	1742	670.044487597478	524.556820748785	355.91776194806	134.76417983137
1743	1743	672.356824844805	490.319423649908	351.125217059939	133.078553360729
1744	1744	670.84270538347	536.415024662534	374.390331647102	130.638279760477
1745	1745	674.486537095234	535.629004077424	358.766274517061	130.955259353906
1746	1746	675.429480160643	523.190010758674	335.914395556822	128.510965201716
1747	1747	671.28487177594	509.559265456076	352.881969141313	126.860694088541
1748	1748	673.19568996194	519.427177001362	327.124085662377	129.686883680631
1749	1749	675.987607314287	546.449691396609	374.420105078431	128.174179516305
1750	1750	667.450915154466	524.681838756224	335.502444360274	130.293573221885
1751	1751	671.015104681055	521.182668490937	341.261620589755	128.059229572825
1752	1752	671.127484107011	483.721649449326	316.945921653908	133.848780725501
1753	1753	673.030081765385	501.643602342622	335.206003556565	127.781548801013
1754	1754	671.290924553464	526.537928903081	332.783141646169	138.148059251371
1755	1755	673.908846708997	509.631666765175	303.268387168746	135.306702520657
1756	1756	668.553508985116	520.41105839095	316.670781178367	133.100528774777
1757	1757	672.183684926613	498.220508372566	328.823392541169	131.541536807436
1758	1758	674.4122090333	530.296064890895	330.009649590085	130.031959906099
1759	1759	674.929057509561	527.078979939274	377.874125030975	131.268393071826
1760	1760	669.752040615686	533.132972210884	341.644448003548	132.322345490056
1761	1761	675.091539001132	557.924362464744	335.112969258763	132.204650119896
1762	1762	670.900944637606	532.41430327861	348.170160395316	130.80725347395
1763	1763	673.325163087098	508.431967391251	320.979847530027	130.863686747501
1764	1764	675.061662573558	531.610925277611	359.488288997507	130.63124318316
1765	1765	671.255946020856	548.045568023635	349.497388866405	130.332900905321
1766	1766	671.657369298867	525.352081163731	347.378857612677	132.42033930167
1767	1767	667.172421203401	523.360467751891	370.215627127693	130.982348585322
1768	1768	673.294181228811	527.375522228956	361.79862465668	131.941823898011
1769	1769	673.315676138353	519.170007113409	354.984135701599	127.32367711461
1770	1770	669.673678995071	541.747210632228	336.900171404255	125.848290700236
1771	1771	675.303039984646	514.01523793654	367.655872979539	129.914659894046
1772	1772	675.95528670924	517.700688734811	367.287126413807	133.461919286674
1773	1773	669.10158564865	538.093416588529	363.931203391771	129.048790696738
1774	1774	676.500779539743	506.28116043348	330.910535196494	126.559040704487
1775	1775	669.825693728165	530.448155540168	334.850070654822	133.178631727112
1776	1776	676.392134957026	540.432255169262	340.515956094776	132.01151793432
1777	1777	669.070481625653	517.388329685284	342.878383330286	130.328001643703
1778	1778	673.600241684681	508.499911790861	344.862564487033	133.499013217745
1779	1779	679.12973294184	517.977501327559	345.293943358872	130.498569345943
1780	1780	671.294233269473	517.919249330908	351.686960113484	127.82267324564
1781	1781	672.255614893334	524.370748356216	355.631708881094	130.843078804714
1782	1782	668.976148329598	516.349968203373	351.413921877536	133.573697304058
1783	1783	671.633048572199	505.822833999621	355.505840414647	129.242509530297
1784	1784	670.807421647192	528.071376707452	342.675613594257	124.663413682472
1785	1785	670.279952729545	521.670895893784	335.513088446783	132.564744286419
1786	1786	673.924505023151	526.771832139572	357.023044521249	129.209909083999
1787	1787	673.818546256186	515.13361610126	328.301077779317	132.543855100779
1788	1788	680.806847113851	526.084232335849	329.517536419555	133.497044279217
1789	1789	668.77954623991	492.009338765418	351.730082319236	130.529102758546
1790	1790	672.248347559038	530.270099201757	334.904618618134	126.478463153222
1791	1791	670.039004591952	507.558722202387	338.241886208277	127.935443343217
1792	1792	678.344864372476	522.13641370575	359.280125843401	127.067901316281
1793	1793	672.871425995651	503.997015057201	371.242004848013	129.205127301017
1794	1794	671.390355654042	527.161423309882	325.543708231026	138.184468346325
1795	1795	667.376747597504	535.159888700948	337.344796643794	132.287404593422
1796	1796	673.648280060991	531.440303763229	337.737087465554	128.835390323183
1797	1797	667.70137600323	523.10096411778	358.582174172437	130.016487258922
1798	1798	673.066410738853	520.789448495207	342.07169785198	126.627690622691
1799	1799	672.935617891389	495.176489354921	359.413320183227	133.454279770276
1800	1800	678.075524209626	500.589821247505	346.008226085885	132.509210535966
1801	1801	674.796104654343	524.585562530266	331.590071374594	134.0418532791
1802	1802	676.41552819767	532.612317815785	331.615497191248	131.339458854383
1803	1803	673.788382162627	532.138186170499	345.626129779721	131.140977246663
1804	1804	679.268320997267	512.447228032589	320.680064376733	134.053784960446
1805	1805	670.663008005807	529.240865690916	357.977167546716	135.073384030277
1806	1806	678.826936355832	528.048836490047	340.422538840332	128.832557152668
1807	1807	674.336180067787	545.947096647556	338.106342216703	130.574926256513
1808	1808	676.705141627466	485.531156818008	343.471542921672	131.812068969376
1809	1809	665.676678959367	528.531656040106	346.425478722482	128.402891224486
1810	1810	667.38205382489	491.416707019794	367.263730844163	134.281737352451
1811	1811	667.632915173012	502.346384162678	336.50322126497	132.368793122803
1812	1812	669.942810398544	517.065006172181	348.810344745475	128.251086514558
1813	1813	670.999463727405	516.756586618599	380.082685546275	132.268209624375
1814	1814	673.628876374674	521.420235582247	302.200563659144	127.386309862386
1815	1815	671.019017614712	537.16270022863	372.486406863667	130.46356133411
1816	1816	670.3003882107	554.130534334982	361.566412950914	131.274519285806
1817	1817	671.153667457626	532.230976998099	337.63764646314	132.183175427907
1818	1818	671.50693041376	512.754497689213	339.628365265154	132.877768673612
1819	1819	674.418621352156	526.490183784853	341.767496209587	123.717881249471
1820	1820	672.962249567207	514.927994226722	354.571822263821	132.000361577291
1821	1821	672.103867429513	547.018029784334	341.811522767491	128.493659491934
1822	1822	673.601284380632	498.684266486762	339.343975906402	137.541684186056
1823	1823	674.543524792154	512.077993711608	340.484081677546	130.168833228601
1824	1824	673.658471165985	527.583414682848	333.263715494124	125.10464631414
1825	1825	672.977755181505	536.433573943079	378.133310687201	133.410690474564
1826	1826	669.454546637232	504.745584011932	336.414435232204	130.25056512611
1827	1827	668.318293232104	518.047651538056	304.943849897725	136.95606477086
1828	1828	675.685560839854	522.993030655326	341.952309173537	130.666349857553
1829	1829	669.029874739981	491.380620835079	336.142710346566	127.972642707336
1830	1830	674.198149719073	548.653329007652	318.438099533883	126.051781743281
1831	1831	666.815691188285	531.505109920052	384.978514337371	133.955141280349
1832	1832	670.449245075355	531.074828148124	342.498297973478	129.513443491068
1833	1833	673.865939734781	515.553364546758	354.518413065549	130.563351409849
1834	1834	669.623233683595	553.82554413632	332.658391256825	131.368200380079
1835	1835	670.826384774514	488.344262157675	336.604790206524	130.755856125938
1836	1836	674.237120977682	510.888856593253	328.497925070673	133.195847307771
1837	1837	677.479474427378	525.43088541553	342.56442168959	134.72484618931
1838	1838	667.263450051234	504.472005963823	340.255884875247	131.923482171941
1839	1839	672.949647898964	528.158905347401	349.8152228362	135.477649961792
1840	1840	671.486342001888	517.265709040043	339.503120991628	131.825750219205
1841	1841	675.781685245712	523.979929719341	360.656317555004	134.795364124834
1842	1842	668.841130833146	534.49747774773	303.855904788068	133.024188167449
1843	1843	672.282075066183	514.067058346282	351.449595129679	133.587783027156
1844	1844	670.412161406235	513.629829293687	317.916721138758	130.086052160465
1845	1845	676.38547251119	505.844532645068	322.723336123136	127.767836590897
1846	1846	673.560754514761	523.432577200741	372.549758047234	134.055702696826
1847	1847	676.685420048942	516.033093638278	348.115218109097	129.816442329694
1848	1848	680.249514696462	548.18991341271	319.624819827645	131.650902852786
1849	1849	672.625239825853	499.431691956356	324.496566469381	136.061127587797
1850	1850	676.238297946043	520.882854682042	358.404646273157	128.021511010559
1851	1851	673.002711473331	529.441030645158	326.673872588809	131.46192271731
1852	1852	674.602977393869	528.585994560819	334.996490650733	129.141759155105
1853	1853	673.234826394377	498.208847483689	373.643814857097	132.021903778894
1854	1854	670.023312343596	516.056682197609	328.64868025627	132.343331534316
1855	1855	671.584817692513	518.287675648454	345.249042787882	129.592301891536
1856	1856	668.856773373064	511.110297290136	355.59863355259	135.598612446201
1857	1857	676.376358313768	540.739513032459	376.089177131397	130.186661998717
1858	1858	669.772429739573	544.820852779432	309.161211307763	131.670834067007
1859	1859	670.906150462503	526.639617952748	373.219201404613	128.598662460462
1860	1860	671.496665577103	512.319928554651	345.255776371277	130.245982425721
1861	1861	676.081140962599	537.478931368189	322.990847317766	130.964472590195
1862	1862	678.545310699198	537.349622438212	335.462375257056	123.941206049868
1863	1863	675.75624838592	541.365703700938	370.755982922499	128.436333876929
1864	1864	670.779175004442	534.800714739473	310.695760414379	126.483254627447
1865	1865	670.786624720234	509.07586241236	322.851344338307	131.410710178729
1866	1866	673.406468251354	520.773027118763	353.971196350072	134.507683036382
1867	1867	665.164001137368	524.179665448936	348.996029969289	135.006923448215
1868	1868	676.180789869998	511.879002739324	348.955280058254	133.790266718162
1869	1869	668.166277372779	535.298964424891	329.561165558159	131.453107530992
1870	1870	680.980747337054	526.580552547761	316.398193442761	134.728819644404
1871	1871	672.612715214334	530.979680638482	334.391502208639	130.569863139382
1872	1872	670.114119861848	529.60907823877	357.336934071057	126.505890511191
1873	1873	671.409824551767	520.199787999945	350.1909466246	123.749783981696
1874	1874	672.591457158357	510.697379610208	334.843219860599	129.351357414918
1875	1875	668.730324549521	498.796482798777	348.249853188532	129.21852260963
1876	1876	670.431412022784	496.625064564642	352.983268008739	129.283387000413
1877	1877	674.051404570217	556.544213154208	366.175165987317	130.782897098711
1878	1878	670.307641987824	548.021093687981	347.073420509661	134.933804489316
1879	1879	670.703695914412	520.272427814086	364.988363942826	131.485140328792
1880	1880	673.492413004857	538.783422680439	328.40103156055	133.831805107977
1881	1881	666.390968625277	530.694390805061	324.168705981338	129.639606818529
1882	1882	671.501431920934	536.7102969815	365.364932093507	134.768020105763
1883	1883	673.237017777008	526.319687965818	319.955978328033	131.591857360845
1884	1884	677.325262146126	521.086603599563	353.684903148437	127.663071185862
1885	1885	671.069529128695	521.805918203881	324.409933819292	130.470998365791
1886	1886	673.93720037404	521.067175358617	342.294760493949	131.705841384245
1887	1887	667.793844556747	516.434134968066	321.768830958471	131.826909748427
1888	1888	670.284848059935	522.096573753427	351.984692162334	132.068615275026
1889	1889	674.515595239536	540.607298731204	317.605265611971	135.765934317441
1890	1890	676.52962125475	527.84024085718	350.489250007084	134.688621637199
1891	1891	667.141752480735	522.857199797917	360.455958062359	131.285711501934
1892	1892	674.367614309134	541.524863402398	363.08665206747	130.445906945878
1893	1893	676.876734438875	516.120567118487	364.343725497788	126.669383534756
1894	1894	671.214204391596	533.137698735069	327.132328993292	128.999015834575
1895	1895	674.913812158545	506.124563280633	339.851967836104	132.090760089227
1896	1896	674.537547857969	517.457274283584	355.941584318352	134.087637198918
1897	1897	671.985554682065	541.259011440478	342.452427497757	131.461335708225
1898	1898	675.692132075375	522.298058616538	332.564777127671	126.926482546844
1899	1899	670.801921443375	547.451197344869	335.450712470663	129.611402888978
1900	1900	674.721981794726	536.930909052885	334.8125451706	134.35662054548
1901	1901	671.311777500366	557.596762477042	345.00250429155	134.600650643089
1902	1902	667.236515379302	488.666134113634	308.96535340963	137.423555036285
1903	1903	676.666441071416	518.895295297212	335.192353423183	129.377576273709
1904	1904	673.850842569885	531.646221246301	335.107824490249	132.751288305204
1905	1905	671.21301629793	532.416904327519	336.856029296546	131.664351909652
1906	1906	674.63581986431	529.802374047277	320.049489935342	132.943239629612
1907	1907	674.614120551595	516.022896223726	335.838350835413	131.801477429298
1908	1908	670.860931762106	531.891984791516	377.587036794964	126.619421394619
1909	1909	674.625669870938	535.165053545882	317.897612448862	134.978576355216
1910	1910	673.021803245402	505.903892024086	316.154330557962	134.791847974897
1911	1911	674.658269117103	497.86653932864	329.183774128258	133.529981992806
1912	1912	670.268173829297	508.587268119302	352.797523391142	130.897573924771
1913	1913	673.771408181874	546.680168970793	312.870574788479	127.166079306926
1914	1914	669.579002960063	523.660426319407	365.245408946728	123.384823245764
1915	1915	666.482246695064	512.569210890911	313.658533404693	130.792587724449
1916	1916	668.871539179771	522.939079284766	335.171669223883	131.744930299623
1917	1917	673.331350954551	522.683619082944	363.151922205151	133.441624459913
1918	1918	669.764447322434	537.128259295598	334.424413794509	128.740256014646
1919	1919	667.532656180644	540.104225737719	343.26890270158	126.980176257908
1920	1920	674.791009925656	521.729188107666	340.134282260282	133.646925715839
1921	1921	673.021832604325	498.09344463393	357.749759700625	130.363549740358
1922	1922	677.496174488552	533.456354712293	330.830610994058	129.995321668558
1923	1923	673.921621678811	533.338595546511	357.412199064108	127.948312992752
1924	1924	671.805034109928	561.762238810691	349.492867845138	132.664811763421
1925	1925	667.398440548694	526.644640566081	331.425637370459	131.496633435921
1926	1926	667.33648484802	519.945605395899	361.937946672053	131.077263804682
1927	1927	672.190160615177	530.59381634191	346.427056448193	135.391778951424
1928	1928	673.360592463091	551.600838185762	351.866837660052	135.167815545207
1929	1929	666.000462722186	512.761972886603	315.871688198427	134.489375577836
1930	1930	674.185722270368	524.898741398896	333.800542549094	129.565758387471
1931	1931	672.647102718384	533.871759823881	343.899278601286	126.762790056792
1932	1932	671.168013135866	543.320933370334	320.8652728262	129.098596849624
1933	1933	668.242380911353	519.568872663831	369.103733974956	133.476822279176
1934	1934	666.636669830241	536.38060154514	334.937200178012	134.307210896401
1935	1935	676.305886635246	516.377237872021	326.089399454688	133.665063459526
1936	1936	676.611525743665	498.450449612312	353.529985146237	128.194030529309
1937	1937	670.222446556202	502.565385753982	350.853101703271	131.810298484042
1938	1938	667.324632858708	524.155729758769	341.482348907812	131.92084615932
1939	1939	670.097150088948	548.818200259541	335.393988668167	131.450388324575
1940	1940	672.692814479244	541.735060938124	305.732715022667	131.158582283151
1941	1941	675.643949975891	552.314633348032	317.946276257624	131.465615534139
1942	1942	672.548407117034	532.50697201937	333.011704989151	134.132024288653
1943	1943	677.440735898576	507.09906902226	322.534113640896	128.144506733145
1944	1944	672.954462954772	521.654003786927	345.452867924288	132.443856906513
1945	1945	667.952452760348	522.841353362811	381.282538340757	129.353409227991
1946	1946	672.982033893077	542.108810432249	358.188658845305	135.29094805798
1947	1947	675.344472625912	511.450798737818	353.141627518301	129.135734702202
1948	1948	678.499982431524	509.326542097261	306.325155704725	132.907288997288
1949	1949	676.517930563285	492.57700633305	318.724880571946	132.95668495534
1950	1950	671.964262175661	506.444218167778	365.179587463923	133.118026913123
1951	1951	674.52274764389	502.865439968525	337.714683723065	135.837351658826
1952	1952	674.319285109536	519.240730656017	343.342836081374	138.199551350318
1953	1953	672.425705380869	505.536532352091	331.607348228508	132.384688523643
1954	1954	673.597686504482	504.894140815899	326.329267159722	128.286169214239
1955	1955	669.916053196991	508.925397424623	351.231817344825	130.836690534971
1956	1956	666.801848103575	524.766022054068	358.550874585026	132.754345618772
1957	1957	675.621471027159	518.568110237512	319.517720771941	131.349930972644
1958	1958	671.182919439977	544.483440997869	345.815558091567	130.64808492847
1959	1959	669.974210089879	495.370638911853	329.871646674648	127.548041587744
1960	1960	674.689260355742	523.407889145839	376.665822619929	131.645990166107
1961	1961	672.261436830624	517.974794484631	380.653245374985	131.468601514145
1962	1962	670.633736559965	533.449575888972	317.63175477508	128.965418520079
1963	1963	678.00029391206	532.787598938874	351.967777486007	130.239833680264
1964	1964	673.605778757195	521.822878954931	323.09725563122	133.49437418974
1965	1965	669.665380385418	511.446361232047	337.307277120239	131.407017140314
1966	1966	677.507178471956	535.906040705382	339.512210710571	133.205199696262
1967	1967	671.211599823638	528.592942822591	375.444852933656	128.052357332435
1968	1968	671.193611576519	510.700410955588	328.982775165695	129.346922925723
1969	1969	670.835940124992	545.641268677861	367.382731186056	129.885111546606
1970	1970	669.879740087741	511.824608109269	356.799288548352	129.299294883587
1971	1971	674.373683050653	541.012282614477	363.337011112353	137.21325783959
1972	1972	673.552267655803	512.734107005896	349.849477588385	129.051958687178
1973	1973	676.143698788053	511.223707434947	367.23640176176	133.129962390633
1974	1974	672.078360562474	524.333967292988	360.921425294173	130.47314943831
1975	1975	674.652831463252	539.318857053025	339.946947071791	123.32492895158
1976	1976	675.357948926154	534.515379520328	346.73607738915	129.103159669266
1977	1977	669.458806706223	507.316911765397	328.045201658345	125.822458307348
1978	1978	668.051638521759	554.676316223741	330.416809589924	134.074707498597
1979	1979	674.998031428333	539.826307886375	361.654083440145	131.350671796637
1980	1980	676.523516706092	531.15337308269	354.449198162035	131.601698807094
1981	1981	670.327772923837	533.565488845721	340.949371365448	130.633350371824
1982	1982	672.324141008489	526.113893097388	338.318196370463	132.090241088872
1983	1983	669.406516034926	524.005519680587	334.355739663191	132.0697471189
1984	1984	673.874995469346	524.80793001135	368.510906707628	132.282080376596
1985	1985	668.451965273376	566.590604421701	346.855389703277	129.797004019566
1986	1986	666.754870565168	532.945679625815	342.232984656939	131.08355406418
1987	1987	673.193003056106	520.679696108332	335.301549427787	132.858670905493
1988	1988	675.658335500162	530.087195525026	358.231333664077	134.007070801975
1989	1989	667.633055604056	510.575421832642	324.543740829228	129.663323247611
1990	1990	675.819511147573	522.476030593676	334.353648170468	129.819477998198
1991	1991	672.172608707447	550.258921454463	331.483991887515	131.882875405627
1992	1992	673.390183049457	514.895751579054	337.370391617647	125.860660842355
1993	1993	669.06870249806	511.315199078167	348.474151134606	126.340985986057
1994	1994	676.90962223112	533.263281862884	323.710983121054	128.715756426621
1995	1995	669.993448990974	524.251005924277	353.374174453435	127.381459958481
1996	1996	677.391094762992	540.348425293187	339.215940549791	130.651806156121
1997	1997	672.094358930179	527.571845858519	366.182071677437	130.185601079004
1998	1998	676.337877011386	520.392255478244	325.176537895225	133.604963908603
1999	1999	680.58140411632	511.684689186086	344.728756749071	133.697583277327
[truncated: 3,001 more rows]
