# Supplementary material for: Hypothetical Outcome Plots Outperform Error Bars and Violin Plots for Inferences about Reliability of Variable Ordering
Source: PLoS One. 2015 Nov 16;10(11):e0142444. doi: 10.1371/journal.pone.0142444 (PMC4646698; doi:10.1371/journal.pone.0142444)
Supplement: S4 File — All experiment interface and visualization stimuli code is available as a zipped file. (ZIP) [file pone.0142444.s004.zip › experiment_code/data/one/91.js]

var results = [[670.741692851702, 669.095349958541, 669.964376571959, 668.229975348886, 669.948288115449, 671.646689148319, 674.211127006329, 674.358299154946, 672.461024617943, 675.008648987077, 669.706341326233, 675.83999895479, 672.684736968747, 672.239072229019, 666.534550442806, 674.081045911541, 669.800955385285, 669.633658279844, 671.235631603059, 671.495915000415, 673.820480534097, 672.827270407217, 675.993146338691, 675.545888583201, 674.143457070041, 667.774735197899, 671.096544249638, 673.040144229252, 672.391122578049, 674.238176755688, 672.971915776757, 673.80004372616, 670.668916139502, 670.734088938269, 670.679222234163, 671.254412103126, 666.823388297713, 672.645109395869, 675.353475372106, 676.972908115695, 677.835480634745, 666.732132497495, 674.831477330665, 670.689874118115, 667.500878650894, 672.796453933093, 663.423070649299, 675.400725213272, 673.600619885254, 672.720246171005, 673.380525881685, 667.334394237838, 670.006861640866, 672.33638964505, 670.429992740837, 672.071166510773, 672.124989000173, 672.911576305112, 668.531217805727, 675.624647456804, 675.225089676665, 673.767122640739, 672.475438629313, 672.188153013606, 669.815234870924, 673.819505664615, 674.604939140512, 673.459971913616, 668.278076623819, 669.961605563348, 674.905592843139, 675.242239801672, 672.53141608384, 670.999353028899, 668.056182210135, 671.88923184469, 669.705286661191, 673.999868637753, 672.740392303412, 669.315827233166, 672.14306897191, 671.392650087008, 669.464280705776, 674.99135943093, 671.84606968036, 671.753278200136, 675.164417737037, 667.53350819095, 672.417054761614, 667.828331515896, 670.870132277061, 671.517684803492, 672.642701994558, 670.736251438253, 671.035957316522, 670.142419963758, 674.129256478771, 673.409155655889, 677.887531113809, 669.542429683603, 675.230751761967, 670.992281843481, 674.411281020429, 673.248282047921, 667.585236465056, 676.449469060177, 674.002377266793, 668.9015297141, 675.330713741858, 669.813957361358, 666.523317077154, 671.653370002981, 672.917173380418, 671.332658135347, 666.900929938348, 672.430288055004, 674.784334101299, 675.546081880977, 670.382704773713, 675.997338370289, 670.328364036728, 672.963497613645, 671.057690892524, 672.608751004037, 675.608953641319, 675.313025705035, 672.259050443591, 672.786616893351, 670.427003513848, 674.308881636123, 673.138899151074, 672.038160474541, 669.321002888428, 673.22534985015, 669.846355061459, 677.624277681956, 671.801550868122, 668.896678480303, 672.159984067292, 672.361403586654, 672.55420242894, 665.326937985074, 671.621984652447, 671.01889903922, 668.977576758525, 675.831447963542, 668.463001054282, 674.927261953806, 670.562053376955, 667.418389440071, 673.15269209083, 669.898835832708, 673.561241227622, 671.900256699537, 669.698481870045, 678.634751697525, 670.800669964056, 677.93885070496, 675.777730207415, 674.696810451829, 674.98697407115, 671.215818904227, 674.433739672344, 675.050595077906, 671.43974862457, 676.239850940224, 674.81072433568, 673.26114823903, 671.659160288856, 669.574380926908, 671.047552728953, 670.698515300251, 669.640917891967, 673.280398294584, 669.679269798589, 671.28072061837, 673.802566780822, 663.965840235219, 672.121545355615, 671.739718056905, 673.306069325804, 674.723502992172, 675.45286026828, 674.418052014798, 672.681826118491, 672.264582581901, 664.478500228259, 672.179505620936, 663.511663947176, 674.451636326032, 677.771923871653, 662.990691299789, 678.002535180801, 671.692434679197, 672.998587797665, 669.590543220251, 665.107775978984, 672.310669535557, 674.803218484539, 674.106079250857, 670.394769963863, 667.460661992225, 672.924321650999, 676.356508894867, 670.99887271143, 668.693419808917, 676.058612789322, 672.892341048095, 677.188457615797, 673.489316818848, 679.615355555365, 663.467929996953, 674.256588951775, 674.932172000398, 671.825775518386, 676.219812532698, 676.450281812915, 667.366833921181, 666.970494088289, 672.687427508084, 672.108310988604, 666.775190650397, 671.074380580104, 670.188190463829, 670.5524760231, 678.856381516792, 673.019298407044, 674.99128886695, 672.177450591925, 670.426815704329, 670.80282278281, 670.648119519186, 670.7709939128, 672.528383544417, 670.973661568437, 667.961261827329, 673.924954760407, 670.163632388153, 672.681755948856, 677.344494740745, 664.709996977538, 673.827546895227, 665.089842490566, 671.691262244882, 670.22525124512, 671.969355266252, 666.750562181188, 668.679177250583, 676.254906409151, 676.359143449325, 671.37863524137, 677.314400236959, 672.308564328925, 669.355646709247, 669.256483247078, 667.741210360898, 674.280851831096, 677.373790289688, 669.206383153841, 675.232937357502, 671.522333789572, 673.550598628379, 672.873670342383, 673.131516204043, 671.136383679602, 673.900342682317, 670.937222968449, 676.41020293622, 673.624272046961, 671.431093222584, 675.312380602497, 666.584289841233, 670.27425737642, 665.527720914894, 669.200807808946, 668.021227117065, 672.444872844652, 677.953630009019, 671.911961899827, 672.796466008039, 670.409611528616, 673.046637875625, 672.897648889722, 674.609250889739, 673.675517835049, 668.428092560681, 668.964176486641, 669.938336107218, 678.488140499549, 669.273628466832, 664.486212831113, 675.19418538349, 670.760845508343, 671.88477529132, 669.754405855674, 673.730367171106, 674.216417156433, 673.202206005145, 677.362648753012, 669.982451249547, 672.049202298148, 670.983257223592, 673.619779816398, 673.685406952146, 673.40149116458, 670.538232728537, 671.851052411766, 670.851820809203, 666.789474977937, 671.485883731899, 672.044801523155, 673.960689120808, 667.301138982136, 670.946897379027, 681.241471674108, 676.446357034716, 670.616947148454, 671.111998409482, 673.083671135311, 672.557736773012, 671.990629542408, 671.508218434796, 666.028654371904, 674.631528132434, 671.116961797636, 669.180120207067, 671.236748899409, 669.462557659044, 666.178487576617, 664.81730352549, 667.045528361473, 674.215884930948, 669.560021615104, 672.491033959302, 673.659283832662, 670.625382656341, 675.644490280334, 676.022129139026, 672.240884820886, 668.202195909607, 672.902208026987, 677.871938464718, 667.790932466193, 670.658097444511, 671.093495341638, 671.988121720735, 676.58816924435, 676.746009721569, 675.145850846834, 673.818972452016, 672.378456860899, 673.608752780708, 673.343847738652, 672.962368902195, 675.601087443092, 670.988072739128, 670.414209635313, 669.939391709737, 669.395459310652, 672.024365685006, 671.688677156876, 670.545338898427, 664.516609887146, 676.059645728587, 667.502339179245, 672.147520029554, 667.569296948224, 673.225602117591, 670.993894583615, 672.271372967036, 670.522267235286, 671.61936652976, 669.695424028417, 671.455093393697, 677.210513735493, 673.336866245663, 670.387403662073, 675.929192000908, 670.085979637734, 672.183730879302, 675.825264975798, 667.125856853722, 670.350446511871, 673.746607610124, 675.282729193911, 672.581525441746, 668.079693411118, 670.822673332127, 673.457005326298, 673.00578833484, 672.625728692067, 671.783256627004, 670.194400066103, 672.242620190902, 674.606708494308, 676.451905908669, 671.172877253397, 670.693288342779, 673.748237406017, 666.2173456788, 676.021141773435, 672.351903317985, 670.729040072224, 670.181092132426, 671.573984569953, 672.109196760796, 670.099517893413, 669.919932237608, 669.291333915918, 667.274493779985, 675.087659317434, 671.325774751291, 680.83585096591, 676.12267320691, 668.794894693657, 672.174781767041, 669.198281982356, 671.731556657138, 667.478763502527, 667.588280323093, 673.934504048614, 670.414084472649, 675.454586768643, 670.110743615268, 670.471274554138, 674.728186968911, 666.46674364434, 669.117648137349, 675.718879757179, 671.92813102403, 670.325075219622, 672.347601360825, 674.096119395736, 668.015692118198, 669.395906558679, 674.661870304272, 679.933929169133, 674.010009040767, 666.61864754579, 670.068778112667, 670.334060066275, 674.739994105281, 664.677421286083, 673.273176264981, 672.859777481825, 676.449291508644, 670.506440735366, 671.799067538081, 673.810558250088, 673.301985421881, 673.726874439193, 671.24851466613, 666.946427575395, 678.236989069919, 672.956785747852, 672.773752414393, 676.073144869167, 671.546801672125, 672.164633448642, 675.349947029946, 667.564380747276, 667.918905296794, 671.915794966987, 673.907805244837, 666.758388924129, 676.089243289501, 671.529111186657, 670.183908796473, 666.694979626509, 671.847446239165, 668.469126904799, 667.431461922728, 668.629413642294, 674.583902296896, 678.088894702332, 672.156341667203, 667.00948603363, 673.806563552964, 671.735224292673, 671.658067331957, 670.165343777271, 673.118601593427, 666.416564974926, 669.162599889916, 673.949899697843, 669.903437645782, 673.451522056234, 669.122385508894, 676.61861757614, 670.640156963424, 668.657346890006, 670.726942156015, 673.18604579009, 672.110141790365, 675.001999564938, 671.141965723878, 667.954245645746, 667.025803849531, 676.767388492108, 671.779447604034, 675.801900031551, 669.770565527963, 669.800980940271, 675.668779027942, 673.276269782352, 675.740526312477, 674.860801637867, 669.530815272331, 672.249022454556, 675.081414142894, 676.11988673887, 672.199146981015, 671.307816373445, 667.40147955298, 666.36800216466, 677.029789593861, 670.877553596352, 673.695897422045, 669.409701958942, 674.920641284186, 672.054947205124, 670.654009282254, 676.309738197186, 669.510885887458, 671.199797644251, 676.305679521813, 668.899952339914, 674.791407894971, 669.666367626778, 670.230288637762, 672.993595889068, 672.452035012047, 666.67654541068, 675.389211708774, 670.241714465615, 676.003413149933, 672.306899006172, 671.819960090232, 671.958032510261, 670.533851582549, 671.523866243511, 672.054938803608, 671.798828452238, 672.385183146591, 672.026988668068, 672.366411396608, 669.355069705643, 672.718545611191, 670.372778812417, 669.180682501289, 673.538578287003, 671.194950292447, 673.662390957082, 672.638570958132, 681.095022533582, 669.112826061358, 674.569352679932, 668.006472379668, 670.657608815225, 670.579846506447, 672.282126774629, 671.111796078771, 672.898969836783, 673.008574710313, 669.359636435139, 665.776947996169, 672.668605637489, 675.026270315338, 672.297709576467, 669.007851957148, 669.656075543566, 670.208293220347, 668.424136672376, 669.333167080662, 679.895163878459, 674.140440746118, 677.183433452047, 670.773347220377, 672.508469773059, 670.072680275728, 670.261421268408, 667.37021566792, 669.741679221254, 671.745630478769, 673.549129817864, 675.771828227339, 673.104120500824, 669.058515083753, 674.061921838319, 671.249391466075, 670.958983464035, 676.293623636016, 674.43546311021, 668.212828020723, 675.638347000262, 665.432147023455, 671.026718051701, 678.917763805254, 671.926649577844, 665.698331656614, 667.741096741105, 669.688508324251, 673.954312274572, 672.622269325103, 671.414982842898, 671.029795634933, 668.47280474784, 674.293448894998, 671.593202708647, 668.497804480998, 671.416882217848, 667.89937406774, 671.028484810567, 673.322350998451, 672.690407694472, 673.968788277738, 675.068829417388, 673.694874244644, 676.230628712406, 673.000416727622, 675.21627059611, 670.80113930722, 675.086799356822, 672.054651773947, 671.887600664329, 671.425921061499, 670.995736168567, 668.636553389013, 673.106035203513, 673.649783528682, 671.740440917169, 674.877587856084, 671.638377086734, 671.906239504917, 671.997494665096, 675.641576963653, 673.75712409646, 669.823032308067, 673.45200865457, 678.290657951375, 671.556932077925, 670.306620936352, 671.090947438003, 670.066781605195, 672.819255422632, 670.296617764351, 670.819236712052, 669.188138896408, 671.230259283126, 673.426323745036, 673.0154399423, 671.052854465744, 669.826173892306, 671.436404841894, 674.885378282742, 671.60926324981, 671.276990545756, 673.983628601942, 672.889753233308, 670.053640342404, 675.61998418173, 673.381925727412, 670.691205822365, 672.328689177593, 666.946266670542, 669.897009362617, 671.855578415306, 674.79595790001, 674.530803148406, 666.766066761956, 671.528022712815, 666.942238854576, 675.98631119606, 675.405565478559, 672.665862667173, 673.003131974072, 673.674507782339, 671.705734553966, 673.644703226036, 672.057096907582, 672.068333350737, 671.067851178195, 665.50330155343, 667.629756937206, 666.300258503927, 675.891191724716, 670.359959027022, 668.916423433723, 670.149403956021, 667.352786903822, 676.697170959735, 668.709387753165, 672.233841761389, 669.236897592778, 670.381830354702, 675.384511414467, 672.73812661225, 670.55182044925, 670.969177120347, 674.640110067455, 671.412637663903, 674.146054206296, 669.239133012072, 672.506068514667, 670.043520787273, 666.905457444201, 681.657759742452, 672.886114721557, 670.399545299664, 669.159778210086, 674.107553261661, 671.415878853966, 673.10390733397, 669.549381603857, 677.039260304781, 676.351369148641, 673.954858499177, 672.711197887895, 667.343419126281, 674.391141416664, 672.081766100064, 671.926645806204, 669.061867776232, 667.609619542401, 675.945462339587, 674.300290798534, 672.457390978938, 669.467973184419, 675.920097532772, 674.120801373335, 666.931563988925, 674.635260903629, 674.205451685644, 671.946369540059, 670.983563315116, 668.538764689736, 675.025582929994, 675.817953808453, 668.808558207185, 675.232656532021, 672.856354935915, 672.316465683075, 669.82334689172, 672.945431623566, 668.630764957372, 671.737680874618, 679.274346165754, 672.752881677023, 675.582900415416, 670.832928633624, 670.591885410104, 673.068546043972, 677.617704311063, 669.627228547559, 677.364324107553, 669.439297293465, 668.070340916877, 671.228944937479, 668.214785706604, 667.773675106733, 667.8559918499, 665.581331186939, 667.929643531496, 670.845652152365, 672.626209526525, 670.597678944436, 675.652819631185, 676.880084924075, 670.394976512118, 670.23641275535, 672.374459352324, 668.71604681261, 669.458417297577, 676.591450648375, 673.074854053589, 671.154992424789, 674.603972254377, 672.768509723599, 669.671089814463, 672.534945417037, 675.357377123954, 673.086553676904, 669.895480496408, 669.957992941669, 666.094421200283, 670.612554061768, 671.990913428248, 666.036572345212, 677.154027434146, 670.164706194379, 668.085607095029, 667.257248244034, 673.225582061773, 678.240586386471, 674.724061325178, 672.309866452921, 672.348135688139, 671.058191245709, 675.554358847213, 674.792065485805, 669.480115000899, 672.515129696486, 669.856896355082, 674.695748534687, 671.117992202334, 675.923331282581, 671.866184498768, 672.469114923431, 668.22153712783, 665.081137363342, 678.334180500007, 671.968035727727, 670.534469846666, 667.429678371008, 666.890830209707, 674.282643295093, 671.940533925457, 671.750360317594, 677.863456869731, 669.590198422525, 664.623631478815, 667.072736006563, 671.02806632801, 677.326633984373, 668.447739334887, 671.057854464844, 673.035448232878, 676.927388114134, 677.633930765043, 673.862485298415, 667.595466883494, 668.624909840665, 675.141565980339, 671.610647935214, 669.085375782615, 672.298683950366, 672.31534576515, 673.238609698693, 668.807307770808, 673.429403196278, 670.778503321643, 674.428372353312, 668.882182381285, 673.421230362406, 673.159445925147, 671.439890793127, 669.076770764687, 670.785455359521, 676.148705244617, 675.448796118243, 672.578707822561, 668.991219204379, 677.713873842038, 678.780128428496, 671.272282398767, 668.380389568128, 667.328915930836, 677.491544206478, 673.383423842743, 672.169569986189, 671.15905397925, 670.768607759197, 673.470775287293, 672.539403424519, 667.101235196837, 668.112686230692, 670.884097606203, 668.349480651185, 674.468447069219, 669.732432884335, 670.042148229667, 673.547227343105, 670.107351335032, 670.715566958486, 673.514364525553, 673.966103542961, 671.035152107303, 670.618633179082, 674.680449031737, 674.18527443011, 671.442193736469, 670.175736457631, 673.040890016768, 673.383022402608, 674.324990117684, 667.270576150045, 668.444441265513, 667.403496667649, 678.458403172575, 664.19505043964, 673.652354646545, 672.22505365044, 675.6164144228, 675.82800969242, 666.937223641502, 674.807587711266, 669.15184973116, 673.102096543434, 673.146540393424, 674.352187366918, 675.446792896396, 672.889283464052, 672.267787524606, 677.759926219527, 669.56739547061, 668.129308261421, 674.059077924027, 674.881648057871, 667.581115355611, 670.209922821738, 679.369228351232, 671.665997384573, 672.983449398093, 668.338532408069, 667.435936005338, 675.700694534241, 670.291275705366, 670.39442826219, 666.993679060031, 672.769816230029, 674.747199211863, 671.010776868642, 674.170970550123, 670.893970812719, 672.073538495499, 671.801967320558, 677.626586975323, 671.580928307199, 675.330142157083, 677.423972011914, 669.338398007668, 669.407701541644, 672.946078942817, 675.076955225008, 678.811040998923, 669.350874491993, 677.774652643742, 667.954171684747, 675.625600665486, 662.601041527404, 666.374176416075, 668.474315455067, 667.50214400991, 667.904076799971, 678.154622573647, 673.690244878483, 670.240274249325, 671.850808351744, 670.424434967252, 671.17920928, 669.415722278137, 677.983752664193, 668.708688762769, 673.910378951739, 674.256787840877, 672.959401668062, 672.515687049146, 676.598521576427, 674.885378076609, 671.781710034069, 667.372061689171, 682.268961361469, 669.392776292441, 673.286522853083, 674.084228049197, 678.212694359895, 669.178614989578, 671.229645712482, 673.626449364325, 670.078909755832, 673.623389350493, 677.862436780556, 670.284033755633, 666.887774658475, 673.569910017261, 673.059352759647, 673.975286578501, 670.780213761144, 676.335773474506, 677.212212650875, 674.73749521657, 672.436366046964, 669.477079180332, 669.770041067189, 669.503674290572, 669.440420239322, 669.383449491101, 674.184721295436, 673.375937023841, 667.70868584754, 672.861774389562, 669.06448685271, 671.372262550209, 670.38128560175, 670.765523655585, 669.529061193581, 674.24293984294, 667.212740323755, 669.953931527772, 675.861740475762, 668.252915127741, 675.694314749426, 671.745241289645, 670.603960029321, 674.138414050342, 677.300820235313, 669.814764243894, 675.255780788006, 673.219951734137, 673.833105814419, 672.78993485658, 667.633085977101, 671.639076739457, 675.244644176188, 668.371120630463, 677.469430939937, 670.306303959616, 669.510781604732, 671.641575364644, 670.205285229422, 674.494640701916, 666.723105855382, 669.880396338294, 671.960863395099, 673.84452326675, 674.688888627282, 670.280838377497, 667.402237846286, 670.043493388631, 671.315188346509, 668.302887529106, 669.583326409794, 669.575563381946, 668.669488878677, 672.732530661152, 672.815529503886, 675.212391591737, 671.505260346539, 674.38994298494, 669.82800651455, 671.714504121762, 675.223795570712, 673.052116313063, 675.650528207583, 671.53924170468, 677.899889862755, 670.708154789983, 674.033073211055, 678.249520608462, 674.290325164703, 675.157645080044, 671.519002748565, 672.495432389926, 670.502759453968, 671.00910199118, 667.486563011041, 672.56813006385, 670.230202656096, 668.272357224759, 675.327250057196, 674.07810754466, 675.068530098616, 669.317012978392, 664.607679633598, 675.008546582292, 670.507758550829, 668.565808850662, 667.167570515815, 671.231144941868, 671.524458199714, 671.102043417985, 674.927010461548, 668.251792308041, 671.165667312574, 675.499237353879, 672.601205529954, 672.650391874461, 670.193777301701, 670.221225893989, 671.663435830839, 669.245916481527, 672.272720228582, 673.902692875877, 672.247028447634, 678.180017461304, 670.639448096862, 671.061630893917, 673.473839815146, 673.306827471695, 672.420464019879, 673.894173656131, 668.6693934608, 669.246498965122, 671.547657350395, 674.862581167114, 671.218555659913, 673.832339319056, 671.104815559348, 674.022610398862, 673.271151483259, 668.946379851671, 673.783951144756, 673.56773681691, 665.969648809716, 672.957141798326, 671.098715870628, 675.97590255032, 665.825121247742, 672.82601106695, 667.583579348504, 672.108514914559, 671.959670202733, 676.464114637763, 675.195409033646, 670.055743985104, 670.310663098966, 669.352416342902, 672.462990908497, 670.65219309127, 668.71395828995, 670.356802238072, 671.846462938708, 674.822484999854, 676.801712243099, 670.43292570224, 669.551805381251, 669.357769094177, 671.140525888093, 669.804865733798, 668.391902359649, 674.279495979268, 669.858227521746, 676.779023670792, 668.386827020907, 671.374686542185, 671.193352349157, 671.81653361881, 664.620433205319, 669.080419271565, 669.756657193153, 665.568458072584, 674.037196612914, 670.300362708313, 672.437395692681, 667.136744172144, 673.74013739926, 668.275182768521, 674.778529888615, 680.644941032159, 667.328492731158, 672.365425557805, 675.432698567726, 681.4901288441, 667.062833852459, 670.515917993117, 672.393245235217, 674.081757153433, 670.356791266164, 667.757799910036, 672.414021278075, 671.935420279526, 672.41566721878, 670.055144414537, 670.520706972193, 673.029561171757, 672.520386142608, 672.025349332681, 672.809177289651, 674.537484547205, 668.568199379896, 665.473598833678, 673.648193376713, 673.540741479068, 670.985237003864, 672.467892321605, 673.327563154209, 670.104233069211, 670.627332782739, 665.924072071585, 665.616894974127, 669.341592983811, 669.255846905399, 670.825928663009, 669.725650034074, 672.77607693091, 671.17767745532, 675.42422566222, 666.933633962465, 667.378356483682, 670.572473253594, 667.02411630384, 668.940995221004, 668.537332857447, 671.841054187708, 673.093089299349, 671.456694413652, 669.653372849772, 673.079790011605, 671.413211209027, 670.506443889769, 666.912566850056, 674.992792521135, 673.433486815135, 672.631122408409, 674.185880517862, 670.279054079603, 670.109114840157, 663.601682311119, 672.821504325295, 670.775269644936, 668.547177714081, 670.950207933714, 669.186872482035, 665.871850959692, 670.913264345466, 674.689332926086, 674.82920097592, 667.834506503545, 667.480688644269, 669.306299280639, 671.763636294536, 668.727587630967, 671.920434054656, 675.923498275933, 680.197448174747, 675.414967890427, 675.475668230775, 672.867593892067, 671.050036828902, 671.990619853476, 673.604862629725, 670.807835147026, 669.831249949593, 669.985143639275, 668.356544979405, 668.719845123298, 669.222478745699, 672.732721057151, 670.669082536185, 673.075303599928, 674.597928634798, 677.128629743235, 668.125796450998, 678.677252733713, 670.910131721601, 669.375645640198, 671.180781128401, 672.280800648282, 672.217161222488, 672.796100319661, 670.846942728118, 670.547173508252, 670.481585989008, 670.287403861224, 673.549908045391, 672.936005404133, 675.835821185859, 679.313437104934, 671.658199837224, 671.047824159265, 671.214563484345, 666.208536170077, 670.355871398444, 677.975526072161, 678.941584648285, 671.657808028337, 671.128012206883, 673.183092203516, 665.928155985605, 673.947608960417, 672.516710600902, 673.459399703189, 673.292329686645, 671.020706065288, 670.959619002647, 677.593112684723, 671.037760710457, 676.244942965625, 668.990813275177, 668.075585326597, 672.18340915357, 671.932795803403, 672.219180974468, 670.681286611961, 673.890033111565, 673.460078391187, 672.880401431304, 675.734001767785, 672.419781337398, 679.46311075567, 670.535495840091, 669.373082776389, 671.251158982698, 667.174517642172, 670.981176521153, 674.465649096874, 672.684246942467, 676.033572764949, 674.734434947258, 675.228413710224, 676.574267942817, 664.897152582787, 671.200558943142, 670.594754817312, 670.728414525036, 680.171009676381, 669.894616066204, 666.535557652401, 671.713344080381, 674.713900550524, 673.56304212141, 673.461685138838, 674.799636944641, 667.828522669688, 674.194539803555, 665.115208261668, 673.48366863751, 675.00101371527, 673.457313138495, 673.41892697131, 671.41578443165, 672.357127034398, 670.033879904372, 667.870966728051, 669.297054828893, 672.240177848866, 668.024981303971, 667.634527381787, 668.668314463933, 671.300923481514, 671.206644852022, 671.523253974691, 671.304185858638, 672.806492310993, 674.876638268397, 674.831088836789, 672.488888588223, 675.569183767494, 663.573018287526, 672.597006810331, 675.998661072984, 669.367834070512, 669.883670716164, 675.500379856604, 668.133720934306, 671.067637271348, 671.776449146865, 676.75785213724, 668.404218853963, 672.098688884182, 672.012086146603, 676.896285122303, 674.14073816602, 671.772591897071, 675.146342266475, 670.881707371486, 671.556861835122, 676.099933490934, 673.367348635941, 672.737608894838, 666.404282649512, 666.989688465838, 671.905252288144, 676.648955541474, 671.39941025846, 675.179744723182, 666.996245656254, 672.322488988152, 678.179639997457, 672.720514783334, 670.914437514441, 676.707996453646, 667.535967435665, 668.902526604245, 673.15765166302, 675.595806833648, 674.245901322122, 665.073696794437, 667.987673526441, 667.225950625011, 675.089862499058, 677.810740774551, 675.855433281668, 674.571918916761, 662.271205601459, 670.741663320866, 670.955536327338, 677.821657193325, 671.419082013788, 676.23683770999, 671.360062516269, 673.667833721878, 670.113829513284, 673.497772145528, 674.409810122299, 670.379757741653, 671.141138360992, 668.930444456858, 667.006105628497, 674.467312470527, 675.302979779052, 665.559846919, 669.697796001256, 673.038555644396, 677.251219982132, 667.39748135721, 664.506186613391, 673.028346879907, 675.284193213832, 676.915672079931, 673.107349717536, 674.017556042268, 668.232662978783, 672.661118690522, 674.652867198563, 676.098472630659, 671.853688073937, 671.467920304627, 674.310044070708, 670.021979409842, 669.116034455448, 667.57926514874, 674.453818062699, 671.537175963239, 673.494561246297, 673.721522170628, 671.143266090688, 668.69615773888, 670.411252929551, 672.271668212623, 677.962955237321, 670.675823961122, 671.336032171509, 673.511717354232, 668.8932039957, 669.361277979318, 677.933610997977, 671.436899793387, 672.297630336292, 673.884670327542, 672.054361864578, 671.733254483004, 675.656630052555, 672.587609731819, 672.153746150414, 673.305123140486, 672.245712571901, 672.302252193271, 672.385314051347, 674.728468275338, 672.303043741544, 676.697568017924, 673.929390648273, 672.794424355309, 676.56399149628, 671.764075763968, 673.423726393424, 674.283862403933, 669.38256414519, 670.841056905754, 673.73479810747, 672.83857652359, 671.049593267796, 673.540845441816, 677.533341628829, 670.562283654579, 670.322897417949, 671.433602646704, 667.886146759279, 675.777586954107, 669.162156592975, 670.79433680956, 674.675687920628, 669.138825424019, 678.489169866084, 670.663049615024, 676.507928484921, 676.567896524263, 671.004385118199, 673.910855003697, 672.533426548326, 674.481763944174, 665.396610790499, 666.686387930588, 669.933573819268, 672.246500696919, 663.501855150193, 677.837825499166, 676.722827137805, 668.816038681692, 672.80335759334, 666.546193107931, 672.49011937787, 668.507351962746, 672.575485571252, 674.233553542719, 670.28632693521, 672.849987623987, 672.051777175097, 673.393743174493, 669.829089943807, 670.37515230489, 667.71282498414, 673.139609876255, 672.941919729028, 677.002940443764, 672.270497637356, 669.224822322353, 676.515647251635, 678.390411548183, 672.319324788064, 669.841534445227, 668.271119698759, 673.329260202628, 672.630822509409, 668.799645463612, 670.935948828245, 668.820591800447, 670.109957645279, 671.653743023228, 673.656140755294, 673.590880346203, 670.322580414739, 675.17030154565, 671.94422878553, 675.407160420654, 676.310124124969, 673.327757979054, 672.540260596961, 672.823062383246, 673.857038428013, 668.412157583908, 671.538392140107, 669.887545654529, 671.194439525401, 668.109751147764, 673.220291794062, 673.082321309002, 673.718604505026, 672.681224460192, 678.985189601816, 668.634176209632, 673.034921812662, 670.811732472746, 675.794756952919, 672.71353614575, 668.664024192455, 673.526149183815, 675.69308650198, 665.576243739485, 676.769403753078, 667.953435903113, 673.608925144184, 671.899440317963, 672.834420941112, 669.427081405677, 678.962869153327, 668.298230850268, 670.235595177106, 678.30489519737, 671.124563195741, 668.691682282899, 672.33688400334, 669.705897255648, 673.597918172336, 669.221318387524, 672.69946040252, 671.15660790835, 670.810981483301, 671.898556336107, 670.637429544594, 671.123602063246, 671.375269355241, 675.379540523426, 670.432968079828, 673.325623530082, 670.466262415552, 667.494929864829, 676.587427539409, 674.104807465914, 673.480676261325, 671.746670323757, 676.069639884862, 666.930057876791, 670.185160689185, 667.888975021555, 671.639216622183, 677.683977858085, 671.251048649367, 668.346346509372, 672.433851745973, 670.452097809997, 669.003677258535, 672.075551633244, 673.804535029621, 673.068810841712, 678.515006199684, 670.416923077327, 674.017865864167, 671.308353252434, 668.827966635571, 674.136360807698, 673.797842899356, 675.338684562101, 665.691394433362, 670.431102963968, 666.677843857289, 667.937245572984, 667.362461003831, 670.590904913781, 667.420386688943, 666.591136857231, 675.256583022364, 673.139208998333, 674.071854683889, 670.817360561172, 675.499519988758, 673.611738005429, 673.631566186875, 674.270857218932, 670.174795518749, 672.151663974204, 670.697389518272, 670.445785377746, 673.631751995746, 675.422291179233, 670.289995414535, 672.968517284251, 675.284285326757, 665.551958084198, 674.887190996796, 673.696830361528, 675.875674711587, 680.040272880799, 672.716971566061, 671.108180447344, 673.25005977545, 673.645225321133, 673.14589234253, 668.990809997048, 671.350901801801, 672.476566779153, 678.092095695393, 669.532965176452, 673.17631900354, 666.361331452471, 673.28563146187, 673.050526794243, 669.716672774898, 673.074369508991, 678.381155237408, 671.78715878996, 670.947404050589, 672.583570972626, 671.028678750366, 674.16193701301, 674.172721760901, 673.463873119429, 673.363933417054, 670.520108760547, 674.642964647627, 676.465359236453, 673.539981945355, 676.195060244834, 670.871014075751, 675.384114844303, 672.629375595239, 672.292914637367, 672.915091425125, 671.668799777792, 667.411175075095, 669.203026210146, 670.689816826801, 674.260928536638, 675.337364853228, 671.083043943426, 677.926338897577, 669.526743601905, 673.773584791317, 674.821750893131, 669.046547294764, 674.994162232406, 672.793032192732, 670.887928804244, 673.556813163612, 667.925847819218, 673.068288101885, 670.040886848278, 672.09426761645, 674.351018166616, 670.456219814314, 672.230227768671, 670.145163517483, 676.257291861952, 668.606954635425, 669.345650013106, 672.500156957293, 673.084735090166, 675.286465399552, 675.110558797331, 670.493797242367, 670.118734923443, 671.863981770447, 674.69210447, 676.977505368672, 674.130490612488, 676.477926554706, 672.847799747583, 668.20771182927, 671.611739245153, 669.415445189298, 670.455525861433, 666.989806081429, 672.546891003134, 667.698602058501, 672.472920316548, 670.294287243754, 674.742858972563, 668.207691277139, 672.767898950227, 672.709301271586, 673.895010917061, 672.542425565951, 671.30580292348, 663.373381851469, 670.675340871974, 671.997274933099, 673.786497422187, 675.249634062464, 671.109616566344, 669.164201779556, 672.6645150677, 672.908386942121, 672.268318120869, 668.276378538352, 670.496770746059, 672.127504077392, 674.510880021684, 671.823697015458, 675.305631668636, 672.625844972392, 670.044487597478, 672.356824844805, 670.84270538347, 674.486537095234, 675.429480160643, 671.28487177594, 673.19568996194, 675.987607314287, 667.450915154466, 671.015104681055, 671.127484107011, 673.030081765385, 671.290924553464, 673.908846708997, 668.553508985116, 672.183684926613, 674.4122090333, 674.929057509561, 669.752040615686, 675.091539001132, 670.900944637606, 673.325163087098, 675.061662573558, 671.255946020856, 671.657369298867, 667.172421203401, 673.294181228811, 673.315676138353, 669.673678995071, 675.303039984646, 675.95528670924, 669.10158564865, 676.500779539743, 669.825693728165, 676.392134957026, 669.070481625653, 673.600241684681, 679.12973294184, 671.294233269473, 672.255614893334, 668.976148329598, 671.633048572199, 670.807421647192, 670.279952729545, 673.924505023151, 673.818546256186, 680.806847113851, 668.77954623991, 672.248347559038, 670.039004591952, 678.344864372476, 672.871425995651, 671.390355654042, 667.376747597504, 673.648280060991, 667.70137600323, 673.066410738853, 672.935617891389, 678.075524209626, 674.796104654343, 676.41552819767, 673.788382162627, 679.268320997267, 670.663008005807, 678.826936355832, 674.336180067787, 676.705141627466, 665.676678959367, 667.38205382489, 667.632915173012, 669.942810398544, 670.999463727405, 673.628876374674, 671.019017614712, 670.3003882107, 671.153667457626, 671.50693041376, 674.418621352156, 672.962249567207, 672.103867429513, 673.601284380632, 674.543524792154, 673.658471165985, 672.977755181505, 669.454546637232, 668.318293232104, 675.685560839854, 669.029874739981, 674.198149719073, 666.815691188285, 670.449245075355, 673.865939734781, 669.623233683595, 670.826384774514, 674.237120977682, 677.479474427378, 667.263450051234, 672.949647898964, 671.486342001888, 675.781685245712, 668.841130833146, 672.282075066183, 670.412161406235, 676.38547251119, 673.560754514761, 676.685420048942, 680.249514696462, 672.625239825853, 676.238297946043, 673.002711473331, 674.602977393869, 673.234826394377, 670.023312343596, 671.584817692513, 668.856773373064, 676.376358313768, 669.772429739573, 670.906150462503, 671.496665577103, 676.081140962599, 678.545310699198, 675.75624838592, 670.779175004442, 670.786624720234, 673.406468251354, 665.164001137368, 676.180789869998, 668.166277372779, 680.980747337054, 672.612715214334, 670.114119861848, 671.409824551767, 672.591457158357, 668.730324549521, 670.431412022784, 674.051404570217, 670.307641987824, 670.703695914412, 673.492413004857, 666.390968625277, 671.501431920934, 673.237017777008, 677.325262146126, 671.069529128695, 673.93720037404, 667.793844556747, 670.284848059935, 674.515595239536, 676.52962125475, 667.141752480735, 674.367614309134, 676.876734438875, 671.214204391596, 674.913812158545, 674.537547857969, 671.985554682065, 675.692132075375, 670.801921443375, 674.721981794726, 671.311777500366, 667.236515379302, 676.666441071416, 673.850842569885, 671.21301629793, 674.63581986431, 674.614120551595, 670.860931762106, 674.625669870938, 673.021803245402, 674.658269117103, 670.268173829297, 673.771408181874, 669.579002960063, 666.482246695064, 668.871539179771, 673.331350954551, 669.764447322434, 667.532656180644, 674.791009925656, 673.021832604325, 677.496174488552, 673.921621678811, 671.805034109928, 667.398440548694, 667.33648484802, 672.190160615177, 673.360592463091, 666.000462722186, 674.185722270368, 672.647102718384, 671.168013135866, 668.242380911353, 666.636669830241, 676.305886635246, 676.611525743665, 670.222446556202, 667.324632858708, 670.097150088948, 672.692814479244, 675.643949975891, 672.548407117034, 677.440735898576, 672.954462954772, 667.952452760348, 672.982033893077, 675.344472625912, 678.499982431524, 676.517930563285, 671.964262175661, 674.52274764389, 674.319285109536, 672.425705380869, 673.597686504482, 669.916053196991, 666.801848103575, 675.621471027159, 671.182919439977, 669.974210089879, 674.689260355742, 672.261436830624, 670.633736559965, 678.00029391206, 673.605778757195, 669.665380385418, 677.507178471956, 671.211599823638, 671.193611576519, 670.835940124992, 669.879740087741, 674.373683050653, 673.552267655803, 676.143698788053, 672.078360562474, 674.652831463252, 675.357948926154, 669.458806706223, 668.051638521759, 674.998031428333, 676.523516706092, 670.327772923837, 672.324141008489, 669.406516034926, 673.874995469346, 668.451965273376, 666.754870565168, 673.193003056106, 675.658335500162, 667.633055604056, 675.819511147573, 672.172608707447, 673.390183049457, 669.06870249806, 676.90962223112, 669.993448990974, 677.391094762992, 672.094358930179, 676.337877011386, 680.58140411632, 672.956005405807, 680.697334226253, 675.10783968938, 671.283547249715, 671.381919729585, 670.252615825802, 677.271155823088, 670.08288915981, 673.775920808239, 670.076670054484, 674.59659126608, 675.464617728363, 669.27143077082, 671.29510711893, 675.375534068762, 666.915180611344, 669.424246332696, 667.917428167821, 668.398735474024, 668.436431556378, 669.776149556225, 674.295434738927, 668.837751461138, 672.180670067732, 675.942568360028, 668.054693811873, 669.745783504637, 672.040702853619, 670.111978676156, 668.060861985572, 672.718384963868, 672.607713630375, 672.077039100354, 673.553164352486, 671.314747927564, 673.688743695024, 675.687582335484, 670.681256674115, 671.598503826972, 670.389097630806, 678.124960856236, 675.567902966021, 668.935406261033, 672.441068516036, 674.132432443841, 670.791786037146, 670.943022890004, 675.426421435908, 672.860623578281, 666.112844025144, 669.538899819463, 671.8374361899, 673.624564406155, 665.407746311512, 671.122007550474, 673.423291595748, 673.169475606384, 673.109918242953, 680.531841964149, 671.484188406806, 669.561793875368, 669.008238770396, 668.398548650412, 671.813100987425, 671.641729496063, 666.373054679575, 674.988748870187, 673.140051978059, 672.138938294953, 666.576808584455, 672.532946273307, 668.75465892457, 672.66412872267, 675.775307508819, 674.687564697816, 671.386313547644, 674.440470740489, 672.454590572472, 674.187115137779, 673.588482940707, 672.697505951735, 674.756948044478, 676.063963102826, 674.153155182937, 670.955637329662, 672.827953364975, 673.126322949897, 664.221980702604, 671.37495058995, 674.676650224913, 675.148254929757, 668.939195278101, 672.988457062726, 666.269938764099, 669.769126347412, 670.895779195157, 670.570758368962, 673.980064050161, 672.464166898509, 666.241276828486, 672.462688622334, 671.635227109864, 671.474522044549, 673.309140724123, 671.689136440174, 666.409772804569, 671.953343425649, 669.373299174911, 673.39799404624, 673.529520706549, 671.569555263494, 671.825129250793, 672.588905814044, 672.697435261457, 668.874203792954, 672.615767522885, 672.813033602104, 672.509805857262, 675.780811150134, 663.643733200728, 671.263488280723, 671.893087041735, 670.570510330904, 671.413881365592, 673.500145192848, 675.453982718126, 669.808662631044, 674.083620149481, 675.476538123695, 666.531599455582, 673.432237185568, 676.288387064887, 673.519288301791, 670.479204858742, 676.036107528792, 672.048117780166, 674.64020298809, 674.632286342612, 669.21100252627, 674.173934528022, 671.344457471919, 668.237237862489, 671.349545301881, 673.244434324596, 667.856787612297, 673.053927268217, 672.907649986039, 675.621327779101, 675.403758268091, 673.492681871633, 670.614692104253, 671.215350794693, 671.21799093983, 673.617253391218, 673.096958311051, 671.153924666653, 671.470774408639, 677.16809308967, 670.934810914534, 678.696036714578, 669.976698268955, 670.421560013509, 665.814284310974, 678.360144921541, 669.98271764375, 676.684830533509, 673.763497533293, 669.951792174664, 670.896331208978, 667.390692180319, 675.033750052861, 671.077717956158, 671.113584965946, 677.640684441887, 672.77325794605, 665.746301033838, 675.461923071407, 675.755378618554, 667.284786492514, 668.245887378653, 677.097285620606, 667.191694845704, 675.797079492276, 674.468376013582, 672.654313029458, 671.222270354169, 675.376000395768, 670.525697618491, 673.350155802407, 670.327553991936, 668.388158306055, 675.41005963301, 674.984807589754, 677.284342665738, 666.462924208749, 675.404308219878, 673.259730152538, 672.788455301634, 668.392026420288, 672.655827843035, 672.663995698919, 672.111665045785, 667.624300071689, 668.767840760326, 672.895268400592, 672.380891508828, 674.20347993616, 674.400960875035, 673.316097895604, 671.875541964926, 678.690804656771, 672.270438273294, 672.846329778044, 675.3136167576, 674.224015483646, 674.675575165234, 670.941733839364, 675.00019169019, 671.860234806896, 668.102247864193, 672.063712140628, 671.942709977443, 674.454349347168, 673.682536218598, 673.652612570705, 668.806485950593, 667.22680000512, 671.906462171392, 665.455849690616, 667.559505411467, 666.948250100884, 678.124193310556, 673.130925866774, 670.180061196492, 667.086719294724, 674.132350822438, 673.844316496851, 668.535585055834, 673.974156268855, 672.459978861139, 666.056255223894, 672.666668859938, 671.714252125611, 669.972148293836, 673.577365239453, 668.110161491303, 677.556629368399, 670.906530759483, 673.023996041693, 670.310624237045, 669.265302471262, 672.187457465915, 669.85349138603, 666.00482744484, 670.56313098163, 675.270615461826, 673.454184497353, 671.545629731663, 669.294371157628, 673.163288120017, 675.146320096652, 669.43930298242, 670.420044328754, 672.58557482275, 666.454289874021, 673.83509428438, 669.899861686719, 668.435916772406, 665.407589482058, 667.796400324375, 665.712024017255, 673.103435767327, 680.790416556312, 671.457942957771, 669.759156293751, 671.168434481135, 674.181244667516, 675.579035464654, 674.112664358071, 671.935075752967, 672.910788769083, 675.02380693131, 672.240140445976, 674.598536755079, 669.411868902155, 677.960449686749, 665.295059699108, 672.002578401219, 670.791880950783, 669.316853508178, 673.911650917065, 676.178037060022, 675.045700260389, 670.23503813998, 671.003673463105, 672.528819236739, 672.427462788755, 670.774664331094, 668.97404066111, 669.716109549959, 669.952101322439, 675.819659738674, 675.811985190857, 669.172107322878, 671.858918178011, 673.499439287469, 677.124805161614, 671.281769613847, 673.822715183475, 675.558912318132, 676.900155633729, 671.876742180076, 672.892448244918, 672.22750229512, 673.543768862994, 668.761452751237, 675.181435060432, 670.699715206165, 666.285037015782, 669.262763308938, 667.271891010797, 675.426793153948, 667.25746394995, 675.984116013234, 674.418443817326, 668.267556297827, 671.63393226746, 672.128636426375, 675.729519775845, 665.618245046284, 671.055382853835, 672.228489827547, 674.550484141596, 678.245856706322, 670.598834486065, 674.211715964958, 676.299357638525, 671.743677062168, 678.550838030791, 672.979547285636, 670.082166796075, 672.038844541932, 676.329790316309, 669.742777028688, 669.232916416996, 674.549083275258, 675.298089064438, 672.312921414288, 674.500100901266, 672.910583191606, 676.0234317295, 666.840240239204, 674.393149631231, 670.477956258276, 671.498045833215, 672.761511651942, 674.256365213939, 670.882723091368, 674.18109492371, 672.512501707914, 675.128222845278, 672.819417400109, 670.768886963617, 671.112697737392, 668.655208940128, 672.391327186291, 672.535512895192, 671.18694071415, 672.217227915542, 670.912185506774, 672.395982339495, 671.89874633247, 669.998701748344, 671.593750093132, 676.343136703955, 673.008007956463, 672.953140339382, 667.513356131902, 672.43308272137, 674.518477425004, 671.933286922331, 667.87354552903, 670.514911862901, 674.741565295511, 675.160874419885, 672.663400440422, 674.182682009917, 670.157665204108, 674.378945304628, 669.440078487271, 670.557818418476, 665.082955654111, 666.357391369841, 669.136772920399, 674.00023716046, 664.383244868199, 676.374549291835, 670.589551723034, 668.586202661645, 677.502460118236, 671.808749528503, 675.045927145882, 670.01853269944, 668.834813285748, 675.243011044168, 668.72492177142, 668.456324486604, 671.590032670816, 671.460731934107, 673.206926389434, 676.347515338466, 666.237939299314, 672.385026480578, 671.357631407049, 673.816731394661, 666.404262007095, 674.50742211557, 673.600711107013, 671.237575941504, 670.503501125432, 667.732585169406, 672.705802495363, 671.472945780964, 669.63741493992, 670.865195957189, 673.608455229751, 672.628331598398, 673.47292777866, 670.35533833542, 675.015061409205, 668.890882609313, 672.930952151973, 667.685321048078, 678.525723186048, 670.631298428244, 672.449225802194, 669.302941129556, 671.831964211078, 672.403897523609, 672.716329654623, 676.701470754393, 675.453456185483, 678.803443103551, 669.026142677196, 677.718016898463, 674.86716326474, 668.885199720593, 674.538914918105, 672.690109270621, 667.574695350487, 669.628187195414, 672.868612443561, 668.916696793949, 671.898859518035, 674.084463076453, 675.476490772205, 672.727608746861, 665.818332535572, 672.47741566634, 668.159710586872, 668.566706520877, 673.917408863432, 672.584725928164, 677.574891272132, 672.360629418959, 673.678913135031, 668.917414169233, 668.305565696741, 671.949960259887, 669.871533776681, 673.787849253367, 671.596497124943, 677.836025419986, 668.514408056173, 676.337585842525, 671.256692381399, 677.952497577996, 674.03945325976, 671.7204575032, 666.114295643528, 673.492520779525, 667.374786684862, 672.752062030612, 671.172577381655, 672.760343720554, 674.770741917088, 674.006816054508, 677.572889343162, 672.52768873764, 672.443584867735, 675.343588165979, 672.426246178633, 671.35428901015, 674.498782648858, 674.74185324054, 672.253782132433, 671.237578942292, 670.743566217928, 671.281792486904, 673.96249042013, 673.59942845452, 672.661542590781, 672.340542336775, 671.303163447049, 668.65925348099, 671.726518252802, 670.608969322813, 668.663440054587, 667.268673944078, 675.394256258746, 674.143288214153, 670.31024401425, 673.823891513578, 672.310447976848, 666.612317481844, 672.553331711524, 668.800305093042, 670.534372696453, 668.767181774561, 674.710970040318, 666.445704334632, 665.244931002679, 673.752768161831, 672.130864819897, 677.562055165467, 673.250313656781, 670.922071545245, 674.688327364672, 672.139389124064, 676.553097832734, 673.083508875357, 672.782565635919, 675.182646751728, 670.099315235559, 669.762404468284, 671.212587710909, 673.716265928058, 670.302876142709, 671.334774481901, 666.249679092852, 668.164333396679, 670.054383934483, 673.445635995322, 667.407125357746, 670.653503975225, 675.80042897138, 674.114235300039, 675.2474021022, 679.057405060638, 668.153026418075, 674.872730350159, 673.292297915885, 667.165363037729, 669.989797238883, 673.031466230631, 672.255303509904, 670.583774311225, 673.887584298185, 674.153720777029, 670.238630236953, 674.127912258661, 669.836941687957, 674.46077070065, 673.484295011786, 670.771742954107, 669.522997149749, 676.868796976736, 669.116933818762, 671.777470208062, 675.433714771702, 673.069329055472, 667.821911315775, 674.767027813272, 669.832748231537, 670.799179500287, 674.491191552592, 668.041938105024, 674.187190407103, 674.622944407522, 676.180365081089, 672.72053777834, 672.710630951877, 669.510780008165, 668.593009787574, 671.703056457379, 675.431078127406, 676.516879794894, 673.331656364192, 667.294699922579, 671.858892038087, 673.677190451812, 675.410768909872, 675.04512013822, 674.694169169272, 670.567854396994, 677.99934929694, 665.903544729217, 675.489522186005, 676.786273582094, 673.528133439601, 673.614311563119, 671.448630753582, 674.893083290303, 670.159198415893, 674.583434994885, 670.381082994397, 674.217278919647, 669.235404417406, 670.171401536573, 671.476503851675, 671.152334807299, 668.863498310994, 670.521114279297, 668.835065825925, 674.372584574456, 672.695710977113, 675.72331639219, 673.931647219103, 666.15614482138, 666.557951062196, 672.152548612135, 675.215144545865, 669.803579938567, 671.062926057801, 675.172147649465, 669.004448888484, 670.287872648324, 666.835986809346, 672.580338441811, 667.629583854886, 670.713279575125, 670.132954048026, 675.208231789995, 667.693836844363, 673.644586976201, 676.770690635329, 668.647530817866, 669.870998811755, 671.126011025789, 669.020895838165, 672.109291443575, 674.759789836933, 671.26060535621, 674.489022070539, 669.567387658019, 668.524333846086, 669.960969608037, 672.923795629265, 668.195864424596, 672.015936514439, 674.093973450516, 669.523963010653, 672.766074890941, 671.722930344299, 666.482869363659, 671.278707273575, 672.611041609218, 670.116278935479, 669.318465490361, 671.019927667988, 672.509971949795, 676.324347588059, 677.548130087013, 667.123940242908, 676.042252278458, 668.256316344733, 673.603022908199, 668.030235667007, 672.664440876909, 670.102868908773, 669.091627105533, 667.030521145518, 671.17688338158, 673.138287789688, 675.126348843862, 670.066155108289, 676.533689231952, 672.094088894125, 666.827948420755, 679.336873423099, 668.761922714764, 671.934443475215, 677.567953667797, 670.576045621168, 675.61896046462, 672.821235863009, 675.575634196042, 667.042232976291, 677.711757813563, 668.43125072178, 674.209506388122, 668.278677737116, 669.281164930303, 674.541480750783, 668.496912462305, 672.949851424001, 671.984275165561, 669.440693067027, 664.91885258217, 671.092343830182, 674.613974606194, 673.619406868843, 669.838776919031, 673.104652424993, 671.969938955377, 670.3345075932, 673.915253589325, 671.775163497976, 671.432399954694, 673.201766028519, 672.371462541745, 670.582182937297, 669.59383480763, 668.893159545073, 670.264155489011, 674.280769997183, 668.329031731906, 668.132222944535, 672.05291821911, 670.417619611053, 675.450375869287, 676.400114982344, 677.699183094518, 676.24587301766, 676.223455144703, 673.029250710058, 676.824579960126, 673.814338643454, 677.021093706013, 671.697147568774, 670.58616980277, 669.801652661473, 668.890946652604, 672.626921339365, 672.193562037107, 671.11359400373, 664.465925930759, 675.517495730942, 671.967015557357, 670.520086097227, 674.381267930115, 675.575393869321, 663.837546805301, 670.017347548542, 673.898172854043, 669.963123856096, 667.199918631181, 671.894819400779, 668.584345916036, 668.191251018801, 669.373943776905, 670.521027928779, 668.062287896243, 677.486154266669, 674.025562706311, 667.893162921105, 676.0496325723, 670.92688050508, 671.529399945736, 675.694163969602, 677.373192389298, 677.482177424123, 673.714950780393, 676.072056344557, 670.160998686502, 671.655320141541, 668.923021386706, 680.562509795027, 679.795319395012, 665.722300001072, 666.729232391165, 667.790971993923, 669.474056552849, 672.10761611941, 675.715438872546, 666.129435805883, 675.390115080127, 669.915344369487, 671.56314828029, 671.111990458835, 669.089011136481, 665.213988074363, 672.275741522796, 669.738394077822, 666.441010654518, 669.460752353373, 668.697961959947, 671.576704264466, 672.652790333377, 670.90295331739, 669.102048196973, 676.34767467407, 672.084165061952, 666.610767004197, 672.135838289399, 675.22389164086, 673.527032981106, 668.662810177617, 672.178543685458, 669.213044856912, 673.575109718472, 675.535205899127, 668.331623983576, 673.518086040809, 674.101448540574, 671.505797355137, 674.008928927576, 672.003095797392, 670.903530093229, 670.095913756812, 673.877241429077, 679.892551382111, 672.309204321788, 674.051803474239, 668.018152904666, 672.352260511087, 672.141841411813, 675.177769638765, 669.278659199031, 672.470405559527, 676.276271120842, 665.256994875979, 672.926881132679, 673.396224629819, 672.169633976632, 671.824368780725, 672.809682910837, 675.555135507004, 673.050593267594, 672.21433424314, 672.671918008633, 672.493410478758, 670.607237756619, 669.055977720363, 671.883308157219, 673.916977195831, 674.158963224966, 672.637152597956, 672.768424507121, 676.638767930221, 673.945694657266, 671.13459768459, 670.636242576403, 672.69431202009, 671.184250762034, 663.06675577582, 675.025306480547, 677.320700411669, 672.140313732584, 675.984050303384, 676.804073095211, 674.06649306753, 667.306246339533, 669.57567357062, 671.588683263079, 669.176864710769, 670.53671829401, 670.954386731933, 671.663328312161, 672.836806547159, 668.200540783517, 666.788242109558, 668.652779020129, 674.202959466238, 675.060729185605, 671.763070381137, 674.485566770093, 668.681606545263, 674.98734020753, 675.721517371907, 667.885008581988, 672.770068803333, 671.052366441509, 670.549568734817, 674.004389970092, 673.372356663142, 671.163911278914, 676.475094906098, 675.990002227248, 676.301346627506, 673.293286586434, 666.638428973468, 670.397537789617, 670.66153086944, 669.810530245843, 676.037013267573, 676.497746405561, 671.834131138346, 665.945379611041, 669.769453419772, 668.577384876274, 675.052388043383, 674.46306913929, 675.880987817571, 672.229991592668, 664.103573222403, 671.655574704525, 671.434736837157, 678.951898312136, 676.169419808934, 672.921002863412, 668.186091158206, 669.106303875881, 675.522037660805, 672.963305025217, 674.347225439668, 671.130898531659, 670.218546389819, 676.427001487347, 676.078967712007, 668.189196474942, 673.916258808518, 675.718042312064, 675.333665793116, 670.354383704603, 672.429350272435, 670.644578822192, 676.707880164698, 665.726042864524, 671.471113509738, 670.456848955867, 672.720625697031, 667.8106189969, 668.918775769858, 676.465821237928, 679.841366177604, 673.631663947744, 671.440547234532, 670.265904943343, 666.754080232724, 668.336963008345, 673.117756037943, 672.570997685149, 677.043078078535, 674.133692063485, 670.704066628881, 679.075707669353, 666.81694722299, 674.281155512862, 676.287229911673, 674.380054236691, 677.821965019479, 672.926890914257, 668.521236709459, 674.430894865866, 676.57402432997, 672.448054397954, 667.414964474516, 671.667200038204, 671.464417719034, 671.032508595316, 667.684161896963, 676.010188809896, 672.169619629025, 667.77138220485, 671.238909353693, 675.697836474899, 669.817275378115, 673.918665479557, 672.087052339242, 669.909355049052, 673.011514077599, 672.727964243164, 675.134191826192, 669.703255206102, 677.436717931236, 677.726442113912, 674.70701037181, 670.058799003449, 670.529698296105, 677.99132885013, 675.009779029292, 674.083370412093, 673.148776626737, 670.358077078037, 671.796705756679, 672.630824461702, 673.921339062781, 673.16053921662, 669.435403693031, 672.997999937283, 675.593277183838, 673.330994624034, 669.845439436489, 672.393186754506, 677.669922215956, 673.370998053427, 675.81320785361, 670.889594684162, 671.776243336201, 671.754026929126, 671.934355396382, 670.580294885361, 671.34053002988, 669.904465713518, 666.948905889866, 671.696658119649, 677.481442150039, 670.384550833039, 672.392695929312, 675.54616492963, 677.017533697223, 667.451569265176, 676.085712813034, 671.434215434138, 672.191241751457, 672.55374156375, 671.819131467277, 672.330050707145, 675.365912730724, 669.743948937387, 672.749835671101, 678.069356690429, 672.997497358155, 677.258834353778, 674.54657473879, 672.429190851879, 674.585297302704, 670.797816841154, 668.245445767998, 674.609447622247, 674.538376478138, 669.24637669011, 672.778648550613, 672.466450203359, 672.182438051085, 668.377019122514, 674.316006346823, 673.188330669271, 671.922870105267, 671.54141230659, 672.852149673925, 669.163729110892, 669.109543388041, 672.583784690192, 672.271680159423, 673.974595897157, 675.80110712465, 671.939103771019, 673.659122741925, 673.975239512835, 673.657650179995, 672.759876395447, 667.705561972306, 674.398687894532, 671.707095892818, 666.412083589973, 666.515105947628, 673.352979481959, 664.985420251406, 673.591679145446, 669.483296821198, 671.371896685324, 674.872389028998, 675.29056133418, 673.325846059689, 670.016874502395, 673.266651865025, 670.905390310978, 675.084893642055, 670.279070855182, 672.692262785192, 668.701951790636, 669.366564948393, 674.597863790824, 673.17584841163, 675.866993059038, 669.701238826428, 668.381478399518, 674.388816383906, 676.396820612071, 675.39630914393, 672.940538696277, 668.803497350087, 669.221199814807, 669.984670796625, 680.191298689336, 673.019400882958, 670.405585386753, 667.273362556518, 667.349170451215, 671.316778066097, 664.871157397111, 675.041338333173, 676.500211276981, 673.351855698881, 678.726398270359, 674.518966215097, 672.240842373569, 672.700755415376, 673.200644934724, 671.815561699914, 676.588387789315, 667.784640778387, 671.537970018669, 669.748490229709, 672.02319875999, 666.516644091565, 669.24927839173, 668.281283339501, 673.620041696254, 668.714173629335, 676.648559028427, 675.954790525347, 669.519562756919, 672.720516404226, 672.531042856138, 672.252093906829, 672.670747998265, 669.540964645757, 675.061336568033, 671.159374444684, 668.343417914007, 668.323854286481, 675.458701474462, 669.104583771589, 671.821510491314, 671.377874503908, 678.006131120685, 676.122398329164, 673.714662846443, 670.757927366456, 676.471160381622, 671.968019440542, 674.790745106961, 674.676517803673, 670.415939641268, 676.863869062906, 667.965535367112, 673.305072903839, 670.59171641734, 673.275945156447, 670.824890371029, 676.446826603814, 668.421028658738, 671.930860439115, 668.847803317764, 664.69526569492, 674.551459395394, 669.384363073224, 677.279814517328, 670.529360585375, 669.623002972003, 669.723984571638, 668.072391934349, 671.353114160846, 673.187323744704, 673.796062164466, 670.20680813899, 668.601155647984, 669.865774541888, 670.587146823266, 670.581683294004, 670.2319845824, 676.473305695111, 671.224587843496, 674.822749803856, 667.195339150758, 676.876473390036, 672.832064941267, 666.746649994929, 669.815148908226, 670.614340672234, 672.298348838268, 671.470056386285, 673.255442993879, 677.386508831851, 675.649381797924, 675.42156449114, 672.680931508616, 669.234232591054, 669.414300306561, 672.855895645469, 672.292435748848, 673.099426157993, 669.774478336759, 669.673234309947, 671.035407737343, 671.671218998042, 669.949643139152, 671.659810692602, 673.894724987585, 674.159218996574, 672.155113755907, 675.863844368025, 671.998228083323, 668.81585137908, 675.613955135419, 673.590162269227, 673.517100616444, 680.16640693798, 671.491496746161, 672.6079877788, 670.641179167143, 672.140769729565, 674.510966618673, 673.525381719026, 671.905092797084, 673.418807558414, 670.873810465741, 667.581135154062, 674.053616232367, 669.55282550954, 669.683106062709, 670.690788974375, 673.052581073576, 670.974424888407, 671.873771609953, 672.651503285362, 670.459677352343, 671.553207227258, 675.772043864609, 678.365938090547, 667.149367063779, 667.647322813221, 674.308254009708, 669.992947533456, 673.849634450723, 673.579612919517, 669.965866295282, 669.444702979175, 671.584430857603, 670.782818624599, 672.824662764361, 672.827794593018, 671.211767764443, 667.779671341958, 668.261797003067, 669.100720758605, 672.948373710295, 668.058560583367, 678.687440296316, 673.975074456644, 674.835629314728, 670.338027474514, 668.841717336217, 670.659028197881, 669.219598656463, 673.1985736748, 673.351610462917, 672.238795845622, 676.471911409374, 675.026046932253, 671.029822365604, 671.984797450168, 672.207286456495, 672.227617895563, 673.633163627551, 672.431965469889, 666.757544867973, 667.866383400557, 666.492762752052, 669.850358139012, 671.299603206012, 678.987657859329, 672.019934943809, 676.324044679488, 677.104549983404, 662.541044247718, 669.800012928463, 669.717782333915, 673.156336760898, 666.206842936896, 672.165205321579, 672.131405447747, 670.457123100753, 669.769773622475, 672.217431830179, 673.072853189828, 670.106619785608, 673.292058382882, 675.435094566721, 673.088616038608, 676.646172745209, 671.633582284492, 672.187274336812, 674.174913600826, 671.949665030417, 669.822245543074, 670.459444742903, 673.380129478218, 668.59059324397, 666.327550793622, 672.079228465659, 674.0725300427, 671.064529001196, 666.618954760406, 671.19989669262, 673.714229442732, 676.828050799093, 670.223733928983, 666.578856147159, 678.041035764402, 666.72955091461, 668.148880283243, 675.452244429883, 667.651738427006, 673.089963865084, 669.640161015004, 667.138722831611, 668.602684283214, 672.173778943571, 672.393865218676, 671.953242919029, 672.208817363624, 669.181231022162, 672.248967578097, 676.267441338089, 676.124307293209, 671.17085473336, 673.871777029433, 669.94813798936, 672.350477163123, 669.625211115625, 670.760975100275, 667.907899519276, 665.988091919914, 668.516803132511, 673.030543034037, 668.700000675567, 667.801020322768, 669.744871149375, 674.514380768046, 674.655332009728, 674.305304498153, 671.057788587065, 673.666159433235, 674.463909703784, 671.287160910658, 665.05700053794, 668.379808585853, 671.450432610017, 671.695941499817, 670.434633222666, 672.700844119921, 674.161876217122, 676.613419685755, 672.343757963113, 674.252366720516, 672.208371579374, 672.633675561232, 672.455770020693, 676.885849215307, 671.986548432579, 671.477577584125, 671.082546946645, 667.992712523158, 674.485501005331, 673.409073460033, 672.691780775223, 672.641586480186, 668.174532147796, 668.037435708179, 671.44058553019, 674.674748364237, 672.117534547479, 669.20452477575, 670.100036675936, 669.111559899045, 673.496940322892, 666.353803362829, 676.60080930432, 675.54487994937, 670.554691616871, 668.780483906813, 668.88668658532, 668.586763542415, 670.478467648316, 674.329857979599, 677.693575113673, 669.751077095187, 672.644990461292, 671.876830239555, 672.003259094816, 669.211045270525, 672.885443399333, 673.068212193092, 670.733218968806, 667.702149805919, 674.500449703068, 670.940375173695, 678.852695337595, 672.907133269661, 671.705787006513, 672.243674240996, 674.049135831652, 678.160586433597, 671.550991977182, 673.535789305636, 672.367374996393, 676.192330771173, 672.359554668536, 673.778305235955, 670.477306471948, 671.283708543177, 670.052372052708, 673.329137336206, 670.515165928218, 668.704061762841, 670.109996259745, 668.825583758916, 676.6798455122, 674.316573756116, 667.712645451989, 669.689999421955, 672.845348717178, 670.274108420614, 676.284392108824, 666.102521588528, 670.110126115491, 673.655024409218, 670.419730558209, 670.753958820218, 673.64221087467, 676.15920065677, 671.77632004211, 669.749048538143, 672.215811012368, 676.673753229048, 672.802971618945, 673.353135254764, 674.184534686787, 672.542599609275, 677.965182772702, 668.378364543, 672.076804114104, 672.824507576888, 674.691464124223, 665.789695993986, 677.80211159068, 673.044708613674, 673.838155805742, 672.994066044877, 671.106399096997, 666.205944983395, 671.193998088477, 671.631193964908, 676.371888926803, 670.058890089497, 670.302947675788, 673.111378115863, 673.206179924055, 673.706862997137, 681.623192924566, 673.936632106242, 671.550984891561, 671.893947391769, 673.727882390707, 672.205515603745, 674.076495073161, 674.559943764692, 673.009731243238, 674.046098010524, 677.569853162141, 668.974066130656, 672.022950385491, 668.923578795182, 669.805472283083, 673.207473675419, 669.37532126736, 672.947553493154, 674.967372728874, 667.312501252891, 667.678886048843, 673.568728417142, 678.353909708707, 671.913011902187, 669.195666037232, 671.063962291353, 679.70550431225, 671.954837155037, 671.321702532756, 671.150960883673, 673.041815417677, 666.086341998889, 672.703351749592, 672.892844895602, 676.424295074189, 676.502175149409, 672.42116838171, 670.372845941233, 670.404469140308, 670.112846065514, 671.838217788714, 672.573307941266, 671.427259967748, 673.561522531972, 669.157977080666, 668.792072925287, 671.521771325102, 669.457402588964, 671.994315811057, 671.605304342004, 666.855926235672, 673.868202596325, 673.907082375213, 669.894758774827, 663.184217976161, 670.783460619861, 668.610951451074, 675.184016498524, 676.826073921321, 670.122325065235, 668.672288615416, 669.144393413418, 671.708672389011, 674.581760945803, 675.115864565254, 673.408324622544, 675.04413825502, 667.854305151355, 673.071808001094, 674.698694100482, 673.41774254058, 668.96771329813, 672.846316970077, 671.072373393188, 672.892881790317, 676.071448071912, 670.422721224815, 671.461320532551, 673.968427524518, 673.524343556854, 669.808451413443, 669.582765272393, 670.729638968069, 671.530960253771, 671.799769392, 670.356734101168, 674.323046605076, 671.832210898294, 668.203669702793, 671.402707292271, 675.096650855636, 676.043222652969, 668.141999707916, 674.108673771336, 669.041481046519, 670.163690850222, 668.625076294087, 671.088136488062, 669.423044774998, 671.320890990418, 670.782554968702, 673.856012280811, 673.588665162536, 672.775608921329, 669.536920047323, 665.311994712349, 668.627240899315, 669.161265828504, 671.437795947241, 670.96667990756, 671.202885420751, 671.458764938531, 673.369292005788, 676.308496858991, 672.633109812316, 671.534546156525, 675.18945521206, 671.964163070065, 674.434791519056, 672.809382889241, 674.138645107526, 671.40433199002, 677.168192435974, 672.869179494664, 671.592136153817, 674.81636893294, 670.246406658762, 669.96465098121, 675.584345413709, 670.279136879839, 670.884645113705, 670.092459785694, 671.950885179082, 671.809752668146, 681.569307862091, 674.82421468726, 671.386688692101, 672.047021465986, 673.947610462275, 666.748785011922, 667.773579659664, 678.546261442229, 673.640294160628, 672.463611191887, 670.306563377966, 671.687167007096, 676.419051782304, 673.841371063497, 674.973898146765, 671.734215063584, 673.070614038757, 674.299640502138, 672.243325276211, 672.785208060009, 678.589771318374, 669.785386816896, 671.162697369656, 671.19812206372, 675.002444948876, 677.012573015026, 672.960003445358, 675.684816781715, 675.661347951843, 669.741804442859, 668.480040406617, 667.668243096887, 670.127623053055, 673.629635842614, 672.247789264834, 667.551594523072, 674.797289896237, 672.198212925426, 668.528760808348, 669.664174544961, 673.964840933843, 669.199206585208, 674.270408116909, 669.409627925399, 674.400009572662, 662.975252785396, 670.972663543167, 676.65808688688, 670.599934039604, 668.942981843606, 668.252226043766, 672.900962079705, 669.565503201726, 671.782828478769, 668.181000341642, 674.087915750411, 673.722536150554, 673.874206005841, 663.894522010784, 669.113880826724, 672.140630632356, 672.625245505734, 674.029309485471, 672.380897448834, 676.338937120078, 679.584984225863, 673.842514981155, 669.665266804249, 674.228628319191, 671.279664430783, 669.869965684738, 673.113351131421, 670.483877308763, 674.998754347446, 671.705398144992, 665.552669933462, 672.175606093619, 673.011389789145, 669.032215922879, 672.405819983741, 676.682635210694, 674.311071888845, 671.598672381008, 672.47860707175, 670.956792858496, 672.2550199172, 672.869670127104, 672.088531929682, 673.023630984001, 674.245454726296, 674.703422046635, 671.072984704973, 676.306120724825, 671.832929154349, 674.415113393006, 672.121370045177, 671.347932695352, 670.883522971851, 671.408141826176, 673.423185932601, 675.70371246597, 675.868397047512, 673.679603156886, 668.704719942697, 667.827308068262, 676.133369719037, 673.60199753766, 676.0779670482, 669.641454431192, 674.562644790555, 668.067795345608, 665.778221093132, 674.993967434924, 678.022179034959, 670.903940453948, 672.804086402063, 673.580123499988, 666.705138982036, 667.984783633809, 669.438789983778, 666.254222694178, 679.464507483108, 670.807330700373, 673.107238688126, 674.697575298604, 673.145566550826, 672.407332008168, 675.370693682546, 667.753879641254, 672.04394550896, 676.207974690393, 665.816351371082, 666.402091833794, 669.986685919972, 671.892658091223, 666.548124179045, 669.286620238909, 671.865511894633, 671.516605538265, 672.998223539218, 673.2027268369, 670.461539838496, 673.987376259183, 671.80166812409, 671.234967163572, 671.041570245383, 673.682395603109, 676.856326341356, 676.913519505632, 675.394052909128, 672.564899822873, 670.35741448824, 668.605560188597, 674.497111524438, 673.688004540288, 670.445681996318, 662.522039278914, 673.433381312286, 666.350529357203, 672.703221725098, 671.550070582171, 670.162905041117, 672.290502147039, 670.832091706292, 671.392515767309, 674.267677494888, 666.473645666329, 669.74423509477, 670.082316798861, 671.155537659037, 668.639404183837, 668.35455545096, 670.590910941969, 664.777751572673, 672.931651746707, 671.575383186265, 671.337561036813, 668.725123526629, 673.984919444472, 667.678273256805, 669.262543619901, 673.328649288667, 675.108613939302, 671.907576936448, 674.300469524698, 668.696711743429, 669.428423442948, 675.034461002194, 667.684433302674, 671.823297214615, 671.504828989166, 673.423950247319, 671.484638636499, 669.228906562855, 674.301907460517, 675.859060066728, 666.646159351034, 670.052785530203, 672.572852314285, 674.767528593944, 675.135493641675, 669.448356848678, 668.133040718293, 677.203829773832, 668.620739845611, 671.469525103201, 671.090059534129, 672.230861633244, 672.024650446713, 672.251597619383, 671.614921548788, 676.669189823354, 666.366267595416, 674.017535347761, 664.767617084673, 671.944405369642, 672.475800440751, 674.780706170343, 671.686479935024, 673.626123414851, 673.758316859244, 666.278382115791, 672.388343171108, 668.6024641744, 671.434993749969, 672.391167633746, 675.526195231198, 672.325318569969, 672.812146663615, 670.712011022783, 676.52793574703, 672.759803898907, 668.216220732766, 672.444277094752, 667.234122047557, 673.58734631753, 667.107071584521, 672.078006636754, 671.466467488798, 675.635822498641, 670.0459688494, 669.375814875049, 671.559463457929, 670.976822421893, 670.684309486626, 672.120192982704, 672.375557553865, 676.053602216408, 672.184793159801, 673.088910304251, 671.646892279865, 675.314968733071, 669.798473782042, 672.849068809832, 672.704404962157, 670.555000266668, 674.052469736793, 674.458071776135, 677.317148380495, 670.588693935387, 670.565352388845, 671.727734029184, 673.047094932954, 674.646909024765, 667.626521361875, 667.949599653208, 673.876412430401, 671.663190178748, 674.02937877266, 671.753976001535, 673.378633231513, 670.785305080191, 676.683857865584, 674.310813276847, 673.278440275592, 670.84787508469, 668.507611454372, 674.375619685898, 673.190738917932, 675.754377995839, 670.301276715238, 669.696116817179, 672.268753124821, 672.562507859926, 672.857932562824, 674.758085713438, 671.457403729214, 672.695074680108, 668.203517366697, 669.100748206087, 668.890960083231, 671.473738002981, 670.544574882001, 671.641615997396, 675.573269823401, 666.951392285662, 673.69301255574, 671.131254747898, 672.306446247324, 677.663677146446, 671.984771040415, 674.21055296239, 672.098280186176, 672.510038104375, 672.170803626538, 667.573424815305, 675.662169123809, 673.48405195809, 678.070692040769, 675.317012067006, 670.170477335714, 673.609371936365, 670.958090377755, 672.554550149526, 668.50194557661, 672.499466384085, 663.75381416641, 674.409962269261, 669.2853042438, 672.783520664241, 665.046888807777, 674.446308465523, 676.495681918574, 669.797959514854, 677.749682185179, 670.749915575006, 670.067604272787, 668.488294192974, 668.639898631951, 671.361398642413, 671.088954124641, 671.764790952329, 668.872400325923, 674.361608126778, 671.180328009201, 666.539179892183, 673.934720121263, 674.024412850773, 670.753109413178, 666.781569696965, 671.300754289554, 673.313511307345, 667.609544489745, 668.659202712999, 671.848060643754, 668.634979937872, 673.939406040564, 669.972229589291, 669.519507745945, 672.331984242421, 674.657893383379, 673.571382633909, 675.202343630867, 674.29892744643, 671.638033732417, 672.745541101723, 673.468263748366, 673.35151703849, 667.883714721638, 665.872006881896, 676.057100001043, 674.537811905991, 669.703031887837, 677.828235626788, 672.629324214323, 673.094718369128, 671.571918640063, 674.237837470044, 666.60729382034, 667.830627293494, 676.044280968045, 673.926104579669, 670.461768188197, 672.301210199626, 675.877236208602, 680.265047725547, 677.762501427858, 670.246568437873, 676.116586208384, 669.456416724026, 669.939567297001, 671.816298410274, 664.673969135857, 669.307424964637, 667.772046572404, 664.900563336694, 673.527974842598, 671.53482260333, 672.754392672112, 669.922840553686, 674.555364959065, 673.278988779983, 672.176369031859, 672.080029675972, 669.37451905831, 671.259200693293, 676.687748159419, 672.116566803275, 675.250063487351, 672.106583683465, 671.515223194824, 667.414453832934, 674.359129310781, 673.57894703877, 671.867311686229, 671.872571670492, 672.033497234004, 668.584654045274, 670.398437882104, 670.824019099942, 668.554677672628, 673.942603409264, 674.426019096188, 670.455186961262, 669.986769604182, 677.30672340726, 670.876454653963, 672.099975543653, 673.578686924627, 668.328521105355, 671.732055612197, 669.474539801477, 677.803724634414, 668.996650768657, 668.719445289525, 668.495640677049, 672.637242973502, 671.531069259001, 677.178599036002, 671.977559836288, 676.440165835489, 675.065154538828, 672.199571616218, 671.114241107399, 672.412300119469, 675.750707111996, 673.439885715463, 667.51495368355, 672.18797453178, 674.822272221552, 673.636699548585, 669.68902310675, 671.715151722551, 674.282178020528, 672.816043777174, 676.149487476319, 673.910125408605, 671.990494936672, 667.650188211488, 678.085535736197, 670.249722923989, 675.314514972509, 674.879629562347, 665.282113046433, 669.495723062848, 667.613931963726, 673.266033195503, 671.855034133352, 665.344400174006, 672.859237427597, 674.054138658882, 673.82540264274, 676.112782112901, 672.064500606691, 669.712533216548, 670.736414703674, 674.187329810964, 667.746651152205, 669.847787356544, 671.092917169343, 676.460882883434, 665.143409855649, 671.622994979094, 672.538778042452, 673.404582269585, 674.02008631198, 671.552692220495, 674.754743451358, 674.257612099855, 672.440738588034, 679.144981063901, 673.459570929537, 675.221575777173, 674.597187542334, 674.170788294524, 675.043492643679, 672.116147301685, 672.356207531861, 670.26978672041, 667.443489425923, 665.343558072536, 673.505775296521, 672.383952545389, 672.394458665001, 667.848508993338, 674.889055245281, 672.714992348415, 668.759232242256, 673.784759757528, 666.526321430809, 673.973162599991, 670.130775553171, 666.502460615352, 667.112180104054, 673.124263579174, 672.178013417078, 671.244265106928, 672.551253272796, 676.635590095426, 670.846420638004, 670.36345040497, 669.397788243041, 672.480903637031, 676.836037497273, 671.278122172307, 668.574163295077, 672.548911083527, 675.026962139967, 672.562910012111, 671.408571911313, 667.115927679, 673.111520532011, 672.093131869761, 670.770943511715, 673.403195174346, 676.673481756226, 669.270008532196, 669.305270209998, 669.245503746473, 670.153123362282, 671.367260304463, 671.619234059747, 668.692002035422, 670.775610616244, 671.667512176296, 675.300585497867, 673.480978228604, 668.284220882234, 672.083230514538, 670.851070339411, 667.327181769098, 670.49890831255, 668.854872043773, 670.677002293412, 669.15055435872, 676.846261781231, 669.666254942837, 671.563334121287, 668.71329481038, 672.486147076902, 679.933118082991, 670.415209623072, 673.400120571933, 672.860889039066, 673.060004506517, 672.755966192095, 667.962067295906, 673.428174149939, 671.063082291529, 672.634525358643, 672.367276755877, 678.074354381082, 676.795980437181, 672.285376553076, 675.253338450646, 671.41271003753, 672.02442950125, 671.554999780272, 676.800740226771, 663.896475816395, 670.150477868151, 677.536148675788, 667.289992982075, 673.178307061197, 664.982556021195, 669.463428355741, 671.717618449589, 670.272363670388, 670.508909691182, 671.050034164391, 667.892657265612, 679.496707939264, 672.607832101506, 666.417227780428, 677.784258865223, 670.708622470662, 675.775886120851, 672.869004897972, 667.389081519934, 672.070737687288, 671.002831351938, 671.724052013174, 669.700651892874, 671.907659358678, 668.688813101665, 676.149806798137, 673.550485094371, 676.71519969599, 667.55189524144, 672.712346613444, 673.060103546839, 671.616069339843, 675.594850959494, 674.126179913276, 666.836451674326, 671.06057237259, 670.225921576555, 669.444983553608, 676.017184431097, 672.058138399859, 673.661529925713, 668.647870329388, 668.094783686189, 674.228064938617, 674.809109337451, 675.93532763861, 677.013981991168, 674.790020761357, 668.680540493618, 672.063112306168, 670.940313612295, 669.688796057686, 674.440385002831, 670.492455715478, 674.410114052733, 674.593880985218, 671.414718715604, 666.650295635658, 671.754007648422, 674.389252555788, 663.164266191593, 674.636268863802, 674.979144858956, 669.786813617859, 671.483787920476, 675.265766083434, 675.847550743715, 669.989004244127, 673.351455407241, 675.553847318367, 670.405349232965, 672.055722139335, 668.261312779625, 674.617529962003, 667.599908472456, 670.122518957388, 676.16234257985, 677.1552574954, 669.603664315839, 674.277992659869, 668.885327183309, 673.414947405876, 667.586682662946, 672.606819306585, 674.939345997932, 669.16041229345, 670.756998767488, 668.763102657893, 674.464384850304, 668.578250408524, 674.033872497168, 672.296245027749, 678.695493198418, 668.106931995234, 671.432854392321, 672.004281965432, 676.650999111163, 672.680011662247, 671.577635629364, 675.982935469777, 666.610308251031, 677.473983557571, 666.50631910754, 670.959377997626, 671.637577334824, 671.508864371447, 667.204099228774, 674.595424612072, 675.617710131747, 671.725317978228, 670.766150308547, 670.240110820624, 671.850615127335, 666.489104831074, 670.761570343934, 670.059680812683, 666.214154670085, 674.898756100111, 675.481631117159, 674.200568471244, 671.862465607878, 670.030448625329, 674.923314253142, 667.399104678033, 675.142881134263, 672.788701579587, 668.216071711926, 672.579285956443, 678.552794520116, 676.102121298872, 669.637075747892, 673.184596983716, 675.634272096761, 676.050335820122, 670.73600806598, 672.833212327554, 672.023329496492, 669.507524402922, 670.020454777033, 671.398061505566, 671.15517311313, 670.337280463191, 668.18590648472, 670.931820187928, 671.349008518041, 669.807722877116, 664.375208063107, 672.779356572267, 668.561462965826, 673.375052899757, 671.014160595394, 671.679338542264, 668.751412651749, 673.848067885131, 665.297344384293, 676.434981308839, 674.509451937171, 673.728191814564, 674.163617303482, 670.766797157612, 672.049902533893, 675.632943976117, 672.367732931813, 673.730092223314, 669.876352001495, 672.937075701005, 672.13717435579, 671.108165915931, 670.222683347133, 672.669291424823, 672.651736776375, 671.639675693463, 677.432693247253, 677.151307007054, 673.010760673486, 674.261415423803, 677.544561130448, 673.924376056807, 676.679945357185, 674.741132515701, 669.277151170396, 675.540244042507, 668.057635783077, 671.386274857412, 676.375647198135, 671.937631719787, 669.322022775166, 668.470257912757, 670.165673962264, 674.946816230274, 673.935352652246, 676.806080120102, 675.756867213675, 675.497053996975, 667.668926840101, 672.318568424525, 669.972811248298, 677.304705207168, 673.199140457835, 668.49683739573, 670.963308701989, 675.297415141997, 673.297421113715, 672.987754434994, 675.211685746254, 672.74454789286, 673.063424711439, 674.011039599207, 673.314757210657, 670.854944042024, 674.233368371757, 677.542963590112, 673.802401408247, 670.878725366062, 673.399109984199, 673.548648029292, 668.752455980048, 672.746553910706, 671.469714579878, 666.84614317802, 670.854513161822, 669.76118414375, 671.281156123764, 675.888132837446, 673.845024864057, 665.595225651572, 672.381557642903, 679.831611509831, 676.750751677451, 674.34823729765, 665.552649208674, 667.087814788931, 670.996523650733, 671.997721084182, 671.067901760516, 673.188897328528, 665.724388926669, 668.993355051168, 675.454275340569, 669.803710887234, 669.465942258885, 671.874478613543, 675.23678231191, 671.833157322877, 669.529571615583, 668.197710883964, 673.37302942734, 670.186967073106, 674.578246782408, 669.818565614229, 678.21163079846, 672.139953807108, 675.863936813367, 671.210061383479, 669.497546917267, 673.216801279271, 674.294842757795, 672.393359388283, 668.244968920858, 674.458959629863, 672.979409365259, 675.098088832386, 670.010494398867, 668.649766801875, 673.288944308229, 676.949327840354, 670.157711130226, 676.301652009967, 673.739132190237, 665.783831511435, 672.055643603162, 672.33785607841, 669.362611174712, 671.986317314981, 674.12792043384, 675.470333263504, 674.219704658011, 670.516149276392, 666.744868235811, 677.175663394064, 675.410073030027, 672.079680664496, 676.377683191461, 674.525268834955, 675.464206333274, 669.113115140509, 672.21392408168, 669.151973722678, 671.067946862058, 670.057215555723, 670.122106418086, 670.198769061073, 674.779182347464, 672.818657994132, 673.318178256474, 669.76589221676, 675.440471529116, 674.703969287533, 674.772826550478, 670.162466497644, 673.523523236416, 669.774824975841, 672.30281330227, 670.967109532181, 674.04701828573, 672.47625432642, 672.231216018549, 675.466239244591, 667.384757251759, 679.278521700928, 674.402651119063, 674.542430994011, 674.11100235231, 669.126004996512, 673.884469349495, 671.126940817724, 669.442449157718, 674.362923018042, 671.479031695396, 673.30849941004, 680.266079778164, 675.280067041356, 672.564450761443, 672.212231393258, 666.699519304412, 668.50945594699, 667.509896693753, 671.786053338205, 669.07703088265, 671.77814879689, 670.539881821974, 674.150748072718, 672.013607089906, 670.096130430037, 673.672273621008, 666.105235147725, 670.519245830984, 674.333179765925, 666.295375759233, 672.613803188815, 673.172913000984, 671.415386462026, 673.111562660519, 666.532563778653, 669.984735691101, 673.159580747107, 673.484439607593, 673.988858017502, 669.033415206999, 672.458280857088, 671.835045294989, 672.413429460331, 668.587700036884, 674.622343668084, 669.470788236109, 673.084219417526, 672.911312087179, 671.844464241184, 676.730791485706, 671.943981207056, 673.442880616338, 673.343062587657, 673.279872099587, 670.356139395894, 672.607598850488, 672.796352284076, 672.01024997434, 668.23937613027, 664.918307347908, 672.21561358922, 674.401304222423, 671.464440680932, 669.625388944557, 673.330963824775, 673.386350455935, 668.910215492751, 669.003456502487, 672.114965789821, 667.420058198849, 666.902036474882, 674.07794221524, 672.115947748735, 672.128905437768, 673.610577461805, 670.189752842004, 674.057330533406, 664.156111252633, 678.090606533897, 671.246440318671, 667.833175131746, 670.154949085527, 669.608064356417, 672.127435141074, 676.937685928134, 673.298341911486, 673.410134936669, 666.015154387453, 669.322301982518, 665.48908834124, 669.935919132364, 675.684669698685, 678.289870572898, 674.667566559377, 677.147168567966, 671.01910729167, 674.033582574097, 671.35471318211, 672.719900825598, 674.156734175189, 674.616798690482, 671.554629083918, 664.144861997161, 675.119975084063, 674.201964510411, 669.517380486972, 673.579798162268, 672.160828979801, 672.690583981749, 668.881762866337, 669.978870554168, 674.197547737069, 670.63722476278, 673.281196064124, 673.56282291211, 672.827262689401, 674.169558021964, 672.636311864805, 668.877603243338, 670.504751904485, 674.478216888984, 667.167669665323, 664.866319312872, 668.319421471125, 672.732779001366, 669.482803555163, 675.674666642449, 672.501424404543, 674.38413304099, 674.389909413771, 673.718807385557, 676.612353228544, 674.813808927733, 671.885976792469, 673.380067455856, 678.950376399305, 672.204993591282, 669.830547589794, 675.490349681981, 671.606170728833, 674.399724590266, 666.981189361809, 670.051769954478, 670.971606848132, 667.901372344955, 676.212580847301, 667.991105541888, 668.71338622368, 669.769703981783, 672.254580751342, 673.461902964478, 674.197960235056, 668.933818295692, 669.823809191961, 674.752882454431, 672.094973155462, 669.134998604721, 667.565655639688, 675.240441026423, 674.883960473923, 674.740894659567, 673.560040055079, 671.402214635656, 672.352514369985, 672.63633739666, 670.859307910456, 672.279651682945, 676.262405368048, 667.802057316911, 670.38527110895, 672.925134396124, 667.786289336609, 673.855091316796, 678.802730596977, 671.184893972965, 673.214535066344, 668.649569746552, 669.99946940843, 673.214616756122, 670.579370186751, 672.265729348384, 676.644463130065, 671.228038593131, 671.182031747435, 672.815522231602, 670.468784790862, 667.471323049506, 675.911803090658, 676.060758669074, 671.503656855504, 670.93943801631, 673.513792915233, 670.898824632681, 672.502876847929, 674.239596847597, 669.283577742389, 670.119040623861, 674.541235325629, 671.62928932924, 672.79253425365, 670.158473409859, 672.113883763294, 675.774458178585, 670.453328184054, 669.719781919347, 673.732321658446, 665.765238702706, 670.025377470668, 672.613628256141, 677.933339757322, 676.163008718895, 668.74546761783, 675.688190804905, 672.629198408424, 668.1999010859, 675.966696296502, 674.972545010116, 674.277379414078, 668.077295322946, 669.891717017574, 675.473737327298, 676.297735392097, 677.018247743631, 665.518704399627, 676.701276019908, 668.530489860174, 673.488951433498, 671.446231816938, 673.379421646643, 671.774883143063, 676.771322751963, 679.325218215996, 670.422897609789, 674.856110889228, 675.56307800261, 667.869615406203, 667.095676204286, 674.385549547161, 672.304348809903, 667.783742917248, 672.899402247713, 670.816957977373, 670.771292332177, 673.560521625095, 672.466921292651, 674.69050384379, 673.741487615717, 674.27580087709, 672.129032085555, 672.618003452627, 670.036497750556, 672.847145727362, 669.304127638693, 672.765451653544, 671.943427752103, 670.494145755253, 668.271059921028, 671.795110537231, 675.513825449704, 671.868272347658, 669.273436287655, 677.615354558181, 672.384028261055, 671.924164916688, 668.089236459847, 668.285442767778, 673.401847467642, 669.793942137877, 670.571589077264, 672.798606986989, 671.230201865549, 671.542263530144, 672.233067622787, 676.673713757722, 676.914591229444, 669.553378879347, 671.601902922517, 672.022713645998, 671.636892693979, 672.242195156138, 667.625267940144, 673.484363352005, 674.501037313312, 674.204946056054, 670.885460811055, 670.066204376979, 675.401559398041, 667.843552017409, 675.071593557177, 672.973879330599, 672.70066316455, 666.454539381464, 672.632477260205, 668.292327931056, 673.070037886925, 673.030442601856, 669.136455861131, 667.711742063062, 672.241229925668, 672.895794046577, 673.080803262071, 672.81030733912, 670.606212984917, 675.531738516604, 671.266139550151, 677.889463240943, 672.577124059014, 674.120321399716, 670.269756149829, 671.975465085509, 673.15385986197, 673.898804693447, 673.532389343209, 672.769537516779, 672.476595561373, 675.877901057306, 676.797169036354, 673.420160511433, 674.449715761086, 668.511201240557, 668.303244628634, 671.31626510139, 670.437593695061, 675.563988396118, 670.958613469727, 669.801775221701, 671.528751266155, 672.671644136201, 674.279493388105, 674.47875956044, 669.425312310138, 669.654454778779, 671.586830243207, 667.113896569698, 675.876576141425, 670.006762808502, 675.413879063242, 673.439951039741, 671.256894063701, 675.552209728435, 673.6066170639, 674.421892506861, 670.187178482132, 678.696199142122, 676.445838465112, 675.611014952629, 673.891179650785, 668.274759649767, 668.661831047013, 668.275021515913, 670.14760338731, 672.198132074597, 670.387366471291, 668.172680329686, 671.444889448296, 676.456199074197, 675.00427699907, 669.988325469772, 673.288583715561, 673.323164359792, 675.445993809732, 673.574245578267, 671.440437719541, 673.831173053759, 675.504350757148, 675.138339351793, 676.097283573426, 665.634141662869, 672.173246950365, 676.382914188796, 670.550750704927, 668.575886633286, 670.783737943369, 670.940760351926, 666.297849925661, 673.53202856766, 671.092826994906, 669.959660741375, 662.522727881164, 665.659837284248, 668.92696277926, 675.286230158935, 667.969897233294, 678.26144709559, 666.002241624253, 669.604664374854, 672.94240467167, 674.218913343793, 673.907855363539, 671.344972215792, 671.806626901041, 672.42512952481, 669.067141989373, 675.783203745111, 679.334519740387, 671.079429974966, 672.655440938622, 673.149324912013, 669.470272105391, 675.619356966582, 677.893940740864, 673.707708457393, 674.958735754142, 671.683373005104, 678.958089090226, 674.5743780524, 677.31608690464, 668.216679785767, 669.049584878699, 674.774856493213, 670.550358445152, 669.364354522553, 673.597439576867, 670.833875285795, 672.729798734144, 673.339490727592, 667.314443871796, 674.346471584667, 674.199902780316, 668.373135752007, 672.733365538348, 670.281712097494, 669.19007472162, 671.835446144533, 672.326382530774, 672.17745557868, 673.460270511483, 675.258431367267, 671.778952868147, 669.687632580576, 672.686516169647, 674.643181193703, 671.959410283161, 666.156226537472, 676.484739169226, 672.651211744359, 671.044077513668, 676.048649615537, 673.220443520122, 669.579677749592, 674.362298403917, 677.101023805386, 674.028780800113, 671.648125093586, 668.433426695459, 670.121173959568, 669.697923682319, 674.856277610474, 670.627770699416, 673.597180752692, 669.627890942153, 670.345560640667, 672.984991828681, 674.666023855776, 675.879376398484, 673.962005113752, 674.123052041966, 673.138114026783, 670.162609690599, 672.85473438672, 676.784163648545, 667.835543339299, 669.71869964869, 674.561712644979, 673.39319427432, 678.174183650789, 671.004318745975, 678.831764222708, 672.961352898024, 672.309998562174, 669.4980823703, 669.833572853423, 667.633515475781, 667.191233390709, 675.83598592028, 675.226370051415, 672.147357870123, 667.032659664388, 671.905125521742, 671.087170078312, 673.09154116823, 670.468373616552, 674.51800656508, 672.880835369809, 670.50979413723, 670.287823702033, 669.12270784656, 670.29228612037, 673.678230312407, 669.440255649961, 673.407700436554, 672.135783792335, 673.205132649596, 667.184234460443, 676.076271034732, 673.295191109925, 673.379008252088, 671.629424489982, 676.384160559305, 675.514561192556, 671.796476798687, 669.961712051444, 679.400987852635, 668.157943056836, 667.079267975947, 664.50466705436, 673.60286660182, 670.427174329839, 673.374898857094, 674.246552071223, 672.889120205091, 675.630488644024, 672.059893949367, 673.042178151248, 676.184474955092, 668.483436057328, 670.949309548832, 671.496105452416, 668.569594430212, 671.383958318407, 668.943857966403, 672.556885723095, 671.752879011093, 672.092425460953, 677.180265458721, 672.578502844116, 672.452911348697, 671.438357404094, 677.716194458261, 665.341891020387, 677.56150503269, 671.66902415493, 673.285603525586, 672.221512228624, 673.888631766806, 670.205308071533, 668.884395682612, 671.793890635955, 672.090392212078, 675.176149834703, 669.605554512495, 672.31319801718, 673.169622476953, 671.705781618714, 673.341642523162],[546.852961999676, 490.496017121526, 482.279753697384, 511.09899269288, 540.569180239295, 529.783941887091, 518.667096819776, 528.521175337617, 528.80837725875, 529.561980307493, 516.739499610685, 542.843684723916, 505.371471275221, 526.694212226203, 532.134745676457, 549.141488244041, 514.080453686275, 550.651225711768, 507.74212895614, 542.591225277425, 521.09683831994, 517.009912512403, 517.789266606106, 523.945748880827, 495.547356340478, 524.788655847867, 511.99340016298, 520.911396431634, 517.268072603476, 528.511416288228, 509.069284119597, 527.562090204751, 526.11789130125, 527.429861908605, 536.965618297322, 553.16023255695, 548.068265972613, 525.351518519324, 539.650510512065, 526.967233883783, 513.768908599794, 515.208658158245, 525.269070365655, 502.663260357052, 507.788201345846, 524.031806333627, 514.16229315301, 514.43251978245, 524.88185676701, 501.656443056854, 523.046028165134, 529.163030158265, 542.105984956071, 504.585556807394, 505.493452714279, 541.660138001252, 529.987667216155, 503.485310521767, 530.732826468824, 536.628203769238, 519.78534962077, 505.307328606993, 536.846006604326, 544.131936598817, 530.439439070833, 511.584498799492, 527.923792907471, 527.938748426856, 538.670732638977, 498.228368660394, 545.342914069946, 548.492823795, 518.161163603448, 540.500004578923, 536.322938775954, 522.715193783514, 517.593289199595, 507.123440324912, 509.679300704137, 483.19024956577, 520.930132597906, 543.300362814941, 547.484489549333, 519.041423267931, 528.988840277534, 553.809337804967, 548.624041352585, 526.77358942339, 498.036685472522, 525.329896675816, 529.455699359351, 514.254309147779, 507.183972855609, 495.555814603866, 507.154870403641, 553.025667866067, 522.96698529719, 531.668439893724, 535.324874814484, 537.90298445129, 545.111012265859, 542.7010921948, 544.043179025711, 555.869757655965, 501.289800952231, 524.631259073262, 521.251893826293, 498.517564938403, 508.853974980987, 506.319880946428, 497.887354586504, 500.206375372319, 524.726905476086, 552.316696760673, 527.030948627124, 527.279046485852, 534.38971441609, 522.844689304336, 511.897095286442, 506.65685741883, 546.027921607534, 526.311392946125, 528.217621175975, 558.781969560142, 522.215694337311, 540.370230303604, 535.164309465509, 498.63313612125, 511.443996669783, 521.782312524093, 528.55082320467, 499.336970859303, 512.513944715806, 529.625395462909, 555.713605145127, 528.722499584383, 508.078786131941, 519.087127660859, 514.452106621675, 518.272107993738, 526.554259618174, 517.666598450406, 500.688768249688, 538.663883270896, 535.743783486803, 547.484504214838, 533.650346253804, 520.698338587152, 529.921596024307, 532.727633386946, 554.140178879216, 497.170006574816, 528.194205288543, 553.732255092682, 572.858603684303, 514.747000409594, 531.355674069781, 513.512409826449, 512.917492676838, 574.459121829203, 553.256073094535, 503.886636723239, 509.526305335393, 530.975174291593, 515.043417215502, 536.455942667966, 534.917055613644, 544.87902094042, 558.142807125342, 520.286511439316, 554.281415066577, 505.87077139222, 522.690307965742, 533.927484980615, 502.877279022686, 553.772081041229, 510.103881266649, 532.087676867818, 490.528124040392, 555.278276416874, 544.968593593906, 513.917945302156, 534.253497830943, 515.836610243168, 474.394176212455, 517.040812634566, 552.25639779398, 526.885287441671, 519.821593693704, 514.465399967144, 505.064053094805, 528.225350782845, 528.453423450017, 510.288884964065, 534.021431917091, 538.210007806905, 531.359057039082, 505.848802808519, 520.281877733241, 531.770698854694, 508.398725873126, 579.164778735254, 524.510234338211, 460.742237886682, 515.14503612432, 550.24511587892, 530.572461265273, 509.622364808225, 537.815740811064, 561.263200631044, 511.239904985998, 522.238473452829, 526.892157579962, 520.553770348022, 533.407947879003, 520.058988286156, 546.860697225911, 552.676900623263, 547.676029854037, 523.981731516669, 487.368218026495, 504.097160535277, 524.880568211378, 505.08731868682, 536.378754372471, 528.995854035128, 550.988097913547, 509.122896214199, 524.203371582272, 516.586174723661, 506.418592720754, 504.246332018136, 521.119502268456, 535.992691444501, 519.066418169224, 530.621554082192, 540.919455842068, 527.157947798024, 529.880078945233, 528.3931300186, 527.006828500787, 522.360525334897, 525.530406622073, 536.289997841889, 530.924345306553, 512.000920687983, 506.084636053044, 547.936851510153, 538.373721217361, 525.647606934987, 518.742959593917, 508.149810158569, 537.727662428333, 511.900341627963, 561.665089859114, 509.606109475197, 519.032999340251, 510.2413878492, 547.199015386773, 550.055858183344, 522.108861916421, 511.866512757218, 518.217616036857, 539.388178331235, 545.122156794997, 522.993611388368, 497.526004301652, 531.999651030592, 505.09367198101, 513.57325576147, 526.129876347811, 514.047875881998, 517.729672035619, 510.137595803441, 498.070072685393, 503.793762276366, 547.362544348747, 505.666908396641, 498.648723726988, 478.603790604012, 538.636118764158, 508.592413259495, 524.0028124213, 512.218540656994, 546.925418557914, 541.137850510159, 530.571038832119, 509.004369062783, 515.972546896632, 538.416148581499, 491.180305108951, 546.131084832926, 511.085888111802, 524.809315117711, 511.915125444445, 511.383452945045, 535.390125446024, 501.981557616761, 518.733575637098, 529.551318701894, 486.432276097252, 535.473637365179, 514.04171955034, 528.365884933564, 489.881986162406, 500.555545023823, 541.005241790037, 511.232038060062, 509.469305702855, 513.647539037852, 529.232877778132, 527.064124623556, 535.663699465409, 539.754748229719, 522.669271213949, 538.626804005468, 542.06836815133, 498.779834221655, 494.58423936838, 527.307998205354, 517.878317323153, 531.194700462895, 514.93802065016, 536.4098312032, 527.010465515587, 505.995920438148, 531.036548409752, 540.562405774501, 505.755693456712, 504.273977762553, 518.834136644396, 527.142698979063, 506.159404116413, 504.241686341222, 528.532692438652, 537.420104717948, 523.443229854294, 514.700203237295, 528.940752266689, 537.850711737138, 503.702081788372, 496.433500507933, 553.271820390567, 535.498158514754, 548.073348597751, 530.435303775281, 524.655856476063, 495.500024439605, 535.938254483099, 490.30623895839, 503.696695651173, 534.712018825735, 570.233232926537, 511.361303935638, 524.905391182343, 487.435262240499, 516.99082411434, 503.361796056823, 527.204675797494, 504.520282537148, 515.176095000893, 505.744465953666, 491.376539359756, 524.111442789985, 528.320575816695, 494.83761709169, 523.369242207584, 510.65067157699, 537.511141475086, 513.979796526391, 534.346693437421, 515.569323393423, 500.36968126183, 517.186335194702, 537.736045805325, 529.258657977572, 537.796098878699, 566.338184205772, 535.40886176459, 515.182513979684, 526.836573826942, 540.382785380706, 537.447315810971, 539.167499168692, 524.554320222667, 503.139139380066, 536.804771456527, 538.411192869916, 506.906117358881, 522.06751807587, 519.18563402934, 509.757980974587, 540.422633770116, 523.702835654735, 517.616880040436, 537.372497890103, 525.903343345158, 540.119017857702, 518.875152615421, 491.781271300875, 560.07976992665, 513.591659163263, 543.708499924914, 499.667228745277, 542.931775669033, 514.658564621387, 479.000475256538, 567.29321994084, 517.045116815538, 536.263401277621, 532.73418277978, 511.929060365123, 528.489181794582, 500.600978408819, 498.846955536085, 523.501555735561, 485.585071732553, 498.29026807368, 515.825999227965, 529.067437924298, 499.011354794623, 545.062144690593, 531.491871341669, 544.083871786729, 536.166940906842, 531.761962386882, 529.546455261978, 517.086746498058, 532.765110889513, 536.974261962558, 494.649560946936, 536.988070371399, 535.613021831949, 508.25596916337, 528.500920329581, 520.738759464912, 515.639620988376, 524.30857234841, 493.43932826758, 542.620143867706, 534.601454424534, 533.745975100412, 523.605476886249, 523.981799287953, 516.930591421975, 514.999166967927, 512.892858439161, 543.87704418149, 526.536644746848, 535.021150387654, 513.714570634085, 508.543367256384, 506.903657332859, 545.998190430345, 516.992500698067, 545.910224356658, 499.027487959911, 544.953080459116, 542.37485418938, 481.455980682945, 528.801985488301, 546.452712001396, 504.216043319098, 559.16725467461, 520.197315575439, 506.089571598702, 551.451645608125, 511.719133746528, 501.539420552703, 567.587931710455, 508.529077308845, 505.956343343644, 524.968911850042, 505.769162519104, 533.196770044684, 520.427329782254, 504.997839919052, 514.121179178578, 501.485894308222, 524.25124883559, 536.668424746961, 501.460313545041, 523.82888203415, 510.504491024661, 532.373262058825, 518.763697797465, 517.377907405126, 525.239512000541, 533.20251597949, 513.749542715058, 529.063349112763, 548.095549200439, 520.921771845335, 499.119341258509, 538.431435403838, 503.663663610746, 477.679474825091, 498.527354689105, 534.895617253874, 535.170660575894, 528.10950996379, 537.113338692692, 508.307029322502, 530.12810640977, 505.536466325409, 517.262345536988, 529.227948287709, 549.378046840587, 495.921485580294, 512.510608530473, 486.005587783773, 523.483076358521, 533.588231652851, 504.142665160058, 517.007055103247, 527.607248377931, 561.697616548321, 534.380779768603, 528.163621342428, 571.739363061687, 525.337439472505, 544.098874748256, 536.752267520355, 534.185360833545, 531.293850849492, 511.64417774549, 529.16851627462, 522.481364295593, 481.100524162531, 522.268657513784, 536.568334648671, 535.099114281063, 540.891937945274, 509.479122067749, 526.525240840424, 531.772770898158, 509.675112848204, 510.28309631873, 519.534044714935, 514.646533528101, 523.083372418739, 551.313506803466, 499.168817835205, 520.636451369243, 520.70121869748, 529.074785309124, 532.574036991442, 525.793100006822, 530.58467281145, 524.044642720194, 516.190873826082, 518.551360584574, 550.582298937142, 510.466162983623, 528.011498069956, 509.481021876059, 508.868604369684, 523.899938549826, 506.059848491026, 529.396723131749, 521.484296945357, 510.54093798808, 516.814601168741, 528.710561579182, 535.668557261783, 518.230643065712, 520.563163948167, 507.550856879272, 549.97309593388, 509.587674794612, 508.178170255355, 525.754621006246, 549.709747581568, 561.96135788843, 516.763304257508, 525.36992098299, 537.051511497329, 509.42195555091, 524.34115662931, 530.471000540257, 510.843936100155, 544.073426066572, 522.827289615505, 521.013104743571, 516.902427750148, 520.309715939823, 511.617736552794, 504.680837769713, 524.186155837551, 505.887980224944, 507.856012483307, 559.25560683884, 541.252270698303, 521.13974654226, 534.223518863192, 543.868697895682, 509.141312699212, 532.34331089851, 506.30490598659, 532.524392345858, 542.870397436862, 537.767748742029, 504.371216878903, 461.908556908764, 523.938318690592, 522.235110812483, 511.203443082821, 520.033036041568, 523.545497056434, 520.356628307229, 542.205148652724, 543.013648010588, 532.427097646145, 503.554025725214, 524.066180510296, 524.830196833121, 507.081659522749, 526.531632508593, 560.059303702491, 537.212829359226, 530.518346543979, 543.966025353787, 540.361011473729, 512.432301559132, 531.849807857798, 515.635023187134, 513.480074236649, 528.648820939428, 499.711735062158, 520.292126907122, 495.689829929958, 507.302010016228, 509.194171328506, 536.341067840835, 520.92628278194, 530.50152136511, 528.382802062355, 520.945757346994, 523.999199913302, 547.031544076061, 501.406319895532, 474.864586736504, 494.277622568753, 536.947115078052, 490.677930251279, 550.755289820392, 535.688643642597, 521.651407981389, 532.499054126019, 540.323105373408, 517.511579779957, 495.950877290343, 531.346296380113, 550.107659510522, 559.832717747047, 544.858000189232, 516.114189349499, 522.703655328134, 490.184106930571, 500.820355749202, 509.642027242336, 516.931511374922, 522.129505222234, 539.931714922085, 529.178700393297, 538.958986018602, 535.908783690264, 512.90705534742, 532.93088249507, 519.49558097681, 550.163186660423, 507.67454996187, 537.052242500829, 505.691597036058, 501.696339157011, 546.144555951084, 559.500369044049, 500.765419159678, 492.765749471242, 491.194475668919, 520.823388719051, 468.824962457032, 510.844859958946, 515.401468395548, 508.95271237549, 524.815819956537, 533.339070947106, 539.360930992319, 509.619680295038, 525.012377300436, 527.474192780553, 495.603642309632, 533.714965531315, 512.029569509686, 518.747076042027, 506.041270337575, 523.846317425267, 521.723089110077, 529.952453086941, 542.557784731894, 539.341516687213, 517.855225480023, 513.330354006141, 528.263018186597, 523.077877629034, 518.015716781066, 541.941663814293, 543.373501394998, 517.516979398842, 522.056624553869, 539.948201391855, 502.022074694807, 532.047086930264, 543.171427820441, 557.437430508092, 494.505636406808, 523.829468748243, 563.477434559797, 514.063040702277, 552.336096118048, 521.254495851352, 517.957235846509, 548.033570368492, 519.985202662398, 506.326621026516, 532.902575749424, 514.450316722874, 506.463125782117, 527.266781632539, 528.725682920564, 562.870855281924, 547.315967674939, 523.209119765344, 529.140536382587, 508.08726759252, 532.507477051387, 536.104593643006, 516.31000615938, 528.384776308198, 507.082370189345, 507.570421884641, 530.489821789021, 483.186428822081, 478.965907271832, 508.467094479499, 532.615563106124, 508.064050415453, 522.378699124387, 489.241789059698, 521.433640969871, 504.863476522129, 530.404734190871, 532.450449664106, 513.020023592261, 529.3352540224, 548.208925985665, 505.869945605617, 512.309041932289, 501.679225309086, 532.34335663798, 498.687046253866, 550.953453756182, 518.439611366351, 499.108469848605, 519.279541531676, 519.371888328076, 499.596524667731, 509.292977134348, 519.555067436404, 520.172490256422, 498.200645908829, 530.403612294431, 556.147045768397, 543.655943670996, 532.639561006774, 537.224188726409, 509.980182741144, 541.421526379264, 490.553617410934, 531.120241087683, 529.210341681218, 512.146236504493, 530.405242912014, 532.431289118748, 546.559735348319, 504.024744765837, 522.968681421908, 506.440889176593, 519.646990430685, 511.324424643029, 527.529273767632, 505.663097800197, 544.736927986565, 531.373128311864, 542.499834116707, 552.898618290122, 526.562072480082, 548.798104370922, 517.378789980951, 534.852520015294, 487.725326287069, 515.98516342991, 491.69055285588, 528.403190034936, 502.887999359278, 518.109943609488, 517.426791232061, 541.48808374793, 525.254837647748, 507.49013238327, 543.039475024838, 544.378581530252, 513.42773259481, 520.223875034065, 531.780156790653, 544.176603148571, 545.776523943077, 522.792130619353, 472.137789561956, 529.421241716814, 533.736803150175, 559.509400700382, 543.326133317976, 505.424221253973, 515.931055849547, 514.841525437812, 504.528539705547, 536.495473166964, 521.697883146094, 526.287563552542, 514.622834765122, 517.095643211527, 510.536360909809, 517.178138836169, 526.507921232597, 539.630074718688, 508.84321587238, 516.341752694063, 513.629919249164, 522.282401633092, 539.906835229199, 500.239931871312, 526.54836519014, 529.626789129575, 521.214403555642, 514.712623371974, 550.78332150022, 550.759366507567, 524.11486709913, 499.676918895136, 517.264638823118, 510.168330315707, 549.534772507016, 518.711197359235, 509.24047788581, 526.054872488385, 527.206337706017, 537.005555196676, 514.907106547389, 514.247804396601, 502.846228947152, 530.151112623442, 552.822395372336, 551.899200271436, 512.859274257057, 558.653444767663, 501.860582120211, 528.356654285375, 523.310346956419, 522.226399891578, 537.917685938329, 525.857869778743, 507.675652683784, 510.123179374985, 532.396254436851, 549.015287871473, 535.825452640982, 552.451467798541, 519.153824102073, 486.197053450531, 539.273567320957, 535.481138799846, 535.919764370013, 541.724105050022, 488.299822109414, 487.264836544925, 538.005108024405, 544.204042452573, 519.660902785744, 526.278446820551, 502.663160375858, 520.089719103027, 489.750396610974, 537.129034065791, 503.834405647148, 497.388151708027, 541.038385083072, 525.68210060928, 520.630184016259, 503.245287246418, 508.938123719395, 528.208840277412, 503.001908819566, 537.667623666835, 489.135057907661, 518.810891813834, 536.205268824679, 536.528234998666, 509.385488171901, 522.544034067188, 525.400042248914, 496.889755485711, 507.587894030991, 525.330832669269, 519.806164494069, 512.153672229079, 532.894628529423, 520.210903668554, 567.192692787354, 515.111706533835, 531.902981907946, 529.396444842804, 537.196131333333, 518.618191257444, 523.883309560129, 529.932828085853, 505.692084974957, 552.94125070351, 523.562630272854, 542.132627208707, 494.525581901372, 494.148488798169, 537.424822188819, 496.222535251874, 505.649790660624, 504.578853536845, 508.860234914148, 499.89587782904, 531.747296816667, 496.945707217091, 541.965769841922, 554.708704331167, 542.230681347006, 520.196920096565, 527.803257426805, 540.091522837637, 564.968982138392, 528.127136012196, 517.285033702428, 506.084518768659, 497.512128521527, 525.901151845818, 501.443302247321, 514.062955634049, 523.42308927234, 531.707387379671, 534.884557557399, 539.678748491964, 527.069699798461, 530.839643361329, 499.101267521187, 528.205998750576, 526.400902775527, 507.658165804705, 524.765308121526, 519.07606748648, 502.752985126163, 524.965496768622, 522.193999469691, 510.560252387721, 501.708187045272, 507.223086787378, 507.397240856379, 529.100670237782, 530.872042023917, 535.359139688736, 530.931842282486, 510.521781693407, 504.170673125682, 503.138267738615, 510.741741199881, 523.783284200849, 508.581892253196, 525.340694341471, 498.643019585903, 520.712031811282, 520.838512665297, 504.613355781807, 517.57797457187, 542.313617179342, 525.630270519028, 538.627062880632, 525.765493786749, 559.723923042332, 503.657475427073, 538.743612526429, 497.348126495579, 505.592729316186, 513.938434285004, 524.853567190081, 544.850135577616, 563.816559987238, 511.074740991191, 517.170239717673, 528.440324626178, 515.28551184328, 509.290329101706, 538.862808669567, 504.789948737893, 519.750575926141, 529.52996159861, 545.705073449249, 522.534782747833, 516.917076518437, 524.059246610699, 527.200581409305, 501.598906989548, 543.781288792, 547.02451676836, 515.736301833457, 535.915758978133, 498.646833581536, 547.381406147234, 488.784022713302, 506.169627506659, 502.225570199731, 531.490209684357, 524.196217601155, 518.029907159839, 510.231329539723, 531.305761687048, 508.484374441951, 506.968666312006, 523.766659448744, 538.40478560833, 531.570491392987, 565.123546083236, 526.176551237634, 476.562619530291, 518.294566028361, 505.794064861923, 535.863691665809, 509.732349528085, 489.780991473526, 533.338072864511, 518.734707383053, 529.583579509448, 536.962328295468, 506.392784176259, 501.013625659053, 526.148346205364, 503.654318554035, 532.24243020977, 504.600234548816, 491.369367091627, 519.777550262602, 519.719056887453, 524.562637347544, 513.741695591456, 500.054992527978, 510.481797900189, 527.175209349736, 537.53527228881, 515.309568471368, 555.558273702159, 533.776407405692, 514.980292589623, 534.116494002591, 519.290865805698, 531.404572469537, 492.526045444802, 486.232003839971, 541.896758505468, 542.507159421963, 500.378881516259, 517.588207426198, 525.490781905222, 523.056807551318, 535.954651218255, 545.879091865581, 535.780133167762, 538.466574180891, 524.209333274242, 503.769554884423, 537.0243338572, 511.513014088112, 547.371867947863, 502.264046007657, 491.726552014732, 531.997524930963, 542.436484958911, 492.418506784715, 530.009937411088, 523.122261997064, 520.986904670199, 501.869885805279, 534.612427393, 512.454145107815, 528.32544620652, 553.484695946492, 529.30331601609, 533.850022678398, 549.131914544338, 494.368671903154, 508.787844198526, 519.937451032569, 533.654888492553, 521.30645545899, 515.169509634632, 539.943633052884, 544.225941126863, 556.982349433252, 525.849516959254, 541.364974991617, 535.843631367475, 571.151460981239, 502.066836288423, 526.433971764834, 523.013309503654, 559.700357643884, 532.447290600922, 513.910934117131, 515.919057413541, 515.73054368922, 545.366220362961, 506.349838213996, 520.232823463841, 532.802465232601, 497.360561592433, 541.19361356302, 530.314133318014, 515.807175891384, 526.516567391778, 514.437457370006, 521.3746410265, 522.443853053117, 525.999408199365, 515.758945269029, 512.387429309691, 503.27794548926, 513.361090728985, 508.464115759048, 522.738480455877, 501.278954181093, 506.31397120319, 517.431058998811, 549.024165103002, 501.042592659289, 557.365237466899, 522.73854529624, 517.134832966716, 526.714856428043, 526.651927582521, 537.530109866903, 501.602093806634, 527.261058967091, 514.046644072254, 501.596451614685, 521.519053230653, 543.356827214364, 515.955235174094, 514.83579545717, 530.266893947252, 538.368421335715, 528.988098773824, 493.376476784335, 531.05639263919, 513.585982095873, 513.4648561509, 493.903340297471, 516.140732737145, 516.702954886873, 549.772489216504, 512.246376112474, 514.371530821495, 522.620189545103, 535.460921121973, 552.981200368078, 516.599631900079, 571.261132070173, 522.882172856121, 516.504094131272, 540.079899945815, 535.510332064195, 507.69010340342, 548.716041381951, 527.000955420029, 529.049307347582, 539.838630163639, 521.51043166576, 536.57419620334, 526.180925832277, 507.501399862337, 534.154348524876, 525.965609353903, 533.971449018871, 548.791439765789, 499.559751022479, 532.50555887357, 510.903171395802, 505.936654433176, 501.471949423216, 528.394276892666, 559.835577033465, 520.503497148815, 524.487074213446, 529.571290016236, 527.838625406576, 532.02827880602, 536.045468562145, 523.191302921677, 503.297152156077, 524.970468478034, 531.818784570928, 559.475876224646, 550.390709352109, 515.569044148935, 536.320749813632, 515.742991605434, 551.129719527956, 537.09081389683, 549.190309336274, 522.759765708631, 537.20997347545, 522.45430037525, 512.409958328668, 502.336569348158, 510.368871772204, 522.977622819047, 500.017269645321, 516.422337585802, 528.131605896913, 544.731048315631, 530.813722314979, 514.469120015719, 483.963935669773, 546.554403500609, 540.037023908067, 508.294365818703, 515.97459422213, 525.231696981637, 513.683795558086, 532.244540692237, 528.083099505367, 480.542695719278, 508.329659376557, 501.676087833001, 501.716689319119, 514.156408382795, 499.51985872152, 525.087055735273, 536.873078305061, 509.85538556181, 511.869412388163, 501.927130404059, 529.869588246622, 560.094938827959, 485.475441796911, 541.342078280658, 535.710939344375, 523.134708266867, 545.259285772091, 528.790273678961, 495.572173108414, 522.738334227144, 547.36855944206, 531.635977433246, 512.223093091914, 531.436040137332, 509.453491414322, 515.138544345525, 551.466506214763, 504.32179024941, 505.677414264402, 509.405008365362, 526.598233235883, 541.060366153914, 546.077429218964, 535.772009767681, 533.259872384022, 551.789163745556, 504.520169894378, 540.916164490861, 513.9060594833, 520.773961850932, 531.78370093903, 541.273420802746, 510.504552513411, 542.420654760107, 533.848892140473, 513.158067423766, 529.992876983287, 511.801708337827, 543.761495631449, 509.109195980347, 517.902901532108, 520.70288702068, 524.804618796739, 519.908192365701, 515.091705464453, 533.237146402539, 538.198259746044, 511.801499739554, 518.133318915172, 524.418994222373, 508.78058855105, 496.182997251923, 551.003204733652, 515.65062872167, 544.297313457538, 494.061412527092, 510.711282923262, 539.247817993444, 494.163160597919, 536.87822398167, 556.001827256634, 504.459127286381, 531.502177061727, 515.099740623621, 516.356340029579, 520.433951715881, 505.330087512269, 531.233336380293, 534.422241239682, 549.493738984321, 513.064844610342, 532.679645423301, 521.254563288011, 502.507672865835, 501.887839359696, 528.461364751707, 494.772977524382, 512.574663948474, 513.025399560995, 543.08750522642, 530.766508918904, 527.636789973039, 538.473205208894, 516.037727961646, 542.470362580642, 527.266435856793, 522.407081654848, 519.451264015437, 523.71673141403, 499.291577041728, 524.34454592997, 533.788848513248, 483.726434503338, 525.376437799706, 548.537242824863, 519.836735974107, 522.699858685809, 516.735241310158, 527.556587277208, 493.630668383072, 529.792168762049, 541.712111297087, 530.295578868597, 521.691560605449, 524.79544490374, 498.48486850733, 526.212491361088, 497.399888169165, 509.04836452297, 525.799542939857, 530.132254337876, 556.319405799927, 513.059073231503, 554.865293746196, 542.27327476841, 527.628728836812, 490.189872999535, 496.071702004022, 539.076765302796, 506.429873189346, 546.620631432253, 529.226962612884, 530.82455303159, 525.234326116044, 511.489405875089, 505.728699011345, 509.924080878871, 484.90152547047, 521.528892506685, 506.96689420326, 517.445733851112, 531.457753825292, 530.587101808128, 523.082857995233, 536.585600267437, 516.206946438772, 516.676480606454, 529.578552710944, 535.27715630293, 543.980615459856, 473.48256305302, 544.934498137018, 533.299153360581, 512.197720930522, 523.384038466909, 520.405917791647, 513.577560647916, 541.630595434833, 512.225355279468, 552.505734136379, 565.537705826036, 565.79204544467, 516.964285128205, 523.2713927875, 506.11411351434, 539.079597838519, 544.753470206097, 492.382886470337, 519.418196892266, 558.561346307695, 537.788857773774, 504.042746440723, 524.205890423402, 529.218249137556, 531.881140321306, 502.53194210085, 548.751247499415, 549.248126286794, 488.60520639595, 523.182095449731, 531.912086465222, 534.541512337736, 517.305876942979, 505.764992579073, 502.737599704079, 500.131138221858, 532.797869205191, 506.137335126536, 531.081137514213, 520.987214534018, 531.258407297801, 517.825027306358, 515.130517001276, 527.395597415684, 514.333376009366, 567.428126379024, 523.431696230792, 535.011048753973, 568.942906110836, 511.189230153674, 532.261726585005, 540.803882949311, 535.660323379496, 524.281236614967, 524.558784967773, 547.28517342084, 515.677348003661, 530.495781793632, 538.281429736813, 528.678920003838, 511.653712076451, 542.480842549989, 537.702733687961, 530.906517581668, 543.419447321465, 552.484624881819, 503.935853723422, 502.19579073677, 542.701902625057, 516.60590527956, 504.879867222365, 513.057079916939, 504.894780537407, 522.874875357143, 529.379356240681, 527.034034874986, 510.738810321788, 552.772984128772, 523.714728273325, 497.097421344413, 511.231459004103, 491.308811159181, 545.037748179053, 527.974048872678, 508.177057686692, 493.843558125547, 510.282439293606, 500.035633932481, 498.591903692394, 525.802980828752, 518.463956648633, 497.371978039802, 503.614406042946, 532.999354505782, 508.664536937294, 534.911214803338, 524.962741748382, 544.823791089915, 515.725261474375, 521.03361774028, 510.933636649101, 551.768984484008, 507.016420875051, 476.500877278936, 511.567583227865, 490.391121007891, 486.773295834803, 529.51604430706, 523.242978026306, 470.017804437825, 522.379799145054, 515.464254393838, 513.060059512267, 524.652826951067, 539.308570869806, 517.90586416217, 524.446884199722, 546.366290436977, 497.535171893984, 539.295023426663, 532.38244415574, 539.244244508987, 521.442309506629, 521.399007559399, 503.61518580447, 519.032373066621, 523.336507492935, 505.371350184713, 516.375944758896, 526.69557870483, 537.935472600832, 526.082636749219, 529.944454700324, 519.749559809382, 517.162756927759, 525.601791450056, 494.802150489696, 531.305585593209, 523.225181964729, 512.108187698045, 547.51691850669, 559.067405927253, 506.456431997677, 539.116662247331, 528.370022314406, 520.293567699378, 546.246590921654, 522.624241678465, 512.974296329777, 503.054973855277, 519.230422455967, 529.589043738054, 516.149602531106, 509.241206655584, 535.334574837538, 523.8171528736, 534.30431134376, 499.832031068359, 540.223030985205, 548.020383363643, 526.90621742274, 527.31283107134, 525.152962247487, 548.207144402075, 518.23851646269, 528.987781278707, 516.143867088082, 519.320562768811, 499.100126243615, 505.374516808797, 516.067384498529, 523.204754634688, 514.494338066343, 529.530954629803, 541.855062638317, 536.117546170005, 529.524755008312, 509.977582229882, 534.816176319562, 506.100894763366, 514.545836230429, 503.319398266033, 493.308609959464, 507.137044190759, 476.293845947394, 554.288979233083, 506.120357828639, 515.139727606481, 549.457884543589, 504.035627323312, 519.015898029583, 510.75245283505, 506.050628249667, 547.126044169075, 548.527509415323, 515.16839330498, 560.175011242276, 484.116215457801, 508.467901000636, 516.138991473362, 501.831445243152, 479.415640478153, 525.495240369765, 494.630836785049, 546.297589581036, 549.760698286154, 550.486285971113, 522.153870744324, 523.358811591598, 533.442534019643, 543.517231654085, 555.847274851389, 547.970114456134, 522.476097899176, 554.017483484678, 549.759415959796, 527.224382811935, 542.936674308318, 533.46203950555, 501.849692003423, 502.542657639444, 528.891944001191, 519.660955144257, 564.093158023599, 536.788776229006, 539.868217163889, 524.945091640457, 516.161178805144, 528.01052059388, 525.524578978834, 517.267457001322, 547.721486200324, 502.080369051724, 483.872676019693, 545.844814904913, 534.532663888331, 498.115602459601, 529.511083098267, 517.371634487273, 506.939714066279, 540.247065576962, 529.385709323531, 539.720024757762, 534.563545033055, 511.889620283717, 523.273690267478, 555.187513481872, 525.77422712869, 532.912582318917, 498.473385255066, 516.042004501128, 520.861399412724, 519.197653735499, 542.447557598923, 526.454217355366, 526.187490859832, 525.247160859051, 530.8946892739, 528.394799207002, 551.410057222888, 540.745096774113, 538.182145658827, 528.938229574812, 519.420368410757, 526.450721488303, 551.145238566293, 518.903367616027, 549.278707415049, 503.245620907459, 503.409122992379, 518.513791111124, 559.000873884962, 548.643231743, 531.459566504429, 543.401500114664, 508.980365823175, 500.607609372658, 512.163272481639, 480.383628806914, 550.783600324312, 507.855516083949, 520.491437940674, 528.721805149308, 528.463054090912, 512.424870032628, 501.01981293502, 529.363038117261, 518.726235452121, 530.723823820547, 514.971922789828, 527.521605764586, 523.849960239327, 504.410976710427, 511.141868755962, 505.572752016889, 515.342227107263, 530.616024441041, 505.843189114666, 477.036008763625, 513.673413891579, 516.096540079804, 537.482589278235, 526.15828125623, 502.303234656273, 503.965629544095, 525.105523727748, 536.72178182998, 544.024607068035, 521.427797199694, 529.233812408616, 526.992337595978, 516.840186938635, 499.667651569241, 515.669979849885, 509.878913196956, 544.801135215411, 532.889192309449, 512.229539770559, 554.946130367185, 503.741871901007, 522.329024383131, 504.378488065266, 519.618838896109, 533.173586025435, 516.815910173948, 554.086873232293, 543.321884145348, 536.090545051526, 513.146690095572, 550.030315583587, 526.368826495655, 528.526890313471, 559.264144996776, 546.010974751047, 510.40575749082, 549.307702147691, 529.025495229875, 510.715630644242, 529.380961256051, 532.973484325369, 523.932625000839, 533.775650911694, 507.239939655924, 510.068012302878, 530.493695517951, 514.231360368254, 524.556820748785, 490.319423649908, 536.415024662534, 535.629004077424, 523.190010758674, 509.559265456076, 519.427177001362, 546.449691396609, 524.681838756224, 521.182668490937, 483.721649449326, 501.643602342622, 526.537928903081, 509.631666765175, 520.41105839095, 498.220508372566, 530.296064890895, 527.078979939274, 533.132972210884, 557.924362464744, 532.41430327861, 508.431967391251, 531.610925277611, 548.045568023635, 525.352081163731, 523.360467751891, 527.375522228956, 519.170007113409, 541.747210632228, 514.01523793654, 517.700688734811, 538.093416588529, 506.28116043348, 530.448155540168, 540.432255169262, 517.388329685284, 508.499911790861, 517.977501327559, 517.919249330908, 524.370748356216, 516.349968203373, 505.822833999621, 528.071376707452, 521.670895893784, 526.771832139572, 515.13361610126, 526.084232335849, 492.009338765418, 530.270099201757, 507.558722202387, 522.13641370575, 503.997015057201, 527.161423309882, 535.159888700948, 531.440303763229, 523.10096411778, 520.789448495207, 495.176489354921, 500.589821247505, 524.585562530266, 532.612317815785, 532.138186170499, 512.447228032589, 529.240865690916, 528.048836490047, 545.947096647556, 485.531156818008, 528.531656040106, 491.416707019794, 502.346384162678, 517.065006172181, 516.756586618599, 521.420235582247, 537.16270022863, 554.130534334982, 532.230976998099, 512.754497689213, 526.490183784853, 514.927994226722, 547.018029784334, 498.684266486762, 512.077993711608, 527.583414682848, 536.433573943079, 504.745584011932, 518.047651538056, 522.993030655326, 491.380620835079, 548.653329007652, 531.505109920052, 531.074828148124, 515.553364546758, 553.82554413632, 488.344262157675, 510.888856593253, 525.43088541553, 504.472005963823, 528.158905347401, 517.265709040043, 523.979929719341, 534.49747774773, 514.067058346282, 513.629829293687, 505.844532645068, 523.432577200741, 516.033093638278, 548.18991341271, 499.431691956356, 520.882854682042, 529.441030645158, 528.585994560819, 498.208847483689, 516.056682197609, 518.287675648454, 511.110297290136, 540.739513032459, 544.820852779432, 526.639617952748, 512.319928554651, 537.478931368189, 537.349622438212, 541.365703700938, 534.800714739473, 509.07586241236, 520.773027118763, 524.179665448936, 511.879002739324, 535.298964424891, 526.580552547761, 530.979680638482, 529.60907823877, 520.199787999945, 510.697379610208, 498.796482798777, 496.625064564642, 556.544213154208, 548.021093687981, 520.272427814086, 538.783422680439, 530.694390805061, 536.7102969815, 526.319687965818, 521.086603599563, 521.805918203881, 521.067175358617, 516.434134968066, 522.096573753427, 540.607298731204, 527.84024085718, 522.857199797917, 541.524863402398, 516.120567118487, 533.137698735069, 506.124563280633, 517.457274283584, 541.259011440478, 522.298058616538, 547.451197344869, 536.930909052885, 557.596762477042, 488.666134113634, 518.895295297212, 531.646221246301, 532.416904327519, 529.802374047277, 516.022896223726, 531.891984791516, 535.165053545882, 505.903892024086, 497.86653932864, 508.587268119302, 546.680168970793, 523.660426319407, 512.569210890911, 522.939079284766, 522.683619082944, 537.128259295598, 540.104225737719, 521.729188107666, 498.09344463393, 533.456354712293, 533.338595546511, 561.762238810691, 526.644640566081, 519.945605395899, 530.59381634191, 551.600838185762, 512.761972886603, 524.898741398896, 533.871759823881, 543.320933370334, 519.568872663831, 536.38060154514, 516.377237872021, 498.450449612312, 502.565385753982, 524.155729758769, 548.818200259541, 541.735060938124, 552.314633348032, 532.50697201937, 507.09906902226, 521.654003786927, 522.841353362811, 542.108810432249, 511.450798737818, 509.326542097261, 492.57700633305, 506.444218167778, 502.865439968525, 519.240730656017, 505.536532352091, 504.894140815899, 508.925397424623, 524.766022054068, 518.568110237512, 544.483440997869, 495.370638911853, 523.407889145839, 517.974794484631, 533.449575888972, 532.787598938874, 521.822878954931, 511.446361232047, 535.906040705382, 528.592942822591, 510.700410955588, 545.641268677861, 511.824608109269, 541.012282614477, 512.734107005896, 511.223707434947, 524.333967292988, 539.318857053025, 534.515379520328, 507.316911765397, 554.676316223741, 539.826307886375, 531.15337308269, 533.565488845721, 526.113893097388, 524.005519680587, 524.80793001135, 566.590604421701, 532.945679625815, 520.679696108332, 530.087195525026, 510.575421832642, 522.476030593676, 550.258921454463, 514.895751579054, 511.315199078167, 533.263281862884, 524.251005924277, 540.348425293187, 527.571845858519, 520.392255478244, 511.684689186086, 518.078603527062, 512.969318631347, 521.524995019921, 530.829806852562, 515.900003127541, 536.743841832034, 493.398030055152, 541.282872822718, 520.123348781249, 510.392128046442, 505.671473772537, 521.930318778761, 500.063327275384, 527.938605327099, 510.489916055697, 513.007547501267, 525.917353966091, 504.265314186744, 512.887935070092, 511.872321353311, 504.99434145056, 504.094276480482, 494.03930414548, 498.587214065501, 526.550236717955, 507.636424450419, 483.551138510042, 532.283973981279, 491.234484520739, 496.816457758394, 528.536090988302, 539.547680747691, 516.467474992471, 533.19077663974, 502.653381707444, 530.522671891454, 512.643754310807, 543.38443898332, 532.353418595988, 535.261288976532, 502.67588675584, 526.20336078708, 542.195805693355, 525.214627136353, 510.659803889695, 531.365737280533, 561.995626321994, 494.737321067781, 524.434335976621, 519.168221657515, 539.69568730535, 526.951001331804, 493.024173197297, 539.513602485903, 520.966191682489, 531.081251269095, 543.741916313476, 510.252686546704, 560.369451966688, 539.418206939749, 529.356654370564, 493.665090033276, 536.41283575344, 554.754478521047, 522.386676634459, 527.564830543242, 493.564857367708, 516.154196305317, 551.368686236622, 508.630714146353, 566.71795053615, 510.792708316258, 526.668545341763, 536.345582865695, 511.297740278415, 532.453701926079, 530.305677961883, 553.623694236833, 543.206155607566, 538.536101821632, 526.317410275539, 505.489411297236, 499.928535212442, 541.74661467449, 550.838823698398, 533.256308474326, 525.980284586361, 486.261592663832, 486.084677842473, 540.996463024667, 535.887124559443, 560.648215579306, 548.601586700612, 507.517654819568, 528.451458588316, 550.487998202709, 515.592853275446, 564.575416363335, 523.174972137807, 531.333754206464, 502.419944667263, 499.811752348756, 530.494447829774, 504.9258854023, 529.232272538547, 490.448940994895, 523.248911093802, 521.631503519473, 517.530449862001, 522.651917918824, 538.860750709753, 543.768464107852, 516.163436311731, 540.210168196517, 549.98128634947, 487.811799045686, 516.059740312929, 503.809711893683, 542.032805140133, 531.011070277384, 536.577548121046, 525.989410020606, 508.804844026911, 521.077012688049, 496.041313471685, 499.49620809332, 519.561138761365, 529.532085758861, 527.403296698951, 527.192443777595, 519.972871112945, 528.536686546142, 512.062620949759, 524.790304300027, 521.526937434837, 547.951443315051, 515.316082568723, 517.474507483713, 523.722764693581, 527.343148483158, 524.336535292152, 527.173373308701, 527.123449908251, 516.783844946322, 486.541655735401, 520.549049985917, 545.201360189187, 547.430584766855, 510.86512140894, 517.022084085649, 549.739448518696, 518.808109888051, 542.561718077785, 489.383636232973, 529.230871379144, 529.437922962903, 540.999777774094, 515.353392740275, 517.489583012812, 510.365834301159, 501.116139542046, 529.614531833775, 546.158658976899, 531.204699128221, 530.113150277465, 534.598696523053, 511.345093994596, 553.524504051945, 518.669636916485, 502.971907233417, 540.601212534184, 550.837884192561, 543.259212594641, 540.00559983855, 523.277077241857, 511.91363880902, 531.177229289671, 548.005727618495, 503.244565333064, 528.772646514695, 517.988917428539, 542.827974396322, 509.666320285851, 524.759118723308, 527.81486043887, 488.256570467868, 514.41952112727, 549.813282996868, 533.265476304974, 524.59154448764, 508.554578182523, 517.308058681297, 523.344150857144, 530.094577079215, 529.904417135155, 498.821136971294, 526.709761226691, 498.457046527842, 543.336996087784, 535.683031229226, 528.400221345, 530.415294720612, 524.848241522543, 500.756355011286, 523.769233893547, 518.560317417215, 519.883605781289, 523.9195955195, 515.224289659037, 511.216090735736, 522.107840263332, 504.44498818245, 525.949362582928, 496.939124018682, 517.191095791741, 498.913102147104, 523.619446606886, 508.00250035542, 528.78689094349, 498.536764034499, 528.733293659721, 516.936375199918, 515.256915946026, 517.697868966832, 544.640337807521, 557.421852392302, 514.813738896842, 494.518656581547, 546.304275905575, 494.771271317934, 516.265778194235, 514.075832604457, 536.424662941692, 551.370924390353, 508.826862108413, 521.821257869718, 504.239449509341, 518.032955796075, 530.08538426263, 549.473715599364, 534.273071174577, 520.157260344739, 509.187887855037, 525.09390485139, 532.303051672732, 511.562425870089, 504.919103673318, 508.317411865535, 495.903165557991, 519.881224841246, 564.492614589843, 507.844709874649, 523.712306185794, 541.611228200627, 512.622584456136, 510.844859328897, 504.808339886675, 504.124167553024, 537.350057761698, 514.262896267372, 498.995916108497, 541.084897552487, 489.056049831021, 546.818110336024, 514.105048677971, 541.423631832752, 485.699074131762, 500.637893383622, 529.308563221334, 499.475421097892, 515.809540155295, 493.598112092957, 520.858420629435, 534.457484227852, 508.46896578475, 549.086143384982, 530.032037428113, 494.641662216997, 526.023738048523, 504.248533857177, 477.773308843977, 506.18256551459, 515.942640352764, 547.505978563923, 527.650823449563, 523.522341807571, 555.524630416803, 505.539407888913, 518.422071423398, 522.297874455225, 490.678211831295, 515.881711269153, 534.4407873065, 537.411952842657, 525.183714518015, 518.896543775698, 569.288785435351, 518.653688122542, 541.68093006586, 530.63214827286, 517.586977948732, 536.680620996005, 552.321357206204, 521.196348312026, 510.501068289547, 501.347470645179, 519.365259237895, 516.639530129, 554.024504976017, 505.793892922498, 544.339151657184, 529.3000370848, 523.956126108725, 506.825187398402, 529.637442522626, 529.505071681876, 520.707790017835, 511.793308747885, 526.062033049501, 557.176090421311, 526.707446250661, 525.259231233877, 523.223496153207, 542.029346735811, 536.62818890202, 518.007589060935, 484.155895572278, 521.975002810628, 508.881733471395, 546.276411916757, 537.758804199946, 507.482250839615, 528.353709374058, 512.919518527187, 537.447196314334, 530.223882269923, 539.960023227642, 534.524283192329, 521.275640406526, 509.380271018142, 518.950585894971, 528.444678677316, 507.304114906096, 527.760264150685, 528.452338429031, 536.048252748189, 538.578977129184, 526.10732411832, 534.65012163929, 509.754673356054, 490.909938051163, 536.14443144092, 527.688733811977, 555.453703680701, 521.899017834586, 544.058370086215, 546.817648541612, 528.702482595062, 533.527239198925, 500.399539713759, 541.892713609186, 525.716230487659, 548.45730447887, 502.772312641619, 541.062405606446, 520.512825868697, 526.60309991413, 532.041165952219, 530.238852061913, 533.220077774515, 547.880647124442, 535.546235617678, 547.600764320369, 511.909783887854, 530.914965366988, 509.958508855268, 540.941890953317, 526.487148790689, 542.9783145708, 513.27872977692, 514.638671905904, 540.434340441551, 521.417870971196, 529.759066284105, 509.588136436197, 543.449982352418, 493.587873733696, 501.130463823176, 514.080663595205, 555.37341639093, 532.266855906471, 542.634695347459, 532.081943241789, 523.333448481553, 521.663938351197, 528.337274225522, 524.100438320676, 511.826592406681, 522.523373472072, 529.624028712416, 510.997963078456, 527.315962435484, 517.1641886697, 507.688348671641, 493.930023906169, 545.235734936011, 504.968371562624, 506.249358010779, 533.583880383608, 479.838089543326, 501.734127575556, 507.36956722522, 526.794855555081, 562.345189001576, 531.768763636618, 513.942065671564, 498.958273754042, 539.483449307714, 506.850733572438, 511.101919767615, 538.919448700965, 521.732758923924, 501.834067759276, 537.875553946105, 516.362470421642, 514.502546204458, 527.788883672964, 544.493730714556, 530.167352020741, 524.767651069575, 519.537120819375, 538.567396278079, 548.263851099051, 516.86284829852, 521.91567606319, 535.858774489196, 529.064943804014, 510.45323248639, 476.140779198479, 490.435883075898, 545.405888539119, 511.060858139749, 534.6553337699, 507.493807228209, 532.362024413688, 524.66750705957, 552.549582340695, 551.436221224999, 499.840762120439, 540.099631989923, 535.072011672962, 505.119994983636, 555.279168643959, 536.658740514373, 552.293275628352, 530.313219497465, 537.840341596945, 541.472603370491, 510.907207024444, 537.69685211922, 520.947607480367, 518.662459796337, 482.625235439607, 508.942088596615, 559.89981261963, 503.345111770028, 536.659088073509, 505.268125491393, 544.654389141737, 480.946825476251, 521.134186573759, 518.244094083474, 548.924676136601, 523.453332476962, 511.651450461885, 508.308292086165, 519.710291455204, 511.770803814223, 547.345645468706, 524.9911653529, 516.98472181054, 521.853043017848, 513.539270227432, 547.317351613762, 529.412931853301, 506.097642593866, 506.729177805375, 500.38107697345, 541.448413713193, 520.325951010284, 507.257681057663, 513.840912517582, 532.140941669241, 526.384786614146, 504.303541368552, 554.959966566403, 538.262170954337, 522.779327651489, 546.967932483571, 521.085195420085, 545.623910613609, 515.01291942705, 511.940198118609, 503.320951567767, 542.523739535587, 527.05603104227, 556.590273371054, 526.92838789056, 535.898621143884, 517.731159947156, 537.589699336981, 516.30044510191, 503.969907551704, 509.353370093718, 543.090701371367, 526.726053234431, 540.571473800463, 529.966479904979, 522.848735211084, 507.203397102774, 487.214343175888, 526.17189071342, 517.538686633272, 487.660139230009, 513.022072012776, 539.000453468016, 514.773121065003, 501.824471238707, 542.489930867612, 524.942313365401, 532.96560177731, 534.412746746317, 512.666710229407, 507.712395713295, 557.643587582943, 500.48372657894, 519.049336382748, 531.588930602033, 516.484997074915, 540.795645142182, 499.928333043287, 496.061627164278, 516.514320988981, 515.653211271615, 522.109081100707, 534.991149217723, 543.125224714339, 516.742484176327, 522.530550894823, 515.375320563707, 536.142612311933, 544.131872737278, 547.314301887665, 516.635674247426, 554.651484101145, 511.68868878596, 535.257607134412, 539.474614531902, 525.427081167258, 536.804426642411, 552.89144065695, 516.390520662029, 557.053846540106, 525.772117770085, 502.014098286419, 508.304885390085, 516.234328058571, 530.459438311055, 539.928091228901, 562.506995571537, 491.92484171725, 514.143027959445, 551.138720839701, 527.692507601598, 537.906489730499, 502.227417462727, 505.712329325842, 502.962781590746, 519.994397975999, 530.605947471042, 548.87784152583, 522.78275630577, 504.346638071284, 547.550873253716, 506.425105755296, 515.692306055145, 506.187691775036, 498.22170092395, 544.222357972083, 506.308157511362, 489.491573008362, 514.073268741892, 507.784229411368, 517.8164649841, 521.946921067739, 529.458211696448, 534.120287816763, 527.578132411943, 512.460167443214, 515.844901717649, 505.132823882965, 522.095858747272, 518.265031403979, 519.231539166435, 521.637331445045, 537.409378447611, 531.913967594912, 517.572494939479, 548.890830684022, 520.443689345646, 527.29836088567, 540.314204004777, 503.929683863548, 533.630298118802, 524.499608976518, 537.939527765088, 510.061714445972, 518.268537174376, 534.750379376536, 548.455062565437, 516.786450105721, 555.642388303568, 525.431227653739, 528.640900196459, 515.251537257921, 550.693727479414, 525.96066132757, 468.075310660282, 495.735913154207, 548.988295738993, 522.032546940189, 504.472468870776, 549.947451213052, 547.381336093917, 518.501036237306, 522.219473815175, 515.740593136762, 496.208138110488, 515.086692817774, 503.995596382327, 544.713884538336, 508.736686804658, 491.816448288243, 538.549269256857, 532.890599985265, 528.936984183593, 541.956815449147, 506.120011786398, 530.693347512601, 522.093361037269, 527.799342990629, 503.384358687678, 562.594292786581, 556.488653635991, 512.276815745049, 511.296481360237, 537.072398911272, 549.065934831444, 542.074231915018, 505.971849551014, 518.070553507643, 526.386903681464, 544.258601871403, 519.794573123016, 528.863061047466, 516.346092102272, 524.017756450149, 522.123392709321, 511.830931760389, 531.632062423138, 532.182929118394, 552.219630736894, 525.390833097286, 528.141825730424, 504.575454394957, 511.92308881669, 523.595265567087, 524.622820193785, 526.653163287051, 537.76689519786, 529.437424698949, 545.46500843411, 539.264076694576, 488.968088868797, 512.480415297642, 522.567253723435, 502.034042352954, 527.821496922264, 524.87902513457, 532.179156749979, 541.128208462575, 542.037153498301, 504.058901523984, 520.498239968044, 530.50717445119, 533.613124229951, 514.076736692638, 504.547609180121, 529.833028918773, 544.957300625067, 540.106130952127, 553.463158131571, 544.94592411685, 535.269556295479, 499.263690900382, 518.188387428965, 529.18734701111, 502.362834172473, 524.015370499839, 518.713724607928, 531.597374819829, 531.499911159542, 521.888817280808, 512.911502848729, 494.468159747369, 527.589263492478, 515.537689367315, 547.937151606049, 508.445262392149, 546.520897430933, 502.266009276156, 517.418321593923, 518.307518647832, 559.670691695533, 476.94408551071, 529.97385826233, 505.675435530385, 529.990293535449, 504.11212761953, 518.401215287634, 527.707198989484, 500.012036790494, 492.914120019208, 551.257032989803, 532.235434438839, 533.8144247197, 494.959089981161, 553.205713499101, 504.406866024907, 527.848812999419, 512.997897680691, 540.405530705042, 520.689406776662, 495.663245464467, 507.258857103434, 517.495993834359, 511.690634984779, 513.642633914761, 509.514001681456, 521.057197500896, 499.680653342549, 522.796707754582, 537.088137597036, 528.151389894255, 521.374761885439, 505.114748403259, 527.915943999248, 525.237453854405, 508.67415094318, 505.123156446344, 515.590990935244, 532.76893104249, 524.303500987335, 529.378144864447, 524.183732675908, 511.83712803466, 515.144710003746, 514.154690059516, 501.421723532657, 530.638826840576, 546.207190845026, 517.853873818371, 527.08326132589, 536.81617464589, 523.804044547297, 537.584388354162, 522.656832749689, 524.871264577214, 518.577292503379, 515.089802511123, 537.966113620356, 534.513088741271, 533.457128271452, 528.987169014652, 533.364715858535, 546.365719271268, 489.132179297607, 534.858851015305, 532.322446316142, 553.333649832764, 514.112699084785, 519.300798437871, 496.094300240034, 523.470092033564, 530.401487364342, 531.787365703119, 538.323560555461, 533.070102018355, 498.694230944239, 546.438610814243, 524.010267964037, 511.32554493351, 490.470840723852, 523.359228353641, 552.036655052583, 518.668330876321, 528.447835231343, 509.69751467091, 489.79725965319, 461.45876743497, 483.842563445055, 529.061325710839, 498.01433829135, 528.551376744327, 501.957106783478, 515.074905803847, 500.755890002517, 543.882373566565, 529.509730157961, 524.575350745193, 522.840352122493, 513.41962566895, 529.131214444816, 534.226745813016, 526.287452780948, 533.304106259525, 538.7789840162, 505.022459549639, 520.382723664243, 535.719372797213, 492.148711543835, 513.401055203321, 524.223578920365, 548.523535887057, 500.171823015961, 500.435099428552, 475.092652144339, 495.951600597394, 550.732950644203, 498.099733619302, 534.626013015494, 522.487918381398, 554.514371966224, 527.518635458771, 521.201685041632, 516.999268670959, 536.760391537901, 531.401469657721, 502.318975368326, 530.296356114652, 545.584296698567, 537.838826167795, 535.989134514241, 549.264798246174, 556.736465623364, 490.315629985372, 537.192100631662, 544.443188571805, 497.039564588599, 535.412445396903, 515.633620004315, 517.307863066924, 528.401112555979, 506.586497128256, 512.352290428432, 515.051729678826, 505.815440571834, 530.151029652916, 511.723772386148, 492.947536313624, 545.631587982619, 526.141998455556, 513.423905515082, 488.058110118151, 506.50848209137, 491.0054210626, 525.551048826671, 523.149153310261, 555.154612788469, 514.031325828317, 527.961661778315, 520.179221094481, 480.368223524897, 546.185832771117, 541.017119895998, 540.796297961375, 528.257349013371, 531.070989527045, 501.643015876861, 507.620284061546, 527.086259189493, 527.027897180149, 545.427464032102, 482.212819494404, 530.034533088065, 512.244759670194, 497.199526519426, 553.800916195021, 545.478194497197, 500.742599757516, 504.744602551408, 547.788018398317, 503.939788000136, 527.380850637359, 528.071771152319, 516.538901762427, 540.360596548936, 501.590380404236, 499.274739441422, 516.456462062589, 511.70694655727, 535.562933274954, 546.868935560337, 544.223328230053, 519.131611153744, 516.446261665347, 513.093476921736, 527.368108653679, 551.47634649444, 501.533861309676, 518.469147824374, 551.150840204346, 511.969631108293, 545.178809402226, 513.437776918239, 517.448709899349, 536.155120974333, 517.568909216778, 513.315636750134, 521.952870969549, 516.243720706214, 543.562564099452, 534.689282757119, 504.993023767943, 518.35391721831, 552.628548242859, 523.9499384326, 509.65608037796, 517.019992860007, 489.929856607587, 517.490362348209, 524.451440481005, 502.418270285195, 489.913785463685, 545.47366859618, 521.683941273894, 529.465447332573, 497.789737170945, 519.245128595079, 518.9290150357, 513.252282799229, 552.108456148699, 547.364595373056, 520.866090993926, 513.701917250955, 543.464835732101, 503.641486770797, 533.703140609724, 514.471253740825, 520.3716308459, 526.355564402775, 511.924973663911, 525.466934509662, 481.959203719779, 550.024057573336, 525.705090384946, 511.499754846383, 547.247318492497, 540.50730987518, 514.664791382043, 489.870570990383, 524.00288684962, 531.413170018794, 536.50671242182, 523.29240546833, 521.938588969874, 510.129079293587, 558.842499901386, 500.498971212353, 529.008786531425, 526.98355965941, 522.988966151015, 561.804975597766, 530.385819094849, 512.200022708413, 515.366699683843, 542.144103211053, 506.74810192877, 542.841651987528, 543.976354381554, 541.969848516549, 512.836154924376, 481.59245558641, 533.222088805887, 502.324352502247, 505.707177077991, 547.173775454672, 513.120273416091, 483.791432622153, 505.36950433389, 551.03430859625, 485.994291181852, 534.475028300221, 540.657786920372, 518.630674075028, 510.538266685108, 544.257217406026, 514.117617279369, 500.215287247934, 530.698230013156, 503.09280056176, 523.674272795282, 503.511101454143, 515.399522515089, 531.640384174606, 518.986971501909, 500.793745420756, 518.429022271531, 544.934379000279, 502.450229883653, 538.601827675366, 535.197828012598, 515.81377210275, 517.000856976322, 521.32943852554, 496.354184509837, 495.200809692813, 536.373579625957, 520.840255327092, 515.744888958697, 501.379436688207, 534.245087166498, 511.32075529452, 483.103268134729, 539.517860342737, 539.929400626614, 511.68919481438, 516.66715835165, 522.888216677575, 517.785348742861, 529.574082788581, 536.193396633594, 516.877928453696, 530.965971070956, 521.392461022753, 540.720708412043, 546.384485558975, 533.976579409386, 507.628862274822, 541.883069992633, 521.919562624622, 491.596274203451, 512.284908000604, 510.136700476153, 522.34687309756, 512.820564693408, 530.987505954955, 517.534436549316, 496.229108954698, 527.740308153072, 521.94601755334, 519.229749203745, 510.230077221037, 541.498068164271, 519.770421134925, 539.423584191599, 531.991461272322, 546.332275560985, 506.844383594938, 533.264163898717, 557.297667854865, 519.532018705252, 520.508088366118, 532.151654687477, 502.475284826938, 518.435582484739, 540.637027339392, 522.668890642389, 536.043609973002, 513.391613379766, 537.759630368847, 515.169084984581, 548.318923020735, 500.874563455643, 535.709425434002, 519.189949716042, 522.311258722105, 514.214149566436, 492.762753792612, 530.023551719391, 533.86945807266, 517.247568893848, 506.299657186654, 510.780410091214, 501.381646697737, 493.055901436633, 506.019731201647, 511.774727807483, 511.789981941554, 532.22942797696, 521.262091619049, 535.520844267576, 511.261656392232, 508.75222130691, 506.9806977424, 545.982961812745, 487.939686351083, 517.550669924841, 501.548798800669, 498.005156648289, 524.058776192284, 528.731626599998, 523.452932678304, 521.674353744887, 509.778050337802, 527.389918059956, 516.710086677153, 517.438350076064, 519.110567767592, 524.265536641841, 538.812764095994, 509.759770189942, 499.636658801367, 516.95500256694, 519.343695375167, 528.802472191857, 533.828672591327, 524.01133119206, 545.128602448522, 500.158344632786, 518.681128532819, 538.107805295276, 527.47244490469, 518.382236300235, 513.110237859959, 532.21627269258, 510.017645645901, 500.978652190051, 507.84283679514, 523.585762253755, 534.242808830776, 526.575225306342, 522.942297566409, 499.109530232338, 551.687510719461, 518.014289881434, 500.103129782316, 522.086565872706, 525.903798107136, 538.732832458043, 532.960590685927, 520.132950071215, 524.581555907269, 520.382423074705, 513.713645388345, 507.669871801722, 504.300061868382, 515.430815694323, 528.344262529039, 532.064735669081, 558.839674796156, 526.742855825992, 509.047839389757, 536.834125033734, 525.633200401952, 533.899334953858, 512.304134573881, 514.102952432301, 524.706170667133, 533.939078950008, 511.558903521607, 508.110110740912, 497.704244392281, 519.769991490307, 537.210039996961, 525.728385416686, 544.017616428171, 543.379663530916, 514.834556981308, 522.915413445699, 520.8701327344, 505.289241907369, 527.78678836857, 533.939989786351, 508.548260330219, 518.322052703323, 516.00998625676, 550.144730750332, 541.434499797752, 512.751007679114, 499.152322550053, 533.606420255301, 517.921506572767, 499.844254484749, 508.474633552932, 514.292912206444, 513.568444798169, 506.044104556562, 577.30057703065, 514.730256199197, 516.148424418034, 526.321223540089, 518.67578233839, 534.506378395467, 557.083320862617, 533.679668804566, 511.877658250061, 530.720033329983, 527.036820416755, 531.810124271402, 539.822146452044, 545.698096832641, 503.715979741069, 531.908770363423, 506.850407521491, 491.284355402978, 486.227663556429, 511.052544185383, 510.311077292659, 532.62234645258, 486.710843366326, 510.826455403271, 520.002336729469, 531.457258467851, 506.50580913547, 541.831931533863, 519.385194261324, 516.299119727945, 500.300176983836, 532.345194912832, 491.395583646382, 552.657291535491, 519.988820825248, 538.86375021753, 530.349959545328, 523.685550279442, 517.147510572126, 510.685436356157, 505.340983113637, 523.175612130839, 514.142672755843, 519.432710177886, 551.817107018536, 514.199346509516, 510.515936332592, 514.657858183889, 554.103137930442, 500.702219428814, 528.840555301904, 529.871989776142, 538.496179993742, 536.724335801213, 484.698167333843, 509.116274972209, 548.359415663374, 528.164161872152, 527.107433536155, 535.243293726353, 503.106915824615, 500.201005546308, 525.55992176215, 513.774256721845, 514.419691698985, 525.440954264632, 549.337050306083, 517.851103196049, 500.97399898354, 527.14925368739, 566.641811582795, 497.351953273153, 505.128779764575, 511.474690872403, 554.161588083477, 499.779827883256, 493.539493772882, 515.34005614374, 525.297055632013, 504.489694555495, 521.97039318004, 513.201150164233, 524.145703110843, 514.113005090883, 519.352041594339, 535.732394755854, 513.607963766781, 526.571682241496, 506.173268361336, 483.028631995049, 524.550366186361, 517.734545542721, 518.665918343824, 527.262694264492, 550.253416169839, 528.393960491384, 527.481978602898, 476.898040289107, 521.95566936943, 522.868552031167, 501.748942376576, 535.25843207526, 568.701820664711, 505.423594204688, 532.55739673466, 528.364927977811, 496.493101930127, 546.536445373379, 530.935424300556, 548.454948485784, 527.694195241916, 528.764461125757, 521.379978557313, 540.589683865457, 535.054808959101, 550.448320316354, 517.847310481072, 519.606610720474, 558.567329120462, 560.284670174738, 486.366625899675, 531.959618812386, 532.158590798265, 522.450011816605, 520.751311415004, 554.111824321695, 495.202429414689, 537.20663455087, 509.647041367051, 518.208784921317, 521.296315801147, 494.701544599951, 527.706644895778, 524.141084779651, 505.08813327451, 506.756649785142, 510.853376107272, 533.878709260645, 539.857502379496, 529.228444003553, 497.658682022953, 506.48849435414, 515.917735549683, 516.73292772672, 522.401138027135, 537.838764407002, 496.65882321097, 524.225316064792, 529.418402845007, 553.482788594845, 504.6584906216, 537.960288242819, 541.382399168422, 506.975940677062, 524.639888211775, 530.640806900058, 532.259426996057, 511.103823862779, 510.953718362607, 518.697116982613, 514.349847190545, 543.279431165331, 520.944146122436, 543.935781727187, 510.895426061295, 505.522121690352, 539.37405700711, 527.313403434295, 531.343779519763, 539.163589760658, 510.080487484081, 528.765107706104, 549.976029812015, 534.239821292925, 486.238654342405, 511.675293261737, 526.035750676933, 508.545803535696, 527.770865287899, 515.606067457807, 498.056331174812, 519.518438647802, 482.941635261768, 533.492836805905, 543.758354155923, 535.937386902122, 531.145411062657, 550.239983592392, 513.728526897955, 528.916188642484, 546.375247719432, 508.152210734949, 524.714185411042, 533.936255526551, 513.542872237016, 554.257493419447, 499.675766221723, 545.31027378273, 541.72050103605, 506.016662277529, 553.572143594869, 497.033227516135, 528.237090559589, 547.8462682202, 493.632093446796, 531.785273145596, 498.071042221022, 487.353213371301, 493.668896653908, 545.688961648164, 533.557818200925, 518.098332933642, 530.903807873033, 514.790820392574, 507.413604297887, 533.216102608403, 548.306302220338, 527.147651803232, 533.650440518758, 515.644226593312, 544.614057741349, 519.931337033701, 530.479987647472, 526.056772272358, 495.455006272049, 525.080876610579, 547.560141768907, 504.354121830248, 546.887875628972, 524.119582214818, 530.374537278817, 512.34983006188, 519.689486804026, 522.723550407795, 522.6943050485, 505.128980041981, 517.970894229912, 517.080984028544, 532.954966864229, 518.100948499576, 524.316339041329, 520.363752621644, 519.010702178959, 538.213818680186, 510.256591515649, 506.677642491495, 520.622938198159, 534.092639146712, 509.091969746919, 544.309547065732, 528.167320808676, 542.639079761108, 495.485717771728, 538.191183020338, 502.981827210516, 538.532387093852, 556.661275650845, 524.666758015828, 500.553072630939, 523.000178631865, 528.478635276358, 530.292460852898, 526.065702061168, 513.003692787273, 555.151448612851, 527.101003570095, 519.27986271222, 525.941047191774, 531.253445773557, 512.302797523217, 526.825791757672, 523.997635085908, 530.536003882782, 496.830292387963, 520.924776058437, 512.192711250233, 497.417045194454, 500.505707499705, 529.467529591148, 528.788038495469, 530.392194017322, 536.897095732839, 502.187211194499, 500.40317631527, 502.491039684319, 530.037987902464, 534.57722211232, 503.818933294487, 515.427927848068, 545.951700924044, 529.67424393032, 502.783530639333, 547.173891863823, 490.170440050556, 526.18148514662, 525.253927662882, 521.904488856359, 534.35728794326, 530.158083709538, 518.363047521157, 516.337277399023, 534.645421840139, 503.896092957757, 521.686155670335, 513.119238107037, 539.719910950614, 528.063387048726, 560.649073219738, 512.114825131101, 510.373824024774, 512.617008411153, 517.496452214043, 547.05059499117, 505.93253804675, 501.47136365596, 530.502945483486, 532.649754216144, 503.566818564349, 511.914637416363, 517.331026211565, 531.11130208417, 499.370885663996, 499.376851604269, 536.658872576618, 521.617817649141, 508.750785742551, 513.385091400173, 530.559451760029, 542.396792452469, 545.844231562794, 490.62290580314, 513.540673519202, 509.381417465495, 526.947532130194, 550.085937534691, 488.168848029081, 566.418377962955, 536.26780265359, 537.89555117077, 552.553205645457, 523.752419227343, 537.863625174624, 529.350311778556, 527.084453650213, 529.75501483889, 533.342432378737, 528.843748355918, 534.967296050228, 521.436771030443, 511.008931659569, 527.580387460414, 543.612208053527, 537.410614465254, 490.918938546777, 522.090570431011, 525.800668083723, 515.490195647491, 530.817097317382, 550.55464502213, 497.607011598166, 495.822928741628, 518.412806128373, 479.714520412454, 518.620594831402, 543.078337971832, 522.82132622182, 526.430505082918, 530.838243397953, 524.440721454092, 525.465657509901, 536.327926691485, 512.010824853575, 529.628670021685, 488.337157601402, 518.676986991315, 512.816750847085, 532.502045329119, 540.925405173855, 522.932926144258, 520.502937023822, 536.988282329194, 523.351494972506, 528.066367628839, 537.601648051696, 522.02714718604, 547.172857751802, 535.302218191431, 526.480859345652, 540.46429216353, 543.503473207307, 528.054095170638, 545.464334601425, 516.36999850219, 540.335321481551, 485.220349999444, 554.14986104996, 499.567851518383, 558.030674643226, 529.957062761957, 544.905362727607, 540.110812949707, 526.836665166105, 543.457937757541, 534.049155885812, 560.89545319476, 534.030143030472, 507.0613494572, 530.604958074691, 535.258441369295, 543.408598712331, 527.03647099363, 489.876322589851, 505.88685171866, 535.276433417328, 533.174286677894, 494.662900464074, 535.091489243411, 532.243254746912, 521.854317650926, 545.285839368428, 525.454069905237, 501.047847784349, 526.415372215781, 520.791183703625, 536.750570421885, 540.124420067051, 501.226998301964, 523.756883336734, 520.673200436141, 529.339528048913, 524.925348255297, 542.729712075752, 513.083950554959, 536.40518655863, 531.952627292804, 543.040120822431, 527.737694704584, 545.100737889781, 530.877996935454, 522.988819016985, 524.731140792402, 520.414794289325, 514.779309783954, 530.65433265163, 523.240338085244, 523.165079233729, 531.051529251067, 526.877326964579, 504.338552728345, 518.675308384638, 554.565812857694, 518.586793901783, 508.97614550638, 476.898861755994, 529.945387256385, 532.995392051644, 532.753422935782, 514.222145950578, 500.320972389419, 536.7690832803, 505.955098520804, 524.612863412216, 525.229538493638, 524.47535713028, 539.905408837071, 501.945542267635, 539.321157122335, 523.112485135206, 534.624085847844, 521.647958127081, 541.910424193971, 518.1309196076, 515.756736328023, 536.196405947037, 548.664939087064, 521.636470920749, 496.985722156633, 522.306714666286, 536.512175210391, 545.737826528756, 526.469295734665, 527.361875841825, 528.327453661253, 510.247159482461, 510.626016879171, 528.207900004825, 534.129296985764, 520.029069242511, 530.916951971461, 534.573712041093, 501.468797461587, 533.359443768084, 520.711070049997, 481.863196341934, 520.585877046609, 517.16747981526, 521.848673147498, 510.171008403088, 523.488332104812, 520.126674380495, 497.241678798172, 516.953577223812, 509.754791966582, 517.926681751647, 503.897058684995, 519.750543327964, 523.364299882341, 494.588725428776, 546.041416227318, 482.594984530014, 520.188496086236, 511.983316896756, 556.604574571674, 532.82207634323, 501.91473858905, 552.586460602514, 534.172989266725, 508.080358803493, 519.608197745957, 513.817037197234, 528.649818879709, 496.005796269693, 528.912387242339, 533.422992901422, 513.966227481705, 525.826141167914, 543.591107368577, 519.080218373951, 524.769656090107, 498.191647182114, 513.333987709255, 511.9118569237, 530.348518244546, 537.373040499359, 528.407033317663, 536.548885786826, 545.473237522277, 524.134434277139, 531.955994063695, 531.597947650256, 507.155973039962, 536.108295601253, 544.617303364306, 503.707304136977, 516.354792821353, 531.107449761745, 549.537620460127, 526.020615033181, 519.585533004011, 533.691440336424, 541.386067598659, 517.985600047807, 523.934817985133, 478.735349783082, 498.403515382981, 498.676647759016, 521.40080159861, 523.583111542295, 520.911038307615, 537.954083019241, 515.060226635504, 504.819828700908, 508.042894254803, 517.09384757895, 537.695652866538, 535.934536723623, 511.459256732374, 507.83076081634, 534.873819661992, 498.833444537301, 522.490385042286, 551.763507576888, 516.20633494897, 512.865554317414, 508.451421249904, 560.26671217525, 511.312217072392, 501.625467414686, 556.384592529737, 522.011217679669, 497.201097261856, 508.628552663804, 540.644039528358, 551.447338707161, 530.825641082739, 543.250104113323, 523.253620522077, 555.693055646109, 537.62161806503, 536.795007279798, 539.727013135978, 499.550834313511, 518.230096118438, 514.573990506173, 500.602454993274, 530.550625117469, 550.611226816127, 551.364031668129, 518.340445428068, 511.009316926851, 525.720176240705, 501.79547684468, 523.622339239088, 510.286861673534, 509.643025170232, 528.186684458784, 541.105257806178, 528.484811530406, 542.897509488311, 506.114250472935, 529.817631331693, 491.383183347329, 532.212277698275, 511.824234572626, 511.750655173225, 550.726706491036, 539.465166321892, 508.794682128565, 573.625865438607, 536.475495271417, 543.517001592831, 529.253924402155, 541.216682490629, 549.835595173428, 537.983029832968, 523.614622754473, 518.358785162797, 533.099196024392, 551.818178592655, 515.847528926122, 538.235100357793, 479.089979068756, 506.42940204772, 501.485123200541, 530.138529423751, 533.303940611458, 510.238887238517, 524.620645616101, 526.266748656361, 516.573811498683, 515.927464745932, 518.98967912441, 546.074891662438, 537.342330981196, 524.082338513563, 512.98375344316, 545.992900284279, 507.418685459481, 532.652086139894, 553.742293643845, 506.363662058901, 539.965547499961, 510.794549013021, 508.00196108811, 511.254799792017, 532.356291115109, 505.137582397241, 492.317201492502, 509.095603947581, 524.710288294832, 523.658878387902, 503.897085354219, 520.067778345264, 513.653156166518, 533.574216164296, 504.520396518808, 566.237700292229, 514.763927254935, 487.623969709153, 517.744373300988, 528.575662514328, 530.700839662591, 519.889218861935, 509.770545905673, 519.914467734665, 547.476404911941, 557.848802090961, 534.123261470583, 526.833650125026, 521.670923506271, 533.079188740119, 537.984519105013, 528.612827117743, 487.97911086418, 518.030483248318, 520.954387692814, 539.6965149834, 535.656496592672, 542.668964667646, 519.230018148081, 525.837339806546, 532.532612129447, 521.977323755546, 525.288341734851, 533.987624232886, 513.253572300298, 522.710309124396, 556.836034956355, 535.214383467116, 548.737843913489, 493.906618688904, 531.883652646849, 539.636689435769, 516.93554941588, 528.348301952882, 516.326268366714, 522.514772841968, 537.402531935028, 521.8601831447, 514.902982944849, 522.918908092574, 520.058663351489, 543.721420723424, 509.230691571388, 515.889015055001, 532.772359444532, 505.92959772395, 518.373795906008, 517.611691905272, 518.483247619355, 510.390045182082, 510.365365967309, 524.931067113895, 506.962291378453, 507.167234289425, 562.131485175578, 517.686148427801, 517.00524569457, 512.216994734967, 527.796865933825, 507.375657629788, 549.823203731702, 535.093316967946, 547.126170937014, 533.379025543894, 492.827183204976, 510.391416034776, 503.211813770955, 533.392682672808, 515.455543518513, 504.514169437366, 495.524224031939, 493.747646051164, 532.986516078212, 514.416158373996, 561.47225578583, 514.91048390014, 549.08107088019, 521.823514521428, 501.287088495454, 528.714600995957, 499.792893913074, 520.472918573777, 544.151655295737, 504.254507739969, 531.21004548874, 503.668840698186, 535.948205439308, 505.777523616548, 517.593987250292, 521.155312116535, 516.721289299568, 506.90190041887, 528.848759305619, 543.940600112893, 531.164967639238, 524.532082583954, 531.628628747813, 522.355897059242, 512.421192199228, 530.34562162471, 502.02401710458, 521.889604770948, 501.17272126407, 506.403184343791, 514.981561652908, 506.32347530891, 509.03502501619, 523.622852454579, 499.462602866278, 512.200224077, 538.051600096245, 527.679695906066, 520.872164534664, 527.213149482815, 510.431638999981, 521.093942102508, 502.510283319464, 532.437133303152, 510.510240652774, 527.091298201094, 511.80522606686, 534.448755830321, 506.301554700673, 521.934228000272, 523.511324019868, 515.871576631312, 511.265756930525, 528.969583150473, 525.95408709951, 518.338301654265, 497.698806498101, 491.448366733283, 504.95508377053, 501.046058961896, 538.952848163175, 526.667654429373, 554.825100151226, 520.749095768869, 497.533980155937, 529.788072706932, 508.749070937474, 522.099101220689, 551.793409089041, 509.721683951666, 520.76971548783, 540.965508162288, 547.661138150094, 494.590142242563, 519.926884932163, 510.896795665549, 551.127166153045, 531.340820774397, 544.962265935072, 530.497764125107, 508.843143035714, 504.699243613463, 503.928696889905, 497.91805700709, 523.912758085847, 523.719218721748, 542.901288310307, 540.227444889087, 524.109106342632, 522.231996946945, 517.276612959066, 532.619877027048, 486.0950690755, 490.10051832551, 522.509139287178, 532.679702824841, 532.895008976919, 466.449344751929, 552.846290577055, 501.098196112983, 531.672271233351, 538.273841559989, 499.461853895287, 519.826582470207, 526.3725778061, 545.939923590844, 532.523497083494, 514.365673286783, 525.370929047696, 527.852644477773, 513.037865895098, 533.17517883128, 533.238979291783, 534.902568579252, 512.039722993371, 513.489087799795, 565.347862588681, 517.849335879579, 541.009662615108, 537.33719955561, 539.91372257589, 518.80816318514, 532.142544500384, 512.108455466616, 546.530863003019, 497.920229703546, 534.952087707893, 538.756819258869, 538.009697664252, 555.529687675262, 518.137778913956, 550.824278485816, 534.303130002537, 528.297209178864, 536.327737729485, 526.181110497917, 518.944920929987, 509.047125936555, 508.838437535123, 508.337134119357, 536.793617361164, 497.764284573331, 526.099290114337, 489.513248512691, 490.013317843129, 496.721828982852, 487.083779696337, 519.866918820328, 515.027224217547, 528.820033228153, 539.115290090301, 498.46089815287, 543.112425415954, 519.214116102912, 547.16029752561, 538.442149228803, 529.254435701094, 501.852334087366, 517.619667644621, 549.585489569445, 543.544927207439, 542.237214663356, 516.349630435412, 510.41650950409, 524.625626125612, 543.330170152808, 547.053668389077, 537.79884365193, 494.693985280747, 528.196122630598, 548.460666571378, 543.168987834637, 507.146387422484, 532.219577227933, 552.265627732947, 533.100069105035, 548.889166475424, 523.94461794234, 529.135582362925, 526.199100230009, 520.12112334412, 504.211674452331, 563.875236434398, 540.803958607412, 530.5665755715, 497.941461793223, 509.581135810463, 520.175244143079, 540.681112118354, 516.28926127775, 514.772002857756, 533.653358685577, 528.116759220822, 517.070132454686, 509.671379843648, 551.410189789365, 563.797643058464, 519.200191714521, 529.318877052249, 531.904000560445, 485.049572595651, 521.132338891756, 534.025518704804, 559.343907158329, 513.060470195194, 529.381525416223, 519.010424908506, 527.91543532273, 508.184626823332, 501.399144043466, 533.15696819139, 566.220224668394, 519.268125001131, 529.363704248745, 535.076800337601, 560.569079718175, 510.303926344083, 510.723597117562, 502.053931631862, 509.373925091959, 548.929938233951, 541.813718187215, 538.488219332602, 512.758342088165, 513.994626291919, 498.803867996572, 507.536598050983, 530.914185682906, 523.988000964324, 547.400625453474, 523.543904590657, 538.446700414552, 532.67712604757, 523.751973654951, 527.874956771505, 536.893050396569, 518.562781843402, 546.968844452406, 510.689938899543, 518.231996239413, 537.676073428265, 541.21606812714, 516.822822121606, 539.846896093066, 526.149211399482, 530.841784037109, 515.947164089646, 500.154997765983, 524.196442333096, 523.352732011636, 519.540075630239, 511.307658622006, 510.617975218386, 530.314820268984, 498.545755967735, 527.819894300409, 530.226329890324, 540.959077639247, 509.314577094241, 535.757208053677, 521.594729934237, 524.770740999978, 519.365086234943, 524.024044124957, 519.14784681747, 532.271947129306, 543.770015986727, 538.61010405244, 507.93642780868, 517.286514189886, 564.464602463268, 541.832688103027, 551.930231324489, 488.087819415231, 515.812244561304, 520.058781020074, 551.478017620459, 535.493006526952, 510.696826793499, 515.785842932646, 505.574911612018, 520.472700457221, 542.860685590096, 547.604274475321, 545.774877134117, 516.254190557636, 518.771257530538, 517.073193319393, 529.382909557313, 546.769766745783, 535.913956763182, 532.806203285642, 524.457731415555, 502.282663314977, 533.363243632275, 518.806852174062, 539.758456793324, 514.849244049786, 527.571326261924, 513.116525904618, 520.3362079254, 517.723729080211, 533.158044132494, 520.03457034825, 536.155308944193, 533.100483502546, 506.976285449477, 532.483521799154, 543.095826282676, 507.834686904056, 551.108399694473, 528.656056244685, 548.985305073849, 498.473087795714, 502.981869238143, 536.809580111474, 552.109621464279, 521.6345779077, 519.953674131346, 558.782914552923, 516.786611874225, 504.618466445992, 485.350108336773, 541.592133428933, 494.412727406351, 512.400037442044, 518.453753464595, 519.84942903502, 503.714239508513, 520.910240724569, 512.543403983522, 548.20757793733, 520.145690169117, 511.897617185091, 500.258342977463, 532.338755261464, 521.520808155069, 535.624398671055, 513.082576324475, 522.498955710911, 521.640820156851, 492.791154038013, 527.456263294884, 494.915204922368, 537.856550848101, 519.301798890924, 537.782358228704, 531.812692158034, 520.229972077223, 533.403872440786, 483.373202140526, 487.967299857942, 483.657457881734, 518.139707125984, 505.689320544943, 530.050345897293, 493.968888505338, 529.164109468816, 529.955758047646, 518.849661468345, 515.44145715218, 527.103965590585, 534.402650140455, 528.80305569554, 521.803295643175, 485.118684599947, 492.180361615378, 516.009313772318, 525.303470358197, 494.696227533898, 507.710007404239, 510.610352908352, 529.264769725688, 524.048889131598, 513.441797554127, 508.125764783874, 532.289462568757, 502.173796245589, 490.469175934072, 529.837417637041, 517.70843607714, 491.006066528377, 534.071171339273, 522.187482974376, 527.542251548111, 526.404318724033, 569.299540886969, 503.0547450966, 513.247845583621, 514.343707857753, 500.876846879172, 522.535898170679, 529.867216150802, 513.015820435457, 514.829426432025, 512.859790611491, 500.284685190359, 518.569866487076, 532.988282388144, 515.195370499747, 507.899025966489, 499.469568478298, 528.715674044947, 528.380699415407, 538.546520597619, 525.034162839857, 534.854080618693, 502.36887262722, 527.531550300268, 526.726130347477, 499.971259217476, 522.808851720495, 513.332530542634, 520.567153869368, 522.209375324634, 503.604876065894, 526.595714796235, 515.546428274195, 530.285742565721, 548.237317478019, 538.196646218078, 532.451962825902, 504.616940255886, 496.621812063069, 541.736727185857, 510.4678031298, 504.174118555274, 522.089955392085, 558.040222397898, 509.6755440132, 493.428442061625, 545.855604801391, 495.349897355501, 493.823832699752, 520.29335390416, 517.146157441594, 525.486841340835, 501.949368422205, 538.437610726085, 545.450208732081, 541.311923560278, 557.170247932559, 504.754664301997, 529.450553742196, 507.655254912636, 508.139732425278, 526.604798937262, 515.323827433102, 529.667970526716, 522.023552185724, 496.857432161608, 516.03194445284, 512.847430288307, 539.481210233995, 513.083782614866, 514.002398433756, 509.959832632048, 526.387168874802, 538.567811571166, 545.719860657953, 525.059031807961, 518.000748247692, 544.751048495047, 552.740883166168, 543.048380659422, 503.808446862185, 512.220359271889, 514.454382534667, 508.703566551131, 534.46397256484, 525.868634978034, 530.814527110503, 518.669217897608, 566.711389698701, 509.514314187564, 528.631876988761, 523.195912096134, 535.769955056262, 492.143215823687, 504.009824172737, 538.033075012611, 516.148286529961, 540.346502290409, 475.002685518967, 517.791734020439, 538.594109152235, 509.508647483495, 506.103065413744, 528.589375015124, 512.033232668647, 530.596947228822, 502.963084187989, 516.122735712867, 511.545933377841, 550.80858279388, 530.912700258144, 519.881380195844, 518.221406437853, 518.423061072941, 549.027424763869, 505.614319773711, 549.781991917926, 517.127031578774, 489.024006574651, 547.468865924231, 480.946853753776, 505.748499912409, 522.652403943054, 517.689297905133, 515.159470586867, 510.091779489803, 532.974991978844, 517.736707294448, 530.794395989665, 514.1573986651, 541.748923464274, 527.170337193953, 547.519641805018, 517.671132484032, 510.466922595615, 531.720474738231, 545.631920340291, 506.559876583055, 523.348660748722, 493.960619052261, 519.726220616091, 499.230310613841, 543.450539362861, 518.095523723738, 520.650242523177, 562.573392617059, 537.268862100443, 544.834470422394, 531.312630956492, 513.697797341501, 551.17420705385, 531.255312516656, 495.37577512304, 529.318446588507, 527.212026099546, 525.033900925315, 525.97983050081, 530.747205796215, 505.292778105765, 497.626653515616, 529.500142959301, 505.768769960359, 497.311524179632, 536.5149574827, 538.674528688223, 516.877090649014, 553.208161048366, 535.818814075071, 489.754362977281, 526.128079920717, 512.491022244972, 524.941915277879, 510.396230393043, 527.579708618768, 552.933006835868, 523.308221886951, 529.434649257154, 536.255717346876, 531.885350440035, 515.298330713233, 543.576020669199, 531.92296280482, 534.57643743243, 533.077295138893, 548.177852576042, 528.430242063511, 520.355438495602, 538.891943266441, 506.690906420747, 522.334305261075, 503.147026146266, 494.205730373049, 527.916628861511, 536.699826512659, 524.504447976999, 506.615369343382, 517.368021580059, 515.925684002935, 501.480615947256, 513.399644286292, 511.938000774186, 501.473076547615, 516.38526483423, 511.675574864452, 533.327410794756, 514.665129454225, 559.227781152097, 521.29952602719, 525.947734618078, 508.425649983408, 494.636234106035, 546.382780023617, 500.551173970442, 534.713700134498, 530.550171899117, 528.798024247154, 506.31315088897, 511.922787799804, 541.933487546187, 496.007915187845, 507.990852268064, 499.608021040106, 545.401887955708, 544.582473063508, 521.219831958147, 532.365952054056, 497.240419402294, 502.558642033658, 521.883134249071, 547.02210350561, 512.162644904626, 540.79093866954, 512.238457513222, 497.883176598612, 548.625772818404, 536.589718114785, 517.029684273541, 514.216853581246, 508.052992387413, 547.680516552247, 522.631426618972, 491.994984958092, 534.936421687559, 537.427495095286, 514.67734773505, 525.203035453558, 568.776864204639, 525.614776133098, 523.646486952707, 554.780705106884, 513.434115338235, 502.643034359491, 548.585441509496, 525.157592762601, 511.711238358394, 524.309536052761, 539.673104193251, 527.357603289715, 550.545437653872, 541.298432612544, 535.424898949161, 538.492524217125, 548.578858024468, 537.200267727252, 514.206725791491, 504.064616458485, 517.258806270887, 496.694777193485, 535.063032841212, 513.998710697355, 526.808853282895, 515.703164874123, 530.240958651673, 526.230583787067, 492.456071566302, 529.846246810173, 555.365038697372, 575.95190693648, 508.450653377217, 528.634344935815, 536.014348224768, 518.580477476173, 536.107924461343, 507.815811808672, 536.683852564161, 537.292928139996, 556.074355836022, 504.411754020668, 531.00822792591, 487.405715815202, 513.504787793752, 539.136431063917, 539.522418675396, 514.345785737152, 520.465175192169, 516.194088455545, 537.845404524324, 513.511588423893, 535.733272145203, 506.879429120494, 524.562428698907, 506.731869067349, 510.594559275333, 536.134298688291, 553.868172101785, 511.454372575261, 532.997414231032, 518.25306861777, 509.263047251164, 538.496660893011, 540.483663158369, 508.561735705132, 517.109827105647, 521.541204782456, 537.208137803466, 544.952614037145, 493.953338096207, 504.20018416537, 506.07707326223, 529.214753584627, 552.772751295842, 560.711544593077, 517.618408360548, 524.217210894858, 544.358522822811, 528.789032493007, 537.514375737745, 502.136972011119, 531.225349192855, 516.953099973779, 530.737761119811, 488.957921412187, 544.889513471284, 512.863608947871, 520.408539612175, 512.085374282553, 567.246538584463, 529.19559945679, 569.855766410886, 521.951080762512, 536.296893490993, 517.378822514398, 542.324767809342, 530.139076091231, 476.409885338466, 524.338107536531, 496.305742425601, 508.937119459296, 515.061090473995, 539.32726136851, 528.596996631175, 537.138869700958, 544.202382531886, 514.985335633895, 510.630302634257, 517.995923679809, 552.179038911529, 497.823784996854, 494.613979995592, 514.37902850912, 528.163208776886, 538.663437210135, 557.092495424383, 521.78975990031, 523.403682096295, 514.249262298073, 537.738358975058, 509.341881335955, 535.379140582372, 546.521835697182, 558.006176621595, 519.371442147028, 525.314916503687, 535.610121142948, 535.36446609554, 551.206190485149, 533.49169810937, 521.494181770341, 575.451674357469, 510.373180738563, 522.486043184621, 549.562832717413, 519.787494595611, 526.968301474345, 534.357396452801, 503.567743961195, 502.834366243283, 508.538717683152, 479.077513433046, 542.592816688399, 523.900266905335, 539.701094302085, 492.657429029054, 513.458338540939, 521.512776764053, 521.143221447359, 496.737879763748, 522.551383391185, 575.574389348739, 500.440350775741, 504.452135503465, 543.655960193354, 529.675937515849, 527.381275586129, 520.752319316261, 528.350266455367, 534.305376191649, 502.896349997694, 523.565718281292, 501.197504846789, 543.821097967517, 519.085754503931, 535.590691124554, 492.575363959091, 531.998645004981, 493.570565084525, 529.012372312716, 502.178564043632, 504.425461659743, 541.567486232312, 533.960001195704, 529.567357511961, 515.464715647417, 537.031445903652, 541.157580045107, 497.038760749228, 509.127806241792, 539.247533113401, 521.32374458358, 548.388310943817, 525.102938827299, 554.182405974796, 545.717665758783, 530.356363515219, 499.917427334243, 532.957802515685, 493.800040179859, 512.423767458912, 487.426295082611, 568.384521080686, 515.540472917059, 516.805189799551, 500.722947785257, 538.303848011214, 519.373747707957, 514.535199465326, 516.420816414862, 529.327272582889, 514.017927406229, 556.0070106646, 543.184825907242, 529.355236507092, 521.68766572725, 533.889924105186, 534.773141869005, 560.506462267187, 536.087195180474, 537.126445524555, 524.287068727763, 530.239914134141, 548.312392850863, 516.85972032543, 531.235033160342, 507.822753115045, 530.298281436554, 523.37299757283, 523.854868682985, 517.375447790565, 536.496654646526, 498.550030180489, 499.779941789148, 532.450351568444, 544.834287792614, 524.146799045344, 519.34740399403, 540.500938094634, 537.307444592145, 534.579977147104, 556.470881035665, 509.086000186727, 532.135410032934, 508.250975709489, 490.713348564549, 503.422378549964, 513.741545142444, 512.820178170848, 537.627594491539, 506.908652369257, 522.341838892579, 505.590523813153, 523.040863465726, 493.077724097722, 528.133214414332, 526.600551548276, 502.66788208356, 510.139042633384, 530.727799751776, 528.959763594729, 550.164132705005, 563.021326906296, 534.614499653713, 513.286066182885, 518.913779565638, 499.824224146128, 535.160629723794, 538.749528143246, 534.278646194552, 520.685463418727, 504.768203162597, 504.148252288683, 528.003283534602, 502.414477956736, 533.412769291906, 530.333353393918, 503.569730656487, 518.081890274426, 532.134849326975, 504.636509990433, 554.200594251889, 510.188690988178, 525.289069572377, 535.156611068187, 520.023014758941, 514.372798056332, 534.111706708961, 517.164948184764, 521.611427212924, 521.756620283048, 525.119912004596, 559.48599657004, 516.568493468063, 528.251731439038, 538.962188416089, 517.493737142037, 522.821605703059, 522.270603703662, 470.394875502877, 521.894655481215, 519.997784187807, 498.571394100438, 501.891639654018, 523.54853867943, 539.019300402827, 508.45443184102, 504.596167808031, 530.246074735565, 517.253973771719, 527.080263208847, 537.328041451969, 527.696115199776, 523.764638190454, 533.865038818335, 529.740815907116, 524.335765798514, 551.694111149034, 529.021352516676, 527.476336897909, 534.522771236326, 510.699561085367, 523.747443853883, 568.133470995261, 511.412242731631, 557.370280102832, 515.282919675275, 518.851578026227, 514.111901630832, 518.208615237241, 546.750150964115, 543.225099894162, 527.020708203387, 527.648011402094, 492.327348885725, 526.584271551484, 535.298246332092, 525.07872439152, 541.812425712478, 519.600744498427, 567.684566835882, 508.639026743648, 517.504853130604, 529.22427272033, 516.976314076971, 507.827449948523, 548.206282006419, 532.833646905873, 482.792335054784, 537.267446315508, 519.681884305275, 524.692862115412, 535.586923822814, 529.568981316679, 528.567689336355, 527.974676125604, 558.4909374905, 514.845675785969, 533.34585723669, 544.437085841226, 524.382123490639, 492.628404020342, 543.216864272924, 503.182598238556, 552.224004648948, 505.487031232723, 516.029171808815, 525.855118786191, 528.750361231952, 530.213540692876, 521.562425673166, 533.785723021493, 523.889806843449, 499.801675717119, 512.932588232537, 524.625403303989, 541.755663092007, 506.558587737971, 507.990802446485, 529.073093386595, 513.725397051384, 553.000745528585, 486.978521759854, 533.385570033088, 539.636055657129, 531.059571414364, 561.390407500032, 507.252901853992, 516.556171047905, 546.509722416608, 527.168098843407, 528.038581724422, 511.780174010493, 496.211998777329, 532.562084946524, 550.154516818292, 505.928497367643, 534.29872385002, 529.80739173671, 552.687999865054, 504.845041880999, 518.656686578218, 529.128633311853, 529.593501884652, 529.897681951914, 534.991139282563, 517.464531015354, 520.327825578159, 534.685053891565, 516.62384517525, 543.595073031829, 521.096271649679, 508.39868181199, 532.837500967476, 523.852071737992, 544.455447748584, 517.477143985794, 517.014315594728, 500.420424746634, 557.519466955134, 521.883177718538, 534.770573389646, 504.76527594319, 522.986190901704, 518.614077487766, 504.50474364827, 535.851816996101, 498.501644825004, 511.405849902722, 523.128981077185, 521.805608595566, 530.720096812994, 557.158508332254, 520.98328610191, 534.420668110697, 516.541054636181],[347.332788410692, 322.401448211889, 369.534285289155, 325.982133331836, 352.968411482989, 356.897966348022, 369.373103488763, 315.207497260323, 350.618320806463, 348.468136295166, 335.554825250717, 333.69766031569, 320.052903884781, 366.149583654774, 349.756285612775, 328.365232590815, 326.529429840238, 310.11101192025, 361.63117081678, 352.587410155993, 364.923285199334, 350.296551269744, 341.189867516877, 329.813602059959, 376.718076249553, 322.179987525171, 366.055967655127, 343.320537293998, 363.056161557748, 357.79244784552, 353.65216035234, 352.813409291426, 343.535722088874, 339.59294512066, 324.157862663486, 318.441790322068, 362.048427922036, 360.394507091153, 351.487727343822, 352.034854500875, 349.276878138384, 327.576039269116, 364.935056666836, 314.857276351804, 340.177435706757, 332.689277228653, 333.648512675324, 371.181556284606, 345.056422222629, 370.355027675216, 333.398621630363, 377.286992397482, 363.827220650716, 340.144701101559, 356.095304218714, 347.080473303778, 369.738566014359, 336.425093013395, 340.537595207266, 356.613442225852, 322.653880184247, 311.543876539109, 315.281136483858, 318.954827415008, 342.10482157717, 356.791738413039, 339.85525991261, 306.082437828497, 337.030256083026, 373.054976317153, 390.320648810471, 340.923072049522, 338.252152335444, 320.339532605202, 344.854577684878, 321.425499375926, 317.578996943189, 332.66687371529, 363.65685734084, 350.457047618766, 351.558855105963, 366.145027321545, 352.39841116138, 350.303640628836, 340.051394987896, 343.076191895409, 366.212384089547, 339.575336297707, 392.067837970231, 323.694936515927, 370.694117087676, 352.315968811887, 340.172969185371, 348.166292286979, 353.97050881064, 358.605714629471, 335.558045971323, 331.18869972732, 327.502032904559, 325.164514165883, 325.659256321736, 331.864959556495, 343.944888703479, 351.687875942378, 321.710130518498, 342.444712024058, 329.188647626731, 350.9479211035, 361.822246008986, 382.48157210954, 352.94196067125, 326.510287353607, 321.782207138935, 340.591098294394, 322.547905872445, 401.281821734967, 354.822501703414, 324.461027224364, 359.098954301119, 359.623898612683, 354.270190723481, 351.472271428432, 343.753408096277, 326.561108281083, 357.62922704457, 379.567697400764, 323.598428381669, 335.65776213475, 322.229155222282, 364.027208094329, 323.576263555582, 317.139962603217, 342.114142857998, 340.157273686819, 362.645726355067, 343.287226320107, 349.109065810239, 313.298810269295, 349.621557583813, 353.277970576013, 360.581310316455, 315.300100426566, 331.586959517801, 351.690014168214, 334.708101060982, 341.917208705039, 361.573379304919, 335.102600694992, 348.834033363623, 317.368436308927, 336.632611517164, 340.543854185767, 338.405136439608, 359.082810416964, 384.9027565646, 369.868731129527, 324.131883415938, 331.713620861726, 331.231620735957, 370.204450201857, 376.119451987771, 379.58569217851, 336.158333269425, 359.204493461686, 353.754729863394, 343.735435482991, 327.974926253114, 323.562306419596, 334.411650055697, 345.562565521443, 353.002165079606, 326.031697560639, 330.375798781438, 324.734936853119, 320.817569743128, 361.663902897114, 344.160348539526, 331.415927569314, 327.651618515807, 350.12171407245, 380.504051852905, 326.150579140435, 326.698341462719, 334.494455490802, 319.058342763984, 330.237019541258, 324.538642831776, 358.831619261282, 377.104739311509, 342.005535462904, 346.734517776247, 328.087796237413, 346.383876137692, 353.174925579996, 329.469599401737, 333.361436599866, 333.289322063871, 339.197539965072, 339.047159284812, 344.470114162381, 327.829101902622, 343.344194176549, 333.633602701802, 323.587634706148, 364.931452909965, 330.477040884679, 345.599132333662, 350.207295857605, 335.856102775714, 345.84435668341, 360.004197394088, 348.010051542578, 369.230556891075, 332.501087856264, 347.414316954855, 336.11552629495, 364.026466335954, 348.31269037922, 337.823647958501, 351.233848210983, 348.671258332754, 355.495282867725, 317.231551675176, 314.919329686102, 307.62894133763, 400.033129540617, 372.481974470966, 338.213647882303, 328.208910664111, 372.713432935504, 338.223378560176, 339.155943345146, 349.283383013535, 343.365962424115, 359.759919105265, 320.836987211114, 327.22661577718, 354.315768265715, 375.260415363837, 344.824226445432, 322.462461170248, 347.083465899155, 349.826183395546, 333.160694207833, 326.688106715901, 364.595482536774, 358.537972588968, 359.211037098965, 347.583791966075, 327.68325452706, 333.403135826932, 317.631443548172, 333.334997510906, 324.369571592925, 376.106599155897, 327.638159209081, 346.072843027913, 347.347216996886, 329.517650851485, 327.930934341141, 347.404373102633, 344.365633954035, 354.849842126739, 322.964868031108, 328.507623715117, 359.162790038807, 333.354965458713, 327.519105174089, 348.014130079869, 344.484152693694, 344.35002540206, 338.482791064477, 351.560156338862, 353.225736080009, 350.018159086386, 346.455256133716, 333.281134138541, 325.782455469086, 351.890205760593, 343.235914081866, 358.764623380574, 339.466263495565, 336.17766387741, 359.501240694901, 356.520022804154, 366.328464797229, 352.09669873111, 362.605848796619, 349.72538916465, 329.170082793587, 341.726288051334, 339.656344542232, 322.868759957322, 342.082481785063, 336.807973184193, 326.205695228983, 343.413233463839, 323.848319324669, 325.535446807884, 340.491820088923, 323.555261923804, 318.086276722476, 333.786361601546, 338.567152322185, 352.722926102287, 342.476205448082, 318.511076882759, 328.222626559852, 312.03997624271, 359.31471242378, 344.146955460976, 329.881384114018, 312.075595435582, 351.180199546156, 328.803044303228, 326.505600702087, 329.330154091539, 343.206816284709, 336.897909863672, 309.686212919462, 340.477464548567, 348.499620330913, 352.65818810549, 365.067308968696, 341.790801870006, 347.390876816742, 358.724154678897, 312.058406336509, 362.620045912571, 344.502147221879, 331.238250873058, 332.104348111628, 344.121375204819, 370.474370167884, 343.468802431943, 336.528374625751, 340.050753299869, 332.672570751796, 328.036543246618, 354.881302596881, 326.648404057268, 333.639681207319, 352.150455046845, 343.089280232267, 337.953782855837, 346.697671979001, 327.892900642675, 343.803087294349, 354.678917238714, 330.0792759132, 329.756357437689, 361.506783938136, 339.464753248748, 357.003773055036, 351.159082160931, 338.566002732228, 316.707458102519, 378.12011335899, 343.698864968542, 318.359243073536, 320.175927520514, 351.482505463222, 338.245871767597, 343.532436078033, 341.976047986927, 346.295091027319, 328.089741019308, 361.488503079659, 379.12519282835, 352.377590554949, 323.949151795354, 337.728683364287, 365.01540282657, 350.345693949996, 361.461560690439, 367.093513454097, 341.712791069923, 358.183069590648, 331.245360784393, 358.669254046831, 323.088328853453, 342.6560362071, 356.523204676868, 324.102902919984, 292.767549979367, 353.262980996154, 319.124317168701, 365.416154710963, 348.38810943655, 341.037364000281, 361.669606707414, 357.871500236367, 334.190362389466, 334.055020001704, 369.307718811073, 351.187794358069, 347.080549827457, 328.58770429333, 353.880102820249, 363.169327948832, 318.551446571442, 366.846295909071, 317.92905504514, 335.691986024685, 333.198611582558, 346.70120382545, 346.758139656443, 324.257685793932, 337.259941949947, 358.663124642629, 365.159091361649, 360.477708079719, 324.950970838177, 336.291483289339, 366.867974278742, 373.175860246125, 322.48264219002, 347.115775348126, 345.132486047397, 361.059482466035, 333.030262302369, 367.190612033984, 332.014218317436, 327.728483509796, 373.249252545207, 326.244011769715, 363.779485081332, 361.267456811589, 358.145346874846, 342.965744064665, 348.63203368537, 350.399910114686, 336.215745594139, 338.80798113417, 317.021559029957, 340.261674149122, 364.72549960393, 307.752825425644, 337.036171536818, 343.921962112971, 331.351132730108, 372.379878592405, 368.020708848176, 350.902728670255, 360.024813339381, 344.331054114301, 363.229654326404, 353.206969116978, 356.276832781082, 325.76292514682, 334.10248694831, 366.950291440686, 345.9470802663, 348.270101792364, 336.333182671848, 364.589604394731, 359.722086691832, 320.267761598943, 350.31165493302, 333.706074428767, 370.386404808875, 331.550436255215, 345.907355258252, 347.031712637795, 373.366917054845, 347.008994729323, 331.944919414339, 336.598456260355, 340.98920398316, 324.92635610297, 361.333988740461, 363.628957478844, 369.47589110444, 359.169150206053, 340.569020708584, 315.963414631054, 331.994960135578, 347.20629689624, 369.343763736886, 311.681590356169, 338.148763518997, 342.827859059816, 355.045818632317, 363.059411421116, 346.372278536334, 338.054666107384, 334.757925971829, 351.696772402842, 356.236552574494, 306.662379215033, 333.117992185093, 312.788090861306, 336.820749883864, 346.183953692354, 369.942388993228, 368.634720658071, 360.229260402765, 330.025114814966, 325.333085958537, 350.033853458538, 334.458240283871, 336.081093782434, 317.795080558672, 335.81152535563, 336.510782155689, 369.783630133573, 367.668992180404, 359.743641514142, 309.644248802446, 366.416098127325, 358.781808022009, 336.865947033089, 328.263874002333, 355.635251542101, 354.319800418262, 341.238239447656, 318.947942302477, 354.302728292473, 340.951751019815, 337.806188640949, 348.203214014861, 344.167123188497, 362.414404912758, 348.108155076616, 337.244651134927, 348.113505216768, 332.836346972502, 328.047341886617, 341.291717872516, 336.067469069017, 325.87974499405, 331.775048399844, 358.029181051783, 340.221315932918, 331.199728284729, 333.097972981208, 342.792283154895, 319.313991804704, 322.165819274575, 324.54519970246, 365.140881075966, 366.368535851012, 355.238727416776, 367.077225841088, 351.055133505931, 366.87629644464, 325.908779526557, 319.394020489255, 354.762768561437, 352.789431314169, 338.459563990688, 331.882446486089, 328.982475165989, 325.035018968337, 325.899937507546, 323.649299021371, 339.098545184528, 333.043973584261, 333.897222634524, 329.696077625937, 381.28300232643, 374.508549227267, 337.465361391725, 355.438134774723, 354.048550199245, 359.080289492594, 347.126565222661, 332.13878940674, 346.194971786258, 332.463698751575, 340.278784778758, 372.985443906427, 343.546511685003, 355.851444685208, 343.002916609434, 352.923669338214, 356.975730989751, 336.994494073252, 326.88610595113, 367.141217233085, 334.688943167075, 355.632981996787, 352.862508615385, 324.409028856038, 330.938461994629, 342.243651749835, 317.759663578266, 340.328778952661, 365.041502712613, 369.774720324726, 356.525247726018, 334.057160732239, 333.741325178294, 352.570099239631, 319.980624170026, 318.689496220041, 319.117143006279, 376.460618641292, 347.295408595781, 354.067739375669, 329.815158448715, 363.126175896626, 357.418879752559, 310.794497684433, 332.740939453216, 319.557592943841, 348.502382795114, 321.275245481425, 334.063673978116, 348.672137590032, 339.570737672615, 315.23223439779, 324.980837458918, 320.657091323515, 339.115291738084, 362.631815128211, 349.876701474201, 358.833826568622, 323.959395652668, 324.976276508611, 338.073887277623, 386.773481742543, 369.255137335992, 369.596901542336, 310.595219509053, 342.686630478912, 352.215380679761, 324.115511627924, 332.569092731345, 356.968945260262, 337.891594282542, 337.144095906293, 356.214656682852, 348.024166150917, 358.747057202669, 343.063638279236, 355.408255562009, 316.053020139323, 339.128098302883, 347.676644598549, 345.200232426253, 330.977703339078, 339.500133434391, 380.914131815297, 342.767684487488, 338.195982113557, 355.626655713964, 307.543609691897, 356.441402139282, 342.446891218696, 329.243859162951, 323.83003710234, 353.072363245213, 360.039903093745, 310.755248792823, 326.816848501442, 340.496258987848, 368.967725367518, 342.978047560436, 299.89081902648, 366.310863508961, 329.718837907163, 363.094141143795, 342.841936167429, 343.635869201841, 318.508608661873, 322.558976374243, 318.311898374174, 337.731795291914, 348.907416945387, 365.909540910483, 356.119781141759, 367.686003864581, 371.292494433356, 355.867080542785, 328.605196232882, 336.537576804347, 372.738972671746, 334.521313718789, 364.301480349009, 350.954294175625, 344.669998394647, 332.069614868413, 355.303673085572, 344.637445142157, 353.469692378894, 331.98587283431, 357.407493000692, 391.995256317106, 340.003123980077, 286.59237617735, 326.543160946671, 368.782156189604, 356.724205388733, 355.856012683231, 330.762211349359, 356.977246535163, 332.906239082455, 329.283591046437, 301.785185486843, 328.737847495576, 341.473646705075, 361.731950286001, 359.05174110243, 362.80964979184, 315.798524437287, 356.048347074708, 353.464026264171, 343.585939230702, 312.845752367547, 349.997520563388, 327.984531213616, 348.17618077399, 335.01250903995, 359.287096524238, 352.263625906399, 362.206839694916, 319.44712069404, 345.555217817472, 373.729778116175, 325.105739508581, 363.868216987336, 350.240679177285, 343.943552585228, 355.016158695171, 351.718774604751, 339.343604464062, 348.35741618371, 354.766138376653, 340.772832997257, 326.653937217122, 316.920204529377, 361.461126293295, 352.299979600162, 354.800496748881, 324.033421816934, 335.019463835504, 357.257418934337, 376.004743146464, 387.34854654541, 349.650061880731, 308.520850984095, 358.054279754161, 304.051228006298, 353.143959000273, 366.063942200011, 358.75098070154, 347.096546627563, 400.858190248827, 344.37710367515, 306.007844630728, 301.807353701029, 361.310066287853, 326.426870184826, 362.709630166033, 353.243162452399, 317.883207377655, 350.355326975545, 347.738715777976, 340.090903798819, 343.728264005276, 359.298779323249, 337.940661533073, 354.751162940304, 325.151112475182, 381.295515046217, 339.652149109997, 364.520647872369, 334.459326284168, 317.225834506247, 374.855099217448, 343.812364438694, 345.402254807558, 353.867447401673, 334.400625909658, 350.895380986852, 361.688506517129, 358.080928060869, 337.226838840992, 349.325048665651, 349.555027325041, 343.519145259947, 334.313522489413, 363.549176504657, 315.748103723533, 325.325270117957, 368.468446692835, 322.578789322414, 342.418805107256, 346.256226271574, 345.685679863504, 340.230850065505, 349.911397581394, 348.554799762748, 334.316618404458, 359.071046882953, 327.359123099807, 326.171190904328, 339.339832126667, 356.58601335538, 335.902939716017, 347.017340218569, 359.312528452309, 357.517990644238, 344.30126104963, 341.489372350548, 341.034815149262, 369.532004789909, 321.115704096781, 358.3066473668, 341.704065229372, 315.795473309835, 300.337200035064, 330.933849912636, 359.629483702302, 350.169187789105, 343.350444326144, 375.20832685103, 314.031022228892, 337.650302963983, 346.818153566777, 331.503733136958, 350.786420657485, 333.712210663782, 344.716720976725, 357.153973418744, 352.850860837126, 328.667604625105, 326.924449968706, 368.101732201515, 344.289004926836, 372.470777859995, 305.852572932731, 343.182334329593, 324.635952438874, 333.175204353156, 348.767292550716, 328.19849923832, 366.944065737206, 323.290990052593, 359.265685594027, 333.262135588954, 328.130934669226, 375.830123591694, 365.60349010586, 320.499115041884, 338.44567561581, 323.557659975907, 384.032361650368, 336.226891237986, 324.458205831096, 352.343784125019, 334.989741013187, 345.25345262248, 311.290656536739, 360.242454679843, 342.250964673734, 309.138106365434, 344.105257726449, 332.892614476278, 312.67856955154, 333.161094137246, 364.29712820503, 331.778820607621, 351.034033315324, 351.757754399417, 321.775673852132, 336.737992512891, 340.265569135327, 349.755975029876, 326.724326719702, 332.18134360638, 318.450849102864, 351.107764120707, 319.607369259149, 313.872417541977, 363.695985972159, 346.998289559167, 336.180239098938, 319.690934151223, 349.661992562609, 347.45880090529, 330.070511858078, 353.701886948825, 305.856949203858, 337.570013627745, 327.289601041078, 356.467135141258, 373.316523484698, 359.2346320568, 352.901351564424, 346.761900364987, 329.129522059912, 327.481708627398, 341.120883362621, 328.930819376964, 330.572055654647, 331.290679790822, 335.177934496205, 363.304645147379, 338.299206363645, 346.941229806995, 361.123510665038, 337.594572707702, 317.685267160307, 351.583771398869, 350.772558142549, 345.308288319475, 354.153520300637, 329.116801484932, 331.891177652625, 352.280298190905, 345.910681413426, 332.845741893901, 311.397340252419, 350.889807529503, 360.987040335104, 317.09107366759, 349.864431108666, 333.370797777964, 344.141544260288, 338.381495142971, 338.252481902582, 349.859005815929, 376.518770439957, 369.076347158761, 327.956075679199, 347.629508724305, 353.064834968872, 343.30452499102, 351.832544206526, 355.396232453127, 348.225971828659, 337.960501131082, 364.994943151817, 338.499393389969, 334.084279283106, 334.333044619006, 343.724161729035, 327.813332445049, 373.419712773263, 339.832616680743, 310.928410466208, 324.345481336792, 339.781318877248, 365.44433062987, 344.419291645547, 360.400410955074, 343.339329004756, 322.204304224455, 318.301252986163, 342.913219207022, 326.739557183943, 327.733278821251, 341.944228148819, 334.292641553645, 353.301154604484, 318.195995812628, 324.803727267691, 350.193161496183, 359.404031492662, 359.745566237211, 336.149561884608, 332.171107109221, 373.073272729083, 346.551068084523, 305.072347661933, 358.153673815685, 339.121684310841, 338.280941606254, 308.313638743092, 339.749620530915, 341.57556149071, 358.986673657466, 345.975952733277, 346.802736903669, 356.273967316481, 364.453583328666, 341.935568082319, 320.380610940162, 362.722058584011, 344.62869155997, 321.838608728223, 322.096750576456, 331.630714383647, 378.03011230171, 337.067372975027, 331.81934392328, 357.970021575663, 343.772103836384, 369.134903124264, 353.799440701766, 329.326949744098, 361.011045007014, 360.00415756467, 354.056080915868, 328.511909853932, 327.313456250057, 347.242183284943, 326.960108438833, 307.431565040607, 323.39920517779, 329.357032335033, 351.517916790506, 349.830335376369, 325.272562692139, 356.355405649338, 370.709023082441, 326.152869154871, 335.342380252109, 321.519240429378, 325.615594955762, 378.058121860076, 374.71875729635, 339.930684996571, 332.180083871894, 339.466075024187, 365.156797897999, 352.622191236288, 324.391664720682, 341.521932078286, 343.214914990323, 343.43535418631, 329.590935992851, 344.433182959583, 352.353408332158, 354.495063435813, 343.034491935838, 323.974531819835, 360.397360538581, 359.286202201674, 372.77166094828, 327.419002705765, 335.469781821803, 346.03845830002, 322.95412111287, 349.375468281279, 341.370854139933, 353.698394485604, 329.82646417414, 345.494783964006, 336.978587112911, 371.011430713112, 335.523770463369, 345.094401140631, 340.331332035825, 366.475644358585, 314.889859351667, 361.901281930517, 359.560570049615, 349.419128559437, 324.535245634361, 350.791754180037, 367.725325085231, 340.357436268499, 373.324473635804, 326.610721958329, 343.044224150773, 330.929512005354, 318.869893142516, 325.984505459626, 335.079583924704, 314.590794345383, 360.663780850351, 359.910622128208, 360.655096896095, 334.837389991799, 345.013977621843, 343.576166907613, 326.590142237061, 339.410375049125, 366.227577006587, 378.873894931628, 342.461165277242, 376.203749411491, 347.988577789877, 342.958411374677, 365.222772009472, 313.7853829278, 328.801707777856, 327.764639805514, 305.858215490898, 356.344482753882, 344.303802520784, 345.184909056133, 325.076075985952, 354.628248961413, 329.397560605118, 364.708893377539, 351.417620933509, 362.649967025977, 319.66395444143, 334.73840737408, 347.634727592784, 346.449177365749, 344.33229402187, 316.441548508608, 333.537573389652, 357.040242591403, 341.597935342133, 378.389455028023, 342.070008164593, 334.69500108212, 348.760036158473, 358.45846577878, 328.014452525628, 341.389819072657, 348.266417897613, 300.198867683529, 351.741451932041, 355.450146128477, 350.123677813229, 351.120946156308, 285.870178922476, 303.851898990795, 322.724196850507, 328.424481208277, 363.835419954834, 366.607987635701, 314.634416019687, 354.338436576699, 350.661803832689, 344.829906412419, 310.14157344941, 340.341459310324, 338.563198001855, 332.260863496804, 331.412388070664, 349.864012591723, 337.808843229194, 355.07908203998, 344.397196638923, 348.446533896053, 341.368091998002, 353.615391143488, 365.942740483948, 341.771555090867, 369.131880858089, 337.771157569189, 338.180831581517, 368.513718925039, 334.643300838985, 355.160398323467, 319.821526147414, 353.766262130027, 360.593173791578, 384.415209080718, 338.387388964756, 354.813001268449, 335.595332589653, 350.424978720814, 342.834606822865, 343.547691446576, 374.627592993389, 328.642825396696, 347.616481695224, 310.892324110801, 360.352775226933, 356.993504832351, 378.999419729359, 336.370015664322, 326.080376483765, 331.161587291258, 348.212558214032, 322.303299400551, 370.622096529677, 341.642001110701, 347.56033355846, 359.775370706971, 354.182212661812, 352.303002092326, 329.816185422675, 334.269989409402, 341.458348092324, 324.762435367263, 355.864463094793, 381.839332619484, 316.85665330343, 327.760295675168, 349.896815725208, 368.02199768663, 373.79797198475, 356.176481417233, 295.003464376324, 350.838361182725, 366.180800535351, 374.015050708122, 354.268816240525, 354.333939268136, 331.584799833922, 356.106471821737, 337.238917782921, 339.925977807154, 336.135162628535, 327.061527752701, 357.878484681783, 357.376019151171, 344.384919098626, 335.911471400448, 344.660022325678, 398.248527656342, 333.604453165558, 345.628141798237, 348.99921399348, 340.416887444239, 362.559708222056, 340.461772276219, 365.170607982387, 355.781201480667, 325.166754588795, 333.689811186808, 366.317554824738, 359.452545781531, 360.777056083652, 337.116036540782, 340.690818156627, 334.513385477667, 340.202884669624, 350.753457799405, 340.838499770901, 341.225000565235, 334.242833042393, 345.56462224751, 320.111116200516, 335.416622024236, 347.619828872025, 339.396676227571, 357.998442784206, 347.695716108214, 293.499724483938, 337.356280764159, 359.033294647243, 333.061413200636, 360.482623329154, 340.006366314571, 344.918107482044, 344.345811638698, 341.811650309259, 338.333010958342, 326.001095256971, 380.29314226117, 343.268700776831, 338.152631366178, 340.865058130091, 314.682464063281, 327.409644321458, 369.182488226488, 319.802219863445, 331.674018394, 356.670292253401, 352.358536649742, 361.490039207652, 333.039470108615, 340.969636851003, 328.532557882602, 365.470390481189, 339.091336777011, 349.054764997866, 329.270034478615, 382.166516662845, 332.700444336211, 355.536326819485, 342.336234714284, 355.110615267946, 336.179155559111, 352.352467427982, 335.075699594576, 359.612103008971, 341.550636302256, 337.428726741827, 363.258025844837, 324.465257635008, 303.783010507212, 321.297215524771, 323.468598501608, 358.003287320784, 347.079643238464, 341.087939847965, 357.542061455797, 341.546634519501, 359.268360194533, 350.329013375577, 360.469260735823, 407.430322649757, 331.321306149297, 334.803939535861, 346.369612960263, 374.20057131117, 311.063099866032, 355.280978402444, 371.794148703083, 349.930116826596, 322.282963677968, 316.149278612881, 361.344282272864, 330.542808651491, 318.699269073631, 319.328451129351, 314.078204008401, 331.654694650661, 357.436945513684, 294.545124487167, 330.329221158273, 352.348586978426, 313.640256112492, 334.541703647624, 333.794108750496, 381.705987774801, 369.694505251605, 330.339281091915, 366.406269795071, 339.69026927344, 373.53213324495, 351.75357802271, 339.473632738666, 365.121459402744, 355.973251236473, 366.326702603133, 355.37684126883, 348.848269692394, 305.549632713819, 346.500710895474, 352.748873221688, 362.357607700005, 358.152198655921, 314.404613468572, 321.021023142361, 337.578051126321, 348.887847407164, 347.775195541038, 359.378104865685, 354.441627012231, 327.585423374522, 320.10520374204, 318.921185013429, 324.463847596886, 357.908815110348, 340.23292176555, 367.445163752743, 333.147198633628, 335.669004508737, 343.81306964439, 344.311784221257, 350.17410040128, 332.726644003996, 335.051317942704, 350.372129803685, 356.859301844217, 338.772820512197, 347.417249659273, 349.849041124742, 356.451189753258, 360.23597732415, 375.426005020469, 320.009653051422, 349.70577625161, 336.427347307501, 335.517573621399, 330.463626786178, 343.48289938859, 381.677234184801, 339.799058638213, 315.781531924304, 340.846040775779, 313.57147970668, 352.057419408977, 337.095361814015, 345.472473955625, 337.489987362208, 337.328526113684, 345.815639660488, 339.588998896355, 326.963103063876, 361.309822789864, 332.431773468979, 325.873058658821, 355.719845363501, 355.10700543586, 343.182072612224, 340.035085269256, 318.264936730899, 349.56880188652, 358.705886458263, 359.014979249307, 315.284364302892, 338.153271476061, 323.589226962892, 353.499035733663, 344.565643722346, 365.207606420923, 378.884372132075, 337.267334948256, 328.10729671897, 347.532244570781, 332.540195936991, 337.430088271929, 365.532306074094, 333.283040567183, 327.575038009722, 379.062110376672, 358.141505602817, 358.327560026519, 358.291993199884, 359.518785083162, 341.03426616067, 328.466697841309, 343.321684386254, 352.624673241693, 369.454264923352, 351.447994597865, 347.076804309887, 328.53532928445, 343.116292487826, 332.513295458346, 324.622504364429, 331.712040295391, 323.316509548221, 346.097700978038, 385.927822105377, 351.437942950064, 361.124091736728, 349.604969189042, 341.214289080666, 351.275668539479, 336.352399613553, 361.469611145403, 327.718475854301, 334.682090651668, 357.899607199731, 326.515848235249, 352.68608413208, 365.08473992472, 321.529641970257, 334.24866540829, 364.45446894782, 322.870871425107, 339.269581681046, 350.757263933797, 346.527895295441, 336.604698120975, 347.633842681891, 306.227320871669, 344.440957110936, 370.061300424765, 329.25781020029, 338.323153233208, 344.128020379243, 343.984065216626, 348.66886554123, 323.0008467316, 317.068885588037, 327.428121914675, 358.019234792807, 330.039280292662, 337.277652562478, 362.15723489668, 339.190017153816, 341.696290561404, 372.572979647544, 339.783452341012, 340.787886156543, 325.754954307983, 362.231799272097, 349.093829666761, 332.923230818369, 350.521059129805, 325.193646760907, 356.979653800027, 335.680127761211, 344.014931857638, 371.902482527469, 336.743894173846, 343.690068474147, 334.322878722842, 361.239816359398, 338.937905219752, 340.953810569584, 357.145089078303, 363.135092251731, 326.523513885508, 358.179981352596, 354.583924495966, 333.719952398812, 349.667093336515, 346.28517643247, 364.692220960185, 343.676782237844, 346.570680011321, 370.23203121917, 361.82996481764, 325.640291013121, 367.172290561334, 329.085405851134, 338.421759331551, 388.269583157898, 348.061245912091, 316.401286111953, 366.32870968639, 313.363035753908, 328.768142300904, 358.497168618993, 341.114012042353, 363.711892871357, 347.515785815862, 331.815484104835, 331.970575648272, 362.695649792419, 361.517467588401, 354.486805142271, 326.11999952379, 350.852565689989, 372.072047524437, 340.689667690578, 345.261320723773, 358.687772585295, 340.412784406716, 325.325140529182, 344.789319040051, 346.387563466818, 360.078841625683, 347.624260825251, 369.131593560478, 338.841951389877, 349.052836862443, 352.143021334414, 333.582581973886, 346.705084007879, 340.486944256408, 364.301886438719, 335.802007932468, 359.16308326606, 383.782367491672, 326.60559348311, 335.827850193383, 322.413036740559, 347.156545667725, 351.992232365017, 323.624565228246, 364.900450389558, 338.520186818735, 376.152342401256, 324.093800702084, 333.600046268689, 354.719363782699, 320.037478849937, 350.661057680673, 334.814530910818, 355.701232738762, 355.562965132401, 345.555263646097, 337.818210525563, 357.252218179854, 336.06110791511, 324.141397302815, 327.908104129216, 356.785399993561, 348.897992834586, 343.158071298155, 366.755715824561, 342.688360720949, 337.022822052291, 311.105080366042, 333.046769693066, 348.682421618474, 347.549114921206, 351.78526898045, 335.153467306706, 317.89559849876, 358.384338363651, 346.051264667343, 355.732498268221, 345.357892326739, 349.857976557769, 340.363147756879, 353.959243191204, 341.375665958661, 364.949709880399, 333.61303467531, 335.385237138203, 364.166113770548, 336.524943319789, 342.679273380488, 347.193657367256, 330.715195049751, 348.05034435682, 331.651357963752, 353.827528024819, 351.433258024248, 340.069757095479, 361.841684849878, 332.761711441783, 341.3780118099, 351.321771893825, 345.53911607231, 341.849227420068, 349.584088611973, 346.938082252018, 349.652289109988, 329.920511048728, 374.560187290328, 331.160398694801, 350.15358587795, 322.949954461658, 323.19453853321, 331.531797803793, 330.150625669596, 319.107359333877, 337.068909442812, 312.751097904667, 363.193954936121, 327.970226118087, 307.359516479921, 316.29832225355, 337.697399148555, 344.466270102984, 353.670349624797, 337.524449661857, 358.288356238222, 343.963860351005, 378.401333985745, 322.489968392197, 357.219028290841, 317.39861577784, 341.926620828029, 349.64391136867, 325.676810118153, 323.540290563038, 341.119783583515, 345.070309435283, 325.268032473852, 340.25557973449, 314.855795878478, 364.961683189135, 313.759782493139, 384.429752110238, 363.890912992177, 341.576946922486, 319.225579677896, 337.864861487613, 364.724625186539, 352.458595679663, 376.565136470989, 344.510617537234, 337.179794324382, 333.622384755581, 351.42264605711, 340.23686062475, 329.127977643194, 335.742992388638, 313.264070270076, 335.49862188648, 326.532525882363, 354.709607112181, 329.866779205085, 358.429237194825, 340.694182759674, 342.439847260642, 362.5088827073, 371.189045235632, 333.994486206859, 346.984823967091, 343.370110730557, 331.841472827522, 320.708693673429, 338.532144635866, 331.05189830161, 363.457661793563, 368.962687773099, 333.288400475797, 309.530233225588, 365.542822385929, 357.942727889129, 303.627463747474, 354.899574106611, 329.476402404539, 330.197703357701, 346.796621231886, 345.052291356634, 342.553484223009, 336.085825866367, 349.965607789927, 345.623863932111, 364.575848190767, 342.186956471223, 324.706451424662, 349.090460863457, 344.524509551129, 357.587721869421, 315.28378828714, 356.400303293897, 349.875811972454, 349.182783574344, 368.24882553184, 323.760721774905, 382.102952528266, 341.055644968505, 364.222733916339, 336.505454968814, 350.452873440962, 334.412463632142, 351.829839605289, 352.32895834218, 368.767721286072, 329.380272910753, 305.015604550503, 362.431399542714, 330.120632006374, 333.194417706003, 355.318043312552, 346.758360965867, 359.772102987418, 380.157004610875, 360.411202805819, 361.276815652439, 342.28564101924, 392.652907203024, 322.946142652442, 350.494164941187, 343.311985016315, 322.112966524861, 363.505240152537, 323.98740142093, 324.455632960147, 357.270861928716, 348.836826594588, 321.220731095118, 356.609580079533, 368.085056183397, 334.049770251018, 367.655357860724, 363.618831357916, 323.564663259012, 362.517107929291, 340.088317009014, 322.928428459253, 346.218471199086, 356.689967843129, 347.86365057649, 347.924138075607, 376.4615791471, 334.559968249608, 355.91776194806, 351.125217059939, 374.390331647102, 358.766274517061, 335.914395556822, 352.881969141313, 327.124085662377, 374.420105078431, 335.502444360274, 341.261620589755, 316.945921653908, 335.206003556565, 332.783141646169, 303.268387168746, 316.670781178367, 328.823392541169, 330.009649590085, 377.874125030975, 341.644448003548, 335.112969258763, 348.170160395316, 320.979847530027, 359.488288997507, 349.497388866405, 347.378857612677, 370.215627127693, 361.79862465668, 354.984135701599, 336.900171404255, 367.655872979539, 367.287126413807, 363.931203391771, 330.910535196494, 334.850070654822, 340.515956094776, 342.878383330286, 344.862564487033, 345.293943358872, 351.686960113484, 355.631708881094, 351.413921877536, 355.505840414647, 342.675613594257, 335.513088446783, 357.023044521249, 328.301077779317, 329.517536419555, 351.730082319236, 334.904618618134, 338.241886208277, 359.280125843401, 371.242004848013, 325.543708231026, 337.344796643794, 337.737087465554, 358.582174172437, 342.07169785198, 359.413320183227, 346.008226085885, 331.590071374594, 331.615497191248, 345.626129779721, 320.680064376733, 357.977167546716, 340.422538840332, 338.106342216703, 343.471542921672, 346.425478722482, 367.263730844163, 336.50322126497, 348.810344745475, 380.082685546275, 302.200563659144, 372.486406863667, 361.566412950914, 337.63764646314, 339.628365265154, 341.767496209587, 354.571822263821, 341.811522767491, 339.343975906402, 340.484081677546, 333.263715494124, 378.133310687201, 336.414435232204, 304.943849897725, 341.952309173537, 336.142710346566, 318.438099533883, 384.978514337371, 342.498297973478, 354.518413065549, 332.658391256825, 336.604790206524, 328.497925070673, 342.56442168959, 340.255884875247, 349.8152228362, 339.503120991628, 360.656317555004, 303.855904788068, 351.449595129679, 317.916721138758, 322.723336123136, 372.549758047234, 348.115218109097, 319.624819827645, 324.496566469381, 358.404646273157, 326.673872588809, 334.996490650733, 373.643814857097, 328.64868025627, 345.249042787882, 355.59863355259, 376.089177131397, 309.161211307763, 373.219201404613, 345.255776371277, 322.990847317766, 335.462375257056, 370.755982922499, 310.695760414379, 322.851344338307, 353.971196350072, 348.996029969289, 348.955280058254, 329.561165558159, 316.398193442761, 334.391502208639, 357.336934071057, 350.1909466246, 334.843219860599, 348.249853188532, 352.983268008739, 366.175165987317, 347.073420509661, 364.988363942826, 328.40103156055, 324.168705981338, 365.364932093507, 319.955978328033, 353.684903148437, 324.409933819292, 342.294760493949, 321.768830958471, 351.984692162334, 317.605265611971, 350.489250007084, 360.455958062359, 363.08665206747, 364.343725497788, 327.132328993292, 339.851967836104, 355.941584318352, 342.452427497757, 332.564777127671, 335.450712470663, 334.8125451706, 345.00250429155, 308.96535340963, 335.192353423183, 335.107824490249, 336.856029296546, 320.049489935342, 335.838350835413, 377.587036794964, 317.897612448862, 316.154330557962, 329.183774128258, 352.797523391142, 312.870574788479, 365.245408946728, 313.658533404693, 335.171669223883, 363.151922205151, 334.424413794509, 343.26890270158, 340.134282260282, 357.749759700625, 330.830610994058, 357.412199064108, 349.492867845138, 331.425637370459, 361.937946672053, 346.427056448193, 351.866837660052, 315.871688198427, 333.800542549094, 343.899278601286, 320.8652728262, 369.103733974956, 334.937200178012, 326.089399454688, 353.529985146237, 350.853101703271, 341.482348907812, 335.393988668167, 305.732715022667, 317.946276257624, 333.011704989151, 322.534113640896, 345.452867924288, 381.282538340757, 358.188658845305, 353.141627518301, 306.325155704725, 318.724880571946, 365.179587463923, 337.714683723065, 343.342836081374, 331.607348228508, 326.329267159722, 351.231817344825, 358.550874585026, 319.517720771941, 345.815558091567, 329.871646674648, 376.665822619929, 380.653245374985, 317.63175477508, 351.967777486007, 323.09725563122, 337.307277120239, 339.512210710571, 375.444852933656, 328.982775165695, 367.382731186056, 356.799288548352, 363.337011112353, 349.849477588385, 367.23640176176, 360.921425294173, 339.946947071791, 346.73607738915, 328.045201658345, 330.416809589924, 361.654083440145, 354.449198162035, 340.949371365448, 338.318196370463, 334.355739663191, 368.510906707628, 346.855389703277, 342.232984656939, 335.301549427787, 358.231333664077, 324.543740829228, 334.353648170468, 331.483991887515, 337.370391617647, 348.474151134606, 323.710983121054, 353.374174453435, 339.215940549791, 366.182071677437, 325.176537895225, 344.728756749071, 362.717632162549, 366.525908524759, 323.463697978869, 345.713888456314, 384.851983806528, 308.178628643562, 327.134360663008, 337.92239383676, 321.053888208316, 352.130769284221, 357.489259742652, 373.775822474642, 340.211051875624, 344.961703685018, 357.937016114488, 348.420114713222, 392.857416748109, 349.731045934066, 323.330577104032, 331.966942596125, 340.865590480037, 332.901412614885, 334.397061985649, 314.900627773641, 321.868298436052, 312.907524608063, 347.943372765864, 355.108790706036, 344.164153582662, 363.06934792974, 349.81367892421, 347.897849964572, 347.54231538861, 372.030354952076, 322.338012468921, 353.842824962293, 355.431487364073, 348.731393699011, 310.186583678444, 339.734434768885, 367.995615677733, 341.664040465978, 356.736609658581, 322.303850377081, 368.939567876667, 333.521205231238, 350.635064630356, 343.533983231334, 382.79687062136, 364.289117358558, 329.857106005199, 333.315566022621, 329.663463218529, 322.695632984678, 301.61372895668, 330.967433779917, 354.607270889293, 329.151724058836, 361.184941799012, 347.810439625679, 321.042510120397, 365.374032472751, 345.704113420485, 324.071718798432, 323.088323157356, 369.262394813398, 306.517788622958, 350.011108458101, 330.152134990681, 336.201419938618, 335.402359164861, 335.489625190011, 342.62819855237, 306.651904906437, 350.594917833079, 340.971963357074, 363.345860870783, 359.801898767518, 330.511846011535, 327.199216569897, 333.811342930242, 348.827245607072, 327.437936836756, 359.59745391699, 340.69602231072, 356.91318243701, 358.551480689962, 359.219429824209, 324.662415209216, 326.014050605071, 347.57204122529, 336.626011909468, 360.838301992196, 362.627329381641, 362.29500905787, 332.427205997849, 317.160699763721, 367.647629181204, 338.716676469442, 348.168823905025, 354.854771711969, 353.163360361512, 305.4391914934, 341.221765545542, 385.097112051362, 346.396577561652, 356.529357838846, 338.786715614361, 372.150490202057, 341.145560191608, 377.372540658464, 309.639439319288, 348.416960177755, 337.0762904966, 338.540889946065, 359.158018007124, 350.63917860608, 333.003243067978, 327.301251682185, 339.809573700842, 348.756441186131, 337.20942424564, 329.058123705772, 356.636179908874, 325.894862072873, 365.904454875128, 337.707319439716, 320.69960426061, 369.078979132972, 327.55230259878, 355.762351055067, 356.01573707347, 330.787991444176, 346.253387579525, 367.301695733053, 365.959908837929, 333.172662556815, 358.885857538944, 331.688924566581, 354.516838921361, 346.009725451138, 376.18549349314, 317.878929854746, 368.182416773172, 381.654809835669, 341.135387067263, 332.60517542473, 345.005008516354, 358.916799066965, 338.152178647753, 383.003740143045, 367.848602547178, 348.665578069246, 355.437972661826, 349.382724721141, 363.641530850672, 358.555407243542, 312.809161249076, 343.443137187411, 336.491988329677, 353.873890134817, 328.008541529206, 321.580426079613, 326.200542552297, 347.771749699427, 342.480592034618, 348.873813151674, 370.503659304571, 339.928254228962, 329.639151594873, 326.237880391469, 360.430385619792, 366.884096766495, 367.941878354066, 351.785974601044, 353.724159791349, 355.433571116012, 353.173990543156, 322.328698503667, 308.347980416164, 333.345937009587, 356.62675607582, 361.294664844454, 352.100916302389, 340.36648127083, 328.140403836506, 349.452948126185, 350.633584355046, 357.025651849153, 344.760014592186, 323.283861611492, 343.274507023115, 345.860923287348, 349.376630773814, 317.208429703405, 348.173301204912, 371.577094936735, 327.439153158418, 344.739752022252, 292.22684130628, 346.139668804914, 365.244474741681, 340.712291832454, 313.109421332392, 347.705157912525, 338.12901941896, 336.277465019882, 332.923388751035, 326.755812819061, 353.663192073743, 333.443348977967, 364.363314230315, 345.478830732548, 340.321734760953, 321.389849488128, 323.502991982191, 312.276077456047, 317.654541447519, 347.406652468816, 376.495154668403, 369.353667412666, 314.616748289483, 341.754154714717, 368.359165687654, 364.981137961346, 333.415938163221, 384.569214071296, 349.058437253421, 317.128236888392, 293.78803293079, 348.078832605591, 333.876086588351, 318.423970313739, 355.895717242551, 326.087041346739, 350.97204228102, 360.555139785656, 343.781339428714, 324.099819032535, 376.759858753167, 350.263195263347, 378.228106327543, 359.554626276541, 328.523535388973, 352.405326814865, 371.721879928162, 344.383056742707, 361.263945005434, 324.549536421244, 308.841597222102, 325.923514332243, 379.132213248956, 358.727433865227, 352.385643816972, 341.691440762187, 356.045030532149, 332.763752939745, 353.143992506949, 351.382666137011, 342.692085774765, 364.719467745769, 366.053850997904, 361.82218617007, 364.364739559694, 347.996184579342, 353.221652135075, 365.74496050915, 368.46780224429, 359.945582450521, 352.559223551432, 318.185396057624, 343.161499333456, 335.435663921471, 328.228116664811, 353.780622602205, 320.324420759479, 370.783674285644, 320.751610485297, 344.771967826981, 339.19473994202, 327.191266568145, 361.172021253722, 354.073175753569, 322.115290672526, 344.185658025503, 360.606638457983, 351.814958738728, 382.46672105299, 388.314841351027, 343.943836595117, 342.253429389141, 375.529742862906, 316.570393073933, 343.658993816909, 326.706947067746, 370.595700082738, 353.761785425212, 315.027800673892, 334.417055206595, 348.161263131386, 330.255426973255, 319.222173023767, 359.089384741698, 325.472745548528, 333.613482689409, 362.697514741835, 347.96226671695, 344.530875730967, 352.398066043804, 381.421498732037, 352.156787387219, 387.477795102698, 330.647614479905, 343.415006268773, 307.554551016194, 362.954509295232, 323.58921998405, 357.359637229392, 353.58802672329, 328.298873878913, 309.650205820457, 339.702369234742, 344.415882570338, 343.940076739255, 337.235511245882, 348.335841906523, 320.243807027795, 332.398722698109, 374.82589619503, 349.543813682272, 357.272559731935, 313.107045814045, 343.089561565347, 316.96246919006, 357.53058075919, 350.488228688891, 335.054483711602, 356.438795974346, 362.889208437221, 355.37010162227, 332.846521685341, 352.739634209424, 353.106344754475, 326.237043811652, 380.776631203098, 340.939325769215, 313.632447528777, 352.952550439835, 363.700490424804, 321.290783355588, 365.353632149977, 322.810402061729, 375.961830377636, 336.982859821937, 345.000150246724, 351.922424128089, 368.996676906046, 363.957221736367, 353.063794608258, 356.520968514277, 326.023319933571, 342.793056878798, 346.84270226078, 363.3953371708, 356.759484105517, 336.560132982022, 330.791039028932, 339.478740774363, 374.622016171684, 322.688374899471, 326.49266154244, 335.803283596795, 324.052695373757, 356.505925986008, 377.97726647188, 350.854429023611, 338.856752083415, 346.117745583527, 319.127112648351, 335.244746049807, 354.028087085782, 365.460325419323, 370.033823716116, 369.773298518121, 339.011146064403, 333.650977388269, 334.836084477249, 337.945866631845, 337.444541631683, 353.062064189026, 331.223760680438, 348.312489603277, 353.575688213404, 355.674638658475, 336.947947712363, 313.86691751084, 324.533091699408, 363.821194780448, 326.052829518826, 314.986192076238, 350.233642684842, 345.027927307719, 330.639854750154, 360.609181011799, 351.451445557879, 354.235829841736, 308.68514639752, 374.885349608545, 349.53707513857, 362.834170010406, 318.198858807893, 337.527700652793, 343.679176096227, 336.538113744398, 351.685508810591, 334.313274967378, 331.939061095461, 355.548964743703, 340.761531625067, 362.172922999141, 324.004163615389, 316.245778422076, 387.805042575538, 323.536678090913, 355.508692758559, 319.955222310981, 320.352154143356, 355.947901223704, 344.682052379424, 347.75152398245, 329.417885246869, 365.736093061468, 371.571477483313, 332.37955766083, 371.695527965929, 346.8330345826, 343.081478900491, 329.775050263799, 358.334429064426, 351.267600274079, 342.549317021819, 322.80363326198, 354.365195780168, 352.068616292416, 329.982808746618, 378.38321992567, 339.967058938004, 301.705563810064, 350.658024137617, 365.45884071008, 371.821555067401, 344.528798623075, 357.152593981295, 364.220221808821, 348.855872681402, 339.935835308267, 364.726460743629, 314.084270325122, 361.30977180085, 337.104228728336, 382.11688343413, 325.418476239108, 337.432526936463, 338.938164526394, 364.334631650304, 356.540516616429, 310.584840408791, 363.100807392888, 361.907371959056, 331.720177320832, 341.311940072114, 350.373393294368, 359.966284870198, 337.470622618845, 346.094762451988, 366.815474537772, 354.254557030218, 338.290230135482, 320.281438121989, 348.575663735463, 343.817190840481, 317.358218166689, 343.079210900496, 348.600508077814, 344.549801026104, 335.18522148456, 326.246724745012, 359.539661399417, 374.328821942245, 356.590410471411, 342.897419998963, 326.102711115009, 363.712615910767, 341.233907089685, 345.906851936844, 343.248186240477, 311.731935713936, 329.486417950949, 334.88109081553, 343.991809960193, 344.961724599127, 340.85503841815, 336.416062572156, 358.661684172536, 343.750326313998, 325.406537124461, 321.638016678813, 359.503797787226, 332.072156526192, 346.059156242196, 377.867704752564, 336.273572951522, 342.705926492078, 372.386414291287, 336.318430094607, 352.185412449285, 345.279418914188, 338.459300447009, 346.844878342667, 344.406567741048, 365.068081987803, 336.228436245666, 336.276283083114, 345.985687793305, 347.350361077527, 345.746023251444, 351.184323824641, 329.785108967723, 352.205096070859, 332.641634530698, 347.936125467592, 345.032824061765, 336.265915940444, 322.286505311409, 360.832770893306, 360.097624734468, 367.318089064562, 323.640834961322, 357.752949930162, 346.840661418251, 339.372142734862, 337.324185758757, 332.765190169737, 351.397918082194, 377.612551863622, 351.564791380076, 332.994733120419, 337.66497386287, 366.492071339809, 358.074459837663, 319.948179791434, 353.75887293357, 361.704829498944, 332.747133664045, 357.020314173154, 308.319356881917, 342.104251833428, 339.352611905138, 333.165834413016, 363.777975922219, 348.630510367228, 332.247988273945, 343.457067488671, 356.723762561633, 335.124483539338, 322.460683988119, 336.403207434488, 329.888644997278, 335.526698747642, 338.416881405929, 376.700364164227, 334.014199533203, 337.292402253394, 343.273722408037, 348.936068883989, 338.227329439593, 343.121661129532, 342.004085591686, 340.867529508541, 361.855865481839, 339.2661889722, 354.615597358998, 319.811580888906, 344.835476557811, 342.023397497851, 338.859831168171, 336.80141795366, 313.807222470918, 323.633720644754, 339.908580093892, 347.452915017753, 373.158606284418, 352.640088195982, 372.388341716466, 353.004287301527, 348.327348968843, 347.501050257942, 324.110490493315, 342.953862589873, 322.037348803042, 340.493508734792, 354.034589596263, 326.960636113291, 357.876662790694, 330.1968568672, 321.902927573897, 300.461125628375, 365.597755382439, 353.174929914648, 327.925790921426, 358.726481971873, 340.612984626108, 347.784710357837, 380.904665849795, 330.876919495214, 366.786823735963, 345.944418958295, 347.873110011591, 326.014415920162, 338.914848687637, 334.290817958939, 350.351570743206, 359.139191825048, 338.914888837124, 338.999904907864, 371.627732780409, 307.821935616572, 349.073095917805, 354.988932613758, 323.591204505305, 345.078037214486, 362.389037852231, 324.872114103458, 321.583387171613, 351.344438047424, 353.427883743623, 339.093003065796, 356.932728608604, 334.384547896482, 324.210049620891, 345.255607328521, 359.141925767016, 340.624674829267, 362.297328013419, 338.29095683803, 358.628561644116, 308.134144193858, 344.499150539304, 372.143740035612, 354.843239451385, 341.23985446488, 328.045776216713, 351.33077148862, 330.536322197427, 352.45602459672, 319.826427165078, 351.105921335371, 338.758741964216, 350.299978011379, 337.099976989877, 337.418300396991, 345.344023264094, 347.819451151343, 315.198883091069, 352.510033106354, 299.411141383463, 337.648658513195, 322.38203154379, 333.34124510426, 346.116204205008, 333.572956805365, 334.431825589926, 335.06066327979, 350.793848690058, 326.137783759038, 361.801501742423, 346.769075820551, 345.302776301785, 360.748193027169, 316.510569932569, 360.88993230468, 356.522265216892, 323.329163923262, 374.214221028767, 343.516119131882, 353.792558317438, 340.451328292385, 347.260884454441, 315.12538268776, 367.711625335414, 346.945338745186, 339.128296164564, 357.992894835556, 359.61265191258, 331.565670109055, 335.735012801216, 366.303219058071, 348.052583269105, 336.085779936399, 320.672242586501, 347.021008108611, 367.491852006121, 353.822405315594, 351.626001565021, 364.145676472858, 366.431432553447, 360.029821078323, 348.155178894642, 336.760357243571, 346.454617743896, 337.931349527696, 360.34210474787, 342.510856192332, 346.848810439537, 331.170892671247, 322.140505090555, 330.405518476133, 371.496835913886, 332.602153920124, 325.863067184826, 358.394984972138, 335.357888247374, 341.315737299615, 358.91173727255, 358.018433456686, 348.409647610081, 363.525826136386, 327.01575973137, 336.114358676812, 355.470454872522, 375.557372928046, 367.268798038839, 333.331704122156, 323.27802532327, 355.725208174017, 327.455331380619, 325.053825751522, 338.471432278813, 324.769621364992, 347.347158203209, 369.623273534016, 347.9253968823, 352.493128213688, 353.027678827917, 365.212154830339, 354.271074588417, 354.624895131645, 311.752776339544, 336.743674064649, 353.799288220057, 362.580602704802, 337.987530973142, 353.839953037189, 347.536490573028, 372.399221461227, 338.194692368827, 326.860594065752, 325.924239082334, 344.021126493974, 332.097367822321, 338.410971257577, 317.46036100836, 328.8395339815, 359.979054960587, 326.076695347085, 354.197755618693, 321.625555781625, 365.31085187896, 308.231904457209, 350.445724091564, 282.091504413775, 329.383363156415, 362.382113848608, 346.222574568414, 338.637197956969, 362.161901323859, 313.737816005108, 374.029012149316, 340.167927601512, 330.255381221037, 316.467868364905, 358.172789158362, 343.709323217997, 348.098052777225, 324.28484743506, 331.828715206048, 371.981370872477, 365.604216300983, 375.342316942863, 344.648274591432, 314.789160528876, 366.212869264421, 318.978356036802, 331.509704082585, 356.840262964007, 333.810642312445, 343.977845406525, 354.185279463077, 361.466237563967, 345.751930652913, 335.927489467094, 300.29754069059, 358.084417290761, 343.389901910259, 378.888311014086, 327.906892445085, 340.920149114759, 354.575793136716, 328.672211976969, 361.212131991186, 357.073622737775, 313.287175784111, 358.817439289819, 358.254499090741, 356.087959163239, 342.695317651777, 355.523520261216, 335.008312970075, 324.942267635342, 337.726143772935, 347.935829295458, 363.355292137266, 340.91705720947, 347.779256536623, 348.379331416029, 330.24737945101, 321.082399532932, 322.305350362373, 303.981281653262, 362.757600178968, 385.084479471735, 328.246740599037, 333.139697985185, 358.097875013889, 338.931994031114, 361.326653994984, 360.477212675316, 345.121454364293, 328.652711987444, 357.241822610345, 345.693559673414, 332.107605151898, 344.518822009071, 354.815067812034, 366.877290531053, 344.976543954591, 344.03650451509, 324.547202560778, 350.236323564366, 336.229658648994, 346.441335640007, 314.943920299828, 315.831341468927, 323.263803023051, 339.9741446638, 358.433109595326, 360.852364095702, 365.978100628528, 395.14461371329, 354.678607823888, 339.631135332926, 322.87008914664, 354.360387410198, 364.550386363762, 335.939662453052, 343.339838369517, 334.139566149393, 358.693972205948, 349.150236750106, 328.820270970829, 337.440174059276, 351.434043407496, 366.009872409018, 329.882215018098, 347.850532940081, 334.908115317035, 330.702317296164, 317.730666970382, 363.782786885051, 355.255727184652, 336.643089689509, 355.373959969243, 356.814701190972, 347.623548245097, 355.691158999463, 354.797010228528, 352.218095218533, 347.449316344897, 310.200431921056, 384.811527211135, 330.553883783718, 362.20662394534, 353.611426069306, 380.374753675022, 333.207162794913, 333.961802554462, 343.30503554674, 324.348704417249, 380.637919631444, 337.493709971298, 315.499845943062, 367.81231308682, 334.819670355339, 356.972851215368, 361.812545813108, 350.37645684936, 350.678754223322, 360.722479038956, 327.083758220618, 338.653794295516, 321.626581213152, 363.585721563525, 366.898885535277, 348.205518806147, 363.062983276728, 352.231186844884, 341.584973731833, 356.816248995963, 324.28922583867, 347.537745910327, 335.535248229934, 342.298253689305, 332.411691928291, 340.496972660029, 351.719564947061, 339.729813299051, 335.129374063812, 323.205599783557, 349.022766594037, 367.314407212887, 345.368962705673, 327.345622315694, 311.449919553909, 334.201067189404, 347.434260270344, 355.052813749919, 349.764662734329, 370.207895870359, 345.674999777218, 318.428891011224, 325.395475939265, 342.019699313816, 351.283352002607, 368.9107012738, 312.747462735933, 343.271958489343, 360.737720426164, 332.193821064078, 354.813361245317, 356.673470148292, 338.206544607133, 332.359784010514, 353.381237475206, 343.857538211566, 347.325709103382, 361.245708210921, 357.182347946975, 343.24322625107, 338.682766578737, 346.040159605185, 352.422295126766, 366.810661148267, 342.462900447921, 354.165893718479, 330.136362005781, 316.254366451521, 351.286955672481, 364.966132706795, 341.726186601452, 338.154109044429, 329.066043190678, 337.806001227513, 364.904949956002, 309.773568510551, 322.721548004429, 342.006668137703, 338.977078428485, 325.792436805879, 309.061043306025, 327.668563283375, 365.647830234348, 329.945307495033, 361.811203705075, 353.840254017387, 306.005847168436, 352.049539803297, 376.70477977251, 344.226857982156, 359.759750785953, 332.031155007821, 341.052271949345, 303.717982637668, 337.879094981677, 342.860306925524, 333.847277413265, 368.845853854399, 312.343632750114, 349.050615051687, 321.90022644257, 314.166205867304, 340.427025331224, 342.090883844355, 334.707354085163, 355.777898016316, 364.701909374838, 353.074845930084, 339.195117342021, 351.432367295254, 320.370817583323, 336.291818833513, 350.49177332196, 349.432897963446, 373.386484347359, 315.123491807971, 366.325680088479, 357.518426154451, 355.581750248, 356.300199812004, 354.057102428183, 344.74764217333, 333.298178881551, 346.109979159652, 334.635942828949, 367.249059438091, 385.471909154648, 337.54016772902, 392.403061399031, 313.272929323037, 348.793848300026, 358.32122509316, 362.148599343818, 337.369626828697, 354.649114057853, 352.523211727126, 354.195388239962, 347.998173483926, 362.66858844054, 337.01110747832, 345.49141369443, 341.252038245057, 360.459034858855, 347.036573525333, 372.478939324775, 344.318129266314, 326.748653208311, 344.925159146388, 345.220384249369, 336.845206012302, 321.887881119359, 352.721548425488, 350.710370898202, 348.468251913265, 328.866238304374, 356.846933583307, 337.217794234322, 343.278659939753, 333.272594874418, 355.002525542283, 334.1095452203, 351.964204518485, 354.812878256549, 390.920431122877, 348.209904880521, 341.567491509111, 326.642202531246, 346.994482404068, 330.422434837478, 327.362128130864, 325.775158743561, 370.590798453475, 364.448755506466, 318.98029597945, 316.449495957552, 348.863538556916, 329.990260325141, 348.051637227872, 336.178916606567, 348.473354978948, 370.400262933121, 337.420158498222, 363.887926103314, 333.473484977766, 326.855696463792, 359.937787211904, 381.376211118879, 372.454307247121, 362.831776031943, 350.625961359277, 337.833590805587, 372.767703228686, 323.965649145664, 346.367742545066, 329.07243763023, 326.548536687946, 362.194813553644, 341.768563791365, 348.154930828551, 351.345165089874, 334.712310922175, 319.315619583629, 322.207873241635, 336.237214274431, 343.27533604497, 341.088853325751, 358.816022701755, 333.886225484388, 345.953009456785, 350.57737467931, 320.705362504127, 315.26189485833, 382.36952090531, 342.567605210362, 341.721386091935, 358.116004071599, 343.014968842408, 367.202133752479, 344.988335372522, 332.854818223473, 353.150908387348, 355.682336166836, 345.32801034949, 320.633971155173, 373.526094389012, 332.287326208634, 352.239871199788, 335.703142858132, 333.216390569248, 334.404077381731, 367.889541204066, 338.101992312837, 339.076209998728, 331.969552062965, 371.080906487831, 319.955325088188, 357.597527452163, 328.194876276838, 356.145929372923, 371.599526059011, 360.700355840011, 359.211244593148, 306.421683918839, 343.411628683062, 329.594056223941, 335.485615425077, 328.021850771267, 344.4293880881, 339.105195232472, 325.632816414578, 330.095083090823, 329.074525512047, 339.399909161229, 310.889756252309, 342.348542116734, 332.404923787131, 352.785041391407, 345.020982516056, 338.874538106876, 317.332987783251, 304.276734925359, 345.130483457241, 363.766438131348, 354.852557286883, 341.9552509576, 352.388127222916, 330.083495392406, 340.292519166761, 328.753930827592, 316.787147581331, 371.912393896269, 378.379695569087, 356.327099434696, 316.252396826077, 351.342029882733, 351.329659522676, 365.233437329083, 348.239435339026, 326.563356499652, 344.528348405996, 344.66521462565, 354.888864960442, 349.151752463157, 359.423658081497, 333.332747909005, 341.237719120384, 337.128158392028, 382.434322420167, 352.385232203117, 335.631943250759, 353.617914847163, 333.813049387966, 358.75761154234, 308.119141210719, 341.429645548469, 335.630481214305, 330.057189941335, 347.785405298207, 357.874221265312, 341.287617232618, 295.296470896828, 362.918121795361, 367.941275474975, 336.474048823361, 358.583293743965, 323.189803732399, 343.851566902785, 325.706304883955, 328.220347247158, 359.411318662761, 381.132245327408, 347.455566251989, 327.491984412383, 334.243958102918, 325.305776618266, 306.22825335746, 332.525212750521, 361.647710913702, 324.954152264999, 334.568880375795, 349.592593072773, 341.909190542358, 320.755191699987, 364.619792177496, 321.210194024946, 344.816043968799, 343.553827423412, 368.607992919651, 341.759177833734, 381.620861380712, 321.727054679672, 338.447265681213, 368.793251026397, 357.547751072071, 336.471018379277, 343.665804207381, 349.35069882048, 360.263553239278, 327.036031319213, 334.171129112733, 331.995349648259, 328.917278489686, 355.864327405973, 330.898823551743, 357.280226810782, 347.062762436408, 352.722975492344, 333.007617469301, 359.181717913123, 348.089865217087, 330.963384476689, 330.824373525687, 352.805128263828, 359.167166916513, 352.758954670326, 338.085264296169, 372.802759747718, 341.937078861339, 335.978455138116, 333.515369253955, 329.349601741674, 358.028132410039, 361.33785155871, 389.239551374801, 356.671881221447, 349.138507459216, 340.916466889851, 332.069264772281, 321.10227699071, 348.569475895102, 345.783247993166, 357.350674761858, 354.084056104463, 342.464768760564, 311.967154159928, 346.544768192581, 336.659012081642, 331.96492282265, 347.836995649235, 297.756453280394, 335.737286441134, 316.824445889794, 317.449067267102, 361.86707887842, 304.795283871288, 347.598410005649, 329.454576922651, 349.636676070293, 311.021800646313, 324.905994922556, 335.727054883281, 313.176608943813, 336.59401364368, 345.924974797399, 325.882673732519, 318.031855811673, 358.083816649315, 361.923787644511, 315.527043140815, 339.881382162168, 361.225825332512, 309.662363999589, 353.051954762247, 343.260020276679, 325.1192058502, 367.678676652034, 365.057981053009, 324.871173823389, 381.201295595247, 359.447273663257, 360.136124419439, 361.465664446934, 331.89300585476, 337.968306208929, 362.38432844962, 336.616726628109, 354.266022171024, 335.945005555406, 364.144160124663, 356.95879623894, 334.643685968432, 344.182800881136, 341.798925381548, 310.549089330625, 344.813698591635, 352.019604712247, 335.691270008717, 323.315202530095, 390.180108761787, 358.54446634451, 347.616375008892, 368.574105677908, 322.480645941477, 360.375580684287, 332.624411939912, 345.041069769296, 336.068512512016, 339.330021915831, 344.454782992521, 325.613344725967, 373.380000292245, 350.993385094964, 345.505264525164, 352.359251565723, 359.826086323407, 326.412591863453, 337.717473360911, 319.994049105877, 311.875407687705, 332.512080820958, 363.610383346584, 344.512669326354, 316.43197340359, 329.664729064544, 348.029723864841, 358.161075234495, 338.530795772372, 339.421578358918, 365.803014258155, 354.250895025602, 342.344802432885, 349.37334118282, 330.964897207767, 336.050845270645, 345.891516835056, 317.576954652899, 375.207221730554, 369.774182503412, 353.930082351879, 330.574878101833, 340.634870661032, 357.082965885492, 364.338229197007, 374.288805304009, 349.530594360906, 343.692822879946, 340.464667721269, 342.162406670628, 363.107998296943, 356.765748113017, 357.782830623136, 325.577542303297, 378.565775171762, 370.782559511438, 342.289586282472, 339.481176025356, 362.054492014652, 330.147494263991, 356.059333260288, 320.812557616758, 308.38525183729, 332.411085744542, 344.180234678616, 329.465169156347, 348.842606103066, 332.567612406682, 387.790149858616, 362.210315598683, 357.70726352718, 312.805188519179, 308.481510737723, 354.302434531959, 350.224743673062, 328.517098526548, 349.657203754821, 325.542679810842, 327.195950095316, 364.393565517421, 327.199342840784, 365.270352387884, 319.150585760077, 341.466905867547, 332.961453593754, 371.541206622091, 335.114398577086, 331.869103603165, 305.562340478062, 336.129181350932, 334.622341367695, 342.497130798249, 332.455574669269, 328.244385649544, 338.830446810766, 328.350842465198, 360.496516752479, 332.799378145121, 343.297904617591, 345.643656434916, 325.379773981108, 364.433321004047, 310.945240051316, 315.947414249132, 322.117518510668, 350.319013729378, 335.900819540355, 346.285610386006, 322.883485720607, 362.895718646963, 340.806112807872, 344.972006001295, 314.565247131658, 365.853385253532, 326.367293905416, 354.317010039177, 354.214895765483, 324.481822309936, 355.581698198266, 304.490673413917, 362.254681664458, 335.008795573772, 383.495858432118, 362.128522798665, 318.774042606356, 338.585885097982, 375.736988371157, 355.758973142779, 342.251364360507, 329.317863428056, 337.672968579739, 310.184266863732, 326.867295409446, 339.915337471107, 350.896080972571, 359.032824956498, 335.146394514558, 347.971875419416, 337.115264565973, 333.663898418773, 329.519008780757, 355.821860978915, 352.680864212434, 320.019286232311, 365.356495018618, 319.850514343218, 359.071348586673, 354.605785496586, 358.701268571998, 354.211399465713, 314.67180371183, 334.541423700564, 333.09177824392, 354.412157240878, 336.457550469829, 343.018274138094, 316.809795367371, 321.165799684838, 331.218574722732, 332.711129954674, 348.063234070424, 348.26542401656, 324.067039208099, 337.741341125327, 335.387432007468, 355.650165194407, 343.101347271113, 335.308477218506, 309.703036062881, 335.918603811468, 353.489194559949, 359.07127584263, 341.399326783724, 350.729972298242, 304.672164460446, 330.184164656323, 330.579129094005, 350.784121750083, 317.755585067538, 347.664632085127, 320.636802969553, 335.969145648275, 338.411082551155, 334.897416433358, 322.462213073731, 326.502288368466, 346.489656341044, 335.9081091773, 345.05383746126, 334.947756283566, 398.804464145784, 332.337465290905, 325.589761200332, 349.452031590994, 358.15866948612, 350.201284605365, 371.517785735818, 304.900680793917, 348.242562258421, 337.487905405967, 300.735699577349, 341.899030302888, 359.01960259297, 358.386380069194, 317.865742057313, 326.510873412696, 374.280717533234, 328.187440545264, 325.987096577043, 329.791485918732, 311.569413211664, 337.49357047689, 359.747393612676, 329.315102738806, 333.810139538786, 369.090298037271, 350.908274532254, 353.14866363336, 357.714003055748, 338.071583978153, 334.084701860026, 348.997123110017, 312.166884693478, 363.882609243178, 368.312225307066, 326.631992047559, 345.070411930146, 325.025959159956, 342.525809634789, 342.512030909903, 347.937107846118, 337.800028662551, 316.984377218536, 360.752537161778, 343.155462547313, 358.94642235117, 335.679867406265, 329.794525051466, 344.183787371488, 348.42654721284, 330.892171424416, 370.463142299011, 336.31730114394, 345.356282366278, 322.088994324249, 316.860414827203, 327.325235664532, 353.22212305799, 336.787450161307, 364.198425845277, 339.52142661667, 341.673863575304, 337.549129116524, 322.554131828723, 331.069792798257, 328.004329634505, 340.247942499614, 332.749357980682, 325.720881700749, 360.935479723069, 377.602935625302, 352.179819399715, 353.798557521678, 375.414758251439, 347.685552613822, 372.467140138153, 333.708073603308, 355.197975396371, 329.736202424808, 322.388893505576, 325.522054520628, 332.861650631146, 380.896260096445, 347.366097277614, 355.598707774163, 320.593988309262, 352.790757784692, 329.579953778679, 354.626039284471, 363.757843162729, 331.335362946528, 341.665695074858, 356.527102447243, 348.477990449655, 366.702499245577, 332.871611262338, 310.444594849964, 323.493025278128, 335.706147025486, 348.611889931513, 326.626844140724, 364.632608325517, 353.409238727447, 335.355190835675, 372.586126442113, 340.156589937404, 314.627744022902, 366.92048221974, 354.762909509276, 332.227486346669, 355.930557853583, 354.816430199085, 335.381308336405, 335.137358205562, 345.286979183799, 365.365282129786, 330.673050001597, 336.239577747275, 365.352313153632, 355.191855265055, 349.608693104817, 327.395400445219, 339.323283417342, 355.950199970695, 377.320241807804, 347.47702919063, 329.787563742331, 334.129800960424, 357.322122778552, 388.824928481902, 343.546978425521, 343.607773658145, 345.353088532347, 344.262578046387, 305.214703308557, 336.475762026332, 353.626235485447, 346.109815175975, 323.127264337713, 383.148047308707, 370.711288529799, 336.478830562534, 344.179285286123, 334.71715525558, 345.513366006358, 357.488311518339, 317.988246252122, 333.530661162669, 310.050270727745, 377.608005000432, 321.28877878978, 329.685541752202, 357.524852543297, 372.677945435686, 352.355616492245, 363.340965327063, 332.857112845855, 335.355518611825, 352.391366248845, 353.989145031856, 343.038141416842, 350.328725953614, 376.539613225031, 347.099451342379, 340.659712803215, 341.683389733683, 344.332238914405, 358.421597274339, 355.382171808615, 337.259152897482, 361.110077449479, 344.705790235518, 339.441355064968, 338.167928498427, 335.60773564459, 345.110032135653, 362.476715762887, 325.726923070151, 305.180456730652, 361.129504781716, 342.019172062199, 330.181857198466, 342.440074330426, 338.184807857314, 364.969087818479, 350.561006070263, 308.745436462741, 346.613063038444, 348.928065239438, 331.456307758301, 342.001742397214, 352.611056953571, 363.050619670607, 332.962946267271, 383.928762137461, 338.200415460579, 328.123709850465, 363.868103428197, 355.202786873423, 342.301485133091, 316.281145791874, 332.06979944936, 355.506961855205, 315.645990738395, 348.96571923466, 378.132847515304, 326.255642332785, 359.437105628365, 337.451468558615, 349.376743844313, 378.166221769179, 318.52827634559, 325.882654337749, 324.140815085612, 340.665175540253, 329.015486316971, 357.540335260754, 322.843109986123, 315.914023095168, 326.137781959484, 336.551882789862, 337.560128759043, 346.180896826615, 360.34776011763, 342.543535274388, 341.282356129319, 348.182076903076, 372.175737870035, 363.472012557653, 314.773640754506, 353.529456947408, 351.743181821208, 370.69722014824, 342.14221603234, 335.652944516263, 331.249810789959, 367.308675188749, 328.680739272685, 347.367174080318, 372.647510414424, 338.638136987674, 340.379058982695, 327.922444777477, 332.506790291614, 334.118314757858, 360.259525690538, 340.30988708353, 348.873692271312, 321.708341407143, 339.809261400367, 352.986781749026, 357.483890666195, 351.972976062987, 329.718343056782, 357.321211843257, 333.052813374035, 374.763579982079, 368.9999731419, 360.324825776406, 346.055799482569, 336.339369817508, 354.554882683081, 330.879581493361, 349.61217147474, 298.018604937675, 340.217341458475, 327.580416878516, 316.624888002741, 366.974209666912, 343.501000687696, 351.564271023358, 364.449209875031, 341.674586154064, 335.828809459272, 319.740279450723, 329.083340985404, 318.403076851676, 335.100627738549, 345.634726326309, 330.089389306786, 342.339441516516, 357.674168512442, 326.877929681556, 372.419590489383, 357.787198214241, 330.260438602028, 328.088586937357, 357.395363966557, 355.210046482705, 345.12247304373, 327.829715433604, 374.79249502018, 374.713212529854, 332.719636432814, 332.56344517989, 332.838787764258, 351.789706734687, 351.079164867913, 341.933986549539, 336.654365771215, 336.838007892185, 350.548657149579, 354.985658263424, 362.403077530089, 363.204781320931, 355.245594195706, 328.243892056063, 335.401385408676, 311.927864041234, 352.729214660771, 316.329227508078, 342.795200798721, 320.297053273868, 319.820560712579, 338.191388505468, 349.489269943003, 326.288838261664, 380.996528141585, 372.003611077847, 346.442161727511, 317.704896754603, 342.880364841928, 348.049837333428, 345.296631084284, 325.746233462443, 368.67253325762, 362.21141128772, 343.429167611642, 336.941217960216, 350.780520239711, 338.296937295603, 356.014065460764, 343.712571251327, 316.835041627494, 336.298217897147, 344.645492391011, 351.503965333001, 355.049855654905, 300.86140177658, 337.360888815293, 340.609769040943, 346.426817947633, 341.497500613258, 331.163526804126, 338.328228482033, 351.015985895567, 340.703823290631, 329.010453149685, 367.195779588525, 346.477318831978, 357.274531770486, 340.885443485728, 327.887694218437, 364.596738777356, 313.487387843082, 346.187686018962, 352.593073133379, 338.634228477604, 381.06152739088, 327.385260944167, 349.180289071938, 317.794950090015, 353.703117344914, 334.879829399639, 337.299510241912, 343.62950500798, 347.21612389867, 352.782188310738, 384.966662046522, 344.470981150784, 323.228985203115, 383.172860164594, 344.27316802894, 341.321191475477, 318.695493538061, 302.379332978224, 351.44811617312, 358.8561267251, 330.160402527742, 328.550554423758, 351.749072898498, 360.718939593512, 354.548085848511, 318.128112844492, 361.297204154799, 377.211413992203, 357.016314053452, 331.67509590694, 347.893266161573, 378.438754300988, 371.532786737043, 358.118118315448, 356.358574374131, 341.782418144763, 305.506993897321, 336.143409151894, 319.928807823788, 349.840475622178, 360.413795646775, 325.208735703969, 367.075526558573, 342.779581074268, 354.461039889618, 352.445003708666, 318.866575733011, 316.24559102103, 349.783410100106, 330.542457180301, 339.166499379862, 346.713587279502, 377.252810050997, 329.692032087129, 355.686309731186, 343.318192303949, 331.440373161199, 348.933537837577, 361.718097637728, 355.560691851537, 344.471386669356, 336.307605459713, 363.780933432584, 351.41052105033, 336.139571494996, 326.401415883772, 320.811076801966, 352.159063182081, 359.415334449741, 341.392575732699, 355.516495664253, 353.929437606125, 356.82825039513, 387.416459567884, 358.517076856534, 331.837282922811, 305.296618797775, 350.639306497906, 312.227855450243, 365.577340367644, 320.247588328517, 343.808587631965, 352.88089021551, 343.561212708925, 356.171262079218, 331.876191762505, 324.766068122533, 359.441867060183, 350.033265521968, 361.369179465165, 347.557346949608, 345.805857857296, 328.161668107559, 339.696238042809, 331.678265090248, 362.156970473943, 348.60119465852, 333.870470183801, 347.956779082877, 362.009929529577, 335.969189221147, 349.73695994316, 330.858988521132, 347.556361541779, 357.854285985617, 342.306435890804, 376.350837550191, 348.75389973209, 371.960063072168, 370.644262576772, 320.163972293772, 354.104966694447, 309.336873019684, 355.820895337586, 324.753334119913, 364.483514248438, 317.823486926886, 331.570315503188, 342.577015454099, 351.313535612681, 368.266517769888, 342.709278715616, 351.821240813463, 360.193600455345, 366.972727583059, 330.515373558513, 357.516011970103, 342.216247303045, 344.290057560825, 338.470884221109, 334.090347642475, 347.773637915796, 353.29150819021, 342.372673134536, 320.28643104887, 328.395747639217, 350.964595127855, 323.361325928463, 343.637916708857, 373.288941428107, 348.855554473702, 353.550044786476, 331.932880687303, 358.686311947802, 339.090278695701, 332.297115289356, 332.012678328701, 336.430700931988, 360.88726086027, 328.766891551862, 376.208993236574, 355.334830924021, 348.96908125606, 330.481508863819, 338.187873706829, 363.203582290361, 340.951007825267, 354.222037303777, 324.97146548086, 337.648066859891, 352.472994071228, 351.419330681055, 328.52045346523, 324.538441787439, 369.775142769188, 341.020817580596, 342.161805577995, 350.350545292192, 360.460320926872, 349.368441156747, 352.992154126637, 352.006526687775, 329.034358816292, 325.35858578611, 335.812168201513, 321.223967131148, 369.19353595555, 360.641116601837, 354.198369167312, 332.093551733155, 316.075006436577, 346.290712400377, 342.641031650784, 359.770526087039, 325.273620294155, 338.181516347004, 340.771428102477, 338.139868085955, 344.97259442598, 330.307015223448, 353.956957671827, 350.476107377167, 377.667231197639, 327.790249887823, 341.396931584044, 361.414547112709, 365.139200474981, 340.27442364641, 350.084788152279, 326.165443398646, 367.056704989252, 374.154880993222, 349.534244994838, 344.141194926587, 339.660896218063, 356.58834308309, 357.311938716881, 343.108196011671, 335.573726985056, 351.152672798723, 381.778874508324, 344.546238997235, 330.225448388721, 364.196341310423, 378.86309162531, 358.626808096347, 361.678456023738, 361.378691992334, 352.498539941608, 341.800267522607, 373.011861468734, 340.440097838437, 333.494573309731, 357.859523828193, 377.409389327665, 336.967800476675, 327.00011488941, 318.998020320887, 321.675480651224, 354.02655753068, 344.167128083042, 337.914864794374, 337.380042730769, 345.373279564117, 352.085716139831, 345.058510300878, 351.556719723455, 339.397065534068, 374.657596961243, 334.934572872766, 338.603423832195, 360.313351654129, 338.265635859756, 344.926443428653, 350.453873948593, 342.534106689008, 307.181191047526, 353.70508930105, 319.7388909012, 362.680584598572, 342.399983933799, 338.243623904943, 319.059833556065, 356.653170215373, 328.45765032241, 338.758294335795, 341.462432748695, 345.956669216631, 345.774891719867, 343.242880822337, 345.03412958568, 322.085099209046, 343.051084448785, 369.927479375031, 342.935897361161, 343.850182567529, 352.131320004523, 338.187078472611, 312.594463649574, 355.005965444656, 349.66422586853, 331.881726446454, 342.753384449412, 334.380129988571, 333.777161796065, 371.908000992375, 344.980837367827, 315.511377374644, 350.912572613372, 372.45863827746, 353.581978653233, 360.686038621707, 364.532408226196, 357.328525160729, 330.253616715009, 340.051262161441, 360.742592362373, 360.050204235805, 337.315744789275, 315.694879835459, 329.944904164734, 346.238116254655, 381.994895815375, 335.248360346157, 341.087235584823, 352.246761032974, 364.448698726696, 357.198463988854, 341.790361160945, 328.993255623883, 333.261513235632, 326.369933653147, 366.824940146478, 355.079303998927, 333.250277654647, 332.769631532262, 358.010878558665, 343.450030098469, 358.228057795781, 336.3310488053, 328.816951869462, 354.627479366258, 342.762220332102, 347.869855159357, 350.909875571594, 340.497029719829, 354.8802193047, 322.647641512682, 333.510351660931, 304.015993142964, 344.901128698213, 320.003842563323, 321.692761853402, 340.274469222699, 335.864140017312, 328.969248346719, 341.466012637442, 326.217513940994, 322.331533513822, 329.083922166798, 346.081015718219, 325.898473444142, 367.344792800395, 314.25092916318, 313.396402383027, 323.522061092448, 344.580623233753, 340.174232288495, 357.133681523741, 364.055564553285, 335.79711324897, 334.075058422109, 360.112921916959, 344.080867374273, 369.037864040074, 366.216687340349, 344.359150796879, 346.151027795686, 337.187721577549, 372.474521318957, 330.726034390623, 369.665849806881, 330.469169120298, 344.732943057922, 322.460112595725, 368.504511231915, 337.261968057394, 336.710502481573, 342.034038554079, 334.964476808701, 344.206987632027, 360.346513884433, 341.114988784467, 354.938444287385, 340.418271329592, 338.167918713245, 335.102536872924, 344.480206537497, 348.677610558965, 367.062504574803, 345.76914951963, 316.546685726212, 350.448877245066, 333.482915112191, 345.454981555284, 345.570395338937, 346.629200598136, 342.05304459845, 358.197798260825, 327.072929933449, 358.29325217598, 383.598422456008, 331.033288120612, 336.806981631677, 353.409564421727, 353.207909368082, 348.102460856463, 346.763692477738, 334.759163381663, 331.459848191579, 370.79421687078, 346.012704252277, 336.089987016019, 340.083473762699, 320.874608184781, 359.88645463747, 376.158163508522, 343.628457258325, 350.206832193134, 366.935575753144, 336.228577360373, 331.121268718374, 321.89302965739, 358.788579144774, 367.43490400129, 326.765313511465, 331.366704819819, 344.458122742567, 334.564263494555, 351.297133031816, 340.227095883202, 358.116189057687, 341.022609859614, 330.959428056246, 353.539666707384, 346.902757492295, 364.695571214162, 318.533645769898, 343.19953609963, 339.544282618697, 350.634871123111, 366.181025078885, 303.900666557736, 337.855895061677, 338.40734928186, 334.915604781185, 374.23125638436, 302.806542009541, 351.704716225644, 359.515123632428, 348.259634612415, 322.661202264668, 360.417873795148, 322.03964246012, 355.114877219071, 340.082902796117, 348.221678396454, 354.89534015198, 377.768519164897, 346.195229680476, 374.025442862468, 332.588853424754, 332.907982031408, 389.251076921051, 338.385031738133, 346.297302004891, 324.101005706784, 304.074792041978, 351.157113175252, 349.760568134848, 332.527969922423, 357.266133101031, 382.669958909394, 356.378207320717, 327.897400539042, 339.206506617647, 328.697709937303, 344.27229698955, 350.966641493837, 340.181334905595, 350.850457042295, 337.542869199026, 357.679051890625, 349.026722663185, 352.169753985893, 361.990664567884, 376.873004038907, 331.413826086023, 342.14287176097, 352.641301834007, 339.803141763798, 358.258534276358, 338.566990124565, 362.724478927489, 346.539940998913, 362.96659845003, 354.541942206114, 369.194020667823, 355.634675242871, 337.360907904002, 351.798974037455, 353.564910179349, 353.000493548296, 330.852646009554, 323.706319209972, 347.153454155003, 354.388772243602, 341.160345332963, 353.115345135325, 322.397770837459, 347.667469273084, 344.562265796238, 342.13817337755, 356.008741183245, 330.123554645278, 349.106291678399, 359.96849458058, 334.941957530219, 328.565556302781, 323.409726936382, 367.146399680602, 301.643110931104, 387.783393278047, 335.925400415512, 331.271806227733, 358.621339302226, 394.552788397145, 327.657892554558, 342.11094544181, 380.604661315898, 342.29577713432, 359.997936916218, 301.852442198179, 339.443964485163, 319.152876916623, 294.311523334792, 327.41621916962, 349.811112683248, 350.899579901215, 345.456882642151, 328.199857840159, 341.929517481843, 336.940076037905, 333.407702334157, 368.359587992063, 324.581889437575, 327.687443226695, 359.917606479323, 338.761349967371, 365.919395201217, 345.831465735617, 339.174173993034, 339.06783735332, 335.835000692045, 357.231729519743, 360.915279638008, 325.724986548772, 355.743079835667, 366.142625177402, 360.174248205101, 345.42335556853, 306.927188979498, 350.799245790484, 321.947003571591, 352.214135453209, 352.869112632693, 319.74400153792, 313.176803695337, 339.20220050219, 320.174471257152, 348.412181559405, 350.478384001675, 318.801139328745, 336.8471038942, 345.200087143601, 302.673953263217, 349.18570195807, 337.966519019841, 320.066365799928, 379.813267612787, 368.108809043446, 339.639656685124, 373.372056468387, 342.02273421321, 354.085754975154, 352.397618431401, 357.723136343984, 337.334769515026, 330.045323123369, 347.577124216093, 320.069314928178, 378.314097860047, 348.456653514448, 325.723632251443, 321.961750355064, 328.707495238908, 363.976338229352, 360.335389088212, 321.671677615956, 347.571547031834, 313.599139228687, 323.527688471153, 349.811811449296, 345.761513446341, 317.121130752085, 318.883881013866, 354.593104851787, 355.239810026079, 343.862115292085, 323.904574048484, 343.76031060706, 346.093959891246, 353.101734584397, 334.074109889442, 357.771129277313, 354.046715872846, 350.502392380139, 322.199288855028, 340.815480652987, 352.538144128696, 335.468009506109, 338.013899366321, 353.957442909773, 337.425534595392, 344.495728923323, 353.016347460067, 330.981285385455, 355.08240503845, 333.175263294002, 345.287350965753, 346.449836273811, 353.086649225049, 325.010350892066, 332.129410997327, 355.307997745733, 362.300135934019, 356.717872135364, 323.331977463313, 373.062212732337, 346.120847642762, 356.614758594347, 352.305396846859, 348.958770266752, 347.543929376188, 325.698476905293, 336.978539878811, 316.191433468328, 353.711255304565, 360.211471711038, 342.758423195615, 356.271877611229, 339.001284222008, 317.519164319327, 346.333636917302, 329.970445452955, 332.533023104257, 340.795841702389, 316.512587041012, 351.271888296294, 343.804611410535, 338.559362124639, 356.245806937559, 319.827509749599, 341.381093837067, 363.869589782476, 343.568291490237, 373.289928934789, 340.662445244225, 336.460760552321, 355.536802045844, 362.767859107107, 329.38640413779, 337.244202163799, 339.032645676003, 346.738710711259, 342.078531569137, 351.132600957237, 331.703848434904, 337.941288474079, 335.053834660712, 328.865301885608, 334.724932937437, 343.580228071502, 355.861324146771, 329.28434011375, 355.206851311328, 371.532698618463, 345.974822295223, 365.429180674073, 352.784064014031, 342.624082004856, 334.255402150694, 352.168454888978, 403.153370384349, 335.524775276463, 355.871989708054, 338.406368281271, 360.07290368369, 324.894973466865, 365.679437574401, 337.100655636055, 359.776705432125, 369.963314666057, 316.990098609428, 340.074244961295, 372.058687493748, 363.650107370407, 319.338236750584, 361.630778113826, 353.383540428546, 357.063800922597, 336.314314204784, 359.745693091907, 360.435884870012, 327.198659209527, 333.297720535718, 371.133132453429, 332.022226006583, 333.926904835681, 341.22377274274, 392.347789754351, 340.604519891754, 338.244019209754, 349.256733530738, 355.117386078937, 317.01350292742, 356.306412800085, 365.916043412396, 318.390925735354, 338.104201422961, 363.681109672603, 338.404763839841, 307.339371138166, 305.335328414887, 341.947294912587, 370.579970424973, 326.392994094581, 354.263812590099, 349.922941855348, 335.71349718445, 340.699499539107, 360.275033118638, 364.349918972645, 331.481672321273, 330.358572739754, 352.321866979139, 339.966899622632, 339.782660544382, 347.322137163122, 352.538487510899, 336.458266876346, 327.678072991976, 349.501849471983, 353.699431002034, 343.990404977792, 353.33353333637, 316.476847534189, 316.479690837322, 368.751046152079, 334.533842602627, 312.393213551405, 376.831834260053, 352.599158208648, 369.941565026796, 321.039009919237, 371.736077306904, 341.621167050324, 342.215619233373, 326.850540487536, 327.960694237853, 351.639636482849, 349.143383499551, 345.389787243389, 307.308329883737, 334.310983875096, 337.708004560617, 344.654707097518, 362.348793162809, 356.072621718728, 322.179855685608, 333.187065990693, 358.175260739462, 320.942366463944, 325.883240237172, 354.214279718052, 340.70282574893, 332.847171526365, 335.85727522586, 337.938016891862, 329.905856793401, 349.099975633298, 361.732750051694, 337.519883984036, 338.705007540492, 328.980092420707, 353.023454419832, 339.265362667621, 333.438599675023, 328.856841349945, 375.897759355448, 343.445479393283, 352.692299457955, 343.04107108344, 316.544031159238, 329.922417289196, 352.404346016113, 346.583801626493, 347.721641470758, 314.95067826414, 341.47500446135, 316.349929641976, 333.568824912851, 346.757315710769, 323.265158467679, 336.926454762762, 321.680084149146, 368.855735773507, 354.948755541868, 320.059681037741, 342.666955612258, 333.913461876429, 315.952210809878, 307.603754468043, 354.234506440505, 367.981972924806, 344.409869091416, 357.965878093025, 360.637774060628, 341.111014495423, 325.426934827579, 356.048920553208, 332.189331027026, 348.993446981841, 352.537933996721, 345.995772650138, 328.873541053874, 352.724355643671, 358.260349396132, 336.084384817631, 337.088229567466, 332.02228923469, 349.278138057944, 362.280048452727, 317.3052952493, 341.194018185411, 317.394220109148, 342.621504009646, 355.140359932477, 365.865966097753, 360.099937704978, 370.140188511966, 342.301872526293, 323.898790694862, 362.649220542819, 323.874059750653, 375.467188658204, 347.999811772487, 354.631048066555, 320.009187540357, 365.878154382953, 350.704518748105, 388.020852621095, 326.477739222287, 353.218903359227, 367.917845214193, 326.97823723502, 351.693674955124, 356.865193694034, 293.960528583012, 356.946955193924, 339.048629499801, 317.336970889538, 344.155915214498, 336.766058697714, 380.629914768738, 346.156725929928, 321.479971328171, 332.016765700501, 352.33273806593, 351.352977830147, 324.546674829574, 340.564893592423, 367.468124372117, 364.200900538304, 315.186476971508, 352.27153577383, 313.199409506563, 322.45879879591, 314.363387704482, 362.596725777891, 323.087454506533, 349.691399344541, 328.304692237604, 360.12642968511, 342.786067300566, 367.930433905757, 334.235778201434, 327.349858601964, 350.491738743497, 345.796488541482, 381.294718801323, 360.966012951932, 349.390300283695, 356.449659098455, 348.283500225505, 333.090259263309, 325.358644585425, 326.621477891343, 361.694468811991, 323.459443205755, 348.519687837227, 343.089618124823, 348.652810317506, 337.77479751178, 337.48013203021, 343.289609888556, 346.147262153948, 339.0340589084, 331.65367933182, 331.975042913081, 342.51879878914, 367.952600196599, 346.427523662949, 310.453031556014, 340.217896528714, 334.649902946965, 327.974418370005, 339.451454360244, 354.41953123853, 327.142106083977, 360.262353162899, 334.216284410104, 334.888216708583, 366.250895569661, 357.118256137169, 339.606933342329, 305.527487331014, 336.631529789554, 338.20677040873, 359.058310876025, 357.005919106969, 341.040653341525, 334.875331630465, 322.504924988665, 323.153808877911, 356.128357641973, 330.493166782221, 391.051407424246, 349.102300687664, 356.30243000432, 328.614633226263, 334.193646449965, 350.250622333075, 365.46197235553, 347.700660122989, 369.643975785879, 353.009382325146, 329.373285280525, 340.106421814872, 339.868648822005, 340.024742003235, 339.685042561863, 363.695991737857, 317.676436560421, 353.527426860139, 304.341541405673, 339.883927984885, 343.10794272217, 329.555488469428, 370.610231515323, 331.308416287203, 376.131147600983, 344.279843586313, 357.405675023646, 348.943895116284, 363.150141243998, 331.198023574362, 338.921071566182, 372.535126909655, 356.15423210188, 296.862502197692, 353.342472113296, 332.810773212273, 328.724423120736, 325.176107528397, 345.907198730334, 347.609674314114, 339.976088659608, 349.362646096582, 354.042440055679, 339.841462587748, 359.907950270972, 336.374415256354, 370.603817923178, 315.17887651279, 334.161609263493, 360.696043969433, 328.36908601841, 357.536648465806, 372.614379483041, 346.574365439537, 317.84145580493, 330.143082478237, 325.4985996664, 308.825805281747, 352.455817224595, 359.967999160469, 339.162789987026, 328.812394057191, 337.00366532126, 323.509090785568, 376.253518964258, 367.459425002347, 375.005716053558, 343.395326111775, 357.749658868564, 318.746718228467, 344.769181283294, 352.091202924604, 350.732881178565, 358.926707871625, 343.158805641481, 357.798695224297, 359.456288649653, 313.784313426597, 366.593144400114, 360.701894760175, 353.828885140039, 356.998139941048, 306.531956153984, 338.313631382539, 351.654292485029, 327.119996944622, 351.598528839445, 351.955075847333, 356.866715783047, 361.166435970771, 368.928674531858, 308.772659732856, 345.915958004315, 379.836540180398, 327.921313257623, 345.21879453004, 327.328492609483, 330.166222270141, 328.457292373563, 302.385571438111, 344.600919020638, 345.720124148805, 348.572644992952, 367.330980733094, 342.187935424778, 321.103942694814, 361.878928198807, 340.469843343631, 338.124983541821, 310.354316784925, 372.976145499257, 342.019023863477, 349.479032012798, 346.239418774881, 343.320100565446, 339.765937847053, 354.238354584158, 363.334613055969, 349.18317752129, 351.940128351195, 375.743328907686, 333.340528175599, 332.388198034247, 330.656067505781, 359.930919196018, 316.964424623864, 333.797924853882, 346.173548642241, 360.183127656808, 349.085716162623, 349.424206387032, 366.900287652501, 341.672161210113, 359.409307454721, 367.21092244662, 363.502475324748, 320.907475873279, 346.414153589919, 347.446659521702, 364.800061683734, 372.430704246823, 323.707074471668, 351.34698472042, 327.029702226282, 351.453768906048, 321.677554450703, 329.931747596101, 348.632558092532, 364.98133173866, 356.697171960188, 334.69228153301, 363.239814579844, 354.398405795865, 377.399104230941, 339.586399018334, 333.181053754599, 356.76220448015, 363.042384280469, 352.617193688974, 334.013581111625, 346.292630885409, 350.246319770002, 335.489565888151, 346.370693696186, 353.752085712375, 331.45655193679, 362.853945770698, 336.312874575668, 335.759298919065, 356.284250019551, 332.773821333513, 314.259865795521, 335.974350278375, 346.785845506221, 343.370385215399, 330.666213018435, 327.505467299689, 336.741711106461, 344.147065015572, 339.455839852082, 313.175319136602, 339.241642310461, 330.740598654095, 310.66041783179, 334.790662268055, 332.6290888407, 353.937317428836, 345.853800440351, 378.571967766142, 347.054099163578, 346.966865599644, 354.833870936528, 352.187811226333, 321.426482430874, 331.456310788265, 358.945675722395, 348.379121116533, 341.535915108735, 335.992332815052, 334.108044122899],[134.385671461535, 127.255557657003, 133.236979510823, 131.47948184382, 129.912428332751, 130.020006123377, 129.616812567218, 130.401849149779, 129.298510262149, 129.819449301423, 130.426869026351, 129.848718228711, 128.499779148584, 132.43257135375, 127.360467724804, 130.914144516305, 132.896750201705, 128.139879926117, 130.449085965718, 131.223198326688, 131.255096629719, 133.673931333704, 126.888236476098, 137.516124212669, 129.981004674974, 129.810903307229, 130.863510981693, 132.672715297793, 133.518060737606, 134.198968677979, 130.142479789796, 129.674720062812, 131.525007128992, 135.03319876049, 132.52326458027, 127.899120166814, 132.518342425384, 131.351457079211, 130.573982612015, 129.193127600447, 129.956079258834, 128.181559820214, 129.566809014981, 134.029172317561, 131.530012496772, 136.003710123741, 130.182639217462, 131.188800443631, 136.088058848198, 133.623754245107, 125.740197913053, 130.456340079053, 126.384898783585, 138.42280451636, 128.37426399481, 128.654084008202, 127.577893109787, 129.397514111241, 127.414673413869, 134.738807825392, 135.344019835106, 129.731943502956, 129.83490022611, 131.56971756826, 129.465452444503, 133.481840354716, 131.931788683578, 130.6813553971, 129.641617520639, 129.084050798325, 131.732811551693, 131.320598190008, 130.959871466881, 129.307550552775, 131.62118022691, 127.46363284551, 130.782639252467, 131.08344911264, 132.778257386101, 135.229340516627, 127.107458216257, 127.10299404732, 136.550549251063, 130.561038175313, 132.884306772319, 131.319520253054, 128.803823223429, 124.487265236382, 132.560270431665, 126.687761367254, 135.665518708831, 131.464896172601, 136.138328854522, 128.580594308614, 128.984950777779, 128.473267328537, 139.544169310966, 133.395766006114, 127.206918517725, 136.535900326151, 133.017340011489, 129.655108269868, 135.281616218592, 134.848358972276, 128.874659544607, 129.269258371849, 124.465323937534, 130.550178531188, 129.534840694224, 129.447428611113, 131.087523657374, 123.698144229017, 134.941702981165, 131.997469950878, 130.360348136918, 126.569591387235, 133.064660416611, 135.405116952228, 129.410465419697, 131.696916389307, 133.559168290316, 134.45099672774, 134.735419839408, 131.933935768756, 130.158808315208, 131.207118572019, 130.372385929227, 133.164502680855, 135.362260725718, 131.845019444088, 131.045904030683, 137.332423247528, 132.214756289066, 137.63917911987, 134.281543912708, 133.470808496581, 129.071997828183, 128.518217699074, 131.151542816466, 125.039520301482, 131.181283283979, 128.349807143974, 127.927652047261, 129.137974580672, 128.92183421485, 136.214533926808, 128.77396705081, 131.620313254207, 131.509691382914, 128.732691011731, 130.865897413163, 129.579532100165, 128.732815102667, 130.437176221028, 133.943533570389, 129.76059354721, 129.986103462173, 123.611526722937, 138.675964987048, 131.851746727923, 129.321502604266, 133.176845029277, 134.369516620684, 130.777597138508, 130.208420817489, 136.345966337502, 133.601780119603, 133.863918014143, 130.314569031413, 130.243689224923, 126.445418702024, 127.484855657479, 132.423621190935, 132.102559977515, 130.002742336783, 132.605383526769, 134.883080150292, 130.78343096846, 131.378769280076, 128.61844976964, 129.745812495401, 132.569744712394, 126.878785277708, 132.68237932399, 125.572718707932, 134.430898293568, 130.999928384332, 130.347855797793, 128.936386069074, 132.723168359218, 135.421663446195, 131.470099543959, 131.302307006703, 138.180927746452, 132.773614785246, 132.644145843945, 125.986924938693, 130.479946184041, 128.206722576854, 131.934978432104, 132.239918983733, 135.270143234031, 129.660797983823, 128.779772543894, 126.55943731268, 129.737500340509, 133.747609511508, 134.951538541639, 135.549626500797, 134.410067272268, 123.990770291742, 127.315775957707, 133.538011137502, 132.830317186186, 128.2393541139, 129.053363283003, 130.111268164316, 132.48253127681, 129.3267873911, 131.234305219794, 125.24165380493, 127.831764572876, 133.794073174653, 127.793681639437, 132.013201512367, 129.57162395401, 124.81181067836, 130.664485401661, 131.847026378116, 128.074245029942, 128.645498197492, 130.19473914049, 132.981872809861, 129.131368233482, 126.994300577957, 132.198760332195, 129.322706164759, 133.477914844142, 133.641492822779, 128.968818568054, 124.624253746312, 133.398080924228, 132.38912366886, 132.325770690353, 134.050319558576, 127.990934591079, 129.180412952844, 127.780499820846, 130.137937021789, 133.758957819252, 131.124813438141, 129.197796719783, 134.759448539355, 135.320339376627, 131.52554091939, 132.023964353608, 130.900131677841, 128.114291919061, 123.290215680868, 128.395624525478, 125.249286970896, 133.94726185516, 132.418765512057, 128.003023471464, 130.058611777748, 134.694327106947, 137.982352254683, 134.176805104629, 136.82382054281, 135.150535407769, 134.399368753075, 133.647965078922, 135.785337031247, 128.064879129878, 130.701276480085, 125.79675694678, 131.347935153439, 133.326380238861, 130.111599099014, 132.815555989847, 129.503646811363, 132.587723829619, 129.426213415122, 128.362896409221, 126.008994422054, 132.103889704466, 126.311437163895, 127.54058140985, 133.960773781277, 134.048718469307, 128.724080608941, 131.128800583335, 131.07873880905, 130.99651959067, 126.845242154324, 126.754503466575, 132.076281247466, 131.252285571829, 129.357772760156, 126.941197090185, 130.248240545728, 133.861193492156, 127.746503471123, 132.792973884998, 132.810502960862, 132.117101861335, 132.453608744799, 129.470583702386, 131.671533583443, 130.022333017044, 128.459338188462, 129.15288791968, 132.825835004324, 136.226949287142, 133.909612239427, 128.485840980735, 130.059345845655, 127.704068112935, 130.046366264054, 131.591818020176, 130.02170915663, 131.204265321533, 132.243601363388, 127.323929993867, 132.776323179676, 134.610453814105, 134.670973994047, 131.291511412733, 132.804237095843, 131.48709128485, 137.87112677811, 130.966146455842, 132.854346765218, 127.912046616756, 130.289892104319, 131.309430106101, 131.932670140526, 137.206791768495, 132.790384917897, 130.526277658486, 126.281955834777, 135.960230435339, 132.102864238045, 130.323975931196, 135.550602072169, 127.802033639778, 129.510584193465, 132.505358367133, 131.106670297049, 134.332833124693, 127.860390451439, 124.231514570857, 128.820678354472, 128.661259257875, 129.165672353835, 137.514888365497, 130.951739322237, 130.777976579391, 129.665211791452, 126.381884990333, 123.083600852613, 131.968106269408, 134.730905344966, 131.395109679804, 128.230670241791, 130.881402307242, 129.35999683454, 136.9671685678, 130.514266114405, 133.301537067838, 129.734503869172, 127.197640355248, 130.624233058159, 129.221014675547, 128.684714818666, 127.546714701665, 129.80526867906, 135.735127946814, 124.251441450162, 130.078887262484, 129.632504320036, 127.863544909784, 123.60948469227, 130.680220512238, 131.293550117521, 124.924340846014, 129.65391474517, 130.698086099765, 131.691422500533, 131.247637596029, 132.307567783675, 131.840559365864, 133.1471729141, 133.143357933193, 132.021815740437, 133.441723607378, 134.347044831834, 133.603438451464, 133.031219459117, 130.592673130858, 132.300965034969, 130.679029703329, 127.924956427932, 134.930026945423, 134.229446728041, 132.585744028621, 132.896879766961, 134.852615279263, 128.779266088067, 127.890617019308, 130.804471697074, 131.07888780552, 122.986722654808, 127.585009007525, 132.46502630862, 135.775037946764, 133.020750168991, 129.005735901928, 130.504357312416, 129.248095308641, 135.505500707339, 132.228083909437, 135.735989994372, 134.377229340187, 132.335457619816, 133.855980245838, 131.272440938784, 134.865220499699, 127.098799720501, 125.343497600277, 132.263079250158, 133.447297706702, 132.004425362669, 130.714143788683, 131.835109856051, 127.954754726583, 136.87334342806, 130.06734860597, 130.218756878531, 125.776725773265, 124.810760227702, 126.242244845015, 128.387845516122, 130.60954703232, 131.870387310876, 129.354364487336, 127.695064685177, 128.730219254724, 139.306377806874, 127.990928845647, 130.129862602904, 133.158231112472, 128.931365453412, 133.220947069204, 133.300331553583, 132.410875545039, 130.100563083711, 127.308820537971, 128.294563425815, 128.769815346058, 138.009571730849, 132.944152208161, 133.420419442599, 131.236584476344, 133.354313764585, 129.437690844612, 131.771441243946, 125.809300058114, 130.624980927658, 130.85527249044, 130.53253414585, 128.008111939422, 131.769806250904, 135.370568410168, 127.335203130161, 129.724014556535, 134.26676515528, 131.867927066808, 125.086587538775, 130.829716914621, 134.661460734911, 131.362405369184, 132.311088354601, 132.516059028029, 132.050802340783, 132.757173547481, 134.027769368647, 129.58006938285, 126.036711499661, 131.323740301462, 131.614261594818, 126.076881385361, 132.535193025396, 131.426752421955, 137.989160007796, 126.133626952447, 133.985858780302, 129.676492749811, 132.414908147042, 130.894722024454, 130.789740167259, 129.232637501428, 132.209162981506, 127.925782403163, 132.363472623299, 129.890047300124, 129.321863598632, 139.659665878378, 130.557242604245, 136.079818938035, 127.740779415595, 126.27686812287, 133.719941845093, 133.258920305366, 126.930727393644, 129.574115235918, 133.128299227803, 133.124075796208, 130.962380113067, 130.765226969805, 133.88088299836, 127.200737488854, 131.379897692731, 128.677474119398, 130.343920747036, 128.00934498662, 138.352512965109, 128.907985704561, 132.956943531386, 132.847660868363, 138.072625478839, 131.333010863499, 131.403610604882, 137.357521143941, 131.58305372064, 131.469475891556, 131.201231975832, 127.361749183229, 129.900368716969, 129.769494748246, 131.226390784352, 128.950545239885, 126.112928677403, 133.404415587189, 131.98818474658, 128.635857595666, 136.995539491052, 131.231194851864, 133.932543895429, 131.215625739695, 129.715079408222, 134.764105375693, 129.183113479011, 130.921138852116, 128.75376701158, 123.041507919043, 131.470672568758, 133.880856559693, 130.285021343734, 128.895395682089, 134.83426818824, 131.439913940825, 129.613106720975, 124.563836137319, 122.382684122634, 132.411998947216, 131.830060344056, 131.425292429407, 123.819897150223, 130.889696067673, 129.51429609749, 128.044894426266, 131.460203468642, 134.791230240989, 128.13988737462, 130.616302305922, 128.462924911304, 130.093179313367, 133.299260657487, 134.310906452488, 129.82390377731, 130.019835734929, 132.884742605585, 131.275345065266, 134.564319463629, 127.178198965061, 131.72963797527, 127.369560134442, 130.254159270367, 126.248198440308, 131.642382628321, 127.250011811707, 130.198321928664, 126.368042081578, 132.329191680535, 128.993321475981, 129.095211172302, 128.068997514394, 131.185812212338, 133.871635561587, 129.745935718604, 128.058586679155, 129.719236120781, 130.954096736195, 130.669336314898, 127.870333698812, 132.559051871548, 130.705931751201, 128.861843816961, 131.852330827775, 130.840830769097, 131.328698235476, 130.379573468796, 132.447905214694, 129.867843266152, 133.217490523542, 130.850674358329, 128.833967098744, 136.602033738239, 137.44563843663, 134.937217169738, 130.66794834562, 134.872550059916, 135.196628188245, 125.413530300094, 127.996527543954, 131.823932144997, 130.26717161286, 133.771726013611, 127.160464128484, 132.004707501925, 133.946298811831, 129.764718696821, 134.659526595433, 132.841387944096, 135.794892260848, 135.838831789936, 130.543980745832, 132.20850503946, 130.626328451244, 133.457413050662, 141.044895260401, 131.239472684596, 131.061080836998, 130.918170953398, 130.328607668682, 128.562112356496, 129.617474413158, 128.655348361415, 123.293093892273, 128.943877132505, 125.060279591838, 130.6010889165, 127.820412603383, 131.08667101019, 130.968490128782, 132.152243107315, 131.078872702519, 132.521508278454, 132.386540565943, 132.999734894583, 127.223654116305, 129.307234753297, 130.48319642091, 132.589996952696, 134.956527486238, 128.957355868774, 124.939877494286, 130.657953415801, 127.250112537938, 125.737382806911, 135.265954480508, 130.1851523744, 133.511361456619, 133.95243354783, 130.923793627234, 132.708076568724, 131.515503888556, 130.613728584999, 127.195258968723, 125.912536508148, 127.039699283447, 139.141023326046, 124.854352456018, 132.290590692523, 133.901001808173, 128.856396413131, 135.569927809233, 131.632748274663, 129.909188407151, 131.308914057654, 134.136595817086, 128.382876359562, 128.576996673487, 132.229842745775, 127.624235967914, 137.78451156112, 129.406473004396, 126.420462488556, 133.813551215385, 135.357596737579, 134.07748969221, 131.831312012579, 136.037420522275, 128.706587118551, 130.038808709409, 131.372554642673, 131.59413822906, 131.292102030571, 131.452490969624, 132.469405929858, 133.313684428824, 131.700404620113, 129.232623843304, 132.989640492186, 132.596084388256, 130.627751778225, 131.329461923754, 128.938555885078, 131.052438121337, 131.987113036896, 135.271557833078, 127.235798583042, 128.975716590557, 132.654022750089, 137.141178996732, 135.342303705291, 128.16180072409, 132.033619187195, 126.647598945855, 137.211513759732, 131.181595984262, 135.391794982008, 135.808882117599, 130.103857854672, 134.077752611071, 129.631088406541, 131.071520796956, 138.33460944854, 133.535495421437, 130.182194348594, 132.374711535615, 131.427832225654, 128.430698045442, 128.312171727988, 127.405899469083, 129.84534788149, 133.457071137637, 131.383549225982, 131.816686685624, 128.195979445608, 129.556581162919, 130.315140178843, 136.021399514558, 127.368524325193, 133.887740425146, 125.392719006398, 126.897703500342, 128.309683906047, 127.213979305188, 132.256858504444, 132.547664072291, 140.361093088536, 132.243336963882, 131.662109668512, 135.861067939876, 129.710475317119, 130.966508688706, 131.467067155505, 135.669963237997, 134.096680554301, 127.128429811514, 126.775724848523, 130.537102347663, 132.028641596928, 124.391300719206, 128.203246473967, 129.714923464127, 129.153875417872, 128.663306728244, 134.108502843608, 133.124125992562, 133.394286374965, 129.238652180682, 135.692547116496, 131.928696770048, 133.330296361389, 135.154561185187, 133.199635911487, 131.177917638853, 130.773036832051, 130.752782574554, 129.77194220134, 127.373637066506, 128.161579215294, 133.185809629235, 129.43009427556, 131.362239382057, 124.961861977484, 128.043880334377, 129.730320331378, 136.739660536823, 132.136815266696, 138.824346693068, 130.366799399903, 131.258914570701, 128.837739459956, 127.707840020794, 129.477935534058, 130.944846516592, 132.134366439108, 129.428122427761, 132.983332734797, 126.134770870965, 129.89132526034, 133.614097191288, 133.609300986047, 130.179113004866, 133.622461267433, 134.835594954628, 135.937011174499, 128.928160398471, 126.794211809899, 128.697731843475, 131.562074960583, 131.623364647144, 131.71992777766, 133.667692098297, 129.665460058339, 135.307122041258, 133.428375042769, 130.279754192876, 133.998596039083, 128.521368066319, 131.217263836457, 136.543791349834, 131.445597860615, 130.791016288918, 135.288518727976, 130.259476076785, 133.304195363044, 129.474893234373, 127.768140197885, 133.417036455603, 129.045146624412, 133.638312628115, 130.518073109849, 133.354207327646, 134.458157089473, 126.255405239166, 131.210316309447, 128.380189192749, 131.589164037477, 126.887444183771, 128.548395128507, 130.091474310394, 127.223737371603, 132.088179786237, 133.34532724134, 131.692203383938, 128.821647762732, 133.526091499626, 132.290864274237, 126.66244045278, 127.782429463519, 134.337789180084, 133.492833952276, 131.402624420438, 134.451867446744, 128.671573272997, 123.463267942229, 134.596583863975, 129.214870968885, 130.803449739895, 133.768036980359, 127.354742313074, 136.583541195925, 134.721413174507, 137.154830580549, 133.061662816135, 130.902557138696, 132.773849893048, 130.621141092939, 133.388796623638, 125.071583400544, 129.747926761884, 129.383827687238, 129.724620416126, 132.022917639273, 130.781584453422, 130.183695952608, 127.002581406701, 125.283027162145, 134.249075843975, 127.076966769703, 131.892236085655, 128.911308790059, 130.512867800827, 131.398821679149, 131.834424568518, 128.545196296765, 134.360164942934, 131.56983455287, 126.770270132421, 135.845589069089, 129.060183187803, 133.431402446848, 133.891861812264, 136.097812829035, 136.846299418932, 128.309828923271, 132.249387842062, 131.459458857623, 129.279253949885, 136.102584299419, 126.810519630483, 131.775619389588, 131.290082295659, 133.282993963496, 134.44026904229, 127.587434179849, 126.096711722123, 127.521231888962, 129.619875934695, 126.557935756658, 130.775514490183, 130.33772513133, 127.331908437786, 130.323340511339, 136.996614851421, 131.384449937778, 129.277408356156, 129.356979028053, 138.644173388026, 127.389542950827, 125.141080360402, 131.234427750714, 134.119072612167, 138.121215107213, 133.063005138517, 130.446177061924, 132.759342843313, 133.964413192883, 132.68899546982, 136.98829542211, 131.42916070285, 136.124204704963, 137.370802290266, 125.832342213476, 126.756440302856, 134.985086423341, 131.323736895827, 130.745634966455, 127.310564095582, 126.11364465268, 126.970880011389, 131.497944320807, 136.819814086535, 130.17949453501, 128.664344880052, 129.21001406161, 132.483597098465, 128.784828542902, 130.20383708934, 129.793577457287, 135.070326375407, 134.862629594097, 130.583325500705, 132.63240864139, 125.109952428134, 132.649372153068, 126.048127942385, 129.161498571838, 132.367067696858, 134.183222419754, 124.477730114991, 128.691825363399, 134.975562868596, 132.23714878793, 132.379896476299, 131.206768929717, 129.953021044465, 135.859969283301, 132.121025099078, 129.954614653423, 131.251579307843, 130.019138389107, 131.654907979967, 125.602096898597, 128.588648101712, 130.438307518436, 126.854345840651, 131.928908731683, 137.784055883919, 132.221546087299, 127.344002515999, 127.817246910426, 133.972989021438, 130.687693242605, 129.422207210524, 131.534256473697, 129.928838564074, 132.689538938036, 129.135193992317, 133.897180462144, 133.164809045024, 132.89893186657, 133.057966063202, 132.582952716576, 130.844793335598, 126.074556911141, 134.305677988593, 131.92864641649, 129.228632417297, 132.898532718406, 132.081459349543, 127.338305348915, 135.429055287727, 130.146510774993, 131.938000202831, 129.940202198566, 134.143588656706, 134.400623481264, 130.800004792471, 128.73743858876, 133.692976510065, 137.496848856814, 126.167487768343, 136.591436733674, 132.94675611909, 128.788410898483, 125.186193279646, 131.774616164123, 131.49449621756, 129.150046874816, 131.078024046502, 128.544459405391, 129.819999473245, 124.890003811373, 128.356526509522, 128.558536458897, 127.913166256695, 132.835073599663, 129.576932865591, 132.839235811067, 130.360271799951, 131.651531312249, 133.848929850152, 133.668940322769, 133.245058074186, 129.898816743513, 131.904472712046, 135.314565634742, 128.873602040072, 125.725013515974, 131.92288421003, 128.925479346033, 127.941338748433, 131.430030250509, 135.282088236087, 129.169170166802, 130.241275631849, 128.696127547937, 125.620050522838, 128.334315209669, 133.484004781541, 132.497636445055, 127.477518728551, 131.697104563181, 130.521490374075, 135.741377417314, 130.259304954217, 128.133145951663, 129.726364459807, 127.867554945448, 129.581046566858, 130.408866709894, 138.159282128118, 129.154551211126, 135.327508046689, 130.813461597838, 128.724175503371, 131.398800343656, 131.362999156187, 127.634347336281, 131.126909974352, 134.505439619377, 127.356293508621, 127.660791829632, 128.744938293394, 132.565100703118, 130.383488568123, 128.874103764603, 130.128839416764, 130.095600563898, 136.715276285626, 129.475040621178, 133.315645777912, 128.227935340156, 134.051885574873, 132.508018267509, 128.520551935287, 134.935828213047, 130.896363275496, 128.937889267953, 132.671809862289, 128.178817776252, 134.661617637972, 131.195346480982, 132.132755132699, 128.849515892892, 130.954602406357, 133.380730486647, 131.435265799843, 127.868563591556, 128.044188344759, 132.57494118798, 128.634831687065, 122.077885678897, 128.541406013203, 128.934577456591, 129.151545034123, 126.41210076892, 125.034849646561, 131.55162751826, 131.839965688134, 133.123092615707, 133.220269182475, 131.776308538524, 132.269491920313, 130.051105584011, 131.546236627072, 127.989042253792, 132.926667451018, 132.799119469365, 127.574215000834, 131.482151295946, 123.470643802125, 135.280061111177, 129.275334156098, 127.859311182786, 131.82379622811, 131.347023374667, 134.284054736297, 134.435912175075, 131.940698575525, 128.833729023872, 132.937409025053, 130.44782725952, 132.210641377543, 131.311700619947, 129.431092007102, 127.990793775416, 132.651522859694, 131.786713820728, 129.310271846665, 133.241851520426, 129.293969058233, 128.31153677798, 129.53310337112, 134.532435213547, 128.968526485282, 127.879381829634, 133.323323035486, 136.488449302535, 127.980191385154, 127.856203949368, 130.285177733822, 127.298807194967, 131.803955342245, 139.982079779725, 132.945676155027, 129.932115513976, 128.983416613116, 124.553101004137, 127.209658162231, 129.373152036271, 129.040495034532, 125.391789559708, 134.973451821108, 130.705466621556, 130.4514479069, 125.330974937843, 132.652268176468, 128.026457028404, 128.678587496254, 129.853917666965, 129.731362040036, 126.2367744084, 134.717801677857, 133.206863545091, 129.268128008047, 130.39909414898, 134.126732217281, 132.609135834964, 132.458263932817, 134.338207883149, 126.942781706198, 129.551253962929, 131.063208092736, 132.445776137721, 132.693511055293, 132.845658584686, 120.727068670868, 129.058748169367, 134.508449064835, 134.178658122726, 124.745731077869, 130.826525488539, 131.232047622141, 135.820211712447, 130.912012807991, 126.692285080993, 130.213382273956, 128.875226813412, 134.998943129228, 131.944767976477, 131.428222457987, 129.081651375414, 137.246985879326, 129.708648664338, 132.229255391146, 138.908145676306, 125.802732798281, 129.344078407045, 130.994710948315, 128.520396606221, 130.508241764825, 131.824887807763, 140.873438521235, 129.35864818277, 131.472282608812, 131.693912816759, 130.675006460068, 129.270508522727, 135.577911765968, 133.738315684005, 129.639451273166, 129.415665621752, 132.993081515511, 126.409472610495, 131.340281589928, 134.672254746967, 129.08033332686, 132.083499199146, 128.118530678841, 129.757500621899, 128.486621323496, 126.810243807514, 130.496808960102, 127.257368641576, 129.957849328272, 129.73319295152, 130.34176499607, 128.810400039648, 132.52680850364, 132.137167703784, 134.76395634807, 130.867756990872, 130.424784832334, 128.859765101997, 131.328741111637, 128.026000571782, 129.464399973161, 126.051552026396, 135.759170900827, 132.362629630225, 136.286861208952, 130.076446737366, 134.31002722602, 133.650206802859, 130.81198059613, 130.409893357619, 134.505218021931, 128.112621052091, 128.946071299728, 128.277978607576, 130.625251450401, 130.582199331194, 130.500907793434, 131.991104776579, 138.216968620792, 130.105807054599, 133.055299751243, 134.440875766226, 132.730683505627, 126.714887048835, 133.464004308053, 137.420386027, 130.399713229311, 129.167005261654, 128.909714792338, 134.793846233105, 128.599031130798, 127.037701089588, 131.518949609463, 136.165786217754, 131.415784507845, 132.311776821766, 129.36441602779, 129.473895389566, 137.460914748259, 133.739344656818, 126.888715924564, 129.283854876044, 130.037766203029, 133.67738439731, 131.823849365992, 129.678806164289, 129.693426515149, 133.666082567446, 131.625355294423, 127.705749503404, 132.170604294151, 128.71401889037, 134.151291013962, 131.817402620384, 127.917367677381, 129.300222619309, 135.859813771457, 131.51064913287, 130.529698697055, 132.180394923535, 127.010415900289, 132.476324397418, 132.26370822893, 133.163497832334, 128.212416865033, 129.292533908234, 126.377929214538, 131.374062009676, 128.806343576907, 131.598401482844, 130.377216899335, 129.339630183617, 134.697957264161, 133.882921335944, 129.375965082554, 130.304279063358, 131.983913053696, 126.997527400507, 129.69330789831, 130.257349166475, 129.307490201063, 130.195509088052, 135.311791933947, 126.588690263407, 132.519999886477, 128.956933651938, 130.271866605647, 130.011669062606, 128.564117375348, 132.71288928124, 129.720450104827, 130.468716158812, 128.570186864855, 132.737114108026, 134.708204355309, 131.097476078425, 132.067360244489, 130.599412990751, 131.491950194789, 128.349174085813, 131.721483578108, 133.909662242271, 135.975941915128, 131.55974506086, 129.21685980322, 131.426757005021, 132.650897901027, 131.095735329115, 129.66552493598, 133.07335852254, 128.051110417849, 134.203064246196, 131.225026662705, 136.294145638784, 128.168286868789, 129.047674309754, 131.106487493496, 129.560380353074, 133.476514175043, 134.293560437126, 130.443111376077, 128.95660644466, 132.144730961971, 135.813583535914, 135.241249949846, 133.403592815829, 128.021707372117, 136.417149526671, 130.621111870206, 129.422181166356, 130.705173410856, 135.602900018688, 129.665489176533, 132.374191644343, 138.814638841555, 133.368947842736, 138.818168489583, 126.113780292193, 134.371545246014, 129.697254636699, 130.932545928354, 128.179596032426, 131.832346155421, 127.388894011405, 127.114242480362, 129.13763626602, 124.471004635151, 128.200030075094, 129.814261445416, 130.677727647653, 130.470646605698, 135.079766440104, 129.772372738671, 130.931636235355, 128.620956572001, 130.165514746848, 130.578951745114, 131.896327268975, 128.707901354543, 133.154682485158, 130.899833796806, 131.295754433186, 125.837611308113, 133.885882852121, 134.700016934683, 134.580931403526, 131.792430281233, 132.058418181745, 134.537852931383, 129.433166599528, 133.693895909592, 130.252829425631, 131.966140340034, 128.540338240398, 136.139066493996, 129.102259863255, 130.946286122374, 133.185926679735, 133.451966056681, 122.45184227574, 132.096472420598, 134.894931550132, 131.263946367435, 130.061576497981, 134.334287439083, 130.482568901038, 132.036114068322, 129.97477305674, 132.681955228493, 130.237565561838, 131.562167153761, 131.250364327219, 132.568235854497, 132.735967045487, 130.653356568851, 128.086800879623, 136.201879645951, 126.904202837984, 132.344597320512, 129.302694443998, 133.63045390212, 135.464748289528, 132.578928456104, 125.158961795115, 131.646203694073, 128.289640366005, 129.368030954844, 129.75723633565, 127.729241780921, 131.955409950694, 134.762507563041, 131.69453269785, 128.632967250183, 128.854149438441, 130.045217254767, 130.824733363277, 132.106625141328, 135.405059366821, 128.631136998875, 124.951410659728, 131.405431710352, 133.459183942285, 130.12020114086, 126.691785237749, 136.469005674265, 127.848954401205, 131.628111807539, 132.185244825613, 128.088593723377, 131.943847832014, 132.441272710711, 130.050996237481, 132.900373919429, 124.742286752925, 127.003455869847, 132.690921094583, 130.291030769315, 135.134437224823, 129.378835403325, 131.707137073998, 132.723771791364, 128.543002039081, 121.81851652338, 130.359876850039, 131.817664251159, 130.147632463913, 130.497991412729, 128.352731084559, 130.367657742155, 128.027002694827, 133.4746982854, 137.311034305071, 132.314652915271, 134.811400291802, 127.975672892521, 127.897456076834, 131.025101697477, 131.916241034724, 134.885613877166, 126.466317269683, 129.140412528439, 126.779265895322, 132.477211054715, 134.054169354179, 129.865453532246, 134.938895291229, 130.988106199264, 134.68689588566, 130.399197546386, 131.998640073329, 127.322996542771, 135.724025382281, 127.407040268232, 128.622280187094, 130.259101351129, 125.491200398969, 131.453379380523, 130.842694066174, 133.522446369262, 131.186336441523, 132.49497985544, 126.942903672897, 130.830166704222, 131.905716745663, 134.707755017312, 130.671501064596, 134.758808385556, 135.814516826879, 134.765241274174, 129.620983185577, 128.060686797185, 133.068613054552, 133.469717639913, 129.746518500881, 134.265127656541, 131.37121786462, 139.672525756318, 135.989338821685, 126.843703142363, 131.870725862087, 130.197206299719, 125.622309208227, 127.420478313555, 130.189541298673, 128.872688364025, 133.304568245599, 125.583353132938, 130.999488418919, 131.59688563585, 128.360429583629, 127.145445477705, 128.83832615833, 126.670629207172, 131.434979540055, 129.024332485814, 131.992840223012, 129.296005456403, 134.317634135488, 129.531651522739, 125.061324902744, 130.418013328388, 129.893467174475, 132.294027957876, 131.854311379069, 133.871891381768, 130.799369375903, 129.878382134359, 134.580729422615, 129.335539192055, 128.990739259086, 130.808684569372, 129.173886794693, 137.012271648969, 128.466956466268, 127.370738784175, 134.73262798704, 138.556627691484, 130.121403095193, 128.742945373256, 128.790160301856, 130.942282868916, 125.221909739515, 131.831320838159, 128.266643050421, 131.502055811191, 129.775701627265, 132.417665613105, 127.81810010811, 132.600905689702, 132.21234629531, 126.687663910443, 134.87941384798, 134.173849514913, 137.000329816017, 135.127630243844, 130.147918263487, 128.365904255325, 127.193320186128, 128.912796785573, 128.976616272719, 128.801450979471, 137.928760824792, 134.032773292173, 131.621482952658, 133.491441294546, 128.909900038907, 126.342641172384, 135.61923302112, 139.861929023973, 134.465043035746, 130.040365532213, 131.224879412577, 126.596072005816, 130.951246838772, 131.086148543119, 128.87163456937, 131.476646052196, 127.637926753678, 128.594547724264, 129.508820387538, 135.016831670191, 133.024118621209, 128.252970858245, 132.605577197934, 127.639335270281, 122.086507442665, 129.514968892704, 129.898757316545, 131.122838500973, 133.453738683886, 130.016379232878, 134.652971740093, 130.06233775056, 132.288802639621, 130.819468163485, 126.890470596909, 129.376325620294, 134.137289265231, 137.596083216768, 133.044153686339, 129.761244408851, 134.454994834785, 128.800118970042, 131.627807032548, 126.646321707669, 134.323217211448, 138.645087031427, 132.554876902152, 130.537030882103, 129.278206627994, 133.974873400425, 133.426118659598, 133.255197487899, 131.955112095603, 135.283808142795, 131.056043443985, 125.956347694514, 129.371396080352, 130.513305108976, 128.223925762306, 129.234940244769, 132.698764347483, 132.097256669795, 124.905716135348, 130.149913779849, 133.452809558986, 124.102655047779, 134.455528604104, 132.369753806595, 128.48502674708, 130.654129176731, 132.940022764029, 126.257459979263, 134.026517705153, 133.260413976846, 132.33812981526, 129.794896220352, 133.549806332229, 129.646324035229, 124.679525945866, 130.764704995686, 135.524796683577, 129.585421680951, 133.978839751855, 125.911350291423, 133.066369593175, 126.883982462205, 131.861563632266, 130.242274143764, 130.355713338789, 132.793048670569, 130.525933003745, 132.383216448576, 136.534858365716, 126.380973980791, 129.00366307273, 131.558702890318, 129.556216755387, 134.159268366743, 132.596242920216, 132.054333831201, 128.967504165105, 138.087491103488, 128.798672346253, 130.331194858778, 129.490382871544, 128.488874701665, 134.435642840159, 128.201663895824, 134.633154203104, 131.454180171683, 125.934038769908, 131.235970537025, 131.381911552157, 131.000201810276, 132.49273100723, 128.541860603396, 133.124438651535, 134.76417983137, 133.078553360729, 130.638279760477, 130.955259353906, 128.510965201716, 126.860694088541, 129.686883680631, 128.174179516305, 130.293573221885, 128.059229572825, 133.848780725501, 127.781548801013, 138.148059251371, 135.306702520657, 133.100528774777, 131.541536807436, 130.031959906099, 131.268393071826, 132.322345490056, 132.204650119896, 130.80725347395, 130.863686747501, 130.63124318316, 130.332900905321, 132.42033930167, 130.982348585322, 131.941823898011, 127.32367711461, 125.848290700236, 129.914659894046, 133.461919286674, 129.048790696738, 126.559040704487, 133.178631727112, 132.01151793432, 130.328001643703, 133.499013217745, 130.498569345943, 127.82267324564, 130.843078804714, 133.573697304058, 129.242509530297, 124.663413682472, 132.564744286419, 129.209909083999, 132.543855100779, 133.497044279217, 130.529102758546, 126.478463153222, 127.935443343217, 127.067901316281, 129.205127301017, 138.184468346325, 132.287404593422, 128.835390323183, 130.016487258922, 126.627690622691, 133.454279770276, 132.509210535966, 134.0418532791, 131.339458854383, 131.140977246663, 134.053784960446, 135.073384030277, 128.832557152668, 130.574926256513, 131.812068969376, 128.402891224486, 134.281737352451, 132.368793122803, 128.251086514558, 132.268209624375, 127.386309862386, 130.46356133411, 131.274519285806, 132.183175427907, 132.877768673612, 123.717881249471, 132.000361577291, 128.493659491934, 137.541684186056, 130.168833228601, 125.10464631414, 133.410690474564, 130.25056512611, 136.95606477086, 130.666349857553, 127.972642707336, 126.051781743281, 133.955141280349, 129.513443491068, 130.563351409849, 131.368200380079, 130.755856125938, 133.195847307771, 134.72484618931, 131.923482171941, 135.477649961792, 131.825750219205, 134.795364124834, 133.024188167449, 133.587783027156, 130.086052160465, 127.767836590897, 134.055702696826, 129.816442329694, 131.650902852786, 136.061127587797, 128.021511010559, 131.46192271731, 129.141759155105, 132.021903778894, 132.343331534316, 129.592301891536, 135.598612446201, 130.186661998717, 131.670834067007, 128.598662460462, 130.245982425721, 130.964472590195, 123.941206049868, 128.436333876929, 126.483254627447, 131.410710178729, 134.507683036382, 135.006923448215, 133.790266718162, 131.453107530992, 134.728819644404, 130.569863139382, 126.505890511191, 123.749783981696, 129.351357414918, 129.21852260963, 129.283387000413, 130.782897098711, 134.933804489316, 131.485140328792, 133.831805107977, 129.639606818529, 134.768020105763, 131.591857360845, 127.663071185862, 130.470998365791, 131.705841384245, 131.826909748427, 132.068615275026, 135.765934317441, 134.688621637199, 131.285711501934, 130.445906945878, 126.669383534756, 128.999015834575, 132.090760089227, 134.087637198918, 131.461335708225, 126.926482546844, 129.611402888978, 134.35662054548, 134.600650643089, 137.423555036285, 129.377576273709, 132.751288305204, 131.664351909652, 132.943239629612, 131.801477429298, 126.619421394619, 134.978576355216, 134.791847974897, 133.529981992806, 130.897573924771, 127.166079306926, 123.384823245764, 130.792587724449, 131.744930299623, 133.441624459913, 128.740256014646, 126.980176257908, 133.646925715839, 130.363549740358, 129.995321668558, 127.948312992752, 132.664811763421, 131.496633435921, 131.077263804682, 135.391778951424, 135.167815545207, 134.489375577836, 129.565758387471, 126.762790056792, 129.098596849624, 133.476822279176, 134.307210896401, 133.665063459526, 128.194030529309, 131.810298484042, 131.92084615932, 131.450388324575, 131.158582283151, 131.465615534139, 134.132024288653, 128.144506733145, 132.443856906513, 129.353409227991, 135.29094805798, 129.135734702202, 132.907288997288, 132.95668495534, 133.118026913123, 135.837351658826, 138.199551350318, 132.384688523643, 128.286169214239, 130.836690534971, 132.754345618772, 131.349930972644, 130.64808492847, 127.548041587744, 131.645990166107, 131.468601514145, 128.965418520079, 130.239833680264, 133.49437418974, 131.407017140314, 133.205199696262, 128.052357332435, 129.346922925723, 129.885111546606, 129.299294883587, 137.21325783959, 129.051958687178, 133.129962390633, 130.47314943831, 123.32492895158, 129.103159669266, 125.822458307348, 134.074707498597, 131.350671796637, 131.601698807094, 130.633350371824, 132.090241088872, 132.0697471189, 132.282080376596, 129.797004019566, 131.08355406418, 132.858670905493, 134.007070801975, 129.663323247611, 129.819477998198, 131.882875405627, 125.860660842355, 126.340985986057, 128.715756426621, 127.381459958481, 130.651806156121, 130.185601079004, 133.604963908603, 133.697583277327, 127.039290358448, 133.224981483035, 129.879173461078, 132.045757223536, 133.417345042105, 129.733104991116, 125.992052350936, 133.902034908873, 130.13314747936, 131.486128824337, 136.112437773825, 134.21022443702, 132.300174571851, 131.8243261662, 133.005034650082, 130.042560307466, 131.581324370246, 132.069247188967, 129.191663290442, 132.010276386983, 128.453221702525, 134.81742083342, 132.61948249742, 131.24289083038, 130.407019683895, 132.038512032361, 133.982409814689, 130.230637893214, 130.111864107796, 129.183047491974, 128.012343325019, 130.015204836976, 129.78925805641, 133.350651391799, 138.045255008784, 126.117827328957, 130.493294750243, 129.914250601357, 124.909817904088, 134.426145084013, 135.324049661351, 128.598375009158, 130.686632245769, 126.990981571137, 132.306159171399, 131.564477224752, 132.800600122785, 132.896834011673, 128.087671307858, 127.116960322361, 129.019268690894, 129.785738098332, 130.331856708984, 135.234339764715, 130.49871447761, 131.0132750763, 129.727667533023, 129.802832922914, 130.69910089317, 133.080897588745, 130.296194539762, 132.136099927687, 129.818282517476, 128.446430254712, 132.717740948057, 130.955922866251, 124.896645413073, 132.634704399233, 129.785080324067, 131.779077990052, 129.219249325268, 133.277510543124, 129.319144404103, 125.824576793842, 134.99641895218, 132.775926573078, 129.916669207819, 125.972686807193, 130.54498030441, 127.418733949273, 132.107207830014, 132.620843218445, 128.4066902947, 134.999340835112, 127.787352981506, 133.522960111559, 130.791055214805, 131.981182903223, 136.53642721396, 128.620730857805, 125.935998686521, 132.492953105397, 129.552305798683, 130.916769019187, 129.498499350511, 129.328049519619, 121.731670854751, 131.697970510662, 131.0591583008, 133.088258564439, 128.471871642341, 129.484662763521, 130.515404927423, 131.154130231307, 131.922791147426, 128.675471008217, 128.548260413239, 131.845104748283, 132.736594476122, 130.05650014527, 130.052212450818, 127.492700027419, 131.930840356573, 132.880840566241, 127.974813775458, 132.963008638559, 127.707909307258, 126.966295988701, 131.632466055982, 128.529078361033, 131.850793784369, 131.852952268221, 138.222181538914, 131.557965780009, 134.225879880116, 129.492300289026, 129.761324810268, 128.824184159456, 133.37145897026, 132.691662795277, 129.178573191184, 124.978223883233, 134.751988641332, 127.580722499632, 131.261824002937, 127.633181118406, 134.485651889371, 135.306507518386, 131.824125061513, 128.403492441818, 136.489715956565, 134.390036960178, 130.440404123119, 132.558623372869, 127.344785588963, 135.817355676102, 125.387903793012, 130.51438664189, 128.738469748152, 132.542813447926, 126.114588372629, 130.999791515235, 128.582016047923, 128.497914906282, 131.4070874932, 128.981881194055, 131.654530214841, 131.029235127047, 124.385735507207, 136.242431586644, 129.403845579509, 130.520007845054, 130.207832878572, 129.59065635711, 129.705615588254, 129.104263900044, 131.240361112137, 127.559673636824, 129.128512930833, 123.373330351501, 135.510694611938, 129.872840942439, 131.214256072455, 132.142776677557, 129.362284590025, 123.47326640526, 133.225430351439, 131.305812903864, 129.27652813918, 129.805599079121, 135.421970852203, 129.464709564198, 129.751276213582, 135.568023552935, 127.481217305757, 130.841199385927, 132.79845809102, 122.91716006817, 133.647734702092, 129.059809983065, 133.571531771562, 129.838715017859, 135.385055699712, 129.480471531763, 125.496157016557, 129.326067107224, 132.392035051553, 130.454730078162, 133.997754125941, 128.715443058142, 133.591733806375, 126.793906938587, 129.56457553777, 131.057339147963, 128.640506234933, 130.86112450884, 132.339952441889, 128.332591646839, 129.832148005437, 133.977686866599, 130.45345304419, 130.625458835667, 132.033432248611, 129.129676492336, 133.336559778913, 128.163795246538, 133.3450862706, 128.455395594809, 130.503354627358, 127.43366532759, 129.992814490408, 134.882914189231, 126.855452478543, 133.692399637647, 125.749019797113, 128.658884158089, 134.561522848176, 130.364828411634, 129.829016935153, 132.460867533369, 135.78542497443, 126.995491465493, 133.312240038264, 132.192077032107, 128.962231970666, 131.328106085857, 131.192846833763, 131.553288680982, 133.800154924184, 130.29707669949, 133.670960651093, 134.783454171329, 134.848132089718, 133.83284524269, 131.736558108302, 133.722717011592, 128.708505368142, 131.120811510999, 134.013111804132, 134.051139426462, 126.203559769563, 128.015698656088, 134.260301030597, 136.062875801059, 134.083866989494, 130.592314394553, 132.674153053369, 129.30993085303, 129.620668664635, 125.063024998779, 129.00095756813, 129.278406738376, 135.408692647383, 133.800923364136, 137.396074123347, 130.454246422591, 130.146346551095, 130.657706142494, 132.303795910328, 130.663286201422, 127.916978264435, 129.298477646728, 131.575658475213, 127.044979224513, 136.659780571709, 132.886911117867, 130.657425810206, 129.528236407669, 134.867565119639, 131.454926146143, 130.381172445619, 134.830319638366, 130.014907640689, 134.742293766918, 130.524966965786, 128.296613353683, 131.475893487396, 130.006839941182, 132.489785456506, 128.18191037268, 128.314270609911, 134.441498942353, 134.046032595995, 126.283809018865, 131.898556612916, 133.989817295151, 131.40475118407, 133.837115921984, 128.057146455997, 127.143030301592, 136.852653887472, 130.372439141226, 134.708408677586, 125.687526625841, 128.044771066491, 131.83660886066, 126.668680298515, 128.936189634738, 127.717278034645, 133.988615605019, 134.581052998505, 127.150219928794, 129.161455381005, 129.353747297925, 127.734481509776, 131.047020383058, 129.742515033869, 130.553410052783, 133.015336044508, 131.405684330144, 131.804485283972, 123.264374561723, 133.831540211531, 133.995736744656, 132.302283413849, 130.171685271644, 130.502641512521, 128.371462374787, 128.965100452037, 128.12913889425, 132.300561889204, 126.250745845012, 130.171619915978, 133.520141104887, 134.396503925296, 131.510006558101, 134.673472667175, 130.276541804879, 129.403403442017, 132.427478714721, 131.933112350545, 130.11454389979, 130.007428142579, 132.343123914291, 131.363049371571, 135.224543841291, 135.078795280336, 129.387737501616, 131.987819758549, 131.784890411848, 128.24180163748, 131.80046088768, 132.737980778279, 129.05948744136, 134.379064853804, 126.127474394684, 137.323980373707, 125.911495772357, 131.239389064318, 133.575761966937, 127.230520344998, 127.159732921103, 126.918536146042, 128.845099739286, 129.357521656536, 128.696972606421, 129.95372332535, 130.499147681335, 129.063884292369, 134.645982342613, 125.167242403892, 131.310761539063, 126.908656617967, 128.572411679376, 130.620991155685, 131.430309331432, 130.014593469028, 133.676701285282, 135.027595522288, 129.847773695778, 125.208821047674, 132.337644866802, 129.419910026765, 133.584902638863, 134.002167384936, 130.787885955626, 136.694925970141, 132.906043005431, 136.406178625895, 129.729982594117, 128.580394129864, 130.365657232674, 132.448896373833, 127.875316488047, 128.433528969287, 124.329351089021, 129.96258039004, 133.016214050829, 133.401518908012, 129.590565771941, 130.403854308965, 131.216729183831, 130.952696647681, 130.829657212457, 137.498693121164, 130.154403377856, 129.96824372072, 129.72059873567, 132.172847613136, 130.940921542151, 130.84519543367, 131.717719305639, 129.771978056174, 134.861620708455, 135.855130172847, 130.379899806229, 132.73318908594, 128.526076411175, 130.519252954099, 131.665118234428, 139.504604311049, 126.852312056312, 130.551538568584, 132.478485955582, 126.928321338072, 125.948807655, 131.958757306126, 132.482053885258, 130.285857506936, 136.72602458851, 131.817026162593, 127.067630314304, 129.954475087074, 131.515981167269, 131.630910393727, 129.13845266673, 130.542717268559, 132.191046223201, 132.473641512206, 131.372376106265, 131.432973802584, 132.026349188294, 133.311005402249, 130.652003951764, 128.525665602637, 131.359112479821, 126.28579729909, 132.886359197692, 135.612886062899, 127.77340756346, 130.254893627932, 134.403948609565, 131.581528797859, 129.533080841609, 133.69926767103, 137.404668752381, 130.308704193452, 128.574150498453, 132.637026474994, 127.566692489681, 132.232547419506, 129.934508966687, 127.399336008559, 130.596188469038, 129.135370829337, 133.93257102866, 126.120217957995, 132.882056553544, 129.03225064952, 131.068668416911, 127.398297767405, 127.878632027932, 123.86913412174, 130.783750912402, 133.124325806461, 129.89416935457, 129.682630891766, 129.428884024535, 129.015389267876, 131.085393084312, 133.331386415071, 131.408575092987, 130.005715887187, 137.203705896326, 131.777007317396, 131.011209984956, 127.172048217646, 131.487899167435, 135.180165611333, 130.009392295193, 123.40798014777, 126.277224880077, 130.704160955055, 133.882048611066, 134.352986740738, 127.063481794914, 134.706563105844, 131.6749317141, 126.879680834343, 130.601284103485, 129.466135307102, 134.575595073284, 131.976261222484, 132.968857101206, 127.038765622766, 130.115209365423, 133.534214154242, 125.787557738425, 131.236728536201, 130.847082572117, 127.397942071744, 127.853898989344, 133.102552873456, 129.142484002697, 133.035754396569, 131.378657468254, 128.742332005538, 128.420053010499, 131.350115317594, 128.535746134571, 133.071761417686, 133.609320193971, 130.878131005152, 128.698281772248, 130.968573649534, 127.903200022017, 134.935322167361, 126.487919748866, 129.468249981805, 130.405548286627, 130.003138264814, 128.127627269906, 126.500817608189, 131.43232000696, 131.275932586698, 137.976162090297, 128.309146856616, 138.775638735674, 128.510023509625, 130.360436855985, 132.843535149249, 133.891245573632, 129.267420032445, 132.735074403408, 134.461412095302, 134.073367578427, 126.613478799298, 130.285739040072, 127.834224151114, 133.92378669096, 138.006769885316, 129.238856649964, 134.671798272107, 135.073479735951, 128.226112912117, 133.494296355241, 137.385559761267, 130.631325018697, 127.803660023231, 130.766320526023, 130.34928867612, 134.882352954439, 129.010154286624, 134.927443349112, 129.802780291996, 129.184949647103, 128.518262509163, 131.177149437931, 133.954361702511, 134.750835487615, 124.883760198927, 135.121574654539, 130.662784459987, 132.250562599528, 130.673563681614, 127.491864640595, 130.651132995046, 128.674686366113, 132.513544233759, 126.470655760109, 130.900040488854, 125.881334735355, 128.728663615274, 130.166634406069, 128.471715609821, 129.495480155205, 134.12209330322, 127.928914964075, 128.407025920438, 132.060481985735, 130.593081364136, 128.360093268685, 127.242005464634, 134.018575390586, 131.995464570987, 133.290587548446, 129.892068517249, 130.709264721028, 134.741476011514, 133.948920587453, 132.526520577236, 134.777709087423, 128.627674355103, 136.27732322101, 131.472045700965, 131.543889157065, 131.894412767944, 133.22824882542, 136.139365722977, 126.690058865202, 136.582118152136, 133.433823597052, 130.51780794224, 132.749402402034, 130.345441366936, 130.993630748283, 131.169565512501, 130.545924048524, 128.850032319675, 138.418862645233, 135.693660519161, 133.091598958384, 133.89821254339, 130.785926009334, 131.609643482126, 134.356429234905, 131.004743451525, 127.947798318323, 127.100340401343, 129.623906117143, 132.306138350814, 132.263023483475, 128.663949035144, 130.46028930401, 128.950578862005, 129.134048548266, 133.825598045427, 123.857020793085, 130.399543684035, 126.652657355193, 132.102580076247, 129.739839320347, 134.126413837088, 132.30038105209, 131.997148586847, 128.548250013256, 128.49113975419, 130.328321470594, 127.325082932616, 127.65566232037, 130.179380171429, 129.167958494092, 130.245188207783, 128.88235849622, 132.843202832667, 131.237139321582, 133.462330351818, 128.516542388787, 130.664273565444, 130.810221267801, 132.928172788823, 125.911810038033, 127.629851540405, 126.580389675538, 134.648803988486, 128.48404847771, 132.798857331194, 133.688143266085, 125.655700856209, 131.0512211242, 132.732703514854, 129.966720927545, 134.006471926685, 135.4079252794, 133.988758509612, 138.835015385316, 127.813607610586, 130.030367816185, 128.0971619634, 125.69282167615, 123.19464341409, 134.615517974146, 136.724894178161, 131.544280008027, 127.883543858627, 132.739100295232, 130.516362481784, 134.101784075988, 135.148132240966, 137.272771688931, 128.22946241316, 131.524778722722, 129.517468016169, 125.516113453332, 131.058829238895, 125.775118103296, 131.620403221129, 134.811062378858, 131.417036211672, 127.521717748095, 132.869645291289, 135.145734695847, 129.563033468866, 135.195002334205, 130.093274962132, 131.164244306854, 134.559201317356, 132.868148960023, 129.470558521085, 129.175339698814, 131.393564710469, 126.97826199695, 130.635496480116, 130.943573514899, 129.169589541115, 133.364104896303, 132.023123200072, 133.758085391682, 130.124337925244, 128.385521277817, 134.166934992336, 124.172878341681, 132.947796601369, 134.618879957554, 134.593040955196, 128.648210111998, 137.907624919763, 128.414474049095, 127.360456552825, 135.80114250892, 134.354523646917, 136.281361705339, 130.046759117703, 130.43478340973, 133.488692583022, 134.793167639236, 128.44075095124, 130.904255333875, 134.984278917812, 134.259726544275, 127.028008477476, 130.204176309156, 131.287954377017, 131.329395207501, 131.836873530881, 132.395768130747, 131.595749939322, 131.170678208304, 126.511735745878, 126.380008461771, 134.34027401926, 132.951989138857, 127.116453359958, 127.831225064808, 133.33482815447, 128.063914868308, 134.166599792001, 132.760486023903, 132.10077550108, 135.703705148085, 132.779584352667, 133.656754728654, 130.569534613415, 128.139270744496, 132.274799001332, 134.105777698992, 133.19361853865, 128.038756485613, 127.885576448889, 132.96093554591, 126.915722084399, 135.401001382721, 129.682132242274, 132.240725657649, 133.810393526073, 128.090366353331, 129.048435493515, 129.110745472331, 132.3491789142, 132.514594212365, 133.054424000712, 136.358849487922, 131.080278096825, 130.688408378623, 129.407930819355, 130.136597192867, 132.865372176053, 128.68613868444, 136.540641250914, 128.355008255846, 126.024010758696, 132.701960814329, 136.624556007335, 126.505770520993, 127.188413129989, 134.078598687221, 132.696112447968, 129.365054600894, 132.115446187699, 133.496253065011, 135.561737469798, 128.55106511025, 130.802827661914, 133.803591771278, 136.643073712804, 131.862514919968, 132.929038532075, 130.606662101, 132.916441967264, 132.831022439196, 129.058053949512, 131.145694310808, 129.348715934692, 134.894793864596, 132.653074894433, 132.412304704738, 132.016403154469, 134.892895577429, 131.421030021273, 127.422105163924, 130.894852204507, 127.92804234107, 128.633987591846, 132.563331619528, 135.54663974162, 130.975818615338, 133.645995005101, 132.82941936024, 129.78405897083, 132.328975815361, 133.459997436111, 137.088104055793, 132.363442844712, 128.675619422557, 129.53071265745, 135.036770891851, 128.920838555457, 135.923309225253, 130.212128718269, 128.945353010579, 132.20554330971, 128.971339257264, 130.237634568276, 131.030922325203, 132.096081155105, 136.960108916723, 133.421179063969, 130.921263507892, 134.878095862198, 132.278417160301, 134.944262304521, 131.002403194686, 127.461267971147, 132.206142283083, 130.229190264417, 124.639984267094, 129.835312804266, 130.080732516627, 134.884111520289, 128.418350467341, 132.652246709831, 132.723274735721, 131.686140511728, 129.918502957695, 127.147279863139, 134.087802352727, 130.783973758188, 130.151192108175, 132.409779279955, 133.810155966275, 128.676514747106, 130.961132576984, 132.193453103992, 131.91493544467, 130.316526308184, 128.44720866933, 136.082668363099, 134.510955750678, 129.908199081356, 124.750135919711, 129.28726704651, 130.68960478185, 131.139682127783, 137.848012922675, 131.937669192056, 132.936104492389, 129.315761206928, 133.911315468912, 130.453195472318, 133.022740312216, 126.566138251777, 129.921889057672, 130.108619820492, 133.378876059731, 129.735393352994, 132.046544384262, 125.558866775183, 129.583975625034, 133.525879397545, 132.535563982572, 129.673571133053, 132.640944644478, 132.686549738636, 126.554167309847, 131.980705895274, 133.210948404502, 131.280052985785, 133.614236943763, 130.249001063834, 130.483877488203, 124.760336908351, 126.37410949802, 132.089488463462, 129.294760965681, 135.249453345388, 134.181899094224, 130.306174500448, 132.090650401234, 133.06071573558, 128.600209147076, 127.876238876489, 133.210950546402, 129.092248482143, 124.583849104402, 134.90115779585, 130.761313362474, 136.697116770983, 131.103798557545, 131.760460585556, 131.540222647396, 127.031657613862, 128.869091272024, 130.541742885255, 127.762778178673, 129.528200435144, 132.522275128757, 134.475037229367, 128.735835000858, 130.523615786037, 134.822844478388, 131.628332218655, 132.940612150701, 131.629571618041, 133.501144496713, 137.286586490917, 125.615274961057, 131.351320303316, 135.853544932666, 128.073816452154, 134.803812686711, 131.282211245609, 132.996723748775, 136.041285685376, 133.301587015144, 126.503962262813, 132.033735166785, 129.671450138996, 129.350516659123, 130.745592343855, 132.896195601746, 134.984616194607, 136.353090911291, 127.080270072883, 126.140470076185, 128.809614172057, 124.66931614638, 128.982570891257, 132.111266442628, 130.775731357911, 134.255838213579, 133.070522820287, 133.925842092502, 133.175101309096, 133.157544294634, 129.496167413206, 131.126129963613, 138.163157948707, 131.509127812401, 132.356954596295, 131.901546564716, 127.457476436669, 135.09274352165, 135.889864371042, 134.090398874433, 133.549564075183, 129.984515500347, 132.177027423509, 129.216488873373, 131.429228785479, 130.3095345321, 133.750128151373, 131.46507219815, 131.797639335301, 132.229318629005, 132.416926239685, 131.516685414047, 124.299549733973, 134.269706416978, 134.368250566849, 128.141310820457, 131.329411755596, 128.800328407822, 129.128447126142, 126.663152503217, 136.033905638048, 127.185449795705, 130.379252494222, 129.387681245446, 130.912689615326, 125.906997130312, 130.985402294989, 128.87113851862, 132.784710222884, 132.057048799753, 133.260398452402, 131.355354947738, 133.80357257651, 134.536612300512, 129.354899186029, 129.801149571755, 129.540238332555, 126.436722968126, 131.779585973393, 127.925519688358, 133.881847668535, 127.558137404285, 128.482163418344, 130.330408167155, 136.021252359005, 130.301206005955, 131.90712959745, 132.228218323362, 133.73634823503, 128.362530611689, 130.703584515928, 125.995442053467, 134.007302272479, 135.616326796211, 130.434219506716, 134.123511301214, 126.556832804039, 127.375351883836, 128.551732432795, 135.303359579064, 123.927584163198, 123.464301879773, 134.632961970518, 133.185954626036, 130.475670327288, 128.52540121239, 128.286034367015, 128.494740269925, 126.930402306443, 130.838599782308, 130.242083046336, 131.677231336864, 129.430244284999, 128.928638453027, 135.058174479182, 128.842611079409, 134.48604029598, 134.605528032923, 133.248729992962, 130.658481405142, 127.853697031147, 131.492710376135, 129.241898070227, 130.974254233499, 130.347403544379, 128.99834568361, 129.842010759957, 130.454109769995, 130.028852988533, 130.504895538701, 129.364094556039, 128.009655306262, 131.000514902801, 133.461196166563, 130.003959819827, 128.658360539328, 128.035045769892, 139.181711925316, 128.388873454833, 128.67200631583, 125.298144903685, 124.292407611555, 132.83325055821, 134.804452463377, 130.923174526007, 130.160691919254, 126.744900363713, 131.509497992497, 126.251094777224, 127.644337401317, 131.456285806375, 133.913247777839, 131.136902789773, 131.477706067876, 132.662055362973, 130.575243534428, 130.069258690548, 132.773333854881, 131.205801646389, 135.178062137146, 131.096860560703, 129.196417902718, 128.12755461661, 135.484742517579, 129.713169587233, 133.290726392727, 132.727303288208, 129.988822075186, 129.649955557934, 127.045953015143, 131.436670244616, 134.228708105332, 132.600561351412, 132.649370060473, 131.196004839607, 129.251656069137, 134.45415702414, 132.04474765979, 129.813250545011, 130.029230249239, 127.962105836808, 129.146854016647, 130.114591414654, 129.80385636047, 131.052464641509, 135.7944979472, 132.115402680057, 130.180012570692, 125.35574950846, 134.491203728008, 130.14040844195, 132.115238037334, 131.057832785408, 127.511917557963, 135.760930350259, 129.642896001186, 128.873270350531, 131.713899480226, 128.053015168034, 132.585260603911, 131.478383054432, 136.936374344459, 134.715401513322, 138.296259258281, 131.65946295655, 125.818613549328, 130.544589274412, 132.446321486922, 132.777104109943, 131.634741446871, 128.033084549096, 131.793136586857, 132.338340893929, 130.187517893426, 129.61851844765, 134.033126192687, 125.382702166948, 130.986806245747, 129.272842496351, 130.906039579959, 132.279310903516, 130.797702558062, 133.003505117971, 132.715766115655, 133.674456178353, 128.421011430595, 131.134378170793, 126.941659707331, 133.144086694958, 130.862467638472, 132.523311146313, 130.501281311654, 137.587875759461, 124.94745811912, 134.579184293758, 131.682597507964, 131.723588505506, 132.0637421936, 131.043955408076, 130.121424163042, 132.003400727478, 125.976024962824, 127.017779454531, 132.506317564256, 128.812272298381, 129.544991972586, 132.50413986625, 132.307875437247, 126.123783145189, 132.925797581005, 133.377481130281, 133.268167508372, 134.964483031729, 134.893515323853, 126.533521633309, 128.051290723043, 132.116343068634, 134.718533669133, 131.419784642425, 128.246666530554, 124.40155038168, 130.396712562987, 127.842731887233, 130.229401257784, 127.963191031698, 131.652196094227, 131.936838622146, 135.201889040213, 129.33204550764, 127.36847961674, 127.174990741092, 135.430559041133, 133.67822719285, 131.219890033933, 125.612170577588, 136.380365323752, 129.643385986243, 130.550806574622, 131.340783065109, 127.930480802047, 128.630334037762, 125.678027910366, 129.676140731735, 129.910951641695, 129.198937086978, 127.597966943211, 128.721182301367, 128.645392985248, 137.628550271282, 132.419551437687, 132.178886905958, 131.49089804949, 132.650544684261, 132.549751094458, 138.31996491577, 126.284216537277, 134.686092783852, 131.138924318911, 132.410118594575, 135.223014227911, 128.67794352466, 129.53081148731, 132.803923287642, 129.76379322825, 122.773372960984, 130.607268201451, 130.56637810983, 130.896992113915, 130.707171845287, 128.694083453343, 129.969462871185, 134.675917313635, 134.590348695523, 130.440840814755, 132.540545666285, 130.334224545294, 130.403530980585, 130.734344417384, 125.466906252585, 125.552557062117, 132.415032190744, 132.432577446297, 128.805300701571, 124.256460931437, 131.224555068318, 132.72289956996, 128.422681452834, 131.590215154349, 129.026667794366, 132.912853777072, 129.989853603112, 130.586434874313, 129.514581527801, 129.100142180155, 135.619796738553, 129.867666716684, 129.843979918264, 136.491441286374, 129.373467876563, 133.554264430636, 133.156424132849, 129.86528931044, 129.190784872177, 133.30656722931, 130.824327972697, 134.393367052396, 125.01319156787, 129.738668539972, 132.211949473092, 125.53661007942, 129.747016250734, 129.2829321714, 133.5647199385, 130.058078347952, 132.139890904677, 133.684346683402, 125.065561675373, 133.682972368609, 139.792162446387, 125.50463842327, 135.015148526203, 128.036839961413, 129.299064335625, 130.56851579849, 133.113345837363, 127.876073272524, 135.27799092274, 129.432371041869, 132.128801833362, 128.043652905805, 130.285649578861, 127.055909556659, 127.534356195358, 128.417642576226, 132.546060086061, 131.261847023169, 129.20697317604, 132.318953480466, 126.872045367535, 129.221825514136, 127.819806741571, 126.588356172792, 126.777219290592, 127.923349555232, 135.863523357123, 129.573092014177, 129.722309901852, 124.210805067333, 133.810906919307, 132.914241914355, 133.40823110036, 126.414701651136, 135.368528554252, 130.7534639826, 131.027372677582, 133.450604935536, 129.666789920357, 134.9830126751, 128.022164204313, 133.911288658862, 133.878750260226, 133.437485698566, 132.434721389409, 132.67579911252, 127.511918670239, 129.433011410448, 133.311912954417, 128.086079330679, 129.542487768145, 129.995771559669, 131.182582571473, 131.130587749725, 127.785267130971, 128.676197614971, 134.642035215152, 126.563989925653, 133.262426689769, 129.080464705655, 128.523193629238, 129.190825515685, 131.058203532013, 133.838943080103, 133.613746175177, 132.465789597934, 130.530483075683, 134.343780483475, 135.419746246108, 130.146352320755, 127.706124092478, 132.534402777695, 132.923279287111, 133.729162194984, 133.039294592468, 130.168832166091, 127.57251545798, 132.73700220197, 133.469566790264, 134.102733405029, 134.492928646166, 125.608895116412, 127.077550420007, 133.59672655837, 131.446327457723, 133.070067833421, 129.374829663674, 127.938773731556, 131.140968957298, 133.617214107794, 135.278337924251, 132.297464162872, 133.61439002747, 130.232585887, 130.346260740133, 130.207078989998, 126.005306370512, 130.979254659785, 128.867832222656, 130.617310220934, 130.908294524425, 127.265115812048, 134.325161083283, 124.921324770008, 132.581467191693, 134.17708980087, 129.122691116902, 132.092676665515, 130.668645463885, 130.765836857793, 134.250585266247, 131.723043166405, 132.266117214022, 135.627153103524, 128.655195832368, 138.8456709651, 125.688305581547, 133.313951132267, 124.576652776578, 129.955771940178, 136.178293156932, 132.585200045729, 131.520780459608, 131.449163338852, 130.802217491977, 129.35905746712, 132.747160923286, 133.646668044775, 130.156607798054, 129.140717367195, 125.135098786749, 129.919982498786, 127.941429206583, 130.361522884086, 130.895211778465, 135.106202263202, 130.283765088944, 128.920425375418, 123.652185898935, 139.932341740256, 136.693544925424, 129.846614825043, 123.957313373469, 125.921714764981, 132.134032397575, 136.26783492881, 134.73451273008, 132.374576189643, 135.23213618425, 131.673581671566, 129.775586023055, 129.912265994155, 129.687945508115, 136.331896255486, 129.78130388687, 131.86802992931, 129.938224114789, 128.278048802943, 136.943322017287, 131.077669480536, 129.182061803377, 132.832723581997, 137.075005308844, 126.824295565901, 129.653091385373, 129.018194444746, 131.143379135164, 132.442270871312, 132.292070491362, 133.033457279671, 130.592113379206, 130.5052174639, 129.939848969169, 124.268059188336, 130.323499906975, 129.749129686702, 138.543151043718, 127.663348837827, 130.712399401896, 131.948661731243, 129.089823679866, 137.400027794206, 127.343875611345, 131.685188767812, 132.474453432695, 129.811904819658, 128.557819064948, 132.296567029394, 131.449202337565, 133.481396246768, 128.662104932888, 136.631663646751, 134.454737311037, 131.291276431161, 124.95359108461, 133.76188390738, 133.496643582907, 130.057584474865, 127.870345651024, 127.71262390429, 133.483556699854, 128.836493034844, 133.2249458398, 131.785546489085, 130.333665678651, 129.965830169479, 128.341321290224, 131.770992956017, 133.320693267654, 132.142081695042, 131.229256290041, 129.088266763148, 130.130542694445, 132.468119018475, 124.103807625137, 126.269201026611, 125.784613990384, 132.07968005884, 135.682426989906, 127.677002594833, 136.36782958601, 132.632012676136, 132.533686695088, 132.316182386981, 127.505834447343, 128.090275007998, 127.760109234529, 129.961058172615, 133.242134803413, 128.832444393872, 127.106180637154, 130.201200250941, 132.812165168732, 128.964294277885, 132.826208687759, 128.33246012469, 133.135711117738, 127.106583447295, 126.902085333195, 133.489503931531, 131.88964481256, 131.903890068371, 125.848718384926, 131.682713792006, 129.745144267594, 128.217805092349, 133.394407517754, 138.383215619284, 131.434826680879, 132.09770182055, 134.719051637687, 130.915470729487, 135.581110527127, 134.102659624485, 129.356293627253, 126.837425677931, 130.807063755342, 133.193488249309, 133.520901988396, 130.875203821373, 132.84881971988, 130.432832593888, 129.782919904579, 133.667565728859, 123.598671870296, 132.353592243738, 132.090693587901, 133.628433156166, 131.061237431497, 130.497585595485, 130.681308950024, 130.993315950477, 129.402535163851, 131.402045623928, 131.630016470233, 132.842101791589, 127.245531765271, 134.127795407928, 131.293626636952, 130.750957222359, 132.176283513877, 134.844881407145, 128.925442836522, 132.777588189599, 130.184262049923, 129.498321177193, 130.6167755535, 124.611120687241, 130.369848854068, 132.677979237938, 130.214658164417, 129.252213352156, 132.010826107156, 133.086718577894, 135.343082964116, 128.728363583726, 127.41809551073, 129.709716113687, 126.434347728681, 135.200384262236, 130.492726464786, 135.32319210249, 133.239549701226, 132.607321224761, 135.034371843362, 125.747895637961, 136.013183084369, 137.090970031506, 125.130713815381, 129.714010840861, 128.785630280167, 129.139417015412, 127.446853363918, 132.857794848534, 132.617641837184, 130.756815814481, 129.436635870649, 127.471448731624, 134.96789645867, 130.514373079363, 129.897690925953, 133.512336347218, 123.189227669368, 130.942426087283, 129.178872253211, 132.495244233556, 129.607952462809, 130.004131234179, 133.476587541935, 130.521595290669, 127.167955380813, 126.095879367771, 128.585598610964, 129.2401384827, 129.920605766459, 132.856600205659, 135.037914913377, 130.962457746812, 134.473071264469, 134.006855138271, 131.585538521661, 135.895410605202, 129.21573012246, 130.169741655748, 125.042671328733, 131.751641082598, 131.83181992668, 139.378118616001, 131.211893345862, 133.419961682844, 128.296197071755, 135.297589869565, 135.542208982962, 127.389781257547, 134.689866337978, 131.791517285742, 132.188401886201, 133.961002091827, 131.682798394532, 132.556609182664, 135.500509428932, 129.756726625009, 126.177265279908, 128.920015777099, 131.399561266041, 130.249348855355, 129.031258492042, 129.484211935232, 126.638591218147, 128.59483826458, 131.0724206986, 130.21068640738, 129.310542133186, 133.243613508028, 129.469108298747, 125.456821627003, 134.137509155626, 132.343461209205, 132.453397749389, 133.751524722804, 130.703135135383, 130.993268578286, 127.776160278919, 129.67862630172, 134.100416340627, 128.337516183731, 128.976320105765, 130.184770335919, 127.066982590807, 131.02705519328, 130.696801010461, 133.964615106747, 128.701390584228, 135.292436121936, 125.507372410298, 127.773228291754, 127.843519260089, 129.167614441828, 136.622864647973, 128.963853095489, 127.388061133118, 136.899411680524, 132.104931838073, 129.413147155823, 132.795794243979, 133.267797737096, 127.687339452523, 129.338752143994, 130.965558254172, 137.118412508846, 131.248284326504, 126.453344410108, 130.881975389524, 132.751117359694, 126.231863085848, 134.605684693201, 131.732161107224, 133.627203098396, 132.355695924764, 132.394612612811, 127.920980014026, 134.11616604213, 130.231380069479, 132.085412844573, 136.971085817959, 132.033026020644, 132.807769248093, 129.729559691616, 130.678044948277, 132.480836560613, 128.436991798876, 131.890052230492, 128.29275515748, 128.614371930289, 133.275628759325, 131.464396903278, 132.047535241408, 138.068900290104, 132.735193536541, 130.504919660612, 132.583786505677, 130.287482507304, 135.647019423767, 127.182835933152, 132.933679411698, 131.084820396647, 132.093017971271, 132.042262136366, 128.478119465822, 127.439245357471, 131.521776255889, 130.798836819759, 127.393232940294, 134.376142594983, 131.24361072753, 133.827322639287, 126.559446564765, 129.398674139937, 132.781898123478, 128.786938456279, 135.979093339697, 132.42739285304, 128.064078988641, 135.246967322662, 126.310251848899, 131.444503374633, 133.17298006508, 128.507319208639, 125.795107160999, 131.298104357021, 133.740633626631, 130.067873636802, 130.918891803343, 127.497256227371, 134.567780546553, 127.998438352814, 134.04173322629, 134.101294027674, 132.364737430921, 134.439827106128, 128.432109101479, 129.96255948533, 133.137895048201, 135.734526688786, 126.608911000818, 130.38326147475, 129.596151548923, 124.959011945105, 130.216713764974, 131.798142512954, 133.11017791783, 129.376124468173, 128.124200236667, 130.245719860153, 127.336730787169, 132.823376465044, 134.97515426056, 131.010983150866, 126.782124297447, 127.881567159229, 137.20050790152, 131.652999025374, 130.054156472495, 130.96997047427, 130.143045329356, 132.196956519498, 134.575115288184, 128.690170021535, 127.956574041421, 134.711265424722, 127.255562253184, 129.411807606824, 131.456371211583, 131.48577562749, 131.107840256733, 134.58508812726, 132.199538947504, 128.419287556593, 126.070703062545, 128.271220318529, 133.74532969416, 130.941271949239, 134.125446671994, 126.090461076246, 134.558915635294, 133.099993521086, 132.951691446801, 134.589046734155, 126.663032707764, 127.20571650427, 133.317856847559, 127.582490322891, 133.330354671416, 130.93642329602, 132.537933091386, 133.192548670241, 133.713987959211, 132.272486951916, 136.812933534303, 130.232316206666, 125.282400467723, 124.395872912896, 128.135323248016, 126.231836265846, 133.945630540339, 128.080573186623, 132.380490830952, 131.485449504395, 127.25564232779, 130.728998139592, 128.592348154394, 134.692956274374, 135.30175570079, 134.493735969903, 138.900346450737, 131.267149767657, 129.659295142502, 130.239522308675, 129.615730704162, 134.182856203296, 133.138991785086, 133.377566010281, 128.972857193518, 133.17874112082, 132.434624077222, 130.416196976333, 133.601743978129, 130.173954214591, 132.083109055124, 134.994565200386, 135.218636425892, 136.61651662308, 134.457819428796, 136.293764638777, 130.46574574985, 129.062314236482, 129.104904781617, 127.660442709901, 131.140026807579, 135.786122973415, 127.601122112179, 130.461628329037, 134.019247643704, 133.480819988289, 135.734199351911, 133.586634063773, 134.041351765831, 136.394968435752, 130.689190263462, 128.106496416594, 131.899089064737, 129.725942267278, 127.657774454165, 130.177566502072, 129.815982261089, 131.273191130776, 131.074242606509, 129.98386407961, 130.78211353741, 129.189872050279, 132.813630855466, 131.414123206851, 131.886209183776, 130.322526980314, 135.69919020028, 129.674082412329, 131.202409647619, 134.03566073577, 132.774426268728, 131.544695041927, 131.064223248242, 127.805551011217, 129.74697659012, 128.162206000003, 131.795493090072, 128.967812930775, 128.508507234281, 127.016050586135, 132.429995451971, 128.220277263473, 131.45633296659, 131.390121437358, 128.649883417886, 126.622900655517, 130.362126809815, 129.776040807742, 130.819537793426, 125.230391231623, 136.134193942192, 130.966032525371, 130.622058806108, 129.385964097519, 128.899541607768, 128.157183500987, 126.861434658525, 126.671603482143, 126.360017241995, 133.854202592331, 130.729387945752, 127.247053918408, 132.90618805058, 130.336040043617, 131.679964240949, 125.406910768523, 134.805511203636, 132.5928867304, 128.356363241549, 133.237833785963, 134.963960527776, 131.987374764834, 131.434316051024, 127.678604405884, 127.082587921059, 127.412625984005, 130.704304229378, 128.819470725749, 134.470249623161, 134.062454985865, 133.624183676957, 135.1824516991, 131.239930636986, 130.415239353006, 134.49811224512, 129.105950634673, 133.186248938166, 133.744253683988, 130.440569745121, 122.815069198812, 133.003193365282, 130.196502502812, 131.745933067373, 128.369483719744, 121.485130435198, 131.644309381461, 127.15594748953, 139.631889430985, 129.153294133069, 132.951903622222, 129.858926118946, 133.743481394986, 128.720114775571, 133.091512503743, 130.061584340746, 136.167081861766, 132.712209206779, 131.631694736692, 135.914994983314, 130.458728092184, 130.513643538363, 132.777679092291, 126.032571440368, 125.750492864787, 127.717986631534, 127.73725220016, 129.789591390382, 129.659615021684, 129.848792710646, 137.453254008111, 130.50725832763, 126.149873339034, 133.91973393426, 128.100541516312, 124.542718130463, 133.868767338663, 127.438475917032, 136.963028039278, 128.588680821787, 134.995812029047, 129.568559321396, 135.184680042659, 135.929236087444, 125.436735834486, 135.264415291976, 126.42770742468, 133.850483899368, 129.179801895923, 130.786886818075, 132.399658995178, 130.995947468194, 129.593125851128, 134.165513430016, 136.599551003274, 132.493567384908, 130.793646089258, 130.993834816365, 131.806725291393, 131.518591855684, 127.707926412953, 136.200843593364, 127.536403022863, 130.165384421102, 135.470316695043, 129.420407668164, 134.494688272305, 132.250432334814, 135.076768653814, 133.173655367304, 131.396492270218, 130.938664821238, 134.515901190282, 133.120180572275, 130.493454464277, 130.998659468822, 127.919791568901, 133.430909695246, 127.029928498044, 129.786442972544, 131.731186054181, 132.490694420314, 132.621664761986, 135.480140143728, 130.536861366077, 133.494357649378, 136.814463852479, 133.049284264653, 131.98788584318, 132.12183358199, 130.55417196284, 131.547876758458, 129.006337802884, 132.81731604018, 134.947452274559, 138.720758401885, 130.191618135114, 127.521279799154, 136.50190434991, 130.717522796626, 128.554591293325, 131.482402915211, 132.434244815651, 134.056430799841, 128.761160060831, 130.763251859997, 134.446386858432, 131.247107246703, 134.595452296242, 133.09672373312, 130.064884482969, 129.730948572466, 131.048491708672, 129.670575452146, 125.467110341122, 131.667138801923, 134.632555695839, 132.377504480079, 131.43840889021, 130.009864472569, 130.378787126146, 129.521037956246, 128.512636716007, 130.831646566836, 129.424907661804, 128.09835318338, 129.821421222632, 132.294214882967, 130.722399533286, 132.70342089876, 131.681017672271, 135.997889391807, 132.335218882573, 130.834174243268, 128.825583194799, 136.196219972361, 128.871566766804, 127.881008105775, 129.322600526859, 131.620788104268, 129.872866528191, 133.30419092753, 130.376567089512, 136.795522238109, 137.545432669142, 131.868670070836, 130.250017045521, 125.591012500028, 134.496954460909, 127.973821578015, 130.276698287199, 136.135822929319, 129.838360889496, 130.086992748796, 131.201048567724, 126.194681347243, 132.375861234573, 130.121437064881, 134.171433715613, 130.325921059425, 131.480385209102, 127.597239993201, 130.535246935473, 128.229331079876, 127.350634897502, 132.92925659323, 131.730167505369, 130.118823324016, 134.599390925235, 130.939712092869, 128.780904710987, 132.361011443804, 128.1571791451, 130.34397019136, 131.991956712471, 131.033726471747, 130.96092440186, 130.529802990031, 129.86843974835, 131.167660012582, 128.831139018178, 130.220058465228, 131.977051049827, 126.345147275918, 129.616759597524, 131.655977844129, 134.083725564526, 131.611468583241, 126.45041457901, 125.202813915866, 128.27457234344, 132.992241403991, 123.928582824305, 129.729813094245, 131.716293801016, 134.248195005101, 133.094640704629, 131.052587659654, 126.281415684359, 123.196694266786, 132.33277117164, 131.117112568244, 133.186891522663, 130.500855815112, 130.35976698384, 131.298796871831, 135.647325250937, 128.012706628925, 134.057872167887, 128.96988777241, 126.729337839768, 137.680061565203, 128.034177990597, 128.583572694786, 130.886695066119, 133.054655773155, 127.959683905197, 128.895180377197, 127.081456977087, 127.696822091983, 130.82746846348, 135.414078355247, 133.924481862013, 130.430037005014, 131.925983523827, 128.750560845605, 132.45941357832, 126.960181907872, 124.156673004896, 133.422000898259, 131.226874127168, 131.209518315902, 127.470956252612, 134.420647412172, 135.587218476889, 127.566888785285, 126.943831755715, 130.836586551846, 132.043562760904, 133.262527855615, 132.464825503353, 128.423235010207, 132.217508767558, 131.555911413591, 131.743587660875, 134.45359766001, 127.887134542826, 131.914434067877, 128.356111663352, 129.20844449673, 129.511637287688, 131.916408654632, 137.970452084886, 132.968417021499, 128.022858564062, 132.038808275893, 129.473509655437, 135.612285326498, 126.860846558581, 131.998801578184, 129.855440107793, 134.078688470692, 129.971485105713, 137.240733612994, 129.542361054826, 135.770991592057, 132.730744293693, 130.566267498959, 127.865230879762, 132.700431652955, 131.709805204825, 133.653956525308, 125.632924130857, 132.390180366315, 126.044214549488, 127.456739256369, 129.514699156597, 129.649802197837, 133.672998463733, 133.630494648187, 136.49685579143, 129.788346607154, 132.764067245248, 130.559032310335, 129.964044227382, 131.415064992254, 134.728364954135, 129.649859326652, 132.82697603448, 131.497639148738, 129.832967411894, 133.577671939584, 131.190507045431, 125.177095500199, 131.711102724857, 137.418108573899, 130.729191741316, 125.916893422664, 130.653582699554, 135.612329520772, 135.286683901715, 129.689144648644, 129.22986034589, 128.292660488605, 124.951798075158, 127.466401806492, 126.104214367686, 130.965842279472, 126.951658899719, 128.792676183862, 134.224261237888, 132.725396550515, 134.766725363742, 129.33799537422, 130.871872995804, 132.870997036447, 127.788562384034, 135.299905226761, 136.272555038865, 132.48581357992, 123.851489757888, 136.545514915104, 124.055994066944, 133.574123522568, 130.73416208515, 132.850947798992, 133.422432626591, 134.739604847844, 129.619209723534, 129.951614305381, 129.52968516221, 125.807506390826, 131.431501080632, 125.969699605494, 132.483179665149, 127.978693831218, 135.268607370933, 134.327499878774, 127.937487931246, 132.867585807936, 129.690192691108, 137.508558152975, 131.402654217273, 131.214852281817, 124.998202163003, 130.380825133473, 128.633095112146, 134.265591977224, 128.068326452004, 129.086412461992, 135.04590453158, 125.838602827299, 128.904933817149, 134.618201389874, 134.752897463876, 128.540593050685, 127.421508350756, 130.703329338566, 127.43717107314, 128.971603455684, 127.610912523765, 130.344608735603, 130.677489242618, 126.308846996237, 134.289833609462, 136.197399897407, 133.268640734744, 130.086111297587, 133.643443131848, 131.554167289317, 129.836963816087, 133.459856149433, 135.923093744686, 132.234991765894, 127.114190297747, 126.742507291071, 131.949809811425, 128.31724267831, 135.276363292869, 131.056437240796, 132.540194670415, 128.592009607332, 133.078348809678, 130.392016911192, 124.148648980074, 130.900966102518, 132.901568958397, 133.428232939119, 128.694803692127, 133.892942401052, 129.86966899106, 133.624379357632, 125.372569408266, 133.38531176739, 133.588465849526, 133.726831312103, 123.138359355271, 131.075582311878, 139.844632303037, 131.169702719403, 133.201687636133, 127.768242227071, 131.965723025892, 126.717683401408, 131.907184379848, 133.198883270563, 131.194099468232, 127.506177786605, 129.719629647162, 134.762852008584, 135.132447724673, 126.538897855118, 124.880427861754, 135.765935087563, 131.145313963873, 130.689796536198, 131.373838861451, 124.296098011073, 131.509794486027, 129.457836626873, 133.315900401421, 128.9265449871, 134.260738846875, 135.074221598184, 132.589129826089, 131.408331879902, 129.582891968983, 130.477946938467, 130.318232071099, 131.382958087742, 130.185175653865, 131.946246561544, 132.62358801751, 128.909164779908, 130.622421646135, 130.684750284677, 131.601261583987, 132.677220592724, 127.887761798977, 131.013589472604, 128.695488483958, 128.951524338501, 130.416351327784, 129.01842659753, 127.327403377897, 128.922539100305, 132.392267938389, 127.381638215809, 131.685638162245, 130.477038225113, 132.60897503777, 133.043281365508, 130.684341500399, 131.538311487391, 126.081541378102, 132.39838960345, 128.327148805733, 131.272905528108, 135.393143120457, 124.908601661822, 129.990983816289, 128.756311488057, 136.416401344534, 129.899516964802, 130.104043123497, 127.42312239463, 127.683584979464, 129.926642731639, 130.025988952925, 135.752252770035, 130.341655781026, 130.68861021645, 127.469711365807, 127.371282177672, 133.769551919382, 130.876563064564, 135.288036071322, 134.272361083488, 126.996418918402, 130.960940179429, 129.00808260628, 129.045866058055, 133.389717575099, 136.178668038679, 128.759539233229, 131.910430327873, 132.634282103728, 130.10524616593, 135.36148901855, 123.95447978987, 134.65645325088, 130.451876963811, 128.935110262446, 134.603050289352, 130.130720581451, 128.014666065734, 130.666239207908, 131.731722207191, 129.417075316226, 131.715972839514, 128.700650153909, 128.149356595588, 126.503279103165, 135.401437794128, 129.420328978141, 132.772542234696, 127.99859294538, 128.795209642859, 133.762765563138, 128.830842511723, 128.964230186053, 133.851250223412, 128.505306948805, 130.206527952132, 128.844186394456, 130.627480047311, 128.584468596559, 123.334510854192, 135.727748345713, 132.57766829052, 133.000250346839, 131.330666062115, 134.585083081257, 132.365391618431, 127.865246491697, 132.136553055618, 130.035938558872, 130.694731678288, 133.250125750455, 129.397316229563, 131.890741922678, 133.173338317514, 131.256406904756, 133.061694422419, 133.433808791989, 131.926511361025, 125.555705722819, 129.468176089639, 129.176996143798, 127.049924287688, 130.106986346928, 129.231082896756, 126.374347285547, 129.784467754989, 132.86664883978, 129.156736985128, 138.331979422121, 132.561965645706, 130.137168725898, 129.498185427935, 131.528457317853, 134.163425680415, 131.505557547079, 133.04420258752, 131.716620543151, 135.788972805069, 134.607759118399, 133.045559002649, 127.51442330905, 131.363594916998, 128.613948339212, 129.532642383785, 132.381559595045, 131.596694895819, 135.079658492565, 133.216026873786, 130.774822669494, 129.388960457825, 127.515088273685, 132.183302554517, 125.654566726896, 139.10784279367, 134.106293887347, 132.404056526745, 134.620316085393, 128.219504607211, 130.95868130535, 132.739228633951, 133.543198117284, 135.56631913697, 133.813971232039, 133.027220116343, 131.941897648005, 134.722223630234, 134.221843882073, 130.08082873511, 128.444923460961, 134.27364923449, 131.527254266419, 132.469050143423, 132.513798203436, 130.965552349354, 128.746436820649, 130.663701381774, 128.082602795377, 129.970037499743, 127.458128324196, 130.977585144971, 130.496975556576, 132.166060253234, 129.568213688948, 130.159284432823, 132.175264713664, 131.88748590263, 134.869832288564, 135.84859753689, 135.990201350808, 129.420353016373, 135.663966644234, 128.94131863269, 134.992162996551, 132.908975175078, 132.69165958882, 128.438450321156, 126.687423464115, 137.717031573853, 131.836741285885, 133.046616932214, 135.577709727072, 133.304768147603, 129.002611916565, 133.710551762026, 129.145628937783, 133.540167826075, 130.197978780126, 130.057793251435, 130.852927579238, 133.939838207635, 128.468216819949, 130.541278771198, 127.819538918381, 131.404894866044, 135.484808943154, 126.070228542061, 128.603356132857, 126.989342590957, 133.524978808889, 131.360291723578, 129.882272767243, 131.288038312883, 130.564361034568, 131.009277088132, 127.436425430512, 134.507019413303, 131.982532574128, 126.910580219796, 129.633618570846, 134.961343875911, 132.87304844564, 133.025549713815, 130.461922401409, 127.964265672272, 130.243885390277, 129.891620897922, 133.049500996931, 132.745100349274, 128.890025614015, 133.684035735454, 131.094753426605, 133.416497742234, 128.008908094992, 126.386140072384, 127.587861827957, 128.112942081004, 130.917889673163, 135.144475820879, 127.474474333894, 127.568918920068, 131.223825552039, 137.975890709329, 131.787119191914, 133.318947628155, 137.881049594055, 133.692403946728, 132.762474142797, 128.906261009262, 125.003038409848, 128.250883751855, 132.170247240813, 132.53923897602, 132.019677200024, 129.551942786343, 130.028839249877, 130.077784859851, 130.381864332391, 130.994198359042, 127.274463789941, 130.184026147276, 134.221983514428, 132.394062337269, 129.518300470644, 132.007026227893, 132.989157803674, 129.029123319321, 133.755191520798, 124.962105577567, 131.256044297825, 129.469482580486, 134.641858760257, 133.684205786629, 126.66662642895, 131.17627535138, 130.66416854381, 129.729159392889, 131.701818609865, 130.934073045269, 131.817333726931, 134.097574283111, 128.489306498059, 132.382733054938, 131.53737791744, 130.240103726524, 129.127088541696, 133.128967893768, 130.776762033849, 136.059978838185, 131.10636444469, 130.32119427865, 134.28600958034, 131.393345698778, 135.053466452606, 125.094156711568, 133.740957847538, 135.081413273316, 131.887992561305, 132.359555755309, 135.155961972135, 132.306851699899, 127.378560014141, 129.754023280897, 128.218437708947, 128.477022198092, 130.327368427201, 127.057793404791, 132.706076752301, 128.753549259342, 132.743928604357, 125.989897979554, 124.802652126076, 126.670818972353, 129.719619432182, 133.48420221459, 136.131092907708, 132.265838205763, 133.477977730157, 131.384443284708, 130.540152207101, 129.976541912282, 125.380627694913, 124.929605798568, 135.665438624876, 127.420790754287, 136.499653329648, 130.263020809721, 135.308673753804, 128.225154460805, 128.035756541198, 126.911252401083, 131.502023008166, 128.179626717678, 126.651629427884, 133.756746725505, 132.114273129633, 132.189650688635, 130.849574142278, 133.985051467305, 134.041871129776, 129.376134114374, 132.91452216381, 124.997172772391, 130.176518754329, 125.48935091932, 131.574248531713, 132.648514030659, 133.678673270083, 131.904997618552, 134.070855084745, 128.495322029228, 133.230245686297, 132.557058003506, 137.70631109225, 130.534387278874, 130.505309645386, 131.44155306518, 129.669150552498, 133.282255052806, 134.221950354389, 128.931490574735, 129.752928700084, 131.19413426505, 137.106960220066, 130.525855567628, 131.759452858981, 130.435643416001, 132.691670486981, 135.268912235504, 131.050693330973, 131.413754773003, 133.357267472535, 129.847877117405, 132.013504967951, 134.600618880243, 129.828226293947, 132.255091843525, 134.482000344792, 134.208463300489, 131.540653174649, 133.491483411696, 135.379840144969, 135.684541177821, 128.738205562502, 129.405813683091, 129.917165356081, 130.064697065374, 129.30399757018, 130.582919038491, 127.177502412764, 133.051989164098, 132.285571328859, 127.523561152716, 132.616950743207, 128.179834584063, 135.485544786606, 125.023781748708, 131.195849618262, 129.503054991432, 129.132268369734, 130.028911196506, 133.978570640459, 134.119747288582, 127.308531261347, 128.826161048096, 137.112236779039, 130.919048218866, 132.056300949087, 131.189502578406, 130.47077772124, 133.270230383014, 132.108306257203, 135.101198141134, 127.186968595719, 127.284050651518, 135.269215682162, 136.213168455782, 129.974978495949, 132.949394256797, 130.95610808182, 128.57423132286, 125.782497191213, 129.541142992873, 130.820867457178, 131.095911220797, 130.469461617247, 132.912542967774, 130.22435235855, 129.441673557527, 129.684900113648, 133.84331504269, 132.959581585573, 127.723647853473, 133.93161933354, 134.740830854599, 134.143393182832, 127.206214502537, 128.959717612724, 131.604325571069, 132.224369612016, 127.625452180405, 130.027099086686, 138.914642694066, 128.392101931346, 134.28433918563, 127.124385765012, 124.680391702332, 134.481408289873, 136.938173954135, 134.319875538594, 134.420958710251, 133.288347805491, 128.667958485513, 135.325139688208, 130.238523123827, 128.481495016658, 130.218767532657, 125.356839795064, 130.018636181031, 128.070363608074, 129.735991183699, 128.377583177003, 133.094535911568, 126.814050343574, 131.409563312764, 127.855681445924, 129.189060516733, 128.697677996301, 132.430622649149, 129.308252427984, 131.817441437637, 131.145641391073, 127.628190914738, 130.300579282411, 128.791217114954, 130.739356810495, 127.019895436552, 133.949583137477, 132.187024207784, 128.885913514351, 130.782209344772, 129.87171280866, 134.352291663455, 130.820298259111, 131.602441804997, 138.064579617508, 129.267443515339, 132.195099482956, 133.054172636374, 134.696856543117, 134.368106320898, 130.945987576875, 137.017187453021, 130.699916861131, 127.238130519652, 125.930543506406, 138.435045961195, 135.639227366645, 129.963358735923, 134.477106749146, 131.655993392958, 129.632013320278, 124.485182865129, 133.557743295801, 128.952938918561, 129.487688920298, 132.648658259166, 135.801114809419, 132.497485555232, 136.171021643151, 127.353438325531, 135.657422853146, 132.025246806841, 127.615445040823, 129.082056724965, 129.802514367276, 133.855502247899, 134.117738379282, 134.650086694818, 129.673444846848, 133.830470154207, 131.688940315412, 131.84647351678, 126.864644791909, 133.394670491319, 130.722253031817, 138.994593142845, 128.220958114166, 131.733517437945, 132.318714733268, 133.025159990057, 128.723943977266, 128.012470187714, 130.018761775588, 124.58189923965, 130.517037962313, 131.913245318799, 131.828127383574, 127.273144143783, 135.856615064586, 133.082510355764, 138.089645362436, 135.701080654202, 129.777773365482, 131.044866811169, 125.787742708028, 127.433505608285, 128.387641836654, 129.224582363071, 132.641923645693, 134.409865625623, 131.501980771994, 129.846294662269, 128.229495750587, 131.571229645379, 126.901029084316, 130.890623724461, 126.388659709098, 130.208530885646, 132.751167764358, 133.254565587093, 128.807918671015, 131.706403781815, 133.218130276119, 127.659932719782, 127.258561200703, 127.039689472939, 131.253905593195, 133.716878737732, 128.397770021656, 128.82302314483, 132.432501786419, 134.064405262, 128.817167325769, 126.077258848114, 129.139892182213, 138.26722318092, 130.865328638061, 125.481918768818, 132.105032357922, 134.935463200981, 132.168382130952, 134.093616893097, 123.623133686868, 127.968581734919, 132.160981695161, 128.516361467529, 134.056582159709, 129.418207644605, 131.615860778718, 128.950912252142, 126.280962283426, 136.853046403103, 130.227558260339, 133.167399590777, 132.37055206837, 129.739982215887, 130.729286786853, 135.401431776869, 130.62090904456, 129.947292332926, 134.495736276861, 127.928224009673, 135.108141860754, 125.198570470512]];
