# Supplementary material for: Hypothetical Outcome Plots Outperform Error Bars and Violin Plots for Inferences about Reliability of Variable Ordering
Source: PLoS One. 2015 Nov 16;10(11):e0142444. doi: 10.1371/journal.pone.0142444 (PMC4646698; doi:10.1371/journal.pone.0142444)
Supplement: S4 File — All experiment interface and visualization stimuli code is available as a zipped file. (ZIP) [file pone.0142444.s004.zip › experiment_code/data/one/92.csv]

	sample_num	task1	task2	task3	task4
1	1	676.826277848014	525.409843928832	327.301817054911	130.683137753504
2	2	675.220166746387	522.705175126266	343.301140956684	130.201337335294
3	3	666.588126039782	523.069969658612	360.010037932337	130.577742120562
4	4	659.988441433492	525.969731166359	342.903439325596	136.713001417816
5	5	664.048595047115	525.705125819102	347.758098215502	120.238152719351
6	6	677.440152294359	522.974292604307	362.931159063327	128.068573921573
7	7	651.647338593002	524.352403168858	347.750079021581	131.544501349315
8	8	656.831456570371	520.232030222858	379.078973487551	135.03657574788
9	9	687.721524563382	525.883614064308	332.556753875708	130.228293665518
10	10	659.268280504195	531.20399074204	325.858166036181	131.455773440595
11	11	659.874403080625	522.730991393039	328.842194620147	134.575905582744
12	12	662.331080530914	525.693543132969	373.012779784427	135.916882648211
13	13	655.65436073801	519.788378296871	307.001019315342	132.497812068439
14	14	668.983108758868	516.761487103011	315.334396735793	137.068645845137
15	15	673.782986383748	519.920095005169	348.923309728173	136.263821411607
16	16	690.715481582875	520.762891964498	366.143022060009	137.07876019574
17	17	681.383580470986	524.316099473509	370.001335422147	127.599995645011
18	18	696.729693131239	519.481815602035	349.407769230899	136.023837436439
19	19	665.813546699594	521.833602390857	347.124648390348	128.437993452855
20	20	677.09051785398	521.202514500524	347.168960655113	128.892563782393
21	21	687.373935013239	519.253607286895	347.347853962178	127.742254427358
22	22	688.914552010856	522.635466063198	359.557461438329	126.942104276742
23	23	710.375914426325	524.658114737865	360.76281777055	135.167431456148
24	24	682.481911654357	517.448300883501	365.093414764438	127.530036301502
25	25	653.077403659367	521.875401964042	324.382443313065	127.264827618663
26	26	669.868884141181	524.308740686011	331.994687341535	134.478337490815
27	27	683.129452756142	522.382281703761	326.36137270622	130.900307781779
28	28	613.433255952408	528.182737927379	332.785188498351	125.660543186151
29	29	648.374452743388	521.199500928961	330.954790617947	132.491834080897
30	30	695.043238346733	526.216113317251	355.660048820536	127.253585025245
31	31	671.322027973392	525.177954584591	331.872790937475	131.956981371888
32	32	670.583212250123	525.132790394058	356.973189543118	133.229199099002
33	33	625.778918910078	518.628187675165	350.777250092994	136.252333371658
34	34	659.093403035276	519.763991320151	356.311054795842	133.508882441192
35	35	673.011742098244	522.26511411438	326.924923303174	129.120728514979
36	36	686.857663883791	524.289856553368	356.484635396625	130.644580206364
37	37	685.983776729686	523.791367836997	327.956369532524	128.395435546915
38	38	672.365702640054	523.622036142516	353.651072621573	127.58034449518
39	39	680.469210526688	520.355922469712	346.969944240036	136.317386201738
40	40	655.186009532471	524.315063433097	356.588157801152	135.128073885994
41	41	673.341870631611	520.314079632462	333.362583784323	128.601605298776
42	42	644.084384470254	523.684245768553	358.392779127528	126.411942799576
43	43	695.675441464885	526.522714725929	357.371988073517	134.280687975851
44	44	679.273997765973	523.252693679762	359.347017682574	128.395012224655
45	45	678.160657290747	518.802168020795	345.327210075741	127.203765028904
46	46	677.355957889691	522.058054077195	374.204220444936	135.124948781028
47	47	699.213049591284	522.271773190184	359.194934114523	130.593944678927
48	48	643.985690698378	526.654837915502	345.093935772162	131.670565288136
49	49	643.722005315126	523.977188021084	305.949523864617	129.585198830556
50	50	663.510511052693	521.796344642549	332.60404803702	130.531369051598
51	51	672.171250100215	525.667406523848	370.886929962223	136.174860861218
52	52	673.593509359711	518.882003629882	321.39628291503	130.611485579432
53	53	665.121776946639	523.441889589876	332.523435600759	131.147503478521
54	54	664.096496666569	526.975706052051	325.166003045733	129.019391376372
55	55	675.269837198227	526.982204280647	360.918039343071	130.255872821256
56	56	688.205393501891	523.324765179432	352.493472316691	129.620077889154
57	57	669.731989629203	523.589003384601	345.426511104363	130.620179124812
58	58	665.056792466464	526.295577257216	328.470581966207	128.784576884186
59	59	675.868116392079	523.265428165687	340.540635911185	129.831575219436
60	60	685.807769878551	522.253984155771	333.076107075704	138.738421554153
61	61	686.510126537502	523.269239462137	367.11065048878	132.899414813902
62	62	690.994534810121	524.489928540833	332.086967725583	130.217570766079
63	63	720.786762852599	525.469668587796	329.086285671097	137.237792808386
64	64	689.969107756238	522.139840640628	331.054442297273	132.83327594957
65	65	684.196130627465	522.372199392097	363.839842977939	132.143627941468
66	66	656.306204766294	520.018473839805	347.716793879213	129.171756363967
67	67	689.451070150966	519.580885921732	354.197985150561	131.089570993101
68	68	641.645974348744	523.688090222419	328.96676306136	133.751514253808
69	69	671.291985604207	521.406818303927	373.863032083363	133.597004804143
70	70	654.015064947857	520.485759084651	319.125829838634	127.262680969615
71	71	683.475003058341	530.646833475955	371.669351072629	126.592901592983
72	72	690.780903274216	521.550575088824	350.022195266237	132.439692091117
73	73	627.71973012597	518.152563387016	335.944057583974	133.953682323791
74	74	660.172602867411	524.061530562747	353.119598660303	128.920894594201
75	75	687.288544288369	526.557163505782	315.165535078407	130.059402836339
76	76	711.934688295806	524.363177614594	348.784071337753	124.992432066886
77	77	686.545862943438	527.064713582289	320.128059223919	127.552102929444
78	78	670.552142988939	528.782104439292	368.25599783833	133.762011780259
79	79	669.067820115303	517.700227457382	348.078927267023	134.456882115118
80	80	678.909072688565	520.043882621003	321.608704303037	131.927061251629
81	81	679.566714636939	522.233212098947	359.434045796271	132.359302940305
82	82	674.635756677397	524.15830839925	327.765710484676	130.477622403051
83	83	636.950965467692	521.594865542817	343.367873882903	132.72238430437
84	84	675.573926313513	520.168367344339	362.770595889705	132.029190503072
85	85	674.380027651573	524.590488840791	337.573908456182	132.969509554825
86	86	660.748009705267	525.111162452272	372.613653670629	131.778273695455
87	87	691.979808297029	523.239580777571	356.955298056993	130.013226155536
88	88	679.649767281903	527.062316552162	352.604553169497	135.699169042957
89	89	690.601805010902	525.45196823001	347.61005173138	129.580569475123
90	90	666.061656445892	523.617454252126	346.148572898792	130.828808547375
91	91	658.888646896027	525.971651561508	331.397046683617	130.000227486485
92	92	707.862095634129	525.704962787043	331.244550117087	130.422062839391
93	93	668.653134122566	522.627869840888	352.600088433501	131.38210401526
94	94	675.771220298666	522.745772550434	350.093602952886	125.346927032393
95	95	661.253453652594	521.20861723922	347.11697690575	128.675062424318
96	96	674.090423096572	522.659974001065	359.660413380049	131.576830173142
97	97	641.459236372133	524.687982703452	351.371110712341	131.949277818259
98	98	674.107337805813	523.997002918151	336.351897963954	128.399246753973
99	99	685.462317781355	518.943157058876	318.332970754556	132.454315524988
100	100	656.450325754166	517.576444986826	355.819490009585	125.322423927028
101	101	665.29956945986	523.013727819239	344.743506996245	127.511707750697
102	102	681.13399174665	525.864867491886	339.013743113593	132.913400801373
103	103	681.26972046035	528.144430668822	381.680745876847	132.582762841431
104	104	653.88598272706	524.722542006156	337.851621242388	133.574053896732
105	105	657.552527143993	525.58085983242	343.811232790002	130.761323686289
106	106	692.232465137867	522.943211188038	354.519923401459	131.405271193401
107	107	668.64925591656	519.676653997604	343.438993712725	132.673951368187
108	108	676.969939130372	521.058557367706	337.128046242203	132.909673425374
109	109	653.592532043481	523.161390355835	352.435404398775	130.885923816815
110	110	659.928094984923	523.634309527396	329.475407650428	131.083310743518
111	111	683.412858800986	525.063517759881	317.353307599683	129.638518005869
112	112	675.9999430027	523.387240804711	354.040362973587	136.267560306495
113	113	650.145325446252	524.18633580276	348.443371335691	139.375401649739
114	114	714.162632624424	524.316722226674	330.925254077336	127.569273592275
115	115	687.035990841678	520.664053079399	330.053879639989	131.699144351669
116	116	672.827190621558	521.501489218282	330.914993710057	134.180375296433
117	117	690.372915434987	525.258707611581	364.851407438006	130.177886361471
118	118	662.620725419038	525.358071067206	344.707345847532	131.826625570032
119	119	666.802345647484	523.71658068869	336.122953429398	131.901217994122
120	120	661.794988264444	529.595960235889	352.874566688609	134.133982127588
121	121	662.181496268043	516.50282229264	363.103065492482	133.625448074975
122	122	679.691124715148	525.455679928525	322.715823563808	129.163990303825
123	123	691.641543271563	519.863241397961	350.373396407116	132.855332690626
124	124	700.379195041026	523.509570984533	334.021112406011	130.29700209151
125	125	675.195804366595	522.156222023953	367.691695829316	131.729397720268
126	126	668.983645081033	527.723126531663	352.830761792949	135.354480795222
127	127	669.413697494283	518.847275679836	344.187160615008	125.554632441918
128	128	698.24582575954	524.540650869066	344.885673811627	131.426805676338
129	129	653.884141317233	524.720863808044	337.196768517959	130.622413061592
130	130	661.707188271676	524.119188801748	350.582207094079	131.904503629622
131	131	667.769491366939	522.526496535185	349.873463394476	131.195973504586
132	132	682.174851310228	520.414558730623	342.393806024191	133.640069541854
133	133	693.550221904246	523.607629978222	322.125532472381	132.114570286663
134	134	676.319191388179	523.130365886236	347.04729861392	129.336908290545
135	135	676.99078282257	524.237773527198	336.55316438976	124.813023134752
136	136	679.300835938174	527.628710631648	344.418218305712	129.486759323766
137	137	651.982058097722	522.370439493131	350.952154004979	127.907749649362
138	138	682.166028032608	521.130915657862	338.780550910221	131.408344436884
139	139	676.633873337044	522.464726033299	357.462035470815	134.209264707978
140	140	694.1631487231	523.696524210526	349.43603099858	132.214549917989
141	141	671.3423463385	520.270375989232	361.849416410911	132.808461674353
142	142	691.97316866612	524.642066102638	320.674166612916	130.171583344091
143	143	670.933746222957	523.599704339768	335.367428390425	134.415230710655
144	144	677.335546120501	521.359663961146	366.528855632925	131.564944664358
145	145	669.146860492492	524.270324802127	331.86683152288	132.808822994751
146	146	679.745227191508	521.759264243542	376.817931246699	127.431547048298
147	147	685.123455041047	522.053864936189	363.982830418006	134.143304458701
148	148	704.037576581029	523.534335321187	355.29640325467	124.005306946142
149	149	654.219470026393	527.702231091038	348.123827253032	132.564179298784
150	150	672.192710958331	528.223128790829	341.191129040363	121.354324813297
151	151	675.100944708992	522.158570386877	313.052185201563	132.342829970633
152	152	676.001503888729	520.674346365474	346.65928262769	136.749890697923
153	153	646.769291168232	524.96799872737	325.097903284154	130.313194174014
154	154	695.778308496681	521.113488081	350.442039205804	134.444302871328
155	155	663.430969222854	518.327783211474	337.562401048587	130.018668818451
156	156	695.419605829345	525.873820374976	340.043288245101	131.861050287129
157	157	671.200082601074	521.386968599941	342.436981059412	128.29780227714
158	158	683.839885832789	528.957325780251	357.042338745953	138.229664606198
159	159	643.723416920716	522.915931551237	314.789690014418	130.201843817912
160	160	674.674256559349	524.039719281563	327.450029351261	131.221835307727
161	161	647.690730939613	523.675956140326	354.281944009284	134.41901819447
162	162	671.587806655625	519.878147116298	322.355985240775	133.22121531547
163	163	653.808862126093	524.595670513416	329.956964448269	129.244126734295
164	164	682.644736637904	524.076789256528	365.08984481938	127.695318303519
165	165	670.857265686692	521.626275908018	340.680358162012	128.921653201882
166	166	668.525942359837	524.442877324325	306.433073107828	130.495870967859
167	167	675.960260202437	521.73484863914	326.361966581225	130.719654153143
168	168	709.015543249014	524.565597889782	329.949379645057	131.616832769677
169	169	669.87940428325	521.788818419632	367.83138060115	124.078618539747
170	170	714.297829869702	520.171092792609	356.318172246216	127.949401692616
171	171	662.674297114333	521.572974296477	371.738217179261	136.68262927343
172	172	667.186472947277	519.733625889166	333.570204191265	130.401847598316
173	173	654.085367574359	527.234006201909	356.916603534212	132.018956294743
174	174	681.28711048419	521.941988779095	327.532928920299	131.398701101826
175	175	662.779814665311	519.819814560193	337.958977049718	128.958921366265
176	176	635.345971680628	519.175232218069	309.651017974259	131.676866965292
177	177	692.401187950147	519.716191281584	359.145317103775	129.647797448209
178	178	686.527321094005	525.356742834968	355.417603192953	128.828671436298
179	179	679.119563110072	524.550732222823	356.124416025903	133.300888354149
180	180	660.170145286803	516.946774537704	338.740282905432	130.016465348697
181	181	662.275870039621	520.161081670011	351.959987013022	131.090317709181
182	182	676.526016676264	527.015916721055	325.310542337261	126.669299140862
183	183	714.170562525922	523.554633839892	362.383099726968	131.997706689035
184	184	670.994270366771	521.293762407171	360.090412484879	127.207467730041
185	185	696.560005728345	522.370992983312	339.336311121092	131.231584277148
186	186	675.221874300866	525.670761737568	310.070779461754	132.78666443226
187	187	669.421576178835	522.836682404672	367.225468211438	134.182919815801
188	188	672.890890500378	527.05620415995	366.805867832531	131.477252738752
189	189	671.898498940928	524.279530540115	346.200291285635	133.930587603174
190	190	664.713371843471	519.690998420646	344.939691209981	126.798569436153
191	191	680.377090713723	524.95697822805	327.487106850074	131.872704310707
192	192	684.690351287689	518.11709073219	341.754353248007	130.182100453533
193	193	685.255487919991	523.150027439426	347.900857133795	127.769615572235
194	194	649.911636170326	528.405190415548	374.774113681164	132.712106306917
195	195	686.773285096098	520.951363532202	341.634616415038	126.942381020531
196	196	634.987977123647	517.461612301728	349.954624217758	129.869154443042
197	197	653.616366669907	520.465080563998	340.611370675519	133.651788305216
198	198	659.847260670167	521.267081747591	364.259538237555	137.736983126382
199	199	688.553593242077	522.745260767152	321.700423232929	132.220694728565
200	200	665.050574330975	520.159339483761	314.450040904044	130.746170835607
201	201	654.930878164149	526.654631059128	349.063442098462	134.24358217116
202	202	667.875777531195	528.018046753719	367.238246939047	134.016290880488
203	203	649.162579429551	523.57980366898	338.246861015913	132.150406612633
204	204	666.966384756105	522.119007161082	332.981147288371	131.84709979042
205	205	681.630713878237	518.876296358205	332.833486494877	128.740940632464
206	206	643.157986920105	521.960450825346	374.769386663713	127.735145860709
207	207	669.6657555898	524.551897641212	330.324149656282	133.26744235626
208	208	685.69988905175	523.404704994643	325.628049961814	130.751773279675
209	209	652.252272323046	525.392104055348	338.474485895594	137.224097599858
210	210	657.917182025335	521.221598988455	333.523298209341	126.311592409578
211	211	633.963861972115	521.628744214607	333.773381141937	130.947807011805
212	212	685.404413911023	519.436232554142	386.986097777814	128.034338970594
213	213	634.845629432826	515.236231278568	338.273702723767	127.654214470655
214	214	681.256725926901	524.048692631148	371.745383978241	131.013635709498
215	215	689.907484783213	525.356767364323	323.303290196979	128.586942909796
216	216	674.722414812446	523.554179993211	333.032383649347	131.144369317744
217	217	667.0250450513	530.010682476055	348.971316744474	131.345628225924
218	218	694.932156141265	525.965112650855	327.666673912788	128.982879702919
219	219	669.570174219744	523.060046442795	327.434042107389	128.979518574843
220	220	659.768943169968	521.691693234257	354.37554885035	133.989268916166
221	221	669.98280728707	522.567206653306	315.947804767687	129.360190610821
222	222	645.439571715695	524.68102372756	349.532300519115	126.835920110812
223	223	681.711280076503	524.936281293449	323.00040594587	130.700333764213
224	224	660.461268211342	520.352682057928	352.312842857185	131.658995009103
225	225	662.195058904622	525.180570429636	342.237010387586	132.5404097261
226	226	672.755529541078	521.998289850594	353.503290936968	128.892526334929
227	227	649.351349172859	520.905912976315	341.757129490978	129.075908150491
228	228	682.059008047415	525.837136649858	339.24214053986	132.961775547604
229	229	671.675228262682	517.665729997489	355.494428890905	130.549552626165
230	230	676.201870867707	519.151412181606	373.968350317694	131.784542360478
231	231	664.288286419796	518.305589532009	371.727950383379	133.268719376888
232	232	683.807439148875	526.572838277003	311.381540707173	130.908857686291
233	233	682.794949763244	527.016869851886	349.281806123831	127.746193544595
234	234	674.585914088741	529.165086530715	365.090984970615	133.449290641732
235	235	692.192557528812	522.812212867655	348.33062482676	135.964685423775
236	236	664.95453986333	520.554601759727	311.594609425098	130.302508399208
237	237	657.479947627681	521.835323713787	338.803746638539	130.974486152203
238	238	652.602739756614	523.885165599942	310.360451342142	135.219116676278
239	239	662.216570124	526.639559222719	359.579452419582	129.238795503675
240	240	692.350591537159	521.693058830089	328.565938323826	131.542981939693
241	241	634.082000542993	519.01350383292	346.365948571971	134.96314071049
242	242	684.200127745077	524.555986565969	336.060740927393	127.510119103472
243	243	676.032836574221	522.151599414133	320.47112872678	131.960728174717
244	244	675.90369783548	521.50461954822	339.886085765828	138.916922585074
245	245	714.204274764765	517.886887289786	303.794495039314	131.252223087693
246	246	673.183590000458	521.024086840777	329.479216919519	126.982162590696
247	247	696.15851256989	526.519304057813	358.985125772999	130.41496137564
248	248	680.947078133622	525.210016986358	291.99976013525	139.203712979944
249	249	652.339191589671	518.731822691993	329.93956916506	135.511622875933
250	250	661.124089636326	526.113455508996	329.334062894566	129.778124928248
251	251	687.717767844774	524.846692151122	340.078352243137	131.39530950265
252	252	681.848514844161	524.735526048502	315.862492006404	127.760327827867
253	253	690.39742684437	523.781331299239	333.262386573725	131.771548133086
254	254	677.21296931185	520.495322582982	327.553395709447	138.569195264751
255	255	665.760222865568	529.47020722479	318.987809292285	125.529727112613
256	256	656.909961407818	521.144282981011	336.101602579536	134.674069770714
257	257	687.323231063221	517.016586068596	339.261303179157	127.83177219676
258	258	660.356279133165	525.401262439814	360.293902486076	125.223226899186
259	259	658.179163520703	523.296115824017	350.493758478474	137.581610395991
260	260	691.523771563813	525.684110511279	336.955579443991	133.060857285899
261	261	693.138877581154	520.205650112148	326.595563995495	132.398935616459
262	262	649.086882767031	523.943921188366	359.442698251187	133.37337225195
263	263	680.134079318825	521.150129105772	328.678229008745	130.100763650229
264	264	641.943420849145	525.460217476297	351.32779860751	136.28731888036
265	265	697.683141741635	522.325934301665	328.686553114466	135.678604672263
266	266	671.991774339838	522.143315158825	330.163919313046	129.604998629983
267	267	671.701559045411	523.087347439519	341.217726931896	132.023632337353
268	268	675.894241162571	523.666563527919	334.107716409521	136.439683187331
269	269	651.673536800683	516.183509064301	344.857474855857	133.733940566638
270	270	672.752175201654	525.516827359773	314.707730281308	130.857149393803
271	271	658.551942483683	523.669917856802	380.697901975729	129.590807360845
272	272	676.957024399428	516.869592203994	331.864231423209	131.724234892826
273	273	654.21437106029	527.331333203733	321.789408933665	127.283886387798
274	274	694.57856208787	525.090397216768	347.305944415701	129.957589417236
275	275	672.22027108252	519.241337919333	344.348860057386	130.651399993623
276	276	660.228079127775	527.592434248189	340.160572317961	132.638666038719
277	277	679.448527702296	518.905618576597	357.793861828783	135.553812858927
278	278	692.227308201178	523.401334409697	348.785707232693	127.645436574979
279	279	652.888244104444	523.891283516061	323.193476678695	131.583986122779
280	280	660.028186525963	525.818439412271	350.105972305304	132.377914802288
281	281	669.681639432994	517.998015871063	351.190819609993	135.000861306374
282	282	677.81890861962	522.48461299899	376.655834426078	129.196213498645
283	283	674.410981557275	525.825243033759	340.860983897455	130.108118806644
284	284	676.235121732995	520.680758358635	336.447532014932	135.184486868883
285	285	674.629826952097	521.452346398222	360.51641039429	131.897390760271
286	286	698.368920030821	523.107085837591	347.996019621526	124.933693941819
287	287	649.805817283575	522.569449579239	357.380803641798	130.791959085082
288	288	686.395198859109	528.502136074619	350.947355641011	133.443850332299
289	289	677.841474289944	533.178535039155	339.494432117337	130.759828730007
290	290	664.721202748087	529.242201047256	326.89572180816	132.987550757774
291	291	695.919836498779	527.590005695821	353.749264461001	132.21695279489
292	292	687.988322665678	522.817366843112	308.944936203879	129.422218918931
293	293	671.647585188622	525.419319396222	318.956733127513	134.41765636576
294	294	693.643968712322	527.594754846037	382.080792207482	130.803211281288
295	295	652.565277531041	521.396533756974	335.907840098654	130.949689593395
296	296	660.529126558391	525.652114419172	358.730212882404	135.308480592861
297	297	663.411889103526	522.319363315716	355.733009388478	129.374254930131
298	298	656.849932915001	524.991877562835	362.735717555512	134.50661070743
299	299	653.063131400713	523.830666786312	365.845858769337	134.618895080792
300	300	639.679741439218	524.350195440664	328.133972688755	127.237876702354
301	301	643.922551568944	526.123767116066	342.011183506415	128.514955140486
302	302	670.61872378957	527.555486481151	344.069067426969	132.925880685678
303	303	677.963376011253	525.866568300682	350.862257283067	130.198227696607
304	304	682.873674341374	522.238147519347	360.036623242915	128.246105056791
305	305	662.729003841902	526.783038487914	360.886939785102	131.690203384741
306	306	663.868314425083	529.2721543594	332.907463322741	128.660088220351
307	307	658.445217534791	522.423755961887	335.057216667845	135.163630791244
308	308	672.555676598104	519.180942851375	332.134612806271	131.770548589451
309	309	635.668338441914	515.960035397334	372.535827110799	132.653201553229
310	310	701.763316049738	526.161901305124	348.238706210244	129.71272172103
311	311	661.648783164066	524.432287670722	347.633921480937	125.64571183665
312	312	689.61437861632	521.011688398894	342.813461942819	132.366680881124
313	313	670.784041783609	516.62654669716	361.601233319421	130.351664717246
314	314	658.700814528816	514.191586834303	303.691780531124	131.213124476078
315	315	643.183044310077	517.202753726764	324.524955757855	125.857708080988
316	316	645.891791782998	521.17692729051	337.904008498609	127.48607317721
317	317	672.333896650881	527.203750734595	338.73194848141	130.824443370062
318	318	671.623547555532	520.663663064447	332.245550794666	133.263145909023
319	319	662.470910083106	521.885468194228	330.075695153935	127.362329082292
320	320	651.490345100994	524.521384714423	313.467860437362	134.365741899356
321	321	704.686785325791	524.660738738145	352.509007207535	130.720639843132
322	322	666.22135689367	520.83209634563	326.840108887941	131.012922041434
323	323	678.883372044347	520.886400658771	351.41791589992	132.872657676338
324	324	681.102540727635	517.784041678483	351.979073272096	135.504060343882
325	325	674.402234515386	521.909895644625	362.588836302131	131.615922708359
326	326	717.211964867567	525.246263954511	338.38729814126	133.180321332303
327	327	690.486795047191	522.146753763477	348.383797559687	128.547277706525
328	328	694.553822081474	526.001481310368	365.132603247886	132.478743217444
329	329	697.136275842503	519.754006791758	341.12989548215	126.044095317655
330	330	680.479069789452	521.958275658072	361.121396978167	138.724439305231
331	331	662.151765264536	522.190609165741	325.318876738463	135.466085698685
332	332	677.674590437987	518.180573760415	355.482603584048	128.053108453189
333	333	669.88262448996	521.04194102746	338.026384463682	129.831302892118
334	334	686.811763273449	525.290585004821	341.558001739554	127.007177037995
335	335	637.408024254168	528.259198282718	372.29600194454	135.321976204737
336	336	662.127514639052	518.503540710601	343.867556827469	129.701632664451
337	337	661.721651748308	524.714305143586	323.647626311737	131.059108023073
338	338	691.253399438391	522.791085659494	347.638813790021	133.969182235739
339	339	683.838894592752	524.151726392319	378.420480341529	134.881844600155
340	340	707.495358401878	524.107239280113	351.166940000325	132.71574502956
341	341	655.700668350985	518.517224882482	353.442159664938	130.311608892754
342	342	664.478526544182	519.074125093655	354.133161841387	126.197631390156
343	343	669.715681014907	523.808497181955	320.259661081377	128.439331049671
344	344	677.92918603248	523.815351010954	324.348638311034	135.528307803587
345	345	670.253237536445	518.882882273931	367.29892634456	135.127870670521
346	346	641.062558932565	523.259386017014	373.691977399673	130.767119713294
347	347	666.930638906872	523.347243005514	337.898182332787	131.757264629251
348	348	671.30829148722	522.58267932964	344.514018226426	130.154728377525
349	349	651.802031434282	516.073731366871	343.011921466242	132.788863669984
350	350	651.808191812613	523.053199579809	341.378509990095	130.176978597731
351	351	659.079689090149	520.65729016014	303.052652828419	127.37908666388
352	352	652.131977858839	524.505443606403	370.371454729701	129.798452014561
353	353	687.555016507486	523.522820643771	330.009323851762	132.676433236739
354	354	680.700499411966	525.164788656791	340.306696957512	124.856623029667
355	355	690.398528813529	519.24509801339	312.100186473798	133.025761920692
356	356	681.227998009289	524.659667590444	310.860804671993	128.579634157277
357	357	662.403601794605	529.442993242941	356.048875415656	126.295889266953
358	358	705.700180479684	520.06745663733	344.620368220205	130.523993318511
359	359	700.464777032408	526.984801352016	370.45499079722	135.087885994031
360	360	690.519501436842	521.249588829205	345.786195742552	132.04462482051
361	361	662.672823169033	517.711806763093	357.003621467906	125.389605148889
362	362	672.507844908298	524.831400537786	319.508546488622	125.243464961631
363	363	677.176943712599	525.725914101632	349.552215070492	128.288570834037
364	364	652.527986754048	517.199440261531	358.15649220092	127.929034783451
365	365	624.987572961749	527.099248982729	327.056001376562	130.328882491837
366	366	701.39547327195	522.974472744484	333.362166661036	126.874406836325
367	367	681.4575108715	528.390727315981	321.040415381889	136.631593896309
368	368	665.524090214676	521.3859161314	361.156269689191	135.693279573876
369	369	693.664620096639	518.851604546541	332.406829704105	127.905318059828
370	370	668.939480207085	527.756187430601	356.78057821926	132.733928453562
371	371	650.76967475584	526.823462966513	336.905924627786	130.647167329111
372	372	673.102056952027	530.169911307207	336.967400069863	125.704242165478
373	373	701.357361143982	523.634074945307	330.533802254496	125.71475734034
374	374	677.139607719891	523.679487120564	353.394703826034	129.880433159625
375	375	676.726280465636	528.292704106312	350.563612840302	128.012286865841
376	376	699.874711680003	524.547553438327	340.933673641072	126.764854404988
377	377	678.659929093515	526.011727927999	329.306484944003	133.398066138049
378	378	652.116796816782	523.526930551489	371.979681639221	133.747955537346
379	379	658.553659174312	521.492726476652	328.30612719543	129.344945452923
380	380	673.740823406734	524.651665005817	361.817314351205	132.872936480606
381	381	678.053310822929	522.614886181947	336.392673865275	131.233640858968
382	382	679.989677414612	520.154860859766	325.574450551363	128.05017433155
383	383	697.298432336225	523.189793200831	320.953382312826	134.5420020404
384	384	659.435129736109	520.175918380611	360.590699740268	132.246145638518
385	385	676.915801134581	517.103251040426	369.891852995941	132.535497914194
386	386	685.290377899684	513.845081450087	324.036567234352	130.870297480842
387	387	678.246503221909	521.36973019516	317.152942653636	129.721982326126
388	388	680.9063799642	522.88260933916	334.19849327623	126.840584916121
389	389	690.785463993196	525.978683196377	367.501519066147	134.03818061134
390	390	690.48682788902	522.720500948811	347.036451320495	136.705214984293
391	391	683.770526248332	521.374895195699	347.706896539945	131.947440376313
392	392	673.980193101824	526.817550521685	343.667840436239	126.070076436156
393	393	665.86743803856	522.751149429082	318.740075589615	132.754460905217
394	394	666.966633994363	524.110135507914	351.088127505948	135.868844174538
395	395	645.006669160986	528.954796409866	341.323420410031	132.497574683993
396	396	695.665857558218	524.80165180046	336.774996029245	134.580689159946
397	397	647.741146668587	522.933556913774	340.055568532742	130.016903111689
398	398	676.790975553036	521.494003959569	362.43513409267	136.359131267933
399	399	699.905800846135	521.126885531488	374.113000196759	127.963515759102
400	400	665.733383659282	527.084133747668	323.321623405977	136.792832797878
401	401	676.123837625973	527.45508058787	336.874781881054	130.969559863662
402	402	645.401312978287	522.276580042436	361.75301870074	137.691414395251
403	403	655.642544624172	520.837950940486	347.186794121191	135.433455502934
404	404	691.508645884308	524.631055600556	341.620508017923	131.676805451414
405	405	642.284848514083	523.117225838069	348.199653339173	135.186218944134
406	406	690.897727188657	524.718373372713	322.567422738142	134.83682845692
407	407	680.596866025625	519.992656155625	336.909034098831	131.483620681982
408	408	645.63737225815	525.665853477099	328.876121059169	128.123326187947
409	409	637.266891129725	522.041193553391	358.888486216467	135.16198383893
410	410	665.048329305501	518.239475492841	370.516471675884	131.276115685636
411	411	681.417225352448	521.205129504099	367.761096656114	128.577886448593
412	412	643.169763374124	525.967464553491	330.233065657359	127.835594377607
413	413	666.55391848383	524.163953700669	346.308938852671	130.417525149861
414	414	672.91964533225	520.782387138036	343.436292876579	130.059899901378
415	415	674.384738875413	521.93264769842	330.222518530722	133.891797880131
416	416	672.911482356912	526.044907188557	329.299704298204	134.47279439232
417	417	689.375616277606	525.072170430028	328.030841573187	132.961100121215
418	418	679.25073692863	524.943994496518	344.047950425213	137.493983659376
419	419	658.392510718113	523.554193353978	331.068623568994	136.307089992836
420	420	684.05718863594	525.992735050984	373.278965880905	129.276716620899
421	421	679.754487107206	527.061756378444	348.840645882589	129.927323815141
422	422	644.051401058385	524.434705350129	374.247295054816	132.351331986709
423	423	635.509444004074	522.045624126902	360.553391939309	125.758505489306
424	424	673.040492968543	521.391291240682	377.212379032663	128.449559977761
425	425	675.016783517786	525.645411114029	348.067993852927	133.28223086603
426	426	679.10123118934	522.095899311911	326.271860311372	132.037316927914
427	427	671.972069111952	528.400538548102	331.085913575747	131.981909778573
428	428	636.503056182898	520.051965775622	345.523704559464	130.326556061738
429	429	663.456679455506	524.919409013948	341.105213288129	127.548755655128
430	430	683.852951285804	526.57588312083	387.424253729238	131.727731693557
431	431	650.984663231867	522.627253421353	309.368566291023	136.868465634579
432	432	639.102220791273	517.856876364411	331.896315763394	134.620389478363
433	433	656.415358846048	522.010896481965	357.036112669429	128.610486508469
434	434	665.214808368023	523.442168092508	344.112988431788	134.105227962336
435	435	689.84681421018	526.869497907382	351.876951469588	128.308336391475
436	436	641.558571439494	521.597297032238	360.252365714024	129.310226219025
437	437	704.432680337609	524.061858172454	330.491604208736	131.052785501421
438	438	677.772457695432	530.312418982988	363.352983987343	129.680647638516
439	439	678.920351484301	521.775281146522	312.119677614482	130.875787086448
440	440	682.647437295937	519.793788473618	321.484817694924	127.966572658682
441	441	667.5959842841	527.631777140119	343.091343456242	124.887325567291
442	442	641.580982541503	519.628129719979	355.028678620632	134.372324164749
443	443	676.307335416785	518.265156174572	361.612511590506	131.162870134082
444	444	686.329186966613	525.998954730551	340.066171356887	133.119983971562
445	445	685.81384529501	518.226616318209	316.290798535007	128.630468916472
446	446	662.99496128774	518.301325046984	371.106724279749	126.134167815456
447	447	656.260699931524	519.494778953209	336.391514490904	129.760336394208
448	448	682.229669900118	520.673524969601	363.854100189517	130.982236304319
449	449	690.588361354424	525.898045789618	314.888932249244	133.833762901081
450	450	674.309145563096	523.213630430994	344.987922073691	131.076633848219
451	451	677.709872236242	529.757958606319	338.526009781728	131.323962312002
452	452	673.347476953316	524.277068591517	325.657509107315	131.875302669472
453	453	706.010990524194	526.319024166567	359.913646207367	137.495072791009
454	454	651.976803014171	524.105956610279	333.04659557596	128.139914093096
455	455	669.453513724427	522.898705857089	341.948326384705	127.792425027975
456	456	671.511087918853	525.550451318987	332.919243745171	131.22512049086
457	457	673.913637934036	524.582736548655	360.04469840319	128.958937571186
458	458	658.01044687263	521.172926844284	342.797466763024	134.277671247243
459	459	655.259063250441	517.907683990552	355.629662453603	125.217918319405
460	460	680.340291878122	522.69242485942	338.271067917706	133.492435634368
461	461	667.598516027033	525.915364122024	321.625719087344	124.200886083634
462	462	656.737187278564	520.162333165707	354.472501172648	126.822842124251
463	463	683.0302044294	521.197381924499	344.480540183883	130.918856186141
464	464	673.44934389286	525.627582146796	345.235465945302	128.913947974967
465	465	673.816417352101	523.334345458211	356.607435450693	129.245457034673
466	466	656.268500339026	527.90179499704	348.080391207868	130.467134565722
467	467	679.779583760864	522.925350123295	355.668815359482	133.816009849849
468	468	674.205083212838	527.562281984826	336.300636125157	129.517197635736
469	469	684.36082023906	522.997447587401	348.006072268021	131.69503844062
470	470	699.566585174793	518.723763924709	332.408191161719	129.889334937264
471	471	632.915001956667	524.408760519794	375.538738243359	130.838193676208
472	472	679.639776943112	521.653986643984	310.062341170699	123.597748708181
473	473	660.773918146706	524.290662719409	352.280368491987	132.656093841401
474	474	671.921867827996	522.134779569444	347.736449717264	133.278479625877
475	475	676.99188355241	525.114227627836	353.281343181336	133.100659443121
476	476	691.059018043828	520.352379238622	324.179736080539	135.001810782567
477	477	648.749745796335	523.57428869611	369.49752512029	125.097634231121
478	478	683.317261764806	521.88596899068	360.663791052329	128.330064102848
479	479	666.372514292391	525.470841526003	328.98427667346	129.925274078047
480	480	659.618411178684	525.939411485174	363.797787454738	134.483525562264
481	481	681.411668082631	517.408477455836	353.042495641855	133.331201046441
482	482	698.652204693855	526.439773991497	352.229220912624	127.210344740399
483	483	683.334694632563	523.051848110928	353.810413605835	132.377267593145
484	484	670.314621849085	523.879728546501	336.270353385813	128.902830802188
485	485	673.482208957155	523.816979296407	366.205069260731	130.168294747893
486	486	696.946185462866	524.808849995082	339.836990560113	133.3623507123
487	487	663.548415802236	518.743567805838	341.745351475783	135.99291996691
488	488	670.417603269711	521.302513410089	327.217686902798	135.749293708921
489	489	652.982622110749	520.415767031831	334.281699118317	137.288876947477
490	490	653.909377601727	522.182511113081	340.150014636911	135.918141555374
491	491	653.297753921178	520.420037187121	329.136630610968	129.894148041359
492	492	643.676096205827	524.520205638675	348.527186835434	131.841075680267
493	493	686.296699800399	525.255462017686	327.709916408289	130.897700567178
494	494	659.775868909345	518.421086806103	357.559804266672	126.719924543297
495	495	698.629067095739	522.606553929694	317.62246023945	131.666938348726
496	496	652.664834792366	522.29864001962	352.337429739245	129.668856067701
497	497	657.46215186401	522.909991104427	335.265772677766	126.737917777813
498	498	637.245128976634	529.366872165627	337.822581183558	129.008175554138
499	499	674.512368839297	524.332148573738	363.60968574154	127.605704951589
500	500	704.96026577518	518.359897289924	369.675046439164	129.117325253512
501	501	658.516208724613	525.100589311245	337.318107646126	130.476110958841
502	502	734.458923859368	523.606744987127	339.098711441972	130.674462871
503	503	681.81745872656	526.550068306447	358.629022632329	129.497469541283
504	504	633.69885240724	524.336024396385	318.261303387857	130.290763105571
505	505	685.959149680842	524.58672829411	345.220992504423	134.495623261303
506	506	677.562897642308	526.652995609792	363.675185156789	126.122121428611
507	507	658.990092220669	521.525420898176	351.690402217237	129.520315268099
508	508	677.83911973141	520.493525438719	346.88213815719	130.820509669048
509	509	693.004082059035	523.429761613996	369.999637055	128.256660081619
510	510	688.698219382341	521.397629817267	324.805375038654	128.477670298312
511	511	693.987056873664	517.910593044546	343.805763722073	132.219468277324
512	512	643.448833791932	514.797783722853	345.792946220946	134.883973729274
513	513	661.235177920158	521.832712905383	345.283612424746	131.992447671501
514	514	691.239750848348	524.504143327094	336.397301550855	132.241020127548
515	515	658.72166459825	524.060900835419	346.721371439874	129.906619790207
516	516	659.925510600993	522.827263681983	344.78176859199	129.939323929527
517	517	665.481816023084	522.132572863816	326.66989550671	130.286823009025
518	518	671.587092983013	525.86579013853	357.346074611642	127.155813326189
519	519	677.561181469046	526.652382584831	332.320300019217	137.758198014124
520	520	687.165097954083	524.925718937667	344.794489567075	131.111229769143
521	521	666.557288019839	526.687352173754	373.985968845423	131.197529962691
522	522	664.045394423055	523.385044319857	323.212481318487	134.17881498443
523	523	695.287109646917	522.140183700831	326.574029276373	132.446868616197
524	524	669.31206077484	526.450982655824	344.190613961982	132.406803344973
525	525	693.303434537273	517.036858056033	358.91654706432	128.488702330695
526	526	671.145962506398	525.2103042365	321.474620585594	131.549150517794
527	527	676.481106810195	527.469895206376	351.345341376738	128.008966658193
528	528	687.17153745303	521.004035903874	353.576962681238	129.392069798865
529	529	662.023495799162	523.730629668021	352.653301283452	131.600891011028
530	530	724.297973655854	528.0676390399	359.544608931044	123.372805511636
531	531	636.196947642203	524.813601408092	342.473431855157	134.100313140201
532	532	681.185572918264	519.447775485054	339.869668139099	135.449687972709
533	533	631.957317611658	523.358593103619	376.024488739588	132.633019070671
534	534	669.852849450686	526.824836193626	360.044659490498	127.683452944136
535	535	684.774731085263	527.80021526928	317.913937033591	129.368131780437
536	536	654.238463631694	523.153564702659	342.795953089266	127.004775786708
537	537	680.443256258801	523.22036695064	352.786077813058	128.92960096974
538	538	642.261885448181	528.563048016695	335.559544026417	130.899693520588
539	539	676.626139654828	524.731151267852	363.639432225442	132.620762554843
540	540	656.028690927676	524.137259224971	360.441470668779	130.363865246436
541	541	663.974462524972	525.108459168991	341.590108044238	127.253250339547
542	542	657.671088676377	525.128240353388	351.861561113073	133.431900482564
543	543	687.183040548201	520.363767785612	358.01982201302	130.342525005688
544	544	659.604644061117	526.684104258826	352.883667221193	131.043504604365
545	545	682.618648967095	525.168589065855	357.544978196228	131.206472311043
546	546	678.266804092594	521.872135694562	361.050946300602	133.09517869909
547	547	670.799929936367	524.730739238907	358.912217377683	133.486472251597
548	548	677.081683560614	518.577199046546	336.150183199467	130.552514820161
549	549	682.241424508483	522.851138975265	297.287273258665	133.292257802195
550	550	653.073081591252	523.691198229865	328.786481920118	135.549559094811
551	551	672.889900246732	520.346784698301	355.661694931008	135.329828900359
552	552	670.906875932041	521.502302030613	327.78805542432	130.827914602609
553	553	675.203103452865	520.179976801908	325.941720576591	125.899534619083
554	554	690.026989699907	519.17736244223	318.989564725198	130.238114213015
555	555	676.693946245904	525.49829718811	360.555279290458	130.275133656429
556	556	684.971247655584	517.427627358727	335.726316721121	132.001945648378
557	557	660.521292488899	526.380259866445	319.10688418288	127.391755173475
558	558	666.592649939913	521.465180801441	306.337202915805	128.546264118907
559	559	670.90229952953	522.953244257253	357.176211301223	129.63486213786
560	560	695.069145273731	520.652167580414	362.994257847264	133.705666447572
561	561	668.280710431204	527.479779990281	340.797996571547	135.504936239388
562	562	674.594273414767	524.225592017607	340.814262254125	126.950107323568
563	563	674.094751883367	525.664982078253	328.331779343423	131.892679306719
564	564	658.306914448905	520.308591035074	344.918192509246	129.263866231328
565	565	678.980828465648	523.699649065372	371.581214798877	133.245995899072
566	566	668.969468312183	522.999306577128	356.506214067303	131.939514494453
567	567	633.933193269334	521.353498673541	340.670342204359	127.968277988342
568	568	698.967858257879	525.435297882211	327.098229430387	136.296953572777
569	569	676.985924211492	519.351923530699	306.338781127763	130.928633582822
570	570	689.089910319892	524.678368249572	349.015895688187	128.729636597469
571	571	681.56273483455	522.515145040745	360.095480235423	126.128017647021
572	572	656.995965521008	524.946746632367	346.100140939331	127.104211972728
573	573	673.30441311046	523.566168727811	344.817560620113	130.448347158459
574	574	649.376881789449	518.801004794529	338.298744257371	129.648312337639
575	575	688.785897926692	522.092640127082	338.403878244723	135.527592598824
576	576	650.841049483352	520.970506600471	372.482839598156	127.616095775141
577	577	709.798317524503	516.985090694372	364.663740921856	126.197058225697
578	578	671.756181417591	529.899738916569	374.679369956649	124.183583932454
579	579	671.945442902654	515.007492211638	348.075556735318	130.185470110671
580	580	679.042875261434	520.144508065343	291.445585768711	130.604332415704
581	581	685.377853783649	522.302036611664	354.597678387613	132.581626939231
582	582	679.663005957138	526.54438517395	381.593680904012	136.114020873941
583	583	678.873751464	519.265334446334	346.50181578712	127.333054396272
584	584	649.537069565708	521.8106745974	367.184972368548	133.981435287329
585	585	677.634583079087	521.176009863534	341.371529557136	130.593282659986
586	586	665.901162899002	519.645603177275	349.020556690725	125.621876278572
587	587	652.550333312228	524.745735806946	321.133751097222	132.317905944257
588	588	695.000766152634	518.882982748151	356.635525948008	129.261716831986
589	589	681.690184977047	528.102671445485	367.297615580401	128.532141044656
590	590	669.830517891951	521.203222979717	382.585426915559	136.118200950555
591	591	683.731979634297	516.933924974651	362.652212057987	129.638243726173
592	592	705.191711980793	526.692694429781	365.222788443794	133.207142271167
593	593	657.025292433591	525.693285094864	363.253888526706	132.782205756452
594	594	694.364027123991	520.642726858619	338.381317207425	135.553785064308
595	595	675.778490855313	522.80723915926	354.398814270503	127.509233205026
596	596	684.405345169242	524.689311743616	341.013605302448	132.224464553785
597	597	667.75788845319	525.972068136121	351.062017558692	134.817348879785
598	598	658.310865001152	522.765436388777	357.151303610837	132.513634729468
599	599	663.808849993037	521.219046321254	363.797504754207	133.00305135094
600	600	694.451284037978	524.420852354716	344.865349111518	137.009741482756
601	601	663.362183825959	523.999660217135	348.256720599671	132.416193513332
602	602	668.465466198561	527.100245096604	369.432724887466	128.978073781313
603	603	674.432425866999	520.263882421472	354.207336876367	132.342640728885
604	604	659.146537333947	527.081016945996	334.868689183141	130.760485110923
605	605	643.380523706228	524.334208174569	340.574613963268	130.176732110268
606	606	655.85634723461	519.891046101672	350.46978140888	127.959804574794
607	607	659.709691332577	523.029804374079	354.237059705537	129.328456001011
608	608	671.439294411779	520.378752344322	338.925718246023	133.570435501664
609	609	676.828005765211	517.923283260127	333.350494602337	130.74519450709
610	610	643.764628574685	521.486001464825	337.160131766082	133.975523947959
611	611	668.843927114663	520.144990381318	350.760457020075	130.322399973554
612	612	672.091214259601	518.185773434522	334.82253039566	132.619920146494
613	613	639.669852746022	518.31930798368	350.248508759171	131.708841293478
614	614	682.010079066768	525.212463084474	333.234126522788	126.395054115022
615	615	679.723824848972	526.695688112236	336.328297495396	130.617962048787
616	616	682.920518882846	517.35981098193	359.909688728087	131.598539524317
617	617	701.542812834633	526.48303512023	347.569510193616	131.402113243294
618	618	672.398785434619	522.989055633737	353.744025997103	128.210350283729
619	619	665.631492321233	522.263905096283	342.133806307404	135.028703000033
620	620	665.307271429243	525.586182447345	332.727601660977	129.553142724787
621	621	661.886278326854	521.620548755124	366.634581508169	127.524522843411
622	622	673.827395262309	526.774778828975	381.87177626578	130.751636074707
623	623	677.37530856704	521.655487357115	344.027611421934	131.650050348819
624	624	695.151157371081	524.387988116335	351.470660383512	129.092726808634
625	625	670.796669167999	526.077884663421	362.126484300948	129.435200176167
626	626	621.529172761248	524.089410349391	340.715945304564	132.406730886862
627	627	653.221096235864	527.389920008023	342.808792674007	133.857794327727
628	628	684.304265135035	523.328178879096	341.06346084151	129.95355353488
629	629	687.937394878198	528.325524349993	387.884796326049	132.127419119739
630	630	682.850198166536	522.888475204042	351.862082408954	129.174064168941
631	631	676.515007540464	523.572281687497	348.854329590315	128.732375795946
632	632	664.335265058883	525.868361153247	365.055521982848	134.646438999381
633	633	641.07943914909	521.453773439387	357.958067344638	131.147611522014
634	634	649.235139394633	523.101636891333	371.169180204607	132.441684829017
635	635	637.926623466354	520.70715173887	329.699211584233	133.676332110715
636	636	659.084342664731	516.985194324492	332.318765754662	127.996757777761
637	637	666.200093883142	520.302721781423	346.649699758007	125.747587271288
638	638	681.652148352462	525.051585353688	344.590698890803	132.080489297656
639	639	673.609322375764	525.198937787072	327.519495775323	124.659670724791
640	640	671.405727789049	520.79846452784	324.413023502973	129.758533108178
641	641	671.584565985436	521.373621163876	351.054533753331	132.897187973812
642	642	666.772107628167	519.357119671253	325.600254405323	133.296988687197
643	643	669.076356742517	519.86872854496	336.738240927334	137.707038603146
644	644	667.348707653407	525.360867302902	289.566058330705	129.469982594777
645	645	626.616530683436	524.937970150771	335.2120521629	129.878611695068
646	646	679.835681749249	518.782589446639	352.407896982006	133.944097731708
647	647	671.426289882952	520.584922965932	333.388733300986	133.99852706503
648	648	656.497967148391	523.628301178053	333.670263425845	131.099551883096
649	649	689.521577212734	525.123390109633	341.437243464596	131.101584070899
650	650	642.677548295052	527.235095734904	331.266320958004	133.235025304994
651	651	672.428441453394	524.252285948131	344.575868199025	128.189517769402
652	652	664.847494558941	518.60099222857	328.806611486705	132.178569234156
653	653	664.902985842316	520.920624134235	346.183809769674	134.962876916689
654	654	635.075447134477	522.170939079466	337.981211642787	132.664246587034
655	655	670.699321670403	522.441037068844	361.606290511916	132.830211178931
656	656	680.536365242577	522.690477709121	359.600777546015	134.023287189787
657	657	692.963442637711	519.465640417984	327.416685079432	131.981414680106
658	658	672.236807492186	519.371538819298	348.244598675317	133.872424145617
659	659	733.865890550871	519.05021512697	359.654520952586	126.989396963104
660	660	681.116390573645	526.898858369967	348.745575647199	131.41513740518
661	661	673.161811280787	520.693651431841	335.230001602843	136.141710817278
662	662	649.790472774748	522.737334157829	353.109220736873	127.877881040301
663	663	677.411985134587	518.224899618392	350.144350974965	133.117705732277
664	664	691.523407718199	520.066721569571	337.338076025374	133.55585783475
665	665	673.022999710063	523.774136843633	313.903384170691	127.506418450999
666	666	653.754864166906	518.803995315497	344.860925754089	131.405570318361
667	667	674.782319707395	516.469195961823	365.899617249698	129.315704560773
668	668	712.624267378833	524.886723237879	357.32307563559	127.450007235692
669	669	669.951071225167	525.95010340031	358.888734974571	129.290706217711
670	670	678.247584584965	527.638726166914	352.254403332862	127.733504326889
671	671	669.610258942188	526.487467153212	329.047498438534	129.249244931556
672	672	691.391313717243	521.232900429078	336.67321651364	131.41294067824
673	673	658.324920058823	522.006158332581	337.328794790841	134.729228493972
674	674	686.393223996912	518.981581269418	358.184172684221	130.548257450359
675	675	680.809439241891	528.673128827216	352.334179499794	131.492096934972
676	676	687.865831968768	516.763990974134	338.885932079	134.389487862662
677	677	667.54542872223	521.426225020035	328.463538688969	130.679812334296
678	678	684.083522289747	526.653187511954	329.339069461133	131.378585504457
679	679	680.973346731862	521.453354739108	337.061568986435	132.365672942063
680	680	673.19364641579	525.516523413819	351.380753239331	130.195582389262
681	681	677.082681276748	523.973817416542	363.226919176126	132.459630319238
682	682	654.022917837157	521.349633943889	331.433473884069	133.602524983276
683	683	671.221288847092	523.279385556913	349.90033637727	131.909699084199
684	684	663.303338526583	525.666172803431	339.593624745234	135.061373743582
685	685	678.373217034277	523.407943142659	356.732416869191	129.267805827018
686	686	678.451064239978	520.076119813339	329.394846082596	132.735461259938
687	687	715.329334428078	523.492771489007	349.07591931082	131.351534576519
688	688	643.702547954031	522.79397008212	331.737819745989	134.129305178933
689	689	688.326243592513	522.252206835799	340.744236551291	125.321342112279
690	690	663.672450898373	524.933514413532	361.459901109921	131.81368792721
691	691	676.454198519441	517.562594878091	334.335916504264	127.1896988644
692	692	653.954126517428	523.839013426176	354.262225341061	124.515927978683
693	693	693.647406900899	526.148644105313	337.190332570464	132.508997404044
694	694	660.683919587848	522.189031791428	368.250251583136	132.603573107221
695	695	641.396822576397	521.82356670184	362.182940543173	130.818732899375
696	696	691.908634151195	517.912744453049	323.065498896786	127.77290402387
697	697	644.378061340928	527.885696019037	330.522927028376	131.869991966539
698	698	665.249861910838	525.382855125376	381.070354732638	131.391317256184
699	699	665.126964286925	527.217758228814	359.517670673964	131.914782301851
700	700	649.517117559594	521.269017989088	348.460395518165	127.192907727854
701	701	695.702960620457	521.839007789676	346.278624220713	125.495399026458
702	702	667.076926666457	522.423120421579	346.071503455274	126.369080864324
703	703	698.216525564462	521.29711701671	344.171084659448	128.491021709967
704	704	686.70962537094	523.617179020801	322.517523624264	125.516864408886
705	705	690.859556470214	525.912888930486	355.133631076008	129.923017828889
706	706	684.041667649684	522.720907110763	348.230634851394	133.605756566906
707	707	658.347339313555	521.942117576899	351.870898207091	131.000089064563
708	708	676.246137990022	520.40015054366	340.481583157075	134.562436606491
709	709	651.08346496776	523.639432284556	340.169280626767	135.712084247222
710	710	681.25551202883	523.371542574777	351.497859666057	129.230925961654
711	711	719.070820790713	520.152010561993	330.780518020109	128.839321549502
712	712	699.054855552449	523.748834749472	372.892208694991	132.77450765244
713	713	635.337666194686	525.18746232588	367.076200805476	130.226236775895
714	714	678.22932282826	520.166510968292	333.815403754822	126.403975511228
715	715	665.905556488589	520.155995264713	333.469605560152	132.42447220641
716	716	681.829592491231	517.804349286895	375.34166790042	134.552592125918
717	717	673.254232012802	526.285748124419	349.330530186644	133.22383632113
718	718	673.164583234966	521.611875687383	383.604584090121	132.422910604095
719	719	684.057863742703	522.441081195339	342.07621532156	128.381099272472
720	720	690.109564782649	522.849348000534	323.682689775552	131.255383281301
721	721	689.523394177664	528.030805398674	349.441001672595	129.644075688384
722	722	668.205867380854	522.570577556878	352.720808996978	135.747106677173
723	723	644.296446966455	523.678072150047	331.298722645241	130.418197554678
724	724	689.118283329734	522.318995343092	360.459982811803	129.524769079811
725	725	685.299498669655	522.055543764453	324.372143898505	133.516712933802
726	726	665.430561994834	529.186621361078	332.893416684247	130.506631988918
727	727	625.467298676098	521.833919705222	374.464160829554	129.624056024348
728	728	676.347844276458	519.792658406559	324.990419472314	125.238961399416
729	729	649.23057092843	531.660095899902	335.741814074802	132.126553969272
730	730	711.873821958545	525.447976073191	347.334549596039	129.270057580956
731	731	683.26801300095	526.924938729265	352.579105306734	131.542116421308
732	732	671.482499203907	524.109937829029	345.494706879443	129.792538214281
733	733	677.798191819789	514.803867595508	327.66600923593	129.545355819608
734	734	704.333470638273	522.338227325154	353.616301906622	132.91687566696
735	735	668.086144982031	527.619948716595	321.928461583	134.802594467783
736	736	669.941876961302	520.194769760491	354.592995065741	132.436487374029
737	737	698.618179807278	522.632972723696	352.084225498944	130.130776827417
738	738	658.667407472932	521.61423674678	326.403236577122	128.386787126531
739	739	663.671685384253	523.345068744558	319.331075950334	135.571489520145
740	740	685.0596744088	519.407942280862	345.829880826585	128.159802121314
741	741	666.234452740735	522.826569249541	374.190838810682	131.790367011576
742	742	667.915771359891	525.08963556074	346.459948806204	129.109763800492
743	743	658.510387659923	520.650373400098	348.500759822828	131.69606223688
744	744	678.807770162203	519.392465797097	336.11154144109	126.852835591985
745	745	647.103158946078	522.836906700809	342.430271691822	128.394339390967
746	746	674.126712629903	521.764748283054	349.316597783671	131.709071848322
747	747	676.51915420783	523.213281877869	324.351994209933	128.333264012481
748	748	687.714385736086	523.137654426548	365.812954082286	128.091601072384
749	749	661.581166574765	521.785267896381	388.052556674352	130.018144586392
750	750	662.398186535835	527.323797593154	328.577355050652	135.891367674081
751	751	657.739774193492	524.59852677618	339.906489348721	133.579308649298
752	752	682.341479272284	522.628982161099	355.20458477328	131.925978464392
753	753	680.782635169121	520.622767722527	365.749482034741	131.81531040161
754	754	681.919509837982	526.643481749003	335.539347850198	127.772706798124
755	755	669.622936554939	524.314811422779	337.263147310744	129.479893517134
756	756	656.876498721682	525.001374286938	336.929082570991	129.144153922244
757	757	695.204360829702	521.357478142408	334.813890514809	128.182095104002
758	758	698.94928628536	519.104150321091	351.774986993235	136.837250792204
759	759	660.243585349594	521.348176266837	325.19243108942	130.122151643121
760	760	676.060706847014	521.283661740553	344.953121979177	131.72517375538
761	761	635.355153217781	523.665848752041	323.666147775936	138.836903643514
762	762	669.035072295916	525.256253602339	346.783143699074	123.884919035705
763	763	649.274559205285	519.901890105529	328.842296982828	130.116704784409
764	764	660.872623203565	523.93180875934	339.329811973809	128.055780735629
765	765	686.137002970419	523.441785770802	318.364591202128	125.78733065425
766	766	670.096288356566	520.648951230549	379.992229170805	129.288681509466
767	767	693.414608893063	517.995601346226	363.655089075399	131.695281461287
768	768	659.553435949353	520.173104055461	312.264282611656	131.336041915533
769	769	711.937195847632	521.471196330039	346.405682114278	129.438473027799
770	770	669.773504316122	524.642843208213	319.23779290653	125.740399640987
771	771	659.680728482403	518.421566742545	370.34989330447	132.816567161911
772	772	657.043864894961	525.029147766724	344.330583439747	129.553346311316
773	773	664.564859627759	521.703735860409	335.07026654199	128.462673989065
774	774	650.739657484295	521.323369956027	342.140277802104	132.460732674388
775	775	659.354721684606	522.991041224608	326.577625610969	132.238313323637
776	776	686.429907174219	524.305069667661	339.722419524086	129.839440490058
777	777	674.312528246278	528.94580822088	336.882835508901	133.013473683944
778	778	669.788003526939	525.426372813066	361.263591276172	129.481070418306
779	779	685.786934761612	521.562375670023	344.440654458186	129.810538840871
780	780	694.665150907978	522.482873866764	353.596903727199	132.963400032061
781	781	679.316157533069	525.029981958993	323.622670880768	132.444829201003
782	782	686.824207286764	523.166574733045	347.514425702733	132.739245374624
783	783	685.285636650981	521.905295847627	343.537553758178	127.344665955035
784	784	666.607164548581	518.398880100908	334.543982034862	127.173392266008
785	785	661.970750950444	522.7157784133	347.74037537916	131.224363920894
786	786	682.889436764252	519.696081301138	330.198873662872	132.473973507062
787	787	671.999438214356	524.098629357002	346.71542011333	128.024623971861
788	788	661.574412550556	524.619718486276	338.852204265163	131.516120504601
789	789	652.617717643767	523.676255687229	345.127386599471	136.084403939244
790	790	677.316040596386	524.7237460982	331.295165263427	132.727220693613
791	791	674.354230695467	523.863784625104	356.313482978592	131.683451739961
792	792	674.10667939454	519.485029935452	341.854945533885	119.306555284437
793	793	699.149426630403	527.994548762185	318.417460450964	131.240102300115
794	794	652.092066691803	528.301174121962	327.775895833537	129.499107579487
795	795	670.891108112879	520.495037883086	319.971460696326	136.531135519547
796	796	698.452752669556	521.608489718231	335.904498237498	128.003163500831
797	797	658.003442756943	527.755222031011	335.172883406336	135.688564402449
798	798	653.501012226688	523.347246496718	332.950334078743	133.303713079475
799	799	646.691285761723	527.224998752321	335.771267119292	127.030581624921
800	800	706.378175381841	520.422223098532	355.247815134219	136.000383094229
801	801	679.685036749344	520.525984915666	324.499998424965	135.419257552718
802	802	641.922337987332	528.307188098284	350.125938333031	131.137208428299
803	803	668.007404893936	521.863429413206	335.259305434473	131.47868323115
804	804	686.272178690357	521.540917550409	343.56499941568	128.618599117897
805	805	678.231698231413	525.526378902646	333.430200064145	135.111548580894
806	806	696.730231934221	519.777985528445	351.84691659685	131.753129325157
807	807	677.755117448587	524.96416760502	341.666214287674	131.35734118655
808	808	693.517307886482	525.939401389628	329.442151193451	134.457481821952
809	809	652.521143816575	518.416873906511	334.20901846135	133.417543983058
810	810	671.925444200146	518.79754898427	357.770746578944	136.121899666257
811	811	635.938160723923	523.793297352518	345.321770405495	133.572306148114
812	812	685.154378596479	518.366958708772	377.1927745301	131.029252089391
813	813	668.714759170097	522.321895568822	316.754451158803	123.827455798041
814	814	673.27653539917	523.586716191948	356.456560545812	130.194089586993
815	815	689.226280379634	522.434569909482	311.625379392444	132.329566936671
816	816	658.135915254731	522.062960341047	348.883018067755	133.69095316281
817	817	686.370088241863	520.45438138653	325.838569744096	130.585254945446
818	818	659.970355836403	522.158760683389	349.3983444568	136.379445791582
819	819	691.771284033409	525.272068931961	310.886410869999	132.691533381222
820	820	674.615474271243	522.134034694025	318.130497412113	129.406050227855
821	821	653.480033100373	521.144237228718	348.38070066868	130.731094816315
822	822	643.121638415533	525.540119267279	323.41065131485	131.282252898779
823	823	681.392525438511	530.22847227057	349.40235718761	135.098561601368
824	824	664.519570880734	520.486602887473	332.072740526725	130.772706237404
825	825	672.862727165079	522.695556298634	348.706951649214	132.971220719911
826	826	703.890589364627	526.947210804531	348.289801785569	128.549306947098
827	827	693.716529139103	523.013641252111	379.143734889724	134.778714548015
828	828	664.303772013552	523.748063881462	334.255645525541	128.944792942853
829	829	672.832541124555	520.429640910908	379.055745811597	132.308463401957
830	830	664.239620329156	526.92007456113	342.69288572255	135.070183505026
831	831	678.861017030047	521.866065026811	373.80217501637	122.442096273922
832	832	686.911295516551	527.92964085886	370.039990771236	128.560618509103
833	833	653.405969640122	525.2751009791	337.811517091983	127.414145761417
834	834	656.216957166309	525.746236781607	352.955937434148	127.229733956002
835	835	687.694096052153	518.548165598987	359.845534219422	134.364783019675
836	836	710.763053304878	524.416126886829	342.386123516865	130.8147956619
837	837	639.769767615173	526.038694762604	336.02590381593	128.076004029045
838	838	652.51638769046	521.683874293636	368.710414447995	133.369105146617
839	839	678.532038527668	525.092693424556	351.275675764742	133.805952377799
840	840	700.60625705053	521.04452008468	331.392078924771	133.053046062091
841	841	686.154617857544	525.009243143972	360.126215559648	133.367560504802
842	842	692.808246019985	520.865039725941	355.720267542294	132.683371788391
843	843	710.008436959702	523.258602975352	360.153817457911	131.746747461562
844	844	688.773485653422	523.8192742375	318.77175992293	133.032380478203
845	845	662.859963709055	525.388107899371	344.8367312933	135.630928260518
846	846	681.207159588635	523.292849252191	318.39548981464	123.837999032287
847	847	657.267860701264	523.737900171141	375.167675317914	129.243520078527
848	848	647.637013950321	526.152995225087	327.154999749513	134.798543209905
849	849	662.975560544928	522.58661238407	293.89317505375	133.354397112674
850	850	656.971317036814	522.936134182588	343.375752141575	131.309507542279
851	851	671.586410669441	524.975616048712	356.452113227735	134.020580166017
852	852	689.364489265239	524.015827558957	323.248776640004	127.314437441332
853	853	686.680211990621	525.695252323169	350.353576300376	133.004896785012
854	854	661.955468054056	525.582765726433	361.322324250416	129.441391130788
855	855	673.142119427185	525.96430974992	355.14802195849	133.250161283852
856	856	653.476634125228	521.455868799856	343.478747485774	127.91580480048
857	857	681.948999042729	517.520503853795	304.820094568481	132.063256793457
858	858	642.700596339691	525.276123513449	338.732027144053	127.313105224176
859	859	666.303594911923	519.889692682198	334.780315172204	129.226373817207
860	860	664.933795578772	521.661369724043	345.442335293657	132.697726639759
861	861	670.769936837011	523.69148858151	343.454503288648	131.719119184254
862	862	671.498531528827	525.397353634793	335.442904337876	126.135779435486
863	863	669.353581251773	526.20550377977	364.978217873938	133.804332604101
864	864	684.8134983876	521.781164339174	341.028988184067	128.074857254288
865	865	679.837692320321	520.380727704979	336.639962483065	134.643686637671
866	866	701.625469018673	519.767035037905	337.256544758941	130.096502072417
867	867	651.759347083093	522.172777811101	337.519226523761	128.424372130368
868	868	643.803512573141	523.580168909413	330.438906983061	129.631954133973
869	869	696.713918192399	525.01521125306	337.935258519044	131.375260098188
870	870	652.429092040742	523.767341108934	349.328528355176	128.135732300742
871	871	673.984561891722	528.038553494052	357.508314059024	128.817099049454
872	872	690.443647540596	522.806789541066	352.322753103078	124.48120411586
873	873	669.324516716656	519.786231198791	328.234567475838	130.260224521272
874	874	672.846251777036	524.788151621494	318.807064887721	135.33745582355
875	875	711.190637677875	525.954484614864	323.724907338703	128.608973598101
876	876	694.334181852998	522.337006479358	327.967363687339	127.319916329077
877	877	672.049428273588	522.377375260244	338.364578566732	120.280686580522
878	878	689.664575450888	522.67387538124	362.627205588137	130.050609284304
879	879	659.66909096532	523.028017631836	330.37257668267	127.871059438215
880	880	671.589216213762	524.953482828603	331.229254978869	129.923456777515
881	881	684.566691447539	524.626513485164	354.942398282659	129.745721801656
882	882	659.930012108975	523.340521505131	321.922632679623	131.979276452889
883	883	630.005940997809	520.235405757874	336.843438722626	126.964740978807
884	884	659.341263137471	523.374294999728	326.453424154222	137.274859600716
885	885	681.247439108452	527.493802694322	364.260846633271	136.260742076683
886	886	677.965714386419	523.970350424187	342.451233274752	126.513591310668
887	887	678.264098125756	524.978174616665	332.42385204818	135.443540735688
888	888	687.113486048523	518.832177683394	323.979675498076	132.79885787587
889	889	664.490763738813	524.168307745926	318.208792334941	133.113969796411
890	890	653.478697344079	521.380664289764	335.143708619292	130.756845688345
891	891	667.05365734689	531.448021797201	346.478012574526	129.454488308964
892	892	684.086745921466	524.970903564531	351.239696420877	132.574789392804
893	893	698.391319632598	520.588971483353	338.896771979513	126.182661753365
894	894	666.059526083706	522.837210660306	344.898505332858	135.244013847403
895	895	662.391512496344	520.400001582267	319.557926734742	131.88000883402
896	896	680.959389431359	522.163239972107	350.801024181211	127.18458740909
897	897	681.2850797255	522.216989747239	360.704085478886	133.386363358773
898	898	682.601435106192	522.159333175697	333.028031828296	134.040968553529
899	899	670.669211425863	522.40135617075	322.512108339364	130.710583113083
900	900	716.564464044595	525.110098931092	338.566702750497	128.533044179596
901	901	681.826332464617	521.323075746956	344.926643244734	129.333510199944
902	902	667.426717483041	523.756220055483	356.898882153192	127.511041067832
903	903	664.665868381868	525.385234403653	358.228898797707	135.617179073771
904	904	676.077179402848	521.4843792317	319.747557224127	136.734467862739
905	905	656.771250365764	519.680574558639	325.124840530493	131.386440479001
906	906	659.465659229415	520.225745610132	366.484878886641	130.98030733933
907	907	683.404676036158	525.721777849512	360.167055385005	135.00466200332
908	908	677.769140792873	522.565010856389	313.436686348253	130.436015842542
909	909	656.004082416403	522.022658918532	380.801952215351	130.089895450891
910	910	668.280494810578	521.974830399279	348.921117118896	133.910355426992
911	911	680.689625832999	521.047059409429	315.758715752881	131.507160431559
912	912	659.744012746385	523.52594737996	400.987134025217	131.54674235048
913	913	676.986088149816	524.135068570595	347.844055893415	132.124984264287
914	914	700.06507547965	526.000632933917	342.94989863126	129.348939273902
915	915	664.354042254767	520.754800626403	345.016966729594	133.536270314
916	916	688.025646797462	521.713808414538	347.136535189034	133.463065517659
917	917	668.20199927633	523.539231318595	372.841891226356	133.676750603106
918	918	724.713361242751	522.666221822961	345.646924887811	129.990130654314
919	919	669.207225540175	525.755663510111	336.304453647715	128.251317611033
920	920	649.043475320866	515.545339188897	322.004839317093	132.896086257273
921	921	676.372879108536	519.054678909626	326.413397267263	129.758194072954
922	922	689.456650174388	523.770895231203	366.281394046224	129.733110756822
923	923	660.309694942113	521.356049415475	324.436694020645	135.245208120982
924	924	676.671637486778	520.867080773611	374.619330791821	133.109635495598
925	925	657.8161219515	525.920761795734	325.529554583034	132.77563382857
926	926	659.286025928446	525.597032418796	345.616210154823	128.367111430581
927	927	641.060049219703	526.413878991438	373.593553367738	127.309317119908
928	928	647.389203863045	521.912291602172	330.014120025459	132.430880494761
929	929	672.124708323055	523.443953356195	321.062767649297	132.86184599362
930	930	702.427269338728	518.354571797563	340.998985047091	128.442826550423
931	931	637.482703808441	521.627412291936	359.564112426646	132.996793704688
932	932	657.372152042845	522.153080670683	362.882938956467	130.5252100714
933	933	697.094138794159	519.162866031374	350.647700771891	127.130873895676
934	934	641.228750210016	514.966566064402	358.629501792488	128.71880362556
935	935	687.746826010515	526.453733002568	376.914442151874	130.931906107961
936	936	693.491255563933	522.915722144046	339.725587299803	133.218813154383
937	937	681.389829869088	525.963502026959	354.302345614641	132.892700744752
938	938	662.552855545575	521.962149070645	349.02717580376	131.737344409622
939	939	675.06726181474	525.62685765518	345.118514690096	132.585029228196
940	940	651.830516875383	521.373245031298	386.263188549197	130.26580949714
941	941	658.718371137047	520.661599721829	331.138933928358	126.703783603428
942	942	659.936186578879	530.410355434538	329.726895550818	131.893478192287
943	943	690.452225177828	521.152939829065	319.684876709421	137.922634822246
944	944	671.314251055512	518.029050259057	332.024829738882	130.109444582087
945	945	667.938258344253	526.840391923461	331.981360384403	126.632861781297
946	946	648.546935501531	523.642219421753	317.932000652653	128.933761658326
947	947	649.164427135476	528.831416165973	337.483272067147	129.988791853631
948	948	675.304856566518	520.928798042873	340.624745451832	133.096877856629
949	949	688.641022180896	520.688302221022	355.1031438433	129.396378314826
950	950	687.8125533087	525.040324118707	372.40830446978	137.865296004115
951	951	674.350686277649	524.857747843153	347.944348910333	129.570157408707
952	952	659.394045922806	526.283319324295	351.722644451468	131.096386202342
953	953	677.518048731225	522.88217252376	355.622495839909	136.250963422241
954	954	673.153663825332	524.733512687749	348.945345655679	132.536862079461
955	955	662.263989952818	524.158884058003	374.415342798395	125.499173355653
956	956	658.854014591013	517.024847554768	353.783717352702	131.77979458301
957	957	695.863317755184	518.835097266188	353.138311652299	130.800764469053
958	958	654.581543416405	528.453679520182	368.300594994763	127.26946828666
959	959	670.961794390482	519.938484606875	342.057075075525	134.855589585831
960	960	658.547038915927	521.537651606937	342.207727227459	129.813591241161
961	961	654.618237756079	522.426234838535	351.370734997412	125.813911374077
962	962	682.783722231307	518.374503726548	342.11833088525	130.204536428877
963	963	677.631132399633	519.546270616474	371.658088495159	131.726833802706
964	964	653.271897461186	520.60586837794	342.087469409867	133.029642737717
965	965	676.050582872555	522.369004765193	372.269972023902	125.739180079374
966	966	646.142798405682	528.432228722756	356.405871253916	130.064586019452
967	967	638.903357638371	517.873797296979	348.458717084078	130.340719497759
968	968	647.020595356014	518.787624446918	328.269686731311	130.608174776775
969	969	683.859665074949	524.677131134024	360.251815281952	127.657755918681
970	970	694.072439961552	524.300685969063	338.073814825662	134.902114008958
971	971	662.196302991892	523.613289263773	374.993498055761	133.712447221936
972	972	664.042710861045	517.147544743059	356.166519981202	130.398227148186
973	973	697.981884775365	527.895553556903	345.448986927803	129.422630148924
974	974	656.805457454288	521.383213184229	327.560460884487	133.598533380186
975	975	648.469496226248	521.919811179865	340.243353427129	125.989881631124
976	976	698.993521956255	526.092701787195	363.882921693054	128.367038620731
977	977	658.254428600707	519.347034633131	346.936135984289	131.06197979601
978	978	663.879161071318	524.22375016625	331.080044380999	137.453020901161
979	979	664.247897226194	521.396691388479	347.211560016253	131.333580198957
980	980	692.191751530044	523.706255959848	330.92801014181	129.647700589119
981	981	679.519552494364	521.931908576504	325.359579456289	136.416822790815
982	982	651.828014492626	521.263364795896	328.350988639215	129.507095084332
983	983	655.836696562397	518.641929160876	343.551095489992	134.81431460111
984	984	673.476395193531	521.235504700076	382.812339222574	125.774889368354
985	985	642.113377505119	525.938849499312	323.623726052654	128.060724226393
986	986	675.5086409607	521.158386404359	352.80105365942	131.469840982903
987	987	672.898181216606	515.621782486336	349.762330391629	131.668406298559
988	988	669.528431135024	525.423822544839	318.256312443682	134.017032083978
989	989	674.166758855172	523.47927053996	300.798008278157	136.573023224858
990	990	663.54509658634	524.224890454552	345.209528541185	136.310559651066
991	991	692.707774643554	524.905043743378	328.211540220496	130.51913313476
992	992	669.245796250285	524.184029277971	318.077088115119	130.648126998545
993	993	645.913307868242	521.831903994	343.263912459412	131.630082203244
994	994	684.052909765698	525.446413301382	331.516813031825	130.44232505846
995	995	684.850429161345	524.725170982303	330.817740699832	132.232189282945
996	996	638.727491024415	519.269761384699	320.201801772407	132.599352083409
997	997	656.961563534128	524.274347308886	353.756574362376	130.529947849448
998	998	646.705052021714	520.143796769232	352.506291126264	133.033572424397
999	999	657.062932294826	520.342033120932	351.216467742436	131.783793961266
1000	1000	653.280029641456	521.502165383587	343.647651170744	128.728949117994
1001	1001	681.136912790012	530.255665135331	347.737697604161	127.552019168305
1002	1002	650.871830856461	523.912320210039	354.080167616278	132.836926549332
1003	1003	656.510043424889	523.926202361072	349.649239799725	130.292684968786
1004	1004	665.502913029109	525.584183815593	335.292617724415	128.197852600399
1005	1005	681.937961552062	526.739209127799	374.245215723573	127.643025801075
1006	1006	675.644883140954	522.803090590297	342.354258616667	125.426978453154
1007	1007	677.620082783777	520.634707010409	347.882025342508	128.711874752165
1008	1008	688.778756543652	520.581359255885	351.679607277249	130.367724825161
1009	1009	677.949091122366	522.26593728247	312.602451108253	131.625901980863
1010	1010	665.309493666343	526.831739487059	353.797899139618	136.11820472601
1011	1011	631.898659614822	522.301168574231	350.75713388065	132.730443102294
1012	1012	674.027440762393	521.905876343534	376.683498463181	131.214628039539
1013	1013	663.142806389358	523.395865439311	332.326753485528	126.616859855133
1014	1014	695.221867595882	524.489625693708	328.839607237247	133.833485164957
1015	1015	649.569732115061	522.991949150009	326.321200638351	125.83287261742
1016	1016	661.993457712444	522.844924670146	340.702625602887	132.546851116546
1017	1017	684.563715724143	518.458484582218	375.411196294342	132.109270714118
1018	1018	663.700474877828	522.341145842542	341.605793014368	131.655628130536
1019	1019	667.921706847866	519.870804172604	333.886689897641	129.655243942517
1020	1020	659.184173608963	519.227853376756	330.635015253715	130.982661608729
1021	1021	687.025872543563	518.841200742254	350.232565106415	130.652239035949
1022	1022	662.861247686413	521.527825707373	350.867315267031	132.737671851633
1023	1023	644.77277325782	519.529256204861	353.804545386397	136.108728303102
1024	1024	682.870038932185	529.323480641867	342.261951757339	127.835684217341
1025	1025	663.739869187664	518.658187511259	350.817982040412	130.669942359361
1026	1026	685.967295695569	520.216616553575	334.397394649084	134.207966188798
1027	1027	683.944773589142	524.002668883703	343.71358270052	128.509332424765
1028	1028	693.915897176188	522.035927874808	327.500176162706	133.143174441772
1029	1029	682.762380736527	522.30518666289	360.465792805019	130.29709200816
1030	1030	664.49789218099	522.334352886428	362.503643717986	131.204460038138
1031	1031	679.227598974002	518.407929347336	349.127920458153	136.551177601852
1032	1032	685.75202640551	523.082350603556	333.572700976719	133.917216270327
1033	1033	691.33694925328	515.567523533988	333.919080499693	134.237380197804
1034	1034	703.306009066263	522.538958332621	339.120129518651	130.700182094742
1035	1035	690.043667771354	522.828534401227	322.329595927783	134.879406424286
1036	1036	653.453195652584	519.20491730145	336.106847190664	132.552682525115
1037	1037	662.028670914086	522.839045496836	342.957312747143	122.480926145887
1038	1038	664.955828514459	519.111509997291	342.593997840271	131.548419954613
1039	1039	671.137844785104	521.14652225869	351.661379373315	126.257097574101
1040	1040	675.40901574737	523.938955133283	345.778896162619	129.688086881485
1041	1041	678.787441953682	524.313822108068	335.865844422429	132.473145792327
1042	1042	663.851854785856	520.338491234003	359.931136537096	133.713836085559
1043	1043	686.39800917689	522.923936683115	363.974700090247	131.689596508249
1044	1044	690.506205215237	528.763125727185	346.995939934578	133.712741692568
1045	1045	680.901651414938	518.875690084232	316.621126437479	135.091217112677
1046	1046	671.558823719519	526.617845300673	316.123280637656	127.716260897413
1047	1047	706.466003243301	518.66800870918	357.856164957628	130.543390793248
1048	1048	675.308061531028	522.298203013031	323.659188170175	126.945924959706
1049	1049	660.894851499452	524.002407516097	318.918298087466	131.119793572183
1050	1050	693.964911588818	521.565394573165	350.41783089982	130.923166515168
1051	1051	674.409453042719	526.508835575283	345.008253574442	135.817166227293
1052	1052	656.6955992708	523.62766634833	308.626090813066	130.195368903788
1053	1053	668.539436587695	522.560948267823	364.102695394797	128.114278514763
1054	1054	662.916352675812	518.001569716727	348.854399907922	129.741292382197
1055	1055	698.728673620536	521.93062344446	323.81843084791	129.431435118056
1056	1056	673.804875093912	527.028238244558	337.08172999468	132.954763200155
1057	1057	683.267062469818	525.632364573424	353.351271741853	132.82901010095
1058	1058	693.303380633749	522.186984832043	342.268256192663	135.13923720724
1059	1059	667.623930542392	517.691290487475	350.834089946639	132.301797372967
1060	1060	652.647213430787	524.418388878457	355.468012344704	136.394937461942
1061	1061	679.712547657856	525.341389546453	329.200283051026	135.482716249096
1062	1062	652.544338365974	522.369932059117	351.085802512556	127.850427260141
1063	1063	667.426251415792	522.458117721402	314.481892452857	124.150008601618
1064	1064	687.472617086077	525.485959267263	376.546126233703	132.378012615417
1065	1065	643.613368812461	522.725307478387	350.41471903717	129.4619492367
1066	1066	678.615074029339	526.456156074649	368.450873767175	132.943449424055
1067	1067	670.742780703837	521.496502275702	324.965472590031	130.474109201924
1068	1068	695.40919803738	520.276242366406	325.743469580071	128.423584249793
1069	1069	635.12858880662	523.435575722285	344.176638998055	133.669598579922
1070	1070	692.441078266315	524.813490144437	335.388256972042	126.754664541172
1071	1071	688.690499731843	527.20251839292	338.526575257066	134.129293609947
1072	1072	677.510652450862	518.516895445855	343.743479589529	136.778396140047
1073	1073	644.356201670839	520.646166171748	346.207897292064	128.708699248897
1074	1074	682.750403626581	527.368859283934	329.872780789357	126.844016353374
1075	1075	695.271874288072	526.346828235555	324.614829052444	129.418348290238
1076	1076	669.630761962914	520.691408314606	355.811268561317	129.339141473894
1077	1077	697.70467264977	519.395896266121	365.90554299109	132.104950673407
1078	1078	699.769756642994	525.565270714008	355.766435071323	133.58813192265
1079	1079	665.500785790777	523.778689871115	361.409263385453	133.208012433865
1080	1080	667.410404685166	524.250913273887	328.153685442053	131.716417158622
1081	1081	694.017045168038	526.195424283311	349.327835385622	128.117712609396
1082	1082	680.186070286306	520.951238235731	327.671541140393	135.674434439985
1083	1083	670.810360245558	523.360075455469	338.31817350541	127.347584058737
1084	1084	675.65554754242	518.241800131039	365.040092449477	136.910920445254
1085	1085	663.895025696314	516.952895200979	338.627449533347	128.066593602139
1086	1086	678.480623220535	518.306413461622	335.786617092933	132.981058310591
1087	1087	674.990548852406	519.627278182159	320.156047726844	132.538015573465
1088	1088	661.257023743235	519.997164271115	310.983315112193	129.148532590056
1089	1089	681.736480827949	523.493229829086	333.171447292314	130.024633099266
1090	1090	655.043185995749	516.139436433273	307.746893948096	126.454362878538
1091	1091	665.264249486155	517.889801684637	353.941801227809	129.205288406167
1092	1092	678.016275177676	520.371901943483	343.474802770076	124.682639360502
1093	1093	671.390417429516	527.595548665854	354.945161355293	136.113548256349
1094	1094	660.359564334015	527.835482639899	365.265578544256	131.253453398701
1095	1095	669.3395261018	520.768454571629	346.679489427945	135.647832922833
1096	1096	659.717223683614	527.508239030827	353.521704312006	129.948063768873
1097	1097	684.991793731529	525.431690639281	301.772682621501	129.240919255633
1098	1098	681.951476026602	521.040180731612	353.855113362592	133.629105395402
1099	1099	690.596962461771	518.409978153542	358.126709989274	132.9801054866
1100	1100	673.190551065022	523.497408402279	354.585929109608	126.48820288904
1101	1101	655.02707712325	524.204014765477	357.426153712877	135.974870219352
1102	1102	681.275877025813	522.183312720077	326.4313687163	127.100389502173
1103	1103	687.938105803507	523.589356204973	346.235736572938	128.419346228795
1104	1104	653.557032086805	523.908326409458	321.556778451168	125.601353854542
1105	1105	647.399157937512	523.44457453415	378.037468116906	130.139723045065
1106	1106	675.127079773996	521.707634841657	334.394014395431	132.608211577188
1107	1107	665.126202364419	525.994610004063	338.923548946043	129.545564399983
1108	1108	681.40975810028	519.634957974571	342.243209304749	131.556339977925
1109	1109	676.501863170918	515.334404511091	339.441778557553	130.732400774755
1110	1110	685.04987071165	525.549030915728	350.753675310684	131.151444724695
1111	1111	665.757789808768	524.84211537593	352.749029020449	129.143111347129
1112	1112	652.088536794027	518.683612653784	367.430588150626	132.10797156299
1113	1113	658.263111545544	519.01266806497	373.667830764323	129.917351742269
1114	1114	673.844135635356	521.291527257664	350.765001104253	136.886654116843
1115	1115	691.551229467624	528.017344032717	366.599190982069	131.227397059079
1116	1116	636.662167954255	521.101372412237	358.389143818392	132.206278239858
1117	1117	663.927042102667	528.312672141714	379.39817160077	129.053790830722
1118	1118	681.861290795264	515.372024842179	355.175464792944	126.296403771557
1119	1119	703.907991409895	523.58676948118	342.98373981887	131.692116474285
1120	1120	681.141329197788	521.624812513588	336.074966444416	134.502527461848
1121	1121	691.089366214442	523.699928084073	346.519450247338	132.248428540988
1122	1122	690.57425145412	523.237016678818	336.063602489	126.758874098971
1123	1123	678.782090529616	522.039581729274	351.852681588309	134.728554044143
1124	1124	643.705257539124	523.108100082824	368.249828859603	133.478716306885
1125	1125	668.066100604712	522.713650738191	337.930354878054	130.507333472653
1126	1126	682.164689502004	519.958613172887	349.165602125566	130.625367027478
1127	1127	690.746218628044	522.208850408761	326.36122521077	133.377512705993
1128	1128	639.632665353804	520.63285881871	305.720600232059	127.103350426694
1129	1129	665.057551140666	526.20155622048	357.375473455245	130.046012384207
1130	1130	689.241070177967	522.884138720007	357.486183837042	133.917690475493
1131	1131	656.654923739675	520.728924760513	359.311398151423	131.796054609599
1132	1132	661.388563894714	517.598301365352	331.803456503289	128.740319040883
1133	1133	658.901898380957	525.413247559293	297.812933105374	134.528273275334
1134	1134	672.141358074485	522.803004676796	375.381012784761	132.818163454294
1135	1135	677.928260895246	523.72711076209	349.992664855519	135.066733595843
1136	1136	681.446599636379	518.432317570345	310.073884763105	132.745314268326
1137	1137	653.392248657129	520.974642633886	339.51068228338	130.002247277482
1138	1138	685.29298310313	520.852190481652	341.87792779005	133.080888053563
1139	1139	647.219387453468	524.13253790109	356.391907642584	131.565753654158
1140	1140	717.274962031821	527.354965754528	377.512156168385	123.520387469508
1141	1141	661.363209543797	523.641881798658	332.215534444946	133.837716276677
1142	1142	668.881247654995	520.484083782435	327.866875988288	130.697018757175
1143	1143	653.631518177857	522.293722197691	342.733285447752	125.341162621812
1144	1144	667.985659201401	525.698482099261	335.670280737592	129.141887175013
1145	1145	696.815154722031	524.619165258872	362.47323642537	132.755339780859
1146	1146	699.927979204823	520.668784357324	363.372779900372	133.663652123652
1147	1147	673.32309200847	520.602364387237	337.821849407301	133.345506118401
1148	1148	683.639950719169	526.81968571733	340.155697221176	136.406962842725
1149	1149	661.235784702331	524.200561706968	357.367560080254	124.895886064335
1150	1150	681.923033767711	517.081906727235	325.072169992307	128.17576829009
1151	1151	655.956706558273	524.958666954605	327.600204394678	123.395997081394
1152	1152	699.74189721493	528.367107762826	339.473691888896	126.425606975352
1153	1153	644.284887653443	523.396589599452	310.686120961282	133.825076593942
1154	1154	668.848555355673	523.85634540323	322.840184691364	130.071788406821
1155	1155	705.207533377455	524.896751220054	327.4989135712	134.384332940284
1156	1156	675.468170991626	521.110977281795	343.416687694993	128.617217427407
1157	1157	677.448549262323	519.490204994899	361.301166431424	125.815958267806
1158	1158	673.351267032946	527.014348080264	341.459166194451	136.697882438256
1159	1159	689.200652058564	526.531428746918	327.140960852203	133.233945299402
1160	1160	657.555568114762	520.340093869499	341.453183587563	128.842678167387
1161	1161	662.466340643461	523.169874166097	320.495325552728	124.640181022375
1162	1162	674.828909008528	517.482307302032	329.435360495466	128.499788341952
1163	1163	664.57969602837	520.59743220175	351.776927206125	130.029946647771
1164	1164	660.10752914735	520.08236520582	346.189975088736	135.785698070184
1165	1165	640.150723195101	526.0651113492	312.789947907068	133.767168070023
1166	1166	677.245506365077	528.482281776475	350.135182471621	135.054364916513
1167	1167	679.837582766302	523.123957264562	332.758144576553	127.400725443653
1168	1168	694.972066916051	519.88438365714	373.732265777084	129.165500915303
1169	1169	674.168479176812	523.76165359298	348.209974099221	123.772348761382
1170	1170	696.528464409634	520.73998679218	368.918117231396	130.616490879031
1171	1171	681.54755820603	522.281549215424	345.789823034789	130.071289345774
1172	1172	694.836389096944	521.429117491566	358.478130402062	135.747216050088
1173	1173	680.459600201802	521.299224923913	350.843379774163	130.22764545245
1174	1174	676.259040905691	526.701992153582	327.985768785322	130.315137635736
1175	1175	696.326240477016	518.234602370321	333.297017242037	133.688770274886
1176	1176	675.098590064808	530.336476293559	344.429820026378	127.250768587411
1177	1177	654.986870855206	524.991973991865	316.534805451179	133.02257484619
1178	1178	662.414559498049	525.635440614953	363.52979011534	130.370888535994
1179	1179	690.437473643599	522.470603317881	347.926066326472	132.247300022663
1180	1180	689.873765183313	522.595381873763	330.888183429036	132.508725501799
1181	1181	676.246782067792	524.670395144367	360.478291374166	126.156683136339
1182	1182	649.508522752569	522.983884590841	327.656695165745	127.596056109489
1183	1183	652.78402021374	519.557823215358	341.602032389483	129.561835207147
1184	1184	691.405483003634	522.305346963842	353.264185640734	126.563334270267
1185	1185	673.756195675765	522.906286087575	352.553704441382	131.044238476628
1186	1186	648.702943122566	518.853194060738	358.083543665761	135.009306366532
1187	1187	637.681934040821	527.566140812693	327.135653923654	137.910764634573
1188	1188	678.421207458768	526.794677924681	322.848806434588	132.939891033493
1189	1189	706.282654548692	520.299450822242	320.505347705577	125.74950578631
1190	1190	696.21748148116	522.574166673196	352.119127074655	127.317976865228
1191	1191	698.962215231986	521.872197054683	317.97604703967	131.338950384221
1192	1192	703.434702297083	523.24695697929	339.803706782845	128.896159989596
1193	1193	686.617371941482	524.185713279186	367.979885503337	128.195413311622
1194	1194	697.478316127996	522.909055090503	344.606096018696	125.97071438736
1195	1195	654.912855909883	523.130601786578	371.19019306137	135.037667275929
1196	1196	659.828952011374	524.370832382473	343.502094269415	131.108280302858
1197	1197	677.573495692913	525.720210962337	369.589449169746	127.07502845562
1198	1198	684.976382181315	521.750882232774	346.999404336573	130.176921876308
1199	1199	680.854358798007	526.017056023423	326.840687156498	135.161880318468
1200	1200	674.777467906534	521.031399564576	380.058888082957	131.35860566373
1201	1201	639.121480259992	521.469361333583	365.851717455655	131.246306888714
1202	1202	704.438057751379	526.99083673406	337.013751863489	131.086252986546
1203	1203	665.445483469658	520.140883134684	356.113111653508	131.993616673699
1204	1204	652.134814337883	521.124161429116	337.528759738589	136.104996423583
1205	1205	685.630503436792	523.740187378945	342.697877290201	128.476034850298
1206	1206	664.512871181308	521.761174022514	344.632811777793	127.546964381765
1207	1207	665.142320190587	523.409521867691	344.685168299262	133.243639749448
1208	1208	657.450843174363	526.254870035194	345.226844800595	131.549979868639
1209	1209	643.101381903971	521.844331831527	342.105502891602	125.22120804117
1210	1210	660.780951295313	525.209079419394	349.251619084473	126.260294559495
1211	1211	671.379147408261	523.482533486697	338.430105998096	133.568845701072
1212	1212	646.445343903602	521.045473527322	346.69895560322	131.228282302784
1213	1213	674.28200294189	527.293266300479	345.875305234251	132.305399230356
1214	1214	665.204651439834	524.67357800772	308.155656685645	124.3724608951
1215	1215	689.308150554411	516.414600716993	325.096644304849	128.257703281917
1216	1216	641.557738513477	523.712667602271	364.971733848395	129.560522372605
1217	1217	686.876636316432	519.001045371919	328.478138520583	134.790082294761
1218	1218	644.392006511886	517.325549745765	356.044552267022	130.064453418776
1219	1219	696.243519432397	521.505189615898	349.357123314853	132.905361676192
1220	1220	674.007713055461	522.122701676364	306.401636251933	136.818991213278
1221	1221	688.245902549513	521.033242360124	355.198557126253	126.784742368544
1222	1222	676.252516725598	524.512377840626	355.206851326438	129.693229011324
1223	1223	691.506588510581	521.414005154499	357.255468705575	131.956565272012
1224	1224	706.523190115628	525.821246558861	341.478050659564	131.26056218107
1225	1225	653.739273205519	526.778821685952	318.880154213551	126.654856966631
1226	1226	688.156515126927	522.613691317267	345.303961845646	130.522819819177
1227	1227	667.686528894609	522.994544249894	317.813459531142	125.702510058999
1228	1228	683.903467126018	523.495849264665	355.296018404498	132.932830544488
1229	1229	711.888890147945	523.143154562566	355.449289309965	133.967968081218
1230	1230	699.99237997486	528.37027586037	316.449896772377	127.226503516406
1231	1231	703.142945466167	520.547234737233	366.167185754679	131.984528868303
1232	1232	657.269434306135	515.840736329025	321.752382947508	131.533841692571
1233	1233	695.135716486694	523.405531044519	321.923680777388	133.285364286376
1234	1234	675.901317917801	525.959296231144	354.992511602718	127.505692737606
1235	1235	682.201847084128	521.490884588798	339.517809312607	134.193039092043
1236	1236	693.736455323869	523.886210955023	354.949020617056	130.145041724839
1237	1237	646.798173069819	523.785177796494	342.230863426939	132.594188030092
1238	1238	679.681626196552	523.923272037067	339.130641669906	131.449908784432
1239	1239	669.940685877185	522.880459247715	335.898423286423	135.551329210591
1240	1240	653.641870277937	527.677035984057	360.891194604196	137.315115137364
1241	1241	676.350023887189	526.562889365273	304.064068669595	130.471484039689
1242	1242	689.523273225711	521.648280696533	311.488814489039	131.355880654982
1243	1243	653.155136796635	517.814273646687	330.202139206537	131.015392516409
1244	1244	704.385475882865	525.594959879057	307.238604430472	130.547505473076
1245	1245	671.243207632404	524.201124905036	355.772535471134	131.906374905759
1246	1246	669.906706603451	520.162841350182	346.246896915431	132.266890841871
1247	1247	674.179084733305	527.298238183644	378.599390839956	122.530072949376
1248	1248	679.349625737972	524.442681880602	341.532467418693	135.255273374135
1249	1249	653.403909429789	523.372941204666	349.686933049033	127.020903679426
1250	1250	644.484787062146	527.607977138983	321.334272658604	134.435254132816
1251	1251	665.221114228986	516.272671085721	335.927003073895	132.107534656376
1252	1252	645.826972504032	521.666978380344	363.450210758797	132.992486756358
1253	1253	682.67389064997	520.992943085994	335.876386256752	133.206722752391
1254	1254	644.157369376817	522.208904509524	340.551969409083	125.820882963729
1255	1255	682.451354246544	518.193936563354	329.151136636384	131.976895295426
1256	1256	689.204011966294	524.582637253187	334.99409949611	133.269499137706
1257	1257	670.690535393321	524.654374909626	365.533725756407	129.839113906094
1258	1258	624.909019097823	517.874449969511	355.21231707592	125.048519570514
1259	1259	651.635755073689	525.694895946929	354.988333164558	133.096469862416
1260	1260	675.868039368999	521.778835219099	345.932509542745	129.06039016683
1261	1261	700.169162431657	521.337333426625	376.665954846069	124.401064356352
1262	1262	657.140016018223	524.075242557565	343.078412395582	132.474741813722
1263	1263	665.672014283259	523.342727321359	332.601477863562	123.335351812851
1264	1264	711.080129442299	524.20525037417	358.128510517357	134.897457708619
1265	1265	693.40427074853	523.502047276403	352.028798198783	130.458024454525
1266	1266	688.859009417867	525.367543701691	361.133108379968	131.59779357538
1267	1267	713.807407516766	526.37335783136	353.591810611229	128.710361675911
1268	1268	649.74822527931	528.390995914706	348.24274905742	137.136228420527
1269	1269	670.482555690056	525.779408851702	327.022882202531	133.509020467087
1270	1270	694.438028146038	523.049329904306	335.430980246268	133.358404523444
1271	1271	662.46534254171	522.426725726051	335.091408923252	135.242629514631
1272	1272	678.368288236875	523.015310401703	341.363992616163	129.776241301112
1273	1273	659.891074574296	523.737113908171	345.348427758533	129.523918490417
1274	1274	640.804654365932	525.128934996406	340.230125980715	129.825798500389
1275	1275	674.403405998384	518.951494086307	342.043965702466	122.951193010757
1276	1276	654.825141605697	523.799785046769	365.78346400193	132.850590468652
1277	1277	660.989624248185	524.958254370548	375.753895176018	135.589109471933
1278	1278	676.713537548252	515.421722390587	349.235935273585	132.805145639236
1279	1279	686.723576788912	517.709357162612	341.981071328586	130.281001192953
1280	1280	678.272284876941	516.671181845637	337.157736646156	123.528585603912
1281	1281	663.174193568762	522.744201314176	372.224766132926	132.239451582022
1282	1282	657.209407573743	522.328102382972	314.879603312227	131.861971959005
1283	1283	685.168410548444	524.375417811363	355.783920265646	131.133136445253
1284	1284	677.338519569591	529.764372988199	320.38415779098	130.439550998046
1285	1285	687.057230024647	525.834482638546	349.838504373452	130.744414333217
1286	1286	663.439151958367	520.848709346243	355.655761543813	130.110407275456
1287	1287	698.245719840279	526.40767443846	343.782053006958	133.397298271402
1288	1288	632.265945360751	524.1617284227	315.583697333299	137.422523812019
1289	1289	671.422931069592	521.970193702844	348.654892176664	129.809998131574
1290	1290	641.880021455695	521.165271675964	346.644061699357	128.793738423128
1291	1291	638.281536198304	524.303604836846	318.351695053285	128.124585986593
1292	1292	661.31006110285	519.65564352218	310.528915896594	125.861046863112
1293	1293	665.905852976183	525.510718238527	341.796976955145	134.343170866253
1294	1294	663.848939169251	525.905316609704	357.235404965315	127.549348953746
1295	1295	647.005014482898	523.494424247947	373.706476303946	129.890020630757
1296	1296	673.951427718944	521.392024777306	317.911617723554	134.28164982147
1297	1297	669.852480078623	524.565039260571	320.593750631663	133.121377404403
1298	1298	707.354530491738	525.629751993518	363.678879534415	128.157804206691
1299	1299	684.186706492904	525.499333626109	344.781516089583	132.226219635989
1300	1300	686.86362870712	527.538870961799	355.588040136697	132.060503109625
1301	1301	686.659720803013	521.372277352443	346.48272605049	128.109419144691
1302	1302	700.488812813984	523.5086259789	348.780858739858	125.267340230571
1303	1303	645.230842786955	522.756054047457	372.209505511884	133.206038188358
1304	1304	661.706042074301	522.441848260103	361.176339833517	133.396353265256
1305	1305	698.271172671755	531.769590991195	334.278938203588	129.852735122333
1306	1306	685.536007820635	520.445741861814	334.816295097201	126.348690205746
1307	1307	654.964562546819	520.008235221288	359.380575954133	130.695220249059
1308	1308	694.968408068239	523.743066074321	333.131562303548	138.370614306647
1309	1309	674.135386808647	522.667906600693	330.704932910167	133.615685809316
1310	1310	706.94014560303	525.357650139474	356.219534051191	135.958025360549
1311	1311	689.409419546984	523.701362852787	369.596205275104	135.74444717886
1312	1312	674.133876026341	525.261048305006	368.626784098683	127.848918988156
1313	1313	659.348037311032	520.194775715098	349.970851074187	131.434383023388
1314	1314	656.23551309629	518.40002580101	356.039698433289	132.837835101742
1315	1315	699.898758415049	527.897445008508	335.74975704341	130.137084502395
1316	1316	685.738011127869	524.689351620937	337.107941358789	132.887256536685
1317	1317	662.473381220458	520.456486651253	366.442499593044	133.070789044564
1318	1318	661.234551468092	533.746440650148	352.238413336303	131.437604628869
1319	1319	692.125585797222	520.72743198861	340.81296196978	131.384756068958
1320	1320	688.967242715859	521.812753656545	331.902706699905	131.35456286563
1321	1321	670.81967864607	517.100260058716	338.956569391869	134.44750887258
1322	1322	664.451384453393	528.727648953229	329.055457348669	130.276123672254
1323	1323	637.56813836531	518.166266527618	345.206730662189	128.994097538337
1324	1324	657.29905571487	526.293437920865	347.439471484788	135.575685790655
1325	1325	683.523478538283	524.236678342039	357.519655884271	128.143615055893
1326	1326	689.905140041772	524.423285600283	343.587308775691	128.808864834598
1327	1327	661.436046327062	526.873471333599	326.452611121233	131.29588539103
1328	1328	673.662679433548	519.198215113948	379.220794543541	132.188202188671
1329	1329	649.762314006637	525.499037772073	342.923602583453	131.412801083386
1330	1330	670.603116526797	521.377803565472	341.086402476322	127.975624779705
1331	1331	637.735428404263	518.443221561474	344.510179906717	129.481446040501
1332	1332	682.035836831949	521.665291975723	331.604262564927	128.000223977572
1333	1333	651.443226587382	525.565016085101	362.900868590939	125.417142152145
1334	1334	649.711782745672	526.774091004057	346.442789974083	128.905236470072
1335	1335	655.519225617412	523.920582515595	363.884319247296	134.008644693496
1336	1336	696.026845637381	523.815748622793	328.248329895967	135.49055761617
1337	1337	658.231912072288	523.422314428849	336.530181162566	133.03418954026
1338	1338	671.204501458844	525.826262676922	333.422662541812	135.059311786653
1339	1339	697.674687501901	523.19807329876	335.078768343103	129.764072821977
1340	1340	665.014001381637	516.965378477927	330.667193912312	134.011063614233
1341	1341	648.49572067449	519.80318231232	340.57816629086	131.199541655381
1342	1342	673.368931221778	521.002417367447	355.319793011918	132.881614919527
1343	1343	657.547097140222	522.111970026607	359.173876473398	135.337114350985
1344	1344	671.096259918282	523.816178508225	361.965895170631	124.085145930123
1345	1345	664.63230442596	521.536822608723	336.24214340286	131.018232258595
1346	1346	666.373258623977	524.361168010692	346.520938712247	128.233136847075
1347	1347	671.395749764751	522.759494120593	325.656736530152	135.688698861378
1348	1348	682.469079997031	523.289097044808	342.701073208188	127.624376072896
1349	1349	680.412424005227	526.140471133554	331.821072683422	130.387669798267
1350	1350	699.990651867297	521.976361379631	355.120552554092	129.257589393855
1351	1351	672.640977531484	523.152778165016	348.572326631469	128.904939156551
1352	1352	639.628835433973	517.979278970105	370.128824563841	129.741416437978
1353	1353	680.514784270721	520.905513946943	353.273799281395	127.573111969098
1354	1354	651.254631790408	524.292122692981	330.632526921208	131.707917250397
1355	1355	663.604744575066	524.804160815768	361.160114327232	130.58747524761
1356	1356	655.077279109673	525.253926900459	378.063052396529	125.691358976637
1357	1357	651.336166394407	526.114875599464	339.824639757053	130.238009647914
1358	1358	703.510422553702	526.941298857875	350.948881413719	131.173634291927
1359	1359	656.067182456713	528.04807618363	323.555550043451	133.643494414983
1360	1360	667.46779479855	522.843123510647	357.701726364993	132.398518270504
1361	1361	699.697234948788	527.148649446181	336.06677603917	130.06356926377
1362	1362	675.463841588383	527.099844745107	342.853499828171	135.308225615577
1363	1363	667.07506146427	525.420779808496	341.069209006582	127.994492180095
1364	1364	692.697204435356	524.138390191051	318.852489928571	128.764335030418
1365	1365	666.46809859658	522.598564012915	335.973849786541	137.041200845088
1366	1366	655.215591049709	518.879673222642	335.507021858212	137.7015343543
1367	1367	667.763742209607	526.72987743573	338.342829765569	129.635265769748
1368	1368	648.191847036805	523.568411916904	338.546279507492	136.059150668085
1369	1369	668.626014532693	522.239636649337	353.14938884772	124.531386737173
1370	1370	645.237961397217	525.538964046216	317.671279594973	123.639597922562
1371	1371	670.871147172305	520.240997947824	368.60129212587	130.658206655254
1372	1372	641.787615444723	524.698845998254	354.01649996388	129.256560771043
1373	1373	664.252482156336	526.802912148216	345.684846162484	133.962915688508
1374	1374	684.059534303026	522.931153109911	352.57230703217	133.555094047893
1375	1375	665.891292115998	520.7512845543	326.510484557266	133.240645276923
1376	1376	683.183184477635	521.311983214531	353.394638823182	128.432740903823
1377	1377	644.674426077153	526.147364115049	322.03441506775	131.242620053038
1378	1378	638.865005413235	522.292471285327	328.354696672231	133.486963709744
1379	1379	668.619752377117	529.03205153473	347.935496724026	138.740936627181
1380	1380	698.31989933378	527.344139694438	348.408292437817	127.464401192188
1381	1381	666.657490457326	521.951659584911	346.336571150682	130.990681994192
1382	1382	683.067492357465	521.157081515999	319.287237224089	128.251697147583
1383	1383	695.281865980152	528.965748823377	318.081274967777	133.51583761102
1384	1384	683.975554369685	528.217199599474	342.724285692639	127.138376058133
1385	1385	696.35055349157	529.241307613644	350.550292347848	126.073980211577
1386	1386	653.506289753372	523.309356755309	347.974145088755	131.956047817027
1387	1387	677.847399795381	525.773546954129	341.159603652111	126.965844891681
1388	1388	631.726645135113	526.275683487474	360.222958278941	130.096381057378
1389	1389	665.569303378212	528.107685193262	359.400357834283	126.638308239485
1390	1390	683.287009995538	518.923278769937	371.532878607693	131.101157102377
1391	1391	659.35984041946	523.00935598985	357.305578333899	132.738625499045
1392	1392	686.007571751165	518.355649887859	347.542859356023	134.450125865276
1393	1393	632.393371836266	523.687036343507	353.547909386358	129.178585006833
1394	1394	650.176080388431	526.579707259219	355.8723040781	128.833332530661
1395	1395	690.309529654655	523.763669607	339.342914846578	126.557635758072
1396	1396	700.519987013849	523.849943396461	314.559734805163	129.797368522334
1397	1397	694.333743055282	520.77994046477	330.887637385495	123.959091946184
1398	1398	671.727405181251	522.405657651911	331.710393667357	126.186067076577
1399	1399	660.080286781783	524.02567637341	339.569833573463	133.636979411352
1400	1400	665.807691724794	524.606292519617	322.748793583541	133.150130916802
1401	1401	678.008160443106	527.128418774821	336.748188866734	131.227538624
1402	1402	693.737571135061	523.404135445021	369.248162277485	136.173138069028
1403	1403	667.750926793414	526.311505291532	371.325540899993	131.13247009936
1404	1404	682.5766902872	523.783585254109	326.482584755161	135.145966868313
1405	1405	673.764040267662	528.098921291131	343.154289875471	137.225417034087
1406	1406	665.949245012993	521.410892187166	321.792320322295	127.217198693658
1407	1407	651.505972344314	524.57598612886	368.107634922412	136.576452540106
1408	1408	650.085295631189	520.534148986103	335.22736625701	133.705493796209
1409	1409	699.3586953131	523.420610571451	337.91933956691	138.45006604046
1410	1410	656.447850065406	521.739469284686	299.769469632046	130.478840057536
1411	1411	685.550111995681	524.882387516481	344.593693216769	133.803915747933
1412	1412	680.111055590834	523.53110778199	328.131078316919	132.146715103007
1413	1413	676.644354558376	521.086772055849	331.361695062889	133.131259560379
1414	1414	708.043893355738	521.941191407689	352.671128539364	132.564919849335
1415	1415	674.102889545079	521.069566588621	373.518282905229	129.851480291997
1416	1416	693.315347983109	523.481397954498	377.077323630244	132.736020035121
1417	1417	635.70932049739	523.890987103879	369.126263632304	133.424523828108
1418	1418	667.216297824803	524.095704985246	382.052578231336	130.737038612671
1419	1419	679.548248679193	525.560395599002	339.737613352611	126.888136675964
1420	1420	688.926360493653	526.958970251245	303.791261617664	133.428527842059
1421	1421	676.916398958043	523.288518221747	360.493938207449	129.157958250048
1422	1422	681.564232712855	523.170369755215	376.44038116902	133.366088397527
1423	1423	655.467527986052	529.389673799997	327.732114242912	131.996879642164
1424	1424	660.461001917951	525.276861167475	356.502130264007	130.500168703471
1425	1425	696.657400391264	521.26458591498	312.710563678478	125.112154391751
1426	1426	685.341505258697	522.131631637639	354.192558814232	127.975615325764
1427	1427	658.705403818584	520.553777992551	351.978475114461	131.34941310872
1428	1428	678.742187905143	516.688273320093	354.242235808457	132.92277688932
1429	1429	671.554597179058	518.191308963306	342.059640483352	130.060623360046
1430	1430	680.397093737944	523.993884123695	325.554149208173	130.002086336631
1431	1431	668.725918788891	520.775264168318	368.723390660261	135.159983743119
1432	1432	655.542038692643	528.805129450953	356.089195587757	133.049395097968
1433	1433	682.780259879412	522.963503425543	345.450925033692	129.817815830394
1434	1434	706.026165286683	524.157153614873	345.378075134667	138.860947488309
1435	1435	684.413189928022	525.371359781745	351.702961253166	138.326299673847
1436	1436	677.416013938065	521.829422454994	330.645470076061	134.232456753873
1437	1437	669.970852218423	522.501733818636	375.672683743704	133.162962998442
1438	1438	666.478940946026	526.541026309107	358.476947097907	129.842541748188
1439	1439	671.976473826179	521.935406674747	355.629601503241	131.107017065633
1440	1440	687.192902401766	524.786472048571	357.58028027151	132.481022104557
1441	1441	718.236039101151	520.643861971015	346.151792619128	130.236739987412
1442	1442	672.033009685135	522.047637589842	342.427380107078	130.84528187059
1443	1443	684.993761614496	515.142988585788	355.900913956378	130.207622769034
1444	1444	656.593024783689	523.423672795358	344.259568944534	126.826115570056
1445	1445	653.917399547841	519.685575606559	353.112573628432	126.067151722321
1446	1446	665.051440307838	523.246025140254	347.750197426582	129.331562298058
1447	1447	661.301431147545	519.844037002145	324.52982270294	129.77062122302
1448	1448	676.637043180836	516.945350788697	346.146445628772	128.848805075049
1449	1449	679.949694139052	520.780090631112	380.9367084395	128.81408117516
1450	1450	669.722923976155	526.027613952445	358.959557694336	127.543311000989
1451	1451	637.805739655206	522.446762396764	352.380474823545	125.801867205518
1452	1452	708.013972314289	527.329290362706	318.581764011622	125.627323509482
1453	1453	678.500751753344	523.401774717153	357.121309213945	124.458789482771
1454	1454	675.757722172482	523.49105692261	380.591674742193	130.051303005571
1455	1455	686.540730506293	526.627007369142	362.114681442225	130.992543868527
1456	1456	684.502680134869	526.989803385084	355.747816792553	128.168095211237
1457	1457	637.136604998411	524.369049002683	353.667134882521	131.800591626747
1458	1458	670.27732502414	521.825355355129	311.500579471501	132.845442682643
1459	1459	665.115608198847	516.998694376055	368.247696955943	133.266097481226
1460	1460	667.641951873628	526.617868866857	338.789805583554	125.722911833324
1461	1461	685.929877667642	522.833879553608	315.859044003588	125.401348199983
1462	1462	693.694448180804	528.45182102614	362.064198587797	133.433664051435
1463	1463	688.440930646794	526.563670560297	361.055969931309	129.733916142267
1464	1464	668.587845068603	520.678243892301	348.69857354628	131.197358876036
1465	1465	674.344593727547	530.030796159103	337.80984329739	129.435914005079
1466	1466	653.514781114446	520.670197972004	325.453096008035	127.095337124412
1467	1467	659.175999874868	526.561359740311	358.034372783684	128.25590509276
1468	1468	648.634590322059	516.968565204358	353.383199615065	123.309747765395
1469	1469	654.480971544206	523.531307515147	353.858203667463	130.240048784553
1470	1470	678.496263477753	521.662176733209	322.745029858488	131.432997566911
1471	1471	685.849115650402	520.453275436153	342.922719912695	133.860687576329
1472	1472	660.796685888574	523.162859528302	315.365894297569	130.760742019664
1473	1473	665.832385120475	523.537661199579	353.811265563507	130.649971925638
1474	1474	689.551854717158	526.555656137134	347.005030610401	129.003858607488
1475	1475	670.189319796029	526.81268044874	348.061375352448	136.036852253206
1476	1476	677.737057065092	526.964431790092	338.1909437214	129.671785950798
1477	1477	688.155754492103	524.070487765545	360.85426208241	128.981370153607
1478	1478	658.753553822059	521.161505420404	353.154661522643	131.236922294747
1479	1479	676.205967035552	527.85447199523	350.879163578036	130.728708680025
1480	1480	682.484634196459	520.428623281667	321.89290753966	129.348113138239
1481	1481	666.789544903878	525.271507032664	343.807474210374	129.711396365181
1482	1482	658.081483126579	525.092694474786	323.930521673485	128.170078551007
1483	1483	673.687298185277	525.763710814564	363.258154250796	134.441073419672
1484	1484	694.487035499291	523.654942871619	359.648756408666	131.479664315394
1485	1485	680.21023922473	525.192932694694	375.19588047622	125.29269795548
1486	1486	658.652928952017	518.930023847564	354.043547326379	125.850295231314
1487	1487	676.589031639858	524.886624069688	382.040398168341	129.940796206166
1488	1488	658.944217636353	520.820746101091	361.173452364829	124.299742915578
1489	1489	647.99979798514	518.569507416662	321.256415533225	135.724343207945
1490	1490	680.254056367111	521.808636496998	332.151959588288	133.44803238533
1491	1491	680.210731494719	519.882896355609	334.633540469391	133.923594733337
1492	1492	702.098136070994	519.731394161977	340.537608314519	133.741973403971
1493	1493	672.096734037977	521.820132820865	350.054385547991	127.557715630536
1494	1494	661.936472253142	520.908109897281	332.704569023656	134.796974374599
1495	1495	680.175531098664	521.883705067826	338.370460161922	132.389704955335
1496	1496	671.404441197543	526.195867508461	358.785756009904	133.150229428755
1497	1497	669.874662428676	524.106594140577	330.470136952115	127.240602722644
1498	1498	702.037648743397	525.20840956354	333.261982910998	132.001847839767
1499	1499	655.850863827788	525.78699712617	357.993490598558	131.85010585765
1500	1500	690.764264102825	520.381274560149	343.594401540142	129.377814463032
1501	1501	693.484759572	526.895623851192	343.54456404711	130.396896784937
1502	1502	685.241665039273	520.260473280506	324.955877807964	134.864230780061
1503	1503	658.96288782472	525.706543229471	359.928522023418	132.367005786271
1504	1504	694.198504398163	520.931540796502	352.426002635316	128.943946300324
1505	1505	683.541379498053	522.744688893491	351.246266511596	126.583588457806
1506	1506	687.832550355134	524.770042015167	329.764692638742	131.599996134907
1507	1507	683.660683022306	523.335737004207	342.593198812139	128.030821495917
1508	1508	677.687454172762	519.77185429026	367.649198012891	130.295015488612
1509	1509	646.259441250876	522.631746284895	353.597292400769	135.889922352627
1510	1510	664.274443824874	521.067269917962	327.590604474835	131.687151239594
1511	1511	679.705091929525	522.050393309222	355.722891964326	132.758953438815
1512	1512	680.705505324933	524.20962586035	328.444565349482	132.104884317856
1513	1513	651.771009337044	519.558928735693	309.801374070056	130.930900308254
1514	1514	663.151403596432	527.393361099456	338.199931705127	128.286830875402
1515	1515	664.542530998042	523.283136387009	365.022429428269	130.12414438987
1516	1516	678.168709559793	521.388215777126	371.657636876351	131.16101464664
1517	1517	692.556380015405	519.422830136685	335.888746233757	131.029972592223
1518	1518	695.11460774846	525.515138670253	333.650583472467	131.092786075353
1519	1519	692.666361189106	526.506635476129	330.168796626271	131.437810899727
1520	1520	657.776632510717	527.028371159994	357.565472540538	134.083436304601
1521	1521	650.867482737216	522.405021832594	344.850853842061	134.034560175803
1522	1522	687.68112165575	521.618979899571	362.447398920243	132.354241294367
1523	1523	675.924089901642	524.07243626933	356.929264632424	129.742337629032
1524	1524	681.033401760959	520.014557192015	345.760432365554	129.637516480104
1525	1525	686.632570408365	525.133171812057	347.463449225544	127.437351365185
1526	1526	674.864081292802	523.318703608634	347.538344752874	133.565173845637
1527	1527	669.584771246941	524.872076456003	354.697279774677	134.532785124506
1528	1528	666.184053233289	526.319392626457	370.145062467996	129.554122119038
1529	1529	678.152999046127	525.661471996065	378.620340144928	130.199397532624
1530	1530	697.094249525462	526.917636374023	330.712802302934	130.145334597609
1531	1531	673.208342321783	523.145723792138	355.616767086459	124.756940946594
1532	1532	667.416367214393	520.235959179466	352.157145018998	131.286796950213
1533	1533	697.363179606383	523.749072964802	314.998205293015	135.561961712116
1534	1534	674.004185642682	526.750102681684	338.435164966303	131.004697166554
1535	1535	667.151191207632	521.909263686056	351.830884372702	137.119534702823
1536	1536	680.37400537442	520.426441305986	333.32768282393	132.659368146711
1537	1537	692.270989797825	524.423611804836	321.89290156383	128.421363628849
1538	1538	661.059355323419	526.268104781695	316.619928746232	127.772410153302
1539	1539	681.546628668249	527.049681343867	344.289407512972	130.731296557741
1540	1540	686.972121864016	525.4729363136	300.917782398074	129.316662199786
1541	1541	679.865155736055	524.016176249391	343.946220895502	128.786747410515
1542	1542	673.350687864032	525.560391111717	370.548310291377	132.202279249582
1543	1543	665.009556882218	521.650572345556	382.038043672265	131.448943623538
1544	1544	697.905328219999	525.246653148553	366.577453069396	134.533014732445
1545	1545	671.969605223508	521.136715330424	366.878213782591	125.826907884042
1546	1546	662.44025147206	518.261279761349	369.149432959343	131.136424333655
1547	1547	663.450298311325	520.841730015354	301.382318073146	130.631103957872
1548	1548	655.436985247271	520.713658681157	382.119236523467	131.527594611889
1549	1549	634.954889127775	520.346891778874	351.888248366552	126.656848920851
1550	1550	650.421837900658	522.478352941644	339.328492353183	133.049632282326
1551	1551	674.228839343453	522.112931851679	306.45420992237	129.707419976144
1552	1552	695.310116385249	520.601966647737	338.708008062895	130.570725879024
1553	1553	667.014623177001	521.96858372142	310.947878820398	129.985386177071
1554	1554	683.654299507507	522.937840498973	327.96718216648	133.417350409583
1555	1555	680.660762597755	527.687181831934	335.885773633535	133.747598449943
1556	1556	646.597914594964	525.902407379963	337.987442637523	130.869462182865
1557	1557	696.017084959269	520.733155950789	326.247792705132	126.860513774169
1558	1558	667.706720134763	525.314494652761	340.388343358649	128.807166815537
1559	1559	674.834634674846	523.20461573607	339.241816120235	127.062174493467
1560	1560	677.992384129345	526.438055299668	355.996348684021	134.644663064051
1561	1561	661.88025053894	519.352036699036	348.784952702302	131.375451575406
1562	1562	639.696731599574	519.227552252357	344.46643599394	135.522623434643
1563	1563	722.427654201789	524.083574162376	322.006254687426	132.505520056
1564	1564	663.92301295982	528.072429131557	346.52796274306	135.57296593974
1565	1565	664.788809074357	523.846516253562	337.850900037233	126.699740403086
1566	1566	656.696702517026	525.120858757611	318.987481084102	133.899428168586
1567	1567	685.551268832522	522.273300562395	327.045376979917	128.938122548253
1568	1568	686.732906098089	521.212873699231	346.614381123019	135.152920983842
1569	1569	648.300598588068	519.581224843103	324.050721401834	128.968109215569
1570	1570	650.873313025853	528.064087088765	340.441203139511	126.522450726109
1571	1571	676.562685081189	522.935485310077	356.561898226426	136.183714373083
1572	1572	646.926388002545	522.052991443492	329.021079361403	130.530917108196
1573	1573	687.058016357064	527.584557572366	340.142382622668	130.968766745401
1574	1574	662.167114754488	523.587818873375	341.415220451565	131.285273710079
1575	1575	660.566028133396	528.904974576094	351.918299169017	134.484638719492
1576	1576	684.252425208516	522.189521870278	337.25975938386	130.14792516665
1577	1577	680.963117309311	517.917521271907	320.408001751265	132.970826022797
1578	1578	650.283459034216	527.727160900941	350.039505805076	131.722218688446
1579	1579	679.548890962231	519.536038156152	349.840481630351	129.686635046284
1580	1580	735.647564151038	519.220071762561	364.826600294427	134.768371932779
1581	1581	669.850379761489	520.820050036439	344.245314213274	133.090321249525
1582	1582	658.089226297026	524.351138165163	338.402687389742	135.770249351085
1583	1583	650.312586355551	522.046231187946	340.118383613142	134.995970669501
1584	1584	666.73511261105	524.275288467515	342.601167147646	134.884479134646
1585	1585	673.278657083269	524.955645010539	326.367350251252	132.773962841798
1586	1586	664.508425344119	517.623818334664	351.64018733667	130.044255645536
1587	1587	674.462188805232	520.859328805051	358.87288854914	135.706090065934
1588	1588	673.99576994184	520.675380311952	353.668232044028	133.520825241596
1589	1589	676.690806969494	520.451736255595	348.088587843194	127.865037826651
1590	1590	685.467979849571	524.274957364	353.733161829306	130.970179138572
1591	1591	639.206475990349	525.657463460588	345.261418313522	127.845156614482
1592	1592	655.338808400051	522.004303867462	344.072763835444	130.109221200061
1593	1593	664.277007794451	525.433320465332	347.046357041635	129.497226039113
1594	1594	651.090581167237	523.664069808377	345.021621483907	131.226210605973
1595	1595	661.958566918378	523.879894768308	338.754636572659	130.365503135005
1596	1596	691.836669744667	522.781236253925	349.81983603069	125.390600431739
1597	1597	666.763586337592	524.481517418451	336.671828331582	129.891459164627
1598	1598	679.192411518203	526.934486780555	352.729162027493	130.826112938091
1599	1599	651.523723746439	527.55478930859	321.704252359151	125.906246145849
1600	1600	690.365873974449	527.543063233443	371.942329502444	124.703636163524
1601	1601	665.078493757161	524.033557818427	342.620283822924	133.028419071076
1602	1602	644.23166149014	528.023846681851	330.814394804074	133.245082561504
1603	1603	651.178624993439	517.386447227783	352.336204064958	134.952580480019
1604	1604	680.199885592552	535.3816136662	351.583922016178	132.121195032805
1605	1605	689.994949949999	521.494156571051	365.727999435471	133.239593781027
1606	1606	648.604161831115	520.254040755028	332.461037625953	135.694422286624
1607	1607	667.597008751312	521.550362810976	325.935908971826	133.389325938206
1608	1608	699.001988971264	519.667048372965	347.37441280593	128.134269253407
1609	1609	683.816752706248	521.467867772665	335.570531219901	130.945031661603
1610	1610	661.351664439554	526.169122851304	364.249336151359	131.237465955143
1611	1611	677.181320637336	522.251090908068	366.27635581098	131.418650466844
1612	1612	676.184877093298	528.667663366415	355.143937745191	124.518638494818
1613	1613	665.577665953847	522.486236424723	321.960655709828	130.115325527612
1614	1614	696.099336656891	527.274647178622	338.95673843836	129.860660434795
1615	1615	666.363947493137	518.198744119858	338.75359517229	130.251218619817
1616	1616	680.967202654809	522.543860450789	328.938182899518	128.398007927115
1617	1617	682.857323843167	523.576732061882	333.721713640265	129.815949868
1618	1618	684.96416894298	525.484845504214	346.472583086691	128.76645608137
1619	1619	686.960715025721	523.026682227388	326.09071311338	128.045253236673
1620	1620	671.420479432685	523.16082431984	331.647371471295	131.674997322978
1621	1621	685.713249235711	523.404778774684	343.073273923889	137.4259468929
1622	1622	666.646447577765	524.381880561486	347.997582790798	130.297695836931
1623	1623	665.59149925818	521.739942260978	351.770436844363	132.022370614528
1624	1624	660.286708294575	519.933975133035	353.323017329099	135.455179695726
1625	1625	672.46683577412	518.293527459019	349.704957767363	131.092098528327
1626	1626	683.062835352072	525.240509869646	326.475874927042	133.735641027006
1627	1627	646.605500011893	522.930091346505	333.88005935004	133.307246918789
1628	1628	688.5396741321	522.303214937079	338.553387638234	130.38465124781
1629	1629	682.113061142615	518.81532890584	347.2254459798	136.905923794959
1630	1630	683.094512715743	522.705313456816	311.777949321056	132.259623388395
1631	1631	657.643293206324	521.081705608334	336.766161457807	129.662385866114
1632	1632	690.786483968959	518.030234428955	352.176899000986	129.303370759858
1633	1633	682.669448416139	523.197725552019	320.779926079357	129.145634461766
1634	1634	637.219965051747	518.147925941436	346.679052211547	128.889990434069
1635	1635	676.359543718669	525.166701557963	359.914528954574	123.525397785436
1636	1636	679.137097413471	522.066147330425	310.059216562846	125.488047437663
1637	1637	655.910603546692	525.204285036171	382.276614967211	125.745698211013
1638	1638	664.909079196863	519.374964037226	315.804021580222	127.950225445848
1639	1639	685.449741450413	523.411129815935	331.927386240543	129.617649643639
1640	1640	666.083342763029	518.496161072018	359.744695587091	132.959969595333
1641	1641	663.559368634915	527.26468509685	357.956076294422	124.631601702226
1642	1642	682.977966663703	524.174120621114	348.485075470158	125.12161253988
1643	1643	640.060483779308	523.945945168869	355.765111673131	134.637912379823
1644	1644	696.640584028512	522.517500290666	378.369187840939	130.550183666236
1645	1645	698.636592553796	524.400618985423	329.497750055108	129.660049380072
1646	1646	671.966664659001	527.786446552962	335.00928780434	125.07204943491
1647	1647	681.507262853264	525.843785368533	346.214304282375	133.885395490422
1648	1648	705.649383028671	522.806822107013	337.436317519281	132.884701082242
1649	1649	693.308898663229	527.129993179804	356.938280686745	133.163739418231
1650	1650	679.405760340301	524.631087309441	338.988398897383	129.77879877292
1651	1651	667.454875522802	522.107032914683	336.365167474726	134.607616214178
1652	1652	683.909892538455	523.427163386349	348.725514003975	133.795103202055
1653	1653	671.003397037132	525.779007753523	344.219718313065	130.847968037747
1654	1654	668.17099565484	518.430160782046	364.65792280107	134.917619718556
1655	1655	688.348357907782	520.045679032748	330.570521177095	127.683763262816
1656	1656	652.303457110076	530.845641340758	352.636674791026	131.901103503298
1657	1657	691.000081687758	527.180587472987	376.370117647265	126.218541845805
1658	1658	678.036372191212	517.580159020663	328.881290053252	131.392925963093
1659	1659	716.698497815775	523.055785721204	333.777831652723	135.543587635079
1660	1660	682.756573190035	517.353866009747	346.278261727117	128.235042779068
1661	1661	681.17109315384	525.524873021331	330.007576439213	127.925804804176
1662	1662	669.002987800989	518.617743685877	372.138265529033	130.472865292682
1663	1663	663.701150901774	522.387126033887	346.602227685479	132.453661228417
1664	1664	680.551977234272	520.043314907175	344.490804525863	131.847278913888
1665	1665	690.143801670677	519.893402346963	333.396257016179	130.797937056575
1666	1666	664.296384484945	523.63668372588	369.327445270077	125.622917398876
1667	1667	672.470868226984	522.929479716211	366.760874961345	128.732192717977
1668	1668	662.389876205693	518.753657702633	323.225426738264	136.996355665539
1669	1669	688.263464586314	518.154739418505	336.313660441466	125.364823303319
1670	1670	668.436808105743	526.218003041655	344.147656396287	130.602736504173
1671	1671	689.339601627095	523.969401417726	333.113549265612	134.186048726228
1672	1672	702.148221671534	522.570749461892	337.459348837698	135.134106598528
1673	1673	650.649638337843	524.453202529883	340.641165006625	130.760420179833
1674	1674	682.399178706193	525.756705616005	331.840503128881	127.924768025458
1675	1675	677.901593028355	519.734183164992	348.180603199227	126.609370049126
1676	1676	660.27494494996	524.703622187668	324.154599721308	130.056319658381
1677	1677	643.622801382357	527.695540558651	354.90277080407	128.055098781635
1678	1678	638.621034780617	520.347306952927	383.32463192447	133.810749195595
1679	1679	666.412145652402	530.634445193709	358.341983693721	133.57965699456
1680	1680	636.389298842064	520.944936948235	338.665453393046	126.282321172487
1681	1681	657.83739974564	522.119468832032	314.568226494762	130.71744089805
1682	1682	688.339120771644	516.839177082575	343.590609289648	131.077040207903
1683	1683	667.408992081025	526.271415930449	331.925503792816	134.024488137067
1684	1684	655.982284798898	526.049825880598	357.554168375733	127.84085105974
1685	1685	681.328198926077	522.588196080383	337.729666173825	128.348426411459
1686	1686	666.984560054909	517.888910307555	349.465395406687	133.690759207078
1687	1687	672.803483889807	522.472610250536	348.140884285706	131.786637544815
1688	1688	675.162782453671	524.965154327301	326.275735916116	126.273463404877
1689	1689	679.75380323782	523.646265956346	370.364877905816	131.857043955071
1690	1690	659.126458781041	527.876825743709	330.614368735785	133.828232223948
1691	1691	666.718271932656	524.315981858556	358.428640830975	133.310652298603
1692	1692	650.286746659334	521.337128561796	372.526530132784	130.733382346829
1693	1693	649.164804176708	520.075858003948	345.548816110001	126.855424062992
1694	1694	653.555593335502	528.160224422768	353.993814613944	135.021591973862
1695	1695	654.940447122931	524.342004168499	315.679696927887	131.640954576569
1696	1696	651.259466196024	525.92219955424	343.701985264472	128.832320782677
1697	1697	657.177678612489	527.687458752834	333.190637722529	128.182536553167
1698	1698	661.723895481567	522.48279542962	346.724097221258	129.437872214131
1699	1699	692.505304633965	521.586770132881	365.341742408711	135.235121403548
1700	1700	697.392633564716	525.197200319518	349.685166057316	126.977292622062
1701	1701	665.686690732367	522.001169145605	350.204909874552	129.970829543085
1702	1702	651.732017902964	521.636352804161	338.757682878974	127.738273572593
1703	1703	655.736997949935	519.979499165625	356.138942799019	128.65037782733
1704	1704	691.978158177684	527.778892403902	317.673873059661	129.179292747035
1705	1705	641.597259117566	520.136576042346	336.118523370724	131.477332664461
1706	1706	687.178865886001	522.843224366136	355.729505538583	132.342960708061
1707	1707	675.373398844246	525.027449775145	370.110260401303	129.370954741117
1708	1708	685.222101762619	525.505905253161	338.539891156937	134.442133731696
1709	1709	673.911627678888	521.481011015372	381.75901089831	131.906837475779
1710	1710	649.494908519505	522.027484664627	336.919168207873	133.914522064099
1711	1711	658.356229415315	529.30358145197	356.353677637586	128.220123884064
1712	1712	696.758445416127	523.224850759387	341.485645761038	135.396562916873
1713	1713	682.506878541566	521.902720880382	328.802950977418	130.025814859738
1714	1714	685.156404030222	518.220613069374	341.148623508678	129.708181008684
1715	1715	696.259049178829	525.109661563275	350.479387026697	128.271058582271
1716	1716	652.017327369964	523.157641403082	312.465743558031	133.437745421379
1717	1717	640.162733424027	524.090749310372	350.526757690409	129.88301322377
1718	1718	661.974638683673	523.667293336347	352.57358991284	128.207313355953
1719	1719	680.310247656996	522.937226313329	293.352781534335	127.901683705146
1720	1720	656.166016623171	522.812388992023	356.522718636309	128.400414075413
1721	1721	672.202667989438	523.72351781576	348.64544900637	128.503544472661
1722	1722	693.950457480279	520.708644252019	315.370692982247	129.110119996491
1723	1723	681.041784744034	525.144108342598	337.956655837564	124.381965070963
1724	1724	647.116733378931	525.536300044046	337.694553456888	130.643674546345
1725	1725	699.455084432115	516.796639244178	360.577168386493	128.897676258896
1726	1726	664.860944181111	522.135296201955	339.546444741099	134.47553064764
1727	1727	689.489487989387	521.034248385665	336.938045561165	128.743276109929
1728	1728	665.929788052774	525.057808912414	307.053750642292	129.573462112918
1729	1729	657.737139933914	526.237614648652	340.272177685102	128.561506989539
1730	1730	660.498450910287	522.990957262596	359.019815094695	133.526764080361
1731	1731	663.490961243858	522.885317964881	348.604667764115	131.319447521277
1732	1732	659.053475804763	524.666265577954	352.346993110006	132.829933008743
1733	1733	686.745529689974	517.682664351886	353.298248589988	135.355539182161
1734	1734	678.548188851671	527.98825001513	351.183746905806	130.001558867121
1735	1735	690.919012618671	522.212002505105	362.592213345526	128.88532278793
1736	1736	674.154320406873	519.440110243215	361.337577679159	125.011564285797
1737	1737	659.624180799214	520.578024851579	356.382498616242	125.826191253025
1738	1738	645.730135123175	528.381560995453	346.482072109985	138.222105047188
1739	1739	669.166290539005	523.693527426767	325.573951245598	132.937612555087
1740	1740	693.099739445208	523.446824238007	355.02881244777	132.401862694528
1741	1741	680.307695405176	520.34761736921	348.385766848527	129.831486000125
1742	1742	654.413989384993	522.507680181455	368.36137119823	133.607980020916
1743	1743	657.181945722756	523.802772394797	352.241252650202	130.229094210483
1744	1744	652.592209697581	522.437952398169	337.60382419517	134.476736010022
1745	1745	690.651092809412	524.588622732252	361.959296701883	132.908204807015
1746	1746	670.823907318761	527.62271333664	346.058791231102	123.486232737033
1747	1747	674.767814269512	530.561577761233	317.392205111394	135.844707584229
1748	1748	671.696437839473	516.253056210995	355.131925881412	123.79217664071
1749	1749	670.710705505306	523.604401382867	351.095601210383	127.707120018574
1750	1750	681.970050113539	525.213585511933	366.101688155368	132.057742234315
1751	1751	697.185423291464	520.850197553892	350.227236792792	130.713653778641
1752	1752	667.036195799958	524.751597638308	365.87604263114	131.66557878534
1753	1753	666.937904995926	527.166360841401	342.349290239289	134.170426255869
1754	1754	676.379792335358	522.956326937513	347.283747561847	127.153286001328
1755	1755	671.055855487472	523.028715875509	356.562564975232	134.006509235397
1756	1756	668.292307599615	525.169114714946	358.601008447833	133.877805500862
1757	1757	674.851825342067	525.367782780423	348.244018239883	135.558660413212
1758	1758	684.47194013295	524.095306545549	347.080061047086	130.57471346776
1759	1759	672.807316545915	527.70963490696	391.335000985935	127.184568576853
1760	1760	663.357360423924	518.754788271484	360.763583471639	133.275635409128
1761	1761	687.930716414113	521.065391100045	364.175676350811	133.564550668273
1762	1762	672.090377061668	525.047274352738	332.885104682021	132.030435577873
1763	1763	649.932582506517	521.716645179935	331.452965321959	128.454175005355
1764	1764	694.087286827277	525.976018766449	346.977000153056	131.477442705758
1765	1765	661.89946364182	518.206987520593	348.004010698108	131.364053085076
1766	1766	642.583182034341	523.94227415592	332.319563682505	130.195597412831
1767	1767	679.30347510209	523.63882094573	307.978338794883	133.315402430452
1768	1768	646.1651982213	521.278975322112	367.938011394107	129.409591979895
1769	1769	667.160711633628	523.117611181769	368.184393089853	127.944354374648
1770	1770	680.816942383072	521.984324889581	314.066046956914	129.207689273499
1771	1771	672.371465343755	521.826550810222	352.310403890826	129.501289495854
1772	1772	636.43556064586	524.959891837219	303.49827776264	135.313403285706
1773	1773	667.300279955307	526.379095436817	335.578741893496	130.299840645339
1774	1774	670.240385500796	519.236309130041	337.530693366062	130.237897958886
1775	1775	671.756025650383	527.071597080728	353.031056621991	132.247712460293
1776	1776	660.085264979417	518.568049523041	351.745759055624	128.052454907663
1777	1777	684.240577561494	514.395892506197	325.65701432854	131.445692612929
1778	1778	678.741423099472	518.857752924551	339.849160439378	125.202688619658
1779	1779	682.758044305105	526.75567357638	360.632007069939	124.855107729684
1780	1780	675.887454258338	524.297564965333	347.15999695044	131.107989894416
1781	1781	677.507663235467	520.345304643477	378.249202416992	132.036533309094
1782	1782	668.548935661947	520.768418068124	341.442592775937	131.277163270858
1783	1783	660.326988191542	521.523373184095	326.117568374689	132.623126034521
1784	1784	628.407897049509	521.769617829867	377.154144476848	131.597180158336
1785	1785	665.482943431262	525.194617299256	329.928153099024	130.712204945585
1786	1786	707.890890498172	527.015063953216	352.613686296406	129.811642728386
1787	1787	674.324990937232	521.175215122694	329.625626128815	129.196275667214
1788	1788	654.395281071676	519.684367762969	351.169894514619	132.84690525579
1789	1789	693.57977738284	523.079382297413	362.170013799492	130.274261625508
1790	1790	674.298340397569	521.994034597402	338.060192618532	131.045499029148
1791	1791	677.857231602272	522.385430645646	320.471265429044	133.231982596414
1792	1792	690.863323058815	522.228475659041	314.524442524196	127.927450719463
1793	1793	676.225450331322	525.44886692235	359.08408635461	132.701147399796
1794	1794	672.021419772242	524.329099583209	340.015865917508	129.989926304803
1795	1795	681.207234544749	528.351631659035	359.020089735654	135.026406590547
1796	1796	668.297792458054	520.318768140128	334.657785752587	133.683755736139
1797	1797	654.827838011829	523.657456216344	352.336133058455	127.139378807781
1798	1798	671.214284356123	523.61970509349	349.470230483283	131.856414729133
1799	1799	681.950663962676	522.211816090851	354.539447527686	131.601720931788
1800	1800	658.825264559316	523.764427034025	352.193884086262	130.133504950293
1801	1801	652.92589320947	524.576230793522	367.4873511612	132.016466961636
1802	1802	656.248291571408	527.647085393634	348.450987317683	128.259561597654
1803	1803	669.661609209033	521.274422848619	355.654892775816	126.715234891004
1804	1804	675.915962343593	524.415106773538	367.930422289797	135.242464508536
1805	1805	665.859703558578	524.409634201022	338.79961714763	136.94358985127
1806	1806	671.494406125588	520.873546021281	315.780286672545	132.668944467731
1807	1807	663.663753675241	527.866494852192	337.910277760063	131.492676248582
1808	1808	651.147068906293	518.19917493778	313.421660347839	133.501571991374
1809	1809	710.990954668533	517.049208194005	350.969927426409	131.056509565995
1810	1810	668.320308695324	521.322537869946	337.337914751092	124.228294703794
1811	1811	692.347460076809	518.977064613308	343.378071056262	129.170969621624
1812	1812	671.937888356329	523.809736027304	357.189060028231	132.248365188558
1813	1813	671.801491957389	517.992783175598	339.548825661598	128.960596990339
1814	1814	701.740073931349	524.935727766015	325.783922788311	130.213937965415
1815	1815	680.109608295754	527.596592120921	342.996077358237	129.353332925319
1816	1816	691.303953504281	516.1497704994	337.729177085411	133.901787048057
1817	1817	667.984923689946	525.247498506412	365.195742894433	126.24541616599
1818	1818	676.039358388676	521.288709254748	343.975181920459	129.88476995811
1819	1819	670.072153846108	522.875823656459	343.822014168848	127.327942595191
1820	1820	628.060122380551	525.643061785617	360.198302411078	130.564170666397
1821	1821	680.407576924959	522.65134720334	342.893132112175	125.998094520529
1822	1822	662.693681100383	527.020378661912	339.023895535702	129.774190076166
1823	1823	673.815485724857	523.997116318326	346.15613672045	131.384439421143
1824	1824	666.955354697163	515.411921684408	340.717562145162	131.148005656513
1825	1825	688.287799362909	522.374660929771	357.209471582118	129.953516922147
1826	1826	680.763215278221	519.51497566264	329.009885779381	125.865061562102
1827	1827	673.403146696867	525.204457367681	340.129646459601	135.449585378131
1828	1828	665.622758675823	521.786401481267	343.719175074693	133.339627002817
1829	1829	696.10193263451	527.082932499354	343.611733120718	132.578900364346
1830	1830	671.324828606088	524.40605700957	327.166188163635	128.449692585989
1831	1831	642.420327364615	516.755094291002	328.540053659601	131.037021971493
1832	1832	645.224451023194	523.425046549161	328.027119955213	133.765436622519
1833	1833	683.088831449284	526.707048394106	355.317276670976	135.840795974537
1834	1834	689.827247688356	517.600596570097	328.044593091671	135.745681328495
1835	1835	663.042643280667	520.381762288093	334.946981803368	128.106312216139
1836	1836	677.081028077003	527.504431843983	348.60381471756	132.139669845936
1837	1837	687.325739115933	523.378367790644	361.175267068983	134.040552691485
1838	1838	676.385737219633	522.914504903771	327.6578414325	131.087663393304
1839	1839	685.581682207744	525.532550847281	347.66373537117	131.315901612153
1840	1840	677.321650074471	521.660892547851	333.449736665246	133.711532416774
1841	1841	644.053873536286	521.284932582984	367.117599673106	135.731041625507
1842	1842	672.64813655849	523.432261163364	329.927510599065	133.528996201627
1843	1843	683.414946029739	522.641557846372	331.739807697033	130.246521640947
1844	1844	673.572594962691	522.929893080975	324.231795580888	129.339228018887
1845	1845	667.380184612395	520.161670136231	312.10132546969	134.269641739355
1846	1846	691.619297116161	523.39383213799	322.996740941476	131.931085162937
1847	1847	636.988194711213	528.563781846475	366.252162385496	129.157865964731
1848	1848	647.090841557845	523.710706505305	356.560064794971	129.830517667673
1849	1849	666.34815474782	520.801465872148	332.772247132177	128.457222069531
1850	1850	655.802550637195	522.446076400648	353.734100877794	135.229151061399
1851	1851	665.139903793947	523.8701281843	346.84302915412	133.59410943353
1852	1852	668.293179149592	520.28022687824	379.165053333312	130.179461282463
1853	1853	666.659512042672	526.722700916543	356.178841855168	136.734623339701
1854	1854	690.371861671329	526.418837674156	326.635655433693	131.359753020548
1855	1855	707.280035000336	522.771230227823	337.17456566358	131.870939713517
1856	1856	689.165791808658	528.504635773095	352.208138203592	126.580101397509
1857	1857	664.304442709214	520.080954389853	360.544877017661	131.239712031656
1858	1858	664.282856001004	524.520431714198	325.053202746379	132.815466942281
1859	1859	682.039298233874	519.26127824046	335.216408689946	130.19500369093
1860	1860	661.657786487325	517.366563850246	382.349572262366	132.478685168478
1861	1861	683.685006592321	523.486235334958	365.961331560728	135.827075543539
1862	1862	693.926248776459	521.512066995331	346.831809245433	127.83863088713
1863	1863	679.98215743964	521.28272687665	369.889460060516	132.311673868632
1864	1864	693.11029750822	521.324616241093	348.990901322112	128.418123333178
1865	1865	674.29830530535	520.471054710084	333.232864898117	126.93451029565
1866	1866	674.157839272096	525.596287550449	334.341016094769	128.016442468218
1867	1867	675.183921652482	526.002455167216	341.586778669417	130.710508041822
1868	1868	661.566091814452	524.845896820593	340.738260912809	130.058725217383
1869	1869	666.742595258143	521.617379297788	366.935188937372	130.093341194241
1870	1870	659.84757375652	524.124334445877	340.972381090902	133.151122293817
1871	1871	709.435336076072	524.105314992503	333.570900453008	131.98851926447
1872	1872	673.33052385433	527.891219102089	336.523153962308	131.761119270413
1873	1873	660.483717170295	525.179582314073	338.496283953198	131.714282049635
1874	1874	679.578619889309	524.866658633271	315.936295617416	133.695079985543
1875	1875	659.003356736022	526.196597111151	334.91766567953	131.066853340668
1876	1876	674.034858370846	519.351025262058	370.959958373612	133.493534898587
1877	1877	657.381479793161	523.017041166989	325.198082706461	129.73928527317
1878	1878	661.039124675581	524.838185938267	340.635514046343	130.931586098599
1879	1879	671.487403840274	526.80596038926	375.838057564298	127.353617921827
1880	1880	696.623645456723	529.517540630415	328.34637354146	130.407467054878
1881	1881	661.562123474981	517.293338752189	336.402407549328	128.620692857725
1882	1882	668.7229816486	521.96479459637	356.539939992229	130.910155425266
1883	1883	666.133818561584	519.348074715289	347.637668151986	129.960859331334
1884	1884	658.710428605755	522.991534733465	317.090336742664	133.71895574647
1885	1885	671.526909008531	524.198319338061	367.658761085197	132.697966687798
1886	1886	686.240191332767	525.831489412795	345.881377348774	130.41207500599
1887	1887	627.123413238793	522.070236893946	329.395640488304	129.99655434444
1888	1888	685.609326094279	521.901701522775	328.971280511433	133.28004923277
1889	1889	705.202780394392	516.891870742325	325.028038407326	129.397342652048
1890	1890	672.220370708912	518.981161353663	343.23353363562	131.926130047553
1891	1891	699.846837110777	520.761626859863	355.012192425717	128.428664823285
1892	1892	663.096941433357	519.223012281182	338.203560440579	133.731490043501
1893	1893	681.284286970437	520.40371952408	361.17210368888	136.207063610234
1894	1894	702.967860208177	521.794419951646	325.522572361106	129.546514042165
1895	1895	678.977115379998	515.43307722707	349.773655768892	130.132444708388
1896	1896	687.414747667863	525.296432464764	328.486620273718	131.98277133996
1897	1897	679.428646348211	521.980252332549	361.393415868541	129.71459611025
1898	1898	699.07508067773	526.668383650914	374.752710553166	135.345221336588
1899	1899	673.32546185081	524.653360688012	340.725066869625	129.488983992922
1900	1900	665.703382286692	527.263977319715	360.955917626045	127.946875230248
1901	1901	697.322770050239	528.717895594228	366.178185005776	127.56613386366
1902	1902	667.843723928407	520.588201714749	359.634841314875	127.774130041239
1903	1903	677.241623189855	527.145733879831	350.087010471218	133.301762201194
1904	1904	663.876231065507	524.975887778074	342.916990254817	132.081917448906
1905	1905	679.980240545022	523.048761338529	344.96607338598	134.404959333647
1906	1906	687.359036544223	518.510802685441	357.913251317179	127.282902596594
1907	1907	688.598144326745	518.479923015401	327.676367170409	130.219996172814
1908	1908	667.537294056691	520.539076392462	365.063460438515	129.570402600195
1909	1909	659.352057783262	517.314675473728	344.973153173439	132.505311269951
1910	1910	667.658627199201	518.60282737249	332.29205556275	127.453309673977
1911	1911	655.71541318391	524.159621430417	317.474852751356	128.658680566563
1912	1912	669.399059545078	520.123482737433	310.209768974749	129.558024858133
1913	1913	639.387645006226	526.591572942928	359.712937274217	133.586170157951
1914	1914	674.472828231425	525.021703224126	351.617999679366	127.938010167836
1915	1915	680.30821795965	529.881250467527	360.164873093102	130.954772026138
1916	1916	637.183370331309	522.00635404125	312.31305478355	130.40648117381
1917	1917	670.524520983945	521.741348060123	340.596929987537	132.086243046817
1918	1918	688.007360282969	520.476014827402	333.733782092627	126.483190686212
1919	1919	661.853393770309	522.465831486185	342.938007962605	126.56292708162
1920	1920	670.660787940669	519.766834142737	353.944925666336	135.527653891193
1921	1921	661.003187024274	524.430338094604	319.561171529105	128.715361359632
1922	1922	675.578877456914	517.587850897138	366.34385302168	128.993109524155
1923	1923	653.000599531483	519.963818401387	362.010203372425	127.286793365669
1924	1924	636.212921001538	523.360977203515	349.423704337427	129.501314557076
1925	1925	677.842886963154	522.411037767609	344.506342996814	130.301323579954
1926	1926	658.656182376274	519.170204078673	348.328550785546	130.708116394845
1927	1927	675.135431305602	524.918053077008	357.623826081797	128.254485405285
1928	1928	683.356799033473	530.066064403648	341.082259861239	128.328957900158
1929	1929	673.065802005018	528.352981848753	348.947397485161	128.154918487344
1930	1930	690.436499951476	524.600003712616	318.40467663346	131.359971920719
1931	1931	684.494293015563	520.673490953337	350.32122285586	134.545558539233
1932	1932	661.304043632953	521.016299995056	329.930007652339	132.054706669645
1933	1933	684.222344561117	526.24136951588	361.075899335794	134.444705253362
1934	1934	684.432140817804	524.882919165927	355.481787555624	132.626426786155
1935	1935	638.808785088948	526.504884967591	339.265711318482	134.907354876691
1936	1936	685.718504329725	519.592831973615	334.269999352148	129.9207210198
1937	1937	690.105885645588	522.492917081876	329.629833066912	132.639417448413
1938	1938	674.573989671164	525.391028933869	346.126783838463	129.798948007683
1939	1939	648.215653502768	520.578393763388	344.136131153468	131.871325186562
1940	1940	648.289050657058	522.371360426947	347.247026893153	131.578650847961
1941	1941	652.157945516935	523.706864561481	338.888718563702	130.100920040444
1942	1942	693.259461556461	518.101758671883	330.133514068483	130.936277739193
1943	1943	659.762175041223	523.636207147239	362.016685216261	129.121927859318
1944	1944	670.721294175484	525.049767543455	342.434227003727	134.113722612147
1945	1945	695.517859871814	526.384225632641	355.139077095311	132.609218896263
1946	1946	664.961225728826	522.201327432653	338.686598258275	131.200956275746
1947	1947	662.592101934423	524.077731517418	320.209606819726	135.401323305122
1948	1948	689.704935678603	516.218818187535	350.690411563161	127.772477677783
1949	1949	669.019379913739	521.49390960032	341.858134854025	128.481613767411
1950	1950	659.475931895313	523.529109946607	371.485702844254	130.692417510124
1951	1951	668.314487127556	518.920205744908	346.031358838866	126.487425176926
1952	1952	675.826572406952	522.009928032223	328.626783519604	132.482876921216
1953	1953	642.323251855046	524.723353329589	361.025798620899	129.896099680909
1954	1954	687.055774905212	521.858460280202	386.193514332908	130.910127979173
1955	1955	702.589402210834	523.813240496569	367.620330218646	133.929846571414
1956	1956	676.014398824524	521.96496777882	351.343087664793	133.506858925349
1957	1957	691.98371455471	521.084820060634	334.634867704935	127.963863224404
1958	1958	683.058350929794	525.852606009856	334.212404945029	131.801552261266
1959	1959	694.433618891407	526.823604349131	363.067782565587	136.430996505424
1960	1960	687.041359021819	520.348146464599	352.920338035225	126.561841354059
1961	1961	684.178433921293	519.621982736647	327.970563292416	124.215146729315
1962	1962	712.477600876389	526.037032879221	358.394242353551	128.973806910955
1963	1963	666.14976752272	523.323761924484	363.665255766571	130.555211668541
1964	1964	687.216656070831	523.870746022353	347.79475206067	125.472787773104
1965	1965	699.828243386149	522.713181616537	324.797194711238	125.366579393463
1966	1966	684.326293870437	523.05018935914	312.029421945254	126.42639657844
1967	1967	646.368863447569	528.863777938513	333.775464842283	127.043467734813
1968	1968	667.238021925591	521.896510626731	357.465028745092	132.708311933486
1969	1969	675.735589487616	523.218699285882	348.117481951355	131.326668726883
1970	1970	676.589764090807	521.992326742188	387.366363162389	127.465005229068
1971	1971	660.797665536589	522.080507559673	347.171351332652	134.041491609652
1972	1972	688.015273351492	517.725492951468	346.371706902627	133.997333256934
1973	1973	688.879991081455	520.056124724639	354.049854232806	127.501703393243
1974	1974	685.42420340804	523.94050587783	335.418529958824	132.04519845572
1975	1975	664.10157722676	518.09515980492	352.71579251483	133.901330057624
1976	1976	679.517393332367	519.609238532933	336.252515618715	137.660262044131
1977	1977	671.65370734901	527.053349220035	320.307537421208	127.504677377741
1978	1978	689.928234756056	517.571440749822	314.910367403493	131.102191027701
1979	1979	670.727430342813	522.18832309463	337.418273160104	128.115349165566
1980	1980	670.80553321001	527.390143481899	334.569939719915	130.922874926688
1981	1981	672.923501148435	521.360826333681	353.796294774249	135.142165962338
1982	1982	669.719636556498	524.195070365036	358.021072622604	129.478023381621
1983	1983	645.347163611735	525.838643652925	340.523822184728	130.930488652135
1984	1984	672.039137864797	521.383455341007	327.094715561378	130.651494101604
1985	1985	655.10692186911	521.596489334502	383.213474088797	133.209048559087
1986	1986	649.832382384982	520.358773677339	336.494238056566	134.171162428726
1987	1987	660.576382401605	523.389530888455	303.310831619133	128.138433503073
1988	1988	659.470046282293	521.06572351148	368.141663685616	135.920589087898
1989	1989	679.547748506522	526.473875676675	340.104003029609	127.049383970442
1990	1990	691.086144395179	523.462983159413	360.105921877436	130.401405211874
1991	1991	655.763871837306	525.712742084128	349.777543856125	127.679542918342
1992	1992	653.466977814427	531.18428458309	339.982954420987	131.666914585071
1993	1993	673.477797192166	521.932420463104	343.706773366114	128.874368955716
1994	1994	684.933772904326	521.92955271742	340.153333951839	126.822104594824
1995	1995	652.873505461715	523.675813398637	349.490753959569	132.016625814437
1996	1996	647.168584894019	523.859911354578	349.287454828179	130.038276379694
1997	1997	675.974802542012	518.017669971249	346.681281086864	134.56137234792
1998	1998	676.770384569824	520.651168693733	328.494825900961	135.317780982955
1999	1999	642.905125078242	516.443388871641	331.940086308397	133.561255835951
[truncated: 3,001 more rows]
