# Supplementary material for: Hypothetical Outcome Plots Outperform Error Bars and Violin Plots for Inferences about Reliability of Variable Ordering
Source: PLoS One. 2015 Nov 16;10(11):e0142444. doi: 10.1371/journal.pone.0142444 (PMC4646698; doi:10.1371/journal.pone.0142444)
Supplement: S4 File — All experiment interface and visualization stimuli code is available as a zipped file. (ZIP) [file pone.0142444.s004.zip › experiment_code/data/one/92.js]

var results = [[676.826277848014, 675.220166746387, 666.588126039782, 659.988441433492, 664.048595047115, 677.440152294359, 651.647338593002, 656.831456570371, 687.721524563382, 659.268280504195, 659.874403080625, 662.331080530914, 655.65436073801, 668.983108758868, 673.782986383748, 690.715481582875, 681.383580470986, 696.729693131239, 665.813546699594, 677.09051785398, 687.373935013239, 688.914552010856, 710.375914426325, 682.481911654357, 653.077403659367, 669.868884141181, 683.129452756142, 613.433255952408, 648.374452743388, 695.043238346733, 671.322027973392, 670.583212250123, 625.778918910078, 659.093403035276, 673.011742098244, 686.857663883791, 685.983776729686, 672.365702640054, 680.469210526688, 655.186009532471, 673.341870631611, 644.084384470254, 695.675441464885, 679.273997765973, 678.160657290747, 677.355957889691, 699.213049591284, 643.985690698378, 643.722005315126, 663.510511052693, 672.171250100215, 673.593509359711, 665.121776946639, 664.096496666569, 675.269837198227, 688.205393501891, 669.731989629203, 665.056792466464, 675.868116392079, 685.807769878551, 686.510126537502, 690.994534810121, 720.786762852599, 689.969107756238, 684.196130627465, 656.306204766294, 689.451070150966, 641.645974348744, 671.291985604207, 654.015064947857, 683.475003058341, 690.780903274216, 627.71973012597, 660.172602867411, 687.288544288369, 711.934688295806, 686.545862943438, 670.552142988939, 669.067820115303, 678.909072688565, 679.566714636939, 674.635756677397, 636.950965467692, 675.573926313513, 674.380027651573, 660.748009705267, 691.979808297029, 679.649767281903, 690.601805010902, 666.061656445892, 658.888646896027, 707.862095634129, 668.653134122566, 675.771220298666, 661.253453652594, 674.090423096572, 641.459236372133, 674.107337805813, 685.462317781355, 656.450325754166, 665.29956945986, 681.13399174665, 681.26972046035, 653.88598272706, 657.552527143993, 692.232465137867, 668.64925591656, 676.969939130372, 653.592532043481, 659.928094984923, 683.412858800986, 675.9999430027, 650.145325446252, 714.162632624424, 687.035990841678, 672.827190621558, 690.372915434987, 662.620725419038, 666.802345647484, 661.794988264444, 662.181496268043, 679.691124715148, 691.641543271563, 700.379195041026, 675.195804366595, 668.983645081033, 669.413697494283, 698.24582575954, 653.884141317233, 661.707188271676, 667.769491366939, 682.174851310228, 693.550221904246, 676.319191388179, 676.99078282257, 679.300835938174, 651.982058097722, 682.166028032608, 676.633873337044, 694.1631487231, 671.3423463385, 691.97316866612, 670.933746222957, 677.335546120501, 669.146860492492, 679.745227191508, 685.123455041047, 704.037576581029, 654.219470026393, 672.192710958331, 675.100944708992, 676.001503888729, 646.769291168232, 695.778308496681, 663.430969222854, 695.419605829345, 671.200082601074, 683.839885832789, 643.723416920716, 674.674256559349, 647.690730939613, 671.587806655625, 653.808862126093, 682.644736637904, 670.857265686692, 668.525942359837, 675.960260202437, 709.015543249014, 669.87940428325, 714.297829869702, 662.674297114333, 667.186472947277, 654.085367574359, 681.28711048419, 662.779814665311, 635.345971680628, 692.401187950147, 686.527321094005, 679.119563110072, 660.170145286803, 662.275870039621, 676.526016676264, 714.170562525922, 670.994270366771, 696.560005728345, 675.221874300866, 669.421576178835, 672.890890500378, 671.898498940928, 664.713371843471, 680.377090713723, 684.690351287689, 685.255487919991, 649.911636170326, 686.773285096098, 634.987977123647, 653.616366669907, 659.847260670167, 688.553593242077, 665.050574330975, 654.930878164149, 667.875777531195, 649.162579429551, 666.966384756105, 681.630713878237, 643.157986920105, 669.6657555898, 685.69988905175, 652.252272323046, 657.917182025335, 633.963861972115, 685.404413911023, 634.845629432826, 681.256725926901, 689.907484783213, 674.722414812446, 667.0250450513, 694.932156141265, 669.570174219744, 659.768943169968, 669.98280728707, 645.439571715695, 681.711280076503, 660.461268211342, 662.195058904622, 672.755529541078, 649.351349172859, 682.059008047415, 671.675228262682, 676.201870867707, 664.288286419796, 683.807439148875, 682.794949763244, 674.585914088741, 692.192557528812, 664.95453986333, 657.479947627681, 652.602739756614, 662.216570124, 692.350591537159, 634.082000542993, 684.200127745077, 676.032836574221, 675.90369783548, 714.204274764765, 673.183590000458, 696.15851256989, 680.947078133622, 652.339191589671, 661.124089636326, 687.717767844774, 681.848514844161, 690.39742684437, 677.21296931185, 665.760222865568, 656.909961407818, 687.323231063221, 660.356279133165, 658.179163520703, 691.523771563813, 693.138877581154, 649.086882767031, 680.134079318825, 641.943420849145, 697.683141741635, 671.991774339838, 671.701559045411, 675.894241162571, 651.673536800683, 672.752175201654, 658.551942483683, 676.957024399428, 654.21437106029, 694.57856208787, 672.22027108252, 660.228079127775, 679.448527702296, 692.227308201178, 652.888244104444, 660.028186525963, 669.681639432994, 677.81890861962, 674.410981557275, 676.235121732995, 674.629826952097, 698.368920030821, 649.805817283575, 686.395198859109, 677.841474289944, 664.721202748087, 695.919836498779, 687.988322665678, 671.647585188622, 693.643968712322, 652.565277531041, 660.529126558391, 663.411889103526, 656.849932915001, 653.063131400713, 639.679741439218, 643.922551568944, 670.61872378957, 677.963376011253, 682.873674341374, 662.729003841902, 663.868314425083, 658.445217534791, 672.555676598104, 635.668338441914, 701.763316049738, 661.648783164066, 689.61437861632, 670.784041783609, 658.700814528816, 643.183044310077, 645.891791782998, 672.333896650881, 671.623547555532, 662.470910083106, 651.490345100994, 704.686785325791, 666.22135689367, 678.883372044347, 681.102540727635, 674.402234515386, 717.211964867567, 690.486795047191, 694.553822081474, 697.136275842503, 680.479069789452, 662.151765264536, 677.674590437987, 669.88262448996, 686.811763273449, 637.408024254168, 662.127514639052, 661.721651748308, 691.253399438391, 683.838894592752, 707.495358401878, 655.700668350985, 664.478526544182, 669.715681014907, 677.92918603248, 670.253237536445, 641.062558932565, 666.930638906872, 671.30829148722, 651.802031434282, 651.808191812613, 659.079689090149, 652.131977858839, 687.555016507486, 680.700499411966, 690.398528813529, 681.227998009289, 662.403601794605, 705.700180479684, 700.464777032408, 690.519501436842, 662.672823169033, 672.507844908298, 677.176943712599, 652.527986754048, 624.987572961749, 701.39547327195, 681.4575108715, 665.524090214676, 693.664620096639, 668.939480207085, 650.76967475584, 673.102056952027, 701.357361143982, 677.139607719891, 676.726280465636, 699.874711680003, 678.659929093515, 652.116796816782, 658.553659174312, 673.740823406734, 678.053310822929, 679.989677414612, 697.298432336225, 659.435129736109, 676.915801134581, 685.290377899684, 678.246503221909, 680.9063799642, 690.785463993196, 690.48682788902, 683.770526248332, 673.980193101824, 665.86743803856, 666.966633994363, 645.006669160986, 695.665857558218, 647.741146668587, 676.790975553036, 699.905800846135, 665.733383659282, 676.123837625973, 645.401312978287, 655.642544624172, 691.508645884308, 642.284848514083, 690.897727188657, 680.596866025625, 645.63737225815, 637.266891129725, 665.048329305501, 681.417225352448, 643.169763374124, 666.55391848383, 672.91964533225, 674.384738875413, 672.911482356912, 689.375616277606, 679.25073692863, 658.392510718113, 684.05718863594, 679.754487107206, 644.051401058385, 635.509444004074, 673.040492968543, 675.016783517786, 679.10123118934, 671.972069111952, 636.503056182898, 663.456679455506, 683.852951285804, 650.984663231867, 639.102220791273, 656.415358846048, 665.214808368023, 689.84681421018, 641.558571439494, 704.432680337609, 677.772457695432, 678.920351484301, 682.647437295937, 667.5959842841, 641.580982541503, 676.307335416785, 686.329186966613, 685.81384529501, 662.99496128774, 656.260699931524, 682.229669900118, 690.588361354424, 674.309145563096, 677.709872236242, 673.347476953316, 706.010990524194, 651.976803014171, 669.453513724427, 671.511087918853, 673.913637934036, 658.01044687263, 655.259063250441, 680.340291878122, 667.598516027033, 656.737187278564, 683.0302044294, 673.44934389286, 673.816417352101, 656.268500339026, 679.779583760864, 674.205083212838, 684.36082023906, 699.566585174793, 632.915001956667, 679.639776943112, 660.773918146706, 671.921867827996, 676.99188355241, 691.059018043828, 648.749745796335, 683.317261764806, 666.372514292391, 659.618411178684, 681.411668082631, 698.652204693855, 683.334694632563, 670.314621849085, 673.482208957155, 696.946185462866, 663.548415802236, 670.417603269711, 652.982622110749, 653.909377601727, 653.297753921178, 643.676096205827, 686.296699800399, 659.775868909345, 698.629067095739, 652.664834792366, 657.46215186401, 637.245128976634, 674.512368839297, 704.96026577518, 658.516208724613, 734.458923859368, 681.81745872656, 633.69885240724, 685.959149680842, 677.562897642308, 658.990092220669, 677.83911973141, 693.004082059035, 688.698219382341, 693.987056873664, 643.448833791932, 661.235177920158, 691.239750848348, 658.72166459825, 659.925510600993, 665.481816023084, 671.587092983013, 677.561181469046, 687.165097954083, 666.557288019839, 664.045394423055, 695.287109646917, 669.31206077484, 693.303434537273, 671.145962506398, 676.481106810195, 687.17153745303, 662.023495799162, 724.297973655854, 636.196947642203, 681.185572918264, 631.957317611658, 669.852849450686, 684.774731085263, 654.238463631694, 680.443256258801, 642.261885448181, 676.626139654828, 656.028690927676, 663.974462524972, 657.671088676377, 687.183040548201, 659.604644061117, 682.618648967095, 678.266804092594, 670.799929936367, 677.081683560614, 682.241424508483, 653.073081591252, 672.889900246732, 670.906875932041, 675.203103452865, 690.026989699907, 676.693946245904, 684.971247655584, 660.521292488899, 666.592649939913, 670.90229952953, 695.069145273731, 668.280710431204, 674.594273414767, 674.094751883367, 658.306914448905, 678.980828465648, 668.969468312183, 633.933193269334, 698.967858257879, 676.985924211492, 689.089910319892, 681.56273483455, 656.995965521008, 673.30441311046, 649.376881789449, 688.785897926692, 650.841049483352, 709.798317524503, 671.756181417591, 671.945442902654, 679.042875261434, 685.377853783649, 679.663005957138, 678.873751464, 649.537069565708, 677.634583079087, 665.901162899002, 652.550333312228, 695.000766152634, 681.690184977047, 669.830517891951, 683.731979634297, 705.191711980793, 657.025292433591, 694.364027123991, 675.778490855313, 684.405345169242, 667.75788845319, 658.310865001152, 663.808849993037, 694.451284037978, 663.362183825959, 668.465466198561, 674.432425866999, 659.146537333947, 643.380523706228, 655.85634723461, 659.709691332577, 671.439294411779, 676.828005765211, 643.764628574685, 668.843927114663, 672.091214259601, 639.669852746022, 682.010079066768, 679.723824848972, 682.920518882846, 701.542812834633, 672.398785434619, 665.631492321233, 665.307271429243, 661.886278326854, 673.827395262309, 677.37530856704, 695.151157371081, 670.796669167999, 621.529172761248, 653.221096235864, 684.304265135035, 687.937394878198, 682.850198166536, 676.515007540464, 664.335265058883, 641.07943914909, 649.235139394633, 637.926623466354, 659.084342664731, 666.200093883142, 681.652148352462, 673.609322375764, 671.405727789049, 671.584565985436, 666.772107628167, 669.076356742517, 667.348707653407, 626.616530683436, 679.835681749249, 671.426289882952, 656.497967148391, 689.521577212734, 642.677548295052, 672.428441453394, 664.847494558941, 664.902985842316, 635.075447134477, 670.699321670403, 680.536365242577, 692.963442637711, 672.236807492186, 733.865890550871, 681.116390573645, 673.161811280787, 649.790472774748, 677.411985134587, 691.523407718199, 673.022999710063, 653.754864166906, 674.782319707395, 712.624267378833, 669.951071225167, 678.247584584965, 669.610258942188, 691.391313717243, 658.324920058823, 686.393223996912, 680.809439241891, 687.865831968768, 667.54542872223, 684.083522289747, 680.973346731862, 673.19364641579, 677.082681276748, 654.022917837157, 671.221288847092, 663.303338526583, 678.373217034277, 678.451064239978, 715.329334428078, 643.702547954031, 688.326243592513, 663.672450898373, 676.454198519441, 653.954126517428, 693.647406900899, 660.683919587848, 641.396822576397, 691.908634151195, 644.378061340928, 665.249861910838, 665.126964286925, 649.517117559594, 695.702960620457, 667.076926666457, 698.216525564462, 686.70962537094, 690.859556470214, 684.041667649684, 658.347339313555, 676.246137990022, 651.08346496776, 681.25551202883, 719.070820790713, 699.054855552449, 635.337666194686, 678.22932282826, 665.905556488589, 681.829592491231, 673.254232012802, 673.164583234966, 684.057863742703, 690.109564782649, 689.523394177664, 668.205867380854, 644.296446966455, 689.118283329734, 685.299498669655, 665.430561994834, 625.467298676098, 676.347844276458, 649.23057092843, 711.873821958545, 683.26801300095, 671.482499203907, 677.798191819789, 704.333470638273, 668.086144982031, 669.941876961302, 698.618179807278, 658.667407472932, 663.671685384253, 685.0596744088, 666.234452740735, 667.915771359891, 658.510387659923, 678.807770162203, 647.103158946078, 674.126712629903, 676.51915420783, 687.714385736086, 661.581166574765, 662.398186535835, 657.739774193492, 682.341479272284, 680.782635169121, 681.919509837982, 669.622936554939, 656.876498721682, 695.204360829702, 698.94928628536, 660.243585349594, 676.060706847014, 635.355153217781, 669.035072295916, 649.274559205285, 660.872623203565, 686.137002970419, 670.096288356566, 693.414608893063, 659.553435949353, 711.937195847632, 669.773504316122, 659.680728482403, 657.043864894961, 664.564859627759, 650.739657484295, 659.354721684606, 686.429907174219, 674.312528246278, 669.788003526939, 685.786934761612, 694.665150907978, 679.316157533069, 686.824207286764, 685.285636650981, 666.607164548581, 661.970750950444, 682.889436764252, 671.999438214356, 661.574412550556, 652.617717643767, 677.316040596386, 674.354230695467, 674.10667939454, 699.149426630403, 652.092066691803, 670.891108112879, 698.452752669556, 658.003442756943, 653.501012226688, 646.691285761723, 706.378175381841, 679.685036749344, 641.922337987332, 668.007404893936, 686.272178690357, 678.231698231413, 696.730231934221, 677.755117448587, 693.517307886482, 652.521143816575, 671.925444200146, 635.938160723923, 685.154378596479, 668.714759170097, 673.27653539917, 689.226280379634, 658.135915254731, 686.370088241863, 659.970355836403, 691.771284033409, 674.615474271243, 653.480033100373, 643.121638415533, 681.392525438511, 664.519570880734, 672.862727165079, 703.890589364627, 693.716529139103, 664.303772013552, 672.832541124555, 664.239620329156, 678.861017030047, 686.911295516551, 653.405969640122, 656.216957166309, 687.694096052153, 710.763053304878, 639.769767615173, 652.51638769046, 678.532038527668, 700.60625705053, 686.154617857544, 692.808246019985, 710.008436959702, 688.773485653422, 662.859963709055, 681.207159588635, 657.267860701264, 647.637013950321, 662.975560544928, 656.971317036814, 671.586410669441, 689.364489265239, 686.680211990621, 661.955468054056, 673.142119427185, 653.476634125228, 681.948999042729, 642.700596339691, 666.303594911923, 664.933795578772, 670.769936837011, 671.498531528827, 669.353581251773, 684.8134983876, 679.837692320321, 701.625469018673, 651.759347083093, 643.803512573141, 696.713918192399, 652.429092040742, 673.984561891722, 690.443647540596, 669.324516716656, 672.846251777036, 711.190637677875, 694.334181852998, 672.049428273588, 689.664575450888, 659.66909096532, 671.589216213762, 684.566691447539, 659.930012108975, 630.005940997809, 659.341263137471, 681.247439108452, 677.965714386419, 678.264098125756, 687.113486048523, 664.490763738813, 653.478697344079, 667.05365734689, 684.086745921466, 698.391319632598, 666.059526083706, 662.391512496344, 680.959389431359, 681.2850797255, 682.601435106192, 670.669211425863, 716.564464044595, 681.826332464617, 667.426717483041, 664.665868381868, 676.077179402848, 656.771250365764, 659.465659229415, 683.404676036158, 677.769140792873, 656.004082416403, 668.280494810578, 680.689625832999, 659.744012746385, 676.986088149816, 700.06507547965, 664.354042254767, 688.025646797462, 668.20199927633, 724.713361242751, 669.207225540175, 649.043475320866, 676.372879108536, 689.456650174388, 660.309694942113, 676.671637486778, 657.8161219515, 659.286025928446, 641.060049219703, 647.389203863045, 672.124708323055, 702.427269338728, 637.482703808441, 657.372152042845, 697.094138794159, 641.228750210016, 687.746826010515, 693.491255563933, 681.389829869088, 662.552855545575, 675.06726181474, 651.830516875383, 658.718371137047, 659.936186578879, 690.452225177828, 671.314251055512, 667.938258344253, 648.546935501531, 649.164427135476, 675.304856566518, 688.641022180896, 687.8125533087, 674.350686277649, 659.394045922806, 677.518048731225, 673.153663825332, 662.263989952818, 658.854014591013, 695.863317755184, 654.581543416405, 670.961794390482, 658.547038915927, 654.618237756079, 682.783722231307, 677.631132399633, 653.271897461186, 676.050582872555, 646.142798405682, 638.903357638371, 647.020595356014, 683.859665074949, 694.072439961552, 662.196302991892, 664.042710861045, 697.981884775365, 656.805457454288, 648.469496226248, 698.993521956255, 658.254428600707, 663.879161071318, 664.247897226194, 692.191751530044, 679.519552494364, 651.828014492626, 655.836696562397, 673.476395193531, 642.113377505119, 675.5086409607, 672.898181216606, 669.528431135024, 674.166758855172, 663.54509658634, 692.707774643554, 669.245796250285, 645.913307868242, 684.052909765698, 684.850429161345, 638.727491024415, 656.961563534128, 646.705052021714, 657.062932294826, 653.280029641456, 681.136912790012, 650.871830856461, 656.510043424889, 665.502913029109, 681.937961552062, 675.644883140954, 677.620082783777, 688.778756543652, 677.949091122366, 665.309493666343, 631.898659614822, 674.027440762393, 663.142806389358, 695.221867595882, 649.569732115061, 661.993457712444, 684.563715724143, 663.700474877828, 667.921706847866, 659.184173608963, 687.025872543563, 662.861247686413, 644.77277325782, 682.870038932185, 663.739869187664, 685.967295695569, 683.944773589142, 693.915897176188, 682.762380736527, 664.49789218099, 679.227598974002, 685.75202640551, 691.33694925328, 703.306009066263, 690.043667771354, 653.453195652584, 662.028670914086, 664.955828514459, 671.137844785104, 675.40901574737, 678.787441953682, 663.851854785856, 686.39800917689, 690.506205215237, 680.901651414938, 671.558823719519, 706.466003243301, 675.308061531028, 660.894851499452, 693.964911588818, 674.409453042719, 656.6955992708, 668.539436587695, 662.916352675812, 698.728673620536, 673.804875093912, 683.267062469818, 693.303380633749, 667.623930542392, 652.647213430787, 679.712547657856, 652.544338365974, 667.426251415792, 687.472617086077, 643.613368812461, 678.615074029339, 670.742780703837, 695.40919803738, 635.12858880662, 692.441078266315, 688.690499731843, 677.510652450862, 644.356201670839, 682.750403626581, 695.271874288072, 669.630761962914, 697.70467264977, 699.769756642994, 665.500785790777, 667.410404685166, 694.017045168038, 680.186070286306, 670.810360245558, 675.65554754242, 663.895025696314, 678.480623220535, 674.990548852406, 661.257023743235, 681.736480827949, 655.043185995749, 665.264249486155, 678.016275177676, 671.390417429516, 660.359564334015, 669.3395261018, 659.717223683614, 684.991793731529, 681.951476026602, 690.596962461771, 673.190551065022, 655.02707712325, 681.275877025813, 687.938105803507, 653.557032086805, 647.399157937512, 675.127079773996, 665.126202364419, 681.40975810028, 676.501863170918, 685.04987071165, 665.757789808768, 652.088536794027, 658.263111545544, 673.844135635356, 691.551229467624, 636.662167954255, 663.927042102667, 681.861290795264, 703.907991409895, 681.141329197788, 691.089366214442, 690.57425145412, 678.782090529616, 643.705257539124, 668.066100604712, 682.164689502004, 690.746218628044, 639.632665353804, 665.057551140666, 689.241070177967, 656.654923739675, 661.388563894714, 658.901898380957, 672.141358074485, 677.928260895246, 681.446599636379, 653.392248657129, 685.29298310313, 647.219387453468, 717.274962031821, 661.363209543797, 668.881247654995, 653.631518177857, 667.985659201401, 696.815154722031, 699.927979204823, 673.32309200847, 683.639950719169, 661.235784702331, 681.923033767711, 655.956706558273, 699.74189721493, 644.284887653443, 668.848555355673, 705.207533377455, 675.468170991626, 677.448549262323, 673.351267032946, 689.200652058564, 657.555568114762, 662.466340643461, 674.828909008528, 664.57969602837, 660.10752914735, 640.150723195101, 677.245506365077, 679.837582766302, 694.972066916051, 674.168479176812, 696.528464409634, 681.54755820603, 694.836389096944, 680.459600201802, 676.259040905691, 696.326240477016, 675.098590064808, 654.986870855206, 662.414559498049, 690.437473643599, 689.873765183313, 676.246782067792, 649.508522752569, 652.78402021374, 691.405483003634, 673.756195675765, 648.702943122566, 637.681934040821, 678.421207458768, 706.282654548692, 696.21748148116, 698.962215231986, 703.434702297083, 686.617371941482, 697.478316127996, 654.912855909883, 659.828952011374, 677.573495692913, 684.976382181315, 680.854358798007, 674.777467906534, 639.121480259992, 704.438057751379, 665.445483469658, 652.134814337883, 685.630503436792, 664.512871181308, 665.142320190587, 657.450843174363, 643.101381903971, 660.780951295313, 671.379147408261, 646.445343903602, 674.28200294189, 665.204651439834, 689.308150554411, 641.557738513477, 686.876636316432, 644.392006511886, 696.243519432397, 674.007713055461, 688.245902549513, 676.252516725598, 691.506588510581, 706.523190115628, 653.739273205519, 688.156515126927, 667.686528894609, 683.903467126018, 711.888890147945, 699.99237997486, 703.142945466167, 657.269434306135, 695.135716486694, 675.901317917801, 682.201847084128, 693.736455323869, 646.798173069819, 679.681626196552, 669.940685877185, 653.641870277937, 676.350023887189, 689.523273225711, 653.155136796635, 704.385475882865, 671.243207632404, 669.906706603451, 674.179084733305, 679.349625737972, 653.403909429789, 644.484787062146, 665.221114228986, 645.826972504032, 682.67389064997, 644.157369376817, 682.451354246544, 689.204011966294, 670.690535393321, 624.909019097823, 651.635755073689, 675.868039368999, 700.169162431657, 657.140016018223, 665.672014283259, 711.080129442299, 693.40427074853, 688.859009417867, 713.807407516766, 649.74822527931, 670.482555690056, 694.438028146038, 662.46534254171, 678.368288236875, 659.891074574296, 640.804654365932, 674.403405998384, 654.825141605697, 660.989624248185, 676.713537548252, 686.723576788912, 678.272284876941, 663.174193568762, 657.209407573743, 685.168410548444, 677.338519569591, 687.057230024647, 663.439151958367, 698.245719840279, 632.265945360751, 671.422931069592, 641.880021455695, 638.281536198304, 661.31006110285, 665.905852976183, 663.848939169251, 647.005014482898, 673.951427718944, 669.852480078623, 707.354530491738, 684.186706492904, 686.86362870712, 686.659720803013, 700.488812813984, 645.230842786955, 661.706042074301, 698.271172671755, 685.536007820635, 654.964562546819, 694.968408068239, 674.135386808647, 706.94014560303, 689.409419546984, 674.133876026341, 659.348037311032, 656.23551309629, 699.898758415049, 685.738011127869, 662.473381220458, 661.234551468092, 692.125585797222, 688.967242715859, 670.81967864607, 664.451384453393, 637.56813836531, 657.29905571487, 683.523478538283, 689.905140041772, 661.436046327062, 673.662679433548, 649.762314006637, 670.603116526797, 637.735428404263, 682.035836831949, 651.443226587382, 649.711782745672, 655.519225617412, 696.026845637381, 658.231912072288, 671.204501458844, 697.674687501901, 665.014001381637, 648.49572067449, 673.368931221778, 657.547097140222, 671.096259918282, 664.63230442596, 666.373258623977, 671.395749764751, 682.469079997031, 680.412424005227, 699.990651867297, 672.640977531484, 639.628835433973, 680.514784270721, 651.254631790408, 663.604744575066, 655.077279109673, 651.336166394407, 703.510422553702, 656.067182456713, 667.46779479855, 699.697234948788, 675.463841588383, 667.07506146427, 692.697204435356, 666.46809859658, 655.215591049709, 667.763742209607, 648.191847036805, 668.626014532693, 645.237961397217, 670.871147172305, 641.787615444723, 664.252482156336, 684.059534303026, 665.891292115998, 683.183184477635, 644.674426077153, 638.865005413235, 668.619752377117, 698.31989933378, 666.657490457326, 683.067492357465, 695.281865980152, 683.975554369685, 696.35055349157, 653.506289753372, 677.847399795381, 631.726645135113, 665.569303378212, 683.287009995538, 659.35984041946, 686.007571751165, 632.393371836266, 650.176080388431, 690.309529654655, 700.519987013849, 694.333743055282, 671.727405181251, 660.080286781783, 665.807691724794, 678.008160443106, 693.737571135061, 667.750926793414, 682.5766902872, 673.764040267662, 665.949245012993, 651.505972344314, 650.085295631189, 699.3586953131, 656.447850065406, 685.550111995681, 680.111055590834, 676.644354558376, 708.043893355738, 674.102889545079, 693.315347983109, 635.70932049739, 667.216297824803, 679.548248679193, 688.926360493653, 676.916398958043, 681.564232712855, 655.467527986052, 660.461001917951, 696.657400391264, 685.341505258697, 658.705403818584, 678.742187905143, 671.554597179058, 680.397093737944, 668.725918788891, 655.542038692643, 682.780259879412, 706.026165286683, 684.413189928022, 677.416013938065, 669.970852218423, 666.478940946026, 671.976473826179, 687.192902401766, 718.236039101151, 672.033009685135, 684.993761614496, 656.593024783689, 653.917399547841, 665.051440307838, 661.301431147545, 676.637043180836, 679.949694139052, 669.722923976155, 637.805739655206, 708.013972314289, 678.500751753344, 675.757722172482, 686.540730506293, 684.502680134869, 637.136604998411, 670.27732502414, 665.115608198847, 667.641951873628, 685.929877667642, 693.694448180804, 688.440930646794, 668.587845068603, 674.344593727547, 653.514781114446, 659.175999874868, 648.634590322059, 654.480971544206, 678.496263477753, 685.849115650402, 660.796685888574, 665.832385120475, 689.551854717158, 670.189319796029, 677.737057065092, 688.155754492103, 658.753553822059, 676.205967035552, 682.484634196459, 666.789544903878, 658.081483126579, 673.687298185277, 694.487035499291, 680.21023922473, 658.652928952017, 676.589031639858, 658.944217636353, 647.99979798514, 680.254056367111, 680.210731494719, 702.098136070994, 672.096734037977, 661.936472253142, 680.175531098664, 671.404441197543, 669.874662428676, 702.037648743397, 655.850863827788, 690.764264102825, 693.484759572, 685.241665039273, 658.96288782472, 694.198504398163, 683.541379498053, 687.832550355134, 683.660683022306, 677.687454172762, 646.259441250876, 664.274443824874, 679.705091929525, 680.705505324933, 651.771009337044, 663.151403596432, 664.542530998042, 678.168709559793, 692.556380015405, 695.11460774846, 692.666361189106, 657.776632510717, 650.867482737216, 687.68112165575, 675.924089901642, 681.033401760959, 686.632570408365, 674.864081292802, 669.584771246941, 666.184053233289, 678.152999046127, 697.094249525462, 673.208342321783, 667.416367214393, 697.363179606383, 674.004185642682, 667.151191207632, 680.37400537442, 692.270989797825, 661.059355323419, 681.546628668249, 686.972121864016, 679.865155736055, 673.350687864032, 665.009556882218, 697.905328219999, 671.969605223508, 662.44025147206, 663.450298311325, 655.436985247271, 634.954889127775, 650.421837900658, 674.228839343453, 695.310116385249, 667.014623177001, 683.654299507507, 680.660762597755, 646.597914594964, 696.017084959269, 667.706720134763, 674.834634674846, 677.992384129345, 661.88025053894, 639.696731599574, 722.427654201789, 663.92301295982, 664.788809074357, 656.696702517026, 685.551268832522, 686.732906098089, 648.300598588068, 650.873313025853, 676.562685081189, 646.926388002545, 687.058016357064, 662.167114754488, 660.566028133396, 684.252425208516, 680.963117309311, 650.283459034216, 679.548890962231, 735.647564151038, 669.850379761489, 658.089226297026, 650.312586355551, 666.73511261105, 673.278657083269, 664.508425344119, 674.462188805232, 673.99576994184, 676.690806969494, 685.467979849571, 639.206475990349, 655.338808400051, 664.277007794451, 651.090581167237, 661.958566918378, 691.836669744667, 666.763586337592, 679.192411518203, 651.523723746439, 690.365873974449, 665.078493757161, 644.23166149014, 651.178624993439, 680.199885592552, 689.994949949999, 648.604161831115, 667.597008751312, 699.001988971264, 683.816752706248, 661.351664439554, 677.181320637336, 676.184877093298, 665.577665953847, 696.099336656891, 666.363947493137, 680.967202654809, 682.857323843167, 684.96416894298, 686.960715025721, 671.420479432685, 685.713249235711, 666.646447577765, 665.59149925818, 660.286708294575, 672.46683577412, 683.062835352072, 646.605500011893, 688.5396741321, 682.113061142615, 683.094512715743, 657.643293206324, 690.786483968959, 682.669448416139, 637.219965051747, 676.359543718669, 679.137097413471, 655.910603546692, 664.909079196863, 685.449741450413, 666.083342763029, 663.559368634915, 682.977966663703, 640.060483779308, 696.640584028512, 698.636592553796, 671.966664659001, 681.507262853264, 705.649383028671, 693.308898663229, 679.405760340301, 667.454875522802, 683.909892538455, 671.003397037132, 668.17099565484, 688.348357907782, 652.303457110076, 691.000081687758, 678.036372191212, 716.698497815775, 682.756573190035, 681.17109315384, 669.002987800989, 663.701150901774, 680.551977234272, 690.143801670677, 664.296384484945, 672.470868226984, 662.389876205693, 688.263464586314, 668.436808105743, 689.339601627095, 702.148221671534, 650.649638337843, 682.399178706193, 677.901593028355, 660.27494494996, 643.622801382357, 638.621034780617, 666.412145652402, 636.389298842064, 657.83739974564, 688.339120771644, 667.408992081025, 655.982284798898, 681.328198926077, 666.984560054909, 672.803483889807, 675.162782453671, 679.75380323782, 659.126458781041, 666.718271932656, 650.286746659334, 649.164804176708, 653.555593335502, 654.940447122931, 651.259466196024, 657.177678612489, 661.723895481567, 692.505304633965, 697.392633564716, 665.686690732367, 651.732017902964, 655.736997949935, 691.978158177684, 641.597259117566, 687.178865886001, 675.373398844246, 685.222101762619, 673.911627678888, 649.494908519505, 658.356229415315, 696.758445416127, 682.506878541566, 685.156404030222, 696.259049178829, 652.017327369964, 640.162733424027, 661.974638683673, 680.310247656996, 656.166016623171, 672.202667989438, 693.950457480279, 681.041784744034, 647.116733378931, 699.455084432115, 664.860944181111, 689.489487989387, 665.929788052774, 657.737139933914, 660.498450910287, 663.490961243858, 659.053475804763, 686.745529689974, 678.548188851671, 690.919012618671, 674.154320406873, 659.624180799214, 645.730135123175, 669.166290539005, 693.099739445208, 680.307695405176, 654.413989384993, 657.181945722756, 652.592209697581, 690.651092809412, 670.823907318761, 674.767814269512, 671.696437839473, 670.710705505306, 681.970050113539, 697.185423291464, 667.036195799958, 666.937904995926, 676.379792335358, 671.055855487472, 668.292307599615, 674.851825342067, 684.47194013295, 672.807316545915, 663.357360423924, 687.930716414113, 672.090377061668, 649.932582506517, 694.087286827277, 661.89946364182, 642.583182034341, 679.30347510209, 646.1651982213, 667.160711633628, 680.816942383072, 672.371465343755, 636.43556064586, 667.300279955307, 670.240385500796, 671.756025650383, 660.085264979417, 684.240577561494, 678.741423099472, 682.758044305105, 675.887454258338, 677.507663235467, 668.548935661947, 660.326988191542, 628.407897049509, 665.482943431262, 707.890890498172, 674.324990937232, 654.395281071676, 693.57977738284, 674.298340397569, 677.857231602272, 690.863323058815, 676.225450331322, 672.021419772242, 681.207234544749, 668.297792458054, 654.827838011829, 671.214284356123, 681.950663962676, 658.825264559316, 652.92589320947, 656.248291571408, 669.661609209033, 675.915962343593, 665.859703558578, 671.494406125588, 663.663753675241, 651.147068906293, 710.990954668533, 668.320308695324, 692.347460076809, 671.937888356329, 671.801491957389, 701.740073931349, 680.109608295754, 691.303953504281, 667.984923689946, 676.039358388676, 670.072153846108, 628.060122380551, 680.407576924959, 662.693681100383, 673.815485724857, 666.955354697163, 688.287799362909, 680.763215278221, 673.403146696867, 665.622758675823, 696.10193263451, 671.324828606088, 642.420327364615, 645.224451023194, 683.088831449284, 689.827247688356, 663.042643280667, 677.081028077003, 687.325739115933, 676.385737219633, 685.581682207744, 677.321650074471, 644.053873536286, 672.64813655849, 683.414946029739, 673.572594962691, 667.380184612395, 691.619297116161, 636.988194711213, 647.090841557845, 666.34815474782, 655.802550637195, 665.139903793947, 668.293179149592, 666.659512042672, 690.371861671329, 707.280035000336, 689.165791808658, 664.304442709214, 664.282856001004, 682.039298233874, 661.657786487325, 683.685006592321, 693.926248776459, 679.98215743964, 693.11029750822, 674.29830530535, 674.157839272096, 675.183921652482, 661.566091814452, 666.742595258143, 659.84757375652, 709.435336076072, 673.33052385433, 660.483717170295, 679.578619889309, 659.003356736022, 674.034858370846, 657.381479793161, 661.039124675581, 671.487403840274, 696.623645456723, 661.562123474981, 668.7229816486, 666.133818561584, 658.710428605755, 671.526909008531, 686.240191332767, 627.123413238793, 685.609326094279, 705.202780394392, 672.220370708912, 699.846837110777, 663.096941433357, 681.284286970437, 702.967860208177, 678.977115379998, 687.414747667863, 679.428646348211, 699.07508067773, 673.32546185081, 665.703382286692, 697.322770050239, 667.843723928407, 677.241623189855, 663.876231065507, 679.980240545022, 687.359036544223, 688.598144326745, 667.537294056691, 659.352057783262, 667.658627199201, 655.71541318391, 669.399059545078, 639.387645006226, 674.472828231425, 680.30821795965, 637.183370331309, 670.524520983945, 688.007360282969, 661.853393770309, 670.660787940669, 661.003187024274, 675.578877456914, 653.000599531483, 636.212921001538, 677.842886963154, 658.656182376274, 675.135431305602, 683.356799033473, 673.065802005018, 690.436499951476, 684.494293015563, 661.304043632953, 684.222344561117, 684.432140817804, 638.808785088948, 685.718504329725, 690.105885645588, 674.573989671164, 648.215653502768, 648.289050657058, 652.157945516935, 693.259461556461, 659.762175041223, 670.721294175484, 695.517859871814, 664.961225728826, 662.592101934423, 689.704935678603, 669.019379913739, 659.475931895313, 668.314487127556, 675.826572406952, 642.323251855046, 687.055774905212, 702.589402210834, 676.014398824524, 691.98371455471, 683.058350929794, 694.433618891407, 687.041359021819, 684.178433921293, 712.477600876389, 666.14976752272, 687.216656070831, 699.828243386149, 684.326293870437, 646.368863447569, 667.238021925591, 675.735589487616, 676.589764090807, 660.797665536589, 688.015273351492, 688.879991081455, 685.42420340804, 664.10157722676, 679.517393332367, 671.65370734901, 689.928234756056, 670.727430342813, 670.80553321001, 672.923501148435, 669.719636556498, 645.347163611735, 672.039137864797, 655.10692186911, 649.832382384982, 660.576382401605, 659.470046282293, 679.547748506522, 691.086144395179, 655.763871837306, 653.466977814427, 673.477797192166, 684.933772904326, 652.873505461715, 647.168584894019, 675.974802542012, 676.770384569824, 642.905125078242, 632.785550192024, 677.868989798579, 687.945927204572, 629.125307462031, 664.776347438214, 671.868826061329, 629.940359834512, 677.992043347581, 666.440476663689, 681.436531497739, 650.628104365933, 669.99093906464, 644.813141780345, 673.855076678579, 648.99329674795, 672.246676401736, 653.019672549913, 665.640276548212, 677.771540751069, 667.474896490641, 667.865891818099, 671.650895122234, 693.228585620404, 699.515461493914, 714.724082216475, 675.545481438533, 689.866962877215, 670.364798318381, 679.745215892863, 677.275739624067, 674.384404101744, 674.840629039809, 692.307528279354, 656.732793000104, 691.893895857538, 672.604240808424, 670.360192425413, 650.597221150158, 691.110133857685, 688.532240158399, 692.857872412701, 705.333575211162, 698.17444053049, 662.585375904979, 701.672461873626, 689.839256065029, 675.756050787649, 651.937814415191, 678.137149541231, 650.008120431934, 646.516996086055, 699.981256716005, 705.763237418652, 660.227965450221, 685.913827546972, 659.43995163833, 710.281860549445, 701.426728146139, 655.528254016994, 671.51002834119, 674.251211685851, 675.424733011814, 674.467339950009, 659.432485223536, 680.333695694229, 657.840620210762, 663.22685262368, 674.282557346688, 685.545458447876, 695.81032126468, 640.956895084984, 671.589597629975, 654.922778433413, 686.225599932871, 683.924192600815, 674.089949642891, 687.691767925162, 652.845252740177, 691.429850454099, 677.737556526995, 665.980861330515, 701.024290447386, 633.456206705449, 673.725920490138, 638.260006128218, 675.236741546936, 668.836884124429, 673.146944130488, 712.639061828014, 644.494988197629, 686.357184537681, 671.86222632646, 666.338095999333, 692.918517614503, 713.866828440302, 674.160105458211, 668.916125430328, 665.439441904489, 698.771576417414, 685.332614104712, 676.005292729002, 662.674485158441, 648.802938233402, 678.561253824525, 684.91864935919, 684.131008748502, 672.683744692183, 677.351596036243, 695.673616955006, 696.325506805986, 658.993076154376, 662.173346775359, 671.02411395194, 698.061848220169, 660.996875750745, 659.814258611214, 645.141506992486, 670.3677815456, 682.910578360483, 658.333553003168, 673.582117122461, 700.177294858364, 669.856909837597, 682.129169962331, 665.57210557643, 674.518365362432, 697.979711341259, 652.4602811434, 688.755784513125, 670.726032663668, 653.394714337912, 654.990552705121, 666.940142331482, 687.105986748027, 659.722501224216, 676.821903880022, 647.261716702855, 664.24190262179, 682.898162932898, 679.203207482202, 672.698151035896, 653.884764742038, 674.946284466878, 687.593200794759, 691.181045343767, 654.66235399851, 700.475393783869, 671.344488106094, 686.111029222221, 675.26099342378, 650.561809420211, 653.353475401192, 667.189386935652, 685.988591714494, 671.441351355478, 657.218677485922, 687.959292714466, 685.807377489385, 684.709618382328, 664.505425613826, 656.929676097272, 674.99971082006, 665.328185939896, 691.780493540035, 653.354162109221, 662.980270054995, 719.303751606057, 649.116573630973, 670.48981518664, 683.13607310101, 665.353886448974, 654.322526558467, 679.298630936933, 658.056951745906, 668.179904789435, 659.323470413269, 711.922540602837, 679.025631712524, 691.108479753025, 672.771067941324, 669.885718242605, 674.565632715855, 687.006479461181, 675.595344227256, 646.145530360961, 641.480488170846, 662.644778304492, 696.147891491994, 638.294342194607, 672.132395733086, 676.384291088669, 673.852268350062, 665.253395318544, 717.949225474231, 697.846235801923, 665.362900786723, 688.438390404136, 687.396231064102, 664.696221877609, 675.626664865361, 661.938860912838, 664.673103251329, 692.446907390215, 729.665958621181, 682.314171769203, 683.995958493248, 679.032518692797, 665.95188553582, 647.494184421789, 679.115105889853, 663.216263286251, 688.818521275549, 629.533950290726, 701.773552498925, 677.679946471375, 688.972443180848, 665.41176551268, 661.931246279971, 672.383611289679, 671.084308101427, 663.550401664843, 692.023415575901, 686.666411222702, 655.911420989209, 639.866393994589, 663.876377403013, 669.400563686622, 687.55396727756, 674.659825343125, 636.206316034368, 661.285919062016, 683.494077604432, 681.961111556556, 692.295221066194, 677.323603669216, 654.328171023818, 667.869424746794, 677.561799121786, 691.208088660801, 657.652076300188, 693.250224118112, 712.662238426312, 664.286230499339, 670.853794086409, 685.550532162101, 663.038812879954, 695.326222423303, 674.36565203879, 687.105489302563, 640.051075411515, 640.591411045003, 649.970326274892, 673.281541460746, 649.080869600967, 708.797825650503, 688.799467942509, 693.802190942338, 652.797748459513, 698.022319028579, 691.442359009556, 682.460366785261, 678.573533161543, 657.829052605717, 682.609793187277, 676.660416770469, 699.820792063505, 683.274058878337, 656.506554681857, 681.153439330062, 686.594626818652, 662.702555501869, 697.446372432986, 679.803830533256, 669.679739673857, 666.241362472619, 708.429323568217, 643.83928567364, 698.040700033048, 680.556519368789, 668.321075833737, 678.006015915164, 650.56766729943, 682.59210959448, 670.914871957622, 660.754670698291, 693.915406163544, 691.124243747039, 693.530322919958, 658.825680939474, 672.991130074823, 674.868701740499, 672.442871398398, 649.533165786228, 656.025167108491, 673.611547504249, 677.057056650829, 655.267145843172, 659.89411570109, 660.478430592999, 687.030279488854, 662.083635767901, 687.972882157496, 673.15974878076, 663.785490811149, 678.450547210618, 664.667230720069, 686.982822005898, 664.43135802921, 673.793220352703, 668.050646795852, 658.064912136249, 668.433403073086, 669.684505721684, 659.441894363702, 652.828208845421, 657.556328742226, 678.653095451752, 695.368526057448, 658.604420722679, 681.189832200021, 668.481232780117, 699.543732436399, 655.322760931136, 669.309729938056, 647.539301549166, 658.337019492028, 683.106117962591, 708.536100757941, 638.918892743594, 667.227417673045, 669.55404874663, 673.738491580853, 657.38881360296, 648.121803860847, 667.088518011027, 692.317692382226, 669.973219475412, 644.836990958393, 678.930877488269, 659.906631084774, 651.384215298953, 672.474871641974, 687.327433919923, 664.454205710104, 669.423385371891, 661.205592859664, 696.552161721671, 690.205839537647, 674.79973174563, 691.099353045608, 649.067590201574, 647.466417243597, 657.69604180915, 677.034524849996, 704.626157900275, 655.739821161028, 675.636013785623, 700.44969976059, 675.70053774485, 680.066905885776, 686.85868898585, 677.034872667776, 683.994221452468, 685.111248729641, 634.071865095147, 672.231584998837, 665.264962923518, 676.325936929545, 640.514293863309, 654.855852351268, 651.521312617161, 691.197907001124, 671.551052209394, 689.376445388001, 676.6629465033, 644.027368314399, 659.012561391781, 675.596809066092, 669.842659849986, 675.912840287601, 649.505846362939, 670.718915714888, 664.902018207355, 674.282395101314, 667.379734591666, 694.437911908875, 686.956180876328, 666.618339467232, 686.00039743993, 699.741693516521, 684.489232867551, 673.515893199694, 665.474007704114, 687.118314373551, 690.25873087744, 669.994010964818, 665.610091106815, 681.712098968965, 681.41361216754, 648.729219366149, 681.889477274465, 665.45810703468, 667.212646762551, 665.338488291844, 684.601354478607, 685.716389679157, 649.287985292855, 669.284753778391, 654.092028508781, 700.660806419657, 679.982842042548, 680.745830524211, 694.373294270117, 674.486886280224, 677.935378512122, 661.732078665989, 647.161843148514, 683.671223588344, 668.061957389587, 684.13146845888, 680.473459187675, 685.096472998559, 659.111393892225, 706.77489579986, 697.236453034122, 678.367022773914, 674.167450281935, 644.597239845386, 656.925535412493, 676.493231238957, 679.029476497381, 668.936077742407, 701.909927309831, 659.711054962988, 651.114889159692, 633.372608774857, 689.5543244887, 661.854097213044, 661.087606503924, 692.073726769366, 650.751019351941, 659.447051102687, 683.395981544169, 680.752439892106, 642.316246729521, 669.189880742943, 689.670702093303, 662.437484925203, 688.530281395333, 677.748503198519, 674.07465457298, 680.932276013484, 676.52147251114, 684.105918919223, 668.98619513994, 716.806961645107, 688.856934084169, 686.342231598049, 655.059474632153, 659.518456460586, 683.822704905769, 675.695942530179, 696.179101926885, 698.382688279401, 664.773581718234, 689.169028563613, 647.475293022924, 693.399812675245, 700.903383025372, 656.44990134483, 650.436976535288, 663.506763195762, 655.909218236052, 679.97019052136, 660.967013434325, 695.275314228965, 694.217865215153, 693.721452324291, 657.898990330945, 665.910369334786, 668.294834437129, 693.280520321171, 650.77883060371, 697.509206560587, 666.605005666497, 661.028060413632, 688.971164322211, 687.030888577004, 632.672393573924, 657.773005254145, 661.645346605963, 613.452012786974, 647.161079604613, 681.846619612029, 655.746241679463, 648.4363551432, 675.676219490893, 655.402306665087, 683.074796535435, 650.842066326737, 651.556913104671, 686.632562702174, 673.168251572085, 681.129579267434, 668.425847561492, 673.871085705579, 649.463537841944, 659.649776018116, 673.702744981712, 661.005113423261, 662.655495335708, 658.497638236661, 658.441176921131, 657.605557170314, 658.215844946, 661.586477104122, 667.028359240682, 675.17601004998, 662.933792458349, 659.1124885776, 672.68535715088, 700.030507932287, 695.119474584894, 669.175089011589, 661.849928417704, 690.862747319679, 687.825055125448, 634.80395505386, 650.471174924512, 671.834116017327, 661.889158115355, 637.772764235772, 676.708580097674, 673.422406903697, 651.034680303123, 666.053963340917, 653.724050589786, 647.737064865404, 665.327892793678, 683.091740284397, 700.099858068505, 670.122445113968, 672.259277377794, 639.504915072232, 650.106896299682, 679.171488750133, 691.198501424777, 649.082990216388, 679.430122981207, 659.60106879859, 650.969378037873, 658.474815882684, 668.779138434964, 678.717960349824, 649.345544986545, 645.442863584051, 662.862260828111, 669.081362929576, 704.080223319139, 678.645271962099, 673.242888353717, 680.314662223892, 688.429777046622, 687.863571203461, 655.404762443674, 647.611472144706, 643.733096411591, 657.367875108951, 684.431641160084, 657.749127042183, 672.851725825396, 683.963593732674, 650.960105018767, 644.194545348455, 665.477541572231, 661.202193595766, 696.379119339602, 706.603304283114, 650.983576778458, 665.81991146975, 685.128687872465, 636.338101365365, 680.217813389828, 666.701524037327, 662.771183521679, 644.730552735278, 656.508961242898, 697.846464527871, 695.527430450968, 679.776018150827, 707.713839477926, 637.711500292752, 640.562327705227, 666.942437702883, 664.185984480441, 688.771135422581, 664.466705815752, 657.114853994203, 685.199655584996, 669.32891380219, 653.958750397662, 706.967598760858, 684.432930507406, 689.597225192717, 679.737924356265, 679.974947749125, 668.979498999102, 683.2216482997, 680.527560132093, 670.050914212395, 663.573430593071, 675.233118450587, 627.256103972299, 668.914926447435, 630.115310180077, 679.528806693067, 658.803668020033, 679.463623400747, 648.856224070515, 673.294012321479, 685.962172688907, 653.532373942975, 662.236093609749, 653.195665836525, 641.18520139083, 679.05733680525, 646.596458171723, 689.86789316598, 686.322560845866, 711.120408643444, 669.342441856656, 673.852872310864, 688.868112610037, 671.980813566104, 671.657550676248, 660.47707300595, 685.296537495705, 680.262886785498, 668.59418956109, 669.451758695567, 666.372368887461, 668.601324830056, 660.126213895762, 684.445264844587, 669.833390402061, 650.946144622904, 679.361769807327, 689.077516890616, 669.873197350212, 664.432665797036, 687.593490395609, 691.61128266662, 690.672241518424, 688.698270450436, 684.866851955475, 694.628933831165, 680.310770344021, 680.143870229503, 674.769014937206, 693.425708538267, 658.370838864704, 684.849052438649, 665.50254036079, 673.162532444028, 670.02076129721, 647.174355727453, 677.76789504587, 656.181433513588, 639.191187424807, 652.414312230896, 676.555102642257, 676.57387920502, 659.672379170492, 652.946956798482, 677.522990292734, 686.452336523607, 664.407002005559, 653.377861509173, 659.558669140047, 670.350895450632, 676.965491607417, 689.88704064064, 653.647162784798, 685.841288902423, 669.961031791803, 693.690950006231, 692.15345923384, 664.443465129916, 679.384551418914, 681.925489396397, 677.05989637987, 696.290332957624, 673.13125636182, 659.421334238402, 658.176701245461, 696.155472687578, 661.514809040495, 654.703901635142, 678.182444584745, 648.095930290471, 655.869388416896, 651.228222041804, 672.643560869358, 675.042890624335, 641.203210039213, 659.610559773301, 697.780382927634, 664.797158977139, 673.41479462863, 670.804999023582, 690.775393192968, 668.987788378357, 650.542148016972, 673.169178034741, 676.087949363231, 692.146190425931, 684.585047894679, 656.399814840148, 634.873571572709, 667.576972287648, 708.013021305157, 675.01289455541, 686.716667018752, 648.037284160019, 665.60791582949, 670.379521285954, 699.376156995505, 681.478852566908, 668.317408590667, 666.2466193155, 664.788004312254, 666.636550262784, 683.061095168801, 689.741659845367, 680.410509644803, 682.570916235575, 655.412397683777, 671.998429032673, 684.144147182147, 668.43410804213, 718.561054680868, 683.559909239386, 679.325141720731, 694.084189714195, 686.95177961878, 684.538055754637, 659.540636670673, 689.527665079286, 654.307148346545, 678.745534684435, 673.259978234996, 689.810308456662, 711.863459607053, 663.383366241946, 681.259804927245, 669.495860334926, 637.07541191038, 687.580258300625, 642.781993552056, 670.03544529928, 661.80295935736, 712.78895580069, 696.93172919941, 683.583060495497, 681.792413191651, 662.333728051551, 690.459940975489, 675.955945724345, 685.182259448961, 672.63585120682, 641.768180496787, 666.512660102628, 687.748149507192, 687.797906509294, 671.597035968107, 656.537868549232, 633.558608673644, 696.144491511223, 680.518849041995, 643.617925279053, 676.592467846061, 666.896383860806, 660.865485191993, 661.137618812296, 661.849428036015, 682.756944421266, 685.42545521319, 658.64013820363, 654.924385559638, 674.158362078149, 681.036202978508, 658.449932201523, 672.843782018997, 672.069730849679, 684.492609372903, 680.344431887213, 670.12796720148, 653.882625843144, 671.844440127364, 681.123720475387, 643.309758383963, 687.192504042608, 667.76943677913, 676.809007641697, 678.269384213259, 680.972238210512, 692.755593607716, 665.204109812654, 689.529738793275, 681.474573673619, 651.49121789831, 691.74944887127, 651.447034788437, 685.50259043449, 671.933015039495, 670.629202837769, 633.504478800441, 669.29993644076, 683.003616195055, 677.7535355454, 689.936028011471, 676.668978901378, 666.313370709335, 679.652575838161, 690.9548809873, 684.546693067981, 687.408218928643, 679.291823286558, 693.123197016206, 684.017265224628, 697.01782612213, 672.373030216732, 677.403508028357, 689.537870113048, 691.728784246511, 659.32321650457, 649.309878866321, 640.028681117216, 680.261345461655, 704.825602521787, 655.19903836492, 680.382673381873, 676.37118630326, 685.914936499684, 690.108600517881, 651.620662956251, 668.907308679718, 652.223360370613, 677.671025831552, 683.465493221113, 656.478520142872, 648.845845534082, 653.654006437857, 653.39760938675, 675.925640156412, 662.908317021815, 677.685183127275, 690.108745689728, 659.985743380866, 675.752939114277, 676.065156693601, 664.211723828413, 674.661530944248, 646.897753428571, 668.797371337148, 664.92977580634, 667.927589025562, 649.706813713659, 675.10142396859, 667.225560547145, 676.687888321094, 654.672363240479, 678.41272324108, 676.038764595087, 636.395784889422, 691.847593337194, 642.257198021033, 637.382537401718, 649.153780867601, 669.13348242545, 668.843368053008, 691.135273887674, 658.219738373141, 669.574453523832, 658.913159683344, 675.258796734376, 675.342307024459, 678.322005787998, 690.328159778776, 669.754131113971, 693.235620732081, 629.593159172929, 671.569059723415, 689.24961900775, 672.64414702143, 693.272036075875, 645.433223329648, 672.644917529417, 665.85548311574, 669.282001305307, 660.104872025635, 684.243643515753, 686.323557296417, 669.901178070346, 669.568894401198, 668.711038297744, 682.5854896836, 690.097451702135, 697.874700613431, 700.949403403884, 683.601015700715, 691.478761692584, 693.060576182564, 656.835767922919, 704.74648414367, 664.949208267255, 690.792888541883, 692.181706414858, 694.057839364336, 678.244785047993, 697.585396895005, 640.707337244355, 656.499467218456, 675.416507084419, 663.333087418619, 683.881220428262, 664.653253166536, 664.971959120211, 650.608073516614, 668.168044731851, 644.82622366638, 677.408777308978, 685.280505140849, 686.801924285612, 710.797965415145, 669.785824765569, 680.704502815158, 694.372177475569, 686.959095399507, 675.836222295948, 673.058839042083, 679.573505976884, 685.483174511489, 664.554913594007, 681.986077738289, 683.271183274404, 660.293340727482, 662.50647319078, 649.084441521514, 690.79156040525, 677.692904007007, 682.381716971553, 669.381901761508, 641.858051467871, 669.895490384168, 627.755724891081, 691.679011034999, 678.168830444325, 662.789913107442, 656.478557299527, 661.708338472282, 671.152191059906, 674.972239865014, 680.293258520025, 678.569724908181, 676.985180570572, 681.14933205959, 684.195853122854, 676.125527356208, 673.604099691738, 651.682077068657, 686.142096251407, 670.509344383732, 662.978568510718, 649.079474318273, 644.175247308227, 672.476721984979, 643.558235050569, 652.899647582358, 644.44551124994, 667.42745741095, 674.322150738495, 668.886431525296, 652.473227526924, 695.607426772808, 677.704203221165, 696.640373553095, 653.850990097645, 691.820783940307, 681.944127822491, 696.97183332989, 655.588140101457, 693.929774324771, 683.867935705524, 696.379036549881, 706.425818003862, 700.455425309952, 689.389265794826, 688.399281008833, 684.443166011915, 638.166298256325, 654.372783141023, 685.06956958225, 645.691446921863, 656.169793257467, 678.365301695142, 681.637597648302, 647.979670109103, 677.960167737377, 694.351984442146, 676.081643748275, 716.017353828808, 700.02880981692, 681.524834226039, 684.432141997079, 630.104682199485, 661.554043609841, 683.874787242561, 680.0264701454, 647.661160851874, 685.800074623111, 688.515954980768, 664.357417745876, 645.873753379289, 682.988265557491, 692.340507638624, 649.632038166513, 678.730162132351, 684.088405382788, 667.665196453832, 661.238087541037, 644.55059862385, 669.636573175324, 644.053393375371, 685.312823963355, 674.504545203251, 665.842770269085, 677.469711689708, 666.40871910407, 682.677311953532, 662.954175173831, 650.334054530153, 666.451051194104, 692.585847376415, 657.940787287818, 679.910364517202, 674.2368887495, 646.297630661838, 684.39486124897, 687.49614114316, 691.650896475976, 683.506184113481, 680.734859343087, 673.212771719825, 712.458131123267, 675.935117021451, 704.363657638038, 656.331413643573, 677.05244255027, 668.083711866637, 687.425491453418, 693.318708745001, 715.020550945858, 683.847463484365, 675.386920336808, 667.876046970138, 663.699445895861, 692.883417207671, 717.48957363979, 702.192994625604, 656.834789779528, 680.07646784249, 651.510547580723, 682.528544923537, 679.6648743742, 685.635545943292, 658.884058479443, 678.843546537822, 655.448194530451, 676.936729633014, 690.33961844511, 646.699556009824, 651.131010497099, 676.912415828042, 672.223880815045, 678.527087483142, 652.938898122191, 685.931599560887, 659.83867165617, 692.210861924688, 635.750771248905, 652.563549885004, 670.465431518148, 650.537084643442, 661.953917676094, 681.297779409785, 658.215530135414, 668.122058931633, 678.495128154448, 648.392883311834, 716.994896613263, 673.940677804774, 665.310732894533, 651.476181939056, 673.044318657101, 696.309126549042, 708.259926567289, 659.536503473002, 667.276312027712, 694.28280258891, 656.829008787166, 673.609808538989, 664.850338504276, 660.512966990077, 647.116906682068, 694.86487909615, 661.930802955338, 687.673322672563, 687.137939371769, 668.12296630048, 669.194426668161, 666.723617979213, 671.721037818645, 656.222563145026, 669.61434649511, 685.421524840004, 702.514549467048, 672.24031476058, 659.652082011841, 668.518540464711, 676.357127994767, 667.447837683667, 692.475204448368, 681.027257021256, 660.522411283218, 667.830872363761, 652.414950475844, 652.7942220925, 680.751949647697, 706.283715472816, 682.025697342452, 691.613935731709, 683.099986567896, 712.630832609426, 687.951422551399, 668.202554575331, 704.512756826066, 705.865551871688, 695.024345948205, 650.951455153576, 670.359433398026, 662.173364684924, 670.396477592136, 657.481932172883, 691.996091610203, 657.640056039969, 665.1125128862, 664.30218808381, 676.157863644239, 692.160963805637, 646.341578867298, 676.994570444009, 687.00742757531, 686.114472079715, 666.085991253219, 654.152610225306, 658.075240387496, 664.285357403576, 658.38778945264, 709.335370085705, 675.658578940794, 668.095957384616, 688.157681308149, 689.40140003223, 675.612950137957, 665.844948552903, 695.954669969072, 702.836073893706, 672.796177091686, 682.222340532455, 663.425334929465, 688.540742771362, 656.242128361779, 679.834770381092, 652.287432277845, 674.10772483046, 692.268583147038, 676.627993650726, 679.251636890773, 683.070108917789, 670.543138625057, 668.619084547487, 688.396242418211, 676.216414815309, 637.845592833523, 678.403625975408, 676.04924860623, 659.135086309931, 666.919131437047, 686.756703207903, 665.158827427563, 669.746107406888, 648.614372225729, 692.845345992117, 635.833951363972, 694.429174849699, 662.327465366256, 686.325884663329, 694.931577963203, 672.564942834472, 671.933826265803, 662.614293300995, 668.441997216005, 685.937698829932, 675.318901637122, 686.753236587011, 652.541591623344, 655.694374682626, 698.282933194436, 678.511964348831, 657.846941713149, 677.187960040393, 666.631832164835, 694.547288799643, 676.307381137436, 670.209829464991, 665.305263018151, 662.390601528875, 673.230175990769, 658.368590594619, 682.853414673367, 647.210171707756, 682.732852260536, 662.47786012809, 671.250604342632, 664.469228180963, 643.056823184849, 686.454936985976, 677.727066573928, 681.346094480012, 691.433338257326, 664.874994551265, 642.511302314822, 679.073311727806, 652.815617801439, 659.709520833764, 667.159699748347, 673.90500546477, 657.882831129316, 678.563727961554, 681.453945639654, 662.174623926899, 646.201319012457, 682.554070535763, 650.861777908707, 629.512339480511, 673.007103852493, 645.30203575338, 670.541586004863, 658.999843977806, 665.093522547071, 665.71253562654, 665.151475025419, 679.090568044268, 655.579264700713, 668.106566949105, 687.832393054625, 666.844955709412, 660.061082946325, 647.187443541985, 651.876584120889, 669.244287707445, 649.880794642239, 674.816099316079, 660.026773610469, 673.714061992171, 685.768966348016, 676.717024745699, 678.147946467954, 647.063425145705, 631.168582738214, 680.653766625003, 684.808333635511, 672.894068056192, 682.645273592608, 683.750734287364, 688.423108178221, 625.013931797482, 693.190537092527, 686.556414057479, 693.125638134448, 680.943099021634, 670.533869485896, 675.27599286438, 708.520727946586, 679.773664982582, 669.948957721689, 654.269297976911, 684.020040922492, 679.579567851109, 711.652428340643, 692.223953653457, 669.083351479446, 666.142686919454, 653.05746960733, 662.416647739777, 678.441170682662, 659.71039371093, 675.500387068271, 680.086963443491, 654.812056426608, 675.144023287585, 653.745684341524, 639.777906007535, 681.477391351576, 654.669209092029, 677.417890608621, 670.465624341435, 648.850451221629, 656.920653035615, 666.348809237763, 655.03392481765, 682.222969544624, 654.327357315189, 655.94071265947, 696.294555823283, 650.975622935245, 663.51845553945, 682.534456073584, 673.094230422211, 669.852754266268, 669.497542627695, 651.32127063249, 684.342943228861, 683.418563735762, 658.684164494099, 637.088176081509, 657.338814029818, 641.714026512983, 666.932266839967, 683.571457171525, 674.473003832932, 667.884073875223, 676.476671292654, 685.134637889157, 667.381888097088, 678.566586766627, 671.538558450728, 681.765192818707, 663.346278951291, 643.341923725141, 667.410905309648, 682.481072013023, 713.679568008872, 667.085822087728, 659.661993829294, 693.989483779871, 655.194406508071, 632.97887073433, 680.46330160745, 663.366480415164, 663.069283275967, 665.341829503755, 642.874414020304, 676.571100266793, 672.899271239463, 657.717754718645, 680.011376941311, 695.97674122598, 648.659384380711, 679.977999012193, 668.95765448507, 696.880942863422, 678.641947959715, 658.55924974279, 701.326871505352, 652.22066882882, 664.682403845376, 674.048688490072, 673.556230726363, 681.840994513155, 657.162227218771, 686.369980215045, 649.186377833044, 674.199005642576, 668.904480752924, 697.063373110269, 686.423455487839, 666.649709033216, 646.53100532407, 684.600881085892, 662.822639839803, 674.06839900937, 668.467927663408, 663.111380185348, 680.432762010037, 707.458920176297, 686.509641736638, 651.1719841012, 657.275938856495, 680.46951513291, 692.934901215452, 689.405930197033, 704.295268920125, 673.845495767972, 656.284916542978, 666.172200381306, 715.710944123258, 693.543075326394, 677.713390407176, 687.566462979986, 674.186617169928, 699.427486219531, 664.659155892188, 649.082744559862, 668.527301007474, 662.78152808979, 654.806467552747, 682.079817953819, 627.303669158656, 659.038362468434, 651.312164575423, 669.321182596248, 658.53154388386, 693.362011065146, 647.117309827796, 687.540769095253, 705.775948429936, 654.139305995459, 681.314308648082, 668.394389140561, 684.379383504499, 680.882560923213, 659.0610249956, 678.035210295242, 677.613367400544, 642.007392489807, 698.044550517526, 687.827528399449, 688.442385683184, 670.448044790165, 647.622608958599, 646.009087854565, 683.973782048914, 688.911281029459, 666.152982866671, 671.60520520789, 635.590169267125, 692.318780393171, 683.836402576883, 720.245197093656, 699.747389175357, 669.920770953195, 683.457690255269, 678.107058610064, 680.504889931983, 687.507799678325, 671.307408660022, 654.114748309774, 668.776387286146, 697.188313007923, 690.210684907703, 664.628089272039, 697.252395006914, 679.404762724605, 681.2390376452, 660.330563370813, 685.173451517726, 658.185985924828, 669.828733384329, 683.565252432291, 686.537949497703, 675.724796049569, 676.447115764206, 649.653860577431, 671.397448850075, 656.655445756209, 656.968453758795, 693.269651159012, 657.936168505615, 674.572582328714, 687.514074444386, 659.493571214585, 686.493923607268, 687.796723269351, 656.584986273599, 673.163706028247, 672.899204076341, 655.725004351301, 679.46400600909, 685.211288158674, 676.470249189304, 642.287948291883, 655.278692633914, 700.583261931507, 668.709794900692, 646.300981323757, 681.977927382467, 672.174856192125, 646.605152561332, 673.329641061947, 680.759868049146, 708.150314643077, 650.663236738828, 666.657605370712, 695.392598173554, 682.484015379443, 687.269747082047, 669.570692464347, 685.053696443471, 672.965563346673, 673.338658036078, 690.340787020828, 650.352403838373, 655.486994411427, 687.233051401302, 677.725167732921, 704.855250283861, 688.929431633089, 682.499949951066, 663.423252985099, 664.041159464662, 681.976594362923, 663.761563204101, 677.859377977997, 657.422439011544, 651.273666572831, 684.039786810207, 634.914035772548, 689.880744448479, 674.681654387352, 695.202991760774, 685.571396585454, 691.377873494618, 678.050502919618, 677.50240042972, 621.849149897856, 651.372588440517, 674.139570338813, 709.535919241542, 678.720071684757, 696.377833772105, 671.214174010775, 635.132147057172, 709.173668185935, 685.597718000872, 694.310490891256, 656.899182829805, 665.984535671361, 696.114748957077, 686.934594564464, 667.705359178472, 675.89308541192, 686.097440461683, 696.856543302173, 683.733200077697, 679.637461577837, 653.962804973812, 696.879954984514, 675.119551102764, 685.38602413321, 694.759037831074, 668.717297573613, 677.249119742482, 678.082277886065, 654.245266384755, 668.115522335399, 687.411420512973, 668.873629627508, 697.124567416931, 656.249786953526, 701.518058879984, 666.322953435268, 684.13878548981, 729.101425045625, 634.810160330816, 674.832507372522, 671.541248695847, 651.988270365401, 692.287990683843, 659.783018308627, 687.492063641361, 669.109665347224, 648.205690570234, 648.613468945061, 679.446857996758, 664.020919664289, 688.303855722239, 684.322961684147, 668.396951127802, 660.136236195363, 667.914674443453, 654.798737832069, 677.550838223142, 684.364631500801, 666.08733906441, 660.790302640023, 663.497995127151, 701.758944713481, 693.802883451731, 678.568380467335, 667.24829061815, 680.047543058811, 668.631830143945, 690.171447187585, 659.517890165091, 696.358032065609, 639.13627197779, 707.589889383764, 656.735961909785, 690.316025058316, 671.143586751617, 660.572725242295, 642.591709678985, 678.819869678042, 660.91066660618, 682.736169415491, 680.201461863154, 658.006345932321, 656.695912776826, 678.959754358393, 640.314742706878, 675.402445818809, 662.095603317162, 722.034007470545, 657.741576163779, 678.453528012352, 654.101292896019, 665.141871840545, 694.579474649667, 690.887204213443, 679.614568596342, 654.616869995621, 653.959287787353, 671.777877187526, 665.550363789156, 659.755021980268, 649.985193210941, 661.182461704925, 666.014782805513, 654.55001497051, 644.369095128903, 663.875353164148, 662.17623680284, 677.305010142534, 648.096914795222, 657.998466609378, 660.982349165559, 690.854129307841, 642.294549080835, 672.766981681498, 667.903496458644, 653.157724703802, 686.007414118979, 667.090941426984, 694.61413698738, 695.533599896515, 655.591646994728, 671.89560326153, 682.358455720167, 689.044925271704, 673.639250072156, 700.193286889352, 652.686280027087, 653.401487767181, 625.802342278198, 658.88399193172, 667.069304144422, 638.464928897132, 680.526098123881, 670.082832412233, 675.352135554975, 655.941720531609, 659.232744435022, 653.136887236448, 687.926602538679, 649.567967611645, 676.479178760784, 660.937759215158, 704.191961816654, 664.540364158148, 698.45148540666, 669.268461227085, 652.168602462492, 683.184658309403, 669.150621057917, 660.42412723702, 677.893675801729, 662.761146308638, 678.08175422057, 672.051764315203, 698.479478635671, 670.753113553733, 654.491013404718, 676.033209834376, 676.689077117144, 677.878894770497, 697.405331538646, 658.618393511584, 674.589205386889, 668.753921564197, 653.988339160492, 658.648755469402, 650.254871497456, 671.148259529937, 658.940912599201, 688.215758888866, 648.968288031128, 671.931821503896, 656.853175720941, 666.516342258758, 653.539277582937, 688.966695659804, 674.612029198575, 674.17375731217, 687.926548442319, 696.897082291934, 656.398320414092, 676.667916215062, 660.471465999348, 680.021908973315, 659.525586152943, 657.945664805505, 709.271573813227, 662.126340813752, 656.018777212088, 680.710586211452, 671.879705840555, 708.624958046637, 685.195293004663, 674.779762269798, 636.168079063919, 661.668798127761, 676.444293455103, 633.508006722709, 672.452949622663, 663.86286361488, 656.687431974283, 691.735485822361, 666.891197324349, 681.069961406866, 661.344418265535, 670.78728273747, 655.181236976649, 665.695063080257, 668.741409591114, 636.573546553413, 684.360719687129, 704.149372542628, 650.725333801344, 680.093892189473, 691.017677675185, 689.441030657061, 678.90830348338, 668.492642831125, 698.781141509803, 670.868410530605, 686.662015747537, 649.941125854663, 665.499834849424, 656.049661341935, 661.659730269431, 680.363780200848, 677.630083260843, 653.944063570723, 670.219017906377, 667.796919214544, 684.741336050708, 661.222075611293, 691.885905545264, 685.214803394796, 694.012308328564, 678.654244469125, 706.796146910493, 667.451495565371, 674.509721825569, 662.341753563152, 673.553843547068, 660.670711238312, 668.771115730493, 672.908126455714, 676.087934752799, 656.76933870104, 674.149422403298, 683.400671655282, 655.650460625085, 712.636089385989, 653.469919410553, 673.644327149366, 643.298618135069, 690.506828267256, 677.545133254543, 661.626000926109, 699.018700859987, 662.880894184941, 664.913598167306, 685.208800596926, 637.323510738593, 656.490187481997, 652.148589194969, 670.575871116564, 663.511546209388, 695.774401330178, 693.400063156681, 667.067088555177, 667.725509298446, 656.953882139171, 691.270710357206, 655.82625473962, 677.374261998701, 693.418236117136, 649.263165307274, 651.786141398924, 653.187598921697, 698.416214427837, 667.260931788163, 667.533518481462, 688.496894678838, 688.461223563241, 675.956205120723, 680.519096434173, 651.776045181828, 666.344483493081, 674.199750210551, 686.995762015656, 676.113798861011, 673.786449829553, 660.321236740808, 679.606857682702, 686.046558970167, 675.452323767859, 674.082289973867, 654.126948003978, 701.885289016026, 678.799441787896, 718.984565773499, 681.035492275411, 654.317083210232, 663.762836352927, 665.663970041712, 680.029279338695, 702.040685571254, 690.377042107616, 679.825136607503, 621.215463516486, 661.220414421949, 670.122205995968, 680.40264170781, 661.432830316402, 697.943713133789, 638.751047290844, 671.848141948538, 648.964166952558, 692.60732475361, 693.05136878421, 631.878653765523, 683.879793864274, 679.78800293558, 654.069316367762, 678.271553143511, 706.791972313468, 684.163613909663, 671.409948306026, 681.26074208778, 662.338611400047, 669.537272688758, 669.984964287367, 688.999298295188, 656.4546431138, 661.315581488251, 675.999664990564, 651.880500713697, 663.588397815698, 631.73347425421, 626.186523039209, 699.197886462223, 657.582255301337, 653.152160584776, 656.083591857099, 666.677600163225, 666.623713486961, 676.658105371183, 686.058230953706, 680.743230809559, 676.773670288191, 697.417784653302, 668.677374643942, 669.120829378875, 658.360459742659, 681.455134156526, 680.657384758111, 678.437471950765, 679.991084887351, 669.279661903006, 694.631230312467, 651.841037548064, 680.600957780127, 663.755200248354, 675.357229873296, 667.48912493137, 644.754378774168, 686.343559181029, 679.113734130243, 678.525349391621, 654.39829513684, 643.71129602963, 647.313969352095, 667.243179531542, 656.750161656622, 687.140312542252, 686.971477175339, 653.324971282039, 664.555833328815, 679.482292183545, 668.15004104013, 671.592316471241, 666.897463931025, 689.085790970952, 651.044156582247, 653.916188416436, 698.472892887708, 678.32022372093, 658.084614816039, 662.474670076703, 677.033974636259, 686.673338274091, 666.066468584843, 669.099739501298, 669.10899074718, 667.13820618512, 664.697249686898, 685.39986192664, 666.254094796267, 695.431581116441, 675.729128961238, 658.59667482311, 667.241518346847, 674.278258354923, 664.772375043352, 659.641120549068, 664.602658406017, 679.47668152843, 662.059642845522, 674.932890461454, 661.030859725147, 666.777220102112, 666.368281765924, 658.628975238753, 678.757556270256, 659.978325465022, 666.266606205824, 700.670754386101, 652.607107075385, 674.095657818257, 690.944397281728, 719.908410665476, 659.636992340325, 686.995552419044, 666.068495726797, 690.605027845225, 687.406067870164, 677.044996231665, 652.391656583668, 676.260275252638, 668.961217222223, 677.243301069724, 646.337769415019, 684.763262027199, 670.873004470984, 681.3719614449, 659.290324396811, 662.094400262306, 660.123726642453, 697.419839280425, 681.117762172844, 646.607612617052, 656.388360899631, 650.506587617171, 658.009761208799, 682.317190095283, 665.921605969537, 655.571731498862, 685.029921302912, 675.209310283897, 649.602753918665, 671.964759275025, 698.670255728415, 681.737624126386, 656.563395456862, 665.1302782858, 655.859656338831, 678.811637050695, 656.902196061765, 678.49166449933, 655.191708046678, 683.978345675152, 697.453651645586, 676.833445319036, 664.913363434538, 666.993254086751, 695.618922894762, 673.183386326454, 696.280310053282, 654.793451333528, 673.376031531549, 682.537646697208, 662.065894812669, 685.600628394941, 677.758601069928, 650.395883799998, 669.018262921513, 682.089167247157, 681.253216547261, 685.592464877154, 676.395057570265, 671.436550768295, 679.876882897721, 636.558080204397, 677.976449258898, 677.753695601768, 671.972779260408, 655.80563845892, 661.803761326349, 691.885223634344, 647.23867974784, 689.535526752784, 684.125852177377, 718.115488180543, 682.063527441735, 661.72414302475, 693.151481353303, 669.633064328955, 673.725456534242, 655.472764789425, 661.636275091764, 679.339074131178, 651.954957819724, 679.472696643331, 666.344807724517, 671.979370000335, 683.173950627696, 662.346473400787, 661.310896070216, 690.679292314964, 640.563115852579, 688.779134058957, 694.511396292329, 660.750777335443, 655.307361756026, 712.730513820009, 692.913201562451, 663.80981816875, 674.149676945229, 663.409628119636, 656.281837847956, 682.983849020092, 692.467556167153, 658.405035337482, 662.764028423385, 673.581982967978, 684.315525257056, 690.238720411632, 673.562839117346, 674.097380683472, 705.479523092996, 668.452148744099, 657.642945245443, 662.385526900585, 664.426356381339, 670.157708100721, 645.854067426972, 674.867995224308, 657.671452770128, 659.591885066005, 669.043629480154, 677.545439199562, 662.21237834946, 664.780774681806, 648.612259979152, 661.782602002968, 688.508041335493, 659.956592958584, 666.489883366934, 665.103553641455, 673.762336813432, 661.724450179168, 685.731797899468, 662.828243595534, 677.141540207107, 682.549588887802, 665.984497729723, 680.181857977413, 656.585346252869, 665.854607042301, 655.501969080285, 707.309763264076, 671.892116836062, 682.998018095308, 671.289245229819, 685.402934906706, 650.090084112753, 686.752187773166, 671.471948770465, 667.039933720731, 680.148723414992, 688.351649380915, 678.987284895993, 671.924752689926, 678.898170207873, 674.870222752388, 673.726247764604, 690.613137531171, 651.180867618796, 676.078103100233, 691.480052102741, 640.452482500926, 687.061188779059, 696.599805479009, 684.06541856166, 684.419110989737, 683.588442803489, 690.62316687693, 669.284508766577, 696.683162411064, 668.385977712162, 655.041860222657, 686.160562333027, 663.368459731535, 671.904355860936, 672.668980337746, 683.889765047352, 682.280350818952, 673.709657456324, 667.849862566138, 674.873506936549, 675.904992302044, 653.453591470198, 657.227528344163, 641.821925969195, 683.776719194405, 672.5843271923, 676.763166201187, 684.507545046766, 696.19418706015, 670.346423925883, 674.385390215193, 679.154807457661, 676.020989658654, 675.352819476781, 666.987078292559, 670.859712476417, 655.074695363502, 656.876228741051, 655.604365835517, 661.417577141731, 687.723841574941, 671.787529867472, 678.689596764339, 691.639023981091, 641.695538777047, 677.083135303678, 667.227115032108, 673.702790082601, 668.252035622429, 698.175685075881, 646.387023721207, 687.173216790763, 670.092534786264, 677.870077021443, 713.667517908444, 691.664622565468, 681.776086275827, 675.291196967524, 695.132141831414, 659.788535930283, 691.940716531352, 680.409673629672, 643.532613227153, 673.436780202295, 692.761686032745, 664.872612905044, 667.464222483488, 665.391970038696, 681.998297063247, 669.304462202938, 665.968423358523, 676.263328099052, 681.395557410604, 685.980102374915, 686.033328634476, 667.113007992531, 687.293273246559, 683.276119493183, 688.821972597883, 676.339582366945, 681.121255120607, 680.805156736594, 653.178741515206, 654.477940749032, 684.880931613993, 667.664150043345, 657.894809930251, 678.439532623452, 686.196615513845, 677.075498327004, 656.965736560989, 692.499324468747, 660.57133214064, 671.007255186385, 650.698883906697, 680.737201813296, 692.581044064102, 675.589389777182, 671.292284170912, 674.056570354237, 668.378312264021, 682.090127779381, 645.052292092915, 684.717127608437, 681.451693183405, 678.676457473418, 641.487574300382, 689.881045392357, 687.006534676487, 644.602796292762, 676.808952760452, 681.410994757464, 657.996227484615, 661.509447225723, 669.173329983818, 657.19242498369, 672.396449377551, 664.497942394978, 677.102601482536, 694.536800340051, 713.516209722273, 655.203929628345, 698.722016585277, 641.5186328079, 690.567345838166, 678.834927905261, 622.811269826288, 639.021051538502, 689.08056065426, 662.189350778594, 680.021039954265, 701.494327172417, 644.437679491204, 650.793337354192, 652.275457360131, 665.279679496143, 674.128414224253, 646.647945400454, 690.109451024989, 686.256384720188, 671.252134702703, 694.853261893195, 680.19294106117, 696.882351371935, 667.37679998983, 663.619692020442, 666.493314333534, 709.129397862737, 660.932629779116, 710.787124676445, 682.873644370424, 674.469145616499, 663.144181636566, 644.050454917879, 665.419599950303, 683.755679329992, 675.693193627959, 639.947316964954, 667.575860225514, 646.686402528004, 647.76427779984, 682.80629097187, 695.572809938831, 651.586195865799, 686.192565591674, 692.751119194348, 660.964253758685, 668.90324975301, 649.034047456392, 660.235274195365, 656.440876332893, 670.561130780455, 670.313176745139, 669.2380201405, 660.296355341745, 683.19097135504, 672.272803400771, 658.618961881961, 678.986038721195, 682.804695291421, 695.709356961643, 634.554229918727, 681.36111582166, 707.915498907892, 671.049256117931, 658.757379783606, 672.131223986823, 711.019558550127, 710.324755415732, 656.102175695656, 659.870178625108, 672.078160198166, 679.927011413633, 678.758192648009, 661.427227378956, 671.281449576346, 671.866121293255, 681.510010549542, 670.379018266995, 694.457858224724, 673.279018934069, 670.231999626595, 676.612250750414, 645.065516391945, 690.055308123787, 664.177686598019, 684.412653086739, 674.492767274356, 661.503984460714, 674.688650833172, 682.429118836117, 677.373638903576, 683.152553299764, 680.204213189332, 666.740167125573, 674.576001296314, 679.40450521656, 676.409658835274, 701.959168968371, 686.924385409373, 669.620495864242, 680.85437418739, 700.696608106792, 666.119962991437, 680.214335825569, 677.422333318895, 634.633666317375, 698.098488327502, 658.755546700034, 638.644783226486, 659.078690834631, 674.721392314626, 676.126285122627, 650.852303986659, 661.260112185016, 630.418976821389, 673.222076293856, 692.758426864611, 661.203613059656, 658.278416775341, 682.570621542126, 651.120665124112, 692.644604208828, 688.834919116964, 672.869491880318, 665.125492782524, 693.217126015465, 672.139266786236, 680.737185789703, 710.139575506847, 664.820235577399, 673.107986717259, 667.376345413685, 656.017095562109, 663.263956643206, 691.977937659654, 679.30832373891, 666.010987342664, 683.960463663885, 675.990635237083, 699.095292418469, 671.723313011718, 682.762847600066, 667.886529604842, 671.25468190929, 663.792337635117, 675.168340120137, 700.867358238391, 705.412530377984, 666.847780886892, 658.627724711579, 662.906048086947, 713.142864140408, 694.064824531754, 689.814789768988, 688.379924723259, 679.879552274266, 683.2343051535, 703.047616035768, 662.519765416752, 663.747292017022, 661.737923404805, 671.285204832726, 668.966798966919, 671.9165458517, 675.5605074523, 643.730605318473, 660.326254942315, 716.418882815381, 645.817791468351, 694.400342896232, 680.129903922086, 678.224468100302, 670.338471465197, 650.023981587127, 687.999187216422, 674.680339455727, 675.455663668263, 677.442760068939, 685.502479138868, 672.762265588334, 676.931853572402, 681.410598957334, 668.568866499818, 682.113238987493, 665.575884537685, 675.251553416531, 671.620959649124, 649.36718736696, 668.797842284146, 664.04092526643, 689.481134838911, 675.03586877873, 672.831296920332, 662.428585883723, 690.762273980192, 663.074377260526, 697.55831245866, 670.726950305444, 684.059353490264, 667.944829513781, 668.20228117166, 700.970341371384, 685.368001917522, 683.722568726373, 688.929373570064, 698.707833181046, 679.134109616799, 661.847218623712, 675.294487025565, 670.220407185734, 675.261481589557, 689.746170167607, 620.727975072539, 689.634751664777, 683.484013626785, 656.99687879313, 659.688141430754, 687.339665524426, 698.62622273083, 664.272185226577, 660.461025105708, 682.891268720452, 670.515226266004, 643.994946451601, 688.681082854508, 697.352937049796, 663.799512461455, 695.725271404074, 665.686183002937, 671.867490048878, 647.596223342942, 665.137746045929, 675.767428610589, 635.441016088715, 671.698257724211, 699.351052432494, 654.33150191787, 666.576269777362, 675.314352688597, 673.122429654258, 641.787528040228, 675.401225799248, 641.996498418431, 625.401701104331, 652.900337806838, 686.724288105666, 664.511386262916, 680.422731117877, 640.381057912617, 655.796573081928, 667.24524521236, 684.080657854, 654.075820843367, 669.706299382542, 685.124816077152, 669.181667745839, 664.908018206051, 668.117952393608, 663.588171195344, 660.532005325559, 657.547709596277, 664.187147572497, 642.930252004796, 670.195690475701, 661.414521385015, 680.95760508417, 691.890915224989, 645.887847335188, 678.16620036694, 686.100874710338, 694.475644074295, 669.6660831288, 640.151300528222, 680.675473005906, 674.805022586395, 673.924459320824, 685.543928634968, 652.100560500666, 676.813574818538, 677.73923889443, 675.72579780728, 671.581906230401, 675.590215843691, 702.057784623167, 657.881376040782, 662.33104174526, 648.341243383512, 654.126642004704, 666.898845582885, 695.1780288498, 671.46945652767, 690.283097013728, 671.136722150441, 713.798474924627, 688.769653172604, 698.011103818524, 687.971747553969, 689.494033706992, 665.346108131953, 651.379427171285, 661.99247781786, 649.732125601, 649.328926472039, 651.449456893379, 663.90957649727, 647.54860624517, 662.456168193195, 682.044780381079, 664.198289223227, 651.846227095191, 671.679474823214, 672.12337924573, 636.32334255181, 680.130959391812, 654.382318335885, 664.732813500951, 686.374571245003, 679.315087759976, 650.158388911842, 692.386775100608, 691.675995095912, 648.981520863327, 679.412285990548, 685.261704000456, 666.116467430287, 644.213614995716, 681.058767855311, 679.417985333573, 674.010864854999, 697.401279738554, 665.180047956921, 694.037052986136, 660.400268027433, 669.397231885575, 679.073949718363, 664.754419353227, 684.968882635351, 662.849114435835, 643.226551098803, 655.879383502154, 650.573227540596, 670.324519294855, 642.100691123013, 682.963144942515, 660.835013881612, 671.92691430182, 662.742983814786, 684.842333524197, 664.369451432244, 672.820174395985, 662.191130175334, 663.222407986539, 657.695023698397, 683.538288443935, 671.913578936789, 674.109173531659, 667.114582452058, 663.411164976337, 672.064577773948, 669.981514445666, 716.062909804947, 685.046582686172, 655.666741498564, 640.135843027602, 665.798236646242, 684.712926231758, 691.132780782684, 675.163311773778, 649.612788349635, 695.762670490235, 676.66370013723, 654.895436463715, 679.181836546546, 672.433129635185, 656.958448063339, 674.471378073993, 643.787541405757, 655.308734462914, 672.378554531456, 666.771237419391, 662.223189976877, 676.416312697294, 674.764163071113, 665.178652764648, 669.799071515331, 680.697444253507, 697.880771009886, 693.023291875818, 675.719465998171, 660.062638495903, 677.07589879913, 663.390914655437, 664.219505551696, 692.679191406341, 639.899717193078, 674.37584063214, 660.83871177235, 669.816350199861, 679.352400268085, 687.611225567574, 630.139388509948, 668.977576882893, 669.336377294589, 698.173612825026, 622.037275636454, 658.649049507771, 635.179587249139, 695.142777398704, 666.174927283937, 641.050775581234, 652.254919420263, 681.664530720539, 681.508959363575, 672.819384766861, 700.802698227557, 669.282142487567, 665.874964764992, 656.975162601944, 661.499013183358, 665.790179981246, 650.821984858454, 633.280875856598, 656.996487243444, 639.554650796204, 678.029266973834, 670.337107095031, 650.91024964224, 659.738135527238, 656.46543143403, 690.420634049252, 645.517979211786, 690.160272183814, 717.121473234392, 645.690669331978, 663.159043945856, 663.062361198222, 691.339035155126, 669.480808407159, 675.067119069046, 658.189703083164, 693.568839793651, 672.211742665424, 694.744357287152, 685.221313058684, 671.323012317599, 683.962191169845, 695.77917822346, 652.877514552382, 689.036866085186, 677.010512038188, 657.743149081376, 674.894245754185, 677.071773885931, 687.18570957942, 683.237040756623, 678.906394937345, 676.579538372145, 680.632799973676, 670.3025675681, 654.661512917237, 645.588624261624, 667.173882914712, 706.696282807879, 620.6614832243, 695.104289323246, 666.250161273821, 681.784665403999, 671.792887434983, 644.885469411502, 679.778562806425, 660.346086650334, 669.794794303996, 658.860443298772, 696.901805439547, 673.201055342385, 662.991674302728, 654.154665094375, 654.339666433346, 694.681330729812, 650.219582395237, 668.666314551822, 673.760118901148, 711.927434423892, 648.688200784258, 694.696417697401, 665.856771197553, 663.768791639606, 653.488487934289, 675.148280663805, 654.158416797831, 669.554709370388, 668.381827161687, 684.707667329807, 676.319841281669, 676.143537490421, 646.394276439663, 667.422143431871, 668.035118143635, 676.915234524614, 692.785037306455, 697.975541586846, 661.793608792144, 647.415397532581, 655.554906545707, 670.223466674007, 663.341150380023, 704.983580452415, 681.396322026046, 698.523881739875, 640.926379440179, 638.503517798561, 685.977103989994, 699.867304032676, 689.45865436911, 684.567810478911, 692.625958252824, 659.227466941329, 675.820479193623, 649.820290257601, 661.886545300432, 670.203305259437, 665.03144909843, 688.907000684008, 674.115773670095, 672.607158673281, 651.357542296507, 666.851808558784, 670.485947348802, 679.190627736258, 677.157561870768, 654.413349941635, 643.104279082455, 705.855096317027, 676.931466382653, 669.975195445087, 678.654238227829, 671.075001551336, 678.378292483956, 646.391857999141, 643.419904819901, 667.372879131598, 685.384732730973, 697.108809826788, 691.825235728928, 684.075612177172, 661.732721287249, 711.044787014799, 677.73768858812, 693.982928065965, 662.410227790904, 658.291631604366, 692.37495815228, 686.674391991318, 680.636294645464, 670.642743326836, 662.218097862939, 664.889651160727, 661.756664719103, 672.533148188241, 678.439277416706, 701.342052648666, 665.520115867896, 674.156656891434, 693.329129074354, 654.230861028211, 711.346579157669, 661.434250151689, 698.007520940577, 661.138358502951, 671.558008437314, 659.080655218003, 652.4597051944, 681.900748245462, 683.508610356934, 673.982186730651, 710.229314789736, 675.014922859181, 673.537702213266, 692.158001476438, 674.808696310036, 674.613622093768, 698.292323058279, 660.134425433823, 665.776790463687, 667.653287513851, 651.064906768322, 670.767533700813, 657.716963603125, 690.762604568638, 697.567418664716, 673.785173102756, 663.411025258147, 684.894669481838, 663.928544279917, 700.49703128495, 657.022327433012, 657.480782856878, 663.402520492939, 646.612476870746, 645.029097605683, 667.34715585266, 681.509655132464, 664.761169104469, 660.083142749484, 701.753487687061, 685.184533408724, 686.289381638381, 677.612630737438, 649.927646977582, 673.804858748909, 683.598142466052, 666.366854786594, 700.181648378582, 679.35897912234, 652.102667109966, 679.245648290257, 659.271103582962, 674.830438270811, 667.959481505657, 657.034449364433, 668.124748402774, 689.663608628476, 670.242335464658, 664.136842745874, 685.953605434323, 654.385080531169, 669.139693660159, 706.444089773335, 678.756924827242, 686.305162951503, 666.442246866607, 661.916694281287, 648.145327902896, 654.677456059019, 661.451036900158, 672.558435640513, 689.092037129865, 670.224046887356, 671.133764676885, 689.223607853744, 639.887459892656, 685.798636591698, 700.73937956904, 716.063629674046, 675.207852461119, 668.560215420493, 658.446236632148, 657.505044934673, 653.88488802983, 662.80815677541, 680.449719181517, 677.595344177926, 680.273537177019, 681.956865265265, 689.815302629509, 638.738693127096, 695.109538962592, 679.24740501784, 689.305082469846, 665.146864444373, 681.668300111367, 674.065199004785, 674.921812848746, 700.560721803375, 652.512915975455, 670.280889923453, 651.669885711894, 665.60114272026, 656.923297273922, 663.27042226671, 675.014602310804, 650.313839745989, 690.646837598244, 675.442864149517, 656.21584662602, 661.26793831127, 681.937274877765, 671.633126800638, 687.617265523556, 677.529423768073, 662.123354852286, 672.044188675164, 683.997735676558, 704.974120667253, 680.359633344804, 672.792410439474, 688.221197925285, 671.536849778038, 674.455746486, 679.825733089011, 664.320404205255, 705.261596365393, 648.045638765366, 680.371352217678, 687.116130844807, 675.463573882051, 671.401721340146, 670.283637806469, 677.309389911463, 665.144334627352, 656.674837814687, 676.311048272549, 669.268023970432, 649.042557691348, 656.693456384633, 693.257571447033, 673.426961766388, 647.855577313598, 660.915740366628, 667.415520032015, 651.3009456549, 643.506175304073, 681.478909948872, 705.935728116021, 633.563213573328, 652.588318042185, 651.579276808203, 664.355942656556, 641.499785642116, 669.046291862392, 679.812356660117, 664.036104330112, 663.292439042221, 658.039019892788, 674.668692154436, 672.272935419346, 655.480630777147, 684.620397411159, 647.580333310567, 624.290024867384, 686.134196519318, 667.942673161463, 664.25342732818, 682.544998005134, 675.280330033339, 736.488633192864, 663.179433352926, 677.361374950347, 661.572572609545, 624.071978960387, 664.798325845658, 642.17883737379, 675.122731603808, 659.307928960386, 658.766038755286, 666.588827467894, 671.806530080251, 668.526081585953, 687.262315353706, 627.603546900208, 691.81146062737, 682.780923249805, 694.822116925627, 665.079371118328, 637.833709560151, 638.454929072067, 688.654544283839, 685.354117952062, 678.990728851726, 675.600454871879, 661.0276279143, 702.554775896918, 668.474699840798, 671.354881996881, 692.650626523839],[525.409843928832, 522.705175126266, 523.069969658612, 525.969731166359, 525.705125819102, 522.974292604307, 524.352403168858, 520.232030222858, 525.883614064308, 531.20399074204, 522.730991393039, 525.693543132969, 519.788378296871, 516.761487103011, 519.920095005169, 520.762891964498, 524.316099473509, 519.481815602035, 521.833602390857, 521.202514500524, 519.253607286895, 522.635466063198, 524.658114737865, 517.448300883501, 521.875401964042, 524.308740686011, 522.382281703761, 528.182737927379, 521.199500928961, 526.216113317251, 525.177954584591, 525.132790394058, 518.628187675165, 519.763991320151, 522.26511411438, 524.289856553368, 523.791367836997, 523.622036142516, 520.355922469712, 524.315063433097, 520.314079632462, 523.684245768553, 526.522714725929, 523.252693679762, 518.802168020795, 522.058054077195, 522.271773190184, 526.654837915502, 523.977188021084, 521.796344642549, 525.667406523848, 518.882003629882, 523.441889589876, 526.975706052051, 526.982204280647, 523.324765179432, 523.589003384601, 526.295577257216, 523.265428165687, 522.253984155771, 523.269239462137, 524.489928540833, 525.469668587796, 522.139840640628, 522.372199392097, 520.018473839805, 519.580885921732, 523.688090222419, 521.406818303927, 520.485759084651, 530.646833475955, 521.550575088824, 518.152563387016, 524.061530562747, 526.557163505782, 524.363177614594, 527.064713582289, 528.782104439292, 517.700227457382, 520.043882621003, 522.233212098947, 524.15830839925, 521.594865542817, 520.168367344339, 524.590488840791, 525.111162452272, 523.239580777571, 527.062316552162, 525.45196823001, 523.617454252126, 525.971651561508, 525.704962787043, 522.627869840888, 522.745772550434, 521.20861723922, 522.659974001065, 524.687982703452, 523.997002918151, 518.943157058876, 517.576444986826, 523.013727819239, 525.864867491886, 528.144430668822, 524.722542006156, 525.58085983242, 522.943211188038, 519.676653997604, 521.058557367706, 523.161390355835, 523.634309527396, 525.063517759881, 523.387240804711, 524.18633580276, 524.316722226674, 520.664053079399, 521.501489218282, 525.258707611581, 525.358071067206, 523.71658068869, 529.595960235889, 516.50282229264, 525.455679928525, 519.863241397961, 523.509570984533, 522.156222023953, 527.723126531663, 518.847275679836, 524.540650869066, 524.720863808044, 524.119188801748, 522.526496535185, 520.414558730623, 523.607629978222, 523.130365886236, 524.237773527198, 527.628710631648, 522.370439493131, 521.130915657862, 522.464726033299, 523.696524210526, 520.270375989232, 524.642066102638, 523.599704339768, 521.359663961146, 524.270324802127, 521.759264243542, 522.053864936189, 523.534335321187, 527.702231091038, 528.223128790829, 522.158570386877, 520.674346365474, 524.96799872737, 521.113488081, 518.327783211474, 525.873820374976, 521.386968599941, 528.957325780251, 522.915931551237, 524.039719281563, 523.675956140326, 519.878147116298, 524.595670513416, 524.076789256528, 521.626275908018, 524.442877324325, 521.73484863914, 524.565597889782, 521.788818419632, 520.171092792609, 521.572974296477, 519.733625889166, 527.234006201909, 521.941988779095, 519.819814560193, 519.175232218069, 519.716191281584, 525.356742834968, 524.550732222823, 516.946774537704, 520.161081670011, 527.015916721055, 523.554633839892, 521.293762407171, 522.370992983312, 525.670761737568, 522.836682404672, 527.05620415995, 524.279530540115, 519.690998420646, 524.95697822805, 518.11709073219, 523.150027439426, 528.405190415548, 520.951363532202, 517.461612301728, 520.465080563998, 521.267081747591, 522.745260767152, 520.159339483761, 526.654631059128, 528.018046753719, 523.57980366898, 522.119007161082, 518.876296358205, 521.960450825346, 524.551897641212, 523.404704994643, 525.392104055348, 521.221598988455, 521.628744214607, 519.436232554142, 515.236231278568, 524.048692631148, 525.356767364323, 523.554179993211, 530.010682476055, 525.965112650855, 523.060046442795, 521.691693234257, 522.567206653306, 524.68102372756, 524.936281293449, 520.352682057928, 525.180570429636, 521.998289850594, 520.905912976315, 525.837136649858, 517.665729997489, 519.151412181606, 518.305589532009, 526.572838277003, 527.016869851886, 529.165086530715, 522.812212867655, 520.554601759727, 521.835323713787, 523.885165599942, 526.639559222719, 521.693058830089, 519.01350383292, 524.555986565969, 522.151599414133, 521.50461954822, 517.886887289786, 521.024086840777, 526.519304057813, 525.210016986358, 518.731822691993, 526.113455508996, 524.846692151122, 524.735526048502, 523.781331299239, 520.495322582982, 529.47020722479, 521.144282981011, 517.016586068596, 525.401262439814, 523.296115824017, 525.684110511279, 520.205650112148, 523.943921188366, 521.150129105772, 525.460217476297, 522.325934301665, 522.143315158825, 523.087347439519, 523.666563527919, 516.183509064301, 525.516827359773, 523.669917856802, 516.869592203994, 527.331333203733, 525.090397216768, 519.241337919333, 527.592434248189, 518.905618576597, 523.401334409697, 523.891283516061, 525.818439412271, 517.998015871063, 522.48461299899, 525.825243033759, 520.680758358635, 521.452346398222, 523.107085837591, 522.569449579239, 528.502136074619, 533.178535039155, 529.242201047256, 527.590005695821, 522.817366843112, 525.419319396222, 527.594754846037, 521.396533756974, 525.652114419172, 522.319363315716, 524.991877562835, 523.830666786312, 524.350195440664, 526.123767116066, 527.555486481151, 525.866568300682, 522.238147519347, 526.783038487914, 529.2721543594, 522.423755961887, 519.180942851375, 515.960035397334, 526.161901305124, 524.432287670722, 521.011688398894, 516.62654669716, 514.191586834303, 517.202753726764, 521.17692729051, 527.203750734595, 520.663663064447, 521.885468194228, 524.521384714423, 524.660738738145, 520.83209634563, 520.886400658771, 517.784041678483, 521.909895644625, 525.246263954511, 522.146753763477, 526.001481310368, 519.754006791758, 521.958275658072, 522.190609165741, 518.180573760415, 521.04194102746, 525.290585004821, 528.259198282718, 518.503540710601, 524.714305143586, 522.791085659494, 524.151726392319, 524.107239280113, 518.517224882482, 519.074125093655, 523.808497181955, 523.815351010954, 518.882882273931, 523.259386017014, 523.347243005514, 522.58267932964, 516.073731366871, 523.053199579809, 520.65729016014, 524.505443606403, 523.522820643771, 525.164788656791, 519.24509801339, 524.659667590444, 529.442993242941, 520.06745663733, 526.984801352016, 521.249588829205, 517.711806763093, 524.831400537786, 525.725914101632, 517.199440261531, 527.099248982729, 522.974472744484, 528.390727315981, 521.3859161314, 518.851604546541, 527.756187430601, 526.823462966513, 530.169911307207, 523.634074945307, 523.679487120564, 528.292704106312, 524.547553438327, 526.011727927999, 523.526930551489, 521.492726476652, 524.651665005817, 522.614886181947, 520.154860859766, 523.189793200831, 520.175918380611, 517.103251040426, 513.845081450087, 521.36973019516, 522.88260933916, 525.978683196377, 522.720500948811, 521.374895195699, 526.817550521685, 522.751149429082, 524.110135507914, 528.954796409866, 524.80165180046, 522.933556913774, 521.494003959569, 521.126885531488, 527.084133747668, 527.45508058787, 522.276580042436, 520.837950940486, 524.631055600556, 523.117225838069, 524.718373372713, 519.992656155625, 525.665853477099, 522.041193553391, 518.239475492841, 521.205129504099, 525.967464553491, 524.163953700669, 520.782387138036, 521.93264769842, 526.044907188557, 525.072170430028, 524.943994496518, 523.554193353978, 525.992735050984, 527.061756378444, 524.434705350129, 522.045624126902, 521.391291240682, 525.645411114029, 522.095899311911, 528.400538548102, 520.051965775622, 524.919409013948, 526.57588312083, 522.627253421353, 517.856876364411, 522.010896481965, 523.442168092508, 526.869497907382, 521.597297032238, 524.061858172454, 530.312418982988, 521.775281146522, 519.793788473618, 527.631777140119, 519.628129719979, 518.265156174572, 525.998954730551, 518.226616318209, 518.301325046984, 519.494778953209, 520.673524969601, 525.898045789618, 523.213630430994, 529.757958606319, 524.277068591517, 526.319024166567, 524.105956610279, 522.898705857089, 525.550451318987, 524.582736548655, 521.172926844284, 517.907683990552, 522.69242485942, 525.915364122024, 520.162333165707, 521.197381924499, 525.627582146796, 523.334345458211, 527.90179499704, 522.925350123295, 527.562281984826, 522.997447587401, 518.723763924709, 524.408760519794, 521.653986643984, 524.290662719409, 522.134779569444, 525.114227627836, 520.352379238622, 523.57428869611, 521.88596899068, 525.470841526003, 525.939411485174, 517.408477455836, 526.439773991497, 523.051848110928, 523.879728546501, 523.816979296407, 524.808849995082, 518.743567805838, 521.302513410089, 520.415767031831, 522.182511113081, 520.420037187121, 524.520205638675, 525.255462017686, 518.421086806103, 522.606553929694, 522.29864001962, 522.909991104427, 529.366872165627, 524.332148573738, 518.359897289924, 525.100589311245, 523.606744987127, 526.550068306447, 524.336024396385, 524.58672829411, 526.652995609792, 521.525420898176, 520.493525438719, 523.429761613996, 521.397629817267, 517.910593044546, 514.797783722853, 521.832712905383, 524.504143327094, 524.060900835419, 522.827263681983, 522.132572863816, 525.86579013853, 526.652382584831, 524.925718937667, 526.687352173754, 523.385044319857, 522.140183700831, 526.450982655824, 517.036858056033, 525.2103042365, 527.469895206376, 521.004035903874, 523.730629668021, 528.0676390399, 524.813601408092, 519.447775485054, 523.358593103619, 526.824836193626, 527.80021526928, 523.153564702659, 523.22036695064, 528.563048016695, 524.731151267852, 524.137259224971, 525.108459168991, 525.128240353388, 520.363767785612, 526.684104258826, 525.168589065855, 521.872135694562, 524.730739238907, 518.577199046546, 522.851138975265, 523.691198229865, 520.346784698301, 521.502302030613, 520.179976801908, 519.17736244223, 525.49829718811, 517.427627358727, 526.380259866445, 521.465180801441, 522.953244257253, 520.652167580414, 527.479779990281, 524.225592017607, 525.664982078253, 520.308591035074, 523.699649065372, 522.999306577128, 521.353498673541, 525.435297882211, 519.351923530699, 524.678368249572, 522.515145040745, 524.946746632367, 523.566168727811, 518.801004794529, 522.092640127082, 520.970506600471, 516.985090694372, 529.899738916569, 515.007492211638, 520.144508065343, 522.302036611664, 526.54438517395, 519.265334446334, 521.8106745974, 521.176009863534, 519.645603177275, 524.745735806946, 518.882982748151, 528.102671445485, 521.203222979717, 516.933924974651, 526.692694429781, 525.693285094864, 520.642726858619, 522.80723915926, 524.689311743616, 525.972068136121, 522.765436388777, 521.219046321254, 524.420852354716, 523.999660217135, 527.100245096604, 520.263882421472, 527.081016945996, 524.334208174569, 519.891046101672, 523.029804374079, 520.378752344322, 517.923283260127, 521.486001464825, 520.144990381318, 518.185773434522, 518.31930798368, 525.212463084474, 526.695688112236, 517.35981098193, 526.48303512023, 522.989055633737, 522.263905096283, 525.586182447345, 521.620548755124, 526.774778828975, 521.655487357115, 524.387988116335, 526.077884663421, 524.089410349391, 527.389920008023, 523.328178879096, 528.325524349993, 522.888475204042, 523.572281687497, 525.868361153247, 521.453773439387, 523.101636891333, 520.70715173887, 516.985194324492, 520.302721781423, 525.051585353688, 525.198937787072, 520.79846452784, 521.373621163876, 519.357119671253, 519.86872854496, 525.360867302902, 524.937970150771, 518.782589446639, 520.584922965932, 523.628301178053, 525.123390109633, 527.235095734904, 524.252285948131, 518.60099222857, 520.920624134235, 522.170939079466, 522.441037068844, 522.690477709121, 519.465640417984, 519.371538819298, 519.05021512697, 526.898858369967, 520.693651431841, 522.737334157829, 518.224899618392, 520.066721569571, 523.774136843633, 518.803995315497, 516.469195961823, 524.886723237879, 525.95010340031, 527.638726166914, 526.487467153212, 521.232900429078, 522.006158332581, 518.981581269418, 528.673128827216, 516.763990974134, 521.426225020035, 526.653187511954, 521.453354739108, 525.516523413819, 523.973817416542, 521.349633943889, 523.279385556913, 525.666172803431, 523.407943142659, 520.076119813339, 523.492771489007, 522.79397008212, 522.252206835799, 524.933514413532, 517.562594878091, 523.839013426176, 526.148644105313, 522.189031791428, 521.82356670184, 517.912744453049, 527.885696019037, 525.382855125376, 527.217758228814, 521.269017989088, 521.839007789676, 522.423120421579, 521.29711701671, 523.617179020801, 525.912888930486, 522.720907110763, 521.942117576899, 520.40015054366, 523.639432284556, 523.371542574777, 520.152010561993, 523.748834749472, 525.18746232588, 520.166510968292, 520.155995264713, 517.804349286895, 526.285748124419, 521.611875687383, 522.441081195339, 522.849348000534, 528.030805398674, 522.570577556878, 523.678072150047, 522.318995343092, 522.055543764453, 529.186621361078, 521.833919705222, 519.792658406559, 531.660095899902, 525.447976073191, 526.924938729265, 524.109937829029, 514.803867595508, 522.338227325154, 527.619948716595, 520.194769760491, 522.632972723696, 521.61423674678, 523.345068744558, 519.407942280862, 522.826569249541, 525.08963556074, 520.650373400098, 519.392465797097, 522.836906700809, 521.764748283054, 523.213281877869, 523.137654426548, 521.785267896381, 527.323797593154, 524.59852677618, 522.628982161099, 520.622767722527, 526.643481749003, 524.314811422779, 525.001374286938, 521.357478142408, 519.104150321091, 521.348176266837, 521.283661740553, 523.665848752041, 525.256253602339, 519.901890105529, 523.93180875934, 523.441785770802, 520.648951230549, 517.995601346226, 520.173104055461, 521.471196330039, 524.642843208213, 518.421566742545, 525.029147766724, 521.703735860409, 521.323369956027, 522.991041224608, 524.305069667661, 528.94580822088, 525.426372813066, 521.562375670023, 522.482873866764, 525.029981958993, 523.166574733045, 521.905295847627, 518.398880100908, 522.7157784133, 519.696081301138, 524.098629357002, 524.619718486276, 523.676255687229, 524.7237460982, 523.863784625104, 519.485029935452, 527.994548762185, 528.301174121962, 520.495037883086, 521.608489718231, 527.755222031011, 523.347246496718, 527.224998752321, 520.422223098532, 520.525984915666, 528.307188098284, 521.863429413206, 521.540917550409, 525.526378902646, 519.777985528445, 524.96416760502, 525.939401389628, 518.416873906511, 518.79754898427, 523.793297352518, 518.366958708772, 522.321895568822, 523.586716191948, 522.434569909482, 522.062960341047, 520.45438138653, 522.158760683389, 525.272068931961, 522.134034694025, 521.144237228718, 525.540119267279, 530.22847227057, 520.486602887473, 522.695556298634, 526.947210804531, 523.013641252111, 523.748063881462, 520.429640910908, 526.92007456113, 521.866065026811, 527.92964085886, 525.2751009791, 525.746236781607, 518.548165598987, 524.416126886829, 526.038694762604, 521.683874293636, 525.092693424556, 521.04452008468, 525.009243143972, 520.865039725941, 523.258602975352, 523.8192742375, 525.388107899371, 523.292849252191, 523.737900171141, 526.152995225087, 522.58661238407, 522.936134182588, 524.975616048712, 524.015827558957, 525.695252323169, 525.582765726433, 525.96430974992, 521.455868799856, 517.520503853795, 525.276123513449, 519.889692682198, 521.661369724043, 523.69148858151, 525.397353634793, 526.20550377977, 521.781164339174, 520.380727704979, 519.767035037905, 522.172777811101, 523.580168909413, 525.01521125306, 523.767341108934, 528.038553494052, 522.806789541066, 519.786231198791, 524.788151621494, 525.954484614864, 522.337006479358, 522.377375260244, 522.67387538124, 523.028017631836, 524.953482828603, 524.626513485164, 523.340521505131, 520.235405757874, 523.374294999728, 527.493802694322, 523.970350424187, 524.978174616665, 518.832177683394, 524.168307745926, 521.380664289764, 531.448021797201, 524.970903564531, 520.588971483353, 522.837210660306, 520.400001582267, 522.163239972107, 522.216989747239, 522.159333175697, 522.40135617075, 525.110098931092, 521.323075746956, 523.756220055483, 525.385234403653, 521.4843792317, 519.680574558639, 520.225745610132, 525.721777849512, 522.565010856389, 522.022658918532, 521.974830399279, 521.047059409429, 523.52594737996, 524.135068570595, 526.000632933917, 520.754800626403, 521.713808414538, 523.539231318595, 522.666221822961, 525.755663510111, 515.545339188897, 519.054678909626, 523.770895231203, 521.356049415475, 520.867080773611, 525.920761795734, 525.597032418796, 526.413878991438, 521.912291602172, 523.443953356195, 518.354571797563, 521.627412291936, 522.153080670683, 519.162866031374, 514.966566064402, 526.453733002568, 522.915722144046, 525.963502026959, 521.962149070645, 525.62685765518, 521.373245031298, 520.661599721829, 530.410355434538, 521.152939829065, 518.029050259057, 526.840391923461, 523.642219421753, 528.831416165973, 520.928798042873, 520.688302221022, 525.040324118707, 524.857747843153, 526.283319324295, 522.88217252376, 524.733512687749, 524.158884058003, 517.024847554768, 518.835097266188, 528.453679520182, 519.938484606875, 521.537651606937, 522.426234838535, 518.374503726548, 519.546270616474, 520.60586837794, 522.369004765193, 528.432228722756, 517.873797296979, 518.787624446918, 524.677131134024, 524.300685969063, 523.613289263773, 517.147544743059, 527.895553556903, 521.383213184229, 521.919811179865, 526.092701787195, 519.347034633131, 524.22375016625, 521.396691388479, 523.706255959848, 521.931908576504, 521.263364795896, 518.641929160876, 521.235504700076, 525.938849499312, 521.158386404359, 515.621782486336, 525.423822544839, 523.47927053996, 524.224890454552, 524.905043743378, 524.184029277971, 521.831903994, 525.446413301382, 524.725170982303, 519.269761384699, 524.274347308886, 520.143796769232, 520.342033120932, 521.502165383587, 530.255665135331, 523.912320210039, 523.926202361072, 525.584183815593, 526.739209127799, 522.803090590297, 520.634707010409, 520.581359255885, 522.26593728247, 526.831739487059, 522.301168574231, 521.905876343534, 523.395865439311, 524.489625693708, 522.991949150009, 522.844924670146, 518.458484582218, 522.341145842542, 519.870804172604, 519.227853376756, 518.841200742254, 521.527825707373, 519.529256204861, 529.323480641867, 518.658187511259, 520.216616553575, 524.002668883703, 522.035927874808, 522.30518666289, 522.334352886428, 518.407929347336, 523.082350603556, 515.567523533988, 522.538958332621, 522.828534401227, 519.20491730145, 522.839045496836, 519.111509997291, 521.14652225869, 523.938955133283, 524.313822108068, 520.338491234003, 522.923936683115, 528.763125727185, 518.875690084232, 526.617845300673, 518.66800870918, 522.298203013031, 524.002407516097, 521.565394573165, 526.508835575283, 523.62766634833, 522.560948267823, 518.001569716727, 521.93062344446, 527.028238244558, 525.632364573424, 522.186984832043, 517.691290487475, 524.418388878457, 525.341389546453, 522.369932059117, 522.458117721402, 525.485959267263, 522.725307478387, 526.456156074649, 521.496502275702, 520.276242366406, 523.435575722285, 524.813490144437, 527.20251839292, 518.516895445855, 520.646166171748, 527.368859283934, 526.346828235555, 520.691408314606, 519.395896266121, 525.565270714008, 523.778689871115, 524.250913273887, 526.195424283311, 520.951238235731, 523.360075455469, 518.241800131039, 516.952895200979, 518.306413461622, 519.627278182159, 519.997164271115, 523.493229829086, 516.139436433273, 517.889801684637, 520.371901943483, 527.595548665854, 527.835482639899, 520.768454571629, 527.508239030827, 525.431690639281, 521.040180731612, 518.409978153542, 523.497408402279, 524.204014765477, 522.183312720077, 523.589356204973, 523.908326409458, 523.44457453415, 521.707634841657, 525.994610004063, 519.634957974571, 515.334404511091, 525.549030915728, 524.84211537593, 518.683612653784, 519.01266806497, 521.291527257664, 528.017344032717, 521.101372412237, 528.312672141714, 515.372024842179, 523.58676948118, 521.624812513588, 523.699928084073, 523.237016678818, 522.039581729274, 523.108100082824, 522.713650738191, 519.958613172887, 522.208850408761, 520.63285881871, 526.20155622048, 522.884138720007, 520.728924760513, 517.598301365352, 525.413247559293, 522.803004676796, 523.72711076209, 518.432317570345, 520.974642633886, 520.852190481652, 524.13253790109, 527.354965754528, 523.641881798658, 520.484083782435, 522.293722197691, 525.698482099261, 524.619165258872, 520.668784357324, 520.602364387237, 526.81968571733, 524.200561706968, 517.081906727235, 524.958666954605, 528.367107762826, 523.396589599452, 523.85634540323, 524.896751220054, 521.110977281795, 519.490204994899, 527.014348080264, 526.531428746918, 520.340093869499, 523.169874166097, 517.482307302032, 520.59743220175, 520.08236520582, 526.0651113492, 528.482281776475, 523.123957264562, 519.88438365714, 523.76165359298, 520.73998679218, 522.281549215424, 521.429117491566, 521.299224923913, 526.701992153582, 518.234602370321, 530.336476293559, 524.991973991865, 525.635440614953, 522.470603317881, 522.595381873763, 524.670395144367, 522.983884590841, 519.557823215358, 522.305346963842, 522.906286087575, 518.853194060738, 527.566140812693, 526.794677924681, 520.299450822242, 522.574166673196, 521.872197054683, 523.24695697929, 524.185713279186, 522.909055090503, 523.130601786578, 524.370832382473, 525.720210962337, 521.750882232774, 526.017056023423, 521.031399564576, 521.469361333583, 526.99083673406, 520.140883134684, 521.124161429116, 523.740187378945, 521.761174022514, 523.409521867691, 526.254870035194, 521.844331831527, 525.209079419394, 523.482533486697, 521.045473527322, 527.293266300479, 524.67357800772, 516.414600716993, 523.712667602271, 519.001045371919, 517.325549745765, 521.505189615898, 522.122701676364, 521.033242360124, 524.512377840626, 521.414005154499, 525.821246558861, 526.778821685952, 522.613691317267, 522.994544249894, 523.495849264665, 523.143154562566, 528.37027586037, 520.547234737233, 515.840736329025, 523.405531044519, 525.959296231144, 521.490884588798, 523.886210955023, 523.785177796494, 523.923272037067, 522.880459247715, 527.677035984057, 526.562889365273, 521.648280696533, 517.814273646687, 525.594959879057, 524.201124905036, 520.162841350182, 527.298238183644, 524.442681880602, 523.372941204666, 527.607977138983, 516.272671085721, 521.666978380344, 520.992943085994, 522.208904509524, 518.193936563354, 524.582637253187, 524.654374909626, 517.874449969511, 525.694895946929, 521.778835219099, 521.337333426625, 524.075242557565, 523.342727321359, 524.20525037417, 523.502047276403, 525.367543701691, 526.37335783136, 528.390995914706, 525.779408851702, 523.049329904306, 522.426725726051, 523.015310401703, 523.737113908171, 525.128934996406, 518.951494086307, 523.799785046769, 524.958254370548, 515.421722390587, 517.709357162612, 516.671181845637, 522.744201314176, 522.328102382972, 524.375417811363, 529.764372988199, 525.834482638546, 520.848709346243, 526.40767443846, 524.1617284227, 521.970193702844, 521.165271675964, 524.303604836846, 519.65564352218, 525.510718238527, 525.905316609704, 523.494424247947, 521.392024777306, 524.565039260571, 525.629751993518, 525.499333626109, 527.538870961799, 521.372277352443, 523.5086259789, 522.756054047457, 522.441848260103, 531.769590991195, 520.445741861814, 520.008235221288, 523.743066074321, 522.667906600693, 525.357650139474, 523.701362852787, 525.261048305006, 520.194775715098, 518.40002580101, 527.897445008508, 524.689351620937, 520.456486651253, 533.746440650148, 520.72743198861, 521.812753656545, 517.100260058716, 528.727648953229, 518.166266527618, 526.293437920865, 524.236678342039, 524.423285600283, 526.873471333599, 519.198215113948, 525.499037772073, 521.377803565472, 518.443221561474, 521.665291975723, 525.565016085101, 526.774091004057, 523.920582515595, 523.815748622793, 523.422314428849, 525.826262676922, 523.19807329876, 516.965378477927, 519.80318231232, 521.002417367447, 522.111970026607, 523.816178508225, 521.536822608723, 524.361168010692, 522.759494120593, 523.289097044808, 526.140471133554, 521.976361379631, 523.152778165016, 517.979278970105, 520.905513946943, 524.292122692981, 524.804160815768, 525.253926900459, 526.114875599464, 526.941298857875, 528.04807618363, 522.843123510647, 527.148649446181, 527.099844745107, 525.420779808496, 524.138390191051, 522.598564012915, 518.879673222642, 526.72987743573, 523.568411916904, 522.239636649337, 525.538964046216, 520.240997947824, 524.698845998254, 526.802912148216, 522.931153109911, 520.7512845543, 521.311983214531, 526.147364115049, 522.292471285327, 529.03205153473, 527.344139694438, 521.951659584911, 521.157081515999, 528.965748823377, 528.217199599474, 529.241307613644, 523.309356755309, 525.773546954129, 526.275683487474, 528.107685193262, 518.923278769937, 523.00935598985, 518.355649887859, 523.687036343507, 526.579707259219, 523.763669607, 523.849943396461, 520.77994046477, 522.405657651911, 524.02567637341, 524.606292519617, 527.128418774821, 523.404135445021, 526.311505291532, 523.783585254109, 528.098921291131, 521.410892187166, 524.57598612886, 520.534148986103, 523.420610571451, 521.739469284686, 524.882387516481, 523.53110778199, 521.086772055849, 521.941191407689, 521.069566588621, 523.481397954498, 523.890987103879, 524.095704985246, 525.560395599002, 526.958970251245, 523.288518221747, 523.170369755215, 529.389673799997, 525.276861167475, 521.26458591498, 522.131631637639, 520.553777992551, 516.688273320093, 518.191308963306, 523.993884123695, 520.775264168318, 528.805129450953, 522.963503425543, 524.157153614873, 525.371359781745, 521.829422454994, 522.501733818636, 526.541026309107, 521.935406674747, 524.786472048571, 520.643861971015, 522.047637589842, 515.142988585788, 523.423672795358, 519.685575606559, 523.246025140254, 519.844037002145, 516.945350788697, 520.780090631112, 526.027613952445, 522.446762396764, 527.329290362706, 523.401774717153, 523.49105692261, 526.627007369142, 526.989803385084, 524.369049002683, 521.825355355129, 516.998694376055, 526.617868866857, 522.833879553608, 528.45182102614, 526.563670560297, 520.678243892301, 530.030796159103, 520.670197972004, 526.561359740311, 516.968565204358, 523.531307515147, 521.662176733209, 520.453275436153, 523.162859528302, 523.537661199579, 526.555656137134, 526.81268044874, 526.964431790092, 524.070487765545, 521.161505420404, 527.85447199523, 520.428623281667, 525.271507032664, 525.092694474786, 525.763710814564, 523.654942871619, 525.192932694694, 518.930023847564, 524.886624069688, 520.820746101091, 518.569507416662, 521.808636496998, 519.882896355609, 519.731394161977, 521.820132820865, 520.908109897281, 521.883705067826, 526.195867508461, 524.106594140577, 525.20840956354, 525.78699712617, 520.381274560149, 526.895623851192, 520.260473280506, 525.706543229471, 520.931540796502, 522.744688893491, 524.770042015167, 523.335737004207, 519.77185429026, 522.631746284895, 521.067269917962, 522.050393309222, 524.20962586035, 519.558928735693, 527.393361099456, 523.283136387009, 521.388215777126, 519.422830136685, 525.515138670253, 526.506635476129, 527.028371159994, 522.405021832594, 521.618979899571, 524.07243626933, 520.014557192015, 525.133171812057, 523.318703608634, 524.872076456003, 526.319392626457, 525.661471996065, 526.917636374023, 523.145723792138, 520.235959179466, 523.749072964802, 526.750102681684, 521.909263686056, 520.426441305986, 524.423611804836, 526.268104781695, 527.049681343867, 525.4729363136, 524.016176249391, 525.560391111717, 521.650572345556, 525.246653148553, 521.136715330424, 518.261279761349, 520.841730015354, 520.713658681157, 520.346891778874, 522.478352941644, 522.112931851679, 520.601966647737, 521.96858372142, 522.937840498973, 527.687181831934, 525.902407379963, 520.733155950789, 525.314494652761, 523.20461573607, 526.438055299668, 519.352036699036, 519.227552252357, 524.083574162376, 528.072429131557, 523.846516253562, 525.120858757611, 522.273300562395, 521.212873699231, 519.581224843103, 528.064087088765, 522.935485310077, 522.052991443492, 527.584557572366, 523.587818873375, 528.904974576094, 522.189521870278, 517.917521271907, 527.727160900941, 519.536038156152, 519.220071762561, 520.820050036439, 524.351138165163, 522.046231187946, 524.275288467515, 524.955645010539, 517.623818334664, 520.859328805051, 520.675380311952, 520.451736255595, 524.274957364, 525.657463460588, 522.004303867462, 525.433320465332, 523.664069808377, 523.879894768308, 522.781236253925, 524.481517418451, 526.934486780555, 527.55478930859, 527.543063233443, 524.033557818427, 528.023846681851, 517.386447227783, 535.3816136662, 521.494156571051, 520.254040755028, 521.550362810976, 519.667048372965, 521.467867772665, 526.169122851304, 522.251090908068, 528.667663366415, 522.486236424723, 527.274647178622, 518.198744119858, 522.543860450789, 523.576732061882, 525.484845504214, 523.026682227388, 523.16082431984, 523.404778774684, 524.381880561486, 521.739942260978, 519.933975133035, 518.293527459019, 525.240509869646, 522.930091346505, 522.303214937079, 518.81532890584, 522.705313456816, 521.081705608334, 518.030234428955, 523.197725552019, 518.147925941436, 525.166701557963, 522.066147330425, 525.204285036171, 519.374964037226, 523.411129815935, 518.496161072018, 527.26468509685, 524.174120621114, 523.945945168869, 522.517500290666, 524.400618985423, 527.786446552962, 525.843785368533, 522.806822107013, 527.129993179804, 524.631087309441, 522.107032914683, 523.427163386349, 525.779007753523, 518.430160782046, 520.045679032748, 530.845641340758, 527.180587472987, 517.580159020663, 523.055785721204, 517.353866009747, 525.524873021331, 518.617743685877, 522.387126033887, 520.043314907175, 519.893402346963, 523.63668372588, 522.929479716211, 518.753657702633, 518.154739418505, 526.218003041655, 523.969401417726, 522.570749461892, 524.453202529883, 525.756705616005, 519.734183164992, 524.703622187668, 527.695540558651, 520.347306952927, 530.634445193709, 520.944936948235, 522.119468832032, 516.839177082575, 526.271415930449, 526.049825880598, 522.588196080383, 517.888910307555, 522.472610250536, 524.965154327301, 523.646265956346, 527.876825743709, 524.315981858556, 521.337128561796, 520.075858003948, 528.160224422768, 524.342004168499, 525.92219955424, 527.687458752834, 522.48279542962, 521.586770132881, 525.197200319518, 522.001169145605, 521.636352804161, 519.979499165625, 527.778892403902, 520.136576042346, 522.843224366136, 525.027449775145, 525.505905253161, 521.481011015372, 522.027484664627, 529.30358145197, 523.224850759387, 521.902720880382, 518.220613069374, 525.109661563275, 523.157641403082, 524.090749310372, 523.667293336347, 522.937226313329, 522.812388992023, 523.72351781576, 520.708644252019, 525.144108342598, 525.536300044046, 516.796639244178, 522.135296201955, 521.034248385665, 525.057808912414, 526.237614648652, 522.990957262596, 522.885317964881, 524.666265577954, 517.682664351886, 527.98825001513, 522.212002505105, 519.440110243215, 520.578024851579, 528.381560995453, 523.693527426767, 523.446824238007, 520.34761736921, 522.507680181455, 523.802772394797, 522.437952398169, 524.588622732252, 527.62271333664, 530.561577761233, 516.253056210995, 523.604401382867, 525.213585511933, 520.850197553892, 524.751597638308, 527.166360841401, 522.956326937513, 523.028715875509, 525.169114714946, 525.367782780423, 524.095306545549, 527.70963490696, 518.754788271484, 521.065391100045, 525.047274352738, 521.716645179935, 525.976018766449, 518.206987520593, 523.94227415592, 523.63882094573, 521.278975322112, 523.117611181769, 521.984324889581, 521.826550810222, 524.959891837219, 526.379095436817, 519.236309130041, 527.071597080728, 518.568049523041, 514.395892506197, 518.857752924551, 526.75567357638, 524.297564965333, 520.345304643477, 520.768418068124, 521.523373184095, 521.769617829867, 525.194617299256, 527.015063953216, 521.175215122694, 519.684367762969, 523.079382297413, 521.994034597402, 522.385430645646, 522.228475659041, 525.44886692235, 524.329099583209, 528.351631659035, 520.318768140128, 523.657456216344, 523.61970509349, 522.211816090851, 523.764427034025, 524.576230793522, 527.647085393634, 521.274422848619, 524.415106773538, 524.409634201022, 520.873546021281, 527.866494852192, 518.19917493778, 517.049208194005, 521.322537869946, 518.977064613308, 523.809736027304, 517.992783175598, 524.935727766015, 527.596592120921, 516.1497704994, 525.247498506412, 521.288709254748, 522.875823656459, 525.643061785617, 522.65134720334, 527.020378661912, 523.997116318326, 515.411921684408, 522.374660929771, 519.51497566264, 525.204457367681, 521.786401481267, 527.082932499354, 524.40605700957, 516.755094291002, 523.425046549161, 526.707048394106, 517.600596570097, 520.381762288093, 527.504431843983, 523.378367790644, 522.914504903771, 525.532550847281, 521.660892547851, 521.284932582984, 523.432261163364, 522.641557846372, 522.929893080975, 520.161670136231, 523.39383213799, 528.563781846475, 523.710706505305, 520.801465872148, 522.446076400648, 523.8701281843, 520.28022687824, 526.722700916543, 526.418837674156, 522.771230227823, 528.504635773095, 520.080954389853, 524.520431714198, 519.26127824046, 517.366563850246, 523.486235334958, 521.512066995331, 521.28272687665, 521.324616241093, 520.471054710084, 525.596287550449, 526.002455167216, 524.845896820593, 521.617379297788, 524.124334445877, 524.105314992503, 527.891219102089, 525.179582314073, 524.866658633271, 526.196597111151, 519.351025262058, 523.017041166989, 524.838185938267, 526.80596038926, 529.517540630415, 517.293338752189, 521.96479459637, 519.348074715289, 522.991534733465, 524.198319338061, 525.831489412795, 522.070236893946, 521.901701522775, 516.891870742325, 518.981161353663, 520.761626859863, 519.223012281182, 520.40371952408, 521.794419951646, 515.43307722707, 525.296432464764, 521.980252332549, 526.668383650914, 524.653360688012, 527.263977319715, 528.717895594228, 520.588201714749, 527.145733879831, 524.975887778074, 523.048761338529, 518.510802685441, 518.479923015401, 520.539076392462, 517.314675473728, 518.60282737249, 524.159621430417, 520.123482737433, 526.591572942928, 525.021703224126, 529.881250467527, 522.00635404125, 521.741348060123, 520.476014827402, 522.465831486185, 519.766834142737, 524.430338094604, 517.587850897138, 519.963818401387, 523.360977203515, 522.411037767609, 519.170204078673, 524.918053077008, 530.066064403648, 528.352981848753, 524.600003712616, 520.673490953337, 521.016299995056, 526.24136951588, 524.882919165927, 526.504884967591, 519.592831973615, 522.492917081876, 525.391028933869, 520.578393763388, 522.371360426947, 523.706864561481, 518.101758671883, 523.636207147239, 525.049767543455, 526.384225632641, 522.201327432653, 524.077731517418, 516.218818187535, 521.49390960032, 523.529109946607, 518.920205744908, 522.009928032223, 524.723353329589, 521.858460280202, 523.813240496569, 521.96496777882, 521.084820060634, 525.852606009856, 526.823604349131, 520.348146464599, 519.621982736647, 526.037032879221, 523.323761924484, 523.870746022353, 522.713181616537, 523.05018935914, 528.863777938513, 521.896510626731, 523.218699285882, 521.992326742188, 522.080507559673, 517.725492951468, 520.056124724639, 523.94050587783, 518.09515980492, 519.609238532933, 527.053349220035, 517.571440749822, 522.18832309463, 527.390143481899, 521.360826333681, 524.195070365036, 525.838643652925, 521.383455341007, 521.596489334502, 520.358773677339, 523.389530888455, 521.06572351148, 526.473875676675, 523.462983159413, 525.712742084128, 531.18428458309, 521.932420463104, 521.92955271742, 523.675813398637, 523.859911354578, 518.017669971249, 520.651168693733, 516.443388871641, 523.359454895783, 517.959772425086, 524.064990055295, 522.969022717595, 522.198760626907, 523.93204956751, 521.679959678191, 526.168621941473, 522.556348442846, 523.987277961773, 521.225146702172, 521.840586842029, 527.801842163354, 525.272203446494, 520.709051792012, 524.312455942056, 528.696219831152, 522.016863622103, 515.957171988492, 525.018671389099, 522.737134757389, 517.570207391758, 522.095550761444, 526.212658969149, 525.475851132062, 526.163286548411, 527.580941423371, 523.45649116989, 524.570440998631, 525.336256673564, 522.967576338227, 524.973684041344, 526.499917015493, 529.068118659883, 525.267439061347, 524.185570368846, 520.835229687424, 520.657014063644, 525.569751620485, 527.03997427923, 524.540976317649, 521.038820620073, 524.934906478651, 525.536379255462, 524.940501476757, 520.725023461993, 523.603335656436, 526.040366823934, 520.77136147796, 525.056426989775, 518.24813481602, 521.948620590047, 524.30191095716, 520.561953567036, 522.46614920947, 519.082663855412, 521.064831350161, 524.241486565935, 523.192093567098, 521.857060995475, 522.729793190059, 524.150087836719, 517.823904957767, 526.632462658144, 521.664612109218, 526.710051418799, 520.414971263006, 520.089420370796, 524.605983527854, 529.543470444181, 522.584011915389, 524.945287197085, 520.231205855998, 520.607078141604, 525.857964351788, 521.335136962794, 522.039821935856, 527.884373419418, 523.879866218124, 523.296220863219, 527.33705395838, 522.730922697498, 527.495187714224, 520.332920712695, 523.527989361888, 522.674622409381, 518.971116776347, 524.546707802044, 522.573744815159, 520.401552163625, 523.765040902755, 526.05469614943, 527.062930378102, 523.983990650609, 521.72883435988, 521.202995994349, 519.627383363202, 520.306392319669, 522.964582302197, 519.635544113784, 517.033027359232, 528.565774713887, 520.308728145215, 527.901372540153, 524.35240770499, 518.469236953823, 522.583112787215, 528.050448859423, 521.577966267706, 525.627606959926, 517.750379659087, 520.906914046127, 527.968587569198, 528.255504407657, 520.437551321588, 522.855534218116, 521.834427072552, 523.259609714214, 523.536227969376, 516.920805834369, 521.998906791375, 519.462487593317, 521.480222716289, 527.423385170259, 519.887571235599, 527.422780236479, 522.733332237247, 517.777268978611, 519.818074314679, 520.197364222014, 521.961355061565, 518.815122117162, 524.001950267625, 520.1437564513, 526.633857309766, 525.19340804191, 523.208948284581, 520.913368208176, 523.089854870964, 523.547457465035, 523.177829092154, 524.350691882061, 524.08381675513, 524.105884763758, 519.448613277739, 520.207364784378, 524.180088198083, 524.820052644076, 521.929243575848, 523.927493731617, 520.919302811055, 524.377252158504, 521.386548392905, 524.283064326747, 523.040829018008, 527.690336462555, 527.71027158736, 523.282449339713, 521.734695816924, 521.515554397912, 521.886463502459, 529.104703093365, 525.666861353644, 521.393592476096, 527.099541904847, 522.875497802178, 523.461945507513, 522.303673688198, 523.74971701507, 523.176555467035, 519.181545204367, 526.210564642535, 518.50205167259, 524.352876919734, 524.65480260413, 517.348100417441, 517.579551920154, 524.215386938163, 526.028074900623, 519.0581317342, 525.864712973901, 523.182783823681, 527.783253128158, 525.009519324613, 519.428533166311, 518.368510372623, 519.011232082796, 519.510620704198, 523.315122967323, 524.683580085271, 523.018978364752, 520.657122693786, 521.974301096001, 517.507232244989, 520.854688517365, 517.677560424346, 526.140146938223, 521.296977527519, 529.05498407262, 521.152706588294, 524.091700471974, 523.572619011124, 522.577421014308, 521.643441598648, 523.300074470524, 522.171434161876, 523.311933218195, 524.640404202747, 523.503690411961, 520.344884604182, 523.381641890447, 525.668770163193, 522.026439968121, 524.598042337993, 521.188362528563, 518.588261116523, 524.99565492353, 526.427130984353, 522.519419042016, 528.155867215202, 521.432927993897, 524.375979378005, 515.629649074925, 522.408223472245, 522.35893212951, 516.856810453599, 524.74682948606, 520.671935934203, 528.543295729644, 517.421345405781, 520.248692286705, 524.119504486989, 524.837742035251, 525.875008513958, 521.995737801952, 521.863663603464, 527.052868488781, 525.063169464253, 522.515422849495, 516.616939672749, 523.155890807976, 522.171031120239, 522.668806131688, 522.204609177947, 523.540428621666, 523.819349323821, 521.05022352828, 523.407760558573, 522.118849374043, 522.959118881239, 519.62575034622, 524.472809992365, 523.314391247763, 521.278585694528, 520.819894101605, 524.1977295206, 521.557519081353, 519.064163140049, 519.528424374855, 520.232984189224, 526.548680359018, 522.855593011491, 523.710008962378, 522.580256999488, 527.545409184011, 524.119114165496, 524.932178925864, 523.48002634962, 523.859102056608, 521.959024357704, 522.718661028397, 520.459160886976, 524.261725060582, 516.599035680539, 522.612290912514, 526.433542739075, 522.492985878976, 524.545566496404, 515.88480089681, 523.372093169411, 520.618922725589, 520.552992078179, 528.130866695994, 524.015663456839, 518.975628622425, 525.12812581299, 519.475704220996, 523.558975605808, 521.918596716667, 522.44381170108, 521.914092011513, 519.989319764376, 519.679631789755, 525.204358901558, 523.958123363547, 524.54950625035, 528.469728904443, 523.540112154577, 524.848643600247, 522.488852941574, 526.215941178092, 527.314550101373, 519.96936389442, 527.204616522144, 525.354707426261, 522.868166306499, 523.147818107221, 527.480593752755, 524.71643822516, 522.137438528676, 524.791853089141, 524.595324796773, 519.066592330019, 521.7828011096, 526.240929003175, 525.627511620574, 525.218599045498, 524.605576693975, 522.844685633924, 530.999152389721, 524.006075794482, 519.701551618775, 523.506055278509, 523.682837852108, 515.675636090456, 525.001027184261, 525.636639935486, 520.316089814988, 525.207316406048, 525.138984042586, 528.628576216791, 516.892119360118, 523.360667310666, 521.464859410782, 524.305850243564, 520.884228881546, 518.729440927668, 517.823661516132, 521.06242304327, 522.579274462079, 521.62752790015, 526.436218404905, 518.454899941806, 524.241118524866, 524.462005490735, 523.164464161144, 527.367297035347, 521.017472253986, 524.012225028675, 526.495915728481, 525.949706955151, 518.586969306658, 525.124572625816, 518.925331080954, 519.967807770889, 526.223876034365, 526.897679400643, 523.350158191412, 523.427324213019, 520.802530334347, 524.270453713407, 522.024729067428, 526.345983178115, 527.263566669376, 519.570847658036, 515.925363304265, 525.373317910474, 520.949986289588, 525.298209925193, 527.898937733333, 513.687334714925, 523.642345079154, 521.346152718112, 530.247588360656, 528.823116180601, 525.029182367717, 522.384073150117, 523.018212216996, 517.088746155488, 523.755774863049, 523.728196958044, 520.127430234583, 528.314156268149, 522.267964439938, 522.240353769991, 523.373960276729, 525.198401193402, 519.489534356316, 517.185902415285, 521.303403131139, 523.540149453214, 526.361805906026, 520.003168657119, 524.697241392182, 524.938559286659, 527.189347186723, 521.730218816115, 519.014239665378, 518.349791702232, 525.934936760575, 521.652445074533, 520.171981415159, 527.520036776197, 528.046539086839, 524.591851688525, 519.407039345815, 523.421137990583, 523.878021253054, 522.952513298449, 527.234090818096, 526.747589739027, 522.134294340923, 524.576347551412, 521.393624992819, 522.013609197117, 521.911960396408, 530.151528746474, 519.04194545726, 523.646732590349, 524.100575225403, 521.149154387318, 522.434835125007, 522.200583368215, 521.083393945684, 523.760829866638, 525.233357274405, 523.130930231206, 521.00570400805, 524.715691281369, 520.664192280757, 519.531176689146, 528.433415198532, 530.182359090416, 524.757189557416, 518.796267589757, 524.220495116395, 524.913780247635, 523.564611179751, 518.934105648785, 529.627612863021, 518.042208630867, 524.703326318245, 521.045790380959, 525.623168834432, 519.274553057034, 521.003791900209, 530.334203001754, 524.386521457652, 521.762336213238, 521.005291909006, 523.184142860991, 525.262197133256, 522.23666764085, 519.453005817728, 523.575010388151, 518.927745164708, 526.533534039792, 529.795694066769, 523.100575261832, 526.74940108455, 521.48077908288, 522.293618931819, 525.315563947938, 521.88213618366, 525.764853549752, 526.466843196374, 518.773195363226, 524.206085302041, 525.614750511987, 521.87826764794, 519.689701524797, 524.403711640733, 518.368053227079, 524.55753895059, 516.007063454702, 520.318392077267, 521.337863573779, 514.701836518737, 525.761089516024, 521.734896862637, 521.68368136644, 517.648096020978, 519.590258884418, 524.803531240041, 521.039116034645, 518.36757654438, 523.88251602102, 520.690428835114, 522.938142483997, 522.883172589089, 526.961415147954, 523.704905621014, 522.868922677901, 522.868146385494, 519.47931747895, 525.978493254515, 523.981273868093, 523.534121862953, 519.673452055018, 521.62899511701, 520.051030144407, 525.3919814781, 520.648927675004, 525.020413083029, 523.389096165543, 528.344405480825, 518.267751208947, 522.212655900084, 524.566882549913, 518.834253858831, 522.146052017856, 525.96411135104, 522.777933155358, 523.763140952012, 522.089570215363, 529.013551407797, 526.243373698397, 525.911618210023, 521.346584316025, 519.125761263337, 524.16398296228, 529.778461907797, 520.276874555053, 526.720373586584, 527.919071047848, 523.64399385976, 523.611815461026, 525.275607124254, 527.044972249064, 517.256328784299, 526.514295401896, 525.104789133201, 527.130744655909, 521.803593409069, 528.12460397201, 521.947505911563, 521.574908559444, 520.24301606333, 522.911360792612, 521.780334808029, 523.404055625303, 523.203210051354, 520.841783896949, 526.227454294899, 531.013425097194, 523.503129942746, 529.73533325135, 524.752077141921, 524.741765966827, 517.465787176363, 520.239858631209, 522.270166523995, 530.363625154418, 524.717314320615, 525.192022210255, 523.563064904936, 523.253899592471, 525.435957179866, 524.83756825739, 520.841679784743, 524.986459360829, 519.667517794626, 521.769805686938, 524.946919488975, 519.745957769286, 523.047162545968, 521.683817457816, 523.149221791839, 522.744283308031, 526.761673067588, 524.11149748361, 527.032045330057, 520.311322749381, 527.934138490273, 524.409259470528, 522.014322199911, 517.273431885263, 519.465151902821, 525.565882014574, 522.443842541931, 524.862385118217, 527.349959058443, 524.220433864629, 527.467729576598, 521.58027087609, 522.732324303327, 523.507922086626, 529.423408743048, 528.427309366342, 521.495928539071, 519.579119287578, 520.371195560548, 519.31139993907, 525.432547679261, 522.782003597013, 529.910633612299, 525.322365772361, 517.715049990523, 521.545801290528, 518.583064914926, 522.394525885102, 524.77408233498, 520.633741423739, 522.825939364174, 521.905329711772, 519.922859917237, 522.554166004504, 517.051474901878, 523.61347441972, 521.197595580299, 524.604153694856, 518.697898045932, 520.278863938518, 520.942474597548, 522.494355194941, 524.27754156535, 524.268535606481, 526.643157458263, 521.622385573972, 517.521061609554, 522.173979745275, 521.399155364157, 519.608206880501, 515.465855308983, 521.968623400325, 524.011457137566, 524.870520903277, 523.843889971361, 521.540240797748, 522.351575579858, 521.207493858207, 520.663949205902, 524.659367994094, 526.33315840878, 523.812133586439, 518.425974547048, 523.265883231865, 528.025490992206, 527.760794470411, 526.061234845996, 526.495630341351, 521.712524661228, 524.644659034191, 522.713411062602, 519.365458147665, 525.963532891717, 517.709370159107, 527.898182247445, 524.576989316653, 523.573234655465, 519.639908757778, 519.22205115125, 519.845245439981, 527.352474990126, 524.197779699841, 524.850542189915, 519.865207536347, 520.163029625034, 516.893179856555, 528.166786782331, 522.04191884073, 528.188840578588, 526.960652957728, 517.688671675313, 522.401359839462, 524.068961249698, 527.840932100393, 521.552967518773, 523.948285888538, 524.948683229832, 528.172469149902, 521.722931071342, 528.069590400686, 522.624131763523, 521.420693733522, 524.189820203874, 527.129256357333, 521.14212443789, 522.148119451607, 520.68361085958, 517.007924582779, 521.133607157029, 526.464895369686, 522.180955664369, 521.687730154358, 524.140753623999, 523.095862744172, 515.859757038014, 526.385537675181, 527.233584434043, 527.05217787634, 525.904658342693, 519.035727952719, 525.266069324268, 523.32214567295, 523.03043522698, 522.482920458652, 521.804497375102, 523.659288440808, 518.502517881959, 518.677887057142, 527.419079297161, 525.162322185501, 519.251216630062, 523.83558989875, 522.065843047413, 518.523179472909, 525.186947019846, 521.698329505921, 527.870000647048, 524.341854961904, 528.22441939583, 521.000556870823, 521.113136854954, 519.416918581454, 525.170024687385, 520.541495087622, 525.190180050382, 524.833654106217, 528.513613905792, 518.677858917025, 520.277991542374, 517.151801734807, 524.205170516011, 517.262154155677, 522.528110690737, 520.258249744669, 521.714864820441, 521.110175953902, 521.738774659046, 518.959100849733, 523.865755438999, 525.749804240944, 526.991007059399, 522.192900017246, 521.901288576353, 523.125922104373, 521.4661844801, 524.421283394411, 525.339000071771, 515.52496090735, 523.335185533569, 524.148320393214, 524.716407233709, 518.515162828911, 521.574558085453, 531.602129960618, 525.771059028633, 523.485821731667, 522.645076501372, 523.60908399728, 518.94237967545, 526.444670528885, 524.100735275929, 523.82853646065, 520.545178498413, 523.770780584022, 521.999715485644, 525.443205918927, 524.255081988639, 523.231142510759, 527.847239395985, 525.925444975815, 527.147719942984, 520.073926359277, 518.047970733779, 528.454828759634, 524.423255232022, 524.746908379419, 524.068779385141, 521.498803925854, 520.93586839919, 526.796475249059, 519.968896986839, 522.202993944206, 521.550104179642, 523.3360248827, 526.234079857029, 519.855259065427, 527.338946151604, 524.297766509649, 517.278688726243, 521.255272002409, 526.848567625024, 523.484689881239, 526.302687618771, 521.978258855102, 527.895621886829, 517.113373882466, 522.20502498146, 521.487535309087, 529.627835201784, 524.561914892332, 522.184287707239, 524.137598449075, 525.655267301179, 517.78956719085, 521.848073713707, 521.801114752528, 525.216199613383, 523.008108460841, 524.09948535055, 526.542160180811, 518.293245837241, 524.852283626538, 523.037010424998, 520.611764266148, 521.203933101881, 521.514891915925, 523.455048941408, 520.131308671746, 526.116088953812, 517.552098319027, 523.324322954488, 525.666088404821, 525.794323033655, 517.925184311308, 524.211659100283, 523.736926307788, 522.219105336589, 526.621630800574, 520.491521010086, 525.76053638958, 520.38190876326, 523.212193997598, 522.555745134567, 527.219833856374, 520.313816649012, 526.264577300156, 519.159445041668, 516.245615259861, 522.967405902859, 519.13240267896, 525.24270329661, 525.33564834626, 519.44855602414, 528.057394723454, 525.298602958453, 525.846991819073, 531.868633417958, 528.058771830585, 520.4970261081, 523.982858505205, 523.269905628939, 525.187854571559, 524.094648484782, 521.046525019084, 524.019372971396, 525.348667024102, 526.883106348204, 520.201967378692, 522.582428170396, 519.635130885164, 524.717433948183, 523.302641459698, 526.497547695869, 517.921613704278, 528.36400801299, 526.542955076355, 524.180699827183, 524.748242996387, 525.670092490058, 522.359065233356, 518.566447461654, 523.040712876488, 515.703430121806, 526.245203733386, 522.554602760814, 527.388178608999, 525.093561341695, 518.12625106453, 521.604464074167, 519.091360904445, 521.529941543881, 523.731566015417, 525.189799069931, 526.22393485583, 522.627007119876, 519.989646367101, 523.863601762747, 525.756580589777, 522.894179843003, 520.020587772396, 518.544670666172, 520.313720772425, 520.262968589694, 523.169402753068, 523.092020176497, 518.801254662851, 527.511473903972, 523.062056032161, 522.63074609963, 521.254875001129, 527.20931988489, 525.858429997875, 520.012294056609, 520.585797843744, 521.630526059647, 523.30015048257, 523.338008407753, 519.852720205914, 519.345961973089, 521.442710872593, 526.102532623356, 524.695703903802, 524.059062365965, 523.178718224548, 520.096448941439, 521.959072239552, 523.321133329631, 523.466277816358, 521.460458758394, 521.277412083965, 524.034175116174, 523.546734408893, 521.471875701711, 521.447865959675, 530.901000102817, 527.446408237061, 526.216905569307, 522.936988958189, 520.503132423106, 525.420283109055, 527.382905040194, 523.627417036574, 523.383937289273, 521.248690949094, 523.060551607834, 519.610680523819, 529.428885907758, 525.92655499701, 519.625537155069, 525.933752306264, 520.596883983646, 526.804173279864, 525.028783946262, 519.297438877919, 521.832135102438, 527.126207428527, 524.331213033184, 521.958965312012, 527.339232701856, 519.677517609626, 519.588918104704, 524.978822222178, 525.621601080802, 520.176173666939, 522.60230998104, 517.521128623613, 519.642799523144, 523.539884973414, 520.168407662979, 520.733982779532, 527.192218160327, 522.818577608531, 526.386743449056, 524.64339370484, 523.39858829152, 525.581604948765, 521.122253518154, 519.726218255584, 522.147492168345, 521.046468297809, 523.839787595133, 520.934538691994, 525.46752231156, 528.284924628416, 520.364672034472, 522.968104874051, 521.82265536816, 525.453611043324, 523.94496903105, 520.738094789767, 524.842517841796, 526.799322196293, 527.235906411343, 528.06657510909, 522.758181461584, 522.179816678803, 525.179148769885, 518.959813502186, 525.233632021662, 521.178473784668, 519.38248683595, 519.909886269479, 520.393798116923, 526.985217270322, 521.87466388998, 523.767271864244, 519.160406198867, 528.555337013456, 521.238773443913, 518.397523221897, 526.290013713162, 521.71484059954, 524.732974459635, 520.902999923044, 519.41942620912, 520.749905993768, 524.212429753081, 523.128480684733, 520.345018891414, 521.38439195189, 522.169901157266, 520.48477557769, 522.873590353483, 522.999232621614, 520.001965980711, 517.052325691577, 520.807019589278, 515.876221429955, 530.296149922103, 520.882103833959, 522.638019780915, 524.139113284356, 519.473767308616, 527.514479461609, 527.510203318481, 524.862842433604, 518.682932892282, 523.185940806646, 523.849559466597, 523.54786510579, 524.570368426253, 522.506174667657, 525.181437138324, 524.449426397548, 527.73447317823, 522.76651493918, 523.608781446483, 523.665785495796, 523.984838306726, 523.818267758132, 521.668510171041, 524.112418555615, 524.429109787679, 521.353386401781, 524.737515951501, 520.478453252869, 522.804848027973, 526.469049552467, 527.489666938582, 520.627202823952, 523.67185694231, 521.855191932029, 519.881194556656, 520.985585467352, 522.194152024975, 519.542247859548, 518.429951501806, 519.872328610291, 528.125576446213, 519.842185600592, 520.373403307682, 521.616307738947, 520.847248468394, 524.609701455473, 523.373189597157, 517.064694803848, 522.281971323839, 525.357328307267, 526.056642471071, 521.229850476657, 522.537949089573, 521.862755345954, 523.414600731487, 520.637770383628, 524.191456793209, 518.600412797149, 520.309483270971, 524.395793083252, 524.043319067395, 519.335567380133, 519.762756413504, 518.20835544976, 516.537301326854, 522.022406819498, 520.066727646182, 528.466711892648, 520.950298524322, 526.287372007846, 520.272863631963, 520.644614660492, 515.34894986549, 529.426605813224, 524.26752260434, 531.105203998975, 520.413176292045, 520.411177876385, 523.979372951718, 517.660944643137, 518.550444875919, 519.353756981857, 525.597099353433, 523.417286713968, 524.799400910625, 520.993545820774, 516.26311248994, 521.997818011284, 521.143478687495, 523.680569058062, 525.405944441491, 516.622844643132, 522.29806523076, 519.725316909939, 517.588494631572, 520.527174223316, 523.678739447832, 520.286299909013, 520.993742920763, 526.217359698632, 522.013039996542, 514.795781954716, 526.647761184349, 521.733430775125, 522.25560494408, 521.803751688981, 523.753850396835, 518.240192389757, 527.016732954012, 524.420422890534, 527.06593414148, 520.58569232659, 519.994686798116, 522.499074797661, 519.720820332314, 520.716357458783, 524.976914362405, 524.578205364056, 525.379875584679, 522.538748202681, 521.71651065395, 527.381955693297, 525.107422407435, 522.189094032835, 522.979871804427, 523.662003998992, 519.545844806306, 521.850771154981, 527.863961381237, 522.012916362011, 527.171583380457, 518.663935293716, 523.615582806817, 520.49329621195, 524.921367689129, 526.64029537037, 515.647295525049, 518.642547991373, 528.366583274683, 523.956364343423, 521.34369745613, 522.996856109922, 521.286897168886, 522.254604280106, 523.967973844846, 523.20135987847, 522.577222123872, 519.705747435867, 521.815553703422, 522.828698001917, 523.238935544182, 526.715153674814, 521.999479314841, 524.081616683199, 521.306782036045, 522.617610030199, 524.448709327183, 524.835053358115, 522.848630864039, 522.411929479119, 522.727940004091, 525.712498702934, 524.831499905367, 529.324586608682, 522.583898714385, 528.177144665731, 527.574535097577, 521.240887065362, 523.611040734563, 519.062089165646, 520.941521659115, 523.94578756288, 520.931054412872, 514.886766157613, 523.776915511266, 521.257576247254, 529.211468526343, 525.39948142227, 523.912914454898, 526.128414827843, 520.603524891373, 519.964455040149, 521.363746337665, 523.180981862651, 519.946587116364, 518.015955369121, 522.342238476566, 523.102230654676, 520.843956502619, 523.260438307763, 524.328417135034, 523.95104498085, 517.812884987281, 526.514273238616, 525.759621207511, 526.262070941476, 527.341479919739, 521.797316365344, 526.983388080189, 526.683956383095, 524.987051972673, 527.105944347322, 525.694246377212, 521.271498936933, 525.393969910561, 522.442852048559, 521.01161291032, 525.137207181018, 526.569367335263, 525.1940270924, 525.198331033615, 518.671779468642, 521.710507035366, 526.675686020523, 521.478511442995, 524.210093885908, 523.043152542765, 515.986413925334, 523.674307289813, 526.484274411592, 521.216187023006, 521.804542295605, 520.286234829975, 523.910213829619, 518.731059251922, 520.38464053763, 524.487188646461, 521.075729589911, 520.347602441417, 521.190057217055, 525.576458061923, 520.835208763419, 525.454304860973, 524.915129358093, 524.52300677182, 527.358526885307, 521.480261601033, 521.424674380442, 521.213436314972, 526.130819116656, 522.172777240759, 524.99467546188, 524.137127576758, 521.325785828856, 522.893329310077, 527.467753055738, 526.213141017934, 522.482791252686, 523.834776378636, 526.033053659536, 520.354814967812, 520.78249021984, 524.054424376168, 524.312471789613, 530.684231893749, 518.6386778159, 522.100104280357, 521.818415274064, 519.559178961814, 524.364712912829, 524.74308469459, 523.060679257472, 524.061322144502, 525.241764941161, 520.315911317792, 525.536610615164, 524.768465753766, 523.156721191083, 522.459673005962, 524.937466581245, 523.820724190172, 522.075877619608, 525.387326767237, 523.775463524076, 524.76891276732, 519.964037922645, 525.919336869863, 528.343047787742, 524.021329902978, 524.376676816148, 524.125382621872, 524.275676594635, 519.176972063249, 532.780398254419, 530.749296640341, 519.159872149558, 524.42408654246, 522.717173371023, 527.191836174482, 519.904419904312, 522.71599907965, 518.750695678195, 525.317546038595, 524.5477149883, 523.118822140623, 522.965977794165, 523.699433136588, 523.423235114617, 521.581123641763, 523.049413497132, 522.092464964961, 520.572169859591, 521.209519286977, 528.162829425711, 521.445251786613, 526.905480744836, 523.554105349599, 516.959045207473, 519.766205169391, 523.215738076621, 516.976479553462, 524.094563091411, 524.730913530642, 529.397935045051, 524.103209005425, 523.098677336851, 524.984305123201, 524.85551975356, 522.602723534261, 525.830070699809, 517.318123196975, 520.517398552955, 516.718248321261, 528.487316489961, 525.323242933444, 525.914497564317, 519.128116409073, 521.101258018272, 526.339709737828, 521.777186232617, 521.480230494521, 522.288538638441, 517.98068220792, 527.598186444942, 519.010364548736, 524.730824990563, 524.627331622179, 523.455928327615, 521.63617959828, 520.239267422398, 527.45842014778, 522.268731460001, 523.239576302365, 523.979341989162, 524.368835373088, 522.532375530277, 522.262571402602, 524.393012501831, 525.821590654335, 518.808202170875, 517.488041393884, 517.623892385021, 524.177670123214, 530.738145399584, 525.90978207899, 518.626247452412, 526.869172183612, 529.847279048459, 523.80229191535, 527.24166492839, 525.806496187631, 523.258230924414, 521.236455120354, 522.678130274216, 521.556726419549, 528.456535509343, 518.49368587487, 522.154873700252, 519.713008003279, 525.108168038115, 519.802387576283, 522.975989167832, 522.963818926987, 522.772589493004, 525.396561083602, 524.803764208115, 520.069896259143, 526.884222870452, 523.174801621344, 522.852795099484, 520.131816477932, 522.807720142534, 526.878061946294, 523.446951260128, 522.339519028534, 525.049685710234, 525.96112796616, 522.774938135977, 522.965216159354, 519.850172534962, 521.690589145186, 520.578349302157, 520.393530332192, 521.882458846134, 521.641843449962, 521.057740296324, 524.913881478036, 524.847573230679, 523.187374883306, 521.521217185776, 519.353570560013, 516.682050334504, 517.159470925834, 522.712796379297, 519.103018214521, 523.578463526057, 527.218507822671, 531.290962828643, 523.341157137174, 518.539829690374, 528.127332346654, 520.06959786144, 521.361170610829, 523.293484163824, 520.298710271961, 525.659875957097, 520.946006252829, 525.587637487749, 524.201277555273, 520.0057575193, 522.495351531107, 520.619934964448, 524.088819282217, 520.881922303833, 524.373318957055, 522.025622727255, 519.936016957251, 520.142531443847, 518.92210869765, 519.071766815232, 522.088952451731, 522.583576587096, 520.75310782414, 523.587756370953, 525.285017707626, 522.781105434755, 518.319596887387, 521.684513598659, 521.868489602059, 520.9884183991, 526.346158855521, 518.261392336219, 522.195065999077, 520.373723003011, 526.720380054524, 520.016935697173, 525.992032714597, 517.798438879748, 523.425386194151, 523.094737192771, 521.37546140221, 523.589661501692, 527.332287056821, 523.11711193309, 519.431772081402, 526.734300254025, 525.175849177406, 523.370184901121, 523.191283667113, 528.522190121119, 523.791940600764, 522.267467917776, 521.490456496418, 522.437825670634, 522.218725876882, 525.639093065298, 521.182733661389, 525.343092971382, 521.839359707482, 521.924905220317, 521.143417392854, 523.384721186492, 526.764950453654, 523.167667745226, 521.89787359314, 517.134942951199, 524.748957635795, 523.340172681161, 522.267208196453, 524.215417540963, 528.531481726635, 522.092270932843, 515.970315931272, 523.669000771796, 519.972462408391, 519.489412781495, 522.824958701136, 522.619436014529, 522.775963621631, 522.311364175129, 525.135080576754, 515.698668029435, 527.527298007477, 522.998890532689, 519.269726368734, 528.219372748122, 524.952719534279, 527.388798237862, 518.756970253107, 526.56173166932, 521.997089457288, 520.966145256654, 524.904815617526, 526.929765285157, 520.863054055584, 523.91664893817, 517.087017574449, 517.15882641138, 526.670013006526, 524.590776668509, 523.374649475044, 527.643268555291, 519.749283116253, 520.209177333528, 527.351533292977, 520.93382592788, 526.710564516367, 521.148624923773, 521.382106067253, 524.06124133197, 518.476620107788, 525.887718295235, 521.799292904052, 523.930187712638, 522.755456822223, 526.344302103123, 519.688853420806, 523.069577217663, 523.809604679016, 523.619137376399, 525.634111047676, 524.845874918079, 529.164217636788, 521.387337805493, 523.580926365176, 518.874113008609, 529.235915882881, 526.534649945148, 524.26304790378, 523.504062767485, 523.729477819899, 523.809814096448, 523.850120294885, 519.813432587086, 521.911136885787, 520.979422454632, 526.241790863265, 518.74574448196, 523.669378602912, 521.863124668949, 521.512157213073, 518.480056472883, 524.119504792695, 522.43964933394, 523.811565526278, 521.729700525337, 522.558470584932, 521.833050820713, 522.639774842377, 526.521670246608, 521.782732868584, 526.203643403762, 517.921581594592, 522.413146651387, 523.469689434877, 521.206679229763, 524.306878495215, 518.7424932346, 522.148553865214, 524.760176020773, 518.923942788638, 522.218931183438, 523.982146543296, 516.092545099837, 521.513935934266, 525.524407072716, 520.475511957398, 521.515643745312, 519.835587566608, 523.850952225912, 523.073213646093, 521.026031629294, 522.766899661253, 517.965080655338, 520.455880691819, 526.534775878525, 526.021443454199, 522.010197663235, 520.087485377056, 529.067201669145, 524.196544525732, 524.731801676897, 528.363767593014, 526.622994655268, 523.534285358884, 526.597337120644, 520.740507590488, 525.492923619786, 528.173027021355, 526.028421561549, 526.77681867251, 516.7128671304, 528.122867014589, 524.03081510349, 522.081800975144, 523.046102598427, 518.43579870099, 523.835555368568, 523.291301098761, 527.793631001622, 525.228574353786, 522.421230797153, 527.381258028342, 527.700880544072, 524.862721786602, 524.036520753043, 519.93483589682, 520.71247811733, 522.523684333092, 522.253127707456, 520.974585956661, 524.021211934163, 519.515372467007, 524.056793269688, 518.191559668822, 524.513724104307, 521.656463083356, 520.452260634757, 526.709769295556, 522.285994568893, 521.300932455411, 520.264548424447, 521.672105864666, 523.876606520539, 521.928670622395, 524.685168186396, 521.736786104183, 524.394582836016, 524.19008539412, 522.871761278321, 521.057776823845, 519.354117526893, 526.000508497476, 522.29052596714, 519.818359974098, 526.38173718288, 525.23602939296, 527.260171119466, 521.510191842574, 518.442297396802, 519.950817060962, 525.194605761223, 522.251587650388, 519.970561879695, 520.309194889349, 523.528664903055, 522.565802490339, 519.481545211584, 523.461564536835, 526.404093072965, 512.139956983228, 522.258383642231, 520.529994952517, 522.938754210489, 524.014800695764, 524.629815267356, 524.565184452249, 521.14341045242, 529.22856432153, 523.220727532872, 523.129112545248, 520.175541606477, 525.056196315509, 527.148069170293, 523.843335694893, 523.056213170837, 520.913833751782, 522.839172205425, 517.115786359508, 524.211882343793, 522.218624773965, 518.880838417889, 522.714995982763, 520.538748825473, 526.019966287838, 523.67703386436, 524.86079186406, 520.600182199192, 521.245511077487, 529.623370391396, 523.66505533858, 521.795647438496, 520.100523223193, 519.138670892157, 527.486885823543, 530.120467028947, 523.055289683783, 520.238072932714, 525.122076737797, 524.227762872251, 525.024998256679, 524.313105283893, 521.298688848827, 526.135589351724, 523.223172501752, 520.695391727804, 517.771445375061, 525.254184011731, 520.82774788718, 522.410537003024, 522.561402418095, 520.992740801155, 522.483167119722, 525.220784074271, 523.825528112141, 522.42193661315, 521.690579876495, 520.490869001045, 529.511494618127, 522.994586246395, 523.586606399114, 516.650280709237, 521.926339372208, 518.584863676766, 519.938928166996, 522.326560235679, 525.252988604768, 524.654731208517, 521.982024527751, 522.750818216314, 525.289820278664, 521.138979555244, 519.263921362957, 519.815548697082, 531.651170440347, 520.443714586035, 530.22746078706, 522.010058374848, 527.390852665735, 528.067781281789, 522.579420664642, 524.601634425906, 519.478424809161, 521.359119021261, 521.021370078059, 516.160107653905, 520.764153042606, 521.237285370139, 528.474177372672, 527.075719463212, 525.477954294157, 523.757248185398, 520.11327297746, 516.094480684071, 526.335964339036, 532.860415576614, 520.224633373305, 523.043226209964, 522.088496781325, 524.941641147655, 523.417947080651, 524.996041276016, 520.640834470882, 521.384423968934, 522.725484575522, 519.397816842936, 519.219740700953, 524.028934210562, 520.00970498834, 519.959710586644, 529.226602166408, 524.443912559862, 523.480190112334, 527.198783632327, 519.980562009571, 518.622531356119, 523.568529499328, 523.136101524909, 521.77978771847, 521.056013133242, 522.751149842716, 523.340798435204, 525.19652690123, 520.461164621224, 523.254534624665, 519.057411874453, 519.298677673362, 523.375985210518, 520.523159696034, 523.965764669534, 525.436320262009, 520.444353393861, 526.838161471138, 521.477264503918, 521.983089806901, 518.726211653358, 520.725593762389, 522.511368017641, 521.101615824275, 520.70812987853, 522.234345750603, 518.131106410241, 520.784785986082, 520.901254748797, 522.119770020984, 517.432910738473, 526.730891401496, 525.017135747948, 523.032598005572, 524.566325900557, 525.332463937238, 524.159716708396, 521.82173314579, 524.153099956917, 523.788867621339, 525.33681889237, 526.774525761855, 525.03318526707, 520.740657616663, 519.304181401662, 523.202231609801, 521.059152740414, 522.891703567972, 522.860153089083, 517.488317070373, 522.155954088987, 519.167664602068, 523.819304963028, 521.879097518163, 520.431445530883, 524.196678107823, 521.902988240638, 517.106301195465, 522.980890762393, 522.240924525918, 523.439758377963, 526.506541740822, 525.007713891527, 519.163914543557, 523.728573101028, 522.936926831129, 518.258090519397, 521.824562789473, 521.585175227828, 517.992938858947, 526.42610258606, 522.116843818288, 523.690740856734, 519.154252580386, 529.887763152914, 523.4471061268, 523.450628779916, 524.651399900815, 526.287763267319, 520.750695123386, 522.322507954684, 528.057492612637, 523.604655627537, 519.484985012236, 519.115618848332, 523.572200444209, 526.823423262382, 517.320063900812, 519.660725127198, 520.878645633218, 525.180007884353, 524.688381338965, 523.17301880011, 524.607745208811, 526.013165872057, 524.735261034568, 522.401517835142, 525.84990410954, 523.588962323786, 525.187655954918, 526.576083977326, 525.818170896211, 528.156029779779, 524.151379537902, 520.380489751166, 524.973447779984, 518.772327998981, 521.893277375664, 522.828081494751, 527.58614701767, 525.553323910029, 523.861533603877, 522.82521936034, 525.514986470517, 522.477447240788, 520.470370639499, 525.539543789716, 526.24279142364, 519.024388980991, 525.266185591219, 520.424105593338, 527.898581152713, 524.287333731914, 523.989779033674, 522.761846477372, 525.883499990944, 521.90163829834, 526.469335959525, 522.969595489897, 527.069476054184, 518.25801217029, 522.840682029422, 523.928488771511, 526.175855177419, 524.235431956747, 524.609957758847, 523.739691697788, 519.300585434132, 524.802087901565, 518.541368753877, 520.145331914982, 518.167989204297, 530.192447120354, 520.073132443419, 524.374474091868, 521.295326718468, 527.258171653238, 518.77140523274, 523.324052155148, 518.452435864357, 521.726142525269, 523.95129729481, 522.558179875594, 524.450182341326, 521.467651276826, 521.198879028625, 522.635639318901, 525.463363232004, 522.49584944499, 525.563939675307, 522.547534230797, 522.415591178118, 525.953535960792, 518.971539799639, 521.924662925095, 524.088450926548, 526.502764435798, 526.364740049144, 521.559459936136, 528.648005572686, 521.367567200011, 521.825396937848, 522.751878950166, 530.041319030332, 523.005092040534, 522.236702175255, 521.955855355259, 520.386084573092, 525.197534330047, 520.094640843409, 525.887282510582, 527.555692203858, 518.068289636746, 515.83190972529, 523.714429879185, 522.175317195597, 519.244853324872, 523.345851149241, 522.876764955621, 520.331837389875, 520.93076916678, 525.17103886156, 525.473513335229, 525.313026961499, 521.486818582731, 523.17776349696, 519.961330231834, 525.214252949624, 526.916506880576, 527.374647610391, 523.915151710484, 524.412899500574, 522.970670311512, 519.478462603634, 521.743662792681, 522.348422318291, 523.998168186083, 522.586730996495, 525.005780979384, 521.844915450233, 517.886575440031, 521.902716885403, 521.075338977827, 521.278652309903, 526.14365175179, 525.610452882571, 528.008652849841, 524.17887910113, 523.516546808202, 524.09393121438, 525.264858874105, 523.288006525256, 525.322825576104, 520.177721525836, 523.090576165668, 521.533319337479, 520.47279019816, 520.859493559328, 522.862316181615, 522.517472011501, 523.558864480387, 519.566627586078, 526.104576811719, 519.51308433672, 517.734231911889, 521.286969543546, 517.96774072247, 518.77873087071, 528.138488014081, 526.095479065351, 520.622285864817, 520.65437305858, 519.310550642379, 523.19827443718, 526.733818554106, 525.574157480439, 521.705040703467, 522.289014976137, 527.381902817412, 526.114940828468, 520.954130965691, 524.756328900595, 523.488863347089, 523.653708934698, 522.026821277941, 525.273325257413, 520.407185542624, 526.891579431915, 518.379576021807, 523.265423787835, 517.534371052044, 526.559777964173, 524.861929045059, 516.591926963401, 523.030976587586, 521.207012797681, 521.338127942075, 525.86115857261, 521.94225442081, 520.341497747229, 519.004400168003, 524.196101201554, 518.722301834193, 524.921435382684, 521.626112408758, 520.51625257294, 522.852718150407, 522.03520308485, 523.286204246553, 520.394241138937, 518.158284390815, 519.669590840546, 520.266887836894, 524.064112310638, 522.117006420678, 521.16223848349, 522.519164674297, 526.389565091546, 522.170074962102, 519.44467072788, 523.849053879213, 518.730145186655, 521.464434390331, 523.712545798871, 520.96985246391, 526.986307438373, 521.748683427568, 527.409912149568, 522.173898657408, 525.547168296784, 530.412576254018, 524.735208264574, 525.593304146938, 525.779937252901, 527.462024269356, 525.415561785002, 523.035343259657, 520.656118383171, 528.706568875967, 521.894801971588, 523.43147026877, 521.149968863594, 520.970169449107, 519.49442543383, 522.54227128477, 520.991782470109, 526.65559960414, 521.721509810591, 525.03615778254, 523.096857695926, 526.747140855286, 517.707914215321, 519.076262354499, 524.280449393908, 528.85765234536, 520.210528949002, 520.710031525176, 518.521007078717, 521.501094626238, 521.21780967291, 523.249295881231, 527.166823656204, 528.507786031283, 526.60895232578, 525.505163034343, 525.918451429608, 521.545316247034, 525.693789209809, 522.712103439866, 521.62332738489, 522.828263191593, 520.966221111907, 523.571579313325, 522.145539307697, 524.404631347644, 521.743301136855, 520.04194402663, 524.744485805643, 521.145391302115, 520.130685955529, 521.911069160506, 528.19926699604, 518.522977090085, 524.632983291316, 525.019705179524, 520.404388049268, 519.48517910239, 525.105791977744, 519.392708924908, 526.300651895183, 529.283233576475, 519.634137068048, 522.945120368884, 521.572518860669, 520.744576119241, 523.87883707746, 526.295393709763, 521.893244910661, 528.357163050156, 522.712414929205, 525.507238800098, 520.938976965084, 521.947171105272, 518.852651581385, 520.968030357304, 523.658188744409, 524.515847714684, 521.968676270789, 521.758360337117, 521.691928043584, 520.383799746006, 526.354731915998, 525.667823297899, 523.981004730864, 521.111063972964, 525.291332388577, 523.876881048177, 519.512612017132, 523.078734352177, 525.194400053448, 523.523911426815, 523.824248678083, 520.494033846357, 526.532960101039, 520.84960838218, 518.829336255419, 527.262967195914, 520.864856893819, 522.893814018335, 522.173586200553, 524.71046187709, 523.398905749674, 525.353821127464, 526.241339515415, 521.910061600411, 523.789389592728, 521.191560886525, 520.775552206315, 524.349226784921, 521.554991055617, 520.325020424526, 525.549150806373, 525.489883370271, 522.53263797125, 520.769806067407, 518.300287728996, 521.979489039575, 526.406225438503, 521.657770415947, 519.8369712763, 522.069017112795, 525.22275051396, 523.173179587616, 523.929606990037, 521.280841147679, 522.518538808287, 519.819203094736, 523.432816909785, 517.917626423251, 525.08800045995, 521.255563635977, 514.714845740994, 523.087746514679, 522.566262758411, 522.143284193678, 518.130253626142, 522.049335989465, 525.398308036398, 521.739902975617, 519.014396125768, 525.960658498389, 522.867065552572, 520.555177787724, 522.537123012381, 525.889073689547, 521.128657536983, 515.921692708891, 521.989968621879, 516.105010961893, 527.894838290168, 522.707347571573, 518.399777727892, 524.212623618689, 524.092257014126, 524.593301524726, 523.091935526933, 524.727610097601, 523.784611088084, 524.847024678079, 522.944447808563, 523.561241465268, 522.873650051235, 521.792803096551, 521.062023811086, 528.387516723571, 519.82309759426, 522.506387589291, 523.492775704882, 520.835965788017, 519.238332119432, 523.478711174188, 526.837892262723, 524.58068702413, 521.184298954416, 526.932937759185, 523.988677105321, 519.193347044989, 522.735728984709, 525.957237210424, 523.663410992985, 522.46614907417, 524.851404232793, 523.753273401641, 525.326387686303, 520.547832047423, 522.396014835438, 524.216786826985, 523.791045375698, 526.348343735197, 523.966493682583, 520.220434744462, 519.255046137806, 522.010840440455, 525.071153312411, 521.230670743727, 521.536818164388, 520.078532914098, 523.036954741066, 529.476579663336, 523.496535471303, 522.5503243871, 524.744178908355, 528.10454376913, 518.471268151038, 527.149536617983, 525.569465408755, 526.987459625821, 519.17434687321, 521.05523514546, 518.660498452648, 528.856218242805, 522.862631761887, 522.763383195243, 517.736459841415, 519.114688655417, 529.807653849719, 524.738335852579, 525.259588686413, 521.361521948242, 525.42762446587, 524.595164309691, 524.422485226238, 523.551969841666, 520.04474393005, 521.685364168746, 522.336209019071, 518.39468091497, 523.75562247418, 518.792056887398, 518.062650316779, 522.733680022615, 523.149565536905, 516.41071695549, 524.450497926616, 526.64724842229, 524.744828503869, 525.907030476378, 526.948143147071, 531.554197350609, 525.618170755155, 521.9535458739, 520.927812425339, 522.65354818558, 521.031632450923, 524.420068989332, 518.857326285607, 519.890020709759, 521.280212447191, 519.832472879395, 525.243243129108, 518.713092365604, 524.766449335415, 522.318557065842, 522.382783067581, 522.41249397198, 521.877804997769, 527.520658563448, 523.424724598, 515.904060147252, 521.895047135373, 519.839052141635, 525.506557840458, 523.491351404226, 522.635736300711, 524.40908487694, 521.449121389375, 531.244228542402, 527.219097146356, 521.260190332107, 518.160252300299, 525.911116397787, 523.743376758054, 517.493417976632, 521.695905830292, 526.399233391922, 521.560620436984, 522.775471663752, 523.970853789429, 522.03309920455, 514.656658435575, 526.319470553076, 519.330409295531, 519.665849399913, 527.022026447246, 525.464966474839, 525.363950723937, 523.237751569479, 529.393199748783, 521.983613487127, 523.232293426189, 517.310245124502, 523.101170774272, 521.237059380321, 522.54526741484, 524.445505026997, 523.103383365474, 517.600594153024, 521.854959533692, 520.582019726809, 527.246355815927, 527.975122991766, 523.784366991317, 523.142132971547, 522.201634018582, 526.234757311716, 528.308945996157, 521.343118660982, 520.579645807415, 519.983284756151, 523.061017195327, 525.254430921615, 524.804277509123, 524.287862898957, 522.09237974573, 526.922296805778, 523.171619679418, 524.008238331759, 523.831912022984, 522.697762187644, 522.342048222633, 522.373586953701, 520.740090643981, 521.32368890208, 520.124702641904, 527.011501414951, 514.975075112728, 523.719163510728, 522.246739965723, 523.472011126512, 525.650359203043, 524.275112552237, 524.839959197911, 525.141636142608, 519.874857554497, 525.582426934633, 521.900459407354, 523.833539662197, 522.100583394422, 518.641200170254, 523.681133866722, 522.70193480006, 523.676201519075, 523.039501903146, 519.819421542825, 524.099314953533, 520.802624549579, 522.173667198007, 523.164308115209, 524.063254350073, 527.48222525531, 527.015689781969, 521.882434877127, 523.206479081847, 527.356903531364, 523.491701177532, 525.118514803367, 517.083362245306, 520.590019845659, 527.759809493616, 524.204721273276, 520.796294964697, 530.438882197054, 520.368718348025, 524.253098622918, 526.680399089843, 522.597369163859, 519.198796851255, 520.006912197512, 518.940159113544, 518.111255629635, 525.646814819509, 524.598224329367, 519.065864574288, 525.5222862065, 520.334898106586, 519.572675722653, 522.846173715838, 522.249238168749, 518.791949690846, 522.469583092065, 519.556470600443, 521.31105170053, 524.4292930563, 520.567764516204, 519.599167926883, 523.339445681616, 523.488281517203, 515.876421980279, 519.603505325022, 522.138743154795, 521.310806938733, 525.731137323019, 523.507343999684, 526.858034302607, 517.920231613292, 524.864910186875, 522.083130411248, 521.538529332235, 519.131349713135, 524.330507508248, 520.091297375214, 520.438173875031, 529.07716908408, 520.719391391983, 525.884911274031, 522.189236545224, 525.301476829875, 526.105690784641, 525.918216008666, 527.452957206817, 525.854314223573, 521.757926807989, 520.22970713849, 524.121077272631, 522.846122611043, 522.231611389241, 520.965178627784, 520.355944894702, 528.12247428095, 519.834637820775, 522.254509662006, 522.634639121816, 523.546199664827, 521.246778947378, 524.431774373327, 516.990675420481, 519.187778632496, 518.537881511675, 524.091735314286, 524.836788914571, 520.320239304264, 523.427105929496, 523.258268127298, 521.950130170025, 525.714902510284, 524.373202479944, 523.632352049485, 523.454175498405, 525.419747756128, 520.972650010552, 524.446472560201, 522.373305474779, 520.38081842163, 526.795503614559, 522.947550288593, 520.335553713474, 529.331262670575, 526.054304098293, 521.724743670063, 526.270259366124, 526.433483261952, 526.875038382419, 523.01664461419, 519.512912158465, 523.358827947401, 526.949778249658, 522.292247967987, 518.41527516981, 524.949947122994, 528.765328017062, 522.95389006482, 516.270283070505, 523.187797612375, 526.542082273373, 521.166731363835, 521.940945298968, 522.913296038464, 526.080280483395, 516.632638774368, 523.437764346153, 522.570013816791, 520.293256815359, 525.976005906567, 521.278847150948, 522.704006922358, 516.181052165726, 527.525883855699, 524.150244362395, 524.959038836723, 524.687849071844, 518.328187503526, 520.722972530411, 529.858785542624, 528.041645643407, 520.61290716313, 522.095998563982, 520.181224766495, 519.502606485034, 524.430418832617, 514.987397544238, 519.975134969073, 523.76967029647, 519.067199375245, 527.874027302113, 526.861199854235, 515.913606942601, 521.974235662989, 523.231652641379, 517.893752331356, 522.996730094822, 519.957983380963, 521.270098975683, 522.168391728314, 523.348369634088, 523.225757190833, 523.247369705963, 522.557711505517, 524.340663172266, 519.671282969401, 522.398611978546, 521.709577942236, 520.775847691916, 523.447683240264, 528.052983999584, 524.654659895406, 522.579774849816, 524.415512601945, 528.382149927802, 524.254907078517, 523.294901571502, 522.764647420342, 523.64211477833, 523.021454234415, 525.251182182563, 524.693169198255, 522.154151705606, 521.372175373107, 523.764432743539, 524.661922070217, 522.239380448121, 529.711650495106, 521.145201543425, 526.738167051157, 523.252941665955, 524.84789854755, 525.294084479218, 516.970973519618, 523.761452082052, 521.497413339347, 522.85490921198, 522.796650937104, 520.237534253207, 526.948133853078, 525.972935195716, 519.293416267978, 521.679610539199, 525.175609895577, 526.008417913395, 521.737048328733, 527.272150803248, 523.167590842471, 524.244711981459, 522.70653705015, 519.553537391833, 522.584895931119, 516.580567393115, 525.672556641597, 524.389962783316, 526.649922514644, 518.449089656624, 527.325095204519, 530.711213444754, 523.608553511139, 522.792999342125, 522.870185102974, 525.139899573895, 523.508271947725, 525.310764759361, 527.992893725603, 525.879401058591, 522.14410326565, 526.082820971995, 518.784733850267, 522.266658944532, 522.225693882043, 521.687620450318, 523.988101611243, 522.039139850425, 521.060125825975, 525.664655218315, 525.567710231726, 516.002817189845, 520.54530535262, 522.930731317865, 519.293286708775, 521.88293909752, 522.22870161254, 523.081574498884, 529.119703972762, 525.486730780675, 518.855009083304, 518.500962597243, 520.012450467413, 522.57111483861, 527.807386682138, 523.425926832687, 524.769931474042, 520.492751807833, 518.393323159409, 521.356404661258, 522.483390790126, 521.928481642175, 526.751937445847, 523.288030587983, 527.259695343931, 525.226660356865, 524.592276693257, 522.279985518641, 524.581723240031, 518.331520114492, 522.211863069555, 519.699888826744, 527.521016764654, 516.812484739582, 525.307123360532, 524.94704264137, 520.171546939284, 524.941063124239, 519.594411984442, 526.491723319153, 522.05239418515, 520.278835105343, 521.576738317268, 524.055393826154, 524.006042708141, 524.936012207685, 518.438777823734, 523.322274243316, 525.277525302732, 520.079865103582, 520.10932129497, 522.88963785155, 525.371300522412, 522.681429357034, 524.578329406011, 529.805485879161, 521.993510104498, 522.26538311529, 528.629691094865, 526.745202493297, 523.540783667351, 524.004855443922, 524.816660943033, 518.14496221992, 523.509484818979, 520.541787619523, 528.465557500511, 515.717497362017, 519.703292705947, 519.235629387488, 522.881329290834, 518.457432823607, 520.863170135807, 525.122347546776, 521.405818301194, 523.905050268194, 518.831675062077, 526.876938332955, 520.519267560928, 523.373455334945, 524.690000022545, 523.793993928598, 516.03462355518, 523.859335307168, 526.271923680133, 524.951403494849, 521.634124594358, 517.121255080141, 522.332014948792, 521.461213447521, 525.884331587581, 525.62281610441, 521.850758899433, 525.62943349869, 526.017323592467, 515.121705542688, 522.68706722399, 526.872429904784, 521.316960224867, 525.844788770798, 527.013951672905, 520.537048626246, 524.206549738957, 518.80953695658, 521.618633793865, 519.008313864335, 521.951408197802, 525.066189168601, 520.071242886095, 525.331991163499, 526.864689329037, 523.175682251527, 523.65619173232, 521.849291748365, 526.329917409944, 525.721189292227, 524.225779347251, 516.634751292522, 524.386737671824, 524.402217825649, 525.160907643392, 518.704520321235, 520.769312540477, 519.964337527815, 523.261365384543, 520.647624304088, 520.070385182598, 528.146376937073, 525.15110054961, 522.254161491746, 523.530237877968, 526.013502608173, 523.066330018894, 517.259271686351, 524.941141216801, 523.272044693118, 523.338054932348, 519.805283483914, 523.139532009456, 528.39753210992, 524.768004610911, 522.619091267812, 522.826325783979, 519.718462403618, 523.064182684859, 525.168860807873, 525.230446057105, 523.155223646196, 522.90342480072, 522.603642952637, 522.766111880906, 528.40855767235, 517.964110304191, 520.74797942689, 521.133266498417, 523.871518407215, 525.642765569784, 527.245348066544, 519.615733018211, 527.287619375896, 526.069604211972, 523.706648043252, 520.118513949084, 525.462661901218, 525.333686599, 521.353269563479, 524.413063856715, 520.137986807407, 526.19313507421, 519.347575457128, 518.141171635577, 525.488495120996, 521.582195831915, 529.579752936022, 526.599961152428, 522.024721654762, 522.037323570547, 523.319250075049, 524.461275816356, 522.227437695879, 523.29327575077, 524.422801746839, 522.887902095485, 524.545028213147, 523.470593223654, 516.213472639526, 524.689491299863, 520.35167124807, 516.299491633414, 528.832433223727, 520.648531533166, 531.428697774535, 525.383029315583, 529.578689919844, 521.091539558391, 524.664641230719, 520.167866078071, 517.875948069752, 522.019714193778, 519.925155017826, 521.81103069445, 522.311389437904, 525.980313690154, 527.273045964793, 523.920526353937, 521.22123264929, 525.954059402312, 517.306704520083, 525.687853101969, 522.07998884801, 525.808596398001, 519.0448602939, 527.227144773104, 523.616535546402, 525.764702196157, 521.641478685513, 518.630925117521, 523.28401530827, 524.275768523122, 524.861589219322, 515.423541327571, 525.469425434192, 528.315413455347, 523.006208536855, 520.49083334525, 519.635723352635, 518.937941348569, 519.249780122887, 521.187073127056, 522.828438041181, 517.629924968622, 525.38685323421, 524.693398327124, 521.929252284235, 526.716636878625, 521.06837405501, 526.5228780252, 520.976154753035, 523.501404213839, 524.45973810585, 522.218907450726, 519.513920763319, 520.591712522092, 524.297067067742, 520.976755802137, 524.937884998115, 525.558225594313, 523.002316155461, 523.515864602569, 524.002397456803, 524.291493607334, 521.81268697071, 524.228800408189, 526.390448349073, 529.070193956908, 520.414459294521, 518.10969307803, 518.862171235137, 516.074318948872, 524.456262949912, 527.833431861703, 525.607555457496, 525.250645231733, 519.164291380773, 519.989404377787, 519.460967519063, 527.614339310354, 520.064406921437, 521.001183851983, 522.008212515242, 519.733552441169, 523.101079783861, 524.080679689945, 530.576166024744, 524.432198708678, 525.688177175989, 517.58627999375, 518.001542110013, 521.388456374472, 522.357191915009, 518.98185561879, 517.604124209718, 523.391717544, 519.586453365277, 516.61542233167, 522.443306879404, 520.714958594302, 520.207366419325, 524.901748364437, 516.780336864599, 524.287646327201, 525.461970454832, 522.133443427464, 524.625259471415, 523.670861376983, 519.994880808644, 527.923038157072, 519.140555347467, 522.976633064074, 522.162525114904, 520.853598611694, 524.157747103625, 520.399039261328, 526.256554966744, 519.579757707454, 518.993214126284, 521.921779219558, 521.510279248139, 524.484952911538, 522.689059858019, 520.538754708531, 518.627812946865, 525.183017241352, 518.810777657121, 524.991189010561, 521.167907744737, 523.014997283254, 519.493133772403, 524.187076541336, 524.352019218776, 524.120474677271, 524.462599459586, 521.434288386469, 523.921456483738, 516.670448774474, 520.464472642157, 523.200124929171, 529.560777472765, 518.224176218304, 518.035718183531, 528.040662912724, 524.763790732748, 522.608676220762, 530.683729101925, 522.366404926095],[327.301817054911, 343.301140956684, 360.010037932337, 342.903439325596, 347.758098215502, 362.931159063327, 347.750079021581, 379.078973487551, 332.556753875708, 325.858166036181, 328.842194620147, 373.012779784427, 307.001019315342, 315.334396735793, 348.923309728173, 366.143022060009, 370.001335422147, 349.407769230899, 347.124648390348, 347.168960655113, 347.347853962178, 359.557461438329, 360.76281777055, 365.093414764438, 324.382443313065, 331.994687341535, 326.36137270622, 332.785188498351, 330.954790617947, 355.660048820536, 331.872790937475, 356.973189543118, 350.777250092994, 356.311054795842, 326.924923303174, 356.484635396625, 327.956369532524, 353.651072621573, 346.969944240036, 356.588157801152, 333.362583784323, 358.392779127528, 357.371988073517, 359.347017682574, 345.327210075741, 374.204220444936, 359.194934114523, 345.093935772162, 305.949523864617, 332.60404803702, 370.886929962223, 321.39628291503, 332.523435600759, 325.166003045733, 360.918039343071, 352.493472316691, 345.426511104363, 328.470581966207, 340.540635911185, 333.076107075704, 367.11065048878, 332.086967725583, 329.086285671097, 331.054442297273, 363.839842977939, 347.716793879213, 354.197985150561, 328.96676306136, 373.863032083363, 319.125829838634, 371.669351072629, 350.022195266237, 335.944057583974, 353.119598660303, 315.165535078407, 348.784071337753, 320.128059223919, 368.25599783833, 348.078927267023, 321.608704303037, 359.434045796271, 327.765710484676, 343.367873882903, 362.770595889705, 337.573908456182, 372.613653670629, 356.955298056993, 352.604553169497, 347.61005173138, 346.148572898792, 331.397046683617, 331.244550117087, 352.600088433501, 350.093602952886, 347.11697690575, 359.660413380049, 351.371110712341, 336.351897963954, 318.332970754556, 355.819490009585, 344.743506996245, 339.013743113593, 381.680745876847, 337.851621242388, 343.811232790002, 354.519923401459, 343.438993712725, 337.128046242203, 352.435404398775, 329.475407650428, 317.353307599683, 354.040362973587, 348.443371335691, 330.925254077336, 330.053879639989, 330.914993710057, 364.851407438006, 344.707345847532, 336.122953429398, 352.874566688609, 363.103065492482, 322.715823563808, 350.373396407116, 334.021112406011, 367.691695829316, 352.830761792949, 344.187160615008, 344.885673811627, 337.196768517959, 350.582207094079, 349.873463394476, 342.393806024191, 322.125532472381, 347.04729861392, 336.55316438976, 344.418218305712, 350.952154004979, 338.780550910221, 357.462035470815, 349.43603099858, 361.849416410911, 320.674166612916, 335.367428390425, 366.528855632925, 331.86683152288, 376.817931246699, 363.982830418006, 355.29640325467, 348.123827253032, 341.191129040363, 313.052185201563, 346.65928262769, 325.097903284154, 350.442039205804, 337.562401048587, 340.043288245101, 342.436981059412, 357.042338745953, 314.789690014418, 327.450029351261, 354.281944009284, 322.355985240775, 329.956964448269, 365.08984481938, 340.680358162012, 306.433073107828, 326.361966581225, 329.949379645057, 367.83138060115, 356.318172246216, 371.738217179261, 333.570204191265, 356.916603534212, 327.532928920299, 337.958977049718, 309.651017974259, 359.145317103775, 355.417603192953, 356.124416025903, 338.740282905432, 351.959987013022, 325.310542337261, 362.383099726968, 360.090412484879, 339.336311121092, 310.070779461754, 367.225468211438, 366.805867832531, 346.200291285635, 344.939691209981, 327.487106850074, 341.754353248007, 347.900857133795, 374.774113681164, 341.634616415038, 349.954624217758, 340.611370675519, 364.259538237555, 321.700423232929, 314.450040904044, 349.063442098462, 367.238246939047, 338.246861015913, 332.981147288371, 332.833486494877, 374.769386663713, 330.324149656282, 325.628049961814, 338.474485895594, 333.523298209341, 333.773381141937, 386.986097777814, 338.273702723767, 371.745383978241, 323.303290196979, 333.032383649347, 348.971316744474, 327.666673912788, 327.434042107389, 354.37554885035, 315.947804767687, 349.532300519115, 323.00040594587, 352.312842857185, 342.237010387586, 353.503290936968, 341.757129490978, 339.24214053986, 355.494428890905, 373.968350317694, 371.727950383379, 311.381540707173, 349.281806123831, 365.090984970615, 348.33062482676, 311.594609425098, 338.803746638539, 310.360451342142, 359.579452419582, 328.565938323826, 346.365948571971, 336.060740927393, 320.47112872678, 339.886085765828, 303.794495039314, 329.479216919519, 358.985125772999, 291.99976013525, 329.93956916506, 329.334062894566, 340.078352243137, 315.862492006404, 333.262386573725, 327.553395709447, 318.987809292285, 336.101602579536, 339.261303179157, 360.293902486076, 350.493758478474, 336.955579443991, 326.595563995495, 359.442698251187, 328.678229008745, 351.32779860751, 328.686553114466, 330.163919313046, 341.217726931896, 334.107716409521, 344.857474855857, 314.707730281308, 380.697901975729, 331.864231423209, 321.789408933665, 347.305944415701, 344.348860057386, 340.160572317961, 357.793861828783, 348.785707232693, 323.193476678695, 350.105972305304, 351.190819609993, 376.655834426078, 340.860983897455, 336.447532014932, 360.51641039429, 347.996019621526, 357.380803641798, 350.947355641011, 339.494432117337, 326.89572180816, 353.749264461001, 308.944936203879, 318.956733127513, 382.080792207482, 335.907840098654, 358.730212882404, 355.733009388478, 362.735717555512, 365.845858769337, 328.133972688755, 342.011183506415, 344.069067426969, 350.862257283067, 360.036623242915, 360.886939785102, 332.907463322741, 335.057216667845, 332.134612806271, 372.535827110799, 348.238706210244, 347.633921480937, 342.813461942819, 361.601233319421, 303.691780531124, 324.524955757855, 337.904008498609, 338.73194848141, 332.245550794666, 330.075695153935, 313.467860437362, 352.509007207535, 326.840108887941, 351.41791589992, 351.979073272096, 362.588836302131, 338.38729814126, 348.383797559687, 365.132603247886, 341.12989548215, 361.121396978167, 325.318876738463, 355.482603584048, 338.026384463682, 341.558001739554, 372.29600194454, 343.867556827469, 323.647626311737, 347.638813790021, 378.420480341529, 351.166940000325, 353.442159664938, 354.133161841387, 320.259661081377, 324.348638311034, 367.29892634456, 373.691977399673, 337.898182332787, 344.514018226426, 343.011921466242, 341.378509990095, 303.052652828419, 370.371454729701, 330.009323851762, 340.306696957512, 312.100186473798, 310.860804671993, 356.048875415656, 344.620368220205, 370.45499079722, 345.786195742552, 357.003621467906, 319.508546488622, 349.552215070492, 358.15649220092, 327.056001376562, 333.362166661036, 321.040415381889, 361.156269689191, 332.406829704105, 356.78057821926, 336.905924627786, 336.967400069863, 330.533802254496, 353.394703826034, 350.563612840302, 340.933673641072, 329.306484944003, 371.979681639221, 328.30612719543, 361.817314351205, 336.392673865275, 325.574450551363, 320.953382312826, 360.590699740268, 369.891852995941, 324.036567234352, 317.152942653636, 334.19849327623, 367.501519066147, 347.036451320495, 347.706896539945, 343.667840436239, 318.740075589615, 351.088127505948, 341.323420410031, 336.774996029245, 340.055568532742, 362.43513409267, 374.113000196759, 323.321623405977, 336.874781881054, 361.75301870074, 347.186794121191, 341.620508017923, 348.199653339173, 322.567422738142, 336.909034098831, 328.876121059169, 358.888486216467, 370.516471675884, 367.761096656114, 330.233065657359, 346.308938852671, 343.436292876579, 330.222518530722, 329.299704298204, 328.030841573187, 344.047950425213, 331.068623568994, 373.278965880905, 348.840645882589, 374.247295054816, 360.553391939309, 377.212379032663, 348.067993852927, 326.271860311372, 331.085913575747, 345.523704559464, 341.105213288129, 387.424253729238, 309.368566291023, 331.896315763394, 357.036112669429, 344.112988431788, 351.876951469588, 360.252365714024, 330.491604208736, 363.352983987343, 312.119677614482, 321.484817694924, 343.091343456242, 355.028678620632, 361.612511590506, 340.066171356887, 316.290798535007, 371.106724279749, 336.391514490904, 363.854100189517, 314.888932249244, 344.987922073691, 338.526009781728, 325.657509107315, 359.913646207367, 333.04659557596, 341.948326384705, 332.919243745171, 360.04469840319, 342.797466763024, 355.629662453603, 338.271067917706, 321.625719087344, 354.472501172648, 344.480540183883, 345.235465945302, 356.607435450693, 348.080391207868, 355.668815359482, 336.300636125157, 348.006072268021, 332.408191161719, 375.538738243359, 310.062341170699, 352.280368491987, 347.736449717264, 353.281343181336, 324.179736080539, 369.49752512029, 360.663791052329, 328.98427667346, 363.797787454738, 353.042495641855, 352.229220912624, 353.810413605835, 336.270353385813, 366.205069260731, 339.836990560113, 341.745351475783, 327.217686902798, 334.281699118317, 340.150014636911, 329.136630610968, 348.527186835434, 327.709916408289, 357.559804266672, 317.62246023945, 352.337429739245, 335.265772677766, 337.822581183558, 363.60968574154, 369.675046439164, 337.318107646126, 339.098711441972, 358.629022632329, 318.261303387857, 345.220992504423, 363.675185156789, 351.690402217237, 346.88213815719, 369.999637055, 324.805375038654, 343.805763722073, 345.792946220946, 345.283612424746, 336.397301550855, 346.721371439874, 344.78176859199, 326.66989550671, 357.346074611642, 332.320300019217, 344.794489567075, 373.985968845423, 323.212481318487, 326.574029276373, 344.190613961982, 358.91654706432, 321.474620585594, 351.345341376738, 353.576962681238, 352.653301283452, 359.544608931044, 342.473431855157, 339.869668139099, 376.024488739588, 360.044659490498, 317.913937033591, 342.795953089266, 352.786077813058, 335.559544026417, 363.639432225442, 360.441470668779, 341.590108044238, 351.861561113073, 358.01982201302, 352.883667221193, 357.544978196228, 361.050946300602, 358.912217377683, 336.150183199467, 297.287273258665, 328.786481920118, 355.661694931008, 327.78805542432, 325.941720576591, 318.989564725198, 360.555279290458, 335.726316721121, 319.10688418288, 306.337202915805, 357.176211301223, 362.994257847264, 340.797996571547, 340.814262254125, 328.331779343423, 344.918192509246, 371.581214798877, 356.506214067303, 340.670342204359, 327.098229430387, 306.338781127763, 349.015895688187, 360.095480235423, 346.100140939331, 344.817560620113, 338.298744257371, 338.403878244723, 372.482839598156, 364.663740921856, 374.679369956649, 348.075556735318, 291.445585768711, 354.597678387613, 381.593680904012, 346.50181578712, 367.184972368548, 341.371529557136, 349.020556690725, 321.133751097222, 356.635525948008, 367.297615580401, 382.585426915559, 362.652212057987, 365.222788443794, 363.253888526706, 338.381317207425, 354.398814270503, 341.013605302448, 351.062017558692, 357.151303610837, 363.797504754207, 344.865349111518, 348.256720599671, 369.432724887466, 354.207336876367, 334.868689183141, 340.574613963268, 350.46978140888, 354.237059705537, 338.925718246023, 333.350494602337, 337.160131766082, 350.760457020075, 334.82253039566, 350.248508759171, 333.234126522788, 336.328297495396, 359.909688728087, 347.569510193616, 353.744025997103, 342.133806307404, 332.727601660977, 366.634581508169, 381.87177626578, 344.027611421934, 351.470660383512, 362.126484300948, 340.715945304564, 342.808792674007, 341.06346084151, 387.884796326049, 351.862082408954, 348.854329590315, 365.055521982848, 357.958067344638, 371.169180204607, 329.699211584233, 332.318765754662, 346.649699758007, 344.590698890803, 327.519495775323, 324.413023502973, 351.054533753331, 325.600254405323, 336.738240927334, 289.566058330705, 335.2120521629, 352.407896982006, 333.388733300986, 333.670263425845, 341.437243464596, 331.266320958004, 344.575868199025, 328.806611486705, 346.183809769674, 337.981211642787, 361.606290511916, 359.600777546015, 327.416685079432, 348.244598675317, 359.654520952586, 348.745575647199, 335.230001602843, 353.109220736873, 350.144350974965, 337.338076025374, 313.903384170691, 344.860925754089, 365.899617249698, 357.32307563559, 358.888734974571, 352.254403332862, 329.047498438534, 336.67321651364, 337.328794790841, 358.184172684221, 352.334179499794, 338.885932079, 328.463538688969, 329.339069461133, 337.061568986435, 351.380753239331, 363.226919176126, 331.433473884069, 349.90033637727, 339.593624745234, 356.732416869191, 329.394846082596, 349.07591931082, 331.737819745989, 340.744236551291, 361.459901109921, 334.335916504264, 354.262225341061, 337.190332570464, 368.250251583136, 362.182940543173, 323.065498896786, 330.522927028376, 381.070354732638, 359.517670673964, 348.460395518165, 346.278624220713, 346.071503455274, 344.171084659448, 322.517523624264, 355.133631076008, 348.230634851394, 351.870898207091, 340.481583157075, 340.169280626767, 351.497859666057, 330.780518020109, 372.892208694991, 367.076200805476, 333.815403754822, 333.469605560152, 375.34166790042, 349.330530186644, 383.604584090121, 342.07621532156, 323.682689775552, 349.441001672595, 352.720808996978, 331.298722645241, 360.459982811803, 324.372143898505, 332.893416684247, 374.464160829554, 324.990419472314, 335.741814074802, 347.334549596039, 352.579105306734, 345.494706879443, 327.66600923593, 353.616301906622, 321.928461583, 354.592995065741, 352.084225498944, 326.403236577122, 319.331075950334, 345.829880826585, 374.190838810682, 346.459948806204, 348.500759822828, 336.11154144109, 342.430271691822, 349.316597783671, 324.351994209933, 365.812954082286, 388.052556674352, 328.577355050652, 339.906489348721, 355.20458477328, 365.749482034741, 335.539347850198, 337.263147310744, 336.929082570991, 334.813890514809, 351.774986993235, 325.19243108942, 344.953121979177, 323.666147775936, 346.783143699074, 328.842296982828, 339.329811973809, 318.364591202128, 379.992229170805, 363.655089075399, 312.264282611656, 346.405682114278, 319.23779290653, 370.34989330447, 344.330583439747, 335.07026654199, 342.140277802104, 326.577625610969, 339.722419524086, 336.882835508901, 361.263591276172, 344.440654458186, 353.596903727199, 323.622670880768, 347.514425702733, 343.537553758178, 334.543982034862, 347.74037537916, 330.198873662872, 346.71542011333, 338.852204265163, 345.127386599471, 331.295165263427, 356.313482978592, 341.854945533885, 318.417460450964, 327.775895833537, 319.971460696326, 335.904498237498, 335.172883406336, 332.950334078743, 335.771267119292, 355.247815134219, 324.499998424965, 350.125938333031, 335.259305434473, 343.56499941568, 333.430200064145, 351.84691659685, 341.666214287674, 329.442151193451, 334.20901846135, 357.770746578944, 345.321770405495, 377.1927745301, 316.754451158803, 356.456560545812, 311.625379392444, 348.883018067755, 325.838569744096, 349.3983444568, 310.886410869999, 318.130497412113, 348.38070066868, 323.41065131485, 349.40235718761, 332.072740526725, 348.706951649214, 348.289801785569, 379.143734889724, 334.255645525541, 379.055745811597, 342.69288572255, 373.80217501637, 370.039990771236, 337.811517091983, 352.955937434148, 359.845534219422, 342.386123516865, 336.02590381593, 368.710414447995, 351.275675764742, 331.392078924771, 360.126215559648, 355.720267542294, 360.153817457911, 318.77175992293, 344.8367312933, 318.39548981464, 375.167675317914, 327.154999749513, 293.89317505375, 343.375752141575, 356.452113227735, 323.248776640004, 350.353576300376, 361.322324250416, 355.14802195849, 343.478747485774, 304.820094568481, 338.732027144053, 334.780315172204, 345.442335293657, 343.454503288648, 335.442904337876, 364.978217873938, 341.028988184067, 336.639962483065, 337.256544758941, 337.519226523761, 330.438906983061, 337.935258519044, 349.328528355176, 357.508314059024, 352.322753103078, 328.234567475838, 318.807064887721, 323.724907338703, 327.967363687339, 338.364578566732, 362.627205588137, 330.37257668267, 331.229254978869, 354.942398282659, 321.922632679623, 336.843438722626, 326.453424154222, 364.260846633271, 342.451233274752, 332.42385204818, 323.979675498076, 318.208792334941, 335.143708619292, 346.478012574526, 351.239696420877, 338.896771979513, 344.898505332858, 319.557926734742, 350.801024181211, 360.704085478886, 333.028031828296, 322.512108339364, 338.566702750497, 344.926643244734, 356.898882153192, 358.228898797707, 319.747557224127, 325.124840530493, 366.484878886641, 360.167055385005, 313.436686348253, 380.801952215351, 348.921117118896, 315.758715752881, 400.987134025217, 347.844055893415, 342.94989863126, 345.016966729594, 347.136535189034, 372.841891226356, 345.646924887811, 336.304453647715, 322.004839317093, 326.413397267263, 366.281394046224, 324.436694020645, 374.619330791821, 325.529554583034, 345.616210154823, 373.593553367738, 330.014120025459, 321.062767649297, 340.998985047091, 359.564112426646, 362.882938956467, 350.647700771891, 358.629501792488, 376.914442151874, 339.725587299803, 354.302345614641, 349.02717580376, 345.118514690096, 386.263188549197, 331.138933928358, 329.726895550818, 319.684876709421, 332.024829738882, 331.981360384403, 317.932000652653, 337.483272067147, 340.624745451832, 355.1031438433, 372.40830446978, 347.944348910333, 351.722644451468, 355.622495839909, 348.945345655679, 374.415342798395, 353.783717352702, 353.138311652299, 368.300594994763, 342.057075075525, 342.207727227459, 351.370734997412, 342.11833088525, 371.658088495159, 342.087469409867, 372.269972023902, 356.405871253916, 348.458717084078, 328.269686731311, 360.251815281952, 338.073814825662, 374.993498055761, 356.166519981202, 345.448986927803, 327.560460884487, 340.243353427129, 363.882921693054, 346.936135984289, 331.080044380999, 347.211560016253, 330.92801014181, 325.359579456289, 328.350988639215, 343.551095489992, 382.812339222574, 323.623726052654, 352.80105365942, 349.762330391629, 318.256312443682, 300.798008278157, 345.209528541185, 328.211540220496, 318.077088115119, 343.263912459412, 331.516813031825, 330.817740699832, 320.201801772407, 353.756574362376, 352.506291126264, 351.216467742436, 343.647651170744, 347.737697604161, 354.080167616278, 349.649239799725, 335.292617724415, 374.245215723573, 342.354258616667, 347.882025342508, 351.679607277249, 312.602451108253, 353.797899139618, 350.75713388065, 376.683498463181, 332.326753485528, 328.839607237247, 326.321200638351, 340.702625602887, 375.411196294342, 341.605793014368, 333.886689897641, 330.635015253715, 350.232565106415, 350.867315267031, 353.804545386397, 342.261951757339, 350.817982040412, 334.397394649084, 343.71358270052, 327.500176162706, 360.465792805019, 362.503643717986, 349.127920458153, 333.572700976719, 333.919080499693, 339.120129518651, 322.329595927783, 336.106847190664, 342.957312747143, 342.593997840271, 351.661379373315, 345.778896162619, 335.865844422429, 359.931136537096, 363.974700090247, 346.995939934578, 316.621126437479, 316.123280637656, 357.856164957628, 323.659188170175, 318.918298087466, 350.41783089982, 345.008253574442, 308.626090813066, 364.102695394797, 348.854399907922, 323.81843084791, 337.08172999468, 353.351271741853, 342.268256192663, 350.834089946639, 355.468012344704, 329.200283051026, 351.085802512556, 314.481892452857, 376.546126233703, 350.41471903717, 368.450873767175, 324.965472590031, 325.743469580071, 344.176638998055, 335.388256972042, 338.526575257066, 343.743479589529, 346.207897292064, 329.872780789357, 324.614829052444, 355.811268561317, 365.90554299109, 355.766435071323, 361.409263385453, 328.153685442053, 349.327835385622, 327.671541140393, 338.31817350541, 365.040092449477, 338.627449533347, 335.786617092933, 320.156047726844, 310.983315112193, 333.171447292314, 307.746893948096, 353.941801227809, 343.474802770076, 354.945161355293, 365.265578544256, 346.679489427945, 353.521704312006, 301.772682621501, 353.855113362592, 358.126709989274, 354.585929109608, 357.426153712877, 326.4313687163, 346.235736572938, 321.556778451168, 378.037468116906, 334.394014395431, 338.923548946043, 342.243209304749, 339.441778557553, 350.753675310684, 352.749029020449, 367.430588150626, 373.667830764323, 350.765001104253, 366.599190982069, 358.389143818392, 379.39817160077, 355.175464792944, 342.98373981887, 336.074966444416, 346.519450247338, 336.063602489, 351.852681588309, 368.249828859603, 337.930354878054, 349.165602125566, 326.36122521077, 305.720600232059, 357.375473455245, 357.486183837042, 359.311398151423, 331.803456503289, 297.812933105374, 375.381012784761, 349.992664855519, 310.073884763105, 339.51068228338, 341.87792779005, 356.391907642584, 377.512156168385, 332.215534444946, 327.866875988288, 342.733285447752, 335.670280737592, 362.47323642537, 363.372779900372, 337.821849407301, 340.155697221176, 357.367560080254, 325.072169992307, 327.600204394678, 339.473691888896, 310.686120961282, 322.840184691364, 327.4989135712, 343.416687694993, 361.301166431424, 341.459166194451, 327.140960852203, 341.453183587563, 320.495325552728, 329.435360495466, 351.776927206125, 346.189975088736, 312.789947907068, 350.135182471621, 332.758144576553, 373.732265777084, 348.209974099221, 368.918117231396, 345.789823034789, 358.478130402062, 350.843379774163, 327.985768785322, 333.297017242037, 344.429820026378, 316.534805451179, 363.52979011534, 347.926066326472, 330.888183429036, 360.478291374166, 327.656695165745, 341.602032389483, 353.264185640734, 352.553704441382, 358.083543665761, 327.135653923654, 322.848806434588, 320.505347705577, 352.119127074655, 317.97604703967, 339.803706782845, 367.979885503337, 344.606096018696, 371.19019306137, 343.502094269415, 369.589449169746, 346.999404336573, 326.840687156498, 380.058888082957, 365.851717455655, 337.013751863489, 356.113111653508, 337.528759738589, 342.697877290201, 344.632811777793, 344.685168299262, 345.226844800595, 342.105502891602, 349.251619084473, 338.430105998096, 346.69895560322, 345.875305234251, 308.155656685645, 325.096644304849, 364.971733848395, 328.478138520583, 356.044552267022, 349.357123314853, 306.401636251933, 355.198557126253, 355.206851326438, 357.255468705575, 341.478050659564, 318.880154213551, 345.303961845646, 317.813459531142, 355.296018404498, 355.449289309965, 316.449896772377, 366.167185754679, 321.752382947508, 321.923680777388, 354.992511602718, 339.517809312607, 354.949020617056, 342.230863426939, 339.130641669906, 335.898423286423, 360.891194604196, 304.064068669595, 311.488814489039, 330.202139206537, 307.238604430472, 355.772535471134, 346.246896915431, 378.599390839956, 341.532467418693, 349.686933049033, 321.334272658604, 335.927003073895, 363.450210758797, 335.876386256752, 340.551969409083, 329.151136636384, 334.99409949611, 365.533725756407, 355.21231707592, 354.988333164558, 345.932509542745, 376.665954846069, 343.078412395582, 332.601477863562, 358.128510517357, 352.028798198783, 361.133108379968, 353.591810611229, 348.24274905742, 327.022882202531, 335.430980246268, 335.091408923252, 341.363992616163, 345.348427758533, 340.230125980715, 342.043965702466, 365.78346400193, 375.753895176018, 349.235935273585, 341.981071328586, 337.157736646156, 372.224766132926, 314.879603312227, 355.783920265646, 320.38415779098, 349.838504373452, 355.655761543813, 343.782053006958, 315.583697333299, 348.654892176664, 346.644061699357, 318.351695053285, 310.528915896594, 341.796976955145, 357.235404965315, 373.706476303946, 317.911617723554, 320.593750631663, 363.678879534415, 344.781516089583, 355.588040136697, 346.48272605049, 348.780858739858, 372.209505511884, 361.176339833517, 334.278938203588, 334.816295097201, 359.380575954133, 333.131562303548, 330.704932910167, 356.219534051191, 369.596205275104, 368.626784098683, 349.970851074187, 356.039698433289, 335.74975704341, 337.107941358789, 366.442499593044, 352.238413336303, 340.81296196978, 331.902706699905, 338.956569391869, 329.055457348669, 345.206730662189, 347.439471484788, 357.519655884271, 343.587308775691, 326.452611121233, 379.220794543541, 342.923602583453, 341.086402476322, 344.510179906717, 331.604262564927, 362.900868590939, 346.442789974083, 363.884319247296, 328.248329895967, 336.530181162566, 333.422662541812, 335.078768343103, 330.667193912312, 340.57816629086, 355.319793011918, 359.173876473398, 361.965895170631, 336.24214340286, 346.520938712247, 325.656736530152, 342.701073208188, 331.821072683422, 355.120552554092, 348.572326631469, 370.128824563841, 353.273799281395, 330.632526921208, 361.160114327232, 378.063052396529, 339.824639757053, 350.948881413719, 323.555550043451, 357.701726364993, 336.06677603917, 342.853499828171, 341.069209006582, 318.852489928571, 335.973849786541, 335.507021858212, 338.342829765569, 338.546279507492, 353.14938884772, 317.671279594973, 368.60129212587, 354.01649996388, 345.684846162484, 352.57230703217, 326.510484557266, 353.394638823182, 322.03441506775, 328.354696672231, 347.935496724026, 348.408292437817, 346.336571150682, 319.287237224089, 318.081274967777, 342.724285692639, 350.550292347848, 347.974145088755, 341.159603652111, 360.222958278941, 359.400357834283, 371.532878607693, 357.305578333899, 347.542859356023, 353.547909386358, 355.8723040781, 339.342914846578, 314.559734805163, 330.887637385495, 331.710393667357, 339.569833573463, 322.748793583541, 336.748188866734, 369.248162277485, 371.325540899993, 326.482584755161, 343.154289875471, 321.792320322295, 368.107634922412, 335.22736625701, 337.91933956691, 299.769469632046, 344.593693216769, 328.131078316919, 331.361695062889, 352.671128539364, 373.518282905229, 377.077323630244, 369.126263632304, 382.052578231336, 339.737613352611, 303.791261617664, 360.493938207449, 376.44038116902, 327.732114242912, 356.502130264007, 312.710563678478, 354.192558814232, 351.978475114461, 354.242235808457, 342.059640483352, 325.554149208173, 368.723390660261, 356.089195587757, 345.450925033692, 345.378075134667, 351.702961253166, 330.645470076061, 375.672683743704, 358.476947097907, 355.629601503241, 357.58028027151, 346.151792619128, 342.427380107078, 355.900913956378, 344.259568944534, 353.112573628432, 347.750197426582, 324.52982270294, 346.146445628772, 380.9367084395, 358.959557694336, 352.380474823545, 318.581764011622, 357.121309213945, 380.591674742193, 362.114681442225, 355.747816792553, 353.667134882521, 311.500579471501, 368.247696955943, 338.789805583554, 315.859044003588, 362.064198587797, 361.055969931309, 348.69857354628, 337.80984329739, 325.453096008035, 358.034372783684, 353.383199615065, 353.858203667463, 322.745029858488, 342.922719912695, 315.365894297569, 353.811265563507, 347.005030610401, 348.061375352448, 338.1909437214, 360.85426208241, 353.154661522643, 350.879163578036, 321.89290753966, 343.807474210374, 323.930521673485, 363.258154250796, 359.648756408666, 375.19588047622, 354.043547326379, 382.040398168341, 361.173452364829, 321.256415533225, 332.151959588288, 334.633540469391, 340.537608314519, 350.054385547991, 332.704569023656, 338.370460161922, 358.785756009904, 330.470136952115, 333.261982910998, 357.993490598558, 343.594401540142, 343.54456404711, 324.955877807964, 359.928522023418, 352.426002635316, 351.246266511596, 329.764692638742, 342.593198812139, 367.649198012891, 353.597292400769, 327.590604474835, 355.722891964326, 328.444565349482, 309.801374070056, 338.199931705127, 365.022429428269, 371.657636876351, 335.888746233757, 333.650583472467, 330.168796626271, 357.565472540538, 344.850853842061, 362.447398920243, 356.929264632424, 345.760432365554, 347.463449225544, 347.538344752874, 354.697279774677, 370.145062467996, 378.620340144928, 330.712802302934, 355.616767086459, 352.157145018998, 314.998205293015, 338.435164966303, 351.830884372702, 333.32768282393, 321.89290156383, 316.619928746232, 344.289407512972, 300.917782398074, 343.946220895502, 370.548310291377, 382.038043672265, 366.577453069396, 366.878213782591, 369.149432959343, 301.382318073146, 382.119236523467, 351.888248366552, 339.328492353183, 306.45420992237, 338.708008062895, 310.947878820398, 327.96718216648, 335.885773633535, 337.987442637523, 326.247792705132, 340.388343358649, 339.241816120235, 355.996348684021, 348.784952702302, 344.46643599394, 322.006254687426, 346.52796274306, 337.850900037233, 318.987481084102, 327.045376979917, 346.614381123019, 324.050721401834, 340.441203139511, 356.561898226426, 329.021079361403, 340.142382622668, 341.415220451565, 351.918299169017, 337.25975938386, 320.408001751265, 350.039505805076, 349.840481630351, 364.826600294427, 344.245314213274, 338.402687389742, 340.118383613142, 342.601167147646, 326.367350251252, 351.64018733667, 358.87288854914, 353.668232044028, 348.088587843194, 353.733161829306, 345.261418313522, 344.072763835444, 347.046357041635, 345.021621483907, 338.754636572659, 349.81983603069, 336.671828331582, 352.729162027493, 321.704252359151, 371.942329502444, 342.620283822924, 330.814394804074, 352.336204064958, 351.583922016178, 365.727999435471, 332.461037625953, 325.935908971826, 347.37441280593, 335.570531219901, 364.249336151359, 366.27635581098, 355.143937745191, 321.960655709828, 338.95673843836, 338.75359517229, 328.938182899518, 333.721713640265, 346.472583086691, 326.09071311338, 331.647371471295, 343.073273923889, 347.997582790798, 351.770436844363, 353.323017329099, 349.704957767363, 326.475874927042, 333.88005935004, 338.553387638234, 347.2254459798, 311.777949321056, 336.766161457807, 352.176899000986, 320.779926079357, 346.679052211547, 359.914528954574, 310.059216562846, 382.276614967211, 315.804021580222, 331.927386240543, 359.744695587091, 357.956076294422, 348.485075470158, 355.765111673131, 378.369187840939, 329.497750055108, 335.00928780434, 346.214304282375, 337.436317519281, 356.938280686745, 338.988398897383, 336.365167474726, 348.725514003975, 344.219718313065, 364.65792280107, 330.570521177095, 352.636674791026, 376.370117647265, 328.881290053252, 333.777831652723, 346.278261727117, 330.007576439213, 372.138265529033, 346.602227685479, 344.490804525863, 333.396257016179, 369.327445270077, 366.760874961345, 323.225426738264, 336.313660441466, 344.147656396287, 333.113549265612, 337.459348837698, 340.641165006625, 331.840503128881, 348.180603199227, 324.154599721308, 354.90277080407, 383.32463192447, 358.341983693721, 338.665453393046, 314.568226494762, 343.590609289648, 331.925503792816, 357.554168375733, 337.729666173825, 349.465395406687, 348.140884285706, 326.275735916116, 370.364877905816, 330.614368735785, 358.428640830975, 372.526530132784, 345.548816110001, 353.993814613944, 315.679696927887, 343.701985264472, 333.190637722529, 346.724097221258, 365.341742408711, 349.685166057316, 350.204909874552, 338.757682878974, 356.138942799019, 317.673873059661, 336.118523370724, 355.729505538583, 370.110260401303, 338.539891156937, 381.75901089831, 336.919168207873, 356.353677637586, 341.485645761038, 328.802950977418, 341.148623508678, 350.479387026697, 312.465743558031, 350.526757690409, 352.57358991284, 293.352781534335, 356.522718636309, 348.64544900637, 315.370692982247, 337.956655837564, 337.694553456888, 360.577168386493, 339.546444741099, 336.938045561165, 307.053750642292, 340.272177685102, 359.019815094695, 348.604667764115, 352.346993110006, 353.298248589988, 351.183746905806, 362.592213345526, 361.337577679159, 356.382498616242, 346.482072109985, 325.573951245598, 355.02881244777, 348.385766848527, 368.36137119823, 352.241252650202, 337.60382419517, 361.959296701883, 346.058791231102, 317.392205111394, 355.131925881412, 351.095601210383, 366.101688155368, 350.227236792792, 365.87604263114, 342.349290239289, 347.283747561847, 356.562564975232, 358.601008447833, 348.244018239883, 347.080061047086, 391.335000985935, 360.763583471639, 364.175676350811, 332.885104682021, 331.452965321959, 346.977000153056, 348.004010698108, 332.319563682505, 307.978338794883, 367.938011394107, 368.184393089853, 314.066046956914, 352.310403890826, 303.49827776264, 335.578741893496, 337.530693366062, 353.031056621991, 351.745759055624, 325.65701432854, 339.849160439378, 360.632007069939, 347.15999695044, 378.249202416992, 341.442592775937, 326.117568374689, 377.154144476848, 329.928153099024, 352.613686296406, 329.625626128815, 351.169894514619, 362.170013799492, 338.060192618532, 320.471265429044, 314.524442524196, 359.08408635461, 340.015865917508, 359.020089735654, 334.657785752587, 352.336133058455, 349.470230483283, 354.539447527686, 352.193884086262, 367.4873511612, 348.450987317683, 355.654892775816, 367.930422289797, 338.79961714763, 315.780286672545, 337.910277760063, 313.421660347839, 350.969927426409, 337.337914751092, 343.378071056262, 357.189060028231, 339.548825661598, 325.783922788311, 342.996077358237, 337.729177085411, 365.195742894433, 343.975181920459, 343.822014168848, 360.198302411078, 342.893132112175, 339.023895535702, 346.15613672045, 340.717562145162, 357.209471582118, 329.009885779381, 340.129646459601, 343.719175074693, 343.611733120718, 327.166188163635, 328.540053659601, 328.027119955213, 355.317276670976, 328.044593091671, 334.946981803368, 348.60381471756, 361.175267068983, 327.6578414325, 347.66373537117, 333.449736665246, 367.117599673106, 329.927510599065, 331.739807697033, 324.231795580888, 312.10132546969, 322.996740941476, 366.252162385496, 356.560064794971, 332.772247132177, 353.734100877794, 346.84302915412, 379.165053333312, 356.178841855168, 326.635655433693, 337.17456566358, 352.208138203592, 360.544877017661, 325.053202746379, 335.216408689946, 382.349572262366, 365.961331560728, 346.831809245433, 369.889460060516, 348.990901322112, 333.232864898117, 334.341016094769, 341.586778669417, 340.738260912809, 366.935188937372, 340.972381090902, 333.570900453008, 336.523153962308, 338.496283953198, 315.936295617416, 334.91766567953, 370.959958373612, 325.198082706461, 340.635514046343, 375.838057564298, 328.34637354146, 336.402407549328, 356.539939992229, 347.637668151986, 317.090336742664, 367.658761085197, 345.881377348774, 329.395640488304, 328.971280511433, 325.028038407326, 343.23353363562, 355.012192425717, 338.203560440579, 361.17210368888, 325.522572361106, 349.773655768892, 328.486620273718, 361.393415868541, 374.752710553166, 340.725066869625, 360.955917626045, 366.178185005776, 359.634841314875, 350.087010471218, 342.916990254817, 344.96607338598, 357.913251317179, 327.676367170409, 365.063460438515, 344.973153173439, 332.29205556275, 317.474852751356, 310.209768974749, 359.712937274217, 351.617999679366, 360.164873093102, 312.31305478355, 340.596929987537, 333.733782092627, 342.938007962605, 353.944925666336, 319.561171529105, 366.34385302168, 362.010203372425, 349.423704337427, 344.506342996814, 348.328550785546, 357.623826081797, 341.082259861239, 348.947397485161, 318.40467663346, 350.32122285586, 329.930007652339, 361.075899335794, 355.481787555624, 339.265711318482, 334.269999352148, 329.629833066912, 346.126783838463, 344.136131153468, 347.247026893153, 338.888718563702, 330.133514068483, 362.016685216261, 342.434227003727, 355.139077095311, 338.686598258275, 320.209606819726, 350.690411563161, 341.858134854025, 371.485702844254, 346.031358838866, 328.626783519604, 361.025798620899, 386.193514332908, 367.620330218646, 351.343087664793, 334.634867704935, 334.212404945029, 363.067782565587, 352.920338035225, 327.970563292416, 358.394242353551, 363.665255766571, 347.79475206067, 324.797194711238, 312.029421945254, 333.775464842283, 357.465028745092, 348.117481951355, 387.366363162389, 347.171351332652, 346.371706902627, 354.049854232806, 335.418529958824, 352.71579251483, 336.252515618715, 320.307537421208, 314.910367403493, 337.418273160104, 334.569939719915, 353.796294774249, 358.021072622604, 340.523822184728, 327.094715561378, 383.213474088797, 336.494238056566, 303.310831619133, 368.141663685616, 340.104003029609, 360.105921877436, 349.777543856125, 339.982954420987, 343.706773366114, 340.153333951839, 349.490753959569, 349.287454828179, 346.681281086864, 328.494825900961, 331.940086308397, 336.132304093309, 338.068183190654, 334.690436079808, 351.677657638279, 326.804749080997, 317.137881253139, 370.450877496606, 342.366006185718, 380.363298035282, 352.272198808032, 332.049984701921, 391.661501171146, 321.854331330524, 312.561634411722, 327.122168534105, 313.852605583202, 349.990885367913, 342.538729050783, 356.935911859375, 345.992875241604, 359.866527908831, 356.625454313975, 340.732920230929, 306.952310124639, 358.775011928588, 355.441731193439, 360.180359592508, 368.04407099129, 361.782058140186, 352.801423843636, 292.853205163774, 385.44962691488, 334.454224513133, 340.27286599311, 329.16000210185, 330.772155754625, 324.667734418453, 367.89256820685, 341.320037656676, 379.06024745672, 344.697381208001, 316.29841582584, 337.261269333667, 346.41049617191, 331.978480378736, 326.012277470998, 318.280728869064, 345.658171978573, 348.698113676053, 321.031135708017, 314.006097674936, 340.346685425764, 327.395137109709, 354.636555115129, 318.754081784703, 363.14875634104, 370.343026081488, 376.259555560273, 357.434640476432, 327.974065449831, 344.919985872928, 323.626208370776, 340.793980537699, 335.658426759809, 321.811718307239, 310.387803614725, 359.609648428615, 358.267449131923, 303.551104567262, 312.489374978977, 332.592934812542, 371.250343905795, 336.314895271891, 345.312521991484, 316.224085912856, 320.613003281922, 350.568963937514, 324.331836706719, 335.787759387905, 346.232963013782, 338.649246379308, 328.598976767378, 364.597470902467, 340.014244421234, 342.642067288928, 333.332502933644, 351.58580299144, 351.097904294479, 352.893702185043, 307.382034742571, 365.21849108294, 349.079975291909, 345.505461655513, 340.214636094049, 370.491536422153, 383.46929951155, 340.236558888863, 352.289378476398, 324.382928428952, 344.156321854192, 330.454668632572, 347.274418586236, 342.046595951995, 355.292847697042, 323.843436582583, 294.863574770382, 330.949569221238, 341.607998809888, 345.450852503461, 328.1751183155, 329.747718003392, 356.632183232752, 327.822274865004, 358.023149291361, 345.41887872549, 300.160550900643, 346.783781525439, 319.247215539902, 323.182695407399, 342.810835527252, 349.42328700954, 335.67315400909, 327.225581692503, 339.909132225089, 360.008434649577, 327.954662585694, 375.761640793583, 350.145235557207, 335.483413091889, 366.311383760009, 354.273836573057, 349.538961879561, 366.345326042104, 309.036062092676, 343.461813550899, 340.955449023347, 335.362943905885, 343.01263946591, 337.481218564157, 316.599636300073, 362.303858816934, 320.590656668961, 335.649590630645, 335.75098790927, 342.4676450377, 346.524041070774, 301.71666950331, 340.891065914015, 326.665173261313, 316.204913369431, 345.87792390969, 351.683871477355, 345.437845198984, 319.767446071723, 345.786671498553, 330.32095063468, 345.676950941526, 314.020657884402, 348.819663004204, 337.684111136392, 347.187456582054, 335.67192446046, 351.238581441057, 344.36400975836, 300.602164962657, 325.515988967073, 348.201821171957, 361.282537678227, 352.450387037499, 336.281438570655, 375.863882446261, 347.24474932579, 341.113950390222, 384.218820882683, 344.767635399983, 327.477924391414, 331.537574528697, 353.913725963828, 326.911134000072, 368.098786412937, 348.819926268195, 319.711462417289, 309.664606309349, 363.916505645828, 350.919874336852, 371.907959957041, 324.937437132071, 329.959681964759, 329.902205533557, 350.071138347278, 341.399275227746, 346.64118722038, 320.506687255756, 340.90525485234, 330.976960650456, 360.567791040335, 328.839628175377, 325.228475203652, 353.09879633698, 358.555993900737, 353.745353726624, 342.958911366012, 345.305178941467, 401.009025069986, 354.357754554506, 331.986472459648, 364.870136079194, 316.798994473484, 333.098923997691, 364.506471207115, 371.194332123256, 332.063482192003, 332.946145799543, 351.535424897379, 332.447534222254, 367.820803009231, 338.364724085539, 343.743206313518, 348.578935468357, 337.880716616504, 360.458154956875, 350.563240238869, 341.7920031332, 350.52865597977, 338.884378858328, 343.331819177135, 359.378138100728, 354.140438437514, 356.747557650365, 354.147471634198, 346.735826429653, 341.817078679791, 317.121255774291, 323.504585989276, 329.414637615246, 328.652800349733, 355.699575723119, 361.593206019221, 354.004278863128, 344.084851379764, 336.959545189589, 358.348937919629, 377.376564458108, 330.363265259767, 356.07727478953, 332.068050223561, 310.888309863484, 339.065531281161, 348.569853126587, 340.140685611837, 316.379920810857, 372.85863790379, 358.123640571553, 342.535150108548, 329.450616410527, 313.074039346432, 348.278226253298, 360.51166340127, 327.335582694793, 350.746006191436, 354.063107892893, 344.682663383481, 344.7159394445, 307.782555247645, 347.026804379406, 312.62526059587, 356.682995243371, 329.64634297891, 337.417143248506, 352.708945797653, 354.604071901448, 342.685812850582, 374.654275440604, 357.462989873117, 383.347156859524, 362.608415130511, 346.569883391521, 383.461912183981, 338.755642578877, 317.170964776635, 340.356895084257, 320.889919774794, 356.5126836644, 345.384168263845, 360.178129205105, 338.846787407506, 348.292403446708, 348.45490235554, 330.3621963527, 331.23151994857, 339.702363621977, 340.671375270017, 328.091527958512, 340.206761189597, 342.552874456022, 333.698186390691, 354.737890945514, 325.109240974086, 335.971422365069, 334.594860041716, 347.938000165345, 347.04482008952, 313.999360919583, 348.959837576637, 329.222032911374, 323.701376224856, 303.049842504633, 338.336359392118, 366.648179828199, 349.840988798238, 382.932647903621, 346.664200146343, 335.321113368332, 339.939622376682, 363.916521416051, 357.216955352495, 323.357322442958, 353.316373338903, 356.574142959868, 312.87074138829, 315.326094155933, 348.861198512105, 348.996678270172, 364.950655340665, 348.62518519692, 360.39505162543, 354.722738443855, 364.598776893713, 333.843430831476, 331.627379711357, 344.936864030476, 371.572946450751, 324.743056406021, 329.991588008295, 326.309566707666, 350.701458121419, 343.643806577342, 336.749155287848, 333.236871281619, 358.445825109796, 337.297537179321, 330.631498506964, 341.45293426537, 343.975913412117, 331.827270977533, 325.713259528621, 351.601851392841, 334.44134366385, 361.249342314259, 372.211092092581, 316.902929815995, 341.085013754254, 341.843281537854, 318.522424754796, 374.479579538664, 336.940798303583, 327.006553689563, 331.187403313409, 341.677654306019, 324.831627229172, 325.520195703325, 330.561834449627, 354.10898474872, 336.850884466902, 342.89251684189, 331.623808797967, 362.980897739427, 356.236431621074, 344.597381971038, 362.66027192086, 322.041066583842, 357.134663000831, 361.568690497471, 346.444903563757, 348.515661160948, 309.013935760636, 353.417363682381, 345.732697952379, 351.071774029436, 339.183932061685, 330.218663144787, 336.344006732795, 326.718824881653, 367.568278293355, 340.340000016183, 376.503511321152, 356.643762515084, 341.260804123045, 343.259621255711, 340.082863921556, 351.624892650512, 367.807741035072, 354.304401537498, 339.368902299779, 340.723984667151, 321.970423898825, 340.688629030004, 359.006287511052, 361.924358604715, 311.283618964212, 355.909560234816, 352.427277129806, 352.538441023048, 329.864001413474, 330.762816411224, 339.215910700592, 369.433684348282, 345.301824805863, 364.104782380129, 324.00292794296, 391.5457113942, 330.598117978171, 326.708510401149, 361.910462497194, 334.725929399732, 347.21820081265, 347.264325612868, 331.658319359833, 355.186576389061, 330.369199305659, 344.648772781252, 326.738207976604, 356.418941309367, 341.433466693647, 357.44076239829, 342.442582224262, 346.37128255828, 338.577938890254, 351.13877602827, 335.749591172869, 345.32804250049, 331.354281394172, 312.545750671754, 332.288077454219, 343.470197821372, 344.453464297567, 329.628840602038, 349.217009277401, 382.508438170144, 353.398672491605, 333.405955141132, 339.419704696094, 368.929799159432, 327.525939949781, 326.225027411959, 317.506647233954, 380.647559083274, 336.243871697795, 364.72637599519, 348.894912994419, 331.905671937979, 327.232846433441, 363.320754450016, 334.485527667953, 340.294900626313, 324.063827065282, 365.222847881149, 322.992238904192, 325.982085139379, 328.030940276415, 354.745889148788, 344.369361799891, 353.920341892354, 317.739844395296, 336.529419254269, 353.563504774521, 361.255982145829, 353.463181546351, 329.570461843685, 377.116671678882, 338.486554875437, 340.834243369565, 365.659556952676, 337.719573390144, 360.898325191255, 373.669278951455, 346.068596777486, 360.555228073416, 328.027158612546, 332.074366354545, 352.914518838155, 351.828305915661, 342.086588384478, 337.895799042911, 334.439654631174, 331.708632612444, 354.587318575551, 323.427105960838, 323.926547440468, 320.900305021884, 346.722791615473, 324.033158737303, 368.567288289104, 343.35789580324, 337.197185794264, 378.75004626678, 346.108781405401, 333.948122280726, 328.148583820398, 334.907848542117, 354.354843948833, 343.460129024725, 346.960285979212, 342.58577060535, 319.012240383579, 322.980286882466, 350.321961021531, 336.076100734822, 353.428729711366, 345.888482761023, 352.34418869069, 331.516754463668, 350.35702046204, 346.785216940678, 343.737139396437, 356.90844261383, 339.036360702315, 352.790130896851, 348.523252286374, 330.833817485843, 313.372491318896, 351.263919415863, 359.2733193202, 336.984792789896, 341.903385037778, 354.036410652373, 325.157771284985, 357.734970100574, 351.274743421204, 355.284909348091, 311.501247966306, 342.088263536558, 327.25467309379, 345.923733795094, 322.267374409731, 322.493345473089, 362.486454445457, 387.314699287752, 344.687944965143, 381.607000520394, 363.307362908667, 340.23327730969, 328.43251775744, 342.632600888421, 342.808426108044, 325.630518691018, 374.150189318888, 370.539897923995, 347.277229215068, 342.193373122786, 313.128036399245, 327.072517843845, 371.325293187169, 358.247805620571, 320.238856143018, 358.126648273323, 360.291901244568, 343.824145645128, 350.325338755741, 383.996095792874, 333.769315798441, 338.891252683371, 345.145049921123, 342.189818727877, 356.876478554564, 344.144120240718, 362.658478736149, 355.380158780858, 366.286434823258, 365.993413174988, 325.247168120154, 324.969378334868, 373.883172302221, 345.32685325117, 334.97526693152, 316.992810110638, 342.670548361117, 334.351258161316, 363.490489166658, 341.671535030981, 340.238902283967, 354.488079231701, 359.14772290828, 354.441120161457, 363.1221864027, 355.960608003972, 330.558018884243, 334.355368845585, 368.310595142423, 363.817606281588, 344.794680171828, 344.751389209694, 358.774553765902, 358.469594366691, 326.10326347581, 335.371524038323, 331.157319636668, 341.847057281716, 323.523720038975, 361.025202154679, 326.222729051732, 311.644824009429, 335.147553659055, 339.521907563076, 353.1439136397, 326.508974793748, 327.63745956105, 329.587368669415, 380.034283590735, 324.793639562126, 337.617535002511, 364.613308060404, 342.416068101554, 336.487583525409, 331.952563930136, 344.128491633972, 358.164536940194, 318.74208196449, 363.082309721206, 329.537803971049, 335.189852531309, 343.840359844171, 331.175253615427, 338.586936853984, 337.465827598036, 329.429410966063, 322.400276912396, 353.337115051256, 342.805257287161, 360.727036052, 353.816723969628, 325.084854158211, 352.173102435867, 322.986283908252, 330.205788471556, 335.739986752175, 339.317504278015, 371.514601204175, 359.802976067446, 350.854789654424, 336.659764954094, 313.778511575393, 352.402167929707, 320.320612843661, 330.132386107341, 347.040610399753, 348.247740691758, 352.568282006539, 346.069606699243, 329.301879098277, 342.693922918736, 367.267438488066, 333.167155305841, 340.023561865506, 348.831218163809, 359.821423911586, 340.774250766507, 345.680612798126, 335.057406895056, 351.387850068297, 357.630922849345, 352.996073552699, 343.804205589372, 381.267293959827, 349.080297948526, 321.874111990941, 314.178233291025, 362.429318125931, 332.080896537829, 335.608530137779, 315.611287460997, 333.531041402672, 340.448557492175, 334.433864256322, 342.509181869764, 363.457516559554, 362.419327686813, 353.185898898678, 346.848679847937, 364.823661845816, 363.319177215761, 317.369671525181, 327.286091891904, 342.506692991799, 334.606540700106, 348.386089208403, 328.220633882044, 347.750297947573, 318.820483211168, 359.835417208453, 313.58912288194, 328.378547513975, 362.844355409443, 342.667552745518, 330.834435169611, 340.320422670054, 328.616825710671, 326.564418311688, 346.995317950541, 365.982038487257, 345.496885009828, 358.052116228515, 374.768996144078, 357.184429519732, 325.509841532684, 324.245283076833, 353.738692966513, 351.236150497438, 323.237984694532, 368.341636347281, 325.186344650833, 344.19870913332, 353.685628562302, 334.791513284556, 342.930598287556, 339.552007194937, 327.07145354887, 356.587673970378, 338.505844421232, 328.504768776265, 329.823241758785, 329.226965834771, 347.575333901878, 345.125343957465, 326.908342563319, 372.227016772324, 359.637426229279, 330.4645667771, 327.744739350315, 338.681104313754, 326.675934353889, 343.675521097803, 336.715727621528, 347.764693431757, 338.474439197553, 353.607139449827, 358.104559168263, 332.498047852511, 338.180564828659, 336.196375457548, 347.140461876319, 362.186999529159, 365.589815695939, 357.326894608018, 368.904392910536, 362.898107080092, 338.73746581286, 367.994642760811, 360.782804412282, 342.945664646897, 325.40275900924, 355.837778615029, 350.611981515967, 392.152191058071, 320.826307578743, 341.273189621344, 325.025853355889, 337.038284253407, 351.774032334805, 340.778196223245, 374.192452813691, 357.305650614883, 343.267540749795, 370.355477513082, 365.312481921775, 376.472588478391, 352.081417037526, 347.179738051578, 342.670726766553, 333.406383568407, 355.82430059483, 332.635690448782, 338.550209032046, 329.889780541125, 355.413588054683, 329.425243508109, 339.415042154616, 318.03507318351, 374.564093147571, 335.114752512083, 328.143526886224, 342.83045025712, 349.430648760808, 345.621093484979, 361.795676546311, 346.045722585857, 319.341068594244, 334.82809779219, 328.010130001002, 341.844762431333, 353.910745239076, 342.371393895983, 351.454673336238, 334.682789734231, 335.771036080276, 363.337029522183, 342.546165940357, 331.588509904824, 323.463998108756, 351.504324298458, 327.923650416018, 337.163233171751, 354.12147943334, 316.408117072835, 353.376266307955, 347.512973336695, 320.974569165848, 363.528844683018, 334.4253754311, 358.900008624587, 310.608487816842, 348.742264685425, 338.267156806013, 359.135850418799, 341.74027891592, 312.221565841657, 361.160618243236, 333.996908590155, 337.103240506417, 330.630128225261, 341.528040028035, 393.405339449781, 342.554646142822, 346.256950956544, 337.940248409529, 358.945523598874, 361.825441773009, 349.734210084658, 330.977444995989, 348.107636432335, 394.272468763411, 335.308249192913, 338.354312510302, 320.150913444049, 337.017568163734, 339.620027887839, 346.251082971725, 353.605451802698, 307.735214111313, 332.969589148367, 336.058033545268, 337.230323864505, 359.99793541472, 357.958678659801, 356.977388998217, 362.686615305429, 329.132940485304, 346.656914627327, 353.054644110265, 319.769329977468, 335.483899546341, 350.875301808248, 328.479257456996, 352.229021071652, 308.708464438157, 340.45598239255, 340.810288340256, 376.501665607148, 331.82957174035, 325.480537447425, 335.996608021306, 362.824855537453, 318.457128242522, 331.875380044844, 333.475736658739, 328.916839085481, 346.04801840382, 331.113751593148, 341.315996982761, 350.494353105374, 373.678591730955, 356.260824922889, 331.255843211202, 326.179003770538, 354.628301433499, 348.022620761021, 315.161274870108, 352.599915067461, 353.536855962999, 306.2166074337, 346.525433647769, 352.715428424478, 320.259885999546, 349.855286704405, 336.065206181929, 349.475270552703, 350.268002018597, 337.328237441537, 333.955763184611, 352.35886574289, 315.428153901801, 342.063400653396, 336.615173045736, 347.733645471678, 311.317995928672, 375.5061417955, 362.298540902084, 306.110943939148, 335.004578891222, 340.839750127007, 349.733679406933, 323.233667097695, 348.202016896209, 333.907616303527, 319.226746179156, 312.674318604833, 321.67852199428, 350.860835048848, 316.081310754695, 314.272007153839, 318.196987915928, 340.636489496695, 364.644975287285, 352.448673596708, 340.829954793744, 348.927829472926, 352.960025229788, 324.578099161241, 360.897782894641, 350.671017341108, 338.787383569288, 324.097098500615, 340.412501914636, 354.168621974627, 326.707592231542, 347.038936079062, 330.059024087023, 351.138915248176, 325.725932043819, 350.123527457312, 378.22950681281, 359.226024053195, 355.437312516141, 341.542681795985, 335.679771758667, 355.584791182108, 340.940120244681, 374.921488953818, 328.518866619848, 341.874685561672, 311.507094388493, 351.884351425875, 360.823475432409, 333.373161233913, 393.569260388225, 334.502385532883, 347.45279691019, 355.687228298426, 338.634568951278, 342.10750694128, 324.464760619792, 321.89765039363, 355.017970318829, 341.704160173572, 347.557256817399, 359.28040233397, 365.386001671217, 327.967993965032, 339.674234716651, 332.016744723808, 330.121951506661, 315.166983160279, 303.031368868484, 345.346337674897, 364.208360844026, 337.155812710753, 357.533225136146, 384.787142868602, 336.627895659674, 355.450002264679, 335.25684067848, 343.868053947629, 360.767680607932, 353.411452853147, 340.051425437181, 366.651122245833, 321.801384543489, 343.182920062244, 305.556804278802, 387.65664590424, 356.570316044657, 342.763597468972, 322.704080627247, 359.94340251023, 356.792836418982, 337.379034684948, 373.916299618228, 319.698378011827, 309.991887520888, 335.684674225821, 376.889615823588, 365.450291104494, 348.936510825342, 320.960552267093, 357.193491870816, 302.892486596113, 322.792783790637, 337.130736198493, 354.856313480474, 338.745386426765, 347.168425808337, 371.567358758368, 332.478864066725, 350.790491672917, 314.662280896673, 301.579042497002, 355.391841166012, 346.758587090985, 347.623200237699, 365.447499785048, 350.628416482192, 326.26342981114, 342.809409080446, 344.739366631876, 293.314915891027, 363.928899865206, 343.951904521888, 353.945944121233, 318.433590221005, 326.172736652847, 357.181227111223, 327.057330445863, 316.306948936051, 332.048452156925, 352.963908638616, 362.132566206848, 352.260105433137, 329.253049438234, 347.764042495501, 342.00479294965, 345.714378419983, 345.845234418907, 337.902509443121, 341.00172548942, 320.881562998339, 334.140184408384, 325.291770723415, 353.904036528269, 346.759811437428, 349.444741665519, 340.880081077424, 350.568954232087, 309.88166827773, 305.463313568379, 327.631184988014, 356.677363088145, 339.88789420124, 334.479815855181, 363.896094045069, 348.79593541844, 334.962971194557, 332.625250574298, 336.914319828916, 338.854578102706, 367.777477487012, 351.052481518833, 336.816437721292, 379.146330973104, 359.81246139637, 342.797600704768, 337.349663022391, 355.922512188025, 328.7841562864, 339.906162645078, 328.944631609711, 365.358968947978, 349.259281349938, 343.060144689193, 385.108219438103, 366.658477086885, 335.957253322699, 331.273958132481, 356.849410398947, 329.146515315233, 342.65552613621, 343.26758893852, 331.116426773485, 334.736580589471, 365.147401285923, 319.891361185969, 338.917751941261, 349.462278629397, 356.044708930178, 326.650688655804, 317.403029739683, 343.124193196663, 323.361407754481, 357.679664933767, 349.528552144032, 362.527239589009, 315.423282365929, 331.978732302501, 354.555219567361, 378.637143894924, 364.10665474517, 352.771368877866, 352.473421696402, 325.087636962213, 344.063806458324, 359.385560255249, 353.13247189701, 364.972469558365, 311.877856167945, 339.490818010674, 320.435064126699, 346.641738517691, 373.084278498417, 303.037003768959, 343.87810437743, 348.470383233379, 342.122379066111, 342.768479798806, 336.683223921804, 349.759107964626, 339.81208040749, 326.704077950407, 342.941211219544, 314.055453606098, 355.883447785001, 341.118634502958, 350.78066205775, 343.89281682165, 329.513355588213, 325.008697390874, 326.869758911668, 331.848830349276, 336.271341550006, 311.76313093583, 348.419036495665, 357.083275776425, 339.580999990093, 367.274659881054, 329.796340482689, 340.871412909067, 325.497012885449, 367.782785841735, 341.01269214015, 346.620946066244, 342.944972113011, 357.517580326955, 329.406201366981, 359.280119040739, 357.398330604808, 336.625966487962, 330.743352950778, 343.848188548315, 339.855198050552, 349.395483478608, 361.574695816076, 342.31143773138, 337.547647636298, 357.197772028616, 349.434708129561, 370.595027875644, 352.934605184948, 310.353670732837, 338.200065754981, 341.538816003046, 353.418922446604, 317.199866171463, 350.979302499065, 315.898263069488, 340.809965565106, 319.338258314765, 298.534997275612, 344.840504680908, 371.514206213149, 321.492011985238, 344.594489532181, 354.381372665647, 340.773634401703, 323.400588525942, 358.71100655453, 336.422828664211, 353.161989918482, 358.003524757566, 361.401082220921, 315.204102320548, 315.082346767077, 332.722785771527, 334.53956998119, 356.195078973798, 324.759113499366, 363.490466369569, 356.254275957449, 316.622156227077, 320.632861871422, 354.686857014371, 362.521640013052, 339.522427269474, 331.663449328723, 348.129845431181, 353.078752988745, 345.990171905109, 372.513994863607, 342.878061640859, 353.968962734139, 343.724486486955, 333.393420394898, 353.870981802574, 349.971017104891, 347.014812530115, 360.251463238171, 339.260728078727, 330.982217324022, 381.709479844984, 350.005899418642, 335.724877502091, 352.092974757853, 366.737726895766, 341.747388642627, 321.483423916875, 350.632658786211, 332.66338233661, 368.338314961234, 358.959779643099, 347.650157318268, 334.477455288877, 323.570336059443, 343.364837956564, 329.912849160095, 316.889851390086, 318.990260769762, 321.301562133915, 394.766350228073, 355.696590491031, 364.469972388255, 322.562021024204, 322.437976720756, 324.092591058179, 358.170989701022, 336.464424639445, 337.101050638539, 347.089848706286, 313.237281744522, 339.651277805783, 316.725175752404, 367.961706085885, 347.898953694803, 313.29691903122, 346.592008628236, 323.332570787504, 332.547891611614, 330.037695630021, 339.607677434804, 358.560588361744, 375.516412084916, 330.588734510829, 320.21715954715, 351.740474940446, 340.847147429617, 359.298835533663, 368.325491779391, 339.508562565262, 341.687888583318, 341.868518051455, 336.066094484873, 354.106420467419, 324.075292309279, 357.624030313765, 327.708721040908, 358.949853461097, 351.544559085637, 333.702800613172, 349.314961929301, 333.853569007617, 365.893677835056, 337.238243414889, 363.682303985599, 363.364523969438, 338.273475607202, 363.685607426856, 341.270948625805, 344.393791541186, 338.186451343563, 317.707767219453, 363.801516926447, 366.04775236468, 333.724621445367, 330.335413103904, 354.634886288376, 354.153255580828, 321.045524908206, 334.069408146134, 357.359664371962, 336.400281679783, 325.906286171028, 344.973649542198, 336.020279594394, 364.703463043347, 340.324573854218, 330.404140900029, 351.654066979769, 366.445200462832, 311.651480460079, 373.972824027937, 315.607676315842, 354.595827849051, 345.340382942369, 377.14308204096, 349.09155321981, 346.349168538186, 371.830885347957, 321.992233447623, 334.114087444559, 354.179082508608, 348.374819893445, 344.521883173447, 333.315495642496, 332.726130009164, 328.143581566449, 325.459225621533, 346.124557658492, 329.010031796497, 375.664618920513, 338.911418553428, 334.025682419826, 340.355787748487, 329.156824109332, 332.233388627194, 346.64774158885, 360.325376482028, 368.082860387817, 336.951280692961, 320.933411089433, 352.657502937071, 342.037791661839, 358.988361505858, 321.160092641012, 330.248804735676, 348.885909603101, 307.321054772588, 344.19138802085, 322.814079205652, 354.066412200339, 334.516958279673, 334.405798551904, 358.918147182272, 323.100298064282, 323.20543044512, 369.057670271257, 349.878437852176, 363.374712986055, 371.301684000021, 348.452416571703, 366.57767493118, 329.241011733595, 336.36340781388, 358.597632859666, 386.894057439833, 367.785678118576, 350.000095794441, 334.350566859882, 342.551528618917, 374.403106901896, 357.429616470527, 334.692642015778, 365.681948972863, 368.299489969232, 319.669869928832, 358.733670478912, 350.104378537828, 374.831015740061, 353.736960496063, 321.078273113274, 318.778193158636, 325.106806471346, 323.456707834496, 326.699903761148, 341.411935440988, 359.728916191615, 350.269080875732, 342.180624837783, 349.421860202494, 340.422032872543, 331.746199726611, 342.958784092708, 360.988507420338, 346.037873424296, 334.034840601224, 317.76197574576, 336.100461518231, 375.095034006606, 352.657542393548, 332.641955259326, 311.072678755922, 360.40861056693, 364.789567558734, 365.618978291327, 310.163522661483, 317.35348112101, 378.67907025927, 350.021628575688, 340.952932481339, 328.274535648827, 345.260097066579, 326.983728474076, 346.516268314133, 317.990931541816, 346.325295199515, 317.451304541439, 335.167939752461, 331.279102375378, 358.179867530728, 357.419889637501, 363.376660064384, 354.436370773685, 350.506428032493, 345.457210619939, 319.069165124658, 312.811836593313, 322.855304628775, 348.571079382783, 336.881463126385, 324.371387695176, 343.76842862162, 334.876323368326, 323.323043880251, 326.496613161327, 345.818606034386, 344.713384569168, 327.961553037245, 325.320304863233, 345.366702934076, 343.78689726932, 340.139580385465, 347.324199845025, 384.492966961777, 368.141883344065, 336.312643322614, 335.352916978691, 355.141681402482, 315.242912803058, 346.23830987363, 371.606916845951, 329.97135972416, 327.994643881094, 327.481956741122, 351.413906257481, 344.53936860522, 303.136608781069, 338.647422809118, 317.574021707808, 341.244691398016, 344.959100544056, 359.439789727099, 341.122141172543, 347.10557813415, 338.174438932309, 327.0785883594, 309.071924675403, 350.259641328689, 312.318793829242, 345.618462197784, 373.164345258213, 326.338080205793, 351.737977476315, 333.232575903156, 326.686871870528, 338.782918924172, 324.927232312529, 330.342422654643, 360.799229255214, 344.370974658921, 353.983511301449, 351.323312486493, 341.198278337232, 364.333209453551, 357.454190190204, 350.579065255305, 362.043102558946, 348.423061714803, 369.295929008263, 324.994837151661, 316.643039552415, 312.888238652678, 343.192216265449, 364.169358119096, 323.317585966916, 375.197666445832, 330.7747762343, 333.50714411113, 350.257957435261, 346.664302218812, 336.781492779718, 333.614240460636, 327.643619976517, 322.835579463337, 340.375090165063, 341.764628773715, 327.99023797113, 364.190281793862, 336.43894773759, 314.668862479173, 350.388398143413, 336.590540258145, 357.969618325592, 340.419295613795, 358.95085908364, 352.198370794234, 323.214747909608, 371.125035459697, 331.785386717644, 335.906514907665, 357.558888869933, 339.297564895809, 351.624694511679, 338.956887608946, 340.51197470206, 314.092260829556, 373.443120347303, 391.49237608924, 333.938511463671, 333.638120558009, 347.52595389299, 330.033029196027, 368.622711931453, 335.949642990689, 355.904626106437, 357.649129857293, 342.459828046353, 356.842908484369, 341.202501603332, 341.790597089547, 339.382329757959, 325.456298670342, 384.914712309187, 298.707975892595, 329.971319913829, 348.987353187519, 345.391824027655, 337.181056088917, 363.214925106026, 340.323747259912, 333.704022570207, 349.609414109364, 346.837173365953, 359.64827116934, 335.570816249222, 340.908244838872, 378.697979656813, 342.492945662892, 348.967519022277, 314.316063684479, 354.177624027334, 326.164155697608, 332.00719062434, 338.66761147104, 316.763713964307, 354.821807277073, 346.782441369901, 339.990185512454, 342.148219852488, 355.997118320148, 317.699537395213, 333.801631267599, 313.001754986659, 359.805927626722, 349.871371693374, 368.229377871937, 328.487713808239, 305.406428906611, 337.723523546125, 338.234554045316, 372.370250329754, 341.533732443, 353.416302828977, 324.894037788185, 330.165240121235, 347.7539006281, 353.802933389601, 321.798947230711, 355.021780493779, 344.903446700846, 339.166749302197, 342.442673460661, 357.336352178467, 346.640899569972, 337.356547129603, 321.428103795797, 372.221026364288, 346.314059346074, 337.355689390114, 323.118963051231, 339.678596031936, 354.857342359769, 363.649653050144, 344.803808214429, 374.996395472597, 371.645942266707, 346.222320107263, 331.872720710431, 365.475556640141, 339.637790632757, 336.850138668541, 333.314110046397, 360.481480630126, 365.888829416976, 345.107574325536, 320.818227682659, 321.861927449882, 370.327759677207, 368.081796126949, 355.89012670864, 345.083010050707, 368.61260443302, 337.178343728308, 336.504882068907, 344.995242627237, 353.835540679145, 355.62333967554, 368.144843629325, 298.938372382337, 377.423160894044, 341.245074909033, 323.446849996054, 335.672702939871, 329.444806772183, 353.238966660172, 344.483572052197, 345.566346432137, 372.749394618063, 373.757788965049, 346.689016979682, 359.334517592512, 334.125890820525, 350.899864479973, 357.257761581594, 349.470347436162, 321.002912169819, 315.932905460774, 339.739735292891, 326.837724978385, 362.067173216039, 355.724050682118, 368.812825548084, 334.231625176337, 360.357227118911, 371.429303639219, 335.430379663499, 327.298466002892, 360.158022677162, 355.778695706391, 335.089336384721, 345.233570890145, 321.769736844362, 343.557098098995, 338.735147188252, 340.257910363273, 349.960390168768, 338.713533462393, 371.842719381809, 314.21118925851, 356.858864904779, 362.546568185782, 347.564692119125, 333.343240345556, 346.890586356759, 333.072852441116, 337.30119636834, 349.729718239827, 308.41578785896, 352.631318546572, 349.856372370319, 339.818371886948, 345.425878851375, 334.838712107092, 334.08685747768, 328.740391351692, 328.488153089432, 331.718001751467, 326.227683998181, 365.570016872732, 335.827431283738, 346.546838162922, 332.652548090571, 337.586466275964, 384.708395932072, 334.405081416302, 361.281206183552, 352.13349644462, 377.563142347301, 334.180680190999, 352.56594708874, 340.894478580234, 334.270378383778, 334.774825945063, 334.451030062465, 340.769777801204, 342.068687626781, 344.938673021586, 340.675821376806, 348.152188731907, 334.350397728658, 339.847098884108, 353.081720879588, 339.34359590258, 318.491341021692, 333.966900280022, 339.095627008345, 335.869035603935, 358.804224816776, 354.92268179609, 333.534180982999, 332.130050119355, 328.014054876358, 309.785938618087, 380.173272057642, 343.429032945494, 338.047865743977, 336.981775357923, 331.250657433451, 341.316691760969, 348.342486949319, 311.734231226792, 326.769670185072, 321.040670364808, 326.713636032025, 352.178729536314, 350.277733783677, 347.932664469169, 330.809785151127, 347.601684397044, 366.336181748514, 378.719530562488, 356.957460262202, 364.436917638489, 354.615302674242, 358.094366640008, 357.49281233473, 352.663997717461, 360.98766107645, 349.54687855619, 321.343318959563, 330.487539738495, 347.909316319979, 360.693211219443, 328.411281997126, 346.366846763117, 328.267882437673, 324.727111242981, 389.628195923436, 361.565281773224, 327.981572092769, 347.563057105061, 351.746428743618, 348.965255596322, 325.3382927097, 385.525280335023, 325.899826182186, 351.154669247863, 342.078900971112, 350.869426357099, 354.929721764705, 323.02772285496, 372.831938184836, 375.559108652881, 328.861973771457, 379.111410086324, 350.263318757218, 345.871115671339, 361.797539751522, 332.276023615014, 331.433057401837, 322.945992671515, 322.058696143405, 317.178512384543, 356.311325831455, 364.781219645078, 323.294220549788, 368.985304772667, 338.237860283807, 332.557356000891, 320.494865925689, 338.800286098647, 334.740543035018, 301.212626176579, 358.240929852706, 333.751991280286, 339.439493586793, 364.639889299719, 356.477108493097, 344.343836749108, 335.959711959344, 329.650416052867, 383.039003849799, 381.8509414074, 325.934679838618, 351.271744540739, 386.312531858874, 355.887375656512, 361.289078326136, 320.14038589873, 352.580046005322, 325.309458529525, 334.099741433511, 329.789593192797, 338.88143534289, 356.636617358008, 350.263715955565, 344.217595636986, 369.838624497454, 355.351152411129, 375.903233847918, 303.963595484278, 332.607516934258, 355.590098892103, 350.423212686357, 338.737618069657, 342.378570440869, 334.154798867212, 325.489418336117, 313.830444263074, 381.614883859754, 362.097854419982, 315.780231401872, 364.596778535717, 350.515436581148, 328.666961559244, 336.2037447774, 333.534787366869, 354.738929729319, 361.023507131972, 340.044935820422, 352.741074830932, 325.685869863989, 366.592983541046, 339.626178979078, 339.289229753678, 324.546585251898, 322.573670746178, 317.646978335469, 339.640202454521, 333.301240527861, 336.787576024999, 326.055861317935, 360.116382406529, 361.797639232305, 339.54155402188, 337.249091383245, 332.022196661696, 340.522968801709, 341.131313194916, 365.007577931214, 341.584731403105, 355.454778518174, 364.442598617027, 360.425613695693, 325.833221457445, 351.393672373801, 342.903195547512, 349.347913038993, 388.799347953973, 355.505438481534, 318.921548308334, 350.548300677339, 363.102569016801, 336.677302280061, 354.419255581089, 356.468404564031, 325.399953483801, 330.623203157602, 359.235026618606, 346.003938759183, 341.872132287304, 349.855272172728, 364.632978206772, 293.04384971611, 330.055115829792, 364.959984377619, 345.094959568803, 335.354047272037, 340.012672066564, 314.282899547036, 330.045003349607, 331.029997065578, 373.203373982343, 342.424924818221, 347.297674351625, 353.828064465711, 358.59410728957, 325.178896249346, 357.592152741053, 335.488940416309, 347.190729346631, 322.588190592215, 337.189232264498, 340.159504892521, 347.955997310261, 361.043063373633, 333.781388223567, 354.986704374423, 322.096758188321, 348.182834809406, 303.148466445507, 333.409963485081, 357.228165939141, 330.707018765842, 346.260908288291, 368.864273419568, 362.347935415244, 344.023235870714, 357.850165172031, 322.572023311121, 346.112155110312, 322.733852224947, 331.364863644148, 326.46957312312, 357.92832715878, 324.114936049982, 359.480529538409, 337.939274981077, 343.382512229112, 341.297646247534, 349.771486328595, 350.296152803508, 361.925552154356, 340.068750256962, 334.488033060916, 341.417861837728, 365.111286244536, 371.170725216888, 336.942615201647, 364.256464440516, 345.760223791033, 338.986830586751, 333.601204215441, 367.192675685664, 357.457581608074, 348.218306673346, 351.353671453683, 345.476206546384, 320.168170787696, 346.488202549976, 350.914413860741, 359.815878015027, 345.093903528495, 316.593548191627, 334.265543637747, 340.283688100356, 358.43908555058, 341.617832367628, 326.570098652215, 344.34233723921, 362.583586967329, 346.187775242717, 334.596401988577, 376.10954817998, 295.512442147705, 382.797555318712, 333.327911517045, 346.31469396245, 363.865127036354, 337.120675830043, 350.794699622584, 310.7828742298, 340.736701448312, 367.571807651429, 334.551558496734, 374.211850148036, 362.261481714908, 313.964477248927, 350.96359790181, 320.501236151854, 362.512597067381, 291.338117007267, 368.79090291499, 329.142558324074, 359.830113084099, 319.098424163853, 343.565520466355, 385.596449607652, 386.391968621669, 314.232402744735, 345.887980365074, 361.427610055501, 327.463999850787, 335.08110373161, 355.914325044553, 329.334139804489, 365.517490637151, 353.107680093576, 365.383975617347, 330.441811212061, 357.764497188915, 345.390965830862, 317.541418960731, 372.338006751697, 364.515407329946, 316.446715157448, 379.019541446112, 360.418531158202, 357.083676581309, 342.197714121891, 343.910540593791, 333.772527943849, 346.049559849134, 370.554666945745, 358.805891249093, 346.561641497963, 347.222647042556, 354.32835389106, 333.400815299674, 329.046310243436, 382.10417714917, 348.806744449057, 335.032997906012, 338.990770847405, 344.032162015769, 341.946009609621, 356.134497049635, 355.167309879724, 345.085740792656, 338.216633046537, 348.241960411398, 333.181705693795, 359.726392708339, 339.521582362711, 313.446055952166, 351.713383623858, 353.043104978198, 308.013893090201, 362.260047223602, 357.521865689381, 305.882316499783, 314.507599064194, 359.973566990985, 325.802280750366, 327.84762315182, 323.960224824965, 327.019070696328, 324.626643832367, 335.850297443621, 340.849082503989, 332.781122337767, 350.132501442906, 367.806912682492, 329.218070572447, 338.722259205029, 337.405623082229, 336.728245896038, 358.254197590711, 357.344326030497, 337.659803668763, 336.623796385452, 304.774465078518, 318.971874179902, 354.720692905111, 374.329082138083, 382.926664663084, 334.966109329691, 319.043276085805, 354.211091163723, 344.333517563856, 334.153214915202, 315.6626070538, 358.246711320055, 354.552036408478, 355.245937566367, 329.075203838001, 355.407612177638, 372.804742503709, 324.191581535997, 361.965306362268, 330.510709095894, 346.460965657034, 336.123129300555, 355.786257853704, 367.945710841739, 330.857660615494, 331.135704437591, 353.41044749613, 317.580446027347, 340.914340445324, 333.022069088854, 333.811287378209, 337.685740902371, 347.884467188073, 324.469984007965, 333.11111783213, 300.860247382891, 392.932846462258, 319.927309155913, 352.084804552398, 345.453281705643, 376.988904803753, 335.320800953234, 342.057121454825, 325.323509089643, 348.3254731828, 334.999086206362, 358.71758478775, 331.573343432105, 313.786425681725, 358.757069084055, 326.596570191185, 358.301651075843, 353.994570505948, 341.134242689827, 310.243914897229, 348.863227211721, 335.560594935497, 373.515594175953, 348.900219594396, 340.089241752165, 335.164278793965, 358.489538560688, 329.504173084557, 337.590432070553, 343.528617863989, 347.53147549028, 354.802598000516, 354.987360837749, 377.778574680304, 352.514727700587, 346.498684021352, 336.57360518396, 331.151575606686, 327.578417885714, 336.201050100895, 349.725163183057, 345.988085593171, 337.435831944725, 348.163189762633, 352.280366745098, 360.072563207178, 353.802109614004, 339.926854866555, 371.127775041717, 324.602452149338, 348.699070869569, 337.870112836767, 326.506059631142, 348.323411187525, 319.084580154104, 322.69384884194, 331.208135421861, 353.819219482795, 341.313432911888, 322.718445283814, 330.495603657969, 318.523114874793, 344.763747376781, 333.78964685678, 355.820905705825, 340.165175951779, 339.658557305785, 338.047275564472, 341.550759598255, 349.695512069862, 333.824375897239, 335.001020555373, 318.574171954719, 331.174500356405, 305.92702077908, 378.639928438999, 344.311737572841, 326.383482035235, 358.595434113327, 338.905090900707, 340.062726380175, 349.293562633359, 356.207106285421, 337.098458663179, 371.167718493736, 361.37261239649, 333.307422207793, 329.997802833152, 368.623566671319, 357.710535195612, 331.745708519803, 301.483528987772, 341.820864159241, 352.377438694274, 339.469765849307, 334.624851642565, 359.614135343115, 350.996513847221, 326.84855695419, 343.293761677168, 355.524677120037, 355.285804054133, 343.976791700684, 320.880554917554, 348.293800904035, 353.494146444818, 332.687550632399, 365.874620690538, 349.755783925629, 338.217192998133, 315.979968982105, 353.16681401336, 344.473015620252, 326.722306528043, 350.480322308538, 334.732258220773, 323.815052950045, 348.429678945924, 355.895929829743, 353.13332384984, 324.447424361182, 368.076584901437, 348.007364179528, 372.718130900408, 351.317456256033, 340.015193534435, 322.040070778663, 352.638544163131, 344.800307437099, 370.010273790666, 365.232348897909, 359.201197388828, 344.621318891548, 337.233957691525, 369.186497011375, 330.476123781115, 332.809788839553, 334.544476168841, 367.19208607628, 350.935730465561, 346.313411115286, 323.290987913245, 347.112051249163, 349.766772407964, 352.667825479125, 333.273625331308, 339.762309809336, 350.277819719081, 359.463870016617, 336.492876925526, 346.933371759672, 361.163592737223, 374.551547275777, 345.078432654997, 307.23201192512, 368.166635575628, 364.919980112829, 333.800245571155, 349.984951261823, 353.438745204665, 330.775269560897, 326.262159863768, 350.855496489421, 383.489809805084, 352.126772433026, 294.969385638551, 352.943808050116, 382.638600509287, 320.023031803458, 302.20110757362, 326.615474531899, 352.529360251195, 325.090389009669, 368.607553728575, 326.583397851409, 364.138320546744, 319.249775935917, 320.914615278749, 337.899866000467, 320.0977570095, 333.932000998117, 329.321385830886, 351.649413621453, 331.606775499582, 316.09924829152, 341.797084903648, 360.098403959338, 345.69402519852, 323.644224797253, 372.966638057459, 389.697427019363, 345.288392016695, 357.305200031489, 348.9461982498, 361.336514969648, 341.470085537382, 340.166323246896, 358.691090520566, 358.716525120009, 352.364977738819, 343.602539945848, 363.483237443734, 330.065206100436, 332.030544234456, 326.214672191863, 356.723009239019, 345.380852933943, 400.340944209146, 366.725423666225, 367.067055542078, 351.361116753267, 339.461985560677, 334.619032583131, 357.725890924417, 344.718433281406, 363.936144062637, 316.648708193006, 348.092683494438, 356.848932077763, 327.392199653644, 321.433472364528, 365.492483788361, 339.690326826076, 326.240890901177, 341.739755060275, 331.44396607701, 344.679680341305, 374.934608187399, 361.397379695327, 353.420962017335, 339.663555015053, 347.498467899276, 334.496692826278, 369.242912474901, 339.804065178175, 361.979539490576, 340.202368062892, 353.973108156166, 348.246503546634, 348.488968492394, 300.366059837805, 321.379583771157, 362.520723410439, 331.054435615595, 339.057580700844, 340.591836011679, 343.283944824318, 325.53087299559, 326.625456784094, 346.274720455479, 318.059008515437, 336.742321924694, 365.362687782492, 351.149279828176, 338.903003209299, 322.687315421173, 346.086838043984, 339.031718666227, 339.54322195177, 326.330536679665, 351.667038880391, 346.14627728297, 352.558660435089, 321.208505479185, 362.140493312249, 350.724523637157, 319.493350801158, 323.491938889528, 391.312541280052, 330.700050114138, 355.432978700704, 347.224092300556, 317.890209741276, 312.909830337813, 354.733934309931, 327.608844033756, 336.904499513727, 326.53442989305, 372.352151691479, 313.360529348052, 358.751238342914, 337.313627047445, 361.473717927934, 351.251435388996, 342.337624767392, 325.644309274134, 331.359448835629, 376.90790112521, 354.754329615744, 347.685436672689, 380.051336316524, 344.864406209574, 353.392895116824, 335.238662269303, 333.294621002453, 338.511762108583, 372.935637220098, 326.116377817434, 319.427050421857, 315.219622917094, 332.826838122118, 359.563760871721, 334.97080084153, 333.801203881403, 338.134694502118, 359.014802927964, 366.838908092575, 351.760255016135, 340.700932347336, 369.36320631159, 351.059230815318, 329.224143033113, 347.48770660069, 356.76951800862, 362.625288857644, 289.822464487276, 333.105559053875, 346.622155474655, 376.703769703599, 367.345239848212, 338.647795790774, 355.391975994668, 337.287393806731, 331.63706129937, 365.528338323755, 319.102246759922, 339.14322535946, 361.629933812959, 323.355147683717, 361.23931063497, 343.047366525027, 341.191368302312, 318.207359478145, 341.638325911997, 349.814361626112, 334.393994660099, 308.953834462212, 336.927813147448, 361.973909910831, 356.105242967397, 374.921955596422, 350.923155586472, 319.763422795318, 332.082136161166, 331.899018504362, 367.186547935098, 323.470752597454, 343.43243144834, 337.492759161657, 363.627010121449, 361.40594000971, 352.483884158097, 357.225158907814, 332.387323495851, 330.578820092569, 353.192850084839, 343.277796021272, 347.97603614721, 344.041377170445, 345.128821775825, 333.668253245436, 340.669440820249, 362.900696029334, 334.409766474511, 353.501244963709, 336.607923757695, 354.158673755854, 347.237573325151, 340.036352488149, 343.869826283534, 329.586663725309, 357.543186617726, 322.268622909512, 370.497029938358, 364.378148063949, 338.735814716397, 360.190824089049, 356.246243620444, 317.631172019097, 330.896142738263, 351.569765190174, 365.200806424854, 342.075378679762, 320.262686358587, 297.41009447024, 345.194738957499, 329.674338429513, 329.847380142599, 348.433570681136, 352.10119751202, 365.533310787584, 356.949968177501, 357.022342693479, 344.376580442667, 369.324628629713, 326.82523937562, 342.481122842766, 319.76135582418, 332.03308433254, 364.6036372917, 342.274652976184, 363.071068936689, 339.219482947109, 312.888374020425, 366.123254631538, 346.456266411545, 314.631070912554, 371.685177591805, 317.297288566183, 355.42028249998, 320.642717462941, 349.621294666026, 387.584653675895, 337.711185036424, 338.300361193847, 330.194041885769, 323.2086945291, 367.280297379367, 376.770907693414, 349.453281374973, 339.603797821183, 365.655921325727, 352.341799218483, 368.288013132961, 342.356209063706, 373.651889830538, 367.969289650435, 354.33642249753, 305.885533954252, 338.71810050583, 362.211104442109, 366.042697729524, 334.164979886964, 344.390427442916, 320.9996523191, 318.421830187793, 305.598889701834, 344.786611419987, 347.227974423176, 342.263159107875, 349.920803313405, 359.900565860251, 354.302805433476, 341.764270369155, 342.400556896272, 310.540115859133, 354.62773856753, 345.304372855555, 310.056937877871, 313.990473307385, 362.78641695634, 348.721606655473, 358.190172687101, 320.596782740657, 342.343403739274, 359.898168235179, 356.372446696898, 361.69167732114, 326.559829990429, 322.257893422687, 337.338519540522, 314.715054430077, 337.282758360219, 316.353392386334, 330.523973476884, 341.896914823309, 342.92804564986, 357.487428132809, 358.989053105241, 344.596617789625, 355.598107625803, 343.736021118794, 362.931060952904, 342.596030382203, 307.115170256706, 351.189699470365, 341.113887954365, 371.038960644862, 333.251182332956, 329.1082503756, 358.521910547958, 359.673019859405, 320.213411740206, 325.229412206905, 348.368466637176, 359.700018442286, 368.758713611022, 338.018399645194, 381.269435167831, 340.826949037501, 329.846883878029, 346.387514593874, 337.606315052438, 358.59060799354, 304.465497119695, 321.821314179787, 349.10447221169, 329.907885078726, 345.578910970237, 348.44645795282, 343.58072783406, 355.117354623332, 354.251713249798, 331.609924961701, 323.922312363055, 345.035496382353, 328.859473438539, 352.399435922972, 349.645246830089, 365.90949868052, 352.09379753852, 334.244253618347, 340.998469826531, 347.508464116811, 333.522455656483, 368.896393845272, 339.683678192364, 363.836298367043, 347.114677163216, 356.044127039629, 353.807819624729, 325.754560354716, 321.478245729334, 335.457578091768, 320.403630081794, 351.678374221364, 326.975597961266, 340.092867430206, 365.240463158037, 327.870685779277, 361.503312842606, 355.64826803467, 359.849632986499, 363.40348207248, 354.026579296135, 338.392897708653, 330.93721219455, 369.017299768864, 376.833478028549, 342.167313419651, 325.659059812144, 325.096933310205, 340.922037169238, 335.049537496514, 319.835046179011, 335.466667476772, 339.023875973494, 342.332900064393, 337.387979548305, 345.065051860269, 330.232602246925, 328.744215390673, 301.414833950211, 311.44388694989, 325.978654684737, 334.664496263162, 323.930762798639, 344.1356635145, 350.173441377619, 374.899677904375, 379.426973326025, 387.69728889002, 344.269066263101, 353.870792249196, 342.624131848168, 331.864700156724, 336.54897011964, 348.500005862514, 350.466400743566, 327.713228256109, 309.875425112283, 343.228711402821, 335.711578006494, 380.702826734286, 330.563983482536, 350.278537860588, 344.651797637623, 355.073441850606, 325.974179840679, 372.729265384873, 340.560552506998, 336.745141678526, 332.402562178126, 317.084298557771, 353.780669289725, 359.377764298455, 338.849491224052, 325.988509636294, 337.55495111354, 329.219624504302, 350.5961920443, 328.475377437545, 350.435860934, 346.015780630394, 363.276344110227, 349.485649865922, 331.978030849733, 319.159350713648, 353.260299283499, 343.729129787075, 347.602638894134, 387.363362048472, 321.257165664119, 347.632691970499, 345.421955435266, 324.440345763676, 331.421341317789, 322.400845086273, 349.355412656819, 354.855740970971, 362.854805027663, 349.02952143713, 327.174682334281, 365.744424443892, 305.229022369342, 350.592083327595, 347.314729099017, 333.395212198728, 328.405709471942, 341.825800420809, 361.437753865919, 343.246920719888, 343.656458346521, 343.123304110254, 357.680359764311, 386.988284622322, 357.827090249152, 353.093003318647, 329.844291690476, 347.584378938741, 355.419722449717, 343.261106452161, 350.552125719502, 316.25630029339, 327.500841354156, 344.73595284678, 312.695092601209, 334.52659097235, 311.402887023769, 311.281678891637, 330.687263001085, 350.436286060567, 316.194101061105, 360.808108796941, 328.293994613115, 320.108815741279, 353.847844820627, 352.847302870743, 373.67164020151, 353.22361847576, 331.323123026765, 359.338535906722, 306.075114105156, 326.736778365929, 309.705271985994, 347.679317755158, 351.942697941554, 345.887628857756, 347.371735031916, 335.17399336274, 345.368715436357, 388.672067832009, 356.72311551458, 395.217456286315, 328.55811408419, 350.393960927285, 350.296688546479, 356.681095077024, 328.704519165983, 333.593042744392, 333.407389337356, 358.899099507263, 359.673686834971, 328.066933317911, 333.721952039553, 377.033411271654, 332.868732630851, 356.142111802369, 357.657859729213, 347.398672884618, 347.722767565874, 344.862507497524, 341.346032588156, 337.458518327056, 336.205391020272, 335.378194309546, 320.786684317181, 345.050376234291, 316.2557520734, 329.419482907739, 326.648058248468, 346.00496991552, 333.65398290323, 349.174028024135, 331.630114241313, 408.67929281869, 317.780146909113, 343.603655077467, 376.912472255299, 329.724110405362, 363.505580946113, 336.337586288251, 348.231765911706, 347.616751384296, 344.887910569078, 339.312556609942, 335.400720242951, 347.158654286634, 356.123770188688, 352.370126347264, 289.635916541135, 379.496148521786, 352.321718039729, 360.72650809289, 343.674565396713, 352.988179928136, 342.274569545735, 378.832002113306, 345.967584407134, 336.374547542839, 328.77249857783, 344.571739641064, 346.366543722758, 337.378295765692, 348.066399075689, 381.123695910648, 351.692665398705, 317.076153913283, 341.761207530285, 343.424191467368, 369.605672558883, 343.223209120473, 327.424539859505, 334.278018611961, 309.503930139711, 331.67686420014, 341.791222199715, 333.501048718977, 347.828830216708, 306.890653619086, 349.388856931463, 349.962209418774, 341.382324769216, 336.020412041354, 352.806382066115, 352.495008168708, 355.408708826203, 302.378263306853, 342.354434684694, 313.772082187222, 319.037567062494, 354.988013269011, 328.294152197908, 343.619459756646, 334.042604999528, 364.393879477172, 340.746836780699, 335.036850551416, 350.512259019628, 333.235771579406, 346.486417296841, 331.237173361879, 346.481316875773, 328.605389043281, 329.366157348812, 334.866266493438, 377.501559907027, 380.056290900836, 329.24622430171, 329.820042317068, 349.611205738465, 342.290313515357, 353.042331600786, 360.942988692053, 356.539815788528, 334.849595991462, 336.234704052967, 386.817516827723, 320.245496509357, 351.841145185981, 341.341813170146, 335.551777777746, 348.730769899493, 388.333730637715, 350.199223445809, 378.298100565009, 328.900960896996, 343.759411508839, 358.259235432745, 325.040012902148, 366.262809396887, 334.57945126916, 343.49182077018, 323.714003138869, 379.830158036886, 362.206632222807, 354.13487529581, 344.708904972388, 366.572038887863, 351.759465628711, 368.576557136671, 358.29955248399, 349.603133188059, 370.221051919046, 365.126645918373, 348.476373682384, 359.553631772871, 381.165659556071, 337.496406321359, 353.430970628986, 306.845288317464, 339.778444975543, 361.034814194907, 337.389867528643, 336.779712521199, 321.113061540694, 320.398385528917, 352.602347974238, 334.047508563834, 331.416354212565, 336.91329824557, 334.958453362553, 330.621026815063, 322.244887828425, 342.78398110661, 341.982281713486, 351.00098868868, 322.768980097412, 321.916350146593, 345.237108451567, 323.660570678858, 346.41314601157, 323.197495099918, 360.694087930131, 349.56322031236, 342.574390309541, 331.147252781975, 342.986896959585, 378.192764826246, 332.489281807277, 322.173148300971, 360.065672707864, 343.592135148485, 318.218993359215, 341.629233588046, 342.185587301021, 358.551187142256, 310.909251654756, 353.16351415092, 322.234768756239, 380.937781807122, 347.587747686454, 354.032458468233, 330.375157317625, 336.137057380189, 364.683697212027, 329.542170230905, 347.549923727132, 342.668343175126, 356.365336049612, 338.528729598866, 369.588949463819, 330.69796763506, 330.997107185124, 342.077048062311, 333.280187335043, 330.871117414975, 339.390363648786, 362.69906746907, 328.224639891566, 359.110246549492, 337.100213997549, 349.472010085444, 366.823979061156, 307.323728169263, 355.063631548715, 336.728874566672, 323.156224326545, 358.534050770469, 327.336673890856, 330.334733894883, 324.688691045578, 330.132681535352, 362.200392525188, 326.626969832584, 361.368785375944, 352.220718520614, 339.588828714737, 348.49719763425, 355.510889332819, 368.01025767863, 354.085585931757, 364.292061433595, 348.936029964384, 330.173635144861, 318.364029840922, 342.416752385071, 356.332347288886, 349.770658045764, 334.62265462502, 343.998423545381, 324.724711986445, 347.733913463261, 325.56116972261, 342.962691601042, 324.213093434731, 337.7474966063, 325.746142664804, 350.097220247683, 320.463018933698, 335.288588021967, 345.521549862588, 330.9957486994, 332.833496722984, 344.189931107416, 345.416342014574, 350.880252215499, 353.176555697425, 381.772436610699, 368.78663551077, 311.324516179531],[130.683137753504, 130.201337335294, 130.577742120562, 136.713001417816, 120.238152719351, 128.068573921573, 131.544501349315, 135.03657574788, 130.228293665518, 131.455773440595, 134.575905582744, 135.916882648211, 132.497812068439, 137.068645845137, 136.263821411607, 137.07876019574, 127.599995645011, 136.023837436439, 128.437993452855, 128.892563782393, 127.742254427358, 126.942104276742, 135.167431456148, 127.530036301502, 127.264827618663, 134.478337490815, 130.900307781779, 125.660543186151, 132.491834080897, 127.253585025245, 131.956981371888, 133.229199099002, 136.252333371658, 133.508882441192, 129.120728514979, 130.644580206364, 128.395435546915, 127.58034449518, 136.317386201738, 135.128073885994, 128.601605298776, 126.411942799576, 134.280687975851, 128.395012224655, 127.203765028904, 135.124948781028, 130.593944678927, 131.670565288136, 129.585198830556, 130.531369051598, 136.174860861218, 130.611485579432, 131.147503478521, 129.019391376372, 130.255872821256, 129.620077889154, 130.620179124812, 128.784576884186, 129.831575219436, 138.738421554153, 132.899414813902, 130.217570766079, 137.237792808386, 132.83327594957, 132.143627941468, 129.171756363967, 131.089570993101, 133.751514253808, 133.597004804143, 127.262680969615, 126.592901592983, 132.439692091117, 133.953682323791, 128.920894594201, 130.059402836339, 124.992432066886, 127.552102929444, 133.762011780259, 134.456882115118, 131.927061251629, 132.359302940305, 130.477622403051, 132.72238430437, 132.029190503072, 132.969509554825, 131.778273695455, 130.013226155536, 135.699169042957, 129.580569475123, 130.828808547375, 130.000227486485, 130.422062839391, 131.38210401526, 125.346927032393, 128.675062424318, 131.576830173142, 131.949277818259, 128.399246753973, 132.454315524988, 125.322423927028, 127.511707750697, 132.913400801373, 132.582762841431, 133.574053896732, 130.761323686289, 131.405271193401, 132.673951368187, 132.909673425374, 130.885923816815, 131.083310743518, 129.638518005869, 136.267560306495, 139.375401649739, 127.569273592275, 131.699144351669, 134.180375296433, 130.177886361471, 131.826625570032, 131.901217994122, 134.133982127588, 133.625448074975, 129.163990303825, 132.855332690626, 130.29700209151, 131.729397720268, 135.354480795222, 125.554632441918, 131.426805676338, 130.622413061592, 131.904503629622, 131.195973504586, 133.640069541854, 132.114570286663, 129.336908290545, 124.813023134752, 129.486759323766, 127.907749649362, 131.408344436884, 134.209264707978, 132.214549917989, 132.808461674353, 130.171583344091, 134.415230710655, 131.564944664358, 132.808822994751, 127.431547048298, 134.143304458701, 124.005306946142, 132.564179298784, 121.354324813297, 132.342829970633, 136.749890697923, 130.313194174014, 134.444302871328, 130.018668818451, 131.861050287129, 128.29780227714, 138.229664606198, 130.201843817912, 131.221835307727, 134.41901819447, 133.22121531547, 129.244126734295, 127.695318303519, 128.921653201882, 130.495870967859, 130.719654153143, 131.616832769677, 124.078618539747, 127.949401692616, 136.68262927343, 130.401847598316, 132.018956294743, 131.398701101826, 128.958921366265, 131.676866965292, 129.647797448209, 128.828671436298, 133.300888354149, 130.016465348697, 131.090317709181, 126.669299140862, 131.997706689035, 127.207467730041, 131.231584277148, 132.78666443226, 134.182919815801, 131.477252738752, 133.930587603174, 126.798569436153, 131.872704310707, 130.182100453533, 127.769615572235, 132.712106306917, 126.942381020531, 129.869154443042, 133.651788305216, 137.736983126382, 132.220694728565, 130.746170835607, 134.24358217116, 134.016290880488, 132.150406612633, 131.84709979042, 128.740940632464, 127.735145860709, 133.26744235626, 130.751773279675, 137.224097599858, 126.311592409578, 130.947807011805, 128.034338970594, 127.654214470655, 131.013635709498, 128.586942909796, 131.144369317744, 131.345628225924, 128.982879702919, 128.979518574843, 133.989268916166, 129.360190610821, 126.835920110812, 130.700333764213, 131.658995009103, 132.5404097261, 128.892526334929, 129.075908150491, 132.961775547604, 130.549552626165, 131.784542360478, 133.268719376888, 130.908857686291, 127.746193544595, 133.449290641732, 135.964685423775, 130.302508399208, 130.974486152203, 135.219116676278, 129.238795503675, 131.542981939693, 134.96314071049, 127.510119103472, 131.960728174717, 138.916922585074, 131.252223087693, 126.982162590696, 130.41496137564, 139.203712979944, 135.511622875933, 129.778124928248, 131.39530950265, 127.760327827867, 131.771548133086, 138.569195264751, 125.529727112613, 134.674069770714, 127.83177219676, 125.223226899186, 137.581610395991, 133.060857285899, 132.398935616459, 133.37337225195, 130.100763650229, 136.28731888036, 135.678604672263, 129.604998629983, 132.023632337353, 136.439683187331, 133.733940566638, 130.857149393803, 129.590807360845, 131.724234892826, 127.283886387798, 129.957589417236, 130.651399993623, 132.638666038719, 135.553812858927, 127.645436574979, 131.583986122779, 132.377914802288, 135.000861306374, 129.196213498645, 130.108118806644, 135.184486868883, 131.897390760271, 124.933693941819, 130.791959085082, 133.443850332299, 130.759828730007, 132.987550757774, 132.21695279489, 129.422218918931, 134.41765636576, 130.803211281288, 130.949689593395, 135.308480592861, 129.374254930131, 134.50661070743, 134.618895080792, 127.237876702354, 128.514955140486, 132.925880685678, 130.198227696607, 128.246105056791, 131.690203384741, 128.660088220351, 135.163630791244, 131.770548589451, 132.653201553229, 129.71272172103, 125.64571183665, 132.366680881124, 130.351664717246, 131.213124476078, 125.857708080988, 127.48607317721, 130.824443370062, 133.263145909023, 127.362329082292, 134.365741899356, 130.720639843132, 131.012922041434, 132.872657676338, 135.504060343882, 131.615922708359, 133.180321332303, 128.547277706525, 132.478743217444, 126.044095317655, 138.724439305231, 135.466085698685, 128.053108453189, 129.831302892118, 127.007177037995, 135.321976204737, 129.701632664451, 131.059108023073, 133.969182235739, 134.881844600155, 132.71574502956, 130.311608892754, 126.197631390156, 128.439331049671, 135.528307803587, 135.127870670521, 130.767119713294, 131.757264629251, 130.154728377525, 132.788863669984, 130.176978597731, 127.37908666388, 129.798452014561, 132.676433236739, 124.856623029667, 133.025761920692, 128.579634157277, 126.295889266953, 130.523993318511, 135.087885994031, 132.04462482051, 125.389605148889, 125.243464961631, 128.288570834037, 127.929034783451, 130.328882491837, 126.874406836325, 136.631593896309, 135.693279573876, 127.905318059828, 132.733928453562, 130.647167329111, 125.704242165478, 125.71475734034, 129.880433159625, 128.012286865841, 126.764854404988, 133.398066138049, 133.747955537346, 129.344945452923, 132.872936480606, 131.233640858968, 128.05017433155, 134.5420020404, 132.246145638518, 132.535497914194, 130.870297480842, 129.721982326126, 126.840584916121, 134.03818061134, 136.705214984293, 131.947440376313, 126.070076436156, 132.754460905217, 135.868844174538, 132.497574683993, 134.580689159946, 130.016903111689, 136.359131267933, 127.963515759102, 136.792832797878, 130.969559863662, 137.691414395251, 135.433455502934, 131.676805451414, 135.186218944134, 134.83682845692, 131.483620681982, 128.123326187947, 135.16198383893, 131.276115685636, 128.577886448593, 127.835594377607, 130.417525149861, 130.059899901378, 133.891797880131, 134.47279439232, 132.961100121215, 137.493983659376, 136.307089992836, 129.276716620899, 129.927323815141, 132.351331986709, 125.758505489306, 128.449559977761, 133.28223086603, 132.037316927914, 131.981909778573, 130.326556061738, 127.548755655128, 131.727731693557, 136.868465634579, 134.620389478363, 128.610486508469, 134.105227962336, 128.308336391475, 129.310226219025, 131.052785501421, 129.680647638516, 130.875787086448, 127.966572658682, 124.887325567291, 134.372324164749, 131.162870134082, 133.119983971562, 128.630468916472, 126.134167815456, 129.760336394208, 130.982236304319, 133.833762901081, 131.076633848219, 131.323962312002, 131.875302669472, 137.495072791009, 128.139914093096, 127.792425027975, 131.22512049086, 128.958937571186, 134.277671247243, 125.217918319405, 133.492435634368, 124.200886083634, 126.822842124251, 130.918856186141, 128.913947974967, 129.245457034673, 130.467134565722, 133.816009849849, 129.517197635736, 131.69503844062, 129.889334937264, 130.838193676208, 123.597748708181, 132.656093841401, 133.278479625877, 133.100659443121, 135.001810782567, 125.097634231121, 128.330064102848, 129.925274078047, 134.483525562264, 133.331201046441, 127.210344740399, 132.377267593145, 128.902830802188, 130.168294747893, 133.3623507123, 135.99291996691, 135.749293708921, 137.288876947477, 135.918141555374, 129.894148041359, 131.841075680267, 130.897700567178, 126.719924543297, 131.666938348726, 129.668856067701, 126.737917777813, 129.008175554138, 127.605704951589, 129.117325253512, 130.476110958841, 130.674462871, 129.497469541283, 130.290763105571, 134.495623261303, 126.122121428611, 129.520315268099, 130.820509669048, 128.256660081619, 128.477670298312, 132.219468277324, 134.883973729274, 131.992447671501, 132.241020127548, 129.906619790207, 129.939323929527, 130.286823009025, 127.155813326189, 137.758198014124, 131.111229769143, 131.197529962691, 134.17881498443, 132.446868616197, 132.406803344973, 128.488702330695, 131.549150517794, 128.008966658193, 129.392069798865, 131.600891011028, 123.372805511636, 134.100313140201, 135.449687972709, 132.633019070671, 127.683452944136, 129.368131780437, 127.004775786708, 128.92960096974, 130.899693520588, 132.620762554843, 130.363865246436, 127.253250339547, 133.431900482564, 130.342525005688, 131.043504604365, 131.206472311043, 133.09517869909, 133.486472251597, 130.552514820161, 133.292257802195, 135.549559094811, 135.329828900359, 130.827914602609, 125.899534619083, 130.238114213015, 130.275133656429, 132.001945648378, 127.391755173475, 128.546264118907, 129.63486213786, 133.705666447572, 135.504936239388, 126.950107323568, 131.892679306719, 129.263866231328, 133.245995899072, 131.939514494453, 127.968277988342, 136.296953572777, 130.928633582822, 128.729636597469, 126.128017647021, 127.104211972728, 130.448347158459, 129.648312337639, 135.527592598824, 127.616095775141, 126.197058225697, 124.183583932454, 130.185470110671, 130.604332415704, 132.581626939231, 136.114020873941, 127.333054396272, 133.981435287329, 130.593282659986, 125.621876278572, 132.317905944257, 129.261716831986, 128.532141044656, 136.118200950555, 129.638243726173, 133.207142271167, 132.782205756452, 135.553785064308, 127.509233205026, 132.224464553785, 134.817348879785, 132.513634729468, 133.00305135094, 137.009741482756, 132.416193513332, 128.978073781313, 132.342640728885, 130.760485110923, 130.176732110268, 127.959804574794, 129.328456001011, 133.570435501664, 130.74519450709, 133.975523947959, 130.322399973554, 132.619920146494, 131.708841293478, 126.395054115022, 130.617962048787, 131.598539524317, 131.402113243294, 128.210350283729, 135.028703000033, 129.553142724787, 127.524522843411, 130.751636074707, 131.650050348819, 129.092726808634, 129.435200176167, 132.406730886862, 133.857794327727, 129.95355353488, 132.127419119739, 129.174064168941, 128.732375795946, 134.646438999381, 131.147611522014, 132.441684829017, 133.676332110715, 127.996757777761, 125.747587271288, 132.080489297656, 124.659670724791, 129.758533108178, 132.897187973812, 133.296988687197, 137.707038603146, 129.469982594777, 129.878611695068, 133.944097731708, 133.99852706503, 131.099551883096, 131.101584070899, 133.235025304994, 128.189517769402, 132.178569234156, 134.962876916689, 132.664246587034, 132.830211178931, 134.023287189787, 131.981414680106, 133.872424145617, 126.989396963104, 131.41513740518, 136.141710817278, 127.877881040301, 133.117705732277, 133.55585783475, 127.506418450999, 131.405570318361, 129.315704560773, 127.450007235692, 129.290706217711, 127.733504326889, 129.249244931556, 131.41294067824, 134.729228493972, 130.548257450359, 131.492096934972, 134.389487862662, 130.679812334296, 131.378585504457, 132.365672942063, 130.195582389262, 132.459630319238, 133.602524983276, 131.909699084199, 135.061373743582, 129.267805827018, 132.735461259938, 131.351534576519, 134.129305178933, 125.321342112279, 131.81368792721, 127.1896988644, 124.515927978683, 132.508997404044, 132.603573107221, 130.818732899375, 127.77290402387, 131.869991966539, 131.391317256184, 131.914782301851, 127.192907727854, 125.495399026458, 126.369080864324, 128.491021709967, 125.516864408886, 129.923017828889, 133.605756566906, 131.000089064563, 134.562436606491, 135.712084247222, 129.230925961654, 128.839321549502, 132.77450765244, 130.226236775895, 126.403975511228, 132.42447220641, 134.552592125918, 133.22383632113, 132.422910604095, 128.381099272472, 131.255383281301, 129.644075688384, 135.747106677173, 130.418197554678, 129.524769079811, 133.516712933802, 130.506631988918, 129.624056024348, 125.238961399416, 132.126553969272, 129.270057580956, 131.542116421308, 129.792538214281, 129.545355819608, 132.91687566696, 134.802594467783, 132.436487374029, 130.130776827417, 128.386787126531, 135.571489520145, 128.159802121314, 131.790367011576, 129.109763800492, 131.69606223688, 126.852835591985, 128.394339390967, 131.709071848322, 128.333264012481, 128.091601072384, 130.018144586392, 135.891367674081, 133.579308649298, 131.925978464392, 131.81531040161, 127.772706798124, 129.479893517134, 129.144153922244, 128.182095104002, 136.837250792204, 130.122151643121, 131.72517375538, 138.836903643514, 123.884919035705, 130.116704784409, 128.055780735629, 125.78733065425, 129.288681509466, 131.695281461287, 131.336041915533, 129.438473027799, 125.740399640987, 132.816567161911, 129.553346311316, 128.462673989065, 132.460732674388, 132.238313323637, 129.839440490058, 133.013473683944, 129.481070418306, 129.810538840871, 132.963400032061, 132.444829201003, 132.739245374624, 127.344665955035, 127.173392266008, 131.224363920894, 132.473973507062, 128.024623971861, 131.516120504601, 136.084403939244, 132.727220693613, 131.683451739961, 119.306555284437, 131.240102300115, 129.499107579487, 136.531135519547, 128.003163500831, 135.688564402449, 133.303713079475, 127.030581624921, 136.000383094229, 135.419257552718, 131.137208428299, 131.47868323115, 128.618599117897, 135.111548580894, 131.753129325157, 131.35734118655, 134.457481821952, 133.417543983058, 136.121899666257, 133.572306148114, 131.029252089391, 123.827455798041, 130.194089586993, 132.329566936671, 133.69095316281, 130.585254945446, 136.379445791582, 132.691533381222, 129.406050227855, 130.731094816315, 131.282252898779, 135.098561601368, 130.772706237404, 132.971220719911, 128.549306947098, 134.778714548015, 128.944792942853, 132.308463401957, 135.070183505026, 122.442096273922, 128.560618509103, 127.414145761417, 127.229733956002, 134.364783019675, 130.8147956619, 128.076004029045, 133.369105146617, 133.805952377799, 133.053046062091, 133.367560504802, 132.683371788391, 131.746747461562, 133.032380478203, 135.630928260518, 123.837999032287, 129.243520078527, 134.798543209905, 133.354397112674, 131.309507542279, 134.020580166017, 127.314437441332, 133.004896785012, 129.441391130788, 133.250161283852, 127.91580480048, 132.063256793457, 127.313105224176, 129.226373817207, 132.697726639759, 131.719119184254, 126.135779435486, 133.804332604101, 128.074857254288, 134.643686637671, 130.096502072417, 128.424372130368, 129.631954133973, 131.375260098188, 128.135732300742, 128.817099049454, 124.48120411586, 130.260224521272, 135.33745582355, 128.608973598101, 127.319916329077, 120.280686580522, 130.050609284304, 127.871059438215, 129.923456777515, 129.745721801656, 131.979276452889, 126.964740978807, 137.274859600716, 136.260742076683, 126.513591310668, 135.443540735688, 132.79885787587, 133.113969796411, 130.756845688345, 129.454488308964, 132.574789392804, 126.182661753365, 135.244013847403, 131.88000883402, 127.18458740909, 133.386363358773, 134.040968553529, 130.710583113083, 128.533044179596, 129.333510199944, 127.511041067832, 135.617179073771, 136.734467862739, 131.386440479001, 130.98030733933, 135.00466200332, 130.436015842542, 130.089895450891, 133.910355426992, 131.507160431559, 131.54674235048, 132.124984264287, 129.348939273902, 133.536270314, 133.463065517659, 133.676750603106, 129.990130654314, 128.251317611033, 132.896086257273, 129.758194072954, 129.733110756822, 135.245208120982, 133.109635495598, 132.77563382857, 128.367111430581, 127.309317119908, 132.430880494761, 132.86184599362, 128.442826550423, 132.996793704688, 130.5252100714, 127.130873895676, 128.71880362556, 130.931906107961, 133.218813154383, 132.892700744752, 131.737344409622, 132.585029228196, 130.26580949714, 126.703783603428, 131.893478192287, 137.922634822246, 130.109444582087, 126.632861781297, 128.933761658326, 129.988791853631, 133.096877856629, 129.396378314826, 137.865296004115, 129.570157408707, 131.096386202342, 136.250963422241, 132.536862079461, 125.499173355653, 131.77979458301, 130.800764469053, 127.26946828666, 134.855589585831, 129.813591241161, 125.813911374077, 130.204536428877, 131.726833802706, 133.029642737717, 125.739180079374, 130.064586019452, 130.340719497759, 130.608174776775, 127.657755918681, 134.902114008958, 133.712447221936, 130.398227148186, 129.422630148924, 133.598533380186, 125.989881631124, 128.367038620731, 131.06197979601, 137.453020901161, 131.333580198957, 129.647700589119, 136.416822790815, 129.507095084332, 134.81431460111, 125.774889368354, 128.060724226393, 131.469840982903, 131.668406298559, 134.017032083978, 136.573023224858, 136.310559651066, 130.51913313476, 130.648126998545, 131.630082203244, 130.44232505846, 132.232189282945, 132.599352083409, 130.529947849448, 133.033572424397, 131.783793961266, 128.728949117994, 127.552019168305, 132.836926549332, 130.292684968786, 128.197852600399, 127.643025801075, 125.426978453154, 128.711874752165, 130.367724825161, 131.625901980863, 136.11820472601, 132.730443102294, 131.214628039539, 126.616859855133, 133.833485164957, 125.83287261742, 132.546851116546, 132.109270714118, 131.655628130536, 129.655243942517, 130.982661608729, 130.652239035949, 132.737671851633, 136.108728303102, 127.835684217341, 130.669942359361, 134.207966188798, 128.509332424765, 133.143174441772, 130.29709200816, 131.204460038138, 136.551177601852, 133.917216270327, 134.237380197804, 130.700182094742, 134.879406424286, 132.552682525115, 122.480926145887, 131.548419954613, 126.257097574101, 129.688086881485, 132.473145792327, 133.713836085559, 131.689596508249, 133.712741692568, 135.091217112677, 127.716260897413, 130.543390793248, 126.945924959706, 131.119793572183, 130.923166515168, 135.817166227293, 130.195368903788, 128.114278514763, 129.741292382197, 129.431435118056, 132.954763200155, 132.82901010095, 135.13923720724, 132.301797372967, 136.394937461942, 135.482716249096, 127.850427260141, 124.150008601618, 132.378012615417, 129.4619492367, 132.943449424055, 130.474109201924, 128.423584249793, 133.669598579922, 126.754664541172, 134.129293609947, 136.778396140047, 128.708699248897, 126.844016353374, 129.418348290238, 129.339141473894, 132.104950673407, 133.58813192265, 133.208012433865, 131.716417158622, 128.117712609396, 135.674434439985, 127.347584058737, 136.910920445254, 128.066593602139, 132.981058310591, 132.538015573465, 129.148532590056, 130.024633099266, 126.454362878538, 129.205288406167, 124.682639360502, 136.113548256349, 131.253453398701, 135.647832922833, 129.948063768873, 129.240919255633, 133.629105395402, 132.9801054866, 126.48820288904, 135.974870219352, 127.100389502173, 128.419346228795, 125.601353854542, 130.139723045065, 132.608211577188, 129.545564399983, 131.556339977925, 130.732400774755, 131.151444724695, 129.143111347129, 132.10797156299, 129.917351742269, 136.886654116843, 131.227397059079, 132.206278239858, 129.053790830722, 126.296403771557, 131.692116474285, 134.502527461848, 132.248428540988, 126.758874098971, 134.728554044143, 133.478716306885, 130.507333472653, 130.625367027478, 133.377512705993, 127.103350426694, 130.046012384207, 133.917690475493, 131.796054609599, 128.740319040883, 134.528273275334, 132.818163454294, 135.066733595843, 132.745314268326, 130.002247277482, 133.080888053563, 131.565753654158, 123.520387469508, 133.837716276677, 130.697018757175, 125.341162621812, 129.141887175013, 132.755339780859, 133.663652123652, 133.345506118401, 136.406962842725, 124.895886064335, 128.17576829009, 123.395997081394, 126.425606975352, 133.825076593942, 130.071788406821, 134.384332940284, 128.617217427407, 125.815958267806, 136.697882438256, 133.233945299402, 128.842678167387, 124.640181022375, 128.499788341952, 130.029946647771, 135.785698070184, 133.767168070023, 135.054364916513, 127.400725443653, 129.165500915303, 123.772348761382, 130.616490879031, 130.071289345774, 135.747216050088, 130.22764545245, 130.315137635736, 133.688770274886, 127.250768587411, 133.02257484619, 130.370888535994, 132.247300022663, 132.508725501799, 126.156683136339, 127.596056109489, 129.561835207147, 126.563334270267, 131.044238476628, 135.009306366532, 137.910764634573, 132.939891033493, 125.74950578631, 127.317976865228, 131.338950384221, 128.896159989596, 128.195413311622, 125.97071438736, 135.037667275929, 131.108280302858, 127.07502845562, 130.176921876308, 135.161880318468, 131.35860566373, 131.246306888714, 131.086252986546, 131.993616673699, 136.104996423583, 128.476034850298, 127.546964381765, 133.243639749448, 131.549979868639, 125.22120804117, 126.260294559495, 133.568845701072, 131.228282302784, 132.305399230356, 124.3724608951, 128.257703281917, 129.560522372605, 134.790082294761, 130.064453418776, 132.905361676192, 136.818991213278, 126.784742368544, 129.693229011324, 131.956565272012, 131.26056218107, 126.654856966631, 130.522819819177, 125.702510058999, 132.932830544488, 133.967968081218, 127.226503516406, 131.984528868303, 131.533841692571, 133.285364286376, 127.505692737606, 134.193039092043, 130.145041724839, 132.594188030092, 131.449908784432, 135.551329210591, 137.315115137364, 130.471484039689, 131.355880654982, 131.015392516409, 130.547505473076, 131.906374905759, 132.266890841871, 122.530072949376, 135.255273374135, 127.020903679426, 134.435254132816, 132.107534656376, 132.992486756358, 133.206722752391, 125.820882963729, 131.976895295426, 133.269499137706, 129.839113906094, 125.048519570514, 133.096469862416, 129.06039016683, 124.401064356352, 132.474741813722, 123.335351812851, 134.897457708619, 130.458024454525, 131.59779357538, 128.710361675911, 137.136228420527, 133.509020467087, 133.358404523444, 135.242629514631, 129.776241301112, 129.523918490417, 129.825798500389, 122.951193010757, 132.850590468652, 135.589109471933, 132.805145639236, 130.281001192953, 123.528585603912, 132.239451582022, 131.861971959005, 131.133136445253, 130.439550998046, 130.744414333217, 130.110407275456, 133.397298271402, 137.422523812019, 129.809998131574, 128.793738423128, 128.124585986593, 125.861046863112, 134.343170866253, 127.549348953746, 129.890020630757, 134.28164982147, 133.121377404403, 128.157804206691, 132.226219635989, 132.060503109625, 128.109419144691, 125.267340230571, 133.206038188358, 133.396353265256, 129.852735122333, 126.348690205746, 130.695220249059, 138.370614306647, 133.615685809316, 135.958025360549, 135.74444717886, 127.848918988156, 131.434383023388, 132.837835101742, 130.137084502395, 132.887256536685, 133.070789044564, 131.437604628869, 131.384756068958, 131.35456286563, 134.44750887258, 130.276123672254, 128.994097538337, 135.575685790655, 128.143615055893, 128.808864834598, 131.29588539103, 132.188202188671, 131.412801083386, 127.975624779705, 129.481446040501, 128.000223977572, 125.417142152145, 128.905236470072, 134.008644693496, 135.49055761617, 133.03418954026, 135.059311786653, 129.764072821977, 134.011063614233, 131.199541655381, 132.881614919527, 135.337114350985, 124.085145930123, 131.018232258595, 128.233136847075, 135.688698861378, 127.624376072896, 130.387669798267, 129.257589393855, 128.904939156551, 129.741416437978, 127.573111969098, 131.707917250397, 130.58747524761, 125.691358976637, 130.238009647914, 131.173634291927, 133.643494414983, 132.398518270504, 130.06356926377, 135.308225615577, 127.994492180095, 128.764335030418, 137.041200845088, 137.7015343543, 129.635265769748, 136.059150668085, 124.531386737173, 123.639597922562, 130.658206655254, 129.256560771043, 133.962915688508, 133.555094047893, 133.240645276923, 128.432740903823, 131.242620053038, 133.486963709744, 138.740936627181, 127.464401192188, 130.990681994192, 128.251697147583, 133.51583761102, 127.138376058133, 126.073980211577, 131.956047817027, 126.965844891681, 130.096381057378, 126.638308239485, 131.101157102377, 132.738625499045, 134.450125865276, 129.178585006833, 128.833332530661, 126.557635758072, 129.797368522334, 123.959091946184, 126.186067076577, 133.636979411352, 133.150130916802, 131.227538624, 136.173138069028, 131.13247009936, 135.145966868313, 137.225417034087, 127.217198693658, 136.576452540106, 133.705493796209, 138.45006604046, 130.478840057536, 133.803915747933, 132.146715103007, 133.131259560379, 132.564919849335, 129.851480291997, 132.736020035121, 133.424523828108, 130.737038612671, 126.888136675964, 133.428527842059, 129.157958250048, 133.366088397527, 131.996879642164, 130.500168703471, 125.112154391751, 127.975615325764, 131.34941310872, 132.92277688932, 130.060623360046, 130.002086336631, 135.159983743119, 133.049395097968, 129.817815830394, 138.860947488309, 138.326299673847, 134.232456753873, 133.162962998442, 129.842541748188, 131.107017065633, 132.481022104557, 130.236739987412, 130.84528187059, 130.207622769034, 126.826115570056, 126.067151722321, 129.331562298058, 129.77062122302, 128.848805075049, 128.81408117516, 127.543311000989, 125.801867205518, 125.627323509482, 124.458789482771, 130.051303005571, 130.992543868527, 128.168095211237, 131.800591626747, 132.845442682643, 133.266097481226, 125.722911833324, 125.401348199983, 133.433664051435, 129.733916142267, 131.197358876036, 129.435914005079, 127.095337124412, 128.25590509276, 123.309747765395, 130.240048784553, 131.432997566911, 133.860687576329, 130.760742019664, 130.649971925638, 129.003858607488, 136.036852253206, 129.671785950798, 128.981370153607, 131.236922294747, 130.728708680025, 129.348113138239, 129.711396365181, 128.170078551007, 134.441073419672, 131.479664315394, 125.29269795548, 125.850295231314, 129.940796206166, 124.299742915578, 135.724343207945, 133.44803238533, 133.923594733337, 133.741973403971, 127.557715630536, 134.796974374599, 132.389704955335, 133.150229428755, 127.240602722644, 132.001847839767, 131.85010585765, 129.377814463032, 130.396896784937, 134.864230780061, 132.367005786271, 128.943946300324, 126.583588457806, 131.599996134907, 128.030821495917, 130.295015488612, 135.889922352627, 131.687151239594, 132.758953438815, 132.104884317856, 130.930900308254, 128.286830875402, 130.12414438987, 131.16101464664, 131.029972592223, 131.092786075353, 131.437810899727, 134.083436304601, 134.034560175803, 132.354241294367, 129.742337629032, 129.637516480104, 127.437351365185, 133.565173845637, 134.532785124506, 129.554122119038, 130.199397532624, 130.145334597609, 124.756940946594, 131.286796950213, 135.561961712116, 131.004697166554, 137.119534702823, 132.659368146711, 128.421363628849, 127.772410153302, 130.731296557741, 129.316662199786, 128.786747410515, 132.202279249582, 131.448943623538, 134.533014732445, 125.826907884042, 131.136424333655, 130.631103957872, 131.527594611889, 126.656848920851, 133.049632282326, 129.707419976144, 130.570725879024, 129.985386177071, 133.417350409583, 133.747598449943, 130.869462182865, 126.860513774169, 128.807166815537, 127.062174493467, 134.644663064051, 131.375451575406, 135.522623434643, 132.505520056, 135.57296593974, 126.699740403086, 133.899428168586, 128.938122548253, 135.152920983842, 128.968109215569, 126.522450726109, 136.183714373083, 130.530917108196, 130.968766745401, 131.285273710079, 134.484638719492, 130.14792516665, 132.970826022797, 131.722218688446, 129.686635046284, 134.768371932779, 133.090321249525, 135.770249351085, 134.995970669501, 134.884479134646, 132.773962841798, 130.044255645536, 135.706090065934, 133.520825241596, 127.865037826651, 130.970179138572, 127.845156614482, 130.109221200061, 129.497226039113, 131.226210605973, 130.365503135005, 125.390600431739, 129.891459164627, 130.826112938091, 125.906246145849, 124.703636163524, 133.028419071076, 133.245082561504, 134.952580480019, 132.121195032805, 133.239593781027, 135.694422286624, 133.389325938206, 128.134269253407, 130.945031661603, 131.237465955143, 131.418650466844, 124.518638494818, 130.115325527612, 129.860660434795, 130.251218619817, 128.398007927115, 129.815949868, 128.76645608137, 128.045253236673, 131.674997322978, 137.4259468929, 130.297695836931, 132.022370614528, 135.455179695726, 131.092098528327, 133.735641027006, 133.307246918789, 130.38465124781, 136.905923794959, 132.259623388395, 129.662385866114, 129.303370759858, 129.145634461766, 128.889990434069, 123.525397785436, 125.488047437663, 125.745698211013, 127.950225445848, 129.617649643639, 132.959969595333, 124.631601702226, 125.12161253988, 134.637912379823, 130.550183666236, 129.660049380072, 125.07204943491, 133.885395490422, 132.884701082242, 133.163739418231, 129.77879877292, 134.607616214178, 133.795103202055, 130.847968037747, 134.917619718556, 127.683763262816, 131.901103503298, 126.218541845805, 131.392925963093, 135.543587635079, 128.235042779068, 127.925804804176, 130.472865292682, 132.453661228417, 131.847278913888, 130.797937056575, 125.622917398876, 128.732192717977, 136.996355665539, 125.364823303319, 130.602736504173, 134.186048726228, 135.134106598528, 130.760420179833, 127.924768025458, 126.609370049126, 130.056319658381, 128.055098781635, 133.810749195595, 133.57965699456, 126.282321172487, 130.71744089805, 131.077040207903, 134.024488137067, 127.84085105974, 128.348426411459, 133.690759207078, 131.786637544815, 126.273463404877, 131.857043955071, 133.828232223948, 133.310652298603, 130.733382346829, 126.855424062992, 135.021591973862, 131.640954576569, 128.832320782677, 128.182536553167, 129.437872214131, 135.235121403548, 126.977292622062, 129.970829543085, 127.738273572593, 128.65037782733, 129.179292747035, 131.477332664461, 132.342960708061, 129.370954741117, 134.442133731696, 131.906837475779, 133.914522064099, 128.220123884064, 135.396562916873, 130.025814859738, 129.708181008684, 128.271058582271, 133.437745421379, 129.88301322377, 128.207313355953, 127.901683705146, 128.400414075413, 128.503544472661, 129.110119996491, 124.381965070963, 130.643674546345, 128.897676258896, 134.47553064764, 128.743276109929, 129.573462112918, 128.561506989539, 133.526764080361, 131.319447521277, 132.829933008743, 135.355539182161, 130.001558867121, 128.88532278793, 125.011564285797, 125.826191253025, 138.222105047188, 132.937612555087, 132.401862694528, 129.831486000125, 133.607980020916, 130.229094210483, 134.476736010022, 132.908204807015, 123.486232737033, 135.844707584229, 123.79217664071, 127.707120018574, 132.057742234315, 130.713653778641, 131.66557878534, 134.170426255869, 127.153286001328, 134.006509235397, 133.877805500862, 135.558660413212, 130.57471346776, 127.184568576853, 133.275635409128, 133.564550668273, 132.030435577873, 128.454175005355, 131.477442705758, 131.364053085076, 130.195597412831, 133.315402430452, 129.409591979895, 127.944354374648, 129.207689273499, 129.501289495854, 135.313403285706, 130.299840645339, 130.237897958886, 132.247712460293, 128.052454907663, 131.445692612929, 125.202688619658, 124.855107729684, 131.107989894416, 132.036533309094, 131.277163270858, 132.623126034521, 131.597180158336, 130.712204945585, 129.811642728386, 129.196275667214, 132.84690525579, 130.274261625508, 131.045499029148, 133.231982596414, 127.927450719463, 132.701147399796, 129.989926304803, 135.026406590547, 133.683755736139, 127.139378807781, 131.856414729133, 131.601720931788, 130.133504950293, 132.016466961636, 128.259561597654, 126.715234891004, 135.242464508536, 136.94358985127, 132.668944467731, 131.492676248582, 133.501571991374, 131.056509565995, 124.228294703794, 129.170969621624, 132.248365188558, 128.960596990339, 130.213937965415, 129.353332925319, 133.901787048057, 126.24541616599, 129.88476995811, 127.327942595191, 130.564170666397, 125.998094520529, 129.774190076166, 131.384439421143, 131.148005656513, 129.953516922147, 125.865061562102, 135.449585378131, 133.339627002817, 132.578900364346, 128.449692585989, 131.037021971493, 133.765436622519, 135.840795974537, 135.745681328495, 128.106312216139, 132.139669845936, 134.040552691485, 131.087663393304, 131.315901612153, 133.711532416774, 135.731041625507, 133.528996201627, 130.246521640947, 129.339228018887, 134.269641739355, 131.931085162937, 129.157865964731, 129.830517667673, 128.457222069531, 135.229151061399, 133.59410943353, 130.179461282463, 136.734623339701, 131.359753020548, 131.870939713517, 126.580101397509, 131.239712031656, 132.815466942281, 130.19500369093, 132.478685168478, 135.827075543539, 127.83863088713, 132.311673868632, 128.418123333178, 126.93451029565, 128.016442468218, 130.710508041822, 130.058725217383, 130.093341194241, 133.151122293817, 131.98851926447, 131.761119270413, 131.714282049635, 133.695079985543, 131.066853340668, 133.493534898587, 129.73928527317, 130.931586098599, 127.353617921827, 130.407467054878, 128.620692857725, 130.910155425266, 129.960859331334, 133.71895574647, 132.697966687798, 130.41207500599, 129.99655434444, 133.28004923277, 129.397342652048, 131.926130047553, 128.428664823285, 133.731490043501, 136.207063610234, 129.546514042165, 130.132444708388, 131.98277133996, 129.71459611025, 135.345221336588, 129.488983992922, 127.946875230248, 127.56613386366, 127.774130041239, 133.301762201194, 132.081917448906, 134.404959333647, 127.282902596594, 130.219996172814, 129.570402600195, 132.505311269951, 127.453309673977, 128.658680566563, 129.558024858133, 133.586170157951, 127.938010167836, 130.954772026138, 130.40648117381, 132.086243046817, 126.483190686212, 126.56292708162, 135.527653891193, 128.715361359632, 128.993109524155, 127.286793365669, 129.501314557076, 130.301323579954, 130.708116394845, 128.254485405285, 128.328957900158, 128.154918487344, 131.359971920719, 134.545558539233, 132.054706669645, 134.444705253362, 132.626426786155, 134.907354876691, 129.9207210198, 132.639417448413, 129.798948007683, 131.871325186562, 131.578650847961, 130.100920040444, 130.936277739193, 129.121927859318, 134.113722612147, 132.609218896263, 131.200956275746, 135.401323305122, 127.772477677783, 128.481613767411, 130.692417510124, 126.487425176926, 132.482876921216, 129.896099680909, 130.910127979173, 133.929846571414, 133.506858925349, 127.963863224404, 131.801552261266, 136.430996505424, 126.561841354059, 124.215146729315, 128.973806910955, 130.555211668541, 125.472787773104, 125.366579393463, 126.42639657844, 127.043467734813, 132.708311933486, 131.326668726883, 127.465005229068, 134.041491609652, 133.997333256934, 127.501703393243, 132.04519845572, 133.901330057624, 137.660262044131, 127.504677377741, 131.102191027701, 128.115349165566, 130.922874926688, 135.142165962338, 129.478023381621, 130.930488652135, 130.651494101604, 133.209048559087, 134.171162428726, 128.138433503073, 135.920589087898, 127.049383970442, 130.401405211874, 127.679542918342, 131.666914585071, 128.874368955716, 126.822104594824, 132.016625814437, 130.038276379694, 134.56137234792, 135.317780982955, 133.561255835951, 132.53965426362, 138.502626923369, 125.259224724988, 134.317468178244, 127.880727289856, 127.781523203349, 135.557020965963, 132.500792373136, 132.830838965747, 130.565601431899, 126.517849829778, 131.494668484657, 127.26514238263, 132.648542285689, 131.237134479845, 132.080887636441, 134.204715926801, 132.702270959043, 129.202647933753, 130.016679665745, 126.29995629912, 133.775656973275, 131.993573256542, 129.20684265342, 129.827425336648, 128.515362218548, 130.813965353674, 130.195872552945, 131.012804338524, 133.794937140297, 129.490500977531, 124.311704835151, 131.467592508191, 126.695411161975, 132.280296634998, 126.766086904893, 133.343477914539, 130.163842675769, 121.802337140326, 128.95270638291, 131.366930991814, 132.299989135228, 127.970337066506, 130.036979372405, 130.736611378432, 132.76805005505, 135.161208513934, 129.09704617678, 129.051318606069, 138.776626423926, 132.063239679421, 133.572350592248, 137.774209825044, 131.269644817582, 133.860774880275, 137.025354331128, 132.169337067106, 128.685245987879, 134.354679815554, 133.19106332353, 128.681067274264, 127.678651147182, 136.932595869794, 126.313913057088, 130.089481964462, 133.081464918486, 126.523200188343, 130.750286079314, 134.577524754054, 132.364830783273, 130.320162824619, 125.536847705964, 129.798819736774, 127.34135327935, 129.697432126275, 133.437342255851, 131.498258708158, 130.674830463806, 130.521428303086, 131.669160836262, 131.161872320251, 129.506685224209, 131.307361920682, 128.504469752902, 134.34076013445, 128.176797959692, 129.546189508377, 129.446242002588, 132.633703140484, 129.578702749311, 132.998780922709, 131.401628002606, 132.653305364747, 133.449504702785, 130.577010019097, 136.649386109666, 130.951174444302, 130.056527156897, 128.66905576754, 130.902150048387, 135.239829934341, 131.824175734008, 126.200293964672, 135.801168867925, 127.170116534396, 137.524553101511, 127.614367033637, 123.817501783318, 128.788466361774, 127.649838785382, 127.884072685757, 133.43328470424, 128.282919507172, 129.528233036774, 129.395478825894, 133.711086215756, 133.007955199731, 132.209237443887, 133.169385397884, 132.24751717494, 126.730797534951, 132.892059453333, 130.545478695904, 131.974325891308, 130.030454526881, 130.517130244425, 130.676287276852, 131.948713087812, 128.859394480723, 129.499642799851, 128.380636456749, 130.949510288083, 133.53270038352, 133.432574740969, 133.542483478616, 131.184273826661, 126.642499279825, 132.119281728791, 128.147163159886, 131.698441899515, 134.563891118891, 133.742876878034, 133.96016005118, 129.651815655711, 134.822070215694, 132.331534916889, 129.287328298184, 129.970192650572, 129.093138341398, 131.911036573556, 131.977770409896, 131.469993350248, 127.960168217898, 122.916165624935, 127.416679041543, 128.424332123847, 132.753002560855, 142.443080301431, 133.142924338746, 136.037211555403, 131.180524270735, 130.535035063514, 135.470208791417, 131.390454251457, 132.773817321043, 132.601016737622, 131.002914147207, 128.054163537566, 132.946228224925, 133.767048293244, 129.353581588279, 136.062542719446, 131.270362158971, 133.068719678463, 134.374090078323, 131.85205487721, 131.17111327811, 135.061268544139, 127.598202762521, 127.612298386274, 135.709879084093, 130.376239889905, 132.806544644752, 132.451423630054, 131.930392542045, 131.703056337072, 132.817144132995, 134.268157409398, 140.705090435029, 131.223394016675, 127.373518233334, 129.687032775882, 130.193616698315, 129.807650258855, 129.571290611354, 133.647460535497, 134.74912015053, 131.006306760727, 127.327500956629, 127.714684992134, 131.532804063754, 129.124626132186, 134.5946134917, 127.707690399057, 130.351866107167, 131.809919873308, 131.779337012472, 129.044875720671, 129.869797424505, 127.997341764315, 133.612133513558, 132.819866958908, 130.900913064398, 131.243586779356, 132.601602346727, 131.507255462203, 129.635718594065, 132.942434912345, 126.095396261078, 128.466905269931, 126.878832505628, 129.457151904768, 135.4881941097, 132.625203903236, 131.589324266791, 127.913048776598, 127.111406283805, 130.452522642735, 131.696197125712, 131.317776880931, 132.580783691451, 129.258531054748, 133.625417549126, 133.289655578454, 128.86373598407, 130.84668322864, 132.905289085293, 123.628231356778, 132.307039006431, 131.206528122216, 131.76013054285, 129.473364538954, 133.804085714103, 127.552482216267, 129.184350664362, 135.18846865414, 130.726538824302, 134.312145905307, 132.706364212935, 130.887719796605, 131.472194250924, 131.220224041992, 128.669721747762, 129.342960302461, 127.03476105921, 127.096312917281, 132.58026368341, 132.799271540083, 133.495297263713, 128.810922999066, 134.801519969248, 132.269693574925, 128.178208975752, 129.716998589607, 134.153875573626, 131.415337005682, 129.990764541865, 133.172281736361, 129.164725712119, 131.332725858719, 131.027663555057, 125.851549779539, 127.588197430305, 122.921707146477, 128.959117433143, 131.49142733505, 133.463400635788, 133.332815129141, 135.125299821386, 131.89216135807, 126.476511091087, 130.894615395964, 129.132257453182, 134.496399112832, 126.376399897446, 125.830693595183, 130.851945387266, 131.699987181035, 128.577270670769, 130.528059351766, 125.690721747204, 131.72168991106, 134.643767539776, 127.794997346435, 131.40479062323, 127.135562843837, 125.814175165091, 133.618147880259, 134.315577522993, 132.567056306095, 130.107992254164, 131.749049904472, 130.070798049425, 126.137491655136, 131.8517220256, 131.777391808728, 135.245803326644, 130.656060859771, 130.419121185199, 134.09666610402, 130.870717848667, 132.965099806006, 133.464244493957, 130.962782917002, 128.793849220284, 132.609105419955, 129.066598710652, 135.721414795944, 130.674841092864, 130.61547011656, 129.642644886007, 134.746527828276, 133.508764776715, 128.28770678723, 130.903542196153, 129.042724320322, 128.713960042528, 132.221488144865, 133.922134986143, 131.905442246178, 128.644472706771, 132.155931696199, 126.167943658593, 126.647025436959, 128.31903053802, 132.077904912832, 125.561492223004, 125.267873414892, 129.24400211682, 126.633553429319, 135.334640661496, 130.108136296881, 135.236868957342, 130.578437601366, 132.919699246505, 130.007550106323, 129.121092516337, 131.523622720835, 131.178013332035, 126.50435915057, 135.354082854615, 130.780824083447, 130.888300086046, 131.203074682186, 129.952514534335, 132.158131718691, 136.408655387245, 131.522734444436, 130.681370920288, 131.162855379344, 137.311900579947, 130.77218161297, 125.991503871104, 130.064146621126, 134.302088377331, 129.70209065633, 131.030594205746, 132.464989737991, 128.877182271142, 128.756855163462, 139.18947996247, 131.752346791852, 129.628356770868, 130.006954014199, 128.888565256025, 127.59665230159, 128.312959045308, 128.513166568166, 127.007299609914, 125.428232720196, 134.989409533277, 127.718555303239, 137.39278775998, 132.367281038467, 127.394692338027, 128.029844498353, 139.246740963636, 129.004853063768, 127.34244042141, 127.652160539302, 129.948272106525, 129.43915881679, 129.4802308607, 131.878980468769, 130.117534379813, 130.404105703763, 130.58654093092, 128.977408470678, 132.012562529366, 132.220325015938, 128.860714710508, 135.671966779987, 133.559243818726, 128.944287470334, 134.214226471303, 128.031794356064, 129.267140341257, 134.063558997183, 135.261671319555, 128.292630588666, 129.793993670176, 133.631851335208, 131.34557735862, 129.26702955105, 135.14870255984, 128.434011962325, 134.852112735964, 136.701339367636, 131.592857497612, 133.453553587811, 135.352756247392, 135.069730584047, 130.249512765419, 134.230789862229, 138.246425971568, 128.20901637656, 132.286632639882, 131.818601951289, 127.682009862622, 132.14815959373, 123.858687911074, 128.208243567646, 127.948420249449, 134.426339102888, 137.499577384385, 126.625519793129, 124.021569812766, 138.594020825525, 131.140003420821, 129.880545162189, 132.005966200061, 132.321541926351, 126.819585119307, 130.482491973988, 124.768702789109, 133.051621800782, 135.39419559558, 127.949381388754, 129.958099786274, 130.970961322532, 132.309850250706, 133.458354332963, 129.870602650245, 134.492424890749, 129.782628505691, 127.672589506469, 127.094855464797, 129.446556756355, 129.002788368899, 134.284202201488, 132.15017804576, 129.698988841638, 130.3075184209, 132.016000309003, 128.374318216088, 128.940398029672, 130.09359108331, 129.382557196639, 131.92649599727, 126.463081780051, 133.062393284108, 130.309754342808, 123.954160796323, 130.654877456706, 132.196026863518, 129.866969874919, 131.487723557346, 133.711331068217, 136.846063989457, 134.075715022455, 127.053433806616, 131.49843507436, 129.602552788478, 132.501906727743, 130.419897694798, 130.967463606951, 133.365016388358, 136.22201219989, 130.339853577585, 135.904696177957, 130.333512930267, 130.997947206561, 134.009289482289, 131.781104096852, 132.151761278243, 133.447500620696, 131.29482135291, 133.886373454723, 131.384170112455, 133.374535254123, 132.326994758056, 132.939063416095, 130.636648815405, 130.261764409957, 132.514486272189, 130.181988673261, 125.836935086204, 134.424684276535, 129.465438238452, 132.08763176094, 131.667921318213, 138.029507398979, 128.786158847956, 133.589995187226, 127.91088695182, 126.768261718648, 133.924945263438, 128.082065310288, 126.743555426094, 127.264325610987, 128.585520107936, 130.226398067864, 133.891613756379, 135.925719541288, 131.512190044082, 136.438592730695, 133.895323529526, 134.769613685429, 136.757098579291, 130.166427142887, 133.522996237264, 127.339046935931, 129.033309019389, 130.759535047015, 126.025628708618, 135.322405743894, 133.121939590024, 129.939845429591, 128.685127521496, 129.366734313857, 134.750186094779, 131.989720600401, 134.879041110654, 130.622475640249, 136.573445862078, 130.719826813029, 128.988294030959, 132.539923993544, 129.446224515387, 128.185617586681, 131.020561308017, 131.639758093448, 133.00083629489, 133.341849128885, 130.292787546155, 134.098766412088, 132.038631470946, 128.02815278871, 130.402294531734, 132.896088318534, 127.201453654163, 131.757528375194, 132.657125805932, 135.782207347195, 130.659911574299, 129.330057625359, 132.018056086301, 131.517697866403, 128.199008483317, 128.352890673758, 130.04264599815, 130.827100313536, 127.955907753057, 128.383403120918, 130.506654509623, 134.956590491489, 130.178880494392, 127.333844727742, 133.455898250508, 128.122851886446, 131.024510143985, 133.849917135365, 130.779124041655, 133.31909624107, 131.75392678265, 128.428285009715, 133.399734240942, 127.783047669507, 129.344830650126, 130.961349874706, 128.35731139907, 129.521026038422, 127.789434254611, 127.594475534054, 133.357898443909, 124.550612828842, 131.573495443135, 132.174246062719, 129.255010013875, 126.512111547639, 134.36260969851, 131.578615609105, 134.378260107433, 126.437874550011, 126.233092347521, 133.851834167354, 137.024786797012, 129.542565193687, 129.501253972449, 128.291443651461, 132.162294869368, 129.210103925018, 128.597653520013, 127.418336925097, 128.931824841764, 127.970407564453, 132.390340790128, 128.80379935625, 125.621078897012, 129.896796624829, 127.998160799274, 137.908866677669, 128.590868030202, 129.966001726118, 129.676269405803, 128.044569715749, 127.255440920342, 130.699843733488, 136.902777342583, 134.321143603805, 133.813866558523, 125.907045917355, 128.586726426564, 127.067334413739, 131.545031087738, 127.621489326274, 129.195663289659, 131.830423534279, 133.115041225137, 132.115743961792, 125.764727373329, 131.093966883406, 132.92879672731, 130.786174808233, 126.54300991098, 134.717299405154, 132.56342196753, 131.707834590981, 124.886310715115, 132.113333187361, 125.408414795496, 132.225274572983, 130.965142658086, 134.629520299359, 129.305856691861, 135.060622502682, 135.31078992887, 127.833953332103, 129.551392691139, 130.194473682017, 134.015072029972, 134.397033243515, 129.834499731175, 128.505067480278, 131.764097153749, 137.05483088722, 130.36537735487, 129.745961338192, 132.56165653277, 134.169923357139, 132.104837216027, 131.45111252725, 132.760477761489, 131.872463242365, 132.594774743506, 131.590094423388, 128.879786042605, 126.855762509812, 128.348118361349, 133.614177767652, 132.83683337294, 137.6564342653, 127.726757710299, 130.473458146748, 131.964370427963, 132.725571933489, 131.270403397851, 129.30141052799, 132.542663079547, 126.487476081072, 127.841644041315, 129.86759790288, 130.859594257241, 130.332283025476, 128.099344623597, 130.712180753828, 126.871901855655, 129.717321870975, 131.483958639809, 133.762810066676, 130.398336635972, 129.805514446179, 128.587639721814, 130.707384495117, 132.740019119934, 131.091068951635, 130.216539569793, 125.507151541962, 131.563536870586, 131.914450254017, 129.438662758564, 134.38811153128, 132.181372393314, 126.538445072674, 126.968584778831, 130.069758471256, 128.801652488224, 124.76244045457, 128.761508997724, 125.35652784032, 125.284786271858, 126.564509503158, 133.310003668864, 129.745911150245, 133.760803565233, 131.44368531926, 126.503237018657, 130.210352412878, 131.696028897791, 123.511082208635, 133.676197733888, 131.260055026035, 129.461455072097, 132.398914072268, 136.610787832264, 130.350467298796, 133.390950895992, 128.243330882539, 133.430058369699, 131.32790624227, 129.057859486175, 127.84027791128, 128.448354806188, 127.073008195184, 129.615194058486, 133.434209143607, 128.11737717774, 125.241539346545, 131.59314855584, 135.132672632816, 129.160158401971, 134.460765196312, 131.615562480388, 127.61020525518, 130.64925948866, 137.690675271695, 130.700627487898, 136.701485292181, 132.210146795235, 131.820977725119, 133.17571188536, 134.483728955659, 137.21673980225, 136.612467495261, 129.384761608461, 126.281497232292, 129.558163427384, 131.085310074628, 129.669609873938, 128.791339641711, 137.70193626261, 133.711490818738, 127.831530186963, 133.412691319986, 131.660976607365, 130.60773519576, 128.266020809784, 127.849202663235, 132.203727147398, 132.346392419367, 130.308674456785, 127.282528196973, 125.124985752856, 130.674223160777, 134.402004771064, 135.927670223038, 129.389317047899, 131.721989852369, 129.355234399766, 129.533318880018, 126.662517497508, 130.830366130463, 132.191107814954, 132.717586790477, 127.972930553377, 127.401997689236, 129.262266290647, 125.781842668449, 135.232012552558, 124.636412555599, 132.578404334689, 132.819367749276, 131.659607649568, 131.579393720811, 134.854363094272, 127.851783853955, 128.044553057395, 129.517867828696, 133.248601325139, 126.568047060443, 129.049661276461, 128.017859985843, 132.773513262136, 133.797955346957, 129.469928615349, 131.048495283676, 131.608933798278, 128.550462287938, 127.203904064351, 134.823278608142, 134.489984227317, 124.06859429479, 136.656391034496, 136.185649342305, 128.681954444585, 131.73562605957, 128.260592903765, 138.299043315881, 134.833479021848, 137.693375037, 125.395918004441, 129.356640165064, 134.863639957975, 128.86148230463, 124.319354684916, 130.714723646014, 129.975230453495, 129.718501815333, 129.971846921606, 132.415821307135, 131.535407346155, 129.257792887189, 136.4875746593, 129.934449482593, 132.655449367368, 136.995477222801, 131.001617487746, 131.476361277345, 125.223480131245, 130.479162626246, 130.777104275733, 128.412226925522, 127.957530122678, 137.794644301881, 132.669400155501, 132.026298489153, 130.09724435315, 131.853841694928, 136.591203500639, 130.930626670434, 130.115778223907, 128.016567530358, 127.748213762239, 131.373146380415, 134.901486990138, 128.861739502332, 133.697605305646, 130.533128337072, 130.969947911631, 134.412750494617, 132.921452298494, 133.433454356153, 128.767080579707, 128.393466887129, 134.497661844808, 132.639323503904, 137.277951891124, 130.178264423117, 130.206689253547, 129.357751452056, 123.977948156672, 129.648045282495, 127.535935713111, 126.813980808419, 125.788034282985, 136.067518056243, 129.945896769385, 129.015726618568, 133.727348895991, 130.32366910685, 126.472365695685, 129.672978570791, 132.473170480237, 132.539908023233, 135.271281172799, 130.355418213052, 131.914466334509, 130.667431673238, 130.619429225243, 131.30601537862, 129.951923885633, 126.645749006473, 129.248882146713, 133.833645817892, 125.180890299118, 130.365313985666, 130.209518760397, 130.065160421382, 132.448339372222, 131.143691742014, 129.964135730481, 134.0367700025, 135.595178821425, 132.081837173513, 130.031105337093, 124.598046383754, 127.062952995053, 130.886134378468, 126.680053736208, 132.441501283412, 127.23884384472, 137.485994461503, 125.791747095331, 130.087142991968, 126.657644110944, 130.142170531051, 130.801203196065, 128.102920415958, 130.734803776329, 131.649832032179, 133.064838146966, 133.488456706165, 128.725624934629, 136.894748239474, 131.914912518411, 132.988349708278, 130.493934876564, 131.919788255663, 135.929742648833, 134.416061170594, 133.116125954077, 127.433817454608, 132.31014895697, 130.206085545121, 129.743257447083, 130.519044880232, 131.77351791562, 131.12442500724, 131.915356459264, 130.450815615487, 130.544834313525, 133.694034857346, 127.026647513954, 131.807890362456, 130.364595886738, 130.521010711377, 134.027762559476, 129.523538956836, 137.855159558767, 133.455406732123, 132.647531037465, 134.579604863166, 128.148278851528, 133.71192360871, 131.635864604102, 136.400198316292, 130.743771449419, 134.646276269944, 134.177342879332, 128.202380935695, 132.485475472153, 131.922024059275, 132.057922031671, 130.457676381863, 129.521638212128, 129.488683611038, 128.816776286555, 131.886798393132, 131.799396390078, 131.868963149569, 132.909687976746, 129.180078583746, 129.575911525727, 129.005100650507, 131.191230969053, 128.628083531943, 124.711898891646, 132.347231033919, 133.75970789405, 136.555149946354, 133.272167114105, 131.636476857441, 129.919872304645, 131.03363575879, 136.80291181368, 127.314770894614, 127.345814994532, 127.713361557043, 131.712169312077, 134.265219810622, 127.048207779332, 135.649690369857, 130.804801494328, 132.283665634275, 128.567301932106, 132.339569829276, 132.472946289975, 131.578519882635, 130.515635577192, 129.191953081112, 134.072762924779, 132.012896058701, 132.06863847804, 133.367579265673, 127.690881955485, 129.894976918251, 128.996524898758, 132.056957339818, 128.423858436736, 133.93136087917, 134.754162279574, 124.906296376379, 127.990483233582, 133.40216135565, 127.335595718866, 131.827496484786, 134.511072667651, 127.226435849007, 125.915572884087, 126.697181396846, 128.543552536393, 129.49230042658, 128.080457960583, 124.047178199528, 136.370592819336, 127.464964751738, 129.716729998108, 128.939306252118, 128.402177255963, 132.053193582638, 133.251374238991, 127.933159998937, 132.007498669044, 137.567720156576, 125.963864342911, 127.932519969989, 132.827032242505, 132.397992153387, 133.074046022291, 134.412924353097, 128.914421421929, 133.484080389347, 128.854072929743, 127.964224951868, 134.215778748102, 132.080938302313, 132.802782452227, 129.323435896018, 131.224701484225, 128.232190789518, 130.206822071685, 126.733091784647, 132.918534498919, 130.803964298029, 129.603025885734, 127.434153393507, 132.064593822556, 128.977683762092, 131.936848264564, 134.611921659796, 137.287262106169, 133.799302955127, 129.274382674507, 133.764723141032, 134.343714319716, 132.039169334668, 130.406410532195, 129.825779352337, 129.572095742279, 130.868761520564, 126.471128984203, 127.020990385029, 134.304890180044, 130.889722505103, 126.064007491986, 126.233887396962, 131.159061078532, 132.061643227573, 126.596904802685, 129.468344195558, 127.996133748249, 130.834731078723, 133.027483383848, 131.190786392125, 126.018819747327, 126.675355272013, 125.732915174835, 134.043501876936, 132.509350796686, 132.030201866304, 133.204513946903, 132.942462845733, 127.775382888658, 128.826385725789, 127.116169768967, 133.525806442456, 130.588623373645, 131.950930703911, 132.050774790416, 133.747902998881, 131.851847309254, 130.052575691616, 127.137155101292, 133.032276880594, 131.782324734633, 135.963605726866, 128.836593640683, 135.502665199422, 127.06072818088, 129.583066135971, 133.955387959177, 129.949218368801, 132.093997959588, 131.744800711076, 127.137816463632, 136.495324546736, 134.852319912336, 129.547850519245, 131.971325926548, 132.051389868208, 131.040174859519, 133.254363267575, 126.270833103187, 132.648574315123, 132.782254736841, 128.836601961446, 129.313602393522, 129.411895472532, 135.035298815533, 132.834086689525, 132.135240683741, 130.948116259822, 133.235060593409, 128.760549865268, 130.578965005168, 136.420102529747, 132.594718177738, 134.304370759376, 130.549896829152, 126.069151167834, 129.703685395861, 132.111495411883, 131.3666836089, 134.869013650092, 129.489586978891, 131.373230400133, 131.32584838615, 126.764915616637, 134.442206573687, 136.127977748471, 130.749510508297, 133.326698527471, 130.069650725935, 134.632836926984, 134.768855181594, 135.911775121816, 130.481545482987, 129.819221727635, 134.682431661267, 136.382462572208, 135.195154480506, 132.797702588362, 124.485493032913, 133.058874183803, 131.093720385386, 134.412988694872, 126.766507672071, 127.959672401903, 128.413570775561, 129.359570337601, 128.937556794281, 126.644572024486, 127.363100348857, 132.735718949039, 139.195481125771, 136.515582590498, 134.294481867991, 121.697071161011, 135.338387567486, 131.610674920483, 128.509470730506, 131.839364027294, 126.351565630268, 126.728719883273, 129.602196072342, 131.086649006968, 124.729341713646, 128.05969089026, 126.156133893225, 132.406193129579, 133.369286363162, 129.426447690875, 131.121915039745, 129.812045117296, 130.435887484471, 130.167066766869, 131.849078813723, 129.627223809665, 128.941767252894, 132.881107183638, 129.545003886173, 132.432416521396, 133.238863808073, 124.627147302347, 131.137334597891, 128.299081261537, 132.653504243954, 134.206118962925, 130.463744212534, 124.863215191014, 129.229939484207, 138.608088124577, 131.522162568004, 127.800350296913, 127.334563040142, 126.889159721416, 122.620569945206, 131.768595557937, 128.812305671527, 128.074770256807, 130.91369400307, 135.688937184827, 132.681849966564, 134.236557245524, 129.78504724785, 127.766995452951, 134.138555159658, 128.471134730451, 129.424697954614, 134.08445869637, 131.475581869822, 127.702883574475, 128.468752305222, 130.245109144061, 129.904641046049, 126.865001178435, 132.205419730775, 124.15726884604, 134.425055601693, 130.00617309131, 130.563805812338, 127.953059175045, 131.096997070777, 129.16710946352, 131.730762826044, 131.693438590847, 130.814648258164, 128.803088520965, 140.837374477625, 129.456242822835, 126.485255822036, 133.862971773899, 129.839748815063, 126.991082815931, 128.956245246231, 130.25988598225, 132.710938896647, 130.343586176531, 131.05420016549, 136.630970946136, 131.547382527543, 126.670887849936, 133.438817399163, 130.783409498617, 133.465607261098, 135.059956740313, 128.131811733348, 131.165421283579, 129.02027084375, 127.419444745835, 134.733563990955, 135.156375846395, 130.529927806466, 129.023890327362, 129.459717966464, 130.490538472608, 133.822095967653, 125.920277608454, 134.449671234474, 128.048664170773, 130.218242556109, 133.542468498379, 131.128428004356, 135.860537500256, 129.308631122583, 132.249761333256, 129.038611154796, 128.627988625217, 129.298919464534, 130.21919254763, 128.184705431705, 128.438199553408, 133.315130678033, 127.377299591461, 131.705621500015, 129.797875786675, 126.790633273976, 132.0867225265, 129.231141495112, 133.427381592721, 128.505022911332, 133.066316542669, 123.762207675118, 130.552693985329, 134.654088572123, 131.004610285098, 127.068243194908, 131.008559446554, 130.410659189824, 130.576310331771, 132.26061757197, 130.492555855632, 130.551840926882, 128.901021994742, 131.87648608747, 126.840965728125, 128.945452319535, 132.083365266025, 133.216048062136, 129.493493661986, 132.309004204465, 129.799202856678, 129.490726729379, 129.682774296559, 131.09339717302, 126.663212330297, 128.691854035017, 138.611152877469, 133.708563938878, 132.742164052893, 134.131271331119, 130.726858273645, 131.631369535754, 129.282022272037, 130.006501059331, 135.249936961413, 133.020169925242, 133.114642474717, 131.619287246318, 125.906095297412, 126.662871674375, 133.73493513636, 131.136489087149, 127.032457191603, 132.542750960223, 129.115222190809, 131.471213267843, 138.725788482415, 129.831980873735, 131.114884681543, 131.450988008262, 126.500384942311, 133.379767736036, 132.819867494778, 130.942529393957, 131.17368033798, 135.001854542332, 129.061475172718, 135.366722177469, 135.061385393355, 129.209313206739, 134.104990403641, 128.937161533477, 128.262185422785, 127.007720313131, 126.785597748424, 128.40788007975, 133.075584456692, 128.473280308619, 131.552153177184, 131.958876953448, 126.947658881113, 128.429399522516, 132.23356219024, 133.6213326938, 130.571749253523, 126.941172507689, 131.93025304851, 129.140940126462, 133.330719557879, 132.150128273356, 131.266267644983, 128.881377639186, 128.544398837503, 134.11669375318, 137.90817798436, 132.479251773352, 133.336014239212, 127.765327275403, 129.529125138434, 132.526088904917, 133.242144543875, 132.861322051721, 130.988399821043, 135.309612973471, 131.13793281057, 134.015970783961, 131.107343516242, 127.950550153911, 131.099471050253, 131.417754812303, 131.334734944382, 133.570044065116, 126.533060203852, 129.470072089889, 135.71557060739, 130.993954240614, 134.168863079654, 127.613553092901, 130.402998727928, 137.829532709626, 132.661285276058, 135.150061355856, 129.540423379579, 129.137907783973, 129.654177428905, 128.946120071041, 134.121580956823, 130.504889872989, 128.418354249781, 130.859811628045, 131.852776301136, 130.973573936502, 134.594241271533, 131.004804837176, 130.095170614326, 131.850547658698, 137.138604310613, 127.09669563567, 133.826727777695, 128.482113783263, 130.603283860663, 130.101851050244, 131.506901126321, 130.244328749537, 127.588931427989, 127.782757358182, 132.229953596175, 133.813072021342, 134.768996941396, 133.631148066339, 129.84012587317, 129.399053485886, 132.362372677592, 131.250438173876, 133.199704948634, 131.210656083807, 131.076461248144, 129.892404610451, 133.194075036607, 132.399305351267, 129.332185321064, 130.515221874142, 133.892375369519, 127.10956751474, 132.20480709433, 133.54175124226, 126.422971032417, 124.631559911671, 130.981489231259, 130.438669330493, 134.765897728549, 131.134794345212, 130.489834934822, 130.521119152269, 131.678392884906, 126.209359446384, 127.004250859603, 133.109874275677, 134.430791363462, 128.100386635017, 132.124338280178, 130.077683894821, 130.953206553034, 129.824334072655, 135.773566958618, 126.214041563581, 132.999080012146, 130.736589380776, 132.51800983211, 135.941311643251, 132.974075983703, 131.726650953094, 131.987838666799, 127.315312513991, 130.229397393671, 134.771234793424, 127.862827597605, 131.719148671316, 135.877990265438, 127.013750614857, 127.234594781344, 129.807992718295, 127.257728707777, 125.620608176751, 129.170426466978, 133.068378751732, 127.456074530905, 131.475988358721, 133.96831148624, 130.449109808334, 126.640843892934, 130.765981441533, 129.4266089651, 126.689492972868, 135.73362272093, 132.694857143106, 132.565980737466, 130.661314102223, 134.245772819682, 128.60550583869, 126.909448828752, 136.757670394779, 129.93547700098, 134.146313529089, 136.24895132995, 130.627087902181, 132.181703998193, 130.213073866011, 129.498267178207, 131.351145454384, 128.508394321552, 127.582337035061, 127.393407013269, 135.445800553816, 132.840658197352, 133.263032554554, 129.604612683707, 128.344788742206, 133.663599115534, 128.713910213931, 130.05273096293, 131.508547047256, 131.573894038111, 130.360931739331, 132.375918669083, 125.599662733693, 129.886026882118, 133.506648882915, 135.403935331651, 126.430105839381, 134.019750781629, 133.25964033729, 130.526167271459, 129.655043017397, 123.691828172282, 136.686912955665, 126.348675118709, 135.179582837826, 134.130742998748, 124.816904394148, 133.396677435008, 132.94775684029, 135.650468632358, 133.622566448234, 129.608710605786, 129.867479090466, 136.009976798285, 135.03221646866, 134.477392894523, 129.917628700957, 125.631329457053, 133.216532540541, 134.076589026255, 131.830628690293, 127.711079619407, 130.808575880254, 129.086538270509, 131.034927987459, 129.185452248609, 130.377674941918, 128.81694553583, 130.38278267405, 126.107739244101, 134.899832205371, 132.831180362741, 131.423116937282, 129.79498174568, 135.630699562672, 128.106982667205, 127.472174575606, 127.672576566306, 132.248055497505, 130.423096752226, 129.756289159237, 130.089134376004, 128.615304098675, 132.290932066324, 133.334423384898, 130.874394244776, 127.398423349546, 127.685158387411, 129.236056663811, 128.43766814048, 127.723896231057, 132.89554584321, 133.030682144201, 132.121790164587, 130.945738535306, 130.495286277229, 134.543072375645, 129.001621116685, 130.332289487025, 129.465114070332, 129.806401206543, 132.088897712051, 132.737771551321, 131.503219209832, 133.210974393322, 129.583786253114, 130.677588508217, 127.269438091353, 132.772341471571, 132.35388517716, 124.84251740808, 126.099878147624, 129.155460078105, 131.711682510303, 132.645483660636, 132.371389056903, 128.603019654026, 126.535143545508, 126.881132946237, 130.372799401277, 127.646432069733, 135.134785607593, 127.129993306119, 127.689550122496, 131.851899765888, 131.697023387968, 130.761955650834, 131.270060278325, 131.686580702094, 129.560045279536, 125.155814757113, 131.930017604771, 132.121665736514, 126.059282264505, 127.965669616861, 134.42145536104, 133.366418702975, 128.967732943325, 129.095196207167, 129.132043728953, 130.076432893939, 128.889072249323, 127.77907991795, 127.985128484889, 131.865390135272, 130.761360790984, 128.468527807109, 133.493314475653, 136.408903197173, 131.748251340148, 133.37246237055, 131.047551773602, 131.430200763751, 131.627238008189, 128.537031271342, 131.615323161229, 129.581899195533, 129.808419973812, 127.630012790696, 128.640474160332, 131.671898467198, 126.187042542891, 125.425512610292, 130.718937929112, 135.524499297765, 135.922797272661, 133.072063839171, 131.642700508237, 133.4058033065, 130.451336002795, 131.773990430373, 127.33031289991, 129.912452267192, 131.038249995657, 136.525420617167, 135.736500595118, 131.450231723083, 134.320683797502, 131.562908196445, 127.447719757128, 132.660305395829, 128.42271900674, 128.384353453775, 126.722539295781, 134.819024885217, 137.787882317566, 138.376125194681, 129.156918682036, 129.125069934332, 133.639016572412, 127.991703249779, 128.049608394443, 130.128958763875, 132.863232546391, 130.98355353025, 139.458076415783, 124.066007786999, 129.735268541805, 126.544857743324, 132.963414417083, 134.117516921915, 131.606430234768, 137.386194915798, 126.448988004208, 129.530068946626, 130.095764387263, 128.253244925406, 138.0190815159, 129.497744426469, 132.944084716771, 127.38408477949, 133.885079515811, 127.94784423188, 126.382659745967, 130.070659534891, 130.659835355225, 134.892850910873, 128.644005349645, 133.476099633026, 128.940169463709, 126.560505122516, 129.154090730292, 133.566915643307, 125.378314069765, 127.203273165129, 128.069562161187, 131.242275691813, 130.800804549591, 133.682353596296, 126.966071258677, 135.683929070466, 126.895711024125, 132.642514414582, 133.879252546155, 133.722714492157, 135.297921327693, 131.527215076585, 129.825327838658, 134.738718097018, 125.501244666471, 129.776464050481, 130.873746353319, 133.928881459031, 128.782435037368, 131.704227541321, 132.848661245709, 132.228994805032, 132.388136967609, 133.41625210264, 134.947605642541, 130.386969913843, 130.86360217678, 128.080615032701, 130.006051981504, 128.373895801327, 131.304569595161, 132.213170956397, 131.419316250321, 130.948020875489, 127.461972974, 136.476106764156, 132.196085116342, 130.182260816947, 131.073084127109, 140.179380557693, 136.14457724393, 132.248012049892, 131.834565426914, 134.170034678799, 129.476570721441, 131.994930096682, 133.226204673319, 132.054289341621, 128.827888228959, 129.000715254827, 133.383895245756, 129.993974656836, 129.862338484064, 134.595927092451, 131.485686649629, 134.110183430598, 130.129862480207, 127.796980063607, 131.290759710695, 132.58973001944, 134.918560090754, 131.342761881469, 132.927570603469, 137.05963276612, 132.679643899267, 129.80409729889, 123.977072229999, 129.28548591919, 132.481768197764, 131.128560958267, 131.94068487781, 131.634685371716, 126.904959396377, 126.713696402909, 133.641234342657, 127.899446640089, 136.310459744341, 127.964480406867, 128.653819225698, 130.842380520267, 134.12514995347, 133.85086078676, 131.450462234596, 135.777478724036, 128.411673853449, 128.832098478975, 133.355604881757, 136.534857289613, 127.578282734746, 125.938725631518, 131.48627765289, 129.367990812292, 126.589552326284, 131.825772723593, 132.166445653822, 131.304318075189, 129.49718945369, 127.133692192074, 131.288366154571, 135.371664433886, 130.510423512573, 135.945386532753, 127.315020550847, 127.826427688708, 128.681955535037, 133.219509695006, 134.858975212109, 132.540424335463, 135.302701610738, 133.427388442428, 131.064863286575, 133.813107200436, 135.489034621802, 126.756540465367, 130.232032908996, 133.184333216483, 133.756080992672, 131.118830815528, 129.228682233268, 138.387438453939, 132.670614725603, 121.832850984595, 131.439257127823, 132.994297611433, 134.802055601162, 129.463722537527, 126.451361719333, 136.721490060148, 134.024352284824, 132.742271568747, 125.340374519984, 130.316979989978, 129.687886362737, 129.998814135401, 129.334313488782, 133.503641666536, 125.624595519765, 130.21345640625, 130.252475105274, 130.406142878922, 126.906299362043, 128.4433256327, 138.486152085689, 129.522978115362, 136.765778827427, 128.980862932713, 135.204873858855, 134.764326936835, 127.249149952471, 131.467406494347, 126.450377162569, 129.273084405083, 131.980020704746, 131.210388722539, 131.610600436564, 126.649905887213, 130.421398810779, 129.97471658985, 133.049671168623, 129.182608314111, 130.829175931054, 129.881539507934, 135.9314188749, 130.410547875994, 131.825868156638, 130.384360605051, 132.939667055014, 128.663520777253, 130.592259083866, 135.493609124894, 132.266813697538, 133.702749792164, 124.703720497172, 131.439104712992, 124.306752666655, 132.740565861646, 133.359342819637, 135.795383309667, 129.715932050277, 128.058905106994, 132.262017743903, 130.263608494691, 141.713586865221, 131.778885540918, 129.212433940534, 135.21236976292, 132.076832302371, 134.490217557693, 131.540731104993, 133.910056433411, 132.381563190016, 129.446237167447, 128.814913288386, 130.817283013384, 131.940627407457, 134.230085197453, 133.638139747048, 125.861042206283, 126.997991655889, 131.505471525821, 127.740028279004, 132.40684324783, 132.457203413574, 133.069296558358, 133.874498450449, 127.943621325444, 136.292469663823, 131.608847354359, 124.009475792567, 128.188356046649, 125.845677856603, 129.497380494285, 130.929393298132, 127.521598069149, 134.446916299925, 132.558511896293, 128.289858904611, 132.813235283275, 134.293752956869, 134.098054226532, 125.314268905299, 129.393436798728, 135.23044511921, 132.497498604019, 134.909736245607, 136.578977392434, 135.629171399284, 128.094685818687, 134.165531940667, 128.663428452212, 129.875167113598, 133.490412156326, 135.802851149036, 132.241252922504, 134.248423235622, 126.534583225356, 131.755470056488, 131.79630582638, 129.743002717073, 129.818536056174, 128.282456075214, 130.610997731175, 130.257873767822, 130.199243815069, 129.461312058478, 133.007596205014, 133.378350972769, 131.866036537544, 133.46571724375, 128.683338833317, 128.839347358431, 132.302428870061, 129.993191385397, 129.341725141251, 134.061973056112, 135.543964889248, 131.429497649218, 130.734734120079, 128.881758647879, 131.581801348798, 128.697576452391, 129.037144825195, 130.108284116658, 135.470230127256, 128.870126150494, 131.873100396088, 129.603087359658, 130.056132942715, 134.020965030709, 125.6541733313, 133.229887019058, 133.274092374018, 125.142559139443, 132.425473826337, 120.637078789198, 125.521558784026, 134.875952323614, 135.568512862943, 132.197569404339, 132.331165850182, 132.415935397908, 127.024234965579, 131.909899579088, 127.591923474219, 128.39873101102, 128.614634378729, 134.621189150307, 132.867210228099, 136.450334072332, 132.48358677278, 128.724531877434, 131.95264151062, 128.097616816522, 135.745390276566, 131.106215906982, 130.27941799611, 128.582497996281, 125.881327904553, 133.886516584192, 130.435792067784, 130.403324234102, 129.213395856169, 134.122101307925, 126.035567688599, 130.663342618877, 131.267164513195, 128.796568300429, 133.591418769589, 133.344524882242, 125.162313344878, 127.425471315516, 132.655019082996, 133.981560534742, 129.181378511712, 134.454997203226, 126.638538577748, 131.575669167462, 128.526177733054, 129.957207581998, 131.58465490576, 126.851954286799, 128.876697416511, 129.504414705769, 133.747943541393, 129.117386351996, 129.70601478391, 132.330538341768, 130.795686033367, 132.794409622366, 132.040409878524, 131.182944823832, 136.710382410364, 137.229721200093, 129.709184791448, 128.20189882577, 134.996989487387, 134.946967160436, 131.607531892993, 133.417395943454, 126.452619936597, 132.514873934605, 129.051849569909, 133.87115003337, 133.238219125021, 130.894678210116, 133.305559247855, 130.627473023884, 129.142048029969, 129.957841151653, 135.652336255004, 129.567275417374, 128.693355325551, 130.322585528896, 133.653390715676, 135.903881490471, 131.137802532442, 130.491439140873, 133.694723377638, 132.381861995667, 131.571464751154, 128.81314670081, 131.752815747992, 128.727289163321, 131.675266638022, 130.765908352673, 128.376449317681, 132.669660533978, 134.141795125091, 131.439630065086, 135.280978767267, 131.643457050196, 132.836812654887, 130.339464082769, 132.5680546293, 131.949490431862, 127.898023374903, 132.655534841753, 131.179435770838, 133.349785929025, 127.595963195854, 132.208288883432, 126.725300499773, 132.13829580047, 131.41440393096, 127.602456371344, 132.983011951336, 128.397057180219, 131.02640519282, 129.784506941671, 130.299163704668, 125.156945928819, 131.185598420087, 123.763084955379, 130.134207638788, 132.525162671671, 129.710987276712, 129.276637318166, 129.286420279012, 129.404005669651, 124.931883521551, 127.621939728607, 130.181473270733, 128.464377603114, 131.175075974959, 133.631543215334, 136.25017788475, 127.671714542483, 133.449838289755, 122.733566949072, 134.849619861585, 132.405931520398, 130.171681520806, 127.712997443351, 134.676180883249, 130.04476392947, 126.490178846408, 126.686741538355, 129.578127657855, 127.006163298771, 130.135783819917, 129.190485635802, 132.501678325744, 132.866737163479, 134.785497073356, 133.211896733217, 131.48493983297, 133.223947224577, 129.002835944205, 137.084930503933, 133.765496805166, 132.14633721271, 134.571768286178, 133.336420878087, 127.861176434831, 132.450382328712, 128.675639107217, 127.455755714859, 128.741597208664, 129.614228959506, 129.220411119346, 131.471702059358, 131.691166475982, 132.773854424646, 126.611779826101, 129.874102184587, 134.704624300276, 130.440829231652, 133.139350204808, 133.315068817421, 133.981693187937, 130.169400704387, 132.995440528119, 129.823497752836, 133.308675498448, 130.392070025435, 132.730039435044, 125.613014124633, 131.483527827097, 128.298494714581, 132.66140748357, 130.772553652287, 133.482817423258, 132.243677489718, 130.844196603618, 130.669185208917, 133.265229164282, 128.198876085291, 133.632673246067, 131.734835731695, 134.568164512745, 127.498580450988, 128.325843156153, 135.70847929746, 127.694009480337, 135.136003321038, 129.605305871335, 132.231051671281, 132.308216553436, 129.482933679587, 131.254661109285, 129.440492825993, 125.83187613459, 127.520993409788, 134.312666775296, 128.167369957108, 123.786884814436, 131.352983372665, 128.209897852659, 124.151317376389, 130.732330848361, 132.872234416204, 127.801146241961, 133.958195721998, 128.707937153975, 130.850663381062, 134.098640802552, 132.95182384282, 134.093111597621, 129.13857461617, 133.009862660461, 133.783565937214, 135.869682934701, 133.192353840427, 130.488164119331, 127.885922078849, 134.34759226322, 133.546023789511, 133.125229277031, 129.909327039386, 127.350614799153, 135.23957502009, 135.094869867796, 131.683303039952, 131.45811879569, 128.978908810221, 127.041054414587, 132.233636557189, 132.94674503498, 128.414636588474, 128.565591522207, 129.873319223368, 135.125600693162, 132.956403241413, 126.059175105992, 132.441094603908, 135.965782307968, 131.795174280956, 129.73050819307, 134.726347490974, 130.774152695389, 131.998953735793, 132.914763286504, 132.502059938866, 131.708696618353, 125.473979173359, 131.008641659069, 128.422996019403, 134.673238598835, 131.052578774392, 133.546200174695, 132.426074796662, 128.204745724657, 127.070671570783, 129.296885975786, 140.028666230926, 130.202697695131, 130.077791629312, 131.685035050189, 131.999736811339, 129.185231411663, 131.420718777954, 134.510487139562, 128.24745391006, 131.987864006911, 136.11348045736, 129.430434843087, 127.460760294049, 125.122847949783, 131.83540384274, 132.557280694945, 137.892911560514, 128.637434091152, 129.829227540524, 131.791381593947, 130.262144546167, 130.09956260971, 124.02290066637, 129.512580806394, 132.333570086582, 130.929623532154, 130.900554742459, 133.088263072941, 127.671737188991, 130.378476586433, 130.346303310781, 132.097519580204, 129.843902544854, 128.204015418333, 124.633342441345, 132.466720207014, 134.037870551729, 128.253286111268, 126.709087752559, 134.938868321466, 134.348688802999, 132.59469223853, 132.829559116385, 133.566368186655, 132.332779211698, 130.819514706673, 131.687690078207, 131.360298136594, 130.265349652076, 129.822921880616, 135.928885535579, 126.033232937406, 125.639824703148, 132.298529830077, 135.668072760255, 133.553213841998, 131.320217922466, 130.690691999149, 127.828791714311, 129.252042322761, 131.502217945778, 133.174259257913, 132.502948161679, 127.674818613703, 129.302668473274, 133.518218413321, 132.207655636175, 130.051019145383, 130.845212309983, 127.606265508882, 130.333860717858, 131.892736282501, 129.686705402025, 134.452722262565, 133.041687933405, 131.678089312465, 131.525186786814, 129.118615907484, 135.335097810827, 134.684949616008, 131.113232516028, 135.050455424946, 130.190287703349, 132.886445906944, 129.571984112423, 133.100746855517, 135.946224049567, 130.420895999121, 123.734835407765, 131.318355963316, 127.458923250554, 131.97633552808, 126.230270937887, 130.773442591471, 128.911130991083, 131.540130021077, 130.470357761904, 130.798443356767, 130.609582772654, 133.381428733785, 132.722124603904, 126.104672737803, 135.557936044519, 133.0709655917, 133.485477487843, 129.859740364672, 134.742196203708, 134.321479059338, 127.009542644279, 135.831527659947, 127.890105726526, 135.991789905037, 130.511338629232, 135.165865691634, 126.125288133884, 130.777927743484, 127.020291337247, 134.694704302936, 131.692420740379, 128.567311186413, 133.836727709267, 129.88152667336, 130.569890813326, 130.508995053662, 133.41347238954, 129.034167679817, 130.726003409165, 128.897412467492, 129.102006814222, 132.329988821693, 125.717821089093, 122.173883561896, 129.349078014324, 128.879671094081, 131.423263410226, 131.209214162629, 133.299806324173, 133.444673889752, 127.576691814604, 135.002951624146, 133.429768706204, 132.817120042173, 133.782102494262, 132.699920505575, 127.500585560281, 133.35459874028, 136.201071496086, 126.659814291088, 134.647343752698, 133.791530963715, 131.451511603679, 134.275105968704, 130.437185311961, 128.99623895157, 130.206991419937, 129.176857432428, 126.584426745736, 130.047276716044, 136.15162895844, 131.020287892173, 137.906577204375, 126.322494416379, 127.38421023817, 133.561488804748, 132.905645322702, 132.902298315417, 131.040662071638, 130.004490024727, 125.90351209349, 133.094547103238, 131.554729880159, 134.049004915146, 134.197553881495, 132.389107587522, 133.093275803614, 132.806445650678, 133.311832945061, 128.569114431397, 133.91024867797, 130.781941368963, 131.870444921169, 126.629403291718, 131.946972689879, 128.13913548487, 135.50947143698, 128.632106558607, 131.718562353585, 130.682181351985, 129.569396500944, 137.331687904876, 135.994906850438, 132.792823487523, 133.582693027803, 130.163093105613, 129.819841367139, 130.201992993455, 132.056226868066, 132.320327670073, 130.880314591821, 132.040487996069, 127.479547058075, 135.21028001421, 131.511117920202, 134.662156744601, 128.005280830066, 131.600948352423, 130.200639207772, 135.561411054451, 132.972978895586, 133.167852939241, 131.086808154517, 128.176878073072, 131.154899326221, 132.38723424888, 129.311380110509, 132.291819969755, 131.692732586023, 137.729964277618, 128.813230607001, 127.329680371937, 133.695689669512, 132.943345802977, 133.244526030921, 129.31869173199, 128.452143275144, 135.19407993848, 131.321353948424, 134.665814037387, 130.072950206867, 132.141861007516, 124.329244527441, 131.432857232603, 133.661979499703, 130.590599511153, 128.52418893245, 130.961834881597, 127.695933997703, 127.233508936586, 131.957941016948, 124.735263889134, 127.601298123132, 134.098322530463, 132.52221335936, 127.204434340866, 135.29777774155, 134.923029587497, 129.423539669262, 133.843299160239, 122.961466860259, 132.070402179802, 130.822210304522, 136.274863724306, 125.018330578708, 135.407636697311, 134.62889206621, 131.676170085124, 130.017961779702, 129.646884490145, 131.522308580549, 127.678167834579, 130.342034438048, 131.374697885121, 127.122451182582, 134.437691395523, 129.858045776252, 127.207085447362, 130.074042689257, 133.128649264576, 129.86914746718, 133.590196947034, 133.975355521164, 128.90026923146, 130.3010340167, 129.090198993045, 125.98564340701, 131.887498188345, 133.177997162104, 132.278293368035, 131.833224936812, 131.687716977632, 131.482585299696, 129.26211375211, 129.919431117936, 128.397288662288, 127.70874920258, 130.34651796172, 126.622314063943, 132.281162159571, 135.294049280919, 131.699533846535, 132.774584338857, 134.674637383211, 132.012676563744, 131.09427836899, 131.960296007379, 135.8918183681, 135.476151633476, 126.732740276219, 131.411721380135, 135.373021265581, 135.552481578522, 134.812863561383, 128.257578782073, 130.326558412956, 124.496650834717, 127.679793151819, 130.556132039328, 133.201658757615, 130.949507119616, 131.162275940775, 135.067482735442, 128.74958823199, 125.744152359891, 131.022848836401, 129.848955834321, 132.772706548324, 134.236208105162, 127.854114181867, 124.713901464287, 129.663094854739, 131.263448352688, 128.347420144622, 134.742681528789, 122.429016204881, 134.887185446063, 131.731853362649, 132.518853068284, 129.352768533367, 130.984558680853, 129.929556549515, 127.938610094585, 125.778650313095, 127.834784455391, 130.461170342448, 131.617548361846, 130.081036344122, 128.391684183601, 126.033547367683, 128.390584770821, 134.021151638046, 130.58696429924, 130.248694090496, 125.973002152935, 125.257408117603, 135.454662063737, 134.25337440098, 133.822474170399, 128.800536714109, 136.178185668724, 133.387730329419, 128.5199126518, 126.525018081721, 135.590192419144, 130.471128468482, 126.503981647513, 140.743230652344, 132.352686005423, 131.211224180147, 133.704307686836, 137.009843466372, 129.526814887957, 130.840727353367, 132.977318080388, 130.331164755928, 133.849202078849, 127.787307238556, 134.215374246242, 134.662372391253, 136.474339734168, 130.415826067172, 131.947616198688, 133.26175562317, 136.061443349731, 123.532375318071, 138.933145185608, 130.767684683588, 127.286490760307, 137.004597871509, 127.981088307962, 125.800750153732, 131.670385004993, 128.740548768869, 134.122430555139, 124.443781958944, 129.058063508258, 129.504131080977, 125.089714224613, 130.0220890666, 128.233476995902, 128.51613023016, 126.491711118535, 128.682594333443, 130.081608994496, 134.305871771196, 126.885503658742, 131.538411529738, 130.799608405969, 128.729579171439, 130.986994650538, 126.604970319503, 129.799293251237, 125.48459602315, 128.987763425344, 135.376543542419, 135.560194553057, 133.571438584761, 131.703096739214, 130.185588023283, 127.840081316586, 131.111168376649, 133.277071168923, 130.294835813923, 125.599662419029, 127.82578720764, 134.546939726142, 136.001664855648, 129.562182273156, 132.482617218835, 133.63837406324, 119.777957072, 130.361666709886, 131.927382741159, 129.811258665362, 139.397170521074, 134.749248908415, 132.217948225216, 130.134973127648, 134.603845332501, 133.963395840693, 127.653455995337, 129.079999135803, 131.258431442316, 130.315495198042, 138.449364580393, 130.955195934285, 129.0766047198, 131.458042387503, 133.684332627629, 133.566852077289, 130.254210720496, 134.173020328764, 132.225529266241, 127.433791447109, 133.310016536054, 131.234899006352, 131.46821288689, 133.571681378643, 132.022511531515, 133.543479234325, 130.626846186902, 137.544958200304, 130.380117633932, 132.026657879637, 129.496481604599, 133.628677096849, 133.0629739094, 129.856890278135, 129.227483691481, 128.510481658448, 136.94209761907, 128.726180458892, 135.295736686134, 128.29981629436, 128.343653109136, 125.012280846304, 127.204131812699, 133.147699676029, 130.911511423371, 130.666834211871, 132.367089567915, 127.846904918491, 130.838899632558, 134.091878318315, 127.704748045619, 131.822141021014, 127.989529245391, 129.305474009559, 128.985835212407, 127.347071970889, 127.233644624704, 127.594949187581, 136.383867698682, 130.935481425473, 132.970175919616, 131.136604018825, 138.627471157091, 134.248052931504, 132.889106302583, 131.226044472502, 129.825275109262, 128.530245974676, 132.92278185638, 128.947543643777, 136.340657345699, 133.211208408842, 129.978717625488, 131.636874757686, 132.742718231958, 131.442278781036, 128.485335594793, 134.978801113506, 129.148010978638, 128.236543663153, 135.246945326397, 130.588441285828, 131.042388962453, 133.969052492401, 134.979657728464, 132.260421887461, 130.457447837836, 135.832706000357, 131.03354025231, 132.575976884852, 130.758022949693, 130.382656821007, 129.994277463086, 136.906433098859, 134.042195909712, 128.586203151164, 128.132869678433, 133.466573753723, 127.560497726883, 131.6322548076, 125.771970209199, 133.428782662588, 132.228660679865, 132.196754841425, 128.597000754422, 133.791452117909, 134.754621372959, 131.995604156627, 133.488227870889, 128.735494852235, 130.849024219277, 125.197745630237, 134.425012908363, 128.319469550956, 130.264596926751, 129.686588216833, 131.268746208444, 130.407370812489, 131.393005496725, 128.260018546331, 130.040895484702, 128.652080629447, 132.377860895136, 127.066697578636, 135.058617744215, 131.762839905745, 129.012897906555, 127.680366235595, 134.17058415894, 132.093903167512, 133.299631330917, 128.352003279685, 135.389886350974, 129.642595683041, 130.638130885599, 134.250144675001, 128.546962609343, 130.964275160892, 125.957127096024, 129.525634043319, 127.369491562134, 131.457487958561, 126.792802935561, 128.35091748626, 127.770929835443, 131.292642444556, 130.016238313394, 129.105571619243, 128.37482948712, 135.846065091507, 126.893443469452, 132.452571533444, 129.390033257865, 133.056931603564, 134.794481985318, 130.434946705105, 130.240506371857, 130.211702859223, 126.562875826831, 130.058163258594, 129.300373925717, 131.099755847242, 131.251331459759, 135.678364391234, 130.534494335857, 133.218058025127, 131.431809394538, 135.420029962478, 127.513733838615, 130.680407254491, 128.50128641427, 134.918835349292, 132.129694611549, 129.656006449725, 137.556616627387, 133.575781955798, 124.821988682272, 127.666214177547, 128.913031610226, 135.830605018548, 129.991156119956, 134.438536759304, 127.447309950312, 127.983197499681, 131.42047509176, 129.176060709003, 130.182167467013, 128.80980971264, 134.096921759275, 128.164013587879, 130.10068188075, 133.873979513629, 128.912186063334, 135.24744846721, 132.334462812661, 129.212511179032, 125.998074817328, 132.232995337356, 129.710028223031, 134.182781931777, 134.82022535089, 122.871425227941, 128.451251178953, 131.441429400473, 131.261255526227, 133.146927852946, 127.79427573465, 132.878692440014, 129.183867331394, 126.179272350226, 128.345656193414, 129.261932922194, 128.421153661584, 135.482907044478, 126.396480225445, 131.416673015587, 129.892552138365, 126.026565364155, 126.864327072485, 130.93276960337, 128.15956158201, 127.871779638507, 128.586808983745, 135.631391322557, 132.939044220639, 130.275970663115, 130.909499155693, 124.783844544469, 136.664041496467, 130.470111471554, 133.203439937727, 130.329782468162, 125.753343546381, 127.164260788126, 129.463423002706, 131.027107322222, 129.70106866493, 129.345060232442, 126.912991635651, 127.593870163463, 125.385194099347, 135.906057764539, 129.386080717478, 131.804419989529, 135.412384277067, 129.341146431163, 128.108425306431, 129.470616498356, 126.930449196943, 130.348548704565, 130.355912728586, 132.475938881915, 132.464584819168, 128.868515029571, 130.859535337489, 132.633007886596, 134.870298180694, 130.569713135372, 133.345585660296, 132.063643035128, 134.512593858484, 124.927693874567, 132.865448406263, 135.451832163123, 134.360339996045, 132.215055272137, 130.597562633564, 125.142333799784, 134.943913589031, 130.557049353637, 128.361861755324, 135.144735140483, 125.921878864987, 132.577501401064, 129.44602073287, 128.973796603792, 131.094007632421, 132.672660428431, 137.530902067531, 127.648441420119, 123.384604866919, 131.738555375943, 129.354051150684, 132.818732840997, 128.449539439671, 134.182498137465, 128.186638681125, 126.942506298781, 133.042140126737, 130.562990603164, 131.233735699759, 129.718197727315, 128.720088481707, 130.322242747156, 128.291388771659]];
