# Supplementary material for: Hypothetical Outcome Plots Outperform Error Bars and Violin Plots for Inferences about Reliability of Variable Ordering
Source: PLoS One. 2015 Nov 16;10(11):e0142444. doi: 10.1371/journal.pone.0142444 (PMC4646698; doi:10.1371/journal.pone.0142444)
Supplement: S4 File — All experiment interface and visualization stimuli code is available as a zipped file. (ZIP) [file pone.0142444.s004.zip › experiment_code/data/one/93.csv]

	sample_num	task1	task2	task3	task4
1	1	666.829460073457	522.294280588423	344.272318017768	138.220454716484
2	2	699.047044882952	524.883699835007	345.683373442134	125.460907854144
3	3	672.014386414116	521.906280991478	342.071138632332	142.030533947206
4	4	647.444196325545	522.092039126121	346.355147553363	107.414986587684
5	5	642.628580864085	524.76495077813	346.356502800028	112.60431624265
6	6	679.70684454846	517.049683848848	344.732760982285	155.885216469492
7	7	657.308996157265	517.436206510019	348.444696550324	139.918238195883
8	8	642.431188579839	517.308231152818	344.782714157815	139.750530529887
9	9	679.616152395539	524.202667482851	341.22219644492	117.111375822498
10	10	668.131068037764	526.371454566263	344.153953572614	144.870251097554
11	11	676.254972253515	524.314301047617	345.130053744967	105.790422354887
12	12	653.528749104597	521.402353549949	342.860325581996	120.421176064985
13	13	682.427870571748	522.576905318658	342.049147511844	138.895505150118
14	14	668.942217607617	524.585698170873	343.51433188099	118.052253710666
15	15	652.437555602137	524.382313635487	341.872243031141	110.00239498571
16	16	678.877192990339	521.637286926296	343.863002882139	123.768494459589
17	17	671.216564957099	530.847515534474	343.590125481691	120.367264080358
18	18	673.978725162167	525.873198583137	346.293749716984	141.357088066147
19	19	680.095034296364	522.303660147116	347.708900440742	115.759370240308
20	20	649.2058959527	518.306576630116	344.165509612788	119.935572359058
21	21	663.417650499155	526.939925938283	344.528327947324	145.590797473204
22	22	664.832682618172	525.465508193588	346.549352333882	123.529910314993
23	23	682.496153264801	522.370230157031	348.393543170393	135.904491327624
24	24	678.077070450335	521.213924845639	351.026368861541	128.936723868923
25	25	676.801028206809	524.808996756175	343.784275871085	140.739880381047
26	26	688.401849965701	522.145641903458	342.863941396864	135.16657455754
27	27	697.469329896789	523.277547146319	346.312402970644	130.280393348739
28	28	663.577080586202	519.63426540118	344.999001007861	165.584615615806
29	29	649.262495041039	526.382006035592	345.9706675636	125.799500827867
30	30	658.430654413013	522.301926779537	345.963626307687	106.426958115721
31	31	683.774194675369	525.910381996061	346.2260874185	137.171154511404
32	32	661.864689085703	520.630599306291	339.891978927322	169.992667124138
33	33	648.094376313093	524.942901617026	342.165636419286	129.464902522587
34	34	642.594638047065	526.515566648677	342.567368138879	156.242825330392
35	35	676.931474016576	524.294379880924	347.345267499989	128.020450292303
36	36	695.640426269462	522.221667621325	344.535480658689	131.359483848351
37	37	679.6808970693	523.015555373334	343.122900330477	119.142752648128
38	38	654.234871123145	525.259192264189	341.521873098397	146.030850276287
39	39	675.709082494955	526.484355930561	342.821360302843	111.204180371651
40	40	686.532977675842	523.836332437439	344.243678382618	115.35944233328
41	41	640.918448825209	525.449102641637	347.610284975002	127.637045964165
42	42	704.058697072273	521.493439816304	346.052570563383	117.941437775758
43	43	654.129012613177	525.526144643068	349.037687553564	153.429723339305
44	44	675.979946045985	521.971643880105	341.814629204082	125.836353548603
45	45	674.1666861286	520.206422770794	345.458904492866	136.097047059255
46	46	651.688295517306	520.295849207382	341.00995093632	114.497522936847
47	47	700.178770337179	528.452686452855	344.47508197435	125.532822576155
48	48	660.421647267462	521.432422363475	346.926780381433	141.153171809566
49	49	683.55767885631	522.035895919945	345.537459530204	119.870454089284
50	50	670.280313987878	520.631053102072	340.099109763551	122.709010933739
51	51	681.776105042379	532.056099574397	343.441907364788	121.775356318365
52	52	694.410343268064	524.067736141148	349.714788523324	114.830937707451
53	53	669.908318340949	521.309227661918	341.233876454982	123.881123317144
54	54	674.051884057546	518.466739898534	340.73811042619	128.528602845075
55	55	639.433473018117	518.238764772646	342.332528589402	126.576726253057
56	56	645.977581794724	516.863343864421	338.368844497578	118.374442917392
57	57	671.291364373094	529.692983000366	343.872402500789	162.863188165156
58	58	674.837507153234	520.351147294223	341.094730183666	124.070611137962
59	59	677.95949286944	522.94814255085	340.462543330776	132.091460715254
60	60	655.399851730744	522.569329046369	348.445920082353	125.271643331025
61	61	677.118744058386	527.253429218335	344.198058205161	129.464141859155
62	62	690.80707677283	523.559151107867	347.190011145946	127.095353063244
63	63	678.805575700662	515.753311036215	344.027909220497	140.203131562935
64	64	664.660318004564	523.815550530971	343.689787572632	140.816532178866
65	65	671.402700865861	519.144981557276	347.629865940992	129.242357126075
66	66	661.766284503248	523.999943604522	350.788347936456	152.277925493391
67	67	685.771400396504	520.398363674967	342.815815123013	161.865454003879
68	68	656.877982271859	521.336808465528	344.713629109782	126.023646685961
69	69	642.010897422765	526.71353814037	341.057304534775	124.408566997061
70	70	691.182981821458	524.793691852355	341.664621527205	125.997291404089
71	71	672.476286913716	523.643159329321	343.01900908432	96.8054012881141
72	72	677.831199901115	520.654997872819	340.590252300042	109.921828380707
73	73	668.687261418606	521.724449681947	346.281841074264	122.684540293154
74	74	647.780540063258	524.500636500476	340.274291384052	110.80310445565
75	75	668.934088797806	523.623402745977	341.722687272863	145.679125817737
76	76	635.192442495303	519.484180082559	343.604535020412	104.277058954272
77	77	693.438298321408	523.125628473936	345.591154773313	162.537481306579
78	78	682.15626166186	518.61851192062	341.760720481667	131.804908282065
79	79	697.568094849678	520.611486241815	343.690896668297	122.899241129205
80	80	621.604138484884	523.696117566289	341.513372540663	129.867859124595
81	81	684.708524824405	517.855679614856	342.714522137657	129.754178501706
82	82	656.38565920884	520.170150782174	340.271372133349	113.022955335809
83	83	654.814076919007	522.844807635514	344.631693313627	122.43658653591
84	84	682.080950016699	523.293821657853	342.633936391454	142.023855606323
85	85	647.489905283286	525.264434308969	344.699284253195	141.02447245284
86	86	710.455050127884	520.623830832804	339.343390990859	116.935110039888
87	87	653.394709456071	520.953238218123	348.637419960397	107.353947104969
88	88	665.774062937275	524.3729629674	342.32544806349	132.871260657836
89	89	679.66090856218	522.817013032182	338.969800863968	128.610801527894
90	90	680.903714694515	526.101656091738	339.580973494584	102.069749943659
91	91	686.850690198443	525.409087309095	345.529786462696	119.031057839562
92	92	640.058660250383	526.143786868575	343.451081305599	146.123522816366
93	93	666.689939820025	525.90555087657	343.242494554463	113.206679382673
94	94	688.595932246585	525.767308759976	340.315141975068	153.812294111427
95	95	683.197029694105	515.932775008614	346.097996519184	164.955323136854
96	96	691.127615924576	521.049303447822	344.342039346731	127.247862999883
97	97	660.311340966567	521.405496892843	346.264787822337	135.219989800435
98	98	684.213525509794	521.441888061046	341.996971390117	114.010249005695
99	99	654.893417530703	523.877015661419	335.577369916318	120.142807800931
100	100	669.026297151542	521.952281293541	344.67978260308	121.780598710746
101	101	657.166679600394	525.741208796813	344.166738297781	139.836386789634
102	102	674.943090914674	516.899584266192	341.865904172027	154.56991061777
103	103	674.180933624847	526.174782967116	345.961024739512	123.356384163896
104	104	690.683736613115	529.06358643669	339.667824835358	131.632607776109
105	105	640.219374495236	521.657121206443	346.899954292958	128.640816337879
106	106	639.814398738911	532.590656987804	342.400384045655	120.166359638513
107	107	674.718547652051	524.185677436704	345.237355585963	123.66416638471
108	108	676.491771203748	524.762659697196	346.591337341808	131.210129523892
109	109	676.027079208781	521.929943682136	343.969500450388	159.395240165794
110	110	694.597006361767	523.74746392203	340.806413421653	117.054815485439
111	111	644.802356679482	525.983570279847	342.091780959949	133.532798347732
112	112	668.485263342572	519.809291783592	341.639422520359	139.284891491164
113	113	698.08066505542	524.077550635232	342.176107356938	151.996854364858
114	114	651.64980833101	533.196893344964	343.488662451607	133.090386062403
115	115	660.481107969125	524.50293142616	338.200593836103	142.434511788647
116	116	677.072475017311	523.573635140296	337.644023549272	123.930539348104
117	117	694.126587340917	524.46956047713	347.069871530144	138.571123793675
118	118	676.978701194639	525.421189359677	340.340765637556	132.128220259896
119	119	667.480023488205	522.629720541199	343.699873747562	115.479679499541
120	120	690.271477128406	523.924184429165	348.635592976114	136.303341020797
121	121	678.907929601908	517.991757303072	345.663288714871	162.639154791628
122	122	674.020490854386	520.990171474648	341.496885472095	125.483378729495
123	123	678.26287881398	524.435048892197	340.27027756737	136.057608728713
124	124	665.810280541292	526.197738872901	342.273526407443	151.506822546009
125	125	664.948545946069	520.656921470274	340.542641146542	151.809129044398
126	126	647.488538776811	517.508893630959	343.718538157392	131.623619530407
127	127	663.946965296627	522.635920072958	345.897020152888	143.711917842194
128	128	658.864785686362	520.139619011875	340.687150294736	131.822859754876
129	129	673.680789497775	521.385724653413	346.222683072484	122.144116198138
130	130	653.150414244787	529.082248679656	345.656290132484	111.061220807756
131	131	664.567705744263	528.270962753863	343.717653914461	138.490692237109
132	132	684.304207601317	523.309340721888	339.77237038989	120.891063806401
133	133	658.688013069594	523.850451760539	345.533572935369	140.513840095564
134	134	631.306805582076	523.393247843421	345.006236462635	156.586291872064
135	135	701.074129816126	522.119435805702	346.032138220331	122.681062154068
136	136	675.205462867451	520.538224329492	345.676154379432	140.67360301376
137	137	640.205618099071	525.611334384471	344.28381723491	126.875137546882
138	138	665.535711373991	525.789068962683	346.685687983	111.702097871703
139	139	673.328126269668	520.843594360597	347.13180772772	114.432779288673
140	140	696.144934258079	520.747347019042	343.509828453642	141.265692245913
141	141	643.120093184198	523.558592618385	342.926478392979	126.882787846589
142	142	666.778814855188	523.441694957394	339.688084126686	111.434305151701
143	143	693.988685405481	522.504597720633	343.019845303816	122.844581048327
144	144	681.807487736773	520.898366438593	345.275904183355	99.2719971873422
145	145	667.498534146569	527.370169827228	341.914319448157	119.903856272524
146	146	680.987858655462	519.691292071323	348.556608144912	125.322563626889
147	147	679.085125672684	523.426437655518	339.649433775179	127.593674888573
148	148	658.242163068972	521.697084862787	350.512095924904	134.190791002779
149	149	684.801174348469	520.35376709684	338.171375934841	114.782480657107
150	150	690.741244809333	526.710855609311	346.482022163521	117.458005198582
151	151	698.968429757683	520.605100833835	349.343110041914	125.298832433139
152	152	701.965427596225	521.630247702253	341.137784727422	134.27948429838
153	153	668.647273916935	517.648196065398	345.709677805296	146.744847760593
154	154	666.139244573128	525.937102962505	346.816428385823	131.198580967168
155	155	691.33416228616	521.706515579251	344.212552519167	156.416424260627
156	156	694.191359940101	524.025924988588	340.725043975807	134.037618465119
157	157	677.183714811281	524.787677441811	344.93225170913	131.073165187268
158	158	673.358825762963	525.877139007536	346.127219842791	103.186088103129
159	159	653.500367258188	525.796708570306	345.035163896833	116.749541776172
160	160	691.534530373678	525.690354820948	346.311907065331	139.164839086009
161	161	680.306034354905	521.436347878605	341.920191424121	142.606028985118
162	162	665.170276330596	521.20058975903	347.273310255782	121.707020385779
163	163	656.793131720469	525.33252679801	345.61167463436	153.783390449055
164	164	681.462094805894	522.327184929739	342.562895861206	104.269060040275
165	165	665.355500898255	521.979256747158	340.225979570676	129.184479598968
166	166	672.718160913255	520.797996411197	345.559404858587	128.472046076546
167	167	696.631801058032	519.387801533397	341.668935974628	109.291965321034
168	168	682.868594255012	522.545467403014	345.342350126045	138.585757532823
169	169	655.943140319626	519.958644689287	337.576430176034	135.257610421795
170	170	670.137622860273	523.658588512266	348.616949223205	104.219806942592
171	171	683.810493983039	520.607882819218	342.391914684023	136.196708795413
172	172	651.14164870022	516.686553288519	341.051334014401	126.207995262484
173	173	695.189757254699	521.608784923561	347.102437824482	122.361524537299
174	174	654.43379706761	521.507263387092	342.312601312325	123.348262682096
175	175	664.255521834131	516.583199141204	345.584963729387	137.8939979443
176	176	664.539592921951	528.272054076587	349.538721620962	143.739920273893
177	177	665.77999949922	523.42945266829	340.847544389802	120.091424423235
178	178	669.233332263859	519.681023677954	342.672967480077	119.507692631208
179	179	649.323421712096	521.786465743517	344.408578011046	165.715403743464
180	180	697.216554973501	526.221594604276	346.489135510805	144.483059702904
181	181	629.184127890597	527.795393408177	347.980070677941	152.790557596432
182	182	656.989787021358	520.179901548737	341.821582631486	139.892416936436
183	183	670.475199263477	526.446980379664	348.87821757217	146.913701475777
184	184	706.53431605624	522.843824500557	346.7015531264	129.988597589116
185	185	679.629378207934	521.80939201884	342.889486611876	104.192528523948
186	186	688.660058485337	526.478323370255	348.813480862683	110.646926762257
187	187	644.217053742929	523.640201821741	340.535523424755	135.261871808761
188	188	646.301438562064	523.509597773765	340.252665273443	120.028690413659
189	189	662.457192620846	516.464581180589	344.851274975083	127.336268363724
190	190	688.747717082839	525.090912089955	339.913234853823	141.117739676745
191	191	657.617413415934	520.04113757626	340.53158988367	127.330546620011
192	192	678.183356617293	519.919119962577	344.013384236315	148.517411088488
193	193	676.327680200184	520.301908837294	345.930223893338	135.869650098265
194	194	670.020786284008	521.014770085229	349.638615698249	106.812679782567
195	195	691.714266896337	513.131022883881	339.901370212212	113.354547847883
196	196	675.941707687321	524.889874910408	346.684062039774	129.617222499821
197	197	657.163854045527	524.167313489074	344.60361197945	101.372142017125
198	198	640.556429838093	524.51486815417	343.003167837616	157.182508322756
199	199	677.519734564274	520.751188951788	344.910377851508	154.676570876703
200	200	644.738154458614	522.826096721074	345.226424138484	100.79470435904
201	201	666.052912438277	518.410610946281	340.852180767685	115.365929561119
202	202	668.813635406849	523.96796103761	343.839451076822	128.256423659439
203	203	640.647305326938	523.305116767244	337.380333343667	128.039097861539
204	204	686.133608384235	520.396757457025	343.453310722841	142.409651367612
205	205	688.845688258059	527.074933706607	344.336309772561	150.956990056434
206	206	677.644167938896	525.472728790104	346.211116851799	139.434209736507
207	207	693.335295479129	526.922497652445	343.08256542649	140.106178865109
208	208	641.318095086906	526.279440760437	348.859214801101	138.497877849086
209	209	637.645564998809	525.473253365205	345.386292178658	126.27066740969
210	210	673.416690373503	518.13491958959	347.371306442216	129.510366612445
211	211	687.254265081266	522.444748262833	346.833261708084	149.544175397844
212	212	666.56370549621	519.837732673724	343.257246378858	151.032057554316
213	213	662.642022667719	526.027217969174	343.155883161475	133.608094148228
214	214	664.94568092538	524.796279066592	347.265865839495	132.32810379685
215	215	647.192867685941	528.608025976091	339.053154120665	121.022125617967
216	216	665.154994984157	520.351682064341	338.420347692697	163.239443041255
217	217	655.37005390826	524.691404732302	347.512900996195	147.511056857689
218	218	681.499619774018	524.51372260119	348.0207498865	107.554351792582
219	219	643.481487551002	520.893374319309	340.084167717539	115.774964259959
220	220	673.149673745407	524.155263817035	344.218284110775	121.510420637611
221	221	641.683848246775	516.004523622442	342.72992475076	129.874281171655
222	222	666.676447533474	521.367864847176	348.479069655967	137.255945165212
223	223	678.174088065951	524.218868382894	347.03911500234	112.589238530049
224	224	676.605776843227	532.600148761214	340.901540943656	89.8168657448902
225	225	659.852732749468	524.694836055651	346.525464185767	119.558133776048
226	226	654.091347838153	524.154197441182	344.896958453824	124.722831271055
227	227	682.086261262344	519.612275683022	340.759017020563	152.365639828817
228	228	649.991845347005	523.945583485415	342.117947992096	122.831686478848
229	229	660.091805972424	522.615171821929	341.165837350925	120.782645918235
230	230	648.638085742022	520.834024530095	340.163142044833	114.764523187174
231	231	665.175131814875	522.116909291263	343.404282777178	162.015794029639
232	232	674.377343453539	525.081321460462	341.882780102375	112.623050768445
233	233	666.791436554871	523.082794309979	340.985338338297	128.890287317743
234	234	691.06479954881	522.024294521316	343.826881746534	154.610728651607
235	235	671.243850095033	525.99561121148	343.417311961163	122.132659614964
236	236	706.195272346843	523.997210236082	338.446000878751	137.570885152653
237	237	657.083792644808	519.317302981326	342.308220594888	140.950368852229
238	238	683.039515088023	526.688684033138	341.275558830219	131.830075431141
239	239	663.882153178629	519.72155535077	344.105447703474	150.690202067966
240	240	676.469705117025	519.863497495036	345.592859175292	121.906344213055
241	241	649.815075618981	518.653720637398	343.397371299358	116.066738937117
242	242	677.789734292323	521.26314677602	343.226026514557	132.619157567409
243	243	673.37399823018	513.545793863592	342.644686909619	124.064592387128
244	244	661.61479377212	521.521460739525	345.571668107213	155.343962502047
245	245	645.850876507425	523.732120136377	345.623898820714	129.372697798322
246	246	646.374765056911	521.141005044188	345.240434702829	152.051238164881
247	247	663.059553380861	515.613117301819	343.310777880506	109.113286414606
248	248	679.392697762411	524.646803923942	344.483835356741	124.058324262646
249	249	640.251086863967	523.188236241903	347.30518704825	137.085666068116
250	250	660.133534083899	524.931092563089	339.91723833805	146.651939598046
251	251	644.255763352296	520.724334334968	344.456457551737	141.799311759601
252	252	689.590902617042	520.219447227014	344.977699734352	146.81337748038
253	253	655.514426986243	526.350707595475	347.639411301116	129.294503553584
254	254	665.525974154502	522.273884250103	340.227120486609	136.121029876684
255	255	685.781027853764	525.23254273576	347.687127200623	141.271997392021
256	256	666.08271933895	524.027965574025	345.98208232733	119.759997589611
257	257	636.850275147292	527.072478101023	339.983558593048	136.070312307301
258	258	659.811961119759	527.641286286854	346.238657237441	119.82118449164
259	259	655.917297813334	524.132441461203	341.879872488181	131.310832877293
260	260	654.623038338193	518.641880030503	348.040632813121	136.80877817587
261	261	677.874048226896	524.528868899054	342.110060867306	133.537676018894
262	262	687.895140170199	522.791215920045	346.791947315055	135.231704916027
263	263	680.211343404501	521.79428074154	346.035947817128	121.810347042791
264	264	687.940463381368	518.553230871435	343.572737530034	158.632141193421
265	265	685.483818320231	524.864864519276	350.814913796731	142.939051314181
266	266	667.256121158116	524.931422044563	341.008581622366	131.163504290847
267	267	673.185894372085	524.271098241922	344.875539050381	135.408632886058
268	268	673.658275893713	521.53020564861	347.268305508875	112.108221871552
269	269	667.602873283546	520.885510932871	343.211823027673	155.154768798921
270	270	648.523958696491	520.424072231934	344.838165129729	95.2892010440046
271	271	676.978187290288	527.591264141449	344.847333832066	145.708818141842
272	272	675.672858836087	524.264888491655	343.74152016416	116.590699637342
273	273	675.324117017415	524.473578026963	344.628224207678	131.432639620625
274	274	667.531337549783	522.385738345325	342.566522996695	134.249783459219
275	275	660.012528672959	519.988759978087	342.030584850429	142.516494702189
276	276	667.739351778437	518.728433355977	342.248360564069	116.780094575413
277	277	652.226381470166	526.55070996549	343.261321626117	98.0852426885438
278	278	681.211781809252	520.51601208071	346.39342186654	121.235065734978
279	279	656.648117978154	523.663352256289	345.963673951873	135.568182332251
280	280	645.049030112806	527.575922503999	340.8422774874	161.326575575183
281	281	678.44270191525	526.021639101007	340.384567553093	152.007126342694
282	282	655.873022768536	527.978702976357	335.689032428411	102.018461092117
283	283	652.030933058855	521.870198544411	336.981279067718	114.378175150655
284	284	685.749032634739	523.592349153706	337.364406821665	109.735788061894
285	285	666.07831777307	518.701376011327	348.283842407743	159.708672765522
286	286	660.65980264288	523.893809755256	342.864743797134	135.49524951402
287	287	689.455891901507	520.062233815394	347.850024418901	132.81428510188
288	288	664.788253830988	516.869669564911	339.946138644431	137.220482128095
289	289	670.167283542168	521.314854162146	341.688592904238	82.3122917154598
290	290	680.133698079154	522.650343000254	348.796863892613	169.129696449993
291	291	647.42562032237	524.276431641975	346.119671734711	137.9031064887
292	292	649.584459216524	524.039053909031	345.719851370682	144.886089771393
293	293	680.999834410728	522.640341005547	345.116670357872	131.567125531189
294	294	674.602879493763	523.3429985669	342.732048169571	132.001961038053
295	295	670.576900948717	524.151163812958	339.369363127949	143.897356699708
296	296	671.895307910379	525.59207729632	346.631713814268	138.545949367154
297	297	687.194993988011	522.256907704956	345.191815739248	123.729495029992
298	298	699.613028339812	525.997617798985	345.291302210923	126.740417706039
299	299	657.517397352071	524.567193909673	344.166639215686	124.06771989747
300	300	665.518485235476	519.07920551121	351.357378675538	115.933845658339
301	301	677.500503646982	517.501010867741	341.333111425159	150.683165111584
302	302	664.347682476287	526.045128127731	343.888913790563	142.12951118276
303	303	671.251560674851	519.857885084858	344.075728342678	137.074663021175
304	304	687.394008246078	518.507387683458	345.132840538376	143.159252143661
305	305	668.457590696357	523.543251285479	345.504152682219	137.47887107674
306	306	645.438401176839	520.738314776959	346.563715520908	131.629633893943
307	307	653.090610350743	519.715336558439	342.231292565042	123.939294276099
308	308	687.87837998035	516.684841455908	338.223047411938	164.126726911116
309	309	695.565334503399	517.622194525743	346.544174991727	120.277510377882
310	310	653.160195774978	525.023583912973	339.435157892177	124.519561360053
311	311	668.916811543819	524.828211484813	347.305914831447	151.23027037771
312	312	694.339540995322	523.905465264836	345.067946842569	121.597005949388
313	313	658.050239327508	531.276941974498	349.131398218877	156.470210174928
314	314	679.965311923563	526.916554883101	339.861107475366	139.193974218845
315	315	648.040192495597	528.484114750361	343.020147268972	135.122569889982
316	316	703.043586339437	519.556491269969	342.207604199718	144.793779264158
317	317	671.342848334124	526.123155096319	341.872099856014	129.761052057962
318	318	657.428068414717	525.279569799676	340.499845315184	135.642879476431
319	319	658.875018900299	521.156937227812	348.572827489052	115.857076178352
320	320	678.147173860792	521.481901132131	346.030617317032	151.766733409977
321	321	654.194319992335	523.78956947492	342.414263011696	125.468653724488
322	322	685.007153390373	528.446328153304	340.413438003714	147.216329284988
323	323	690.308550774247	519.360823309983	338.393042989403	153.324091176147
324	324	656.448941752287	529.984024971572	348.556461360504	106.426992212665
325	325	665.036855453341	522.814160814872	341.430630768291	118.285851456056
326	326	681.951012613218	517.979670449284	341.647508338013	107.585323952732
327	327	691.934703804886	513.347605210884	340.99580165122	116.642629632511
328	328	664.212325307638	521.080579695391	340.610210012482	135.208466002235
329	329	662.787693961871	522.779171604994	342.04789357676	140.41690882617
330	330	689.640302737261	525.833633059752	344.176548830698	113.463886883404
331	331	696.10328770715	522.493633778876	340.177383816321	127.466393499227
332	332	708.007365642949	521.623138761169	350.046027859179	142.523302384333
333	333	639.366998993584	526.282317391713	344.940603711918	142.551474978631
334	334	690.351931002701	520.127716817535	344.029442845937	113.522203497658
335	335	652.424370766328	519.835216678758	341.751040404347	106.384673045339
336	336	692.365671770155	523.94589140712	344.215157813981	119.456112109363
337	337	675.297662412538	519.61766259004	342.899069725688	129.636138851792
338	338	608.533165559847	524.563560577603	340.72900691601	129.619498196137
339	339	684.34907508194	519.278438031463	342.457602260419	136.15895307915
340	340	669.400608188974	522.578729813191	343.856588630381	111.814430311609
341	341	694.087683857322	527.004879440842	343.777096877831	103.908553362829
342	342	685.53006136297	518.756633672964	345.023650449772	128.871604345125
343	343	670.374440956534	521.792963070911	343.000963956223	143.195206700113
344	344	687.344377044063	521.28238938541	344.609260020396	121.633886564747
345	345	669.249578855471	522.198654940208	344.322110916431	132.387471178638
346	346	683.222504988726	529.425628892557	349.830501986003	134.67801175406
347	347	694.672753276168	524.88991967032	338.257662109965	126.362341927625
348	348	644.108858929208	520.404840280463	350.677588225776	146.626827764598
349	349	678.600768353263	521.440143582731	351.292351358417	119.224598917723
350	350	671.869995858453	522.92837407025	340.548409374724	137.62355587431
351	351	665.096433710456	520.519674602509	344.103938625213	122.978000977446
352	352	649.795316511293	522.16159080523	342.848036853797	138.470861976193
353	353	687.649039679177	516.889586403855	346.001596210565	122.956216434974
354	354	674.779540806563	517.253206906486	344.017711747952	135.912767875942
355	355	661.843238934978	523.187958800877	343.675917914324	152.162488825809
356	356	699.515422242933	521.028531574546	343.321615604564	128.044471139267
357	357	661.007070029993	521.907320424559	346.215848530335	147.069250537302
358	358	695.600528033611	528.455615680354	345.356279848456	117.827416388014
359	359	647.057167096887	524.441498288222	348.882234994441	115.195302407413
360	360	693.809611205325	521.906733556086	344.22247347158	131.773899007139
361	361	674.87094088618	526.639089152329	341.486619002726	132.615135410529
362	362	680.947190766528	524.715177320665	344.057493807083	152.180696770188
363	363	675.741950435548	531.596274402673	347.498135883007	127.252135562473
364	364	671.307887550065	522.134912692123	343.171105681304	112.591214023194
365	365	665.342665259671	520.323684897319	347.155387618704	125.530523110572
366	366	658.928720392875	520.701169791119	340.769366213795	122.889947185348
367	367	667.27610111354	524.472100816567	343.791178221918	121.250365110399
368	368	668.599541415177	525.42602620611	340.721943201517	125.938434138358
369	369	682.971014791255	521.247497357275	343.484995968876	141.421232276186
370	370	667.346853605021	520.276286396472	343.892014915877	128.767700896658
371	371	682.515748762686	519.186879850235	347.640818364748	133.504332006426
372	372	664.738398767484	525.096993613318	349.864774660001	115.850327520185
373	373	641.396327806628	524.00460293006	340.61067007868	116.500682183773
374	374	671.403024251753	527.017072110614	344.707530842332	148.159199257544
375	375	670.560344373682	524.188989215489	350.589496370143	153.188828877232
376	376	683.677897930703	522.278229601111	339.49364378549	135.040459595146
377	377	646.122725359316	522.689846265699	347.455954490783	128.143004668605
378	378	686.271393242228	525.056035284902	344.237979690808	134.661964943134
379	379	682.780608236962	519.128099377405	338.898355226772	107.393418555801
380	380	682.768578981041	521.382166760823	346.621139826194	98.9933325453943
381	381	656.744137560343	526.455138952973	345.580135479835	125.081307307822
382	382	669.124790663991	524.493652544282	346.320789169992	95.9379762050932
383	383	662.00673288462	519.976097933437	346.14009815887	172.633407222842
384	384	684.878389917811	521.686979332202	340.916685535086	148.231543145824
385	385	668.076519614398	522.690282589477	340.892661356609	125.827642385103
386	386	647.706410863706	525.377261918559	343.932703564423	121.776531640386
387	387	670.316955533285	530.16420680938	343.72383853007	107.574408058908
388	388	673.330252018825	518.884294479604	344.527216130802	130.126706278867
389	389	681.581163563984	523.719926252381	347.806534795929	106.23287130899
390	390	659.807469805666	528.740339088304	345.480485891825	111.706244205862
391	391	683.930592092906	523.339177275422	342.432124265623	141.035069805363
392	392	645.821788861732	524.728119467733	347.136881177662	163.729126950253
393	393	689.403925560007	525.427498382296	338.730984017962	133.67904793483
394	394	685.485789690556	517.127660156632	342.508606896895	127.159990983757
395	395	640.268488129962	526.016444436271	342.55271791926	142.609744666765
396	396	699.708266257909	528.496845481083	343.309678571542	95.6892360016177
397	397	680.757816353568	524.410759000411	343.51692147474	128.164723400017
398	398	670.262252734561	524.47940164139	339.667888964395	134.615844405017
399	399	688.866837928392	523.712883016186	339.678168266269	141.568279526912
400	400	644.796082060229	517.943942612909	342.106557130835	140.022642811144
401	401	697.820488608387	518.856702272266	345.496623358176	135.211325254274
402	402	671.640537649331	524.111180041746	342.424040252096	139.681457160573
403	403	674.042548480295	523.072474451862	348.121967675298	122.897447634519
404	404	679.837295589689	524.281455019117	340.816061859024	132.021366066448
405	405	673.138560570705	528.603025516181	344.173276943434	138.429044307964
406	406	690.754508440404	522.954549404413	345.927699911044	111.167648817866
407	407	663.431521251645	522.325615410006	342.029343105949	167.469920533549
408	408	673.677111972825	523.010663101988	345.743996632811	153.359399299693
409	409	672.805567928258	521.760909875311	345.566853312053	117.712679462648
410	410	662.200921759195	521.150620428005	341.46722035714	144.433655706316
411	411	704.619893038138	521.138474838084	345.581324271944	147.043445457297
412	412	690.460063574191	520.713110381428	344.459451184187	139.014937187956
413	413	676.000905679892	523.474682712334	340.557600499834	113.869175017661
414	414	676.618471100034	523.08155110004	342.10314751445	111.530242141947
415	415	631.671582888976	517.815892346563	344.755430710321	153.381274399131
416	416	664.648367646571	522.081260400549	344.303304839861	135.908306586516
417	417	643.540532198369	516.007119521827	349.046586559929	132.410174303424
418	418	653.776586379643	522.046621047244	345.400136310417	93.1939412599827
419	419	663.590367701452	519.940135971558	346.478161915409	150.352974395814
420	420	692.283810301131	522.754635542317	346.439261101549	119.89893542564
421	421	660.63984338191	521.278099372538	345.634854250378	128.43210511155
422	422	669.177696714187	521.8647861199	339.756172474783	106.453887174181
423	423	675.306696837408	524.750780440002	342.756174025214	154.818301125847
424	424	666.727539971555	522.63851622814	343.710496990177	134.983597487759
425	425	691.74934876878	522.267469155454	347.180761535051	146.991084004625
426	426	685.202009786299	525.124247074912	345.352969650758	134.23094041737
427	427	641.720283510234	523.403204028208	342.549440438735	131.134010437871
428	428	681.967285347787	520.121979341484	343.100518987051	131.923058797725
429	429	709.8939760093	524.759919446348	346.059203044973	121.725116763741
430	430	647.689275740651	522.288569984808	341.880405523092	100.733826781817
431	431	678.42913879816	521.184894953035	349.839449062016	121.490162244357
432	432	669.944112673474	524.7239731613	340.226271564073	125.978680723688
433	433	693.75368817733	525.312554074913	340.830503564997	126.025582981308
434	434	676.362244119431	521.417950080636	342.42371171223	160.888879387325
435	435	708.711568920062	524.300722137355	343.95687364085	128.90169640625
436	436	687.13654343324	524.76181561779	340.631405692059	107.464879384398
437	437	674.659423073525	522.883524261271	345.892519399728	122.99383890353
438	438	634.022587335885	527.856172663079	347.355566459433	132.32459137809
439	439	661.963556653928	522.136520616149	341.727454075195	137.330155566977
440	440	664.800732723061	525.443497878995	342.57075285461	137.175781910064
441	441	681.701150735937	523.749842279999	341.550800047886	148.692305056125
442	442	693.107282919912	518.755579917944	346.101273148003	112.1463686492
443	443	677.680518039618	525.626005477673	343.827049291538	130.189451662848
444	444	732.977317559191	521.249334225249	347.226032451604	134.862473692448
445	445	642.280018000462	528.658682776743	343.975372684292	138.617168712017
446	446	668.444537814934	521.709939633277	347.586406141151	146.930176604401
447	447	676.584103632278	521.568500485367	336.214451330378	138.639081526718
448	448	671.163554832086	524.017035113255	344.587293680587	130.259748718103
449	449	671.909443399634	523.559778584507	345.319171540743	132.241024011326
450	450	694.928399350198	518.302949563263	347.930508041536	102.74240333918
451	451	670.343963402637	524.388829164644	345.791723370787	130.945949579875
452	452	665.771678071344	522.721366520873	342.852209240116	120.863175419524
453	453	685.316128618486	530.221439765508	345.001980668319	126.518826637554
454	454	661.027480003182	522.421287816818	343.815040408775	144.483258544879
455	455	650.877481479053	526.315343575514	340.968462844791	88.2388816966102
456	456	662.8776721029	522.02626497283	343.285947258213	122.364550864445
457	457	693.826653549494	520.994557296896	343.629544165962	152.220625425729
458	458	684.069994413013	519.235463064994	339.480849628847	121.219382292161
459	459	677.154182529653	523.836884498008	341.756914622842	124.119158628154
460	460	680.045603074226	524.374645268927	346.185838903033	135.323351825272
461	461	698.978245017948	523.6578415333	343.998157518311	118.682200531715
462	462	677.729020752902	517.130770095087	345.910478729031	146.515669458036
463	463	676.42076824411	525.335334956849	343.265428726006	139.294297651464
464	464	680.279996685358	526.372045220133	342.495713475033	110.404469250211
465	465	682.378264348643	516.814837454223	339.931769801973	130.81955845242
466	466	678.155702775843	521.352548118754	339.940479502466	140.760984264758
467	467	674.151586562115	526.255107390278	346.774083605261	167.471015229076
468	468	662.238641287332	523.427090478169	342.192603911997	124.743061088201
469	469	680.216543717174	525.210499822914	345.671539227341	92.2438163532197
470	470	683.461165417518	528.608388441028	347.796684218465	116.686010777169
471	471	686.921533901357	526.479898122163	346.69394800001	117.966167351474
472	472	669.846559621515	527.478181043031	344.802121791943	114.318272589005
473	473	686.741048908295	523.931231172907	342.774488832781	128.609886030923
474	474	671.921443969095	524.302301607214	347.157669494859	127.405352961473
475	475	651.835492836381	523.423111251887	344.432369557038	133.10534801218
476	476	661.762155348092	517.824980178908	341.482343053882	118.867926144881
477	477	681.689824872341	525.532039535212	339.556219675801	120.147544475654
478	478	677.153813187238	517.250010728527	344.74383344408	151.056467267989
479	479	708.957904520099	523.549019430074	343.97273738288	138.192407596156
480	480	667.581496693453	522.732151166671	346.418871716616	139.059758742698
481	481	696.932889189248	525.064097353147	340.058441236449	133.705749722754
482	482	687.138417308176	522.454969597638	342.751409946249	128.573404320627
483	483	678.083099907655	523.295204934446	346.387028514793	139.771375813652
484	484	689.827058249548	529.19590047591	342.945599638742	123.257020237256
485	485	670.413550192968	524.319281557947	344.108320561288	124.482406567436
486	486	673.193478815609	519.477232317485	340.886952040682	115.718359466061
487	487	671.393711882341	518.054904146976	349.664911903645	147.531528673862
488	488	663.501354307922	522.002363903404	343.856161172929	129.99681567887
489	489	677.033646081117	522.055711142087	343.862244529191	156.562315934522
490	490	649.965271450923	520.202795063538	348.119388933547	133.055748641743
491	491	671.262079598673	519.223696122716	345.029075176758	132.235583284328
492	492	676.413760159426	525.889412272845	346.230996814859	126.435984220339
493	493	660.857587062266	519.151414288971	341.658609686921	134.774652105927
494	494	672.083042719843	519.357030237984	345.731115976738	142.929001357517
495	495	674.670391285339	526.923059233528	343.3007038521	149.664825514787
496	496	674.633657975759	525.886351381935	345.833549808689	134.925487453934
497	497	669.496945540077	529.072197931142	339.406883693052	161.02743685551
498	498	703.7043949532	523.584969018218	335.939862291934	113.876131036834
499	499	657.270004933134	521.173058881881	346.345944856832	146.964936826721
500	500	681.103215780599	520.300108334651	345.059847232603	149.52573345993
501	501	690.71407787464	524.807725516582	340.790246951077	106.130491831572
502	502	663.899916074578	521.953021006131	350.025161561879	149.617411849757
503	503	658.276294177375	526.520411490817	341.585228063798	110.602713356202
504	504	646.468216365441	524.6862219244	344.377699386154	145.649193941508
505	505	675.220475523292	516.948550862092	339.082419082672	122.93344432145
506	506	663.477426940829	524.503131670673	342.389681656605	105.427709425682
507	507	690.07149200736	526.780746179704	344.941728063256	138.222046021793
508	508	669.532856982103	522.167008127578	347.591530495971	136.031018264659
509	509	690.284386765816	522.697658551121	343.859557362724	124.714200756339
510	510	682.180226474065	524.285591518621	345.056042829412	112.358357146914
511	511	658.286660466947	525.741154567891	345.882161675907	128.173753469558
512	512	652.769873312679	523.208038312365	343.668845676026	137.472491867266
513	513	678.51434519749	518.093645012555	343.04955068102	126.38351276809
514	514	679.043937169449	525.562831019607	348.749918607923	98.5663281563883
515	515	680.926462545709	520.12459672998	342.245692869503	111.184346068405
516	516	649.715279432147	524.803941473011	341.65867995922	120.892351406913
517	517	650.525016475226	525.089599369844	347.931688983716	111.016176460352
518	518	674.540376051688	518.05275773389	338.077379882772	149.45910661725
519	519	660.725925531718	524.339355372645	342.150654747852	127.307601983316
520	520	680.475649786751	523.33320648569	346.701206410119	115.597856349379
521	521	699.831250123854	516.914562589674	338.664370533539	125.346539103715
522	522	689.623822663803	527.487938976378	347.250364583793	114.62931641506
523	523	656.243226346378	519.78747728962	337.486510173885	107.423229899574
524	524	684.852412853565	518.395817552215	345.677574230465	147.723861669379
525	525	676.716029764294	524.715682763605	340.704139781626	123.61306389815
526	526	646.259393379915	516.86350063914	335.073318560517	121.043673980056
527	527	684.516980395923	523.134829861479	349.300742549766	93.9250499367399
528	528	652.300030247028	523.898326683141	348.526527716123	136.13354407395
529	529	677.293529124558	527.555305638331	343.542986152532	136.637745410238
530	530	679.940812241035	528.404149864181	345.057240092272	123.41520929185
531	531	682.779498814035	521.36326912435	341.534788359884	130.798817309539
532	532	665.846844323715	522.346222059344	346.028732841021	135.492478259963
533	533	686.661601042671	521.122487180273	348.011954694888	104.121987865973
534	534	672.173251146403	521.27544246018	340.82960900665	130.298333232715
535	535	698.846038699244	520.787886395568	344.20534117335	125.758422587898
536	536	668.386587663481	528.066850559823	343.967050019052	135.106629725718
537	537	641.189671006142	520.556413743887	345.162602412931	146.051483763438
538	538	649.347804733594	524.091605185856	342.829839542429	142.482826839501
539	539	667.480752057647	525.643713222928	344.895191494807	123.034075123421
540	540	664.053878027254	521.047857107514	342.783036010313	139.567408094534
541	541	664.27570444672	524.257953507881	349.588729638956	161.372456345241
542	542	681.416766584374	526.055453096486	343.703591744652	139.628815890684
543	543	691.04541548396	521.755043842705	341.935927935048	124.938516098432
544	544	637.569831321983	526.404998569597	342.491287380857	147.087924384332
545	545	654.081464702962	521.780056045201	343.702190324863	139.309397723949
546	546	642.514865988917	519.875904748507	347.232774262527	117.898860213464
547	547	689.652656223584	524.318141285829	343.364992674144	135.728173306388
548	548	711.931174192582	526.015274489927	348.149489747859	93.3006760393994
549	549	674.771455380978	525.895899691934	344.942435353818	121.337293138411
550	550	692.381683002099	524.903223135296	348.53514625835	139.346493559976
551	551	657.839785028549	517.547074574801	347.253893435924	136.569421202931
552	552	693.853574624642	525.584435403394	344.740191129334	139.402854017516
553	553	656.667949317421	518.778388719963	346.899374432983	143.2418966391
554	554	672.11939174493	521.36598934811	345.526573019257	110.070184194787
555	555	674.324716628162	525.531858300861	343.872228380833	135.880352050203
556	556	678.061687196749	519.56600843119	341.080932525113	149.417416921075
557	557	665.498788530998	522.867614063198	340.421582784608	107.102430882903
558	558	667.603621242042	521.4975046677	344.385853583933	120.995742196424
559	559	679.686454580478	526.140664292378	343.078244670628	132.056582953121
560	560	691.127018290503	521.934521358692	346.186944566578	130.446086853018
561	561	700.001539063748	525.070778453064	344.978262746807	159.123898298376
562	562	706.382728794134	525.105265400336	344.091253601363	120.468640155401
563	563	662.669794086235	521.093562776803	342.667717902679	125.528455397693
564	564	662.089766398019	519.441477233873	346.356162108969	143.650574368924
565	565	680.461920875296	516.101586419447	343.921174806865	145.465548266391
566	566	672.381708015191	523.111104310772	338.032303037741	126.398955784674
567	567	637.232455695757	521.247686648949	340.852589980219	122.771658526975
568	568	675.389867693145	520.065975940647	345.159786547693	142.303495446608
569	569	663.832447124028	524.224821905086	342.129570697563	88.8233074158507
570	570	678.018693574826	521.069979900473	341.571293481847	101.236790620763
571	571	667.136959069181	524.393879610713	348.193358258411	117.563208657276
572	572	675.133073405974	525.808078461238	337.249969281913	118.371771735495
573	573	672.018721045502	519.26264486011	341.674715539212	115.591400271337
574	574	655.97386632125	525.210759007321	342.006145346553	130.726151772036
575	575	661.982613882964	524.161748734406	345.353842081422	130.177727842541
576	576	677.506979070735	524.064233002699	349.923319483635	124.463631730227
577	577	665.625312806828	520.403061041719	344.834006872802	158.537854593952
578	578	660.407675068327	525.215388883171	349.229918818553	127.633330790007
579	579	670.251849928693	524.910108607999	347.260848343416	113.605041198305
580	580	666.927206675149	522.376039583604	350.888496720558	96.8337291284641
581	581	700.581772224822	519.380418476032	342.52917119001	113.856284134249
582	582	677.497096743775	523.145615314687	341.520837407063	133.026465235928
583	583	658.520775778798	525.194760301354	343.650144589925	138.260224476197
584	584	681.84592571137	527.099032237385	346.233096780066	125.605877168686
585	585	666.412933550669	521.013658097834	343.270102687948	121.089681624668
586	586	666.978770770697	525.188315928491	354.028424442234	110.308156973506
587	587	662.120008771314	520.40278804337	342.926593603096	102.978535077396
588	588	671.942032097822	526.044269038144	341.453727134643	132.887718463421
589	589	671.561099782745	519.205301473949	344.85615432835	118.138439365536
590	590	723.809796701958	523.234137109399	343.622375331868	117.398145135435
591	591	679.433702307507	524.574751157528	346.921306908295	121.710136147513
592	592	676.389766004435	522.574556556841	339.186769492007	156.033798663947
593	593	701.489807388342	514.212170942462	340.016105836024	145.327680374099
594	594	671.76990782615	523.137564285116	340.179377717158	128.636599426975
595	595	665.366888052704	524.010190774213	342.549252171152	111.756505924304
596	596	684.075762516802	524.124165955295	340.140229585784	130.865350246259
597	597	678.477641486014	523.454667171838	344.471845453006	130.369857334451
598	598	684.020707765539	527.999043306841	341.798037494685	146.663301418987
599	599	671.590664033468	522.123104133164	336.416666922047	151.597218154948
600	600	670.118877378398	523.523060929145	341.567035932678	142.886630262803
601	601	706.971557822739	519.681033883228	340.848471392476	143.969460431075
602	602	677.505073701956	523.729597593564	347.169436585182	136.769730991539
603	603	679.518625908707	520.97655613525	344.993849385219	129.704596134726
604	604	664.376640988179	525.556831329605	346.072594396593	151.34921421304
605	605	680.939287538896	522.603725672147	344.608404102712	119.447125572765
606	606	708.394701343232	523.194521274115	341.090494653356	155.768122576498
607	607	685.400910641992	519.71087700041	353.558620262262	159.296149731153
608	608	677.232622754434	522.076240289755	345.857552449454	102.300487725955
609	609	672.177863719662	520.520481381018	342.592972259937	132.871965985899
610	610	672.103285253234	524.637420494144	343.813714725078	122.15311855183
611	611	696.177601311982	524.744907228771	346.900347556699	115.484317939543
612	612	688.033625393417	523.851892990347	345.822985641551	110.59303000434
613	613	675.655311966436	524.523293723266	343.826751914484	130.473985744529
614	614	684.102882385562	524.314475316059	342.723009674672	151.124426354952
615	615	666.154896265079	525.172688639653	341.300174071057	108.37262194111
616	616	678.663099695533	522.267760071906	344.985600110632	137.161053098483
617	617	657.075025948256	523.98630563138	344.080548869278	113.377015051383
618	618	689.299823759558	522.146238738535	341.827306014904	121.112298265276
619	619	658.905435086889	523.725173493573	344.625062144571	118.075157098047
620	620	686.116670720539	518.733476723788	344.725169470063	142.913872402258
621	621	652.580576269221	524.687679843543	340.900538337916	137.799605776316
622	622	657.673883409898	519.461779320743	341.743767108495	128.498489127108
623	623	683.009785133872	521.794071373097	343.909535619	114.054823319211
624	624	677.184412497278	521.333741287003	341.471550395944	101.111560586887
625	625	688.29366220365	525.93874515495	339.723892096579	131.315146004408
626	626	655.460855941425	523.810833994871	346.733156681185	149.56354470876
627	627	668.120060405724	521.179533240457	340.543601756432	110.431980655424
628	628	663.913934237089	520.712549316053	343.84447510197	125.115702419782
629	629	655.753466818921	520.138259280996	339.180482295975	110.350289506954
630	630	660.577508034629	524.594179826193	348.460371599284	88.8043031180113
631	631	659.834996303584	525.847994197017	342.823578838872	113.506498946255
632	632	654.352853293974	524.122387965412	341.722475783119	144.055439319826
633	633	671.031301330206	522.871343894549	342.92067335999	137.008330859923
634	634	649.559535267424	523.768972584837	346.707236379489	163.86035654529
635	635	679.676511982838	519.530648203534	348.331119235448	114.731328617876
636	636	667.477679008598	521.729463380554	343.803830248403	137.145291085436
637	637	690.667662118289	525.721315279694	342.725113088111	108.636517809295
638	638	672.90237983301	524.859668544324	345.437386774882	102.562611195776
639	639	679.005454763105	520.134650493114	344.872419971122	119.06263789846
640	640	654.097699454551	523.536198281047	341.554061435413	130.836062920835
641	641	654.329642896218	521.954571347992	341.706664739437	150.623223386708
642	642	664.452890105743	524.421889253364	342.585742696682	125.669011406113
643	643	670.461300719645	524.059122273936	342.049627838463	125.466719012889
644	644	699.426206251443	519.007171537762	347.729830876249	151.048378472465
645	645	685.2130549554	522.853229176085	342.870942655712	110.016559929177
646	646	657.937498741467	517.801921288962	344.955079393633	126.715152081563
647	647	664.412283328932	522.621598492126	346.608271967368	120.773369327654
648	648	658.068581827337	523.542161870729	339.97213640786	112.179875442494
649	649	684.516982504782	520.339762434625	342.435497753549	126.58763453783
650	650	701.954311611692	519.535236079707	347.15651426526	146.694813080888
651	651	701.176010098624	519.015052516597	342.780576731841	153.312826779597
652	652	664.835810065355	522.004620209021	344.817706201724	137.993764511609
653	653	657.822960791353	518.125702992818	348.538092444225	140.831823794661
654	654	681.142617964956	522.865098263674	347.409692147124	127.635072240179
655	655	679.079225571634	526.283316578304	342.102719686701	111.328406994047
656	656	687.47010588095	525.089275509965	344.408981422998	152.00272322671
657	657	668.086663410673	519.44522866747	345.628219789433	117.622806726614
658	658	671.526168722964	524.137595391245	344.986804581491	138.899940495752
659	659	666.640330596197	521.907402659293	343.055148322428	138.28418044289
660	660	657.747877838703	528.210004833105	343.60601586676	161.962947123363
661	661	683.888736873387	525.483497490407	341.455013977399	112.277285232866
662	662	686.93044443934	524.584941091608	341.256039822134	124.270427531773
663	663	679.020513010662	521.232411973469	345.892573389954	105.574350757772
664	664	698.838104017566	521.350190231915	342.390648525205	161.261754131798
665	665	642.460349319564	517.554018017544	337.416500747213	119.106568470641
666	666	638.598675606293	523.389259038375	344.054731803258	123.887975693849
667	667	678.16805630682	522.610695939195	343.558859972819	116.641974113858
668	668	656.5064290315	523.598948604086	336.335738945594	136.600600655126
669	669	659.897044749458	524.085480348314	349.905322639656	131.109399656132
670	670	678.117963564697	522.032279499383	338.843089955282	136.900218014707
671	671	703.177847143049	523.050094875268	338.275223756385	156.323379048436
672	672	665.137342011001	523.925527192564	345.011624144725	139.056671969438
673	673	639.505507900076	521.008244021856	341.279693893883	129.658846950544
674	674	655.012029372508	522.218582181291	343.526589879971	137.314189595418
675	675	653.596572664856	521.038101018506	346.843196845871	122.094547446613
676	676	671.319030746248	520.374784535941	346.048225221544	114.941647048521
677	677	666.483187221066	524.625650976848	337.415879966151	147.881638293329
678	678	629.126020589483	524.948006831439	343.865920884995	127.046129134534
679	679	687.928677103975	519.195815057314	339.529666006651	149.172694946342
680	680	629.33630247338	523.104833867085	341.976600320045	118.083800445541
681	681	676.158463176649	518.759832609881	339.26349653336	119.388391785449
682	682	658.882891676935	522.618880718612	340.382311273531	100.294041245995
683	683	666.212761303598	522.617659340997	343.286939136184	124.106732434694
684	684	646.647270440445	523.722652065766	345.725569313214	124.380312714376
685	685	688.490225116472	522.471943986235	343.282131934992	125.21942138342
686	686	651.05963469004	523.385977219832	345.184754376954	138.409644646383
687	687	655.953623441175	523.137577305604	343.673768724817	140.740410186002
688	688	679.840963443295	522.119735694498	341.116886510208	147.816214461529
689	689	665.757821458632	523.315937937093	346.10861371283	125.117395101711
690	690	633.464934821977	520.493211118934	339.901365749057	99.438627514529
691	691	649.579377546945	522.321548077391	345.109293159493	124.079688866582
692	692	643.345722880145	523.70770120205	345.13745306575	140.37727262138
693	693	660.439572651105	521.611399370363	349.498370946807	153.542903349615
694	694	676.407107202289	520.334178849521	339.113006039161	130.131253908115
695	695	692.061348839758	520.944742438661	341.627836007581	134.636583450947
696	696	689.833339045697	521.541467553353	345.671569161466	143.616322918293
697	697	651.390324974474	523.787725782993	347.007196803921	92.3291355219415
698	698	637.729080691466	518.77764177296	341.075228014598	129.379661495979
699	699	693.3450389488	523.512075891571	342.155113501172	145.868837506609
700	700	667.018709010256	519.33846777924	341.542590804087	128.093437352242
701	701	681.577790811475	523.052270688091	336.041909416498	114.470795365606
702	702	660.129281614862	525.968232546603	342.820827553872	144.469529518022
703	703	654.201796297873	522.728252447139	344.991587027116	154.615434914085
704	704	674.087975663266	526.357143533524	339.935326707355	160.985349582281
705	705	711.406630358543	520.966331473976	346.107510910074	156.501178930207
706	706	686.963576025006	522.955549082927	341.617679202475	108.044063637409
707	707	655.689227104511	520.136251119304	343.214490664083	143.002486880767
708	708	658.195006782168	522.058669223538	343.657099605368	131.369053452955
709	709	679.166905130824	522.016650663419	348.21459093513	132.153063781733
710	710	661.323109280083	521.58798109272	341.645366011601	121.933012688949
711	711	669.302876548144	520.320110797461	347.089962756674	155.328717809517
712	712	687.085353493257	526.01422633259	345.362894254839	136.97656470888
713	713	672.811430904793	519.372993977904	336.434515486663	108.467448792846
714	714	661.838567847153	524.876312158474	344.8571779506	116.84241791983
715	715	676.411816636683	521.708871168328	344.627507665237	123.623804817166
716	716	679.627729108652	522.095397725217	349.663402145218	122.901774257351
717	717	662.106499296309	520.231799777046	347.415846873471	121.871042974008
718	718	678.407369273562	527.537697592774	350.167388691878	138.370548586894
719	719	684.128476848148	522.110692403546	344.161172929497	133.428637256692
720	720	690.468702123592	520.171223994861	347.831846909864	142.166491109575
721	721	672.122595913426	522.308129541729	349.596669930993	125.740543009759
722	722	692.505097452006	520.758260957448	340.477239152474	138.438156637684
723	723	692.192905506349	529.363974561951	346.093235167009	109.602484058376
724	724	649.793388224868	526.612331081195	344.287362154945	122.658837144918
725	725	684.369634605511	521.511528503899	345.473040744756	119.692039543162
726	726	649.846159290073	527.674683936351	342.108792105597	128.367306978898
727	727	682.06404832804	522.188461522505	350.193488128044	114.957653716973
728	728	651.68754210456	525.303398399616	343.85157455635	126.75521945857
729	729	668.274545704279	528.293701932037	346.068586623357	144.557713984459
730	730	712.121354167782	527.899536558018	343.471589484437	126.955662720953
731	731	696.897219699734	522.75199343169	345.268952894576	159.753590495044
732	732	642.446039545811	522.760420516052	340.194055821003	116.31050534722
733	733	694.338960553689	521.897904171445	345.577876919844	137.367595386358
734	734	651.614890972264	519.549050296582	340.911578399743	118.947295270579
735	735	642.890153151727	523.093661056056	343.026388297955	136.536453074436
736	736	686.110796189435	524.306693900812	349.717124540447	124.702997144802
737	737	682.281686282312	523.190423060836	346.823347783316	176.733589048179
738	738	659.047617832555	525.604339660174	338.922143306391	99.0813269881722
739	739	684.949988874004	521.889448629655	348.019696727164	132.339926875596
740	740	656.906753539643	522.554962654388	344.705674586102	165.351777178158
741	741	668.992755645932	530.843637311319	343.120571636834	128.724972259984
742	742	694.965233480597	524.422813696802	340.234621049978	120.50544822126
743	743	699.206146643906	520.949937331586	348.219708766159	130.182824663602
744	744	663.235293025026	521.325497270762	342.699114029473	139.919942911795
745	745	696.903305915898	521.583635986431	342.266831803812	157.181393657877
746	746	678.959530053111	522.431050710133	342.708755380242	135.196516758149
747	747	671.728069009384	526.747893320704	345.321147772355	91.1541816615782
748	748	639.936498983815	521.331463124913	343.895220930392	120.543606935775
749	749	669.371339081861	521.960030777884	338.836390507525	128.792145037512
750	750	674.599026971126	527.638334609589	343.044385705396	133.892777157826
751	751	660.109973468118	516.325045534198	343.697764697972	147.679638491506
752	752	685.098976857208	523.549534740932	347.406034583515	125.640733810925
753	753	667.596933968918	522.550980725673	341.962416437016	127.128601527741
754	754	699.003446958018	519.879201444516	343.056263078149	141.089169590221
755	755	670.987678793477	520.464458843306	349.168382123503	151.003828683332
756	756	686.436771991741	519.911663771776	344.746980552962	126.148963977229
757	757	673.569250023172	518.327730646615	341.2240637159	107.869750908064
758	758	662.057178890485	522.310841196991	349.108971672873	131.491178244872
759	759	676.633371223761	519.482297289204	343.765013943212	129.091972874284
760	760	688.688510419003	515.545194102313	339.495847982207	118.793677246147
761	761	672.335427790314	523.012225149147	343.589899231307	150.265166583297
762	762	663.505303786543	519.786098827969	342.484128803864	119.835654073142
763	763	650.518421453023	527.818030060425	345.7576128612	152.4062173238
764	764	669.439291724933	518.182195571779	343.469476865115	118.790306679263
765	765	697.773844024112	525.049963926658	341.935029250291	146.863893111271
766	766	702.035748417883	524.11455142705	344.360773771604	140.467407129316
767	767	671.266926939731	522.137587087127	345.106673538176	127.991398288893
768	768	680.178933223159	522.245812265828	337.166381742319	143.597191116252
769	769	685.799604223721	527.057459087086	345.376717523137	163.690639883039
770	770	681.959272887477	520.630835659672	341.979401313702	126.813475306554
771	771	658.176905631699	521.541059723122	341.681199102051	139.243278325641
772	772	691.58845348712	524.330511045933	344.535534086449	120.827244183939
773	773	653.507493284748	523.334165294939	339.44097729165	142.628005021545
774	774	677.434674824447	529.074038837207	344.551437901923	133.470971669336
775	775	690.623394910633	519.844542531773	346.616652058395	110.570240104714
776	776	679.310243327821	519.141631328111	346.027890230155	130.342258405485
777	777	660.440445145373	525.403822699388	342.834533318974	121.278854734422
778	778	691.587186222022	520.934194688887	347.989400714901	146.564466310905
779	779	658.605598992156	524.27630578213	342.387980733986	157.626717925215
780	780	673.976619137568	523.364477168912	345.160779699457	140.960421201985
781	781	674.98611617404	525.014401467932	346.93455572306	165.741386630496
782	782	673.512081286839	524.83750741354	344.521032801623	123.764272272285
783	783	642.949915566023	526.391759410712	349.067135383494	128.512119591061
784	784	676.599005260005	520.242093949587	343.642761487521	115.238827916325
785	785	666.362197427525	521.941106144736	347.256275548554	109.151596457389
786	786	689.400612446374	519.330708352717	343.992149113927	157.44690513333
787	787	671.408573164352	523.997036604202	343.275869707627	125.23224689941
788	788	671.557006947672	524.690358325724	345.296441691039	143.109751538685
789	789	693.453592592699	527.022793024936	347.755717012336	156.328398022116
790	790	654.806730049666	517.818430991104	345.176733702895	107.740024925984
791	791	657.698074055175	527.35505624693	339.876305842282	125.775048523846
792	792	697.258034837897	527.505602986478	344.448300001702	144.678357399359
793	793	641.591525005195	523.983861835797	347.794681498362	105.186373750884
794	794	696.047014419773	528.603080541501	344.839335904406	128.983238698604
795	795	668.460710476985	522.313303385556	338.917238272213	123.332331433505
796	796	659.065095821019	518.895471930171	343.810294480463	157.563031436304
797	797	673.038365930807	522.703438182469	341.509074207252	122.520655952252
798	798	660.051371926522	517.667638983051	343.22678136415	131.129477864473
799	799	670.900995979956	520.091970907058	344.183367025042	148.581516545275
800	800	639.426857277781	525.889202632159	340.919030759773	120.42567571088
801	801	672.275913298914	523.278927183361	344.143270511362	121.59633890629
802	802	690.802906395086	528.742196430625	344.885978373371	109.121652836812
803	803	698.250344528664	518.301934614628	348.463077037758	132.860846383672
804	804	674.586847960204	519.275844642352	341.503563903305	118.311872113932
805	805	695.523120641569	522.130545433251	343.198031043634	141.088137059741
806	806	681.082626656582	525.442538863654	348.847268108963	144.164249923219
807	807	690.996756206262	523.752550948525	343.674132235529	144.507288371151
808	808	670.494264259411	523.723441882957	337.658784615405	95.0840356483214
809	809	681.928020153877	523.308386364961	344.529966633761	135.570527171958
810	810	666.142974450249	523.625503492634	343.582026594374	130.451097301297
811	811	679.246690422589	526.7846972334	344.381331022821	131.133242224921
812	812	683.829909500442	523.767671608255	348.493099685653	151.470891095704
813	813	667.391988469623	518.655101863317	345.263889544842	137.424745853819
814	814	689.112475081043	519.489343276872	344.782579760152	123.865749063542
815	815	690.050646049239	523.988643164538	345.106043034104	154.751521322241
816	816	668.136996872609	521.035106947343	340.062339441315	129.035414695008
817	817	653.559931583444	522.006176305461	346.636963741235	127.992785157314
818	818	650.853884752059	518.418922871012	346.504029840901	138.871588587625
819	819	663.212566538643	523.655598893457	341.89809878764	131.623240089939
820	820	694.304529781861	518.733592104962	347.202049374953	129.71030753639
821	821	675.309449398458	520.205530067811	339.298466326999	123.52559918224
822	822	693.050762747213	523.423672688384	342.940744027361	116.044554810549
823	823	669.882135908119	519.313630207801	344.212288027104	130.345190655372
824	824	653.138747392611	526.865754342566	341.804855405687	110.539426174134
825	825	656.085163152397	521.96806801841	341.130724954586	116.141382730273
826	826	671.131560365408	522.627377356811	340.457154945315	127.299584348238
827	827	669.036712662709	527.464073341443	340.901562537316	95.7499797572663
828	828	677.143059796861	530.682244405923	345.251607179065	151.192943015447
829	829	664.933091451853	531.09648510586	342.358498320249	143.56029587592
830	830	661.906251888741	527.646185776237	341.409543030391	106.72121823015
831	831	670.311153072402	522.726442196689	344.698313685216	157.488081433611
832	832	682.09353278372	522.948288208102	347.311420122601	107.287621421895
833	833	641.506799475036	523.631257423197	345.595684504175	136.21079674537
834	834	653.030711770417	527.82707390199	341.340748106679	154.141717302613
835	835	671.766325084847	519.329722341561	345.678097277813	121.208711340848
836	836	643.102365746244	523.813272103418	343.215430073419	136.729038850635
837	837	676.078799392065	522.7289822393	346.355920974613	123.956002532722
838	838	679.021759478847	520.267788482796	342.973728766102	134.581901552019
839	839	659.94510143024	526.507337304996	345.810305070979	114.857162074221
840	840	649.287079472721	524.412655467375	343.021149089161	125.615846661647
841	841	658.419123998566	527.523710605721	345.43489441901	111.869643018798
842	842	677.462601141466	524.638730514113	338.743657812391	127.004582098711
843	843	654.993701835206	524.136480808363	343.423952348789	130.607262302128
844	844	653.913516430297	526.956754842183	345.258866083141	156.765440612829
845	845	653.260050106725	529.020900229743	341.632373922387	149.029320748557
846	846	697.694098992997	521.437972721737	339.837306309897	131.519397019588
847	847	682.162602103659	523.840346302373	349.837058150515	136.606432250511
848	848	663.108708553885	515.971555049077	344.402282780527	127.156395567897
849	849	696.097518334879	525.216198538963	348.220548824589	149.044792538235
850	850	671.225688400166	523.607584856486	338.170360732276	120.35540010934
851	851	696.939727166781	519.64422877762	339.742633828391	96.4436740036487
852	852	657.222946573551	522.680972638144	348.752782972987	131.359049346459
853	853	706.899140905114	525.983079811406	344.88227227546	157.607383852965
854	854	687.707088644976	520.143922767182	339.551598880795	160.462870625049
855	855	686.991665072288	517.061617283615	347.952477689901	117.621753394991
856	856	679.933785048306	524.524030124797	342.548654663117	119.085888872957
857	857	663.229475463304	523.94077778897	343.538353647719	122.219492722715
858	858	686.070985990379	522.182203613025	343.200179471238	100.340429466218
859	859	691.787201502006	523.718915130416	348.019489475342	120.78730591456
860	860	690.084608295307	521.843790319507	342.768425852106	138.724731468209
861	861	685.295154405604	526.25724576522	343.481457648006	83.821193030352
862	862	665.122476738787	525.398587465498	345.921175501027	112.820746849888
863	863	676.482016119813	522.173853438796	340.440234546147	105.902870870073
864	864	678.84627602986	528.652829382618	347.282687322396	102.293598233132
865	865	684.939193871266	522.952228642227	347.208830033845	146.519675088411
866	866	672.451188943057	522.203105638353	339.304624143892	110.54509369318
867	867	639.87945558034	523.214815791096	343.373658761834	132.659675360002
868	868	639.316010976748	521.533639113197	346.633612635113	145.491905297842
869	869	702.627431198582	525.714579278589	341.116589681584	116.540633716502
870	870	668.286934042345	526.892531691573	343.313819804358	108.294227450596
871	871	687.499668773673	524.691132014842	349.324475559962	122.041089917889
872	872	685.467344181364	524.421892990131	346.847580388648	99.7837001205902
873	873	686.351116554252	519.676565047498	344.086058764975	145.383799805754
874	874	672.67033370174	523.78742363939	347.069358222395	153.44098076222
875	875	654.485090032124	522.1496088215	352.046481352834	104.44242378345
876	876	656.835480353748	525.789059647356	342.304212494332	126.083058719598
877	877	669.668470493871	519.966965076894	345.072203489322	160.738104820043
878	878	628.565317794803	524.258018281361	345.301499883167	135.787503888353
879	879	672.100679334727	529.403213724966	337.572381472448	133.523887881403
880	880	657.828926472833	521.370718433751	344.491491183631	148.685240315721
881	881	674.14906231484	525.231373264288	344.895760097284	142.769946135495
882	882	652.721717900475	521.257178765233	346.057552654929	135.618401791642
883	883	664.107757072582	520.403592156091	342.621718892791	134.307984754621
884	884	664.284741504646	523.057737769548	338.030748682362	132.010369708792
885	885	647.925992548849	516.900131777278	348.4475230643	133.093679730721
886	886	658.070002351923	521.807268669237	343.254338446955	129.867046635957
887	887	659.438104340248	522.327796050522	344.50496488434	112.727749873568
888	888	697.395883495489	521.824669083404	347.443645349532	145.986691419497
889	889	629.790108352405	525.379318247633	344.62509810032	140.093450627751
890	890	689.699254093146	526.927915488597	346.072468575297	142.963231250039
891	891	677.545143997114	522.066541318374	339.789535922516	133.238215058344
892	892	678.149573686832	518.335010484709	344.077858602437	101.645758878966
893	893	672.248431482712	523.219670209883	343.787129163892	153.727871735455
894	894	664.390365849321	522.557260257623	342.567472605507	161.825457968822
895	895	675.08389170285	520.802829151799	340.941170625893	146.665273015768
896	896	704.10442174074	525.245151046677	347.946608231876	109.174326178252
897	897	684.653557334742	525.451717811126	341.929848608445	126.168523716358
898	898	666.659113997382	525.052064884243	345.735395025717	167.431395165651
899	899	667.524557779121	522.608318951082	342.153899560051	152.929712049932
900	900	648.195970296189	525.669181857614	340.339768971741	130.151061227839
901	901	681.367339247049	526.337862856884	344.281646588263	124.923688302212
902	902	666.205278492472	520.164371774662	345.747994461879	142.503170947225
903	903	672.203385752264	523.535569939293	346.092360158999	119.451237521386
904	904	656.061312924235	520.096697503346	346.803559861602	150.983136824949
905	905	675.335939088701	524.572506063485	343.582779174653	135.416522175386
906	906	677.141848294631	523.106920093128	350.776588751246	109.680394037351
907	907	689.546670062677	526.455396950444	350.980780709709	133.360119263228
908	908	701.491770652714	527.290616078585	343.576541562431	157.57391783411
909	909	657.173149642569	521.547434926937	343.458924500629	114.228402884344
910	910	633.093587800867	520.874211431406	342.533712778194	145.990029036471
911	911	667.500167728959	524.537465773302	341.708318345346	103.324348256695
912	912	660.132243882886	522.056718934586	344.723180232644	144.776706559191
913	913	680.503447787354	524.893074607167	346.671257767699	103.137301298497
914	914	683.524621010971	522.809443123498	344.327055070436	152.331501361492
915	915	648.581492812979	524.180637218316	346.540660459519	127.418608350287
916	916	646.678973193394	519.59118184174	343.269359172323	131.692201791404
917	917	679.186494950385	525.009561534572	344.753349896318	108.44912864848
918	918	632.107477005658	524.376986744083	346.531821131724	154.743551260642
919	919	680.343878704644	521.951563901305	342.408332825494	137.876714188947
920	920	670.45196474154	515.770266754257	345.562957787504	96.5045133555723
921	921	679.68030186841	522.207154428885	342.640143220896	166.407427679166
922	922	698.612448074845	521.730114509387	345.321238005677	154.30541845462
923	923	665.331854250828	525.211413522471	342.449573303771	124.524732554055
924	924	678.649050953323	524.157257628324	338.200893588431	140.642239215625
925	925	700.28503804415	519.889816902252	344.765716736208	140.349262547483
926	926	672.499603287098	526.16123163586	338.681964557139	102.671631416204
927	927	680.444721778208	526.813928158445	348.64225706214	121.807774917192
928	928	697.12786215573	525.386924306501	344.878992215184	162.426900307857
929	929	682.919193118259	525.531991022732	346.740595786779	108.407297740195
930	930	681.350876204435	520.615732288374	343.030578926674	125.94364403031
931	931	668.912567065631	522.027316999921	341.045214501505	126.63661619123
932	932	697.097212113589	524.461600838148	342.866765062952	139.198885251241
933	933	665.146877388232	522.900493317424	344.960844491435	124.757589256419
934	934	633.043251425319	523.139386830436	343.588780241616	99.5728494899208
935	935	648.134307597131	522.319289609833	346.779222025257	164.390659794847
936	936	678.868167510702	520.94490857485	349.339521843879	144.662290035308
937	937	677.574072977157	522.531278463108	349.562908704509	117.001283389818
938	938	702.501977558178	519.520930774933	348.843194627123	148.723312611535
939	939	664.95211292517	520.578528299045	346.9835702891	133.118250297741
940	940	680.954416526843	522.597339219857	344.935634996262	126.384091907997
941	941	662.860106097695	524.729010220288	343.303501707318	157.145398514432
942	942	676.925198242233	524.477212462802	341.283528218746	129.676603627442
943	943	661.774934972325	522.094790452751	344.652293478267	121.35525558352
944	944	658.133531918152	523.939396358432	344.504878409656	130.630172930943
945	945	648.221694131894	527.241977149501	349.011890289339	139.150041757568
946	946	655.125730097317	520.714767193081	347.464178703193	135.34737176832
947	947	661.744017623384	524.601657641563	350.924461455008	131.623104658444
948	948	688.092524841762	527.889059715142	342.789386201087	119.071940186971
949	949	675.418625393264	521.883309509033	342.073411357119	141.350792987586
950	950	702.723361615216	518.997492202213	347.163063838253	102.149810272426
951	951	688.476121103603	525.178249583032	340.178440736124	134.970910380191
952	952	684.342554140622	521.022006936332	340.658498637859	134.75131431042
953	953	689.567157685839	526.04242436819	351.471921953587	146.814278068314
954	954	647.300503646855	519.291804889425	349.229004579581	146.442910053168
955	955	690.323098397139	526.446238990356	343.571882169387	145.823729840809
956	956	687.728808632807	521.912691077617	347.011313195661	126.042579854956
957	957	654.228056999716	520.167361085278	343.404914903368	99.3155929962025
958	958	677.103603007179	518.875900601001	343.357331990222	137.420915768555
959	959	661.190190880332	518.804800183199	344.497512116282	118.917090191392
960	960	643.952381085878	523.167022092757	346.180770058327	139.486971202967
961	961	670.618620940632	522.272217831457	344.798738747752	146.707729169282
962	962	686.258465699166	522.645450199628	350.362397865373	130.060051296407
963	963	672.84872732438	518.251905110104	343.777478740346	119.612056679634
964	964	671.006281777717	522.064609281505	340.678295618674	110.485443524171
965	965	680.120312721626	524.932909644385	341.727131814924	152.697372536067
966	966	657.099022133799	529.817530005703	340.664030755302	157.556323780559
967	967	683.741975302475	529.453619910003	350.004819251861	131.646202916915
968	968	677.441954511029	524.389691917648	342.054193047424	127.382720150312
969	969	696.092392073354	522.44467169581	335.587522446964	139.685145341761
970	970	680.785753189195	530.849306570306	342.193588844603	142.163696055859
971	971	671.536985022481	525.298461717096	345.321623585447	152.160547741102
972	972	640.339185895563	525.806813980285	343.363906019707	137.90950146642
973	973	658.754608046643	524.020961305717	340.707483737393	118.418696538362
974	974	675.930483431356	521.780651831655	345.084824408289	104.655796358624
975	975	708.277019627312	519.949436287304	345.426640098646	129.453189546346
976	976	649.25461409594	523.74952440472	342.382206562132	121.800846542512
977	977	662.258124406537	521.806647119025	339.546725994019	114.740659004221
978	978	659.052342578623	522.54860091187	342.149187429067	104.419542449617
979	979	677.802760810901	522.352812964972	344.981566127171	101.615995625176
980	980	701.148792441546	523.771087310277	342.441148633223	134.991768475791
981	981	677.94132629413	528.027672348044	345.207725007306	146.020534558655
982	982	688.71519480444	520.351761735078	340.008723780544	115.445983463166
983	983	700.387673677308	524.853663585443	342.272721709192	156.559598578332
984	984	686.566511101235	525.643067903183	344.690377935566	130.647727206852
985	985	679.59233327465	522.983182859445	346.783859228127	136.349039746016
986	986	661.642063607112	525.010281154505	341.44709384081	147.351863771962
987	987	659.975528471001	518.476427976712	346.317063650041	149.428983871048
988	988	625.382304764978	518.917522512455	336.507947311158	133.913646017913
989	989	690.311225816089	523.67500472375	342.06454633632	114.556376757568
990	990	655.437235005944	526.138850799868	345.162412844066	156.27285514006
991	991	682.750920283372	521.365704354649	344.036944133829	101.570514261187
992	992	671.617305719211	520.263131445849	347.28458853605	104.564587267013
993	993	672.424660104036	517.672259497359	343.434177721244	138.581554072616
994	994	639.443871430017	521.377177097012	347.005703708144	166.623694252606
995	995	688.653407246645	525.437457101232	344.572093921842	145.780090547411
996	996	695.120588113146	520.798212331115	344.070920859455	133.203067706568
997	997	678.158698711855	526.349768217752	342.845436658054	137.208793518131
998	998	695.136645039112	526.607557174483	342.175236183444	152.594341738023
999	999	697.435357631225	519.566693769586	344.23760791338	143.439327122
1000	1000	624.190997431193	525.549976651264	347.88667847688	111.879856325957
1001	1001	695.393095287234	524.279889711398	350.091414011475	141.822319033536
1002	1002	692.270008677957	521.544491619454	341.292424506707	143.866392252173
1003	1003	674.656729858247	524.582567284967	342.912278016245	117.80125918985
1004	1004	664.753934109252	520.569309128469	343.270413175586	111.467763663085
1005	1005	663.491267359825	519.995616298584	349.566625626258	129.768654234361
1006	1006	656.311817143926	523.393466516982	347.202454119194	121.092415690707
1007	1007	681.383325807006	526.280632560645	345.545161004859	153.11545005946
1008	1008	679.882945340657	521.972810166122	343.979440888457	124.60391545166
1009	1009	637.483076780778	524.475609367927	344.583272479629	130.957878381083
1010	1010	668.461214228471	520.842408088496	339.799079514708	163.062435028325
1011	1011	673.035862313197	523.587985136377	345.056319334027	112.358426782979
1012	1012	683.312529578925	524.145401189434	348.712214275657	153.463432785443
1013	1013	667.708455525136	521.595082875009	341.671213805069	149.657115448684
1014	1014	657.020470730148	525.181824551042	343.375483255125	101.594131892106
1015	1015	653.882820872669	519.643543115026	343.297401630851	164.073965715176
1016	1016	667.946311166711	529.526730768771	342.389210980876	113.153351695537
1017	1017	680.858952571028	521.349503702577	346.648648800342	137.098501438322
1018	1018	663.063025852589	518.938818171448	348.436990136654	120.850262651697
1019	1019	672.628836592457	525.092672682728	346.088417300717	142.788500313674
1020	1020	677.818762358711	516.403668327731	342.169090924753	106.557751474803
1021	1021	664.83265431584	518.775044358635	344.08620841437	117.128901713597
1022	1022	649.900463365581	522.358089125555	344.833352978638	163.772578506025
1023	1023	628.502819476945	519.768580513202	344.291597304528	151.367022344945
1024	1024	694.994072744933	527.680990296992	344.860226936947	166.720125971441
1025	1025	672.365232127474	518.912388450711	344.354576386736	138.325774102476
1026	1026	671.277724315973	526.279002287637	339.169940858976	165.903738373028
1027	1027	690.996331502393	519.786265960998	337.305129911818	132.611123850082
1028	1028	629.240588654625	525.235881250335	344.675445417075	128.233622583106
1029	1029	667.904774585596	524.461423370615	344.076773773308	144.757501784945
1030	1030	664.583238633423	525.741095821679	348.209087211544	128.26001275143
1031	1031	685.768841309049	515.894806398753	342.447260055562	107.416982665105
1032	1032	675.318133688376	528.431122998657	345.185846160056	136.560812830401
1033	1033	673.463013699605	521.581105493497	344.266468406751	111.755206993007
1034	1034	655.274821374508	520.163458010916	348.246576068607	104.25949405891
1035	1035	639.164340067092	522.943301349755	345.948221363775	117.226354689655
1036	1036	664.430221483582	520.361117412773	350.279260762475	136.038295967613
1037	1037	703.977687313863	528.474091251463	340.949756778528	135.788484751112
1038	1038	668.862400115815	521.660028405535	339.8448622797	120.352073029425
1039	1039	658.738386982387	522.897763673732	345.79261554025	137.789072192994
1040	1040	678.489036355362	517.333049437938	342.475265624409	128.658378615195
1041	1041	692.173504616927	521.51815078541	341.682583197871	100.675928680568
1042	1042	674.106489312472	523.98588539461	344.568546477221	129.34043142293
1043	1043	642.446127204135	524.45381655632	342.385567202076	124.304771056357
1044	1044	691.670200814394	516.526338702673	339.730654752946	151.018464643441
1045	1045	673.506362299593	523.200684951136	344.564755162872	141.723848960796
1046	1046	659.733263369459	524.526695365879	341.715224043635	166.740683767169
1047	1047	660.855724566875	524.475536630359	341.331955607379	146.001838191599
1048	1048	685.227387739202	520.952784213559	346.797290966214	134.339792549482
1049	1049	682.110422370339	516.974839266957	342.462504688765	157.642079990789
1050	1050	647.264960775801	519.225333340862	352.686981018409	144.824172644065
1051	1051	647.976246497887	527.597626697862	348.604508054992	142.084227594471
1052	1052	689.891157242715	519.663566443827	344.888620965434	100.107827770303
1053	1053	684.661861568355	522.728285952802	336.27602100216	97.5741744352813
1054	1054	647.024748558767	524.975621824941	343.944751168341	129.166756514867
1055	1055	665.404080359102	519.614667022192	345.565711883112	166.451263568613
1056	1056	652.581152046676	521.49196174302	345.461705336821	117.585680106438
1057	1057	654.976286500202	519.266141180484	344.031039486653	133.544711147225
1058	1058	673.316445655841	525.47070671596	346.244658150156	109.314040712403
1059	1059	667.769258052343	527.951659870367	348.711784159491	132.509264545157
1060	1060	662.95431881188	525.175532834772	343.407092509204	111.386389500583
1061	1061	655.013881368477	516.308358858986	343.205378997672	150.28277278476
1062	1062	651.73980996299	521.840823406867	349.54321193629	117.955378729959
1063	1063	703.167715383324	523.602703027131	343.634721843338	142.284675334726
1064	1064	644.601931989963	519.681892184811	350.38052741069	128.639077499033
1065	1065	664.664075135696	525.460665471998	342.241623754703	138.956969593699
1066	1066	673.360955337997	525.134899674284	346.191833553046	149.942237986082
1067	1067	659.040775757965	521.571239809376	342.788281151843	115.916950121146
1068	1068	678.382885318789	520.667998445649	348.604448166759	135.302966988012
1069	1069	694.044136473569	522.071469305475	340.006867100101	136.05939652901
1070	1070	661.286321676903	524.713548622232	346.027395086406	129.462051861961
1071	1071	666.618913413833	525.266158859341	340.731994145146	128.474677827538
1072	1072	649.203966877262	521.146688288439	342.48857277859	123.934223924998
1073	1073	649.633982143107	518.598245571202	343.660423173321	125.710954238335
1074	1074	644.350268167398	519.943714146241	340.783624646018	130.706317678351
1075	1075	685.401783614775	519.022794438173	343.014265028029	115.4117127696
1076	1076	672.438535002182	524.322302134384	338.838106834015	144.800320480537
1077	1077	666.633852499767	524.565880118348	341.030937485703	127.637120343272
1078	1078	646.423991268644	519.530819877285	339.414830706444	125.161824874511
1079	1079	693.394267425734	517.675840703815	346.677773569735	174.865912548663
1080	1080	704.212139128478	518.156281122368	342.885171765862	124.338994260299
1081	1081	672.641551768189	527.100302474992	339.055350633197	137.203280042821
1082	1082	688.112651493721	524.056323316351	346.017734936168	150.958351783631
1083	1083	685.516667694087	522.870887516106	344.898620525475	135.924150811452
1084	1084	692.731495035665	522.776797763801	349.202340348958	116.798611086556
1085	1085	688.999954136966	520.899981659314	343.016192303179	115.979771351899
1086	1086	671.271679304727	524.57609844713	349.135969907838	134.625401885966
1087	1087	667.468176837374	523.767109688698	344.840793076592	137.579097060461
1088	1088	671.597281666027	518.058821210134	344.776868223235	133.336201719634
1089	1089	676.402702293854	519.467915135039	341.886573532016	130.579681238004
1090	1090	699.474035946775	517.737310504427	343.794971903369	142.268011388881
1091	1091	666.665379740803	524.044785367633	346.280196493683	136.290442760554
1092	1092	646.966201846882	524.740030498647	346.707456110361	133.291107750548
1093	1093	687.432818488828	522.440141941568	345.990513755419	121.979537486681
1094	1094	655.599551603952	525.030938199681	346.419347042539	145.750889438092
1095	1095	654.271912165226	520.922459656928	346.305587198847	109.471827061631
1096	1096	659.14776818489	524.215463607654	342.172310841528	146.766982980663
1097	1097	673.886497728668	522.217917204048	350.352183988277	157.901892577106
1098	1098	644.301042108634	520.082265481479	341.975338774026	140.510310280592
1099	1099	678.091180752004	522.293065506987	343.230617672481	174.405483597815
1100	1100	657.216333740961	518.788371321149	342.265982128247	139.526397723052
1101	1101	717.040257947507	525.80901154208	340.69354699967	122.394217913837
1102	1102	708.854434298328	522.32071577856	344.272288980512	139.506341438032
1103	1103	672.174421475885	523.223591695385	338.642657247366	107.574496517477
1104	1104	702.025564226619	517.7075620636	345.30832337621	123.629353087001
1105	1105	655.816285362189	522.398793225459	340.709307168264	146.093380004146
1106	1106	690.804215640905	524.561608006145	349.791133530923	108.442046750282
1107	1107	663.115808181322	521.7623065094	343.493425746309	147.207681534112
1108	1108	645.280149751786	524.898429170156	345.439448844598	110.58463570833
1109	1109	645.300102382187	525.799695141323	343.613342136341	108.242388046564
1110	1110	672.337618905845	517.780008904399	348.197213348558	129.693560979126
1111	1111	670.621641600581	520.162181013348	342.816435995881	133.188759477939
1112	1112	656.27139500334	525.451000760508	339.394382371636	106.163782573329
1113	1113	683.018296400633	521.214333041061	345.672879510457	135.697610894164
1114	1114	655.65227499261	517.669668119083	340.846055045945	117.468717285689
1115	1115	679.589270914713	521.001706881293	347.204131518542	156.254145480595
1116	1116	707.9113177809	526.2610796103	344.130675168626	127.262168037494
1117	1117	697.307057282681	522.132142110959	347.700601061527	113.475543058516
1118	1118	674.862585383729	526.467855667027	344.124613342976	139.541967150274
1119	1119	659.316940126018	521.90244730176	348.625872819005	173.096734222764
1120	1120	674.273484182934	521.689569271477	341.427502026686	106.141520612773
1121	1121	637.420791844162	518.289830835385	342.228796353343	97.5187029765924
1122	1122	693.620167502498	521.200892920728	341.981454068881	118.053438625286
1123	1123	649.224782125552	521.604566804378	346.730652255467	146.238113754832
1124	1124	669.350317635113	523.991705193201	338.627100660387	131.037467860666
1125	1125	697.993490372837	520.089848912372	341.106919703641	137.42470091473
1126	1126	670.616085531021	524.508778641123	341.68209023143	117.783445777147
1127	1127	681.70295728289	521.070583298783	347.371875372539	104.307638262957
1128	1128	673.027795427103	524.464925011472	346.065248913918	134.00382075847
1129	1129	689.303202140406	515.860744543386	344.365896081365	131.734375639754
1130	1130	650.752163834236	525.641993619152	348.025464002899	111.825790530978
1131	1131	690.298894761454	525.024406777124	343.83684804981	143.077470157616
1132	1132	645.145349384744	523.23064325747	351.461239046401	112.426198291386
1133	1133	689.04536325937	524.951840839082	346.370117283732	134.878193184844
1134	1134	694.43098840079	522.91989216757	346.317630145871	118.517810467351
1135	1135	683.285940205874	526.443513453222	348.950111000242	122.576590128508
1136	1136	658.049803658125	521.843119836352	342.250802231832	159.913884848111
1137	1137	693.561284908429	526.50824148843	347.280034468652	133.8833611174
1138	1138	658.659189028353	522.199874866515	340.957828922237	118.310883399443
1139	1139	651.848351001112	524.714030668305	348.528702062432	117.046689210739
1140	1140	675.798341888534	525.634761684205	340.086462563298	148.898764451435
1141	1141	659.837658777674	519.493644657713	345.829037862718	117.290020643905
1142	1142	684.327778073548	518.064756963622	342.395641935737	120.612854358995
1143	1143	694.700172939576	522.716603909755	348.512236260276	136.763329248753
1144	1144	648.312099584885	525.489836123992	341.102288336516	120.909431194871
1145	1145	671.312637601355	526.496947559399	341.705186524468	127.507895988896
1146	1146	678.835775922262	522.430851441783	349.083233794462	156.149374601536
1147	1147	676.420787112281	519.11315223839	338.559588838719	148.474502023187
1148	1148	655.825591231891	524.01157942803	347.554818252705	123.845395055122
1149	1149	684.199483582913	524.953092944169	340.424458807137	140.824555905363
1150	1150	696.504626983389	516.97499739401	336.490447754148	113.253044743135
1151	1151	679.32159268185	521.747914214555	342.083548364831	142.517747340952
1152	1152	640.092077849593	522.801594080083	338.269792079216	144.930535726794
1153	1153	648.375139662251	527.695033282506	349.092918688568	148.864663214864
1154	1154	649.112441939198	522.750982806088	350.228740507476	139.49033582077
1155	1155	679.526317127266	524.603587128231	348.80285226339	159.04121990805
1156	1156	680.572068909965	521.241330385406	349.349126753232	112.832868189987
1157	1157	695.944394066098	525.253822391692	347.483654875061	102.748737589459
1158	1158	656.182273346285	522.238638667849	343.67840826933	150.467438126494
1159	1159	667.408874091979	522.170349570368	342.845715138308	156.178399998316
1160	1160	656.664011824766	522.685693028614	343.57924903139	134.399254296203
1161	1161	682.891886725119	523.408622143407	346.713006965886	128.341915024622
1162	1162	671.738616367086	526.395426242946	345.818948823367	98.0663673915455
1163	1163	653.413633899643	527.433740761701	338.199792069849	131.259306482123
1164	1164	686.02780587556	521.180452302954	347.250831895523	101.832101087108
1165	1165	665.575202708151	523.67367581362	348.4870179772	106.53590361197
1166	1166	704.828054262498	527.503187250445	344.803277806095	120.694613225841
1167	1167	739.183719929106	522.269181981078	341.648324201522	149.903308649623
1168	1168	674.037881994698	523.505904420479	344.574090160212	127.703166690692
1169	1169	670.667208100327	525.256673873523	342.605126472875	127.945181713875
1170	1170	677.430131523085	522.571832396655	339.772968600588	116.630470865931
1171	1171	647.434641984463	522.186866268917	342.571279176412	117.083694701135
1172	1172	690.547525381621	518.749492046499	340.358279969103	146.790775216818
1173	1173	666.461800729255	524.731716533486	344.943912253626	123.880804791132
1174	1174	646.678198308133	524.5376676974	346.830324170306	100.006059103712
1175	1175	655.031283209913	527.916788274004	338.39187234111	125.78859274726
1176	1176	661.170104430582	521.418951422395	346.343881736699	159.658232612218
1177	1177	694.934137052852	520.734834352077	342.98476247876	148.260185208462
1178	1178	675.512080748547	526.061999093145	343.720477754139	121.519439963354
1179	1179	671.408716368249	517.812210039844	341.331460519867	123.383917962991
1180	1180	671.376327509041	525.266860001596	346.363914689533	127.300307559675
1181	1181	695.21039656537	516.966004321676	343.934096048852	169.383718570041
1182	1182	671.369193464911	519.057203692634	343.954810158032	128.936166622381
1183	1183	662.821105475584	520.730752987338	348.683585848768	133.052912667168
1184	1184	640.562266617108	519.943178667152	343.890608054973	122.686426448153
1185	1185	678.076867822733	525.515093165186	347.918349574689	142.67630212471
1186	1186	676.933787596786	525.747326820568	342.809935986646	141.658720482841
1187	1187	625.057277249793	519.999189441385	345.902903149786	144.465052317709
1188	1188	677.813157089045	522.734123059103	342.222970294743	109.331180220622
1189	1189	674.138997258176	524.068305779088	346.206145822006	115.365502127986
1190	1190	685.918873753517	519.925322792687	348.652651655438	117.781166728319
1191	1191	691.364061968934	522.323511172198	342.127759080643	96.0617164893363
1192	1192	640.131444171315	519.584632690776	345.71861578412	134.798374384956
1193	1193	663.022664974386	526.815613724636	345.015755558815	129.840568039124
1194	1194	656.949112052804	525.666734988522	344.149666866261	136.874880699105
1195	1195	666.185035163556	522.746233013567	343.849692330563	148.297032096612
1196	1196	664.763839184249	524.640219537446	347.375108947071	122.261969353982
1197	1197	665.412161386773	524.891687641723	339.181514758299	156.859089829054
1198	1198	699.858750553655	526.64683513455	340.058415424942	124.6296073692
1199	1199	662.17452865253	525.350762397112	341.248266162691	145.627700872312
1200	1200	663.58836787126	527.269522552771	347.355671548801	116.379887351475
1201	1201	657.422250449731	527.194687846153	345.200939055686	117.120937958099
1202	1202	660.874287928683	526.556161771423	342.275772024408	145.411722787777
1203	1203	688.545591739914	526.385737611794	343.686116505911	117.094753768843
1204	1204	654.482094456928	523.054951780582	343.736818789239	133.132603880697
1205	1205	695.196859896526	519.183359963404	340.77107936663	157.652477663423
1206	1206	684.452883983802	525.385391320664	345.939874723977	127.270641786005
1207	1207	668.365243018834	522.176633465937	343.455575513815	127.609766459704
1208	1208	681.919298645424	523.966276631136	341.606006729477	122.384833169806
1209	1209	669.958829554466	524.034426958766	339.87521822393	81.2211597198911
1210	1210	691.75594747563	522.554994139079	342.510275708136	149.074666662723
1211	1211	672.128937724781	524.330966901602	343.499773666607	114.887407720198
1212	1212	680.550195348419	519.631613884246	345.054096709304	161.742668528203
1213	1213	668.869143708031	522.722628376969	340.318587893107	143.4541741822
1214	1214	665.211438109811	522.985208101537	342.455145928998	111.023852312783
1215	1215	697.416701987442	525.723726535298	340.478480538794	131.178267691838
1216	1216	658.420045938375	525.193900890672	353.119026916545	146.603749667253
1217	1217	652.077206005309	527.97866504284	345.169220678072	141.077121853183
1218	1218	675.047502243189	524.110125086313	345.543340749928	140.883508265376
1219	1219	667.243533656905	521.985712208374	343.091336979096	116.119906964147
1220	1220	689.987233813321	516.21106218456	344.835998137174	102.691266759428
1221	1221	670.822629368074	516.803512538369	348.879887371552	134.032437316244
1222	1222	665.428009688634	519.347254859556	343.107777192833	111.443590631218
1223	1223	671.492648114603	520.538800340852	344.978382926212	129.546730879023
1224	1224	660.647224372173	523.663236888886	343.449368215107	131.490317871514
1225	1225	678.91885924661	527.505875322918	348.03205237318	139.729990531284
1226	1226	711.343814555314	526.69536758321	344.342269036196	117.410370879682
1227	1227	646.017026414311	520.429177643721	344.023300169572	168.511025216207
1228	1228	686.371385615945	527.974969519711	346.869569614976	118.452346159329
1229	1229	670.286484492522	524.992379992244	348.062771672643	120.500881161516
1230	1230	664.567163410677	522.709886635937	343.380749541488	123.924031474288
1231	1231	675.585737940117	523.483946572895	345.893604073537	132.207761957092
1232	1232	684.221966292095	522.533322915393	347.743395027686	135.955372729552
1233	1233	678.733963118704	523.86137723717	340.688835331104	119.616105612706
1234	1234	668.992075098398	520.94328519054	339.935689863906	137.913217626293
1235	1235	678.6421204996	522.324643673752	344.643855263911	142.81767394882
1236	1236	669.813082639067	519.882122502983	342.437696299653	122.053005392676
1237	1237	673.158322854166	522.179994896623	340.964429775009	117.995147400586
1238	1238	651.068850848211	523.037572472546	354.792081159949	95.8263978001383
1239	1239	682.18752160611	524.064823638288	340.794440994759	109.911195825117
1240	1240	676.245555197536	518.902735951669	347.144911857844	126.516879008357
1241	1241	675.71562380977	520.733725959573	345.290135963997	121.496484184342
1242	1242	665.884676842578	518.094208711812	339.576150536477	96.3213790456485
1243	1243	669.860522067964	525.825108180476	337.941795663225	121.821741335326
1244	1244	667.709634833803	524.180284966977	342.362302583026	137.040955251488
1245	1245	689.6235820203	521.749460100255	341.697160917792	107.311697487688
1246	1246	669.451873509371	520.108706456998	343.152346653527	125.459499233017
1247	1247	657.177492168335	526.074415811048	342.862901337848	130.115708719831
1248	1248	676.648490917336	522.101345653086	345.932148602756	126.651332336223
1249	1249	666.700437563215	530.17739646651	342.387508556889	139.619112623006
1250	1250	707.351588226108	523.859368773312	345.627974472493	147.649251985972
1251	1251	659.124983004992	524.186079037772	347.592672983205	113.626707407137
1252	1252	651.290861018268	523.505242222987	339.22580410598	153.933449301942
1253	1253	658.216523677972	523.554270172872	341.798066276615	119.417484051937
1254	1254	687.032147355864	520.177652670301	337.067144926691	102.470571820746
1255	1255	677.161944568436	524.081201034203	343.424195652738	137.736314749832
1256	1256	677.812314449558	521.396683836754	342.920253156617	137.976459070896
1257	1257	668.382439255309	521.595628833377	341.69801717543	95.1851906946388
1258	1258	670.07546255168	523.06344452115	344.081426846104	173.551118432975
1259	1259	668.12692619462	519.071929949715	347.152520224081	153.993146287848
1260	1260	655.522027040208	525.07258985302	345.879465602339	125.838335285449
1261	1261	651.451476494564	519.843546442775	349.323827356367	131.343121835189
1262	1262	695.650416446135	518.762737137513	344.17651721388	123.667464001734
1263	1263	677.493271107995	525.459701914832	338.481505002129	143.044933315098
1264	1264	634.406457906289	527.941101479283	347.384378482916	141.691518790459
1265	1265	686.690304925128	522.617917431475	348.461338726911	135.628539459439
1266	1266	691.301401345126	524.366731644045	337.591725317231	150.478262801286
1267	1267	634.872409959872	525.104153932051	345.87390479166	120.669422461104
1268	1268	673.733080251098	522.17971871473	343.524980854989	137.698188768438
1269	1269	698.919737016382	524.941557189046	340.907556694795	148.289992423897
1270	1270	663.179593842166	527.267659728278	342.206752279261	147.954488866865
1271	1271	687.773370154351	522.590318920837	341.610873053352	107.958452193351
1272	1272	672.781726246399	522.321455252431	342.764166507238	120.692253954819
1273	1273	689.715649240459	523.478559953321	340.091908709507	128.14894312871
1274	1274	688.892440627386	521.023379381063	345.117489779868	114.799283514944
1275	1275	681.110556520763	526.460806428106	344.976459116876	138.440402923841
1276	1276	686.210628106991	521.472552699763	342.881754171178	135.007121040079
1277	1277	676.808645445681	519.796486858593	339.608228631453	120.772241299595
1278	1278	665.171742724974	523.177826163652	344.466768110377	150.316659026478
1279	1279	635.308924859648	521.566761862278	343.298508375744	139.246317710206
1280	1280	698.727621271195	518.194707390967	340.766388423791	140.232908200346
1281	1281	677.055732100968	520.352650306092	343.667780548462	124.528751770615
1282	1282	680.375539888147	515.768824292162	344.775402148003	147.738095186766
1283	1283	686.785253492033	517.405518522555	346.191181578147	132.010005521228
1284	1284	667.998837195091	529.970418002632	342.201135239173	143.174291904837
1285	1285	684.404974090819	525.997765905414	341.487839694833	116.446711696641
1286	1286	676.801493681478	525.681698107847	338.996395148236	109.178776610416
1287	1287	646.68662419058	524.065037443441	339.829590140914	88.006873960405
1288	1288	665.596010256759	526.419498672542	341.022522665082	122.184254623238
1289	1289	650.217793788317	522.255174994817	345.884880240228	107.688390182037
1290	1290	673.53836105618	524.469891136084	344.901360143927	128.979405638557
1291	1291	655.356830426667	519.393479009143	342.428678508863	114.025785477602
1292	1292	689.809751794772	521.431989905666	347.975997661956	151.573272570296
1293	1293	678.146416050943	525.727020180669	341.402305976355	110.97435792647
1294	1294	695.251862805828	523.984053480738	348.278248994205	142.699010483509
1295	1295	703.060826747121	520.923338355791	341.53742638696	122.990702551641
1296	1296	651.444218419646	521.494379693036	344.070553405034	121.204494594952
1297	1297	666.121604289758	523.902321601068	341.198943825616	113.213840077181
1298	1298	657.021167029217	519.2519558534	344.574944766467	116.047904367639
1299	1299	699.811369574705	528.452281561119	346.69854735769	144.099722855702
1300	1300	705.717569622604	522.980267591966	343.805319992134	146.634317109352
1301	1301	701.543928469628	521.913801668176	347.941363887679	136.28825791844
1302	1302	652.555056534411	522.388732457569	344.732297451591	100.545755220629
1303	1303	689.230702661026	522.744218075373	345.795878323619	133.096593233629
1304	1304	677.232837870145	520.33441615928	346.026678006844	121.905026512988
1305	1305	682.065132274907	522.274604752978	342.288355454658	153.034696958159
1306	1306	676.595718057552	522.70413415157	341.101189160412	141.056916963876
1307	1307	643.94289607998	521.996630093051	352.241857656945	123.297106109133
1308	1308	677.679428027286	521.957980295758	343.715672536366	120.297666473244
1309	1309	662.943398204358	523.711282703512	339.30480173294	117.985389696175
1310	1310	680.212643904272	521.646381266421	347.309882635928	128.439550441922
1311	1311	690.781387005441	515.350249451163	347.983599113879	126.151643388752
1312	1312	694.125299902865	525.155287079326	341.350634878441	142.191565447372
1313	1313	661.150875127122	519.266421090628	346.495337308754	95.8508505298675
1314	1314	683.291614601949	520.696298598762	342.749825851755	121.520659327857
1315	1315	669.34730660339	523.740133635058	346.265280901695	118.010449903006
1316	1316	663.595919928522	525.209456735199	344.154016651874	150.206602074886
1317	1317	662.872287361789	527.765289004102	338.736412624308	150.382231809372
1318	1318	664.942119659859	524.617291163804	344.349934656081	152.247825843594
1319	1319	649.451832129964	521.372768750713	342.62391646569	121.666871255127
1320	1320	664.203484196487	522.223533579749	343.182301679412	144.396756625679
1321	1321	636.41754372856	524.252205389493	344.530652538848	139.758115260561
1322	1322	676.081478658567	519.028370806009	338.096963760173	111.13253318294
1323	1323	650.395939835434	521.070447818684	344.152607616676	148.105123276821
1324	1324	669.416191751953	523.67875771826	344.41550411644	122.538385009467
1325	1325	682.832129052758	524.639108041886	346.433057019151	111.846495055064
1326	1326	663.523339851307	522.30572687346	339.220570191058	153.591241587922
1327	1327	632.785205071832	523.557835355277	346.025388608256	141.906541574547
1328	1328	673.897967412658	524.740947803696	343.867826361	116.804029491169
1329	1329	661.600146779299	518.925205563411	350.154470473032	124.149276991219
1330	1330	656.164934049105	519.023193815994	344.784698946295	121.082405230689
1331	1331	652.978623156939	527.018629567295	345.496334948179	128.422689753276
1332	1332	664.732328118966	523.73913173593	343.191780358035	135.260648945126
1333	1333	644.928525974067	518.9531021438	344.471882956792	140.567500319083
1334	1334	679.31562966905	522.578730348595	340.337703206064	162.383463010789
1335	1335	678.735066625023	524.150070466159	344.303956780943	116.687884081565
1336	1336	702.443483089772	521.337832575578	342.29732553015	135.911121011174
1337	1337	667.395805334559	520.427227202148	349.860369984566	143.165679902837
1338	1338	673.963878468574	522.849675491905	346.280496302725	120.214508255676
1339	1339	671.727637576369	523.480845313527	346.349184525935	111.884430073853
1340	1340	656.216779114494	520.344495228622	344.75235083817	117.474086649616
1341	1341	645.625821373364	525.024205010265	345.478313436459	122.268916391379
1342	1342	660.185552541772	521.00781122465	340.656448862041	120.654377514268
1343	1343	685.213956903113	526.078786260861	344.14048775188	129.855743886244
1344	1344	659.79525982855	520.733107563816	343.154603352478	149.954275530188
1345	1345	654.376168300212	519.746894046042	343.656362936878	115.064380186747
1346	1346	704.043908630109	520.154961228889	343.315625538026	113.642200969432
1347	1347	664.416749940484	527.001709249529	339.721616808633	134.780580442515
1348	1348	681.162947537851	526.209363011886	346.304364650232	123.98490045278
1349	1349	645.113837446284	523.180047938087	337.11597885917	83.2049396638836
1350	1350	665.801831088852	524.255117522235	344.733430935316	124.701351607365
1351	1351	698.587429072757	532.861056527388	345.885293794869	101.003222250994
1352	1352	650.83728302108	523.31659516468	342.949209627152	126.875222414508
1353	1353	669.233829036275	526.953085993861	341.924726890404	164.699251709106
1354	1354	655.318832085645	521.997159400376	340.868993595186	133.041136328695
1355	1355	673.298445858427	526.899695095598	340.571050279335	121.087413360725
1356	1356	652.414034679295	522.318699308216	341.249804880876	131.723864191278
1357	1357	677.520785657215	521.649770045902	344.341303487094	146.27193892876
1358	1358	620.955705634832	523.490627142253	344.270999396671	119.007964200456
1359	1359	668.193867357375	527.353847752289	342.594673975229	103.684268307309
1360	1360	672.262961317494	524.279084294759	348.23542793505	121.708910137117
1361	1361	654.922598373013	525.229459744073	343.864176514511	123.280016159358
1362	1362	660.229984850318	522.995890539856	340.980811543958	119.067540875483
1363	1363	700.093055783163	524.133837593868	348.048984337146	108.681077906561
1364	1364	685.432967089053	524.47903822605	341.698668235786	120.258252610376
1365	1365	656.449175135906	523.51304750339	339.591537223649	81.2952130621851
1366	1366	702.952806039031	524.858794575083	345.531574776387	134.414840530231
1367	1367	681.386199983034	524.127244557037	351.167229650451	104.814419195792
1368	1368	670.035721603484	521.806681445626	349.059112328574	120.79932922306
1369	1369	659.006653360994	524.576034816923	347.341730707631	130.497670683425
1370	1370	691.865570801755	528.468959047133	343.754604464292	108.906415185672
1371	1371	679.533569454806	523.697440251919	338.426713343621	114.46589136733
1372	1372	687.030536259304	521.036390172891	342.207774938793	154.541722938984
1373	1373	668.702315227158	521.065624209894	337.462109860682	125.607010729314
1374	1374	689.114491788208	525.749858184247	346.869261596068	136.51100001381
1375	1375	695.066395048538	520.210031635874	341.90565059643	112.07529836399
1376	1376	671.288045701933	518.018625720629	343.380214379622	103.012093585096
1377	1377	651.361671868883	527.566639787712	344.927423110702	166.541745231574
1378	1378	658.531421572903	524.466682958891	347.934134930789	116.112241307658
1379	1379	696.952821137136	525.427689898095	341.539975892781	138.366550549785
1380	1380	658.541061403586	516.594050235616	343.882775345337	137.220480932369
1381	1381	653.45981998192	521.422975497609	339.9325455261	122.439634138399
1382	1382	665.72667777579	521.248988737062	343.807117784561	127.68263922763
1383	1383	680.210780953569	520.623044246644	346.854799830269	122.820027914041
1384	1384	657.697304125403	527.996602777274	345.310627000492	144.622832455292
1385	1385	688.267919937925	519.547287457041	345.251747779878	123.714037222716
1386	1386	692.376351026609	523.008186110614	345.399411946156	119.565545461172
1387	1387	669.758294762437	522.021427996175	346.520418963878	138.050873805653
1388	1388	695.230003228884	522.550803197786	344.721046788295	129.413617269081
1389	1389	666.376540928109	525.87505155512	352.247826686948	106.44761242417
1390	1390	680.936150386966	528.621373518047	343.348868032108	135.08169652254
1391	1391	684.549945694409	521.342276196211	337.661150884727	145.090709212333
1392	1392	690.485812624193	519.750982575148	339.233352246923	152.450593753143
1393	1393	647.634400167677	518.740674766405	348.066090658008	116.607201689269
1394	1394	687.76587315275	524.388931212624	344.043344317337	118.183673527261
1395	1395	651.235713992879	525.180820816413	346.858942263284	115.119097637826
1396	1396	672.63468052186	524.85598339543	340.902019539412	97.5192025499571
1397	1397	648.63451884895	518.646274368515	345.518410730411	97.8688626156467
1398	1398	680.211570292223	517.031774340886	347.026512851047	99.6998355711611
1399	1399	687.251835966423	521.52366727672	343.410441972008	123.418701939196
1400	1400	671.386785808926	525.097718690094	345.504401459981	143.57781760968
1401	1401	697.852894308473	521.076715646434	346.692111787369	165.058190495298
1402	1402	692.4945909665	518.980013208472	347.401330575892	112.668300976856
1403	1403	689.311203442729	531.107274261009	345.556259954064	99.003364691681
1404	1404	690.810053215196	521.698900561513	341.943716539162	119.089670784797
1405	1405	657.485826229921	526.869072687233	339.416485917367	156.742290413772
1406	1406	705.866731061962	524.699574330671	344.941377023614	135.865596528525
1407	1407	687.981651017852	522.623973938575	342.496412068573	138.751610177673
1408	1408	672.733540252692	527.485783227903	345.552646854415	125.64216402609
1409	1409	704.238141368376	532.349857810511	347.492267541585	125.019550086147
1410	1410	704.864388601899	518.669432131872	346.255944071667	132.64925771419
1411	1411	655.280466825339	528.171355741579	345.957709993718	120.287474171634
1412	1412	644.83283353199	526.176620426632	341.876401092959	139.844574467414
1413	1413	715.553631899687	521.52960190229	342.862854552853	116.537376465694
1414	1414	694.064082129556	522.438961152288	345.400812154964	135.013468877826
1415	1415	654.258824987029	522.80779991319	345.110986141071	134.792096478669
1416	1416	657.113265068959	521.117478852573	344.979977862717	141.392869570815
1417	1417	657.296062158367	518.15526244934	346.735033515892	120.372364116649
1418	1418	674.520875885084	525.71334333009	342.575285541057	136.224538682224
1419	1419	693.24766189718	526.73859921628	346.423706572558	132.986199081484
1420	1420	668.879053067565	525.543279637933	351.135546578253	114.546324570883
1421	1421	694.59803737996	527.306142804414	348.587389834897	138.739233141549
1422	1422	685.18534241366	526.32383296746	338.339885655619	107.800701436391
1423	1423	667.352501504774	530.156502023186	345.513594887103	123.436056586545
1424	1424	679.739156018114	518.779116959843	347.097169166446	142.943572744834
1425	1425	651.169531668007	522.545845461004	344.257539688842	137.144713857196
1426	1426	647.190178896307	522.189723141895	342.244898988005	116.271560239898
1427	1427	689.306017169148	525.271452926484	339.61459367099	140.478093974502
1428	1428	700.531099122022	525.667950815202	346.039203136691	151.198395460138
1429	1429	670.391541127455	519.526087423238	346.145290754688	157.383607446966
1430	1430	684.798841390024	523.956194595534	345.765765701111	143.673465183538
1431	1431	679.270559831159	523.01662736524	340.446983755082	146.358650510549
1432	1432	704.744287099717	524.07503068596	347.536779037419	118.205619253565
1433	1433	648.673169774143	521.814370452557	337.186951379645	114.000046909855
1434	1434	676.46985659978	519.466740641951	344.759294493611	114.681415671221
1435	1435	686.599104777539	523.658631025276	338.131870132366	123.582023267495
1436	1436	678.314977500042	523.838809739625	346.720026561013	136.872887577235
1437	1437	674.010636822053	523.414918533564	343.361021601913	131.762498097202
1438	1438	693.934461148866	525.284304204058	345.019272618409	130.790208039685
1439	1439	656.737704469743	524.142804810967	341.684015785444	145.532881856146
1440	1440	659.239406377574	517.321755943338	344.332679676188	128.15995666862
1441	1441	682.903957937217	520.25557195026	343.704162367555	125.19180947787
1442	1442	653.358080991383	523.828069234004	341.46799319678	139.291897732212
1443	1443	706.552843953911	524.729680638941	343.793447488746	137.331404144018
1444	1444	662.025157246592	523.480801054718	343.231167204423	128.270293398057
1445	1445	660.478696805154	517.182567638473	344.238478168314	149.787099383092
1446	1446	662.15545244691	523.393319171271	346.976603752863	164.436004012948
1447	1447	680.507133925963	525.259793233096	345.937141388958	158.910478691071
1448	1448	693.222152093033	524.043423975149	342.018858660878	122.213665967673
1449	1449	671.049334498594	521.401051193552	345.279520523969	146.767380940066
1450	1450	675.07122458963	520.749126959632	340.120509063554	143.351952801742
1451	1451	677.951445671579	523.986516707635	344.361652584229	147.630070279274
1452	1452	713.858231666682	523.560207239373	344.647941544028	131.201883315909
1453	1453	688.359127557336	525.243299849357	342.000306812181	132.316701339989
1454	1454	665.932919512421	522.202994475852	347.590639180734	118.76781227844
1455	1455	672.222644240522	522.627336499893	348.259511421045	114.767741683501
1456	1456	688.786887528982	524.26055534688	347.715779458608	102.115140899131
1457	1457	664.345151408501	528.009923370921	344.710142539102	87.4600300293129
1458	1458	679.91516300157	519.253181539967	350.532992130859	133.555636682825
1459	1459	675.675249624671	521.717657867807	343.73686753247	117.88972444944
1460	1460	656.500818503868	522.87012047113	341.928359090515	131.792902840786
1461	1461	672.051775962771	522.816500909966	346.190585316108	138.394179257834
1462	1462	687.052316679164	517.051376987765	346.687208482074	109.412328674881
1463	1463	639.383983406862	519.689584203658	345.466684950894	116.564270281095
1464	1464	646.839396135069	525.05376257185	337.771740919416	125.323511792284
1465	1465	672.357546452503	519.035092036132	344.029850461742	174.528653905383
1466	1466	647.296885273585	523.631634723849	345.344342487547	116.037282752829
1467	1467	671.676110100579	526.056947026623	342.727035148912	112.782336392945
1468	1468	649.713514842688	526.195404744498	345.595905823831	135.757613650086
1469	1469	647.213937079091	523.712136484653	347.248190429814	136.196633084799
1470	1470	699.336584488804	524.277988724218	346.371335071756	121.809231652023
1471	1471	655.905246873935	529.315140203139	347.327531301815	131.910243875304
1472	1472	681.846007875556	521.270945593548	344.797592825124	165.715150823008
1473	1473	665.654396783644	517.788358595438	348.106662792009	126.16380742172
1474	1474	669.493464559134	522.954574291017	347.63904083992	137.688568653832
1475	1475	678.980225883023	519.903257125742	343.077293051101	156.344028308687
1476	1476	652.169719138064	519.922714084783	346.895656194999	124.595240677564
1477	1477	662.659067451359	528.053954381162	348.177253584905	133.72541047922
1478	1478	672.542376807185	521.554120237595	343.070763899012	129.113238504269
1479	1479	670.510526488781	525.255922102571	344.277322304433	143.547497378465
1480	1480	643.37451843392	516.811376336963	343.833608627829	132.684262081741
1481	1481	675.494245662552	520.941881393559	351.266661258265	112.043305727549
1482	1482	666.422543300644	522.88131394216	342.902650583819	123.503540706543
1483	1483	700.289192348939	525.676905346581	347.626379332882	106.395281149054
1484	1484	679.023056408788	528.569460861848	344.020244582729	127.446879730657
1485	1485	693.21660400116	522.816034679829	342.165069112241	126.481454185021
1486	1486	660.410328047451	523.48617865032	345.85983916268	111.445769740539
1487	1487	672.52349042197	520.192427921891	344.198149455077	121.649482749687
1488	1488	678.99908666664	528.952753963958	347.323622558137	129.023962516862
1489	1489	685.479923565938	523.536246380524	342.911550116462	135.957312152702
1490	1490	654.053269860742	529.931323932975	340.497007685849	122.943690241912
1491	1491	664.749321055346	528.778131747608	344.924091647264	146.712924240409
1492	1492	642.392989311695	524.175132591898	344.527596331329	137.334336613772
1493	1493	662.473916568308	520.090035969176	348.195105252758	136.717700044391
1494	1494	681.348751922602	524.264562463856	338.566278805013	135.623721084837
1495	1495	689.285045825808	517.650999326098	344.90667944552	110.575874946064
1496	1496	671.885516855119	522.856651071769	339.249507095022	118.819491090896
1497	1497	703.671211838518	521.460095506649	345.59655342978	132.53274210229
1498	1498	670.904380638955	526.538947786645	343.073589281079	145.604505851273
1499	1499	646.274705058063	528.93535137327	337.701905282427	121.746532025237
1500	1500	661.870258507383	526.754962847697	345.167517469919	146.389124748272
1501	1501	674.598025312188	526.673112062055	342.814125943461	127.093053428777
1502	1502	665.843790105155	526.187833441015	337.845693800775	159.488361003595
1503	1503	692.053067101103	522.816353544721	342.716153753051	125.174947237301
1504	1504	681.517514488131	522.972476017881	345.373085700538	130.008296803741
1505	1505	687.014219673364	524.141290455726	342.31396034259	105.375013788313
1506	1506	690.400316866504	525.820953139798	340.378664991956	129.798865176037
1507	1507	678.170713988009	522.532520591326	351.252818484451	124.115175266035
1508	1508	655.723878179941	523.791752934068	342.131710898113	140.018795072176
1509	1509	656.08378184968	523.817784053143	348.906420566886	130.023137579181
1510	1510	662.05924149238	521.060321774053	345.36524061905	141.262826980474
1511	1511	671.020958927792	531.668436310205	338.010458458813	126.031097014563
1512	1512	670.76114620697	522.080925187128	337.555102643374	108.898165937009
1513	1513	665.677223881873	522.840527710316	342.131592205612	142.000652584866
1514	1514	680.719455074096	523.711276236015	350.446340238517	137.586591504751
1515	1515	648.071216707981	524.270486176183	340.695766229638	120.687301124725
1516	1516	669.623498466492	523.581290567541	348.756336909454	129.17734346568
1517	1517	697.547619631893	523.158859771198	339.923354304	118.531188343204
1518	1518	688.655638614813	518.630210127202	343.828331741693	145.468500966938
1519	1519	668.453411063599	521.499518992884	341.362116033527	130.038002199255
1520	1520	670.236032327348	523.841170384266	346.532607589439	148.28425869802
1521	1521	680.277291057972	523.4870515038	339.150192335112	160.214976842961
1522	1522	687.035780900584	523.261754228564	344.90322976807	150.425276468411
1523	1523	663.64713631402	527.943918794298	340.039811370944	133.41301710086
1524	1524	681.455417538126	524.259585149036	343.176426239353	102.70751410851
1525	1525	657.300106130882	524.714658956992	340.019905702874	102.676338205386
1526	1526	665.389894990636	517.290097592457	342.939194944897	153.874280038611
1527	1527	668.181992140262	521.15680374442	348.882825139593	120.026198510262
1528	1528	658.545508834059	524.946424608114	343.940796550124	141.301490807717
1529	1529	687.410974461018	528.308665676529	338.426057474775	99.7903388930896
1530	1530	673.620522165165	522.119262606345	337.874142560434	117.518570579548
1531	1531	649.575353476142	520.559954468746	342.965922548051	143.234199196216
1532	1532	660.010255416482	526.422453070295	345.9205649905	126.70200745409
1533	1533	657.18783066066	526.502931336363	342.70998290519	141.483502204794
1534	1534	660.87309709629	522.085071902741	341.790075892682	147.770916525449
1535	1535	660.238661614218	521.850351195013	344.765388784066	148.571288906152
1536	1536	647.342842717806	522.04454688528	340.694274457797	145.730780555296
1537	1537	672.044089841243	523.720125217235	341.810496813519	143.974330509937
1538	1538	656.207398704225	526.011407617843	348.582270734291	135.533766088263
1539	1539	643.580031258107	516.805275200798	342.806690434501	156.911545556569
1540	1540	663.097025000612	526.894548322439	338.357245096292	106.119712184349
1541	1541	662.142990382676	521.474232082491	342.992083510428	128.407628792941
1542	1542	697.514522690804	521.779178510194	340.21176244506	131.029520657005
1543	1543	671.167991066487	522.12654177844	349.327090883854	149.284790829761
1544	1544	670.345428585761	525.086430344498	343.051693723306	123.681145444016
1545	1545	649.990012023878	520.890500427494	342.88243911105	106.568668093153
1546	1546	690.274132838763	524.56309013053	344.575580982851	143.30043286873
1547	1547	671.710038733393	524.837930324928	346.620903444565	124.482336009771
1548	1548	673.280938465832	525.893699832856	340.926286709612	124.678730415655
1549	1549	654.568995577436	521.248305550866	341.398403978644	116.545624735888
1550	1550	667.645447977231	523.569729436807	346.728499640168	157.792400655486
1551	1551	668.467965940756	523.839864133345	346.662820861401	113.219397044247
1552	1552	680.572211124018	516.612321356354	345.249533364781	108.264572678205
1553	1553	669.464659443391	521.650582083566	348.051790385185	138.384855602122
1554	1554	682.836691004353	527.575244051009	344.386846202894	110.723889070132
1555	1555	647.695463739574	528.703414779433	346.215630527378	153.339824866088
1556	1556	664.972419725	527.094488625248	349.611405123296	109.809915498868
1557	1557	670.582254505425	522.27717109774	342.674302557893	125.997782428896
1558	1558	691.430658437489	523.963981926092	346.496018133003	144.611410624076
1559	1559	674.65910895771	523.980057073965	344.289125007502	128.021177071183
1560	1560	672.684312315699	523.65291670488	341.037344984643	141.810321339713
1561	1561	715.121967723626	519.665370744609	336.974795977545	108.17216824864
1562	1562	680.522314408572	526.553698388776	348.693509010255	129.483551517914
1563	1563	704.218844633577	523.890169579965	349.63150499249	149.064272830334
1564	1564	657.768192530898	525.270735873945	343.140298480373	100.035766113008
1565	1565	687.792388030937	531.799510458477	337.528617788101	115.871766503542
1566	1566	682.03046317025	516.134641032253	350.109714473114	113.136171978225
1567	1567	672.915642801536	528.251537957426	341.045893766817	128.447986999546
1568	1568	696.970508540712	525.576120591425	344.237443470287	96.1484235548039
1569	1569	683.724595233945	521.874462026485	348.611753074309	115.73907347558
1570	1570	667.719554305906	517.733500377863	340.290080598689	137.79044201712
1571	1571	686.271532036418	518.752248886002	340.057118872995	144.293339690267
1572	1572	683.093205041088	528.459744447679	345.357005961267	131.202281452674
1573	1573	699.479159692925	522.23031889086	347.004613825956	149.477446811439
1574	1574	696.604949937457	519.395612946468	345.535962634433	116.107503137225
1575	1575	660.653270633113	519.869362587375	338.015230177458	146.184357124562
1576	1576	679.139754550026	523.569483727793	339.229701197123	148.040416704429
1577	1577	682.185298311533	530.671264717083	343.292265775286	107.231544207466
1578	1578	648.303605858331	524.13546825611	343.380111823791	133.206369461414
1579	1579	686.450676508969	524.752304849146	346.643673277163	134.038908285228
1580	1580	672.765817215854	521.458077852508	343.524508045738	145.073564456366
1581	1581	681.44716024019	520.938300778587	345.129385976279	128.576003521758
1582	1582	642.215671601373	520.894128400832	342.906421986977	136.655526879711
1583	1583	661.498039318354	521.858553535602	342.839541150407	129.632906859635
1584	1584	694.553427949091	522.679567043477	348.927465841943	138.698040942874
1585	1585	704.292733092373	523.974746101446	347.094343282912	103.846675093511
1586	1586	652.425570792086	522.793841040867	343.302855388681	158.533712431865
1587	1587	672.840121468942	522.182885804212	346.639510064428	147.901441730218
1588	1588	656.11514378124	521.283574923036	347.110273612312	129.663373205272
1589	1589	677.901609214218	523.395866017068	342.088733249947	120.161620521638
1590	1590	677.442455154936	522.164642387609	347.183514475908	118.509589633743
1591	1591	654.024239658459	523.773528788991	351.315510514903	133.755162793359
1592	1592	668.695976434302	522.357087734947	349.109467823886	123.91380387408
1593	1593	697.590182542543	526.207232214507	340.016702959153	118.254184274844
1594	1594	652.626785915094	526.617851029184	342.792216150036	144.094372660362
1595	1595	656.261134973846	524.56518028177	342.391579203883	129.174557356458
1596	1596	679.063219155632	521.71126752081	351.162059630574	135.964572323884
1597	1597	647.059351317295	519.57153704065	342.518334743023	137.768776542389
1598	1598	719.281875018932	524.410207777627	343.594678555115	113.680011789172
1599	1599	680.746883067848	524.366499753851	335.798106774696	140.343005820804
1600	1600	653.149314425109	524.296268115123	345.579171356253	130.343793725858
1601	1601	678.006131001192	520.935328865006	340.069584270931	125.788520702639
1602	1602	707.523479164111	528.2461226557	344.814316944749	98.930291728356
1603	1603	668.375072829877	523.969949898684	342.639491622092	116.550179393917
1604	1604	712.697656843595	525.817185672423	346.311955019927	125.961938641519
1605	1605	693.006327159062	523.057978960125	346.932322555338	131.67757731915
1606	1606	645.575783747883	520.680922725207	344.722536587528	99.2479495114503
1607	1607	664.791907289603	522.990575897016	344.109447984805	129.698271347116
1608	1608	685.375609290705	517.16917684928	345.882429188024	122.100891383245
1609	1609	681.058959388901	523.827640788533	350.711824822908	138.743292506439
1610	1610	702.231206382442	530.294268604043	344.563839272823	110.365588490406
1611	1611	682.521104480213	523.840853816751	349.076482407803	135.412380367745
1612	1612	689.791538137134	524.990064505602	343.945928469284	137.450888958242
1613	1613	648.145949276282	520.03442819322	343.304862475417	124.192960172787
1614	1614	681.749973806529	523.515708684679	339.873495603186	161.203915883081
1615	1615	665.674464565751	518.980572140347	346.097658009679	141.779642807839
1616	1616	685.308554733616	524.487622219527	342.285057805939	147.846271822702
1617	1617	698.308120941449	521.485950508866	340.874279520276	144.710280451424
1618	1618	694.761319818801	521.306100755155	344.686960471101	145.783281523534
1619	1619	663.07242708369	525.253199394946	344.984018084557	115.688069451034
1620	1620	677.293388923715	518.58212622964	344.220339810763	101.046433321525
1621	1621	648.424984390535	522.216544698841	342.016634021268	113.867703438384
1622	1622	663.81877887358	523.848226569612	344.285514203251	129.028445699907
1623	1623	672.589506439463	526.961678712762	343.010398725577	141.829286815078
1624	1624	675.877323816659	520.395959670232	341.13495253249	142.467460453557
1625	1625	685.88625956343	522.701451520209	341.828650648145	143.066098483419
1626	1626	699.31178979085	521.333196252599	344.039500370163	127.441747238885
1627	1627	654.053837372139	523.177975848225	338.062764088067	145.763635426575
1628	1628	685.825318113092	523.144498133499	342.314199253783	145.547740208247
1629	1629	659.269958799407	524.29908762741	342.365259220755	136.138269224981
1630	1630	691.979585888178	524.918023910174	342.238394009016	118.910619845822
1631	1631	675.148497177984	523.222065681362	346.046555419979	134.91690681122
1632	1632	657.091871960019	521.196507217757	344.519463753382	172.58826429558
1633	1633	680.497099045777	520.413531383223	343.564351690839	163.170510170876
1634	1634	672.538199382436	521.337988602576	348.588200945527	138.307988099699
1635	1635	694.461011729244	522.850657745179	343.520573362943	109.71384224265
1636	1636	675.704367948453	527.590512169265	338.394973320047	127.395349756343
1637	1637	677.874828351152	524.035051008895	342.268836991321	124.461667577981
1638	1638	683.298494119888	525.087642206667	345.993588575146	131.198693812111
1639	1639	655.7497130464	523.082122527231	341.642215550119	172.344993136944
1640	1640	653.395961497414	514.503131630316	346.786081454494	167.918667039527
1641	1641	668.837670794894	524.024137781336	349.049952035503	121.219884453509
1642	1642	674.917353351273	520.215208445538	341.588772220791	111.419062349777
1643	1643	678.426141792286	520.825940820067	344.20636483954	108.863446688333
1644	1644	672.218103410895	522.807230953486	341.463831367081	166.791419950572
1645	1645	672.134108843468	524.376989670701	341.346034471205	108.681460617004
1646	1646	684.449596859986	526.144556633881	343.377679375981	132.853367141437
1647	1647	674.152252124836	522.315010469606	341.412421821763	108.561790876795
1648	1648	675.998921736067	524.063299165001	340.846155777495	136.684684972859
1649	1649	683.816919066033	522.994750033691	345.186084945168	131.619564568643
1650	1650	663.425448580056	523.057467984433	347.311279749083	120.343287445866
1651	1651	641.144801747922	523.785708969851	348.106481720814	122.124603531072
1652	1652	676.083267730115	524.58064562869	341.861112820154	159.837018364716
1653	1653	676.53155264132	524.726863991793	341.095595272769	148.146918430586
1654	1654	673.533797490334	524.690169423616	344.882540459279	138.271732070627
1655	1655	663.747263733578	523.883474796778	340.733985681271	138.130998888005
1656	1656	693.298225357819	522.703210188846	344.65171999401	121.57144972881
1657	1657	699.326590327919	517.480514902862	341.28396867034	149.005489714277
1658	1658	649.536331316779	521.469906617564	345.264690078613	127.58377662753
1659	1659	672.274118281222	520.339811329954	340.401328570443	137.212841828938
1660	1660	646.763732219761	524.314658301737	342.227870045068	157.159044293104
1661	1661	668.092230031867	520.530846050259	347.211331524182	154.352099560019
1662	1662	677.393414889761	521.758085416733	341.746960552117	157.323695720727
1663	1663	661.613594035703	522.317897488229	341.866028324875	110.56343266315
1664	1664	689.73030388627	517.678530196606	338.560983523262	151.2378008655
1665	1665	699.308388837368	517.447598742816	341.117228071149	141.926222000281
1666	1666	674.53098350341	525.103910754201	344.874306975233	128.707708312999
1667	1667	660.271851439495	521.58120000455	342.531312038212	125.630954753747
1668	1668	681.920897047503	524.989973211793	342.227070387782	121.613603229898
1669	1669	678.001510585007	513.547874706804	347.129801288322	121.195880881194
1670	1670	679.125593141855	523.305293827241	338.644931471652	91.4429779936338
1671	1671	690.285767085852	522.252951263921	343.275357814013	146.641238337338
1672	1672	658.07790086036	522.683340783842	349.476715187475	138.19267107841
1673	1673	658.833313374074	527.16364167381	345.586478018386	146.146262429174
1674	1674	665.381335844708	522.680436028765	345.081071633412	145.400071566738
1675	1675	658.037469337781	524.192177007853	342.004438580517	153.757278567599
1676	1676	704.203808971315	530.059072805881	344.582660161756	136.739738981379
1677	1677	651.007601596061	524.340764781618	345.356354367451	152.298627987684
1678	1678	695.700453040093	529.985831244151	347.502226516747	177.155742512527
1679	1679	678.456260278704	518.301205337286	345.951535640038	128.580595802066
1680	1680	675.137554906328	526.203474925968	343.220240323477	125.160078112897
1681	1681	698.123623241845	523.848167699868	345.289697931585	115.366507424604
1682	1682	694.259039829773	523.356038903469	341.190085335264	132.270479958672
1683	1683	679.343750323537	522.491739675642	347.785072038398	137.499085556662
1684	1684	666.391362925991	518.793746099946	341.519928534158	118.931398736142
1685	1685	660.686944733498	522.03057835952	344.526784234116	134.104026326726
1686	1686	656.867612983083	521.333805753837	345.32821208577	151.738397659728
1687	1687	682.080503387822	525.231127012637	342.87762882688	95.3616107584831
1688	1688	668.900256138409	518.869720746087	343.383011107812	140.126504960798
1689	1689	671.231446736988	520.119773933529	341.119487986017	149.367812417988
1690	1690	669.661543903803	523.767696187071	346.180044543756	143.693639555416
1691	1691	667.275163630515	521.210423621929	348.303184775513	125.06008877068
1692	1692	656.620492328008	518.221861138583	340.540551735774	115.260529170948
1693	1693	662.81444417215	522.607085286226	342.96786358462	133.722225115308
1694	1694	663.430592853975	523.324601966961	339.70536542482	144.764214496138
1695	1695	655.37710953697	519.443559910406	343.748709119242	90.6380111350412
1696	1696	694.538688115261	526.680283056635	343.767329543267	133.194369627031
1697	1697	662.700347761095	516.917775408674	348.754756429677	169.371408999967
1698	1698	670.578927060532	529.242492421054	340.589270168631	144.824055151292
1699	1699	672.327198523309	530.349586795506	345.985558047003	152.506015672451
1700	1700	675.600281568999	515.035559040948	349.246088508605	145.312843464944
1701	1701	663.029425563216	524.534198405912	339.561581635998	159.182252736203
1702	1702	700.868191277879	521.00604109024	347.773606637747	135.008956749888
1703	1703	655.26760423042	526.345723508995	347.137877270887	145.727668791402
1704	1704	677.955514874284	522.785938863537	343.387287579597	151.855764051239
1705	1705	650.685758155166	523.521499081877	342.176164863652	106.040975294017
1706	1706	658.656667258463	520.352871421538	343.514118500282	127.559092757786
1707	1707	668.812808427005	521.247448923141	342.755469466129	127.910395612325
1708	1708	675.321066180423	521.864966312786	338.321963542637	138.275856088352
1709	1709	672.304250571043	523.035384347499	346.197122095323	93.2810063655638
1710	1710	658.727161556865	522.945390749831	343.624303313864	115.777664115427
1711	1711	664.167187038636	517.814838260709	342.806102648397	120.721991114237
1712	1712	673.309894895623	526.066794161465	342.637858020328	125.775706897053
1713	1713	665.85438096312	522.472507475708	340.679921025957	134.73058575537
1714	1714	660.204831040011	518.061657142834	343.41637112292	122.277765592545
1715	1715	664.421997958562	528.144916991397	347.819595179777	152.607923536811
1716	1716	653.653058513952	524.831465448571	347.492765975592	124.379614867956
1717	1717	656.002567838383	522.186956620077	344.946979014398	125.365971766089
1718	1718	666.715807134002	524.102450424514	340.701352532285	118.570603060471
1719	1719	671.193117419337	523.112865347716	342.168483661905	141.126828954433
1720	1720	661.37375198554	518.468301262331	348.790877217891	152.892661547255
1721	1721	680.423380308257	522.404428375595	342.32355458275	109.745744291827
1722	1722	675.033088171836	523.819729092805	341.174219798006	158.368269118982
1723	1723	679.7184289669	519.252303934896	343.473486961489	119.544528390112
1724	1724	665.147691548539	522.702012380597	343.872953377795	109.894031763451
1725	1725	683.253703001918	522.766524689338	345.97846468854	141.993123878784
1726	1726	683.788663922333	524.758861727395	340.685739447163	116.214435673805
1727	1727	690.631863739282	518.7612919252	337.190567068985	149.63555636517
1728	1728	673.134736364894	526.046730455982	348.519596993252	115.700708585533
1729	1729	663.031236158454	524.478968524227	344.354965184346	116.283903481751
1730	1730	655.890372581753	526.528713095155	347.58429521789	127.19024413883
1731	1731	665.683843220095	523.196885825	340.060998825288	155.828180689538
1732	1732	671.452075498852	522.179167346673	340.271274914126	148.127783243067
1733	1733	653.174952993747	524.312826270046	346.968679370243	100.316354743898
1734	1734	676.422892304399	525.981019658343	346.020295626781	136.652809434056
1735	1735	684.590340976642	523.222422827482	344.805609274709	133.180108086354
1736	1736	683.67446839826	520.521390685582	347.172542379024	107.274336441183
1737	1737	658.04503879798	518.083887042665	345.63960129604	128.059275615945
1738	1738	690.660514665982	519.969300300764	345.826307758144	135.520904875671
1739	1739	713.148534528771	524.067778827358	343.827239606593	112.165975216306
1740	1740	700.834721548198	525.50878831115	346.049493740022	163.742292102543
1741	1741	662.37392187527	521.690324603475	344.074090319826	95.7695321596393
1742	1742	647.896225722224	522.389280022707	343.791579849519	116.841202257732
1743	1743	679.647876761248	523.484757713935	341.649931303855	146.571480428943
1744	1744	684.513378775063	521.38091469863	345.9497283703	122.73156934355
1745	1745	658.582254134205	520.417112189004	348.131041241373	112.030593375393
1746	1746	711.950946410008	523.513352050992	344.946651723639	123.090341739005
1747	1747	708.885223661371	525.779864122557	343.393108665789	146.641568014227
1748	1748	657.81369913813	523.865491020037	342.651341695324	86.8244122288845
1749	1749	675.116392910826	522.84076390651	342.648781256342	131.060043117656
1750	1750	657.654257533506	520.18102877703	345.968420823688	131.773544551241
1751	1751	687.215195642197	522.89594238483	344.804504237671	149.035594633559
1752	1752	640.776154810887	526.409555660031	349.988788477121	154.595569349695
1753	1753	634.131117213551	527.644199593707	343.07240366469	117.443316667239
1754	1754	665.796145467601	529.622170713399	346.271151661412	95.2081683679791
1755	1755	682.527896636507	520.269180726301	347.266081865601	135.827067126366
1756	1756	673.837212493763	521.375694489673	335.175216763801	137.964559113669
1757	1757	665.016814857211	521.253952409827	341.452455495877	96.0464695060851
1758	1758	674.787235681885	520.08771269294	340.479501939516	95.4865722685619
1759	1759	700.878539961582	517.528631569988	345.60401878563	123.804826236905
1760	1760	667.375731136885	519.007237196416	340.180139941856	139.235769087559
1761	1761	653.525176918546	522.596459768038	345.841774633415	141.97729898812
1762	1762	706.829006966071	520.493529419961	342.17266977399	120.133368051285
1763	1763	663.072584218708	522.189977021336	345.139201348548	140.703655951086
1764	1764	689.60544966898	523.746414430267	342.030999253479	125.895512002518
1765	1765	699.425113404066	524.223254300093	343.663751388234	125.434262603597
1766	1766	687.79841434465	520.130565027741	342.299880186907	112.429964640068
1767	1767	699.230225400498	524.555181268183	342.203903484576	118.220417790655
1768	1768	667.569503054817	524.182499415809	344.454406230485	127.514681342669
1769	1769	698.239723629302	524.086871098709	347.074411129028	129.960274126265
1770	1770	657.120228632082	522.535702045092	348.07058622456	173.50517495115
1771	1771	678.19856487437	522.474283481493	343.540856664387	137.407260425687
1772	1772	682.753660812557	523.446860386373	346.995906876519	161.540211660978
1773	1773	650.096506455247	523.429658501641	340.537113680983	137.450462596373
1774	1774	715.355151011308	523.947793862826	341.938905539774	112.25420909295
1775	1775	667.08078220546	520.907336434855	343.627367996922	137.180915378415
1776	1776	682.858905564746	525.353519013614	342.905706724598	127.170264287889
1777	1777	690.103759233969	523.76524652193	342.901388894884	130.668256671189
1778	1778	661.788939566232	528.912641469575	347.654721001885	124.468029537802
1779	1779	692.591277813488	517.166590692279	342.196780320231	139.964483436714
1780	1780	674.623118784281	520.618910565044	337.802988093808	105.814906209319
1781	1781	676.703879243967	523.578479272255	339.53599724779	129.867254057268
1782	1782	657.517755586829	523.441319080737	343.383888317929	126.307520497845
1783	1783	676.564695621681	518.275144401514	340.162046695384	127.70990294048
1784	1784	691.463202989367	520.11276339162	347.0335698294	149.176008021072
1785	1785	696.712845138414	519.570642685214	348.075028605799	129.027863312011
1786	1786	690.089767231275	527.658612918867	347.771334788214	153.226941773306
1787	1787	653.366106808179	522.009126309563	342.489435628126	151.401787654948
1788	1788	670.235149546744	520.686179253442	342.68498386703	119.944969507499
1789	1789	682.050190484442	523.37648366788	345.479058615184	153.754931132591
1790	1790	653.373350398352	520.817866086499	345.357988803643	137.835406333629
1791	1791	669.275312101872	523.923843391175	345.666132698233	149.052513735741
1792	1792	686.342664119194	522.826451523717	341.841662635963	153.693253566954
1793	1793	647.821535154762	522.171075474895	342.5606378739	119.431455680578
1794	1794	666.129121790134	522.009882765524	345.513875807677	110.251989886663
1795	1795	655.766197330055	526.526942159075	341.54064256262	147.428579857757
1796	1796	670.760766849096	517.853921038014	341.846926103411	126.53138528089
1797	1797	672.937484275681	528.271733537761	350.919037569643	130.114174086882
1798	1798	696.216387402069	520.083090572879	343.124828766238	126.827779175881
1799	1799	671.021334460631	524.560546370528	345.486689850493	115.181287585514
1800	1800	699.639022339945	518.168917991406	342.169212460592	156.780379558826
1801	1801	651.308319241246	520.74512879936	341.916050221208	101.303787118774
1802	1802	648.259935873984	520.633348820577	346.331511709121	120.285836836923
1803	1803	670.294957909254	522.659343360545	348.205253302988	136.698360718735
1804	1804	650.141174414094	518.607369075614	343.084251788576	155.733281566288
1805	1805	666.540943974121	525.211928449432	341.231118003253	102.713038613777
1806	1806	681.225528553441	520.914031149003	341.006590524479	139.474466075274
1807	1807	701.065282180857	523.864627812887	347.34370193831	113.33641286146
1808	1808	673.938563545057	526.976099616748	342.349117681486	112.479758538106
1809	1809	654.899129403737	521.933086619076	339.395136467887	114.206213716791
1810	1810	662.158615110958	527.713265671761	343.147716964594	141.914111246044
1811	1811	652.548366395308	522.145590684234	337.126450497457	149.997524299751
1812	1812	689.535408055986	522.221314658491	338.591577042302	136.47804474907
1813	1813	674.142223310394	526.635345628406	347.328493846019	176.375175445228
1814	1814	670.128321103757	525.216377780372	346.404201612029	145.145312556686
1815	1815	666.618374517257	521.111979425981	340.396277753113	133.491005991064
1816	1816	664.787637320198	521.406911178545	344.177971102026	122.854320200453
1817	1817	667.061374509111	517.196255344029	341.614140162918	119.336758397806
1818	1818	670.133916565094	525.722031917409	349.332142576287	129.635970843328
1819	1819	680.852074789622	525.93645924712	346.108630355309	143.193959921561
1820	1820	677.487055227913	522.369919523295	336.099169281794	165.726414898412
1821	1821	658.553627507466	522.086898824767	340.383405834436	149.307265728383
1822	1822	694.812773256952	519.622900541534	344.396582882185	124.960005312112
1823	1823	681.730065454822	518.505351820684	342.376522228062	111.199658337336
1824	1824	659.354329380212	528.388545897144	351.635056322585	128.579551623054
1825	1825	660.166508153839	520.555612176957	349.75172908061	104.103200486455
1826	1826	673.363658070334	523.396057828517	345.473278345617	142.981539021691
1827	1827	679.446093427782	522.356581266626	343.992796745844	120.042518032064
1828	1828	654.985917384434	519.365396646382	342.747347904252	94.1173481103918
1829	1829	685.66473505269	524.956205828474	345.483824474497	128.630528315673
1830	1830	646.828182107824	520.844436518343	339.68588864284	129.85209544131
1831	1831	699.725451532779	521.863936490823	339.933212920129	120.519917958698
1832	1832	665.950324944111	519.964971344022	345.726739835734	137.835949089326
1833	1833	701.271317613275	523.640671601945	340.315889144265	149.808231561668
1834	1834	668.910911156732	523.141311075173	338.522519319266	157.513149829679
1835	1835	668.350725634042	522.416674448936	342.290159018134	154.466152593159
1836	1836	707.180903787258	521.975997049358	346.907816207944	155.249833275895
1837	1837	660.9440965761	512.797677768288	351.02277464429	130.276354479932
1838	1838	664.958913694281	524.280069261407	342.360287325279	161.682524233048
1839	1839	702.042248700224	522.56190514463	343.862816812693	103.718298325904
1840	1840	669.691180795399	526.560013617238	341.42579265603	135.137137209012
1841	1841	654.350837832378	522.370260232395	345.406204569251	116.19447408273
1842	1842	670.988641109072	522.484461175347	342.927140551682	124.490682671098
1843	1843	666.34154736727	519.878109426697	341.013375209207	120.227573130568
1844	1844	680.423998400485	518.272673222454	346.723903831663	112.870228883949
1845	1845	663.058552932678	516.12915935366	345.539200151737	122.061238373274
1846	1846	674.17878274539	526.63693945972	340.977562358143	144.021246483173
1847	1847	674.115643317946	528.186779117871	341.966275042492	147.32737166521
1848	1848	663.485615948954	519.931635174152	344.237782034655	137.636709799138
1849	1849	662.960129577917	519.538028898373	343.845079609295	146.675413493912
1850	1850	672.81449216942	519.65720692675	343.737358722821	132.915773384684
1851	1851	644.48066555834	524.917296251074	344.077205898803	158.566494225225
1852	1852	666.513396404744	521.878887381594	343.057496000875	90.8932682615073
1853	1853	647.857222676651	518.966452632007	346.49950042291	126.96571806748
1854	1854	655.966216568132	524.049976760483	346.075225063736	157.437654324503
1855	1855	692.00745307783	519.450639808672	350.29878971833	94.9517443380757
1856	1856	691.633192578671	517.459302963614	346.105249049803	119.350229671808
1857	1857	669.61510773307	523.305481600987	339.913979193028	128.330228478198
1858	1858	692.584746539082	522.147565953347	343.510338086452	152.204807267873
1859	1859	713.893251335218	523.664261536604	341.115667867075	117.979164014262
1860	1860	694.093020450559	519.675047335359	346.261766086758	131.437549737663
1861	1861	652.378899342596	525.216084838486	341.864973250041	140.585437525392
1862	1862	684.050795060997	519.756495688803	341.788466836893	119.052290342297
1863	1863	673.012179305516	523.440267934395	341.467104735488	120.34039253377
1864	1864	668.437199035915	523.427388735442	340.244992139196	153.345106871509
1865	1865	683.50438242317	522.507171208374	344.124305168966	127.297023008848
1866	1866	650.115450367845	527.988956233436	342.79041374604	138.539759145075
1867	1867	646.235577810665	528.908589679986	340.497316980657	123.46001162683
1868	1868	634.766521865357	520.183267146304	347.150655264233	123.133746944552
1869	1869	669.295929608651	518.683800613396	339.053976130035	79.7287513411233
1870	1870	655.474233777877	524.636199672444	341.128177262021	186.87122554514
1871	1871	673.433797715803	526.333434530083	343.218537983117	147.027713114722
1872	1872	681.643673473115	527.596938922286	342.232444597203	109.521246802488
1873	1873	693.15120658406	518.159993376588	345.316056008499	115.508102453102
1874	1874	675.419509603654	517.59927875824	349.152348038405	106.485509728419
1875	1875	658.125723123291	520.252578841304	346.189310527647	125.255375628943
1876	1876	680.350438195339	521.898792824653	345.399086817431	152.186519106337
1877	1877	674.827225760579	526.014603489778	346.070499660906	168.202973020263
1878	1878	652.042039059984	526.992257135377	349.538497566557	129.781895616995
1879	1879	679.672908058548	520.886424835433	347.138120432053	143.069298083409
1880	1880	672.39754263993	520.619489465486	346.551428807094	137.265904644832
1881	1881	696.890512445138	521.906550515412	338.919177351585	131.736051082528
1882	1882	684.663409611404	519.075384892732	339.649578521227	112.749975766501
1883	1883	682.714992830759	522.30586868631	340.569730291208	113.726772183814
1884	1884	676.195376247832	518.976439518838	341.79713608555	157.881556197665
1885	1885	681.34307113098	519.809479424555	341.783602832299	125.853444447253
1886	1886	653.061245497572	521.632727842199	344.107427553264	121.317218196097
1887	1887	681.297696444474	522.35287040815	345.310569848329	127.992676171599
1888	1888	676.116626040467	522.634041630338	345.139270786827	151.204492265685
1889	1889	692.232568336544	522.166839174996	347.605091106983	124.210646500176
1890	1890	654.351578292976	524.183132739889	340.915585487085	107.425131431159
1891	1891	697.796436459478	525.344733218313	345.65805651294	150.720016260734
1892	1892	625.621494400096	524.9062999868	340.670745828303	153.98795990479
1893	1893	651.189316280484	522.713013560054	342.219111018629	128.503381967489
1894	1894	666.887726526552	529.644394200344	344.470762769094	116.35724804332
1895	1895	674.493669603625	518.961494772996	337.809117839852	152.047098852232
1896	1896	668.782684816372	518.462751948049	347.180544266945	118.257884531379
1897	1897	664.503930568768	520.086341729125	342.702839554376	138.732056249489
1898	1898	666.720719939947	523.198682253834	339.667362733544	149.916381074389
1899	1899	672.450440585141	522.492235398441	345.168334310769	107.990456689797
1900	1900	656.337310410111	522.100338506659	344.244341206004	134.268945655847
1901	1901	652.344190449455	520.708520079734	347.716106105199	113.922695762341
1902	1902	661.411936482266	520.281460964903	344.316545705203	122.775207379297
1903	1903	689.148272084848	520.37334931972	343.658525415334	156.861476372836
1904	1904	658.926938932952	526.531038593671	343.565713410799	126.140143220017
1905	1905	673.355684600231	520.661645880003	342.444381785487	120.301632765468
1906	1906	664.215731955103	526.423848471054	348.138368817704	140.586218172538
1907	1907	672.967279724688	523.458555847806	337.396805994961	134.312957530025
1908	1908	653.480958507781	523.495964214103	351.087016786618	132.270803548142
1909	1909	666.588252974323	522.523809406803	346.015137648101	139.133974766259
1910	1910	683.129510187513	524.945627082916	340.793074704503	152.291028297632
1911	1911	671.052105011263	524.698454677368	343.029476231005	132.591183394331
1912	1912	670.199171899244	522.813517961129	342.95309899514	143.182919013834
1913	1913	662.18007390411	526.998522080128	349.895462513669	146.796719691997
1914	1914	685.637828035217	525.775774829426	345.692472551267	122.83693981537
1915	1915	708.383420342166	517.715932024261	342.154319551045	124.185968148817
1916	1916	675.022208069575	524.102289350341	344.600303306175	106.492195038164
1917	1917	654.345241664793	520.885409080682	345.624653394456	158.052407876737
1918	1918	684.459916706119	523.478085626584	342.247497140697	134.278925597621
1919	1919	658.888541649468	524.858540940603	345.959090508947	108.705958656144
1920	1920	656.363683718874	521.980260967739	340.789632533288	106.108759482437
1921	1921	682.623630574381	520.154663952878	341.635702550946	119.403210405642
1922	1922	665.380773730678	523.470648446811	344.742224063743	137.895536048226
1923	1923	638.329610947025	521.524809719567	341.945978566409	150.173989569651
1924	1924	642.863143367291	521.956256122023	344.589747158728	139.723479911834
1925	1925	657.206951434582	518.049781398488	346.264207548862	153.695712569108
1926	1926	685.774773368098	527.048705725734	345.620488798067	153.484967879616
1927	1927	695.839568275474	522.802917488977	340.310825270996	110.128107791822
1928	1928	692.88343081278	524.18598945632	346.368094236002	143.493482001318
1929	1929	636.962435232791	520.984795245707	345.406713938939	118.13451505321
1930	1930	682.734305963633	525.600587688605	350.062440889257	150.279856520981
1931	1931	619.071988370921	521.754775045535	344.338274390655	106.055210648615
1932	1932	696.675830709181	520.087956405083	349.449677794146	130.73881861471
1933	1933	674.850966811377	521.447582224868	341.406684217088	162.205568647788
1934	1934	669.41609922413	523.642438823249	342.206598557736	153.441208494479
1935	1935	657.227351123046	524.94735256937	346.247764804362	132.275032732836
1936	1936	693.036191854877	525.462079957409	344.464915467215	121.415210567011
1937	1937	681.089683335163	520.886054790984	342.353694048142	133.987575791588
1938	1938	651.713673338938	524.314814447729	343.41715128794	117.384483969377
1939	1939	640.211148723626	523.071375226201	337.883059590516	140.1350837495
1940	1940	659.835586714611	519.655627848426	348.034865132222	149.111903263181
1941	1941	663.913968051144	524.66409649567	348.883610232342	132.32122687217
1942	1942	679.852547281688	528.2470883667	343.298107681388	123.580141604971
1943	1943	690.946521416087	523.388851541517	344.177563898529	154.169549384176
1944	1944	679.988267086856	522.759825114838	346.378299616313	104.890612912498
1945	1945	653.423005120298	524.396673417234	347.386101824712	138.398044715072
1946	1946	623.62993348137	530.205186172665	339.771708399386	126.989208202307
1947	1947	650.215839586437	521.875086983491	340.307758361195	120.458349464928
1948	1948	663.904438645446	525.602325615053	346.570298415067	129.000956657799
1949	1949	646.85427071659	522.978032662822	344.249103466019	118.120007577959
1950	1950	647.579121250002	523.916926	347.720488461102	108.029411079717
1951	1951	695.802715611405	519.519998266709	337.750354511175	130.611288141391
1952	1952	682.744008230414	522.261229213486	346.175386989983	132.888316143187
1953	1953	681.10622561591	524.668444731956	344.046207139155	141.200571268322
1954	1954	665.698053588963	521.955241829842	342.984531939684	115.316791652287
1955	1955	679.629526958658	523.206800163303	345.993510227367	119.448565828548
1956	1956	659.586248553438	524.120416217874	342.15717958804	128.603697977863
1957	1957	666.86576499354	518.518317797176	349.094320656989	130.556175626773
1958	1958	669.334657380085	527.539657801902	341.606521356239	136.146643444177
1959	1959	672.385475803267	522.474831404426	345.311029140594	153.1049087931
1960	1960	682.97175079322	523.800999725392	342.741459813065	133.122433746592
1961	1961	651.760359592229	525.573115513852	344.81553182086	140.039099202965
1962	1962	669.427884776547	527.093320040841	347.969159623774	124.722065462889
1963	1963	691.85438584907	526.312469422916	344.185375918068	102.992899805232
1964	1964	653.072469413529	524.375884402631	341.778605936066	146.411057403181
1965	1965	679.811556047124	520.552714080782	347.319105297418	148.868570255366
1966	1966	675.386881506268	520.527791307698	346.16075493787	117.516197812949
1967	1967	705.016413237707	518.151003382219	350.217628769284	135.718278633825
1968	1968	683.859537450286	526.616485718615	343.899001581314	139.515126078886
1969	1969	690.722833480436	523.006804171963	347.364218476781	145.553856139947
1970	1970	687.433603951712	526.589036354127	343.078319350229	128.158807521102
1971	1971	643.438937244783	524.863529035645	348.105264366419	118.281254580079
1972	1972	676.522100773236	521.268659431536	345.735252321582	126.362044737633
1973	1973	667.891945143036	529.046428361916	342.237935350174	135.957975500248
1974	1974	672.417206815725	520.912109268428	341.650170152573	121.719782006385
1975	1975	664.427444549803	520.049203676544	342.384748944573	125.87158304249
1976	1976	660.923204784662	525.354497213417	342.638582773479	108.559163605599
1977	1977	685.800094747192	529.55841522221	341.634642072699	152.930192408543
1978	1978	685.097663102319	530.679986983515	344.549390072279	127.273488251048
1979	1979	662.709029187013	521.575975964391	344.643295991078	104.917960894054
1980	1980	681.70904058661	522.15183894246	345.427353829154	124.829488259693
1981	1981	649.173212551976	517.294132756625	341.693719165813	96.7038456107221
1982	1982	675.354450551325	523.766507774667	347.500727795465	140.004630385815
1983	1983	681.788476741247	531.556408472115	347.261415259217	159.16366463831
1984	1984	654.622324324458	528.123832004645	342.552555656402	150.366589220849
1985	1985	680.605708180228	522.649319739974	348.136150884722	132.172240958884
1986	1986	681.107834166716	519.198380784328	341.933596033589	117.822294222079
1987	1987	700.527500605213	524.452699263233	343.718871532311	113.775680570703
1988	1988	682.91501798465	518.312363938249	343.870514059937	144.689347763182
1989	1989	658.801014724217	523.355137248871	345.118405353611	138.195658908208
1990	1990	659.166453298668	525.635289935507	344.111419304995	114.836181806276
1991	1991	687.81914258912	521.67972544258	345.758585794944	116.326468969763
1992	1992	697.041045032541	520.88123403016	338.130126674311	127.880097282325
1993	1993	668.196934718448	525.385006471246	342.020435157187	109.625081859347
1994	1994	672.289826228731	522.40382988584	343.715343525283	101.120845209526
1995	1995	692.925997717274	522.166657999797	344.691477615567	120.500616554585
1996	1996	690.174923225468	525.031560117049	347.859213782487	104.757614722297
1997	1997	717.281002184861	521.39939949894	344.143318263919	105.905933053064
1998	1998	640.566664929578	523.47866263843	348.127934834459	162.588925698373
1999	1999	696.495992248087	522.642219788464	344.986056321678	109.147224000455
[truncated: 3,001 more rows]
