# Supplementary material for: Hypothetical Outcome Plots Outperform Error Bars and Violin Plots for Inferences about Reliability of Variable Ordering
Source: PLoS One. 2015 Nov 16;10(11):e0142444. doi: 10.1371/journal.pone.0142444 (PMC4646698; doi:10.1371/journal.pone.0142444)
Supplement: S4 File — All experiment interface and visualization stimuli code is available as a zipped file. (ZIP) [file pone.0142444.s004.zip › experiment_code/data/one/93.js]

var results = [[666.829460073457, 699.047044882952, 672.014386414116, 647.444196325545, 642.628580864085, 679.70684454846, 657.308996157265, 642.431188579839, 679.616152395539, 668.131068037764, 676.254972253515, 653.528749104597, 682.427870571748, 668.942217607617, 652.437555602137, 678.877192990339, 671.216564957099, 673.978725162167, 680.095034296364, 649.2058959527, 663.417650499155, 664.832682618172, 682.496153264801, 678.077070450335, 676.801028206809, 688.401849965701, 697.469329896789, 663.577080586202, 649.262495041039, 658.430654413013, 683.774194675369, 661.864689085703, 648.094376313093, 642.594638047065, 676.931474016576, 695.640426269462, 679.6808970693, 654.234871123145, 675.709082494955, 686.532977675842, 640.918448825209, 704.058697072273, 654.129012613177, 675.979946045985, 674.1666861286, 651.688295517306, 700.178770337179, 660.421647267462, 683.55767885631, 670.280313987878, 681.776105042379, 694.410343268064, 669.908318340949, 674.051884057546, 639.433473018117, 645.977581794724, 671.291364373094, 674.837507153234, 677.95949286944, 655.399851730744, 677.118744058386, 690.80707677283, 678.805575700662, 664.660318004564, 671.402700865861, 661.766284503248, 685.771400396504, 656.877982271859, 642.010897422765, 691.182981821458, 672.476286913716, 677.831199901115, 668.687261418606, 647.780540063258, 668.934088797806, 635.192442495303, 693.438298321408, 682.15626166186, 697.568094849678, 621.604138484884, 684.708524824405, 656.38565920884, 654.814076919007, 682.080950016699, 647.489905283286, 710.455050127884, 653.394709456071, 665.774062937275, 679.66090856218, 680.903714694515, 686.850690198443, 640.058660250383, 666.689939820025, 688.595932246585, 683.197029694105, 691.127615924576, 660.311340966567, 684.213525509794, 654.893417530703, 669.026297151542, 657.166679600394, 674.943090914674, 674.180933624847, 690.683736613115, 640.219374495236, 639.814398738911, 674.718547652051, 676.491771203748, 676.027079208781, 694.597006361767, 644.802356679482, 668.485263342572, 698.08066505542, 651.64980833101, 660.481107969125, 677.072475017311, 694.126587340917, 676.978701194639, 667.480023488205, 690.271477128406, 678.907929601908, 674.020490854386, 678.26287881398, 665.810280541292, 664.948545946069, 647.488538776811, 663.946965296627, 658.864785686362, 673.680789497775, 653.150414244787, 664.567705744263, 684.304207601317, 658.688013069594, 631.306805582076, 701.074129816126, 675.205462867451, 640.205618099071, 665.535711373991, 673.328126269668, 696.144934258079, 643.120093184198, 666.778814855188, 693.988685405481, 681.807487736773, 667.498534146569, 680.987858655462, 679.085125672684, 658.242163068972, 684.801174348469, 690.741244809333, 698.968429757683, 701.965427596225, 668.647273916935, 666.139244573128, 691.33416228616, 694.191359940101, 677.183714811281, 673.358825762963, 653.500367258188, 691.534530373678, 680.306034354905, 665.170276330596, 656.793131720469, 681.462094805894, 665.355500898255, 672.718160913255, 696.631801058032, 682.868594255012, 655.943140319626, 670.137622860273, 683.810493983039, 651.14164870022, 695.189757254699, 654.43379706761, 664.255521834131, 664.539592921951, 665.77999949922, 669.233332263859, 649.323421712096, 697.216554973501, 629.184127890597, 656.989787021358, 670.475199263477, 706.53431605624, 679.629378207934, 688.660058485337, 644.217053742929, 646.301438562064, 662.457192620846, 688.747717082839, 657.617413415934, 678.183356617293, 676.327680200184, 670.020786284008, 691.714266896337, 675.941707687321, 657.163854045527, 640.556429838093, 677.519734564274, 644.738154458614, 666.052912438277, 668.813635406849, 640.647305326938, 686.133608384235, 688.845688258059, 677.644167938896, 693.335295479129, 641.318095086906, 637.645564998809, 673.416690373503, 687.254265081266, 666.56370549621, 662.642022667719, 664.94568092538, 647.192867685941, 665.154994984157, 655.37005390826, 681.499619774018, 643.481487551002, 673.149673745407, 641.683848246775, 666.676447533474, 678.174088065951, 676.605776843227, 659.852732749468, 654.091347838153, 682.086261262344, 649.991845347005, 660.091805972424, 648.638085742022, 665.175131814875, 674.377343453539, 666.791436554871, 691.06479954881, 671.243850095033, 706.195272346843, 657.083792644808, 683.039515088023, 663.882153178629, 676.469705117025, 649.815075618981, 677.789734292323, 673.37399823018, 661.61479377212, 645.850876507425, 646.374765056911, 663.059553380861, 679.392697762411, 640.251086863967, 660.133534083899, 644.255763352296, 689.590902617042, 655.514426986243, 665.525974154502, 685.781027853764, 666.08271933895, 636.850275147292, 659.811961119759, 655.917297813334, 654.623038338193, 677.874048226896, 687.895140170199, 680.211343404501, 687.940463381368, 685.483818320231, 667.256121158116, 673.185894372085, 673.658275893713, 667.602873283546, 648.523958696491, 676.978187290288, 675.672858836087, 675.324117017415, 667.531337549783, 660.012528672959, 667.739351778437, 652.226381470166, 681.211781809252, 656.648117978154, 645.049030112806, 678.44270191525, 655.873022768536, 652.030933058855, 685.749032634739, 666.07831777307, 660.65980264288, 689.455891901507, 664.788253830988, 670.167283542168, 680.133698079154, 647.42562032237, 649.584459216524, 680.999834410728, 674.602879493763, 670.576900948717, 671.895307910379, 687.194993988011, 699.613028339812, 657.517397352071, 665.518485235476, 677.500503646982, 664.347682476287, 671.251560674851, 687.394008246078, 668.457590696357, 645.438401176839, 653.090610350743, 687.87837998035, 695.565334503399, 653.160195774978, 668.916811543819, 694.339540995322, 658.050239327508, 679.965311923563, 648.040192495597, 703.043586339437, 671.342848334124, 657.428068414717, 658.875018900299, 678.147173860792, 654.194319992335, 685.007153390373, 690.308550774247, 656.448941752287, 665.036855453341, 681.951012613218, 691.934703804886, 664.212325307638, 662.787693961871, 689.640302737261, 696.10328770715, 708.007365642949, 639.366998993584, 690.351931002701, 652.424370766328, 692.365671770155, 675.297662412538, 608.533165559847, 684.34907508194, 669.400608188974, 694.087683857322, 685.53006136297, 670.374440956534, 687.344377044063, 669.249578855471, 683.222504988726, 694.672753276168, 644.108858929208, 678.600768353263, 671.869995858453, 665.096433710456, 649.795316511293, 687.649039679177, 674.779540806563, 661.843238934978, 699.515422242933, 661.007070029993, 695.600528033611, 647.057167096887, 693.809611205325, 674.87094088618, 680.947190766528, 675.741950435548, 671.307887550065, 665.342665259671, 658.928720392875, 667.27610111354, 668.599541415177, 682.971014791255, 667.346853605021, 682.515748762686, 664.738398767484, 641.396327806628, 671.403024251753, 670.560344373682, 683.677897930703, 646.122725359316, 686.271393242228, 682.780608236962, 682.768578981041, 656.744137560343, 669.124790663991, 662.00673288462, 684.878389917811, 668.076519614398, 647.706410863706, 670.316955533285, 673.330252018825, 681.581163563984, 659.807469805666, 683.930592092906, 645.821788861732, 689.403925560007, 685.485789690556, 640.268488129962, 699.708266257909, 680.757816353568, 670.262252734561, 688.866837928392, 644.796082060229, 697.820488608387, 671.640537649331, 674.042548480295, 679.837295589689, 673.138560570705, 690.754508440404, 663.431521251645, 673.677111972825, 672.805567928258, 662.200921759195, 704.619893038138, 690.460063574191, 676.000905679892, 676.618471100034, 631.671582888976, 664.648367646571, 643.540532198369, 653.776586379643, 663.590367701452, 692.283810301131, 660.63984338191, 669.177696714187, 675.306696837408, 666.727539971555, 691.74934876878, 685.202009786299, 641.720283510234, 681.967285347787, 709.8939760093, 647.689275740651, 678.42913879816, 669.944112673474, 693.75368817733, 676.362244119431, 708.711568920062, 687.13654343324, 674.659423073525, 634.022587335885, 661.963556653928, 664.800732723061, 681.701150735937, 693.107282919912, 677.680518039618, 732.977317559191, 642.280018000462, 668.444537814934, 676.584103632278, 671.163554832086, 671.909443399634, 694.928399350198, 670.343963402637, 665.771678071344, 685.316128618486, 661.027480003182, 650.877481479053, 662.8776721029, 693.826653549494, 684.069994413013, 677.154182529653, 680.045603074226, 698.978245017948, 677.729020752902, 676.42076824411, 680.279996685358, 682.378264348643, 678.155702775843, 674.151586562115, 662.238641287332, 680.216543717174, 683.461165417518, 686.921533901357, 669.846559621515, 686.741048908295, 671.921443969095, 651.835492836381, 661.762155348092, 681.689824872341, 677.153813187238, 708.957904520099, 667.581496693453, 696.932889189248, 687.138417308176, 678.083099907655, 689.827058249548, 670.413550192968, 673.193478815609, 671.393711882341, 663.501354307922, 677.033646081117, 649.965271450923, 671.262079598673, 676.413760159426, 660.857587062266, 672.083042719843, 674.670391285339, 674.633657975759, 669.496945540077, 703.7043949532, 657.270004933134, 681.103215780599, 690.71407787464, 663.899916074578, 658.276294177375, 646.468216365441, 675.220475523292, 663.477426940829, 690.07149200736, 669.532856982103, 690.284386765816, 682.180226474065, 658.286660466947, 652.769873312679, 678.51434519749, 679.043937169449, 680.926462545709, 649.715279432147, 650.525016475226, 674.540376051688, 660.725925531718, 680.475649786751, 699.831250123854, 689.623822663803, 656.243226346378, 684.852412853565, 676.716029764294, 646.259393379915, 684.516980395923, 652.300030247028, 677.293529124558, 679.940812241035, 682.779498814035, 665.846844323715, 686.661601042671, 672.173251146403, 698.846038699244, 668.386587663481, 641.189671006142, 649.347804733594, 667.480752057647, 664.053878027254, 664.27570444672, 681.416766584374, 691.04541548396, 637.569831321983, 654.081464702962, 642.514865988917, 689.652656223584, 711.931174192582, 674.771455380978, 692.381683002099, 657.839785028549, 693.853574624642, 656.667949317421, 672.11939174493, 674.324716628162, 678.061687196749, 665.498788530998, 667.603621242042, 679.686454580478, 691.127018290503, 700.001539063748, 706.382728794134, 662.669794086235, 662.089766398019, 680.461920875296, 672.381708015191, 637.232455695757, 675.389867693145, 663.832447124028, 678.018693574826, 667.136959069181, 675.133073405974, 672.018721045502, 655.97386632125, 661.982613882964, 677.506979070735, 665.625312806828, 660.407675068327, 670.251849928693, 666.927206675149, 700.581772224822, 677.497096743775, 658.520775778798, 681.84592571137, 666.412933550669, 666.978770770697, 662.120008771314, 671.942032097822, 671.561099782745, 723.809796701958, 679.433702307507, 676.389766004435, 701.489807388342, 671.76990782615, 665.366888052704, 684.075762516802, 678.477641486014, 684.020707765539, 671.590664033468, 670.118877378398, 706.971557822739, 677.505073701956, 679.518625908707, 664.376640988179, 680.939287538896, 708.394701343232, 685.400910641992, 677.232622754434, 672.177863719662, 672.103285253234, 696.177601311982, 688.033625393417, 675.655311966436, 684.102882385562, 666.154896265079, 678.663099695533, 657.075025948256, 689.299823759558, 658.905435086889, 686.116670720539, 652.580576269221, 657.673883409898, 683.009785133872, 677.184412497278, 688.29366220365, 655.460855941425, 668.120060405724, 663.913934237089, 655.753466818921, 660.577508034629, 659.834996303584, 654.352853293974, 671.031301330206, 649.559535267424, 679.676511982838, 667.477679008598, 690.667662118289, 672.90237983301, 679.005454763105, 654.097699454551, 654.329642896218, 664.452890105743, 670.461300719645, 699.426206251443, 685.2130549554, 657.937498741467, 664.412283328932, 658.068581827337, 684.516982504782, 701.954311611692, 701.176010098624, 664.835810065355, 657.822960791353, 681.142617964956, 679.079225571634, 687.47010588095, 668.086663410673, 671.526168722964, 666.640330596197, 657.747877838703, 683.888736873387, 686.93044443934, 679.020513010662, 698.838104017566, 642.460349319564, 638.598675606293, 678.16805630682, 656.5064290315, 659.897044749458, 678.117963564697, 703.177847143049, 665.137342011001, 639.505507900076, 655.012029372508, 653.596572664856, 671.319030746248, 666.483187221066, 629.126020589483, 687.928677103975, 629.33630247338, 676.158463176649, 658.882891676935, 666.212761303598, 646.647270440445, 688.490225116472, 651.05963469004, 655.953623441175, 679.840963443295, 665.757821458632, 633.464934821977, 649.579377546945, 643.345722880145, 660.439572651105, 676.407107202289, 692.061348839758, 689.833339045697, 651.390324974474, 637.729080691466, 693.3450389488, 667.018709010256, 681.577790811475, 660.129281614862, 654.201796297873, 674.087975663266, 711.406630358543, 686.963576025006, 655.689227104511, 658.195006782168, 679.166905130824, 661.323109280083, 669.302876548144, 687.085353493257, 672.811430904793, 661.838567847153, 676.411816636683, 679.627729108652, 662.106499296309, 678.407369273562, 684.128476848148, 690.468702123592, 672.122595913426, 692.505097452006, 692.192905506349, 649.793388224868, 684.369634605511, 649.846159290073, 682.06404832804, 651.68754210456, 668.274545704279, 712.121354167782, 696.897219699734, 642.446039545811, 694.338960553689, 651.614890972264, 642.890153151727, 686.110796189435, 682.281686282312, 659.047617832555, 684.949988874004, 656.906753539643, 668.992755645932, 694.965233480597, 699.206146643906, 663.235293025026, 696.903305915898, 678.959530053111, 671.728069009384, 639.936498983815, 669.371339081861, 674.599026971126, 660.109973468118, 685.098976857208, 667.596933968918, 699.003446958018, 670.987678793477, 686.436771991741, 673.569250023172, 662.057178890485, 676.633371223761, 688.688510419003, 672.335427790314, 663.505303786543, 650.518421453023, 669.439291724933, 697.773844024112, 702.035748417883, 671.266926939731, 680.178933223159, 685.799604223721, 681.959272887477, 658.176905631699, 691.58845348712, 653.507493284748, 677.434674824447, 690.623394910633, 679.310243327821, 660.440445145373, 691.587186222022, 658.605598992156, 673.976619137568, 674.98611617404, 673.512081286839, 642.949915566023, 676.599005260005, 666.362197427525, 689.400612446374, 671.408573164352, 671.557006947672, 693.453592592699, 654.806730049666, 657.698074055175, 697.258034837897, 641.591525005195, 696.047014419773, 668.460710476985, 659.065095821019, 673.038365930807, 660.051371926522, 670.900995979956, 639.426857277781, 672.275913298914, 690.802906395086, 698.250344528664, 674.586847960204, 695.523120641569, 681.082626656582, 690.996756206262, 670.494264259411, 681.928020153877, 666.142974450249, 679.246690422589, 683.829909500442, 667.391988469623, 689.112475081043, 690.050646049239, 668.136996872609, 653.559931583444, 650.853884752059, 663.212566538643, 694.304529781861, 675.309449398458, 693.050762747213, 669.882135908119, 653.138747392611, 656.085163152397, 671.131560365408, 669.036712662709, 677.143059796861, 664.933091451853, 661.906251888741, 670.311153072402, 682.09353278372, 641.506799475036, 653.030711770417, 671.766325084847, 643.102365746244, 676.078799392065, 679.021759478847, 659.94510143024, 649.287079472721, 658.419123998566, 677.462601141466, 654.993701835206, 653.913516430297, 653.260050106725, 697.694098992997, 682.162602103659, 663.108708553885, 696.097518334879, 671.225688400166, 696.939727166781, 657.222946573551, 706.899140905114, 687.707088644976, 686.991665072288, 679.933785048306, 663.229475463304, 686.070985990379, 691.787201502006, 690.084608295307, 685.295154405604, 665.122476738787, 676.482016119813, 678.84627602986, 684.939193871266, 672.451188943057, 639.87945558034, 639.316010976748, 702.627431198582, 668.286934042345, 687.499668773673, 685.467344181364, 686.351116554252, 672.67033370174, 654.485090032124, 656.835480353748, 669.668470493871, 628.565317794803, 672.100679334727, 657.828926472833, 674.14906231484, 652.721717900475, 664.107757072582, 664.284741504646, 647.925992548849, 658.070002351923, 659.438104340248, 697.395883495489, 629.790108352405, 689.699254093146, 677.545143997114, 678.149573686832, 672.248431482712, 664.390365849321, 675.08389170285, 704.10442174074, 684.653557334742, 666.659113997382, 667.524557779121, 648.195970296189, 681.367339247049, 666.205278492472, 672.203385752264, 656.061312924235, 675.335939088701, 677.141848294631, 689.546670062677, 701.491770652714, 657.173149642569, 633.093587800867, 667.500167728959, 660.132243882886, 680.503447787354, 683.524621010971, 648.581492812979, 646.678973193394, 679.186494950385, 632.107477005658, 680.343878704644, 670.45196474154, 679.68030186841, 698.612448074845, 665.331854250828, 678.649050953323, 700.28503804415, 672.499603287098, 680.444721778208, 697.12786215573, 682.919193118259, 681.350876204435, 668.912567065631, 697.097212113589, 665.146877388232, 633.043251425319, 648.134307597131, 678.868167510702, 677.574072977157, 702.501977558178, 664.95211292517, 680.954416526843, 662.860106097695, 676.925198242233, 661.774934972325, 658.133531918152, 648.221694131894, 655.125730097317, 661.744017623384, 688.092524841762, 675.418625393264, 702.723361615216, 688.476121103603, 684.342554140622, 689.567157685839, 647.300503646855, 690.323098397139, 687.728808632807, 654.228056999716, 677.103603007179, 661.190190880332, 643.952381085878, 670.618620940632, 686.258465699166, 672.84872732438, 671.006281777717, 680.120312721626, 657.099022133799, 683.741975302475, 677.441954511029, 696.092392073354, 680.785753189195, 671.536985022481, 640.339185895563, 658.754608046643, 675.930483431356, 708.277019627312, 649.25461409594, 662.258124406537, 659.052342578623, 677.802760810901, 701.148792441546, 677.94132629413, 688.71519480444, 700.387673677308, 686.566511101235, 679.59233327465, 661.642063607112, 659.975528471001, 625.382304764978, 690.311225816089, 655.437235005944, 682.750920283372, 671.617305719211, 672.424660104036, 639.443871430017, 688.653407246645, 695.120588113146, 678.158698711855, 695.136645039112, 697.435357631225, 624.190997431193, 695.393095287234, 692.270008677957, 674.656729858247, 664.753934109252, 663.491267359825, 656.311817143926, 681.383325807006, 679.882945340657, 637.483076780778, 668.461214228471, 673.035862313197, 683.312529578925, 667.708455525136, 657.020470730148, 653.882820872669, 667.946311166711, 680.858952571028, 663.063025852589, 672.628836592457, 677.818762358711, 664.83265431584, 649.900463365581, 628.502819476945, 694.994072744933, 672.365232127474, 671.277724315973, 690.996331502393, 629.240588654625, 667.904774585596, 664.583238633423, 685.768841309049, 675.318133688376, 673.463013699605, 655.274821374508, 639.164340067092, 664.430221483582, 703.977687313863, 668.862400115815, 658.738386982387, 678.489036355362, 692.173504616927, 674.106489312472, 642.446127204135, 691.670200814394, 673.506362299593, 659.733263369459, 660.855724566875, 685.227387739202, 682.110422370339, 647.264960775801, 647.976246497887, 689.891157242715, 684.661861568355, 647.024748558767, 665.404080359102, 652.581152046676, 654.976286500202, 673.316445655841, 667.769258052343, 662.95431881188, 655.013881368477, 651.73980996299, 703.167715383324, 644.601931989963, 664.664075135696, 673.360955337997, 659.040775757965, 678.382885318789, 694.044136473569, 661.286321676903, 666.618913413833, 649.203966877262, 649.633982143107, 644.350268167398, 685.401783614775, 672.438535002182, 666.633852499767, 646.423991268644, 693.394267425734, 704.212139128478, 672.641551768189, 688.112651493721, 685.516667694087, 692.731495035665, 688.999954136966, 671.271679304727, 667.468176837374, 671.597281666027, 676.402702293854, 699.474035946775, 666.665379740803, 646.966201846882, 687.432818488828, 655.599551603952, 654.271912165226, 659.14776818489, 673.886497728668, 644.301042108634, 678.091180752004, 657.216333740961, 717.040257947507, 708.854434298328, 672.174421475885, 702.025564226619, 655.816285362189, 690.804215640905, 663.115808181322, 645.280149751786, 645.300102382187, 672.337618905845, 670.621641600581, 656.27139500334, 683.018296400633, 655.65227499261, 679.589270914713, 707.9113177809, 697.307057282681, 674.862585383729, 659.316940126018, 674.273484182934, 637.420791844162, 693.620167502498, 649.224782125552, 669.350317635113, 697.993490372837, 670.616085531021, 681.70295728289, 673.027795427103, 689.303202140406, 650.752163834236, 690.298894761454, 645.145349384744, 689.04536325937, 694.43098840079, 683.285940205874, 658.049803658125, 693.561284908429, 658.659189028353, 651.848351001112, 675.798341888534, 659.837658777674, 684.327778073548, 694.700172939576, 648.312099584885, 671.312637601355, 678.835775922262, 676.420787112281, 655.825591231891, 684.199483582913, 696.504626983389, 679.32159268185, 640.092077849593, 648.375139662251, 649.112441939198, 679.526317127266, 680.572068909965, 695.944394066098, 656.182273346285, 667.408874091979, 656.664011824766, 682.891886725119, 671.738616367086, 653.413633899643, 686.02780587556, 665.575202708151, 704.828054262498, 739.183719929106, 674.037881994698, 670.667208100327, 677.430131523085, 647.434641984463, 690.547525381621, 666.461800729255, 646.678198308133, 655.031283209913, 661.170104430582, 694.934137052852, 675.512080748547, 671.408716368249, 671.376327509041, 695.21039656537, 671.369193464911, 662.821105475584, 640.562266617108, 678.076867822733, 676.933787596786, 625.057277249793, 677.813157089045, 674.138997258176, 685.918873753517, 691.364061968934, 640.131444171315, 663.022664974386, 656.949112052804, 666.185035163556, 664.763839184249, 665.412161386773, 699.858750553655, 662.17452865253, 663.58836787126, 657.422250449731, 660.874287928683, 688.545591739914, 654.482094456928, 695.196859896526, 684.452883983802, 668.365243018834, 681.919298645424, 669.958829554466, 691.75594747563, 672.128937724781, 680.550195348419, 668.869143708031, 665.211438109811, 697.416701987442, 658.420045938375, 652.077206005309, 675.047502243189, 667.243533656905, 689.987233813321, 670.822629368074, 665.428009688634, 671.492648114603, 660.647224372173, 678.91885924661, 711.343814555314, 646.017026414311, 686.371385615945, 670.286484492522, 664.567163410677, 675.585737940117, 684.221966292095, 678.733963118704, 668.992075098398, 678.6421204996, 669.813082639067, 673.158322854166, 651.068850848211, 682.18752160611, 676.245555197536, 675.71562380977, 665.884676842578, 669.860522067964, 667.709634833803, 689.6235820203, 669.451873509371, 657.177492168335, 676.648490917336, 666.700437563215, 707.351588226108, 659.124983004992, 651.290861018268, 658.216523677972, 687.032147355864, 677.161944568436, 677.812314449558, 668.382439255309, 670.07546255168, 668.12692619462, 655.522027040208, 651.451476494564, 695.650416446135, 677.493271107995, 634.406457906289, 686.690304925128, 691.301401345126, 634.872409959872, 673.733080251098, 698.919737016382, 663.179593842166, 687.773370154351, 672.781726246399, 689.715649240459, 688.892440627386, 681.110556520763, 686.210628106991, 676.808645445681, 665.171742724974, 635.308924859648, 698.727621271195, 677.055732100968, 680.375539888147, 686.785253492033, 667.998837195091, 684.404974090819, 676.801493681478, 646.68662419058, 665.596010256759, 650.217793788317, 673.53836105618, 655.356830426667, 689.809751794772, 678.146416050943, 695.251862805828, 703.060826747121, 651.444218419646, 666.121604289758, 657.021167029217, 699.811369574705, 705.717569622604, 701.543928469628, 652.555056534411, 689.230702661026, 677.232837870145, 682.065132274907, 676.595718057552, 643.94289607998, 677.679428027286, 662.943398204358, 680.212643904272, 690.781387005441, 694.125299902865, 661.150875127122, 683.291614601949, 669.34730660339, 663.595919928522, 662.872287361789, 664.942119659859, 649.451832129964, 664.203484196487, 636.41754372856, 676.081478658567, 650.395939835434, 669.416191751953, 682.832129052758, 663.523339851307, 632.785205071832, 673.897967412658, 661.600146779299, 656.164934049105, 652.978623156939, 664.732328118966, 644.928525974067, 679.31562966905, 678.735066625023, 702.443483089772, 667.395805334559, 673.963878468574, 671.727637576369, 656.216779114494, 645.625821373364, 660.185552541772, 685.213956903113, 659.79525982855, 654.376168300212, 704.043908630109, 664.416749940484, 681.162947537851, 645.113837446284, 665.801831088852, 698.587429072757, 650.83728302108, 669.233829036275, 655.318832085645, 673.298445858427, 652.414034679295, 677.520785657215, 620.955705634832, 668.193867357375, 672.262961317494, 654.922598373013, 660.229984850318, 700.093055783163, 685.432967089053, 656.449175135906, 702.952806039031, 681.386199983034, 670.035721603484, 659.006653360994, 691.865570801755, 679.533569454806, 687.030536259304, 668.702315227158, 689.114491788208, 695.066395048538, 671.288045701933, 651.361671868883, 658.531421572903, 696.952821137136, 658.541061403586, 653.45981998192, 665.72667777579, 680.210780953569, 657.697304125403, 688.267919937925, 692.376351026609, 669.758294762437, 695.230003228884, 666.376540928109, 680.936150386966, 684.549945694409, 690.485812624193, 647.634400167677, 687.76587315275, 651.235713992879, 672.63468052186, 648.63451884895, 680.211570292223, 687.251835966423, 671.386785808926, 697.852894308473, 692.4945909665, 689.311203442729, 690.810053215196, 657.485826229921, 705.866731061962, 687.981651017852, 672.733540252692, 704.238141368376, 704.864388601899, 655.280466825339, 644.83283353199, 715.553631899687, 694.064082129556, 654.258824987029, 657.113265068959, 657.296062158367, 674.520875885084, 693.24766189718, 668.879053067565, 694.59803737996, 685.18534241366, 667.352501504774, 679.739156018114, 651.169531668007, 647.190178896307, 689.306017169148, 700.531099122022, 670.391541127455, 684.798841390024, 679.270559831159, 704.744287099717, 648.673169774143, 676.46985659978, 686.599104777539, 678.314977500042, 674.010636822053, 693.934461148866, 656.737704469743, 659.239406377574, 682.903957937217, 653.358080991383, 706.552843953911, 662.025157246592, 660.478696805154, 662.15545244691, 680.507133925963, 693.222152093033, 671.049334498594, 675.07122458963, 677.951445671579, 713.858231666682, 688.359127557336, 665.932919512421, 672.222644240522, 688.786887528982, 664.345151408501, 679.91516300157, 675.675249624671, 656.500818503868, 672.051775962771, 687.052316679164, 639.383983406862, 646.839396135069, 672.357546452503, 647.296885273585, 671.676110100579, 649.713514842688, 647.213937079091, 699.336584488804, 655.905246873935, 681.846007875556, 665.654396783644, 669.493464559134, 678.980225883023, 652.169719138064, 662.659067451359, 672.542376807185, 670.510526488781, 643.37451843392, 675.494245662552, 666.422543300644, 700.289192348939, 679.023056408788, 693.21660400116, 660.410328047451, 672.52349042197, 678.99908666664, 685.479923565938, 654.053269860742, 664.749321055346, 642.392989311695, 662.473916568308, 681.348751922602, 689.285045825808, 671.885516855119, 703.671211838518, 670.904380638955, 646.274705058063, 661.870258507383, 674.598025312188, 665.843790105155, 692.053067101103, 681.517514488131, 687.014219673364, 690.400316866504, 678.170713988009, 655.723878179941, 656.08378184968, 662.05924149238, 671.020958927792, 670.76114620697, 665.677223881873, 680.719455074096, 648.071216707981, 669.623498466492, 697.547619631893, 688.655638614813, 668.453411063599, 670.236032327348, 680.277291057972, 687.035780900584, 663.64713631402, 681.455417538126, 657.300106130882, 665.389894990636, 668.181992140262, 658.545508834059, 687.410974461018, 673.620522165165, 649.575353476142, 660.010255416482, 657.18783066066, 660.87309709629, 660.238661614218, 647.342842717806, 672.044089841243, 656.207398704225, 643.580031258107, 663.097025000612, 662.142990382676, 697.514522690804, 671.167991066487, 670.345428585761, 649.990012023878, 690.274132838763, 671.710038733393, 673.280938465832, 654.568995577436, 667.645447977231, 668.467965940756, 680.572211124018, 669.464659443391, 682.836691004353, 647.695463739574, 664.972419725, 670.582254505425, 691.430658437489, 674.65910895771, 672.684312315699, 715.121967723626, 680.522314408572, 704.218844633577, 657.768192530898, 687.792388030937, 682.03046317025, 672.915642801536, 696.970508540712, 683.724595233945, 667.719554305906, 686.271532036418, 683.093205041088, 699.479159692925, 696.604949937457, 660.653270633113, 679.139754550026, 682.185298311533, 648.303605858331, 686.450676508969, 672.765817215854, 681.44716024019, 642.215671601373, 661.498039318354, 694.553427949091, 704.292733092373, 652.425570792086, 672.840121468942, 656.11514378124, 677.901609214218, 677.442455154936, 654.024239658459, 668.695976434302, 697.590182542543, 652.626785915094, 656.261134973846, 679.063219155632, 647.059351317295, 719.281875018932, 680.746883067848, 653.149314425109, 678.006131001192, 707.523479164111, 668.375072829877, 712.697656843595, 693.006327159062, 645.575783747883, 664.791907289603, 685.375609290705, 681.058959388901, 702.231206382442, 682.521104480213, 689.791538137134, 648.145949276282, 681.749973806529, 665.674464565751, 685.308554733616, 698.308120941449, 694.761319818801, 663.07242708369, 677.293388923715, 648.424984390535, 663.81877887358, 672.589506439463, 675.877323816659, 685.88625956343, 699.31178979085, 654.053837372139, 685.825318113092, 659.269958799407, 691.979585888178, 675.148497177984, 657.091871960019, 680.497099045777, 672.538199382436, 694.461011729244, 675.704367948453, 677.874828351152, 683.298494119888, 655.7497130464, 653.395961497414, 668.837670794894, 674.917353351273, 678.426141792286, 672.218103410895, 672.134108843468, 684.449596859986, 674.152252124836, 675.998921736067, 683.816919066033, 663.425448580056, 641.144801747922, 676.083267730115, 676.53155264132, 673.533797490334, 663.747263733578, 693.298225357819, 699.326590327919, 649.536331316779, 672.274118281222, 646.763732219761, 668.092230031867, 677.393414889761, 661.613594035703, 689.73030388627, 699.308388837368, 674.53098350341, 660.271851439495, 681.920897047503, 678.001510585007, 679.125593141855, 690.285767085852, 658.07790086036, 658.833313374074, 665.381335844708, 658.037469337781, 704.203808971315, 651.007601596061, 695.700453040093, 678.456260278704, 675.137554906328, 698.123623241845, 694.259039829773, 679.343750323537, 666.391362925991, 660.686944733498, 656.867612983083, 682.080503387822, 668.900256138409, 671.231446736988, 669.661543903803, 667.275163630515, 656.620492328008, 662.81444417215, 663.430592853975, 655.37710953697, 694.538688115261, 662.700347761095, 670.578927060532, 672.327198523309, 675.600281568999, 663.029425563216, 700.868191277879, 655.26760423042, 677.955514874284, 650.685758155166, 658.656667258463, 668.812808427005, 675.321066180423, 672.304250571043, 658.727161556865, 664.167187038636, 673.309894895623, 665.85438096312, 660.204831040011, 664.421997958562, 653.653058513952, 656.002567838383, 666.715807134002, 671.193117419337, 661.37375198554, 680.423380308257, 675.033088171836, 679.7184289669, 665.147691548539, 683.253703001918, 683.788663922333, 690.631863739282, 673.134736364894, 663.031236158454, 655.890372581753, 665.683843220095, 671.452075498852, 653.174952993747, 676.422892304399, 684.590340976642, 683.67446839826, 658.04503879798, 690.660514665982, 713.148534528771, 700.834721548198, 662.37392187527, 647.896225722224, 679.647876761248, 684.513378775063, 658.582254134205, 711.950946410008, 708.885223661371, 657.81369913813, 675.116392910826, 657.654257533506, 687.215195642197, 640.776154810887, 634.131117213551, 665.796145467601, 682.527896636507, 673.837212493763, 665.016814857211, 674.787235681885, 700.878539961582, 667.375731136885, 653.525176918546, 706.829006966071, 663.072584218708, 689.60544966898, 699.425113404066, 687.79841434465, 699.230225400498, 667.569503054817, 698.239723629302, 657.120228632082, 678.19856487437, 682.753660812557, 650.096506455247, 715.355151011308, 667.08078220546, 682.858905564746, 690.103759233969, 661.788939566232, 692.591277813488, 674.623118784281, 676.703879243967, 657.517755586829, 676.564695621681, 691.463202989367, 696.712845138414, 690.089767231275, 653.366106808179, 670.235149546744, 682.050190484442, 653.373350398352, 669.275312101872, 686.342664119194, 647.821535154762, 666.129121790134, 655.766197330055, 670.760766849096, 672.937484275681, 696.216387402069, 671.021334460631, 699.639022339945, 651.308319241246, 648.259935873984, 670.294957909254, 650.141174414094, 666.540943974121, 681.225528553441, 701.065282180857, 673.938563545057, 654.899129403737, 662.158615110958, 652.548366395308, 689.535408055986, 674.142223310394, 670.128321103757, 666.618374517257, 664.787637320198, 667.061374509111, 670.133916565094, 680.852074789622, 677.487055227913, 658.553627507466, 694.812773256952, 681.730065454822, 659.354329380212, 660.166508153839, 673.363658070334, 679.446093427782, 654.985917384434, 685.66473505269, 646.828182107824, 699.725451532779, 665.950324944111, 701.271317613275, 668.910911156732, 668.350725634042, 707.180903787258, 660.9440965761, 664.958913694281, 702.042248700224, 669.691180795399, 654.350837832378, 670.988641109072, 666.34154736727, 680.423998400485, 663.058552932678, 674.17878274539, 674.115643317946, 663.485615948954, 662.960129577917, 672.81449216942, 644.48066555834, 666.513396404744, 647.857222676651, 655.966216568132, 692.00745307783, 691.633192578671, 669.61510773307, 692.584746539082, 713.893251335218, 694.093020450559, 652.378899342596, 684.050795060997, 673.012179305516, 668.437199035915, 683.50438242317, 650.115450367845, 646.235577810665, 634.766521865357, 669.295929608651, 655.474233777877, 673.433797715803, 681.643673473115, 693.15120658406, 675.419509603654, 658.125723123291, 680.350438195339, 674.827225760579, 652.042039059984, 679.672908058548, 672.39754263993, 696.890512445138, 684.663409611404, 682.714992830759, 676.195376247832, 681.34307113098, 653.061245497572, 681.297696444474, 676.116626040467, 692.232568336544, 654.351578292976, 697.796436459478, 625.621494400096, 651.189316280484, 666.887726526552, 674.493669603625, 668.782684816372, 664.503930568768, 666.720719939947, 672.450440585141, 656.337310410111, 652.344190449455, 661.411936482266, 689.148272084848, 658.926938932952, 673.355684600231, 664.215731955103, 672.967279724688, 653.480958507781, 666.588252974323, 683.129510187513, 671.052105011263, 670.199171899244, 662.18007390411, 685.637828035217, 708.383420342166, 675.022208069575, 654.345241664793, 684.459916706119, 658.888541649468, 656.363683718874, 682.623630574381, 665.380773730678, 638.329610947025, 642.863143367291, 657.206951434582, 685.774773368098, 695.839568275474, 692.88343081278, 636.962435232791, 682.734305963633, 619.071988370921, 696.675830709181, 674.850966811377, 669.41609922413, 657.227351123046, 693.036191854877, 681.089683335163, 651.713673338938, 640.211148723626, 659.835586714611, 663.913968051144, 679.852547281688, 690.946521416087, 679.988267086856, 653.423005120298, 623.62993348137, 650.215839586437, 663.904438645446, 646.85427071659, 647.579121250002, 695.802715611405, 682.744008230414, 681.10622561591, 665.698053588963, 679.629526958658, 659.586248553438, 666.86576499354, 669.334657380085, 672.385475803267, 682.97175079322, 651.760359592229, 669.427884776547, 691.85438584907, 653.072469413529, 679.811556047124, 675.386881506268, 705.016413237707, 683.859537450286, 690.722833480436, 687.433603951712, 643.438937244783, 676.522100773236, 667.891945143036, 672.417206815725, 664.427444549803, 660.923204784662, 685.800094747192, 685.097663102319, 662.709029187013, 681.70904058661, 649.173212551976, 675.354450551325, 681.788476741247, 654.622324324458, 680.605708180228, 681.107834166716, 700.527500605213, 682.91501798465, 658.801014724217, 659.166453298668, 687.81914258912, 697.041045032541, 668.196934718448, 672.289826228731, 692.925997717274, 690.174923225468, 717.281002184861, 640.566664929578, 696.495992248087, 652.211185504222, 624.115879016348, 668.542448355591, 670.63111011075, 679.035504842148, 680.210182676045, 689.411494450199, 670.118807077235, 658.169451717779, 672.359799981135, 670.751107021912, 662.721063550038, 703.410376503508, 636.741002179854, 651.547700231235, 696.783049537038, 705.711386087013, 701.253814375311, 650.24822677016, 684.321648732212, 651.274878438368, 657.014503459395, 661.860188526695, 644.153192749111, 680.176689369981, 666.21647581474, 666.698534924269, 715.546430034971, 686.842509318869, 680.321306305012, 685.12138912826, 644.339858814239, 641.501698216355, 641.619363046833, 690.238784971479, 660.04761839372, 672.703264372508, 681.649949127636, 639.228492872693, 656.35143301215, 683.341367638143, 673.408427808914, 653.624076374016, 650.872628212477, 702.465797748585, 649.41717631427, 654.378439118099, 644.634365533555, 660.15916414381, 685.570500861426, 702.883065240327, 652.331668408466, 688.943098691238, 682.268669580672, 688.522162307975, 681.841341991357, 693.121743992423, 673.088199771476, 667.382160734154, 667.115288497503, 673.177725647252, 677.260158247581, 682.547427007912, 706.300452611427, 651.557648601681, 665.910756623804, 673.106961689059, 674.589086662532, 666.215697346216, 658.397336070944, 701.068787895779, 656.601386896992, 695.423540432913, 657.162622169476, 653.954667869136, 680.158055861581, 694.823317312115, 678.081482449343, 683.312277768682, 629.707729800746, 643.652690049902, 678.473525169012, 680.482654468872, 690.225878159128, 672.163652345014, 691.453014409607, 709.949887155652, 678.811742017005, 656.560072279402, 704.226578254262, 673.578716852216, 655.878807950675, 691.809187017391, 666.524629516241, 658.783361777168, 668.968803500747, 658.215884624912, 662.10174740997, 684.6311427628, 647.006932076987, 647.620965578127, 671.31163825975, 653.817951936859, 647.89427440235, 683.809240282471, 686.15156728667, 655.807135943799, 626.634620529482, 696.317677423467, 690.539252122164, 645.502477407411, 635.779419734692, 677.297374803079, 684.977897128534, 697.133398869314, 710.67368207949, 683.626573797264, 663.157177569836, 654.727961343927, 665.101618832481, 663.166700430965, 657.945518996049, 673.324559349681, 662.651546211221, 694.178590742396, 673.297541104774, 647.082962368066, 686.731423715152, 680.74379498372, 668.901237256457, 665.946986658814, 665.671758736693, 655.531409238017, 646.809842274084, 653.219020266733, 659.539713617878, 680.437079737981, 666.425173975323, 725.118369075287, 637.099279482339, 693.598348220851, 668.777084857137, 646.739881331751, 668.861984973342, 671.631654403283, 680.117296222798, 675.324375792202, 622.021144425245, 657.29660316001, 656.118119115546, 698.859213826012, 683.664224751044, 639.110554858879, 662.359653791368, 650.965378795827, 657.898492422874, 676.945146529187, 669.578942107455, 657.943084349633, 673.687904358486, 676.457249788554, 665.678417832038, 685.390117657196, 668.209393157589, 652.917157852654, 655.99917651266, 698.08658268076, 655.290870051257, 678.781918025388, 648.381944449959, 681.592362420834, 655.952252666359, 627.946976242162, 673.084235970388, 658.922368393699, 689.847200213615, 678.251843514366, 679.506277416539, 678.043366873836, 670.766513144024, 653.202213316721, 690.524616451555, 648.409247266088, 666.352048630202, 681.887790619155, 697.446734892481, 659.044617278482, 683.828916963739, 650.525029638842, 647.867255177292, 690.161158816464, 659.126921653938, 644.158105659751, 665.536670610317, 680.297733856739, 682.745005087559, 650.184064420737, 628.573998237286, 682.323940632921, 680.662216505734, 663.319750987758, 696.968342191242, 644.184616322281, 664.897480268598, 670.614221248523, 701.859864247205, 647.803772845736, 680.913092911865, 658.726316864089, 645.136651899555, 665.442211602237, 622.468325999053, 679.882345365338, 668.584707127187, 677.182507623289, 679.188526557636, 708.561368441409, 673.191676794576, 675.490688648955, 693.295302010793, 646.080032878832, 673.492262448957, 669.163687225317, 659.427962451068, 674.204633582707, 676.825952057792, 665.705541001249, 659.726420911322, 695.323562911146, 682.438850826045, 655.565951977104, 681.143976591754, 683.210346682673, 649.594727713632, 641.011155376145, 674.536513778018, 669.353960744345, 679.555485285676, 668.224151650791, 668.931390440938, 663.041500114234, 698.739249656441, 657.94391163136, 706.632800101574, 675.21640646623, 693.7045246066, 675.544533267532, 660.301552587842, 674.018549018588, 662.847597656101, 684.394437336099, 679.04516994928, 651.13000544103, 664.932474140104, 661.847114888136, 668.130555970956, 685.042752022958, 657.797018472188, 659.238658254435, 695.112982510496, 657.962584380495, 663.386668963764, 653.494385465353, 669.540154479874, 661.27040199189, 659.126683249026, 653.454803264039, 675.07420347945, 687.559243894567, 664.780151749134, 655.354292714651, 681.864737341823, 659.0723715875, 660.85683981086, 680.086522846992, 670.106902319051, 676.68500395575, 661.410555412039, 687.790028651524, 653.590230899207, 662.996900317217, 660.557569620985, 680.268208215769, 684.943489374488, 683.826317152646, 681.852879423695, 642.894799039927, 672.303288250355, 680.240312240663, 670.415558608499, 657.29923033808, 634.657231151481, 681.34051823789, 689.247867888407, 684.65441683477, 679.536268954707, 687.969404199236, 668.69552894191, 707.480139715672, 668.824212179157, 686.873164666482, 653.929832654668, 671.198063918314, 676.00257271487, 647.83839391126, 674.67715306845, 684.802382664112, 667.760757184714, 644.039914242618, 629.868799942098, 659.905071617735, 670.992255304982, 647.389240190785, 669.784123951686, 647.46142912563, 693.8944644562, 695.310029357323, 657.564053943025, 669.044975148748, 638.504541281489, 648.33192752339, 671.613869454666, 652.833652343804, 669.875971069393, 645.300422162802, 667.584138406979, 681.40932466772, 664.798835786382, 667.566892690865, 680.809111827953, 647.615738684727, 659.074537838635, 703.617505437191, 687.904981397298, 655.243515869863, 683.378437942962, 693.460970102564, 681.451293611707, 675.830902448401, 680.419664734498, 657.722385642364, 646.393884939456, 682.278064774994, 645.906984892472, 661.684602882948, 686.681168235799, 670.773480215982, 681.957405250565, 697.518390942543, 647.706175046702, 724.811297863521, 681.800445663364, 693.144036088696, 666.945755452869, 683.077480614402, 675.088148409941, 697.055007920238, 660.711210606564, 671.098942428866, 688.031348842519, 652.89994121396, 652.253902175211, 678.747443671216, 697.379097754769, 704.256726441558, 658.163747784486, 703.941581691297, 694.438280041656, 643.587431690418, 664.549257656869, 672.917444214395, 683.122046309793, 642.674483932073, 675.354504479834, 659.457555064919, 651.442079859687, 676.071493409, 669.236234003621, 659.434682737545, 672.523706463306, 728.944600238814, 719.090647401288, 653.979886104661, 677.409910695006, 686.068271427807, 653.224479000445, 681.054516124161, 652.931695909665, 672.940522045132, 652.580207840452, 681.710019153946, 655.100556999446, 669.345156218092, 686.538249759242, 685.411850360353, 679.375536976466, 678.809376018947, 660.742893720313, 671.011700616809, 675.77921363514, 662.92346073176, 691.918956838816, 693.319465911009, 710.371044583901, 674.508399334708, 664.432255792837, 673.929204960759, 668.898337885732, 679.345408341936, 667.264060551101, 655.229616180237, 665.414323710918, 642.224411626294, 678.952198175356, 685.150191937175, 684.223365299933, 647.728914931228, 654.590700045305, 690.859795636098, 694.66185935604, 662.117306211971, 683.480364762985, 676.943463735951, 675.422165124694, 680.728128938066, 687.73846291598, 670.34125082852, 687.72759379567, 679.106267832065, 669.090144905253, 674.380594686417, 647.905386355188, 692.590212151236, 671.638713687979, 650.95076974608, 662.658289311985, 691.732248155503, 698.22149586627, 667.526095793407, 684.57196459134, 681.322682104946, 669.024860870122, 702.170418851034, 656.835590979237, 670.449070653558, 666.313390556747, 687.017594137889, 659.218783740242, 687.106864538574, 640.32410460494, 674.010885289546, 674.136147282825, 673.513123688146, 643.34643327943, 692.590313160524, 650.300451052518, 655.511358790874, 670.537221804456, 672.575939883912, 668.816173296207, 682.094688806545, 670.826379335964, 690.829874064582, 654.550594385561, 695.404159858266, 690.225998621965, 674.156637593315, 714.092060320465, 721.008240409093, 636.277505247887, 660.409938552872, 680.198829525079, 648.828004295727, 639.856508224287, 683.702451256999, 676.045081098231, 670.599199964718, 685.183738090048, 675.656167359692, 663.181004356906, 698.10178167332, 696.83562184075, 710.371574718978, 641.259480674446, 652.186007401152, 668.173187749903, 690.528351278715, 653.322200894222, 679.297845507162, 672.7253335234, 677.100803370702, 684.746307828614, 662.939020792518, 664.06686428346, 666.70627129182, 707.302639168016, 676.008078986511, 651.282791019006, 659.772780708076, 647.986121846934, 656.932171605675, 676.833627719874, 675.873498687079, 661.351694933884, 700.132635740884, 686.390871729248, 685.392664468798, 676.846848600656, 680.832444670418, 674.037501449501, 718.643022182118, 677.84945576239, 645.366149776841, 692.949077598643, 658.125398043992, 682.579888938544, 668.954399377102, 678.401165523464, 665.41889594262, 698.555399361807, 673.34291278383, 670.303468908746, 676.434225113487, 670.281853706543, 663.467258937583, 692.468488072055, 658.601278510119, 658.826023418503, 678.692827393043, 688.720036053839, 664.564401740616, 681.050592456315, 661.52263896637, 684.383507345308, 679.368227242232, 663.160971454667, 714.070384292289, 665.432066213012, 638.462054552584, 681.220637941478, 639.486120086888, 686.201383821875, 644.090013755593, 691.056956152042, 691.1339761126, 682.18614413448, 652.052385117685, 650.318702762289, 687.299805742878, 691.705889112199, 684.208749643503, 678.528972250971, 664.437741852722, 676.969872602762, 666.682422631403, 685.260682812842, 666.53381461004, 675.581637635496, 639.281669746129, 665.738667399835, 654.583676614204, 652.29531827885, 666.178377492388, 683.294248628545, 668.6331175557, 668.89756084557, 654.437087957064, 695.097643469781, 649.891264926719, 688.743080710995, 698.784972010907, 660.667215405233, 651.907096343294, 675.748039474116, 646.57166439402, 653.619345327413, 654.857670820907, 688.312798569002, 664.58628581791, 675.344867069055, 666.403103907245, 662.522108996659, 650.743798926532, 652.397383789825, 683.267410764719, 674.66225298086, 688.417089042386, 675.772011491256, 697.082003328616, 660.516971202409, 676.41658611142, 692.704285880681, 668.318374776721, 658.425470048721, 656.855930487368, 684.005520575408, 659.853061130918, 645.616996060797, 651.603723431475, 686.762760676188, 644.393287138179, 680.435442985447, 702.358919417884, 676.555479998432, 674.784850139599, 661.360021962047, 680.133147211445, 667.023314983002, 669.503394052981, 670.619931346852, 682.804864198065, 655.603663349041, 662.68190863756, 653.789848039232, 673.826209700334, 655.277375690725, 670.010270114226, 653.98022839866, 636.731909223329, 668.910791091302, 665.384541457453, 657.528714329162, 699.109627494123, 666.711668795453, 671.329425195018, 675.329397701591, 648.91090077395, 693.569845393098, 673.617713982244, 672.502736533019, 682.511845032467, 678.233519482906, 667.209601010889, 671.775106043633, 658.63953136072, 682.38784149141, 674.703424287335, 658.644285502896, 689.580602281772, 667.161880624662, 645.996224712989, 676.711264515938, 660.630026652578, 664.597694351134, 693.906303793824, 658.054026227089, 672.470821609436, 684.973783357679, 690.252879763363, 660.957785659097, 718.042275900247, 664.099660532456, 667.759066305483, 688.805939634871, 678.652300040459, 683.661459287831, 710.236344741062, 690.398328592446, 693.382955845852, 698.619836641813, 697.005902383612, 667.560860288682, 664.834720520173, 659.741320431027, 675.337432099418, 666.728049450696, 666.067743321119, 689.937169131887, 657.943723551972, 674.158036533098, 674.301670871302, 661.361058265269, 684.351406904577, 656.743188911281, 673.946072557611, 705.958195669712, 671.016334453586, 704.064773611909, 648.678243162986, 660.817288234887, 678.98437622361, 655.572788498333, 674.595348103404, 663.053384281219, 647.930058213767, 681.981475839863, 650.923046524821, 639.054640489419, 646.343191398582, 671.372997436116, 668.905021623805, 682.799707170487, 687.987012361099, 718.658289458924, 675.648300479996, 646.814670461796, 662.773179753472, 690.227889135933, 703.249338918637, 659.638243060889, 672.16276784788, 678.324946082938, 680.184239950269, 669.618742979046, 648.697927073941, 664.971906935188, 674.426837219808, 686.956511522224, 683.997408760128, 723.552418541602, 668.149251287324, 701.815822091261, 683.887070923833, 659.206233353668, 675.133632084355, 694.178623692673, 665.592991636551, 669.883755736743, 701.659987693639, 661.815108937467, 637.81638471136, 648.109923358375, 686.626143345692, 693.448366840173, 661.566405115979, 669.252311174272, 669.407648980762, 634.328353546395, 705.525810220851, 646.071148784919, 695.570746493934, 687.123322487333, 669.467470114292, 677.931861486846, 682.972157115621, 690.577430024671, 673.370120690808, 673.855740513758, 668.643557708207, 675.586454136658, 673.528088144378, 635.793701735801, 633.946503503094, 660.858667299764, 650.25486867278, 687.707730954572, 666.549515986532, 676.796666820061, 656.304396085449, 656.345460533723, 676.400535194555, 682.919590749389, 663.743852544917, 690.787584140711, 690.959907675083, 653.699609708424, 670.247646773443, 684.923492749824, 670.901573792623, 675.288936987348, 665.698924410537, 664.370481312756, 662.922760585424, 684.000391177253, 695.061474633783, 698.013796502301, 694.048775460482, 637.728794797429, 691.525913415175, 653.488707822327, 653.185304681479, 699.020655058156, 668.698632344606, 670.297623524598, 654.320550542037, 679.263078804666, 664.810818850207, 657.614916622773, 674.070115202157, 691.472601770498, 670.359113071688, 668.066656196554, 644.346948541113, 694.274775717949, 683.007175943121, 674.449029644624, 646.357601627945, 668.236990603704, 687.089599792301, 703.313657979379, 695.63209933808, 671.763518653709, 670.46612740937, 684.192962237695, 680.396604897325, 651.912802669936, 653.257391428569, 669.384564729342, 674.672158112907, 678.340050820521, 642.487081222489, 632.726991235757, 667.972769158349, 655.872552599639, 680.653097462313, 649.443979608492, 645.463892588479, 697.49703299751, 714.221248545408, 685.451556470846, 664.06826377968, 668.633435096965, 660.946512545324, 675.386451584933, 659.616368491753, 667.38765602145, 675.002783827207, 648.276009377013, 693.67906969951, 655.452354962564, 693.680357831118, 670.901608026249, 669.406172305984, 678.958947745532, 693.761570652818, 696.902058896025, 653.502521122723, 698.535020089812, 664.882519516989, 642.008590346479, 686.401426676526, 670.014569303945, 656.025735271526, 652.875323409388, 678.122301634661, 677.691568422831, 695.098460094563, 660.231408905369, 685.575733746393, 666.124182283283, 689.323029289313, 640.645422771558, 653.458774044298, 654.794115613733, 665.01166262727, 657.025802290499, 666.716581195648, 676.650940105627, 662.348123379725, 668.059282178212, 677.533593045763, 666.705902645914, 653.691345186768, 666.655018109268, 667.351905864475, 697.072212121323, 632.051914950614, 701.377375683406, 680.570227514541, 698.659155122587, 670.46351748597, 667.231076482231, 677.867630085649, 662.32475770439, 685.66647003904, 673.018680192824, 688.013266704978, 660.366398296819, 665.090601185139, 666.571572359395, 688.581008788279, 674.466254033279, 712.054619533443, 687.452704051511, 677.843746471187, 706.966152603625, 660.871447610192, 670.204047685484, 672.35582569166, 683.253613009262, 669.574206836219, 658.403498798575, 662.651052288663, 681.057527163245, 681.498649837194, 686.616143139247, 655.298804511381, 667.398788642426, 680.67515942, 667.716067276414, 663.062046824428, 661.311787878998, 647.875171673868, 678.335869908075, 672.948333527193, 670.28454305306, 694.296419856941, 695.639598299237, 675.899725803027, 653.196752183773, 665.931396282185, 714.98297078367, 640.427837086835, 684.219783893213, 678.184306403554, 706.091790094338, 666.153397313522, 647.885705093496, 639.431305010538, 685.828837696272, 660.758150136713, 678.803828357145, 645.79323760021, 637.622141168986, 693.669473722324, 670.184293949817, 697.985856183156, 687.440733931975, 688.701895121457, 659.419795327653, 657.130924807109, 661.11607352202, 665.175519341699, 678.277072365899, 658.506103567713, 646.491047575164, 633.60920514205, 680.133372088944, 663.305024335658, 704.492209511156, 657.953197116853, 655.983321651796, 673.844096393907, 673.539394185335, 665.348194249253, 679.266526212022, 675.916810427923, 674.644538468112, 657.595187240793, 679.493586768697, 673.333555619041, 679.404290255037, 680.721675094102, 642.756997658974, 669.685368539829, 681.29727799118, 669.119126183511, 683.124014610326, 710.975775266404, 671.935745350012, 678.838492383459, 663.081600434627, 667.011987983205, 684.997209561552, 688.189800368454, 663.959116157099, 694.753127812968, 682.562458210889, 654.156020689737, 688.943949325891, 676.122778500221, 653.438206218324, 685.771903857941, 682.148845232397, 674.736314768233, 685.809163048242, 698.163268973554, 668.890936689228, 662.93709936428, 654.927623720832, 671.479147492704, 670.036652357809, 695.499089887057, 663.184482901657, 675.688770747235, 689.110572953603, 684.394896658926, 699.313254588951, 631.990185480064, 684.287436045934, 710.868695822331, 667.2105785414, 672.190711463987, 678.554773244352, 671.387896266297, 673.43640107384, 696.289412810856, 667.170819886405, 699.054202388242, 667.489832323505, 703.837152357471, 687.916139241177, 642.730675500143, 652.98853870437, 639.112408249659, 651.493119267609, 687.771157223023, 645.259428584397, 677.8230103308, 677.452847097995, 668.595377370054, 706.842458371228, 684.131926094862, 631.347731628898, 693.837713418343, 698.45306241751, 668.090450767901, 694.800230107626, 688.145023222046, 679.444689025678, 688.058461156578, 654.914106611226, 678.988223962054, 699.929586112735, 682.048662051354, 633.662299685634, 688.512001406383, 670.93727712051, 684.919161280462, 681.792886546988, 659.919465404918, 664.960098321528, 646.367215646357, 679.069104379013, 699.178455042785, 676.44995581359, 673.748909948091, 683.332525871907, 668.987117118896, 671.939350755359, 727.986789940789, 680.07526594387, 644.781287169275, 674.846945413092, 684.717496054408, 681.489419562654, 646.36919410913, 680.43682885751, 673.159021684124, 697.568987932413, 697.536928668528, 657.970126303041, 660.65362773416, 668.740821375333, 707.477614010481, 663.223825997574, 665.34835700107, 673.952306289241, 659.802801341876, 690.341934044636, 691.400050692463, 666.999043050563, 671.04315974579, 668.685700968079, 660.513797163186, 656.912074634815, 681.014590176482, 631.005439836411, 681.179120711155, 679.088848801447, 652.221565743766, 679.659012330886, 654.084524701189, 674.812641824123, 664.923149597665, 651.86333644508, 677.253067245777, 667.394818342375, 688.841258789713, 654.741548026843, 678.374928722689, 674.699327175345, 686.057733367463, 695.853134091257, 673.680298980975, 650.820690781443, 648.906736437453, 666.352653447707, 682.128806709374, 665.344961926416, 668.657761369619, 670.464144770437, 656.090598661367, 681.971234224741, 664.859432880335, 663.358928047904, 679.737218893987, 696.834457012784, 680.821653827648, 648.103142808657, 677.938704228088, 688.392723722059, 669.993584765761, 705.386285077287, 670.981500823883, 676.947074126865, 659.313130014892, 688.251797375005, 660.557866224392, 660.098931064651, 665.279402406796, 671.265320755418, 656.863670729082, 685.541750196303, 649.043223176782, 658.072897904653, 687.592898367936, 664.402220205025, 661.403661109521, 659.661369555781, 646.522198185202, 685.095996572269, 693.132445790435, 649.689430801775, 699.64960095246, 656.588359206988, 678.534104065706, 700.167663486161, 674.072298519774, 664.993493365617, 673.400276248954, 644.388609716388, 665.708307472703, 676.048672582841, 667.526188353365, 670.795641192409, 683.812981767485, 674.081463930342, 665.409607832355, 670.086909211755, 665.917777040552, 661.818902380415, 693.955901629816, 672.446860046269, 677.996540984308, 672.373420663787, 668.372936469112, 657.322570922963, 674.10980647917, 671.372647878809, 680.080814803696, 692.667726290345, 663.064620651388, 643.9695362846, 687.371376477995, 651.339428854043, 675.376008886879, 703.424311431344, 705.770613301094, 657.026172235245, 652.392388996023, 685.038050475462, 683.243203817778, 651.63107595194, 622.961932979932, 671.431146740099, 649.004180599311, 650.378105147951, 668.291826405449, 717.832698218014, 698.157066094034, 655.317113000557, 684.548119261865, 702.645546339337, 688.273962100305, 683.762294307754, 707.617893810585, 661.974185449979, 653.599107849102, 692.232117651798, 656.612840230502, 680.686497964418, 648.354548991935, 683.338845348239, 663.126066701298, 701.881430295223, 667.072663772141, 672.958943649691, 658.168929403553, 720.049038332444, 686.151530500127, 679.552089245938, 676.310404399782, 687.99661163605, 693.105172982735, 693.628468391511, 680.990770244212, 665.565635680835, 657.818104829881, 683.945238781616, 690.833068451112, 669.681153297211, 668.996543250321, 685.772059761137, 666.549213196735, 702.322381334679, 670.083131647076, 692.011824234116, 668.029126707287, 683.550472711029, 673.320261192371, 695.140418454882, 678.750025901669, 674.46891818516, 699.91619975481, 669.454659897567, 678.653125186922, 658.152166676049, 646.803439063215, 683.603271561283, 677.57349896948, 673.815868432773, 683.992724406646, 670.559065935255, 677.26152174215, 690.923762446413, 687.628124568117, 671.661098144063, 660.718813101181, 691.267896123933, 647.373619071472, 701.894609370246, 674.048560103455, 647.930937771533, 655.313631225342, 640.193325430301, 689.859431747147, 659.903123753534, 690.205804027937, 671.880660480703, 657.784977234772, 673.608447270487, 669.612132266859, 689.558496801697, 699.990400852451, 664.015261592834, 665.682638905626, 638.788567239286, 659.126815841261, 667.995647868982, 692.255003571088, 676.357373736442, 705.782701616254, 650.0062329403, 683.723648881606, 636.990418426014, 661.713291712784, 673.328466125076, 660.874656100288, 674.031774763475, 662.067591558217, 685.557397294602, 680.151416524234, 625.83753584094, 664.080121288161, 670.772357986298, 692.919431160348, 706.117683276412, 651.328645915571, 649.68273393603, 631.461785084851, 670.923117600329, 674.347220985612, 684.363021826184, 672.113947164961, 663.620438426512, 666.641337687691, 659.438962082965, 660.490015280404, 640.295924493735, 646.118704020956, 657.124263404731, 676.358606315355, 648.836420626628, 657.329986111941, 690.339370739791, 652.963786061689, 686.26020009841, 684.821336972231, 691.887619164525, 648.398801626116, 690.31748751528, 680.583100624365, 673.599293889741, 694.089638220491, 664.513710750179, 667.460395196106, 647.954814809178, 660.50624536883, 687.665300504985, 657.99706626792, 659.222711958922, 659.48884086856, 691.385524283243, 651.512693062004, 663.999105370306, 672.14382422333, 691.064575577543, 687.797231356049, 687.825544993762, 681.067850353062, 699.308043503268, 643.833581365837, 686.623547471598, 695.262926669996, 700.805492895105, 681.447364030175, 692.49950051242, 681.47080957488, 644.394741739087, 654.399072677335, 694.06276740074, 656.236627332856, 693.986176401667, 682.693708374106, 669.20093286978, 693.884366186617, 641.385549174895, 653.395387928757, 693.080055305594, 685.551949989938, 650.021898497334, 687.781166306259, 669.46958016842, 695.870272344524, 670.446416405451, 682.649660509175, 663.480932071693, 661.213944770883, 682.149762790427, 649.38346278987, 676.346816398045, 655.504059527541, 706.810284353131, 669.349321320117, 673.92224238153, 655.304843130854, 662.558239557535, 615.320834220936, 690.116471113576, 679.279050985594, 642.973788296512, 649.759035033084, 699.369475133303, 673.497502958061, 704.405387824789, 698.514071521135, 648.288696282865, 681.11354499362, 675.584820061723, 688.80502573234, 659.170966632959, 639.817278103257, 682.770815611643, 682.38031828231, 669.790604782047, 662.054532549133, 681.879241763965, 662.617698246216, 644.187809720181, 693.507787477961, 682.052927448468, 686.368171779868, 669.212378920068, 670.439807081086, 702.136096842216, 677.122435188648, 679.483026892287, 670.492601975943, 681.195023063231, 702.663964750732, 669.179753443652, 673.946154507993, 683.522118364787, 661.844988690481, 705.049098529584, 683.985685733275, 638.969174886785, 680.325631537114, 680.140932157344, 637.712841044236, 646.49562310999, 681.389506296391, 680.935495215031, 659.005593220298, 673.334132732545, 679.889351616379, 648.061745317186, 666.516899110193, 673.66037132103, 668.972093096935, 667.543506570478, 670.032308432529, 666.908698688015, 699.615914452131, 688.868026865908, 660.171169984916, 674.894034514806, 672.872942704778, 690.998321132644, 691.65243736806, 671.197129477367, 630.526222025597, 640.57030245937, 657.98674392851, 669.204338388533, 680.86037206412, 665.867159845378, 641.445229500014, 662.753767561965, 656.786794209897, 677.37054836816, 642.710810967634, 673.761731081185, 654.512355109382, 678.173756643566, 667.35047248557, 650.320424357563, 685.568675939207, 655.408571085998, 677.461141657835, 688.184454888464, 678.487442106201, 653.507535177906, 672.54819332004, 695.618974575171, 676.853786250073, 676.184906308245, 684.229261050296, 696.545443716318, 668.688077202928, 678.403536025798, 686.591437433966, 690.975390345079, 678.186974303573, 698.191460657499, 661.13300150754, 654.401213233646, 667.948314622748, 666.50354196118, 687.103807687033, 668.356795051622, 652.247333273687, 654.473047174075, 666.647907950496, 686.665651104111, 662.791121451683, 679.148982168484, 657.574759685872, 671.516088016577, 669.860169243612, 669.246784829165, 685.051616591851, 653.267592542873, 653.658774678265, 675.707523252828, 648.620026778629, 686.89275789279, 657.949671156343, 665.809584610154, 665.669757650188, 663.154517254565, 657.63807249812, 629.498811472555, 690.319939875709, 688.519271861408, 675.783767880276, 659.739864692186, 686.225316582664, 662.886132349036, 681.259818586477, 663.984641564137, 635.975982841952, 662.376100583767, 679.26530434671, 657.148864733308, 665.424406984008, 693.708578604871, 662.605418796264, 675.541590772046, 685.757901125779, 690.4197797829, 642.297294671557, 684.36735726831, 661.8622822609, 656.876795621214, 662.268875936175, 669.572106547884, 660.860802783445, 684.968558359727, 657.562730116589, 668.877492949191, 673.667367586892, 649.644201228262, 656.83322072294, 685.765129534434, 670.53868498481, 689.509978613346, 686.352597029359, 674.495286639054, 644.262203224508, 688.043167321408, 673.839828076663, 685.048242332972, 680.247217005786, 662.392094921037, 670.347767646053, 696.995560815143, 660.978244563793, 697.868831082144, 634.853993437283, 699.23846472966, 672.215307664502, 690.016137491371, 694.747054474992, 671.831050891697, 687.006516290911, 680.150682221798, 680.426754246509, 654.976925193729, 671.590012319874, 657.598766877313, 691.366627795798, 639.30863155731, 663.487468162376, 667.225353280868, 663.754118664426, 686.555304885023, 661.456601108491, 673.197313101981, 663.725079082665, 674.061427148662, 671.696396418255, 663.944274490988, 671.032753567289, 697.141735986254, 660.639572291276, 700.42343887174, 691.69183520714, 659.013238057096, 654.386784341607, 638.222749707943, 646.521623706785, 681.016176046257, 659.901933703969, 656.311280468496, 665.335806402063, 653.615574836656, 659.77963750782, 678.996090261739, 638.945408439723, 701.233261183646, 675.643626191213, 690.755260326386, 677.68060626414, 673.364567577069, 693.864237029619, 683.001885069918, 669.966893838502, 685.472355216869, 673.752822995049, 663.649583058699, 669.215884751433, 671.577108782449, 680.517496608809, 674.316403962132, 675.254753245726, 687.841827263426, 651.994111405307, 664.708101356449, 660.944461794102, 666.522762666792, 675.148421122826, 681.901648660851, 669.953034943762, 693.416726105868, 664.071778388197, 673.427639549482, 675.194817309508, 739.753381862314, 633.052467152165, 708.227454834308, 655.02870955915, 678.782961374389, 669.327451023043, 654.694913880894, 672.503669567698, 698.653991986249, 657.72907233387, 694.271459944235, 647.357530863911, 654.527402905301, 617.161461626819, 660.870240431455, 648.088741457674, 700.264917464524, 681.821988456525, 672.667194467366, 674.494757482007, 674.918854834114, 659.497424448589, 670.979714010404, 687.529975502248, 680.14479670217, 692.626090919292, 646.222685766415, 647.757786389576, 680.340308769075, 697.328931948361, 666.931331200902, 667.06204285376, 656.466222620156, 684.517442906717, 699.407253932497, 694.002070727651, 720.43456882714, 651.243541161529, 685.72343284008, 709.164926794875, 639.93311228404, 675.19251951367, 668.397333076267, 651.576745139689, 683.552755710539, 653.412859263714, 656.545405798694, 709.73590302425, 712.897174241524, 678.52598400685, 690.780076640804, 693.796060252662, 667.095902642217, 707.37847247856, 692.917813822184, 646.368086401298, 653.540562051603, 695.180005243886, 671.003606545045, 690.22884682497, 663.189410642349, 689.642844172306, 689.065635139374, 656.207065468585, 698.993237175669, 653.066170903963, 662.91638537415, 679.135323224402, 678.581999758004, 672.977126451494, 673.812812701566, 696.278201272746, 674.813039288445, 685.942210970634, 672.37573200304, 662.202538577997, 661.247051432231, 653.23326858376, 681.049414676675, 684.762942176392, 683.025956878881, 679.218820679004, 693.125485347973, 680.768430999213, 672.54055956903, 663.763462715792, 672.299316607365, 679.055144613357, 656.958966356541, 695.245946659999, 677.717034973804, 674.405962877641, 654.70557526712, 688.580767330655, 695.551140558576, 679.890053990969, 661.986116555905, 668.231082971304, 706.974056480522, 647.809064656025, 679.01731638936, 671.170430621769, 675.449662306729, 668.745980615244, 665.964679852353, 674.840181104785, 679.389616831816, 688.168128879794, 670.064166509805, 651.227595129299, 655.050507062568, 660.959023247594, 693.727056169203, 648.683165694472, 684.520574236471, 690.482422201862, 683.794140577661, 662.486624451258, 625.848227855921, 653.718227936146, 644.708579510478, 708.657106688523, 634.396329457326, 680.636531327558, 686.546792237254, 677.065598222189, 657.40990677211, 661.332653120549, 678.174216597966, 629.82216477509, 659.25783409183, 681.98220480767, 690.85371548101, 681.462942658462, 661.730929175303, 661.194517130603, 663.633283757443, 654.861760767357, 672.283169091449, 610.647218150105, 646.977368537924, 627.382841526386, 683.6632082241, 652.084522984087, 671.877117684618, 665.300261763757, 651.325788052476, 676.099589341301, 674.637566404324, 675.944938386311, 647.485401270744, 661.04257689667, 638.032599105503, 672.577220933896, 670.73117106902, 636.535688886768, 674.472703987091, 702.793320446234, 690.916930972566, 685.943261304307, 695.623236079922, 663.532705048348, 692.873418873718, 665.73658892563, 682.211078721048, 648.771185336995, 682.038845312041, 708.24217402538, 643.140366955522, 691.703119029597, 655.242055357262, 679.901239762196, 668.246173732164, 658.388371769707, 647.704627366906, 633.546007602407, 694.789871852771, 663.120036109941, 655.974729401164, 687.872794976056, 689.077358953519, 681.031592620464, 664.277184084557, 686.611820144261, 662.943690921056, 671.924912662726, 654.742429475596, 653.45773999567, 657.865115465862, 705.874361022197, 664.763527332231, 687.310875730829, 642.404965301708, 677.202564758111, 675.584734925039, 689.474139851359, 685.895497331919, 666.984305900642, 660.501965223794, 687.763432383654, 681.113976265524, 689.305439039423, 654.256505360468, 681.306224490937, 646.594751279896, 646.478368164082, 664.448371041596, 658.893792679292, 703.546874935207, 657.066354832962, 678.230921282077, 658.70107319474, 665.48949657558, 679.871603571665, 681.036995503344, 667.858317951972, 676.12236647421, 657.701307627304, 704.669473253958, 697.284137809185, 706.480360199751, 665.150556075533, 653.723819376916, 685.28542688462, 678.457204258622, 667.126220152647, 662.026562560711, 640.420836838656, 664.127625934845, 667.410913573527, 665.111315353676, 671.362713777924, 624.825343939896, 676.135105535537, 662.037396289768, 668.819468857156, 653.344547356484, 645.921300636895, 679.325800548037, 709.550228567199, 652.683045238129, 661.239600484062, 633.956558482823, 670.127448531883, 667.953706478046, 679.300751000372, 680.763545664128, 672.725793679917, 687.900961434584, 694.300468012522, 668.889234559441, 641.664467762216, 660.655384717433, 660.040303854287, 657.653293024244, 661.589320233041, 656.048459499284, 691.695111938543, 653.792047057553, 672.877510611361, 668.073568619443, 687.901739115287, 682.478560254328, 710.402865496086, 677.008616859854, 675.843804880374, 683.924220728059, 686.448370637775, 678.346842403921, 662.165304686371, 680.105819766565, 658.335135127952, 689.626551767794, 694.605389761262, 678.451746960259, 651.615730297205, 698.460042077611, 692.253725538321, 648.705389698755, 706.817979092, 672.338395910616, 670.782295478597, 671.952160776247, 658.921461852436, 668.048356652407, 659.935982299204, 675.731982080936, 687.312768817801, 691.049105350799, 715.498883884571, 694.198869999698, 687.772357803619, 667.385398725355, 671.565249088812, 679.090472419301, 672.435524881213, 660.667463661123, 684.327976304868, 689.844136075166, 643.801921923062, 642.911498868664, 694.609723000975, 718.431946907639, 666.798881796579, 646.465986915788, 685.956217402955, 676.8894227327, 701.323650618389, 654.201358242867, 685.661900464332, 652.631134112837, 694.369195753849, 662.327583435953, 667.825723780268, 672.402717025756, 656.401851585795, 666.519104506089, 664.50084598608, 648.025823952121, 665.934990220796, 697.227561114287, 649.268367781597, 651.752437504937, 665.991628839463, 688.816042152723, 689.64053450405, 690.2529027942, 679.699856844112, 670.725632190298, 671.298095941196, 673.222858125607, 652.805739502229, 669.176928260769, 648.094962614802, 643.001472094229, 705.21851284824, 664.157362957436, 670.393349282237, 672.838671209263, 662.889462133448, 665.427534213679, 681.894685151718, 674.23315734546, 695.31784094909, 685.836291455094, 661.334692830481, 664.077521526725, 674.778196758007, 689.949724452588, 697.333380712424, 695.473227655296, 686.766655698719, 696.465980638246, 634.009463357562, 669.529553788743, 678.313525064554, 677.738602277262, 661.165367223398, 679.461952695747, 669.64268257226, 681.568629936326, 654.263843260121, 673.216593592, 671.918993247458, 627.679599266823, 710.53249820116, 658.900793959692, 647.708194569267, 662.685566795349, 692.187258303264, 668.473963922377, 674.860568474257, 670.43666650551, 671.291068777133, 670.205921489116, 696.511672053962, 654.660709589302, 686.106841343712, 655.928663269108, 691.663119420128, 653.43721012919, 657.43406893851, 662.359185246955, 681.947216721812, 674.549257016127, 675.778377919465, 681.038437752864, 662.618339935705, 666.799001335096, 670.28938850061, 680.245342766446, 693.705339405606, 675.908571663074, 678.900372046849, 660.68593803852, 663.32226736893, 671.631561920582, 665.219749350161, 666.55394298767, 673.951460388842, 669.67100836572, 669.777483991244, 670.970713123951, 680.949885067129, 664.473516692858, 685.65000610611, 662.756453064036, 653.569745474617, 666.087867409914, 705.943019810354, 672.048595869175, 671.261817004625, 659.860525331323, 681.32112296526, 674.471805493269, 672.763095523733, 645.762656482127, 668.617665628745, 658.182614641216, 651.285950040068, 672.260570275969, 675.423610176783, 655.815229823868, 649.932382070738, 645.823610166409, 688.805098097542, 667.306879729708, 682.891604750138, 672.934109230967, 678.951231798451, 669.350881065726, 676.160036435661, 656.573440091135, 676.551851031304, 679.564625622472, 691.314871139135, 645.473180947272, 674.956134489165, 678.00749587704, 658.644043880608, 656.189465693279, 670.573247846215, 662.503505617317, 618.87843051609, 659.242713613904, 683.023062866724, 646.523836378412, 692.408219334074, 679.008563603956, 673.01581071944, 697.463406931964, 653.842966107174, 658.426184816764, 694.520896902411, 675.234930721531, 677.090639698216, 657.882090737932, 668.224227944473, 663.525617617126, 676.844878728556, 678.333930310212, 652.451482162653, 690.00020696595, 650.096871533099, 643.202659410783, 678.977339215248, 677.639644493391, 675.099311193155, 657.598862542093, 660.267055045683, 654.77142818834, 698.497084125139, 682.579756532739, 696.768098276099, 659.678415932514, 646.755714267788, 672.451520674155, 682.152916252238, 693.93087468116, 670.234320288889, 676.253009343962, 662.458345092228, 681.955525547352, 678.745823716247, 662.199747132377, 661.230180118302, 644.52254287018, 686.100339803123, 658.602642058195, 675.647528501863, 664.483851173321, 674.974878751292, 675.449164704117, 670.394527650996, 670.257711837007, 688.960022146697, 695.501716777018, 678.177532020545, 687.114884021517, 644.564470315712, 650.503201136794, 663.921174668876, 692.36017533752, 658.596053002055, 701.344665828256, 673.123271120373, 657.88637226011, 692.923700933062, 660.269353636191, 677.11018619407, 653.288357393492, 661.091967982728, 655.819251696334, 646.549943498182, 728.657813478792, 676.940246904533, 667.51284453808, 655.5847616136, 671.664445505014, 703.978045786095, 676.769840511837, 629.818248278401, 686.724626882396, 693.603494900588, 697.534923745927, 672.888484832676, 656.669122663769, 684.257992713134, 672.849807557209, 667.602478326738, 645.856976204473, 687.262909545961, 658.280879078361, 675.296079867319, 660.062517773163, 677.828534983724, 644.883667009982, 649.910736714606, 654.18884099311, 643.616480121278, 664.570846061094, 670.317804796935, 695.245910855188, 661.023062996808, 668.55281062498, 652.777772589585, 676.715243324537, 659.380848267355, 672.938814144916, 692.044633725553, 682.48772420889, 665.030569395842, 674.778864217077, 686.443872201493, 693.005787483589, 661.343977174009, 650.04470475834, 696.241774646069, 665.816212046581, 651.411633954992, 665.236844161746, 675.931626511157, 713.31261443565, 659.423680571027, 625.555583396115, 661.242557927975, 693.246896357518, 699.684761669441, 669.868542757682, 658.996790869106, 687.491366860811, 692.542241541584, 675.567667540758, 678.560494393793, 657.927625896156, 681.611248527923, 684.226821000013, 694.534014173715, 663.147407128748, 671.646192532816, 674.627445798404, 666.692797328485, 665.847257762466, 657.540197800375, 655.518910756405, 658.767971609166, 691.802233347316, 683.141989762771, 688.839872201145, 662.914711149266, 662.409846801013, 656.038077705016, 634.572518572964, 694.820837303133, 703.716764177078, 638.352831294573, 649.05961259878, 670.213058163697, 666.915221314695, 676.882765791364, 639.972196160418, 671.097926290701, 659.17961077903, 666.445085808854, 676.478891601294, 685.304065916364, 706.198611939625, 725.76316299688, 695.645560394081, 678.58280556691, 695.847057894014, 670.264365012439, 670.999244884594, 672.86665698358, 649.401839840497, 665.706687910592, 662.725752286126, 670.04910444689, 666.46181969987, 660.09611259561, 659.597116987008, 685.515816746041, 675.132154798218, 652.067664559776, 687.972885171756, 702.033453802752, 672.63877370459, 683.060685021067, 682.984615593296, 672.790219560933, 667.754547468573, 636.797408940563, 648.697934439894, 653.071534798318, 664.291826102746, 677.81939168736, 667.900033454937, 651.21998760309, 629.772214369075, 686.875107601986, 680.342463898497, 681.089152538522, 699.441812991721, 668.393147504458, 650.608231007285, 678.545963193135, 685.235608030515, 659.372275052205, 673.396783835447, 679.760460306701, 706.716396090962, 665.165142037908, 641.76454381432, 715.089000390916, 693.301616813854, 677.528318830692, 645.975537393358, 665.017143344009, 696.341556762809, 668.468394750052, 689.065188357905, 651.739652031017, 657.608572278212, 660.565352466365, 674.243978290178, 675.90459642187, 659.627940707948, 695.108465288421, 647.631718020138, 663.185731050061, 695.010024242184, 660.385565741081, 642.461101554083, 657.386627412699, 689.002076452824, 638.320330391079, 661.052324473979, 662.336269623945, 668.921209396649, 688.327326173232, 668.409382246516, 683.299610584318, 645.258896943733, 656.690566773927, 692.281439845555, 686.286168894036, 665.656325133593, 664.964619254458, 685.342519949505, 645.883238466507, 656.815703812044, 670.252558067782, 683.321532039146, 681.934394748016, 636.120768756577, 691.4556563105, 665.676280688268, 676.435258725341, 683.572268325476, 678.447353523237, 675.551637813601, 663.203243711586, 665.928954683791, 693.791991565327, 647.1518905485, 718.185435452509, 660.229957857135, 664.399341530729, 660.413891935056, 669.467360241157, 676.070223542053, 637.351467037792, 661.872681223905, 698.745499649443, 627.781544977888, 688.101340201938, 679.578118412693, 674.4247384408, 666.970801789985, 677.693067206226, 659.42804090889, 661.196380347391, 692.414796387171, 675.690936007156, 639.579428371899, 653.09470156145, 696.093510609221, 658.634906845263, 680.590608266695, 661.326772147387, 689.244160266061, 672.44269925434, 672.600011002542, 641.955764559893, 689.204053022452, 686.446627891296, 685.727761692832, 646.427066768741, 681.131736187619, 686.191225088087, 683.192302338764, 653.702171138804, 681.00334636964, 670.756669368937, 689.873851836397, 675.354144657282, 677.941991484321, 687.51055567317, 687.368368129956, 695.807027756452, 673.539746490866, 655.883559517212, 675.280663574546, 660.557453371544, 676.871849700104, 695.508050184506, 683.173173181621, 664.015562442078, 645.525323745029, 685.74924132979, 676.701164823457, 678.000645699116, 657.400853911567, 667.141280989191, 663.035941881955, 666.129031991151, 660.971148541247, 661.109859921691, 669.084428993044, 671.979216854504, 681.332530219103, 669.779753960791, 649.463414255514, 675.162486998482, 691.03900829643, 678.466152412541, 668.913259402186, 668.988761504489, 664.850204010264, 646.63790434842, 700.641241877279, 695.525190971432, 686.973622356574, 660.367819006497, 647.988042587427, 670.850871990862, 688.811618872144, 687.250760983103, 671.65840623236, 662.748912231094, 646.062851682354, 688.07642020984, 694.957353002923, 666.072544078851, 690.41067919392, 681.940508873309, 669.700766318798, 698.056855905879, 636.490455655152, 658.941017500898, 685.376607699938, 686.654033901952, 711.363655553082, 661.224929551943, 658.42781922188, 647.18355084458, 674.888941202731, 658.575787634621, 662.986529851713, 651.356252716806, 667.248687474134, 675.908277985252, 656.562815797085, 669.195496473014, 675.568142883773, 686.821138654708, 690.244736094827, 656.552190607699, 666.107951745037, 690.01837322565, 677.995576196648, 664.832576782038, 689.701691216755, 658.13058271143, 693.877161814875, 684.856701506966, 691.983428029564, 694.461709864103, 671.306052305899, 656.538188840536, 674.654150624598, 659.521075904279, 664.383030671943, 666.126656449681, 654.132771365452, 700.688087495793, 687.972323214192, 675.039687267609, 675.799256425758, 720.87916541908, 669.858888009586, 663.604592604836, 653.868449306601, 675.228841190157, 651.782113583843, 658.581259963766, 657.087873769492, 666.994127676533, 665.801185982975, 669.167601786519, 661.558201179318, 672.710050041341, 660.424220824114, 669.051586252098, 685.763803884136, 664.560658314365, 689.39164404331, 706.081333122999, 679.806999625079, 680.949319054067, 696.280729637829, 676.172255709634, 696.358759533591, 653.169772007923, 683.605312529635, 712.612796276423, 656.635452620412, 658.05575025964, 687.788235632382, 639.346121409624, 676.388091834609, 676.729981946405, 651.605603902808, 680.043248156265, 678.506707096558, 696.117823562726, 673.277396480588, 668.032124419477, 652.518403278366, 678.553705344972, 700.361424788601, 679.235163082063, 717.029941601631, 667.174663362125, 676.427075485882, 662.140287389097, 667.720786889826, 671.13143876958, 674.421629150128, 672.518502303092, 685.6443985773, 679.64318968872, 681.480525813932, 658.982302012772, 703.794496153829, 663.353217514821, 684.282210440732, 684.917823606173, 677.560378865809, 642.127422088427, 670.47224524894, 687.623885086587, 657.0246653413, 662.5836474137, 662.681953647002, 687.725278195045, 667.837475125463, 680.519409303948, 685.349033205185, 663.418597712162, 661.283882925521, 666.777510645262, 679.383889987976, 677.173334870822, 662.217839440176, 673.043150906547, 661.839984963407, 678.276845223521, 649.630494463451, 656.609709078149, 673.150636759172, 704.797941323927, 671.744944831236, 681.608193506642, 669.568176410746, 686.604169909896, 689.145514013394, 696.254180588399, 641.01554931279, 659.201985532186, 672.6995782504, 679.682073171681, 684.531028008296, 649.635817426282, 660.213634508498, 689.592172826165, 692.395808056738, 697.801375093185, 691.458145939274, 666.020274508216, 653.565669288774, 672.010916856981, 680.625499619703, 631.358607359137, 703.908113469165, 673.525160877329, 682.123939844626, 663.117219531547, 676.550985951396, 703.908588013566, 646.627631748526, 669.219867779387, 669.548993181589, 683.352093092302, 674.988721895391, 662.666006287474, 684.145638311823, 683.371995308161, 640.801889316355, 663.435993031073, 676.286670499499, 667.441236852656, 661.930073963661, 676.086665906134, 656.752698795275, 667.275541547285, 696.716051261751, 685.002215218013, 679.965188636974, 661.79513536708, 707.875141785383, 697.097986185999, 681.930350353796, 660.827494230641, 665.710743756286, 695.934011649788, 667.266527634004, 645.395200512981, 658.086586698542, 678.257791752205, 666.708123348553, 668.424345997949, 658.294243281437, 673.119990534069, 668.471705440125, 649.953673804536, 648.184646522671, 681.569953121117, 666.098463189102, 659.815088581451, 682.417400644262, 698.758597256325, 701.789803074061, 705.474636588059, 674.559701139184, 650.522407471165, 679.010241642569, 677.819669594176, 696.969753342274, 660.940883320965, 664.969128586815, 657.724477465297, 657.576291112325, 684.402220880944, 650.398016899899, 677.32437846712, 687.779387093325, 680.567072781118, 651.933346532354, 689.191947641239, 680.384325420783, 662.172606610019, 691.743983575955, 645.3649834, 681.06786969034, 686.47347679113, 686.109142957595, 681.074024237356, 675.634631756016, 691.617647477939, 656.447750890335, 664.866554250928, 664.233710771976, 668.852207724104, 661.60485080596, 651.430476299413, 677.885839415622, 681.248952205649, 685.843013549717, 653.499976118192, 667.216347832006, 692.083610889769, 712.19255117208, 666.577246648652, 664.196087374234, 691.060789365779, 660.261193669922, 685.285221967495, 704.631863014851, 663.996082135955, 680.222779388982, 692.58505538113, 669.751061700372, 689.45734040916, 691.661860946992, 675.591681794068, 671.095849665572, 674.581382996848, 663.540897188754, 677.573115480738, 701.377708667982, 672.666274450821, 654.355377825832, 673.223215151728, 660.835688301751, 700.74020353891, 684.263548006751, 703.905407314542, 674.36708544767, 678.433895915954, 679.646543957565, 677.870331721464, 707.08086471647, 652.547491864287, 682.076711164938, 652.691453911209, 678.390221598274, 684.639410516594, 694.994134606198, 663.071637335163, 678.588877055285, 674.443487291153, 683.976005192115, 680.884185302657, 662.513067453993, 656.177152509878, 668.860458712865, 670.374909297651, 675.145939443751, 664.881810630751, 688.467205825029, 640.748538014748, 673.694235041878, 703.584736354939, 689.249623005354, 668.419111458311, 651.614245522613, 679.483294069216, 678.499348026129, 632.081130605288, 688.730764932347, 675.534866890965, 655.253453488091, 664.673858473562, 682.971554162909, 703.059743256198, 663.171874702314, 668.545907296102, 678.54455430667, 696.785921293817, 677.208784909991, 683.156053271701, 651.895100130717, 679.314682951051, 675.63961196925, 703.775901448935, 669.2437498513, 672.357963632597, 673.762567729624, 676.266435493021, 682.743439971581, 672.780069832529, 670.760937861284, 665.247587023696, 653.558286551213, 667.955122886162, 680.959762432979, 650.477767353457, 646.103333777589, 639.924175625586, 683.998604320765, 671.54418431701, 668.114363185956, 682.367170192985, 657.723212212432, 693.052386770432, 660.094546384333, 685.27507688483, 672.500943598235, 689.281122061661, 669.974460666036, 665.732966383722, 677.40530852634, 661.267086486712, 681.114319428141, 686.320903656535, 676.644836579524, 676.028626448338, 693.390069253186, 680.763794222042, 654.688037641001, 681.692396831778, 667.104926708533, 695.860331381335, 694.516988757211, 651.308835637493, 694.263443165611, 677.692158517303, 645.650990334116, 648.334364606784, 694.375882099929, 653.033026279973, 695.323303242452, 645.402711469487, 648.568871920567, 669.90281661505, 664.658659153654, 670.255580598439, 685.063448962173, 650.962495301414, 688.841214167124, 703.819187001666, 691.62135212593, 680.020804573917, 681.109940173509, 676.185544920767, 695.496393391357, 654.137994537161, 690.616491647142, 658.878003454952, 675.243712266002, 688.423713379579, 667.414781165189, 694.788633207118, 660.317938110666, 686.482792734987, 659.314071999451, 659.343177988185, 692.235442675256, 690.317941655251, 693.477914605351, 660.78225087469, 671.478681063663, 670.595459507689, 664.766896138536, 687.498744302574, 665.228804531455, 643.121899152557, 650.897412205331, 646.663635397555, 640.057484351901, 683.110389293238, 673.066719355039, 647.321692980956, 623.501593796037, 659.148982593298, 663.22033907247, 713.816259977198, 653.487640021858, 629.432938536366, 659.72179117171, 682.378033424125, 652.110739094396, 675.188702950366, 666.424873006072, 670.994479029205, 668.784761359378, 678.925622400027, 678.036975120111, 649.938504874863, 669.39701206784, 689.442329914361, 683.61116366409, 665.20159647525, 701.414017431092, 657.650989446229, 668.160850342902, 694.896282374173, 666.638283294474, 666.381186372039, 705.355435681168, 655.245211927913, 678.935702115588, 655.33108315359, 673.445075086787, 703.918063564901, 653.212286498682, 659.490253330572, 667.665355406737, 711.643563705072, 674.632223378979, 689.742001743295, 681.473508233356, 662.152930313974, 677.643535353125, 674.07260850439, 659.539135554814, 680.45673157073, 680.741635904169, 650.604959774104, 671.043768704528, 713.940763341385, 654.97329809381, 669.992995644209, 669.733801774773, 683.765148942208, 681.745839956844, 675.56786407254, 660.770467200378, 670.06102115931, 648.341276053001, 707.22380902087, 677.883156753131, 646.886308913884, 668.713424005822, 655.035732577314, 667.315154867467, 652.112973042867, 669.237632169432, 669.338515375431, 660.293444969047, 676.104934970985, 675.909034453991, 659.285103256608, 665.978127952176, 661.932041208859, 695.408889574119, 674.656874043039, 682.541247032438, 659.452391501339, 674.568513397249, 662.765957443791, 664.637678700956, 658.288352871407, 644.622982281571, 666.204779631065, 658.80367669207, 681.32870272673, 688.4892382314, 653.243781245094, 680.393825132505, 660.701253528154, 690.639331032086, 667.588437779443, 702.167150196214, 682.937170662295, 695.088394157528, 667.317116964115, 681.448860262535, 687.816554531806, 648.01762886142, 668.928964644472, 674.949801212876, 682.497377270404, 689.910644233661, 688.099952452802, 696.510721608448, 678.624628299569, 681.515234253116, 706.903565413386, 680.911490192917, 671.047419598969, 667.256098354792, 713.099575507668, 659.248250434594, 689.896847414419, 657.263753704194, 661.276352583926, 667.130578399091, 672.84917905797, 663.064838768994, 670.667336720436, 677.633446006928, 670.754708285885, 652.068693824601, 699.152902053321, 671.739452836967, 697.103053840074, 663.390648876012, 663.439322279386, 644.253701206387, 666.721913284069, 659.12382548159, 685.483072079847, 693.574221910058, 680.128575993734, 649.426864787237, 688.554291215547, 656.725338879091, 680.795697327233, 656.089222786028, 652.14179048523, 677.229119329594, 661.531834930572, 657.741865193645, 665.536217349951, 658.973661777306, 689.366217866685, 672.878165950938, 694.469568931721, 686.833423259554, 677.16872813249, 652.411657334645, 665.929562144038, 646.687743110243, 662.217191683048, 669.468749946339, 684.489167447156, 676.215762966919, 690.861873320309, 671.19954920176, 650.115829161733, 659.918298081008, 669.784381383587, 688.565662460874, 679.216001412253, 683.216789092008, 679.32325749273, 675.340855969774, 659.937340555869, 669.752505958692, 664.325784355837, 642.297646304443, 671.180566936558, 689.340257878185, 650.717621263799, 651.760818016698, 647.481534533355, 712.183742145615, 694.21422569975, 691.106463560718, 659.052602894435, 669.206995642425, 696.383537176989, 671.532722843151, 650.418564138195, 670.162603359453, 676.712072360346, 665.452284573597, 662.048628203726, 667.934752966835, 689.371952954619, 668.279650516758, 633.422074943279, 677.034034726028, 668.082064295854, 683.412969147006, 680.254785478097, 680.033723559569, 663.076812330343, 675.186542417204, 678.797980451369, 663.302876584089, 655.597469800574, 667.836785886073, 654.592785659216, 660.646932682618, 686.039377537396, 675.352032351042, 667.365526554778, 669.225095741712, 683.634520266265, 684.289049100015, 674.456503651266, 710.538923275211, 648.361637885739, 682.106683757113, 693.119240614337, 654.594670952197, 698.591289004301, 669.406795517298, 671.603949548974, 690.044639936681, 657.973365141982, 675.332934028692, 700.310026420869, 691.539530779965, 702.956222707423, 679.602955848346, 680.511733537333, 678.366072145624, 681.936792111666],[522.294280588423, 524.883699835007, 521.906280991478, 522.092039126121, 524.76495077813, 517.049683848848, 517.436206510019, 517.308231152818, 524.202667482851, 526.371454566263, 524.314301047617, 521.402353549949, 522.576905318658, 524.585698170873, 524.382313635487, 521.637286926296, 530.847515534474, 525.873198583137, 522.303660147116, 518.306576630116, 526.939925938283, 525.465508193588, 522.370230157031, 521.213924845639, 524.808996756175, 522.145641903458, 523.277547146319, 519.63426540118, 526.382006035592, 522.301926779537, 525.910381996061, 520.630599306291, 524.942901617026, 526.515566648677, 524.294379880924, 522.221667621325, 523.015555373334, 525.259192264189, 526.484355930561, 523.836332437439, 525.449102641637, 521.493439816304, 525.526144643068, 521.971643880105, 520.206422770794, 520.295849207382, 528.452686452855, 521.432422363475, 522.035895919945, 520.631053102072, 532.056099574397, 524.067736141148, 521.309227661918, 518.466739898534, 518.238764772646, 516.863343864421, 529.692983000366, 520.351147294223, 522.94814255085, 522.569329046369, 527.253429218335, 523.559151107867, 515.753311036215, 523.815550530971, 519.144981557276, 523.999943604522, 520.398363674967, 521.336808465528, 526.71353814037, 524.793691852355, 523.643159329321, 520.654997872819, 521.724449681947, 524.500636500476, 523.623402745977, 519.484180082559, 523.125628473936, 518.61851192062, 520.611486241815, 523.696117566289, 517.855679614856, 520.170150782174, 522.844807635514, 523.293821657853, 525.264434308969, 520.623830832804, 520.953238218123, 524.3729629674, 522.817013032182, 526.101656091738, 525.409087309095, 526.143786868575, 525.90555087657, 525.767308759976, 515.932775008614, 521.049303447822, 521.405496892843, 521.441888061046, 523.877015661419, 521.952281293541, 525.741208796813, 516.899584266192, 526.174782967116, 529.06358643669, 521.657121206443, 532.590656987804, 524.185677436704, 524.762659697196, 521.929943682136, 523.74746392203, 525.983570279847, 519.809291783592, 524.077550635232, 533.196893344964, 524.50293142616, 523.573635140296, 524.46956047713, 525.421189359677, 522.629720541199, 523.924184429165, 517.991757303072, 520.990171474648, 524.435048892197, 526.197738872901, 520.656921470274, 517.508893630959, 522.635920072958, 520.139619011875, 521.385724653413, 529.082248679656, 528.270962753863, 523.309340721888, 523.850451760539, 523.393247843421, 522.119435805702, 520.538224329492, 525.611334384471, 525.789068962683, 520.843594360597, 520.747347019042, 523.558592618385, 523.441694957394, 522.504597720633, 520.898366438593, 527.370169827228, 519.691292071323, 523.426437655518, 521.697084862787, 520.35376709684, 526.710855609311, 520.605100833835, 521.630247702253, 517.648196065398, 525.937102962505, 521.706515579251, 524.025924988588, 524.787677441811, 525.877139007536, 525.796708570306, 525.690354820948, 521.436347878605, 521.20058975903, 525.33252679801, 522.327184929739, 521.979256747158, 520.797996411197, 519.387801533397, 522.545467403014, 519.958644689287, 523.658588512266, 520.607882819218, 516.686553288519, 521.608784923561, 521.507263387092, 516.583199141204, 528.272054076587, 523.42945266829, 519.681023677954, 521.786465743517, 526.221594604276, 527.795393408177, 520.179901548737, 526.446980379664, 522.843824500557, 521.80939201884, 526.478323370255, 523.640201821741, 523.509597773765, 516.464581180589, 525.090912089955, 520.04113757626, 519.919119962577, 520.301908837294, 521.014770085229, 513.131022883881, 524.889874910408, 524.167313489074, 524.51486815417, 520.751188951788, 522.826096721074, 518.410610946281, 523.96796103761, 523.305116767244, 520.396757457025, 527.074933706607, 525.472728790104, 526.922497652445, 526.279440760437, 525.473253365205, 518.13491958959, 522.444748262833, 519.837732673724, 526.027217969174, 524.796279066592, 528.608025976091, 520.351682064341, 524.691404732302, 524.51372260119, 520.893374319309, 524.155263817035, 516.004523622442, 521.367864847176, 524.218868382894, 532.600148761214, 524.694836055651, 524.154197441182, 519.612275683022, 523.945583485415, 522.615171821929, 520.834024530095, 522.116909291263, 525.081321460462, 523.082794309979, 522.024294521316, 525.99561121148, 523.997210236082, 519.317302981326, 526.688684033138, 519.72155535077, 519.863497495036, 518.653720637398, 521.26314677602, 513.545793863592, 521.521460739525, 523.732120136377, 521.141005044188, 515.613117301819, 524.646803923942, 523.188236241903, 524.931092563089, 520.724334334968, 520.219447227014, 526.350707595475, 522.273884250103, 525.23254273576, 524.027965574025, 527.072478101023, 527.641286286854, 524.132441461203, 518.641880030503, 524.528868899054, 522.791215920045, 521.79428074154, 518.553230871435, 524.864864519276, 524.931422044563, 524.271098241922, 521.53020564861, 520.885510932871, 520.424072231934, 527.591264141449, 524.264888491655, 524.473578026963, 522.385738345325, 519.988759978087, 518.728433355977, 526.55070996549, 520.51601208071, 523.663352256289, 527.575922503999, 526.021639101007, 527.978702976357, 521.870198544411, 523.592349153706, 518.701376011327, 523.893809755256, 520.062233815394, 516.869669564911, 521.314854162146, 522.650343000254, 524.276431641975, 524.039053909031, 522.640341005547, 523.3429985669, 524.151163812958, 525.59207729632, 522.256907704956, 525.997617798985, 524.567193909673, 519.07920551121, 517.501010867741, 526.045128127731, 519.857885084858, 518.507387683458, 523.543251285479, 520.738314776959, 519.715336558439, 516.684841455908, 517.622194525743, 525.023583912973, 524.828211484813, 523.905465264836, 531.276941974498, 526.916554883101, 528.484114750361, 519.556491269969, 526.123155096319, 525.279569799676, 521.156937227812, 521.481901132131, 523.78956947492, 528.446328153304, 519.360823309983, 529.984024971572, 522.814160814872, 517.979670449284, 513.347605210884, 521.080579695391, 522.779171604994, 525.833633059752, 522.493633778876, 521.623138761169, 526.282317391713, 520.127716817535, 519.835216678758, 523.94589140712, 519.61766259004, 524.563560577603, 519.278438031463, 522.578729813191, 527.004879440842, 518.756633672964, 521.792963070911, 521.28238938541, 522.198654940208, 529.425628892557, 524.88991967032, 520.404840280463, 521.440143582731, 522.92837407025, 520.519674602509, 522.16159080523, 516.889586403855, 517.253206906486, 523.187958800877, 521.028531574546, 521.907320424559, 528.455615680354, 524.441498288222, 521.906733556086, 526.639089152329, 524.715177320665, 531.596274402673, 522.134912692123, 520.323684897319, 520.701169791119, 524.472100816567, 525.42602620611, 521.247497357275, 520.276286396472, 519.186879850235, 525.096993613318, 524.00460293006, 527.017072110614, 524.188989215489, 522.278229601111, 522.689846265699, 525.056035284902, 519.128099377405, 521.382166760823, 526.455138952973, 524.493652544282, 519.976097933437, 521.686979332202, 522.690282589477, 525.377261918559, 530.16420680938, 518.884294479604, 523.719926252381, 528.740339088304, 523.339177275422, 524.728119467733, 525.427498382296, 517.127660156632, 526.016444436271, 528.496845481083, 524.410759000411, 524.47940164139, 523.712883016186, 517.943942612909, 518.856702272266, 524.111180041746, 523.072474451862, 524.281455019117, 528.603025516181, 522.954549404413, 522.325615410006, 523.010663101988, 521.760909875311, 521.150620428005, 521.138474838084, 520.713110381428, 523.474682712334, 523.08155110004, 517.815892346563, 522.081260400549, 516.007119521827, 522.046621047244, 519.940135971558, 522.754635542317, 521.278099372538, 521.8647861199, 524.750780440002, 522.63851622814, 522.267469155454, 525.124247074912, 523.403204028208, 520.121979341484, 524.759919446348, 522.288569984808, 521.184894953035, 524.7239731613, 525.312554074913, 521.417950080636, 524.300722137355, 524.76181561779, 522.883524261271, 527.856172663079, 522.136520616149, 525.443497878995, 523.749842279999, 518.755579917944, 525.626005477673, 521.249334225249, 528.658682776743, 521.709939633277, 521.568500485367, 524.017035113255, 523.559778584507, 518.302949563263, 524.388829164644, 522.721366520873, 530.221439765508, 522.421287816818, 526.315343575514, 522.02626497283, 520.994557296896, 519.235463064994, 523.836884498008, 524.374645268927, 523.6578415333, 517.130770095087, 525.335334956849, 526.372045220133, 516.814837454223, 521.352548118754, 526.255107390278, 523.427090478169, 525.210499822914, 528.608388441028, 526.479898122163, 527.478181043031, 523.931231172907, 524.302301607214, 523.423111251887, 517.824980178908, 525.532039535212, 517.250010728527, 523.549019430074, 522.732151166671, 525.064097353147, 522.454969597638, 523.295204934446, 529.19590047591, 524.319281557947, 519.477232317485, 518.054904146976, 522.002363903404, 522.055711142087, 520.202795063538, 519.223696122716, 525.889412272845, 519.151414288971, 519.357030237984, 526.923059233528, 525.886351381935, 529.072197931142, 523.584969018218, 521.173058881881, 520.300108334651, 524.807725516582, 521.953021006131, 526.520411490817, 524.6862219244, 516.948550862092, 524.503131670673, 526.780746179704, 522.167008127578, 522.697658551121, 524.285591518621, 525.741154567891, 523.208038312365, 518.093645012555, 525.562831019607, 520.12459672998, 524.803941473011, 525.089599369844, 518.05275773389, 524.339355372645, 523.33320648569, 516.914562589674, 527.487938976378, 519.78747728962, 518.395817552215, 524.715682763605, 516.86350063914, 523.134829861479, 523.898326683141, 527.555305638331, 528.404149864181, 521.36326912435, 522.346222059344, 521.122487180273, 521.27544246018, 520.787886395568, 528.066850559823, 520.556413743887, 524.091605185856, 525.643713222928, 521.047857107514, 524.257953507881, 526.055453096486, 521.755043842705, 526.404998569597, 521.780056045201, 519.875904748507, 524.318141285829, 526.015274489927, 525.895899691934, 524.903223135296, 517.547074574801, 525.584435403394, 518.778388719963, 521.36598934811, 525.531858300861, 519.56600843119, 522.867614063198, 521.4975046677, 526.140664292378, 521.934521358692, 525.070778453064, 525.105265400336, 521.093562776803, 519.441477233873, 516.101586419447, 523.111104310772, 521.247686648949, 520.065975940647, 524.224821905086, 521.069979900473, 524.393879610713, 525.808078461238, 519.26264486011, 525.210759007321, 524.161748734406, 524.064233002699, 520.403061041719, 525.215388883171, 524.910108607999, 522.376039583604, 519.380418476032, 523.145615314687, 525.194760301354, 527.099032237385, 521.013658097834, 525.188315928491, 520.40278804337, 526.044269038144, 519.205301473949, 523.234137109399, 524.574751157528, 522.574556556841, 514.212170942462, 523.137564285116, 524.010190774213, 524.124165955295, 523.454667171838, 527.999043306841, 522.123104133164, 523.523060929145, 519.681033883228, 523.729597593564, 520.97655613525, 525.556831329605, 522.603725672147, 523.194521274115, 519.71087700041, 522.076240289755, 520.520481381018, 524.637420494144, 524.744907228771, 523.851892990347, 524.523293723266, 524.314475316059, 525.172688639653, 522.267760071906, 523.98630563138, 522.146238738535, 523.725173493573, 518.733476723788, 524.687679843543, 519.461779320743, 521.794071373097, 521.333741287003, 525.93874515495, 523.810833994871, 521.179533240457, 520.712549316053, 520.138259280996, 524.594179826193, 525.847994197017, 524.122387965412, 522.871343894549, 523.768972584837, 519.530648203534, 521.729463380554, 525.721315279694, 524.859668544324, 520.134650493114, 523.536198281047, 521.954571347992, 524.421889253364, 524.059122273936, 519.007171537762, 522.853229176085, 517.801921288962, 522.621598492126, 523.542161870729, 520.339762434625, 519.535236079707, 519.015052516597, 522.004620209021, 518.125702992818, 522.865098263674, 526.283316578304, 525.089275509965, 519.44522866747, 524.137595391245, 521.907402659293, 528.210004833105, 525.483497490407, 524.584941091608, 521.232411973469, 521.350190231915, 517.554018017544, 523.389259038375, 522.610695939195, 523.598948604086, 524.085480348314, 522.032279499383, 523.050094875268, 523.925527192564, 521.008244021856, 522.218582181291, 521.038101018506, 520.374784535941, 524.625650976848, 524.948006831439, 519.195815057314, 523.104833867085, 518.759832609881, 522.618880718612, 522.617659340997, 523.722652065766, 522.471943986235, 523.385977219832, 523.137577305604, 522.119735694498, 523.315937937093, 520.493211118934, 522.321548077391, 523.70770120205, 521.611399370363, 520.334178849521, 520.944742438661, 521.541467553353, 523.787725782993, 518.77764177296, 523.512075891571, 519.33846777924, 523.052270688091, 525.968232546603, 522.728252447139, 526.357143533524, 520.966331473976, 522.955549082927, 520.136251119304, 522.058669223538, 522.016650663419, 521.58798109272, 520.320110797461, 526.01422633259, 519.372993977904, 524.876312158474, 521.708871168328, 522.095397725217, 520.231799777046, 527.537697592774, 522.110692403546, 520.171223994861, 522.308129541729, 520.758260957448, 529.363974561951, 526.612331081195, 521.511528503899, 527.674683936351, 522.188461522505, 525.303398399616, 528.293701932037, 527.899536558018, 522.75199343169, 522.760420516052, 521.897904171445, 519.549050296582, 523.093661056056, 524.306693900812, 523.190423060836, 525.604339660174, 521.889448629655, 522.554962654388, 530.843637311319, 524.422813696802, 520.949937331586, 521.325497270762, 521.583635986431, 522.431050710133, 526.747893320704, 521.331463124913, 521.960030777884, 527.638334609589, 516.325045534198, 523.549534740932, 522.550980725673, 519.879201444516, 520.464458843306, 519.911663771776, 518.327730646615, 522.310841196991, 519.482297289204, 515.545194102313, 523.012225149147, 519.786098827969, 527.818030060425, 518.182195571779, 525.049963926658, 524.11455142705, 522.137587087127, 522.245812265828, 527.057459087086, 520.630835659672, 521.541059723122, 524.330511045933, 523.334165294939, 529.074038837207, 519.844542531773, 519.141631328111, 525.403822699388, 520.934194688887, 524.27630578213, 523.364477168912, 525.014401467932, 524.83750741354, 526.391759410712, 520.242093949587, 521.941106144736, 519.330708352717, 523.997036604202, 524.690358325724, 527.022793024936, 517.818430991104, 527.35505624693, 527.505602986478, 523.983861835797, 528.603080541501, 522.313303385556, 518.895471930171, 522.703438182469, 517.667638983051, 520.091970907058, 525.889202632159, 523.278927183361, 528.742196430625, 518.301934614628, 519.275844642352, 522.130545433251, 525.442538863654, 523.752550948525, 523.723441882957, 523.308386364961, 523.625503492634, 526.7846972334, 523.767671608255, 518.655101863317, 519.489343276872, 523.988643164538, 521.035106947343, 522.006176305461, 518.418922871012, 523.655598893457, 518.733592104962, 520.205530067811, 523.423672688384, 519.313630207801, 526.865754342566, 521.96806801841, 522.627377356811, 527.464073341443, 530.682244405923, 531.09648510586, 527.646185776237, 522.726442196689, 522.948288208102, 523.631257423197, 527.82707390199, 519.329722341561, 523.813272103418, 522.7289822393, 520.267788482796, 526.507337304996, 524.412655467375, 527.523710605721, 524.638730514113, 524.136480808363, 526.956754842183, 529.020900229743, 521.437972721737, 523.840346302373, 515.971555049077, 525.216198538963, 523.607584856486, 519.64422877762, 522.680972638144, 525.983079811406, 520.143922767182, 517.061617283615, 524.524030124797, 523.94077778897, 522.182203613025, 523.718915130416, 521.843790319507, 526.25724576522, 525.398587465498, 522.173853438796, 528.652829382618, 522.952228642227, 522.203105638353, 523.214815791096, 521.533639113197, 525.714579278589, 526.892531691573, 524.691132014842, 524.421892990131, 519.676565047498, 523.78742363939, 522.1496088215, 525.789059647356, 519.966965076894, 524.258018281361, 529.403213724966, 521.370718433751, 525.231373264288, 521.257178765233, 520.403592156091, 523.057737769548, 516.900131777278, 521.807268669237, 522.327796050522, 521.824669083404, 525.379318247633, 526.927915488597, 522.066541318374, 518.335010484709, 523.219670209883, 522.557260257623, 520.802829151799, 525.245151046677, 525.451717811126, 525.052064884243, 522.608318951082, 525.669181857614, 526.337862856884, 520.164371774662, 523.535569939293, 520.096697503346, 524.572506063485, 523.106920093128, 526.455396950444, 527.290616078585, 521.547434926937, 520.874211431406, 524.537465773302, 522.056718934586, 524.893074607167, 522.809443123498, 524.180637218316, 519.59118184174, 525.009561534572, 524.376986744083, 521.951563901305, 515.770266754257, 522.207154428885, 521.730114509387, 525.211413522471, 524.157257628324, 519.889816902252, 526.16123163586, 526.813928158445, 525.386924306501, 525.531991022732, 520.615732288374, 522.027316999921, 524.461600838148, 522.900493317424, 523.139386830436, 522.319289609833, 520.94490857485, 522.531278463108, 519.520930774933, 520.578528299045, 522.597339219857, 524.729010220288, 524.477212462802, 522.094790452751, 523.939396358432, 527.241977149501, 520.714767193081, 524.601657641563, 527.889059715142, 521.883309509033, 518.997492202213, 525.178249583032, 521.022006936332, 526.04242436819, 519.291804889425, 526.446238990356, 521.912691077617, 520.167361085278, 518.875900601001, 518.804800183199, 523.167022092757, 522.272217831457, 522.645450199628, 518.251905110104, 522.064609281505, 524.932909644385, 529.817530005703, 529.453619910003, 524.389691917648, 522.44467169581, 530.849306570306, 525.298461717096, 525.806813980285, 524.020961305717, 521.780651831655, 519.949436287304, 523.74952440472, 521.806647119025, 522.54860091187, 522.352812964972, 523.771087310277, 528.027672348044, 520.351761735078, 524.853663585443, 525.643067903183, 522.983182859445, 525.010281154505, 518.476427976712, 518.917522512455, 523.67500472375, 526.138850799868, 521.365704354649, 520.263131445849, 517.672259497359, 521.377177097012, 525.437457101232, 520.798212331115, 526.349768217752, 526.607557174483, 519.566693769586, 525.549976651264, 524.279889711398, 521.544491619454, 524.582567284967, 520.569309128469, 519.995616298584, 523.393466516982, 526.280632560645, 521.972810166122, 524.475609367927, 520.842408088496, 523.587985136377, 524.145401189434, 521.595082875009, 525.181824551042, 519.643543115026, 529.526730768771, 521.349503702577, 518.938818171448, 525.092672682728, 516.403668327731, 518.775044358635, 522.358089125555, 519.768580513202, 527.680990296992, 518.912388450711, 526.279002287637, 519.786265960998, 525.235881250335, 524.461423370615, 525.741095821679, 515.894806398753, 528.431122998657, 521.581105493497, 520.163458010916, 522.943301349755, 520.361117412773, 528.474091251463, 521.660028405535, 522.897763673732, 517.333049437938, 521.51815078541, 523.98588539461, 524.45381655632, 516.526338702673, 523.200684951136, 524.526695365879, 524.475536630359, 520.952784213559, 516.974839266957, 519.225333340862, 527.597626697862, 519.663566443827, 522.728285952802, 524.975621824941, 519.614667022192, 521.49196174302, 519.266141180484, 525.47070671596, 527.951659870367, 525.175532834772, 516.308358858986, 521.840823406867, 523.602703027131, 519.681892184811, 525.460665471998, 525.134899674284, 521.571239809376, 520.667998445649, 522.071469305475, 524.713548622232, 525.266158859341, 521.146688288439, 518.598245571202, 519.943714146241, 519.022794438173, 524.322302134384, 524.565880118348, 519.530819877285, 517.675840703815, 518.156281122368, 527.100302474992, 524.056323316351, 522.870887516106, 522.776797763801, 520.899981659314, 524.57609844713, 523.767109688698, 518.058821210134, 519.467915135039, 517.737310504427, 524.044785367633, 524.740030498647, 522.440141941568, 525.030938199681, 520.922459656928, 524.215463607654, 522.217917204048, 520.082265481479, 522.293065506987, 518.788371321149, 525.80901154208, 522.32071577856, 523.223591695385, 517.7075620636, 522.398793225459, 524.561608006145, 521.7623065094, 524.898429170156, 525.799695141323, 517.780008904399, 520.162181013348, 525.451000760508, 521.214333041061, 517.669668119083, 521.001706881293, 526.2610796103, 522.132142110959, 526.467855667027, 521.90244730176, 521.689569271477, 518.289830835385, 521.200892920728, 521.604566804378, 523.991705193201, 520.089848912372, 524.508778641123, 521.070583298783, 524.464925011472, 515.860744543386, 525.641993619152, 525.024406777124, 523.23064325747, 524.951840839082, 522.91989216757, 526.443513453222, 521.843119836352, 526.50824148843, 522.199874866515, 524.714030668305, 525.634761684205, 519.493644657713, 518.064756963622, 522.716603909755, 525.489836123992, 526.496947559399, 522.430851441783, 519.11315223839, 524.01157942803, 524.953092944169, 516.97499739401, 521.747914214555, 522.801594080083, 527.695033282506, 522.750982806088, 524.603587128231, 521.241330385406, 525.253822391692, 522.238638667849, 522.170349570368, 522.685693028614, 523.408622143407, 526.395426242946, 527.433740761701, 521.180452302954, 523.67367581362, 527.503187250445, 522.269181981078, 523.505904420479, 525.256673873523, 522.571832396655, 522.186866268917, 518.749492046499, 524.731716533486, 524.5376676974, 527.916788274004, 521.418951422395, 520.734834352077, 526.061999093145, 517.812210039844, 525.266860001596, 516.966004321676, 519.057203692634, 520.730752987338, 519.943178667152, 525.515093165186, 525.747326820568, 519.999189441385, 522.734123059103, 524.068305779088, 519.925322792687, 522.323511172198, 519.584632690776, 526.815613724636, 525.666734988522, 522.746233013567, 524.640219537446, 524.891687641723, 526.64683513455, 525.350762397112, 527.269522552771, 527.194687846153, 526.556161771423, 526.385737611794, 523.054951780582, 519.183359963404, 525.385391320664, 522.176633465937, 523.966276631136, 524.034426958766, 522.554994139079, 524.330966901602, 519.631613884246, 522.722628376969, 522.985208101537, 525.723726535298, 525.193900890672, 527.97866504284, 524.110125086313, 521.985712208374, 516.21106218456, 516.803512538369, 519.347254859556, 520.538800340852, 523.663236888886, 527.505875322918, 526.69536758321, 520.429177643721, 527.974969519711, 524.992379992244, 522.709886635937, 523.483946572895, 522.533322915393, 523.86137723717, 520.94328519054, 522.324643673752, 519.882122502983, 522.179994896623, 523.037572472546, 524.064823638288, 518.902735951669, 520.733725959573, 518.094208711812, 525.825108180476, 524.180284966977, 521.749460100255, 520.108706456998, 526.074415811048, 522.101345653086, 530.17739646651, 523.859368773312, 524.186079037772, 523.505242222987, 523.554270172872, 520.177652670301, 524.081201034203, 521.396683836754, 521.595628833377, 523.06344452115, 519.071929949715, 525.07258985302, 519.843546442775, 518.762737137513, 525.459701914832, 527.941101479283, 522.617917431475, 524.366731644045, 525.104153932051, 522.17971871473, 524.941557189046, 527.267659728278, 522.590318920837, 522.321455252431, 523.478559953321, 521.023379381063, 526.460806428106, 521.472552699763, 519.796486858593, 523.177826163652, 521.566761862278, 518.194707390967, 520.352650306092, 515.768824292162, 517.405518522555, 529.970418002632, 525.997765905414, 525.681698107847, 524.065037443441, 526.419498672542, 522.255174994817, 524.469891136084, 519.393479009143, 521.431989905666, 525.727020180669, 523.984053480738, 520.923338355791, 521.494379693036, 523.902321601068, 519.2519558534, 528.452281561119, 522.980267591966, 521.913801668176, 522.388732457569, 522.744218075373, 520.33441615928, 522.274604752978, 522.70413415157, 521.996630093051, 521.957980295758, 523.711282703512, 521.646381266421, 515.350249451163, 525.155287079326, 519.266421090628, 520.696298598762, 523.740133635058, 525.209456735199, 527.765289004102, 524.617291163804, 521.372768750713, 522.223533579749, 524.252205389493, 519.028370806009, 521.070447818684, 523.67875771826, 524.639108041886, 522.30572687346, 523.557835355277, 524.740947803696, 518.925205563411, 519.023193815994, 527.018629567295, 523.73913173593, 518.9531021438, 522.578730348595, 524.150070466159, 521.337832575578, 520.427227202148, 522.849675491905, 523.480845313527, 520.344495228622, 525.024205010265, 521.00781122465, 526.078786260861, 520.733107563816, 519.746894046042, 520.154961228889, 527.001709249529, 526.209363011886, 523.180047938087, 524.255117522235, 532.861056527388, 523.31659516468, 526.953085993861, 521.997159400376, 526.899695095598, 522.318699308216, 521.649770045902, 523.490627142253, 527.353847752289, 524.279084294759, 525.229459744073, 522.995890539856, 524.133837593868, 524.47903822605, 523.51304750339, 524.858794575083, 524.127244557037, 521.806681445626, 524.576034816923, 528.468959047133, 523.697440251919, 521.036390172891, 521.065624209894, 525.749858184247, 520.210031635874, 518.018625720629, 527.566639787712, 524.466682958891, 525.427689898095, 516.594050235616, 521.422975497609, 521.248988737062, 520.623044246644, 527.996602777274, 519.547287457041, 523.008186110614, 522.021427996175, 522.550803197786, 525.87505155512, 528.621373518047, 521.342276196211, 519.750982575148, 518.740674766405, 524.388931212624, 525.180820816413, 524.85598339543, 518.646274368515, 517.031774340886, 521.52366727672, 525.097718690094, 521.076715646434, 518.980013208472, 531.107274261009, 521.698900561513, 526.869072687233, 524.699574330671, 522.623973938575, 527.485783227903, 532.349857810511, 518.669432131872, 528.171355741579, 526.176620426632, 521.52960190229, 522.438961152288, 522.80779991319, 521.117478852573, 518.15526244934, 525.71334333009, 526.73859921628, 525.543279637933, 527.306142804414, 526.32383296746, 530.156502023186, 518.779116959843, 522.545845461004, 522.189723141895, 525.271452926484, 525.667950815202, 519.526087423238, 523.956194595534, 523.01662736524, 524.07503068596, 521.814370452557, 519.466740641951, 523.658631025276, 523.838809739625, 523.414918533564, 525.284304204058, 524.142804810967, 517.321755943338, 520.25557195026, 523.828069234004, 524.729680638941, 523.480801054718, 517.182567638473, 523.393319171271, 525.259793233096, 524.043423975149, 521.401051193552, 520.749126959632, 523.986516707635, 523.560207239373, 525.243299849357, 522.202994475852, 522.627336499893, 524.26055534688, 528.009923370921, 519.253181539967, 521.717657867807, 522.87012047113, 522.816500909966, 517.051376987765, 519.689584203658, 525.05376257185, 519.035092036132, 523.631634723849, 526.056947026623, 526.195404744498, 523.712136484653, 524.277988724218, 529.315140203139, 521.270945593548, 517.788358595438, 522.954574291017, 519.903257125742, 519.922714084783, 528.053954381162, 521.554120237595, 525.255922102571, 516.811376336963, 520.941881393559, 522.88131394216, 525.676905346581, 528.569460861848, 522.816034679829, 523.48617865032, 520.192427921891, 528.952753963958, 523.536246380524, 529.931323932975, 528.778131747608, 524.175132591898, 520.090035969176, 524.264562463856, 517.650999326098, 522.856651071769, 521.460095506649, 526.538947786645, 528.93535137327, 526.754962847697, 526.673112062055, 526.187833441015, 522.816353544721, 522.972476017881, 524.141290455726, 525.820953139798, 522.532520591326, 523.791752934068, 523.817784053143, 521.060321774053, 531.668436310205, 522.080925187128, 522.840527710316, 523.711276236015, 524.270486176183, 523.581290567541, 523.158859771198, 518.630210127202, 521.499518992884, 523.841170384266, 523.4870515038, 523.261754228564, 527.943918794298, 524.259585149036, 524.714658956992, 517.290097592457, 521.15680374442, 524.946424608114, 528.308665676529, 522.119262606345, 520.559954468746, 526.422453070295, 526.502931336363, 522.085071902741, 521.850351195013, 522.04454688528, 523.720125217235, 526.011407617843, 516.805275200798, 526.894548322439, 521.474232082491, 521.779178510194, 522.12654177844, 525.086430344498, 520.890500427494, 524.56309013053, 524.837930324928, 525.893699832856, 521.248305550866, 523.569729436807, 523.839864133345, 516.612321356354, 521.650582083566, 527.575244051009, 528.703414779433, 527.094488625248, 522.27717109774, 523.963981926092, 523.980057073965, 523.65291670488, 519.665370744609, 526.553698388776, 523.890169579965, 525.270735873945, 531.799510458477, 516.134641032253, 528.251537957426, 525.576120591425, 521.874462026485, 517.733500377863, 518.752248886002, 528.459744447679, 522.23031889086, 519.395612946468, 519.869362587375, 523.569483727793, 530.671264717083, 524.13546825611, 524.752304849146, 521.458077852508, 520.938300778587, 520.894128400832, 521.858553535602, 522.679567043477, 523.974746101446, 522.793841040867, 522.182885804212, 521.283574923036, 523.395866017068, 522.164642387609, 523.773528788991, 522.357087734947, 526.207232214507, 526.617851029184, 524.56518028177, 521.71126752081, 519.57153704065, 524.410207777627, 524.366499753851, 524.296268115123, 520.935328865006, 528.2461226557, 523.969949898684, 525.817185672423, 523.057978960125, 520.680922725207, 522.990575897016, 517.16917684928, 523.827640788533, 530.294268604043, 523.840853816751, 524.990064505602, 520.03442819322, 523.515708684679, 518.980572140347, 524.487622219527, 521.485950508866, 521.306100755155, 525.253199394946, 518.58212622964, 522.216544698841, 523.848226569612, 526.961678712762, 520.395959670232, 522.701451520209, 521.333196252599, 523.177975848225, 523.144498133499, 524.29908762741, 524.918023910174, 523.222065681362, 521.196507217757, 520.413531383223, 521.337988602576, 522.850657745179, 527.590512169265, 524.035051008895, 525.087642206667, 523.082122527231, 514.503131630316, 524.024137781336, 520.215208445538, 520.825940820067, 522.807230953486, 524.376989670701, 526.144556633881, 522.315010469606, 524.063299165001, 522.994750033691, 523.057467984433, 523.785708969851, 524.58064562869, 524.726863991793, 524.690169423616, 523.883474796778, 522.703210188846, 517.480514902862, 521.469906617564, 520.339811329954, 524.314658301737, 520.530846050259, 521.758085416733, 522.317897488229, 517.678530196606, 517.447598742816, 525.103910754201, 521.58120000455, 524.989973211793, 513.547874706804, 523.305293827241, 522.252951263921, 522.683340783842, 527.16364167381, 522.680436028765, 524.192177007853, 530.059072805881, 524.340764781618, 529.985831244151, 518.301205337286, 526.203474925968, 523.848167699868, 523.356038903469, 522.491739675642, 518.793746099946, 522.03057835952, 521.333805753837, 525.231127012637, 518.869720746087, 520.119773933529, 523.767696187071, 521.210423621929, 518.221861138583, 522.607085286226, 523.324601966961, 519.443559910406, 526.680283056635, 516.917775408674, 529.242492421054, 530.349586795506, 515.035559040948, 524.534198405912, 521.00604109024, 526.345723508995, 522.785938863537, 523.521499081877, 520.352871421538, 521.247448923141, 521.864966312786, 523.035384347499, 522.945390749831, 517.814838260709, 526.066794161465, 522.472507475708, 518.061657142834, 528.144916991397, 524.831465448571, 522.186956620077, 524.102450424514, 523.112865347716, 518.468301262331, 522.404428375595, 523.819729092805, 519.252303934896, 522.702012380597, 522.766524689338, 524.758861727395, 518.7612919252, 526.046730455982, 524.478968524227, 526.528713095155, 523.196885825, 522.179167346673, 524.312826270046, 525.981019658343, 523.222422827482, 520.521390685582, 518.083887042665, 519.969300300764, 524.067778827358, 525.50878831115, 521.690324603475, 522.389280022707, 523.484757713935, 521.38091469863, 520.417112189004, 523.513352050992, 525.779864122557, 523.865491020037, 522.84076390651, 520.18102877703, 522.89594238483, 526.409555660031, 527.644199593707, 529.622170713399, 520.269180726301, 521.375694489673, 521.253952409827, 520.08771269294, 517.528631569988, 519.007237196416, 522.596459768038, 520.493529419961, 522.189977021336, 523.746414430267, 524.223254300093, 520.130565027741, 524.555181268183, 524.182499415809, 524.086871098709, 522.535702045092, 522.474283481493, 523.446860386373, 523.429658501641, 523.947793862826, 520.907336434855, 525.353519013614, 523.76524652193, 528.912641469575, 517.166590692279, 520.618910565044, 523.578479272255, 523.441319080737, 518.275144401514, 520.11276339162, 519.570642685214, 527.658612918867, 522.009126309563, 520.686179253442, 523.37648366788, 520.817866086499, 523.923843391175, 522.826451523717, 522.171075474895, 522.009882765524, 526.526942159075, 517.853921038014, 528.271733537761, 520.083090572879, 524.560546370528, 518.168917991406, 520.74512879936, 520.633348820577, 522.659343360545, 518.607369075614, 525.211928449432, 520.914031149003, 523.864627812887, 526.976099616748, 521.933086619076, 527.713265671761, 522.145590684234, 522.221314658491, 526.635345628406, 525.216377780372, 521.111979425981, 521.406911178545, 517.196255344029, 525.722031917409, 525.93645924712, 522.369919523295, 522.086898824767, 519.622900541534, 518.505351820684, 528.388545897144, 520.555612176957, 523.396057828517, 522.356581266626, 519.365396646382, 524.956205828474, 520.844436518343, 521.863936490823, 519.964971344022, 523.640671601945, 523.141311075173, 522.416674448936, 521.975997049358, 512.797677768288, 524.280069261407, 522.56190514463, 526.560013617238, 522.370260232395, 522.484461175347, 519.878109426697, 518.272673222454, 516.12915935366, 526.63693945972, 528.186779117871, 519.931635174152, 519.538028898373, 519.65720692675, 524.917296251074, 521.878887381594, 518.966452632007, 524.049976760483, 519.450639808672, 517.459302963614, 523.305481600987, 522.147565953347, 523.664261536604, 519.675047335359, 525.216084838486, 519.756495688803, 523.440267934395, 523.427388735442, 522.507171208374, 527.988956233436, 528.908589679986, 520.183267146304, 518.683800613396, 524.636199672444, 526.333434530083, 527.596938922286, 518.159993376588, 517.59927875824, 520.252578841304, 521.898792824653, 526.014603489778, 526.992257135377, 520.886424835433, 520.619489465486, 521.906550515412, 519.075384892732, 522.30586868631, 518.976439518838, 519.809479424555, 521.632727842199, 522.35287040815, 522.634041630338, 522.166839174996, 524.183132739889, 525.344733218313, 524.9062999868, 522.713013560054, 529.644394200344, 518.961494772996, 518.462751948049, 520.086341729125, 523.198682253834, 522.492235398441, 522.100338506659, 520.708520079734, 520.281460964903, 520.37334931972, 526.531038593671, 520.661645880003, 526.423848471054, 523.458555847806, 523.495964214103, 522.523809406803, 524.945627082916, 524.698454677368, 522.813517961129, 526.998522080128, 525.775774829426, 517.715932024261, 524.102289350341, 520.885409080682, 523.478085626584, 524.858540940603, 521.980260967739, 520.154663952878, 523.470648446811, 521.524809719567, 521.956256122023, 518.049781398488, 527.048705725734, 522.802917488977, 524.18598945632, 520.984795245707, 525.600587688605, 521.754775045535, 520.087956405083, 521.447582224868, 523.642438823249, 524.94735256937, 525.462079957409, 520.886054790984, 524.314814447729, 523.071375226201, 519.655627848426, 524.66409649567, 528.2470883667, 523.388851541517, 522.759825114838, 524.396673417234, 530.205186172665, 521.875086983491, 525.602325615053, 522.978032662822, 523.916926, 519.519998266709, 522.261229213486, 524.668444731956, 521.955241829842, 523.206800163303, 524.120416217874, 518.518317797176, 527.539657801902, 522.474831404426, 523.800999725392, 525.573115513852, 527.093320040841, 526.312469422916, 524.375884402631, 520.552714080782, 520.527791307698, 518.151003382219, 526.616485718615, 523.006804171963, 526.589036354127, 524.863529035645, 521.268659431536, 529.046428361916, 520.912109268428, 520.049203676544, 525.354497213417, 529.55841522221, 530.679986983515, 521.575975964391, 522.15183894246, 517.294132756625, 523.766507774667, 531.556408472115, 528.123832004645, 522.649319739974, 519.198380784328, 524.452699263233, 518.312363938249, 523.355137248871, 525.635289935507, 521.67972544258, 520.88123403016, 525.385006471246, 522.40382988584, 522.166657999797, 525.031560117049, 521.39939949894, 523.47866263843, 522.642219788464, 525.035460904654, 522.248789165186, 523.458262095884, 520.387758842762, 523.834728345582, 522.289976343529, 525.369704036427, 527.575159699897, 525.699367118629, 524.872897858674, 524.040546047717, 521.666845276216, 521.194285288828, 522.885413272966, 519.316361106163, 527.715710884369, 523.676656139835, 523.678853907865, 521.542142879924, 528.229621091889, 523.377600832035, 524.794319991621, 524.978212803738, 518.131833051753, 518.593672933827, 519.011280440755, 527.29355928476, 519.40772088211, 519.429252096324, 525.301541339429, 523.958141036172, 524.717674759502, 524.099892494655, 525.888053428748, 521.279133162146, 526.920881851386, 521.627561182506, 525.629095968707, 520.262320518874, 524.948181353281, 524.956299448016, 522.379541373886, 516.903152725033, 515.898786309344, 519.125734940229, 517.390936860542, 527.724849394149, 520.763074385999, 523.22310788685, 523.596617747259, 526.590243701362, 518.10319551697, 524.894499471636, 524.950593639468, 528.010991377851, 523.494962717892, 523.857696555673, 519.95366725744, 520.293963195942, 525.31102588464, 515.035573884597, 516.985312762835, 520.437268913122, 522.469078937216, 525.695613204849, 525.115996977587, 524.036753125247, 526.050222805323, 525.393485518825, 519.310767874262, 524.587912939973, 524.433337827175, 522.724046917345, 528.991248215043, 523.664968439293, 522.612702909444, 520.923170319809, 525.611069850194, 523.612169264304, 521.667468061656, 521.32065245782, 522.393538060397, 522.901618860683, 528.760161566919, 524.789678352048, 524.121816915234, 522.150353597595, 521.046567594521, 520.328616850174, 523.233226692962, 526.374371445706, 527.062084174085, 521.715448665733, 521.342078212683, 528.962930926215, 530.877309172809, 519.87448011545, 520.35935528048, 519.284646717452, 520.341879252543, 521.35558498495, 523.471334204396, 525.437487314469, 522.483127573792, 524.113769481654, 517.391102700591, 525.761257216703, 519.886022843735, 520.948931402409, 521.09352444081, 522.89833913247, 523.272474618194, 523.100566102687, 520.609471700816, 521.398047175798, 520.158328037207, 520.742220503505, 524.393470017048, 521.618515581997, 521.946372647416, 518.629264067173, 525.715160100608, 526.435687782769, 522.195359156093, 525.166049548911, 517.291939114417, 521.019492731163, 522.767083230085, 521.623082009181, 522.937368620129, 517.138535114094, 527.599801946252, 526.820015750253, 522.70813325794, 525.842172766715, 518.240868840669, 522.372908484813, 519.741250332258, 521.93783699209, 520.638621295642, 523.120962854375, 523.324589794156, 523.39189546572, 520.750526838146, 521.43069558412, 527.283988540182, 520.109415729333, 530.070139313663, 525.3469559698, 525.533180684636, 521.608573278904, 523.385797450262, 517.654281999891, 523.152793355592, 525.763061829492, 525.770361667475, 522.309776752729, 525.587665493909, 519.229489666123, 525.157895511333, 527.7457432483, 521.212665828932, 524.61976248981, 524.233684091149, 519.504009198359, 519.314538623192, 524.189298793848, 527.393851595235, 520.42745800373, 526.42949838957, 521.679344903596, 525.815968212229, 523.307101522778, 522.682746699236, 520.075617467616, 521.549043137829, 524.03263339547, 524.185412563866, 523.868437240075, 526.922480065675, 525.287594223091, 522.007500130643, 525.52893844212, 528.740254840618, 521.960344583944, 523.397969655351, 526.01899083898, 524.534349998741, 523.338548631317, 528.296647510454, 528.123365717898, 522.183909641174, 522.211237473082, 522.014979642901, 520.796124284656, 525.958582362273, 521.308592671948, 519.610788381701, 527.185315230578, 520.706347723061, 521.65441608854, 524.362092321811, 525.159807115157, 517.440056619429, 523.620124223523, 522.805077743469, 524.322713509638, 520.711034360226, 526.537898890809, 524.198451376389, 521.545189582683, 523.117676618052, 517.899157101134, 520.309818710039, 520.729479327465, 522.323236664326, 522.192901109789, 517.268669606895, 521.141193903973, 525.333300730694, 529.650560057257, 519.797993583001, 520.371579339145, 524.288861875382, 522.560766822295, 517.714463542324, 524.694415735532, 520.997497801552, 521.987646222356, 520.226277777428, 527.011352036432, 524.215768151777, 523.1244902571, 520.424997061462, 525.930665373613, 528.287370542883, 522.919325360195, 519.458004517068, 522.412888533672, 520.42369688683, 527.189298892302, 525.372015801892, 523.379045713679, 524.25959050857, 518.183771053231, 522.796224598968, 523.301563676329, 525.721535547111, 520.088085484395, 524.119113495896, 527.949878650855, 522.592750337284, 527.217802271277, 521.602372257821, 527.931377109923, 529.497639393004, 522.331282455978, 520.60845181906, 514.25112861001, 525.261923595661, 520.223203758509, 525.271298516406, 515.877223583408, 522.624473660061, 520.023859408455, 524.962382450736, 520.673208956794, 519.908893707754, 526.667619115677, 521.942998325814, 518.833966368117, 527.426335798897, 524.300398411997, 528.678890591294, 523.649198090486, 520.821498462889, 526.924671165119, 523.044015437052, 525.010248472142, 522.676066964673, 522.386562101071, 519.926551862489, 521.32909873454, 520.994935864446, 523.189717927907, 523.210408457976, 520.73516968445, 519.613928357951, 527.114923662289, 525.790960642111, 526.916802838432, 520.593674765466, 528.012162999313, 523.623851786201, 524.241367137783, 521.097760628934, 528.377223336298, 523.084444469575, 522.854981951214, 521.135303908839, 520.065614931682, 520.105226575897, 522.245186760727, 520.51119178418, 521.949732870295, 524.790075348253, 525.837161463169, 519.745873099734, 531.388370331587, 521.626953864401, 529.530041601966, 519.840547457592, 521.883798872892, 525.680952311571, 527.22215210031, 521.125011713797, 520.984846785065, 520.594517980684, 521.834921104348, 524.88271458483, 526.484497587458, 522.228567562628, 524.29292252161, 521.735776427346, 517.796326451653, 517.452068074216, 520.643919194967, 525.445445135547, 526.107475974798, 523.231776960603, 523.041693247699, 522.354104254729, 521.175326085402, 521.226352373745, 528.158616698653, 518.466904077893, 524.448356652831, 520.547525687095, 523.521967304496, 525.262926567955, 524.054572858941, 516.088646308342, 523.185304589038, 526.352669132662, 520.752329072236, 521.146295236184, 524.541875526783, 522.694964352414, 526.102711541135, 521.736628696048, 524.460517472189, 523.196167519718, 518.908903080871, 522.268868244405, 526.064699771437, 523.285195275472, 520.454471185412, 523.306616546186, 525.982933989369, 521.375494530191, 519.561768130425, 523.508958245744, 517.141236356946, 518.878126131344, 525.118091882766, 515.919974150251, 520.251994607297, 523.546005684048, 525.325330516317, 522.24574782112, 523.29900679583, 525.949373409339, 531.635247484981, 525.250860023906, 525.777955488566, 520.661432801659, 525.742623907174, 523.773941445493, 524.291043992681, 522.114805360563, 524.92392023662, 524.447590408015, 520.696318308633, 519.62817312574, 522.910907915271, 523.368271812375, 526.676529335115, 520.533911154136, 525.946402235077, 526.242519451297, 528.149308909694, 526.74943939831, 522.1268941883, 523.824990355356, 518.732566822765, 517.645525772792, 523.377913544857, 520.032110888416, 527.887306777021, 523.910192809726, 525.630500731104, 530.277263260178, 525.67005770219, 520.515487580068, 527.745920220725, 520.989189164395, 522.083255869536, 518.669810454537, 522.820483696806, 524.123638654964, 522.068680507751, 520.226206427442, 521.760274812989, 522.882627211702, 520.18007651909, 520.258755510489, 519.615458860283, 519.468774685991, 518.07804527577, 523.014390469527, 523.092261500636, 522.128611806434, 521.696622141903, 522.164784536991, 522.400002118126, 520.621505818864, 521.927235180833, 523.367576570673, 524.427209072024, 529.355491671121, 525.625303942989, 521.726556768501, 517.379868888089, 525.244266888897, 524.837406546148, 521.510349496744, 518.139926351027, 523.898176516361, 518.975960908273, 525.162819188663, 520.606130492196, 526.622234643015, 522.916403725472, 525.559375389067, 524.451369616729, 522.674912120893, 518.58440006841, 524.920728491068, 521.140958850081, 522.198153382342, 523.602127238295, 522.021872360482, 524.852265333402, 520.507436086945, 519.543563772977, 523.573727819594, 518.434275424366, 517.820688342383, 517.661773047746, 521.68083081661, 519.095380750573, 519.419464468521, 524.540443458699, 523.260919596379, 519.789015805951, 521.761801911508, 520.581423439246, 522.622228302429, 519.071650123898, 521.971829253608, 523.479965452083, 526.18026195323, 518.968363094216, 525.866549946374, 522.313715315956, 525.265916341274, 527.786170209774, 521.879320948192, 521.242750282177, 518.577725023633, 521.943558587226, 524.946236111458, 525.644624366317, 520.473043995339, 514.99633085484, 517.490277328479, 524.903709994681, 521.700628050601, 521.235167856235, 520.159811058939, 520.063414783066, 518.982009282461, 521.871364907109, 525.043863446724, 519.55788932607, 520.138110894669, 524.124200594177, 527.444968518396, 523.485013363466, 514.682796220052, 522.93050944662, 523.291257510118, 520.690599950501, 522.698919939811, 520.392050566419, 523.489754504216, 521.922411749002, 528.409262801741, 527.331788522814, 523.10134482575, 526.678746379019, 518.849285626536, 527.719336747556, 526.682987856711, 523.484668747446, 525.144182473974, 523.344041700343, 523.487937874892, 531.707808747911, 518.744021505623, 525.899746943795, 517.7581261331, 516.991174578482, 526.268121078064, 526.723772237911, 522.949191905089, 525.698303912275, 523.046263164302, 522.390685501555, 522.982592955291, 520.16589017261, 521.642351921848, 524.580783010129, 528.727743359923, 521.037532732726, 524.782303461667, 523.786926331835, 517.91018547504, 522.18026026026, 523.239459445624, 520.570900334015, 519.482931001355, 527.209424607403, 520.691633894321, 522.270166040129, 519.099591347252, 524.809938582159, 520.384542302208, 520.35682743384, 522.484267309855, 521.461303700792, 520.802590214778, 523.585224734601, 524.008450992865, 528.265119379564, 523.450109687105, 520.362579376233, 524.55018730594, 522.991417973513, 523.100126335056, 523.43478375743, 525.932882367774, 526.368031444738, 519.765208579413, 521.131874780742, 523.712112036225, 526.194755767728, 524.759877476646, 525.716610386373, 527.099596532037, 521.946303762585, 526.373795663875, 526.729970619377, 519.14617013056, 522.881191339433, 525.082576398339, 522.516197189149, 523.900635873051, 523.278169694433, 527.575814322094, 521.464571040986, 520.909014332902, 519.065065757247, 521.429506204736, 527.235338353358, 523.190301223303, 519.089764588344, 525.481017675557, 527.171906574307, 520.050109650857, 526.512541225636, 526.0878353739, 519.609913321496, 524.841999001685, 517.878332203467, 521.095707664429, 522.782415605856, 518.434316766634, 522.991398354527, 520.724836717476, 522.260163193551, 529.539472130134, 524.608732724523, 521.859804965038, 523.41760458641, 523.873141864152, 521.561134925814, 523.007397973442, 525.373599389015, 523.153682924014, 518.711274897342, 517.744685974457, 525.041230010919, 520.259333701143, 520.654093428159, 521.739556971032, 521.211065061398, 525.382765404813, 521.321326959668, 524.996008153262, 525.695108334821, 527.966154199896, 523.018754722427, 518.1946547385, 521.666542772817, 517.312842604912, 521.543320389022, 525.201071841791, 521.571829760015, 521.589624547967, 524.255781838974, 518.681148059631, 525.661908747441, 521.773101544233, 532.571633762753, 521.035469861428, 523.894356261614, 518.948155664416, 523.668324451636, 520.145215114159, 521.106848702772, 518.761178321972, 519.86762744518, 521.436020324277, 523.496403958559, 520.825765228332, 526.254826736614, 519.649298790056, 520.88093139546, 525.546408603121, 526.613993666124, 520.966892014626, 518.385447894278, 523.717111191088, 518.784165760123, 526.062191845465, 519.083025079033, 525.788981215196, 521.897806012377, 524.100604603034, 518.588867309595, 527.215478861716, 524.691149479576, 520.903999430478, 524.387920639163, 523.733408635861, 524.146050564004, 524.153189969861, 521.135861130267, 518.780641280717, 526.557340459633, 524.236078824187, 517.299148419433, 523.653918596938, 521.913680133266, 522.208174685562, 520.845918058316, 526.576517479187, 526.410462175801, 516.740228113825, 523.218570004802, 519.483178632671, 522.411987104663, 517.876556874822, 521.190654088214, 522.992701756961, 523.668106487066, 528.073948420122, 521.155599957603, 522.851910552465, 526.970278258366, 515.080928028858, 526.223114568752, 525.524267722631, 520.841562825394, 522.158690933553, 526.627986214941, 522.922264211762, 522.701394895915, 521.441973400645, 523.145314398279, 530.057452558098, 521.984432766523, 524.270768656755, 523.739728894875, 521.418008133864, 523.873980413718, 523.155466453095, 521.71403498707, 521.366807318401, 521.836640756763, 525.940936173766, 529.981747085349, 520.804975428917, 521.274221015605, 523.223770584146, 527.949356121601, 520.154461690443, 522.217743877771, 524.361075703555, 521.679782985417, 518.493467766149, 521.551149792204, 522.569016590286, 525.97885656278, 527.139662639007, 517.689738690437, 525.585510103743, 520.091193591977, 526.670224919205, 527.537818340503, 524.168218627502, 521.998404884835, 524.700895924466, 524.450956308228, 527.143328760619, 526.4605427662, 522.200038080092, 522.871617153946, 524.45312049884, 521.603233726697, 520.616391521374, 520.322791764653, 519.288085321736, 523.245539530865, 520.794287082857, 525.557845234744, 521.669628324199, 524.922378920528, 525.763105971684, 518.780975201565, 522.615162317036, 523.763468662783, 522.21570720951, 526.325273918755, 522.888337580197, 525.372298447173, 518.3263693053, 521.448876661175, 524.574750262841, 524.545903380985, 526.290876895269, 524.673344602184, 518.560896053816, 523.263706849778, 521.063304293924, 523.648333558039, 514.588300687556, 526.936019131647, 523.018008923017, 523.885706054737, 524.950231434775, 524.982306573384, 518.604016887532, 518.695719178259, 529.610884857187, 523.923083255518, 521.63710482652, 530.435837372528, 522.823852222014, 523.650105249958, 523.353953216135, 521.792503887251, 520.707659221632, 522.536295393537, 526.353480492441, 522.3014321047, 519.93402290286, 526.566307561398, 515.07081465085, 523.121742699708, 523.219555003982, 524.861460285175, 523.424922477854, 519.899604350312, 518.594560053604, 519.828054322075, 522.260435266077, 528.491264984493, 527.41286828894, 522.21879558302, 525.085980005505, 521.300469319627, 522.913891480737, 521.402878607699, 523.498482960571, 524.414268137903, 524.62052815228, 523.032049979288, 518.879702389648, 524.65592670775, 523.276573027431, 524.754436296573, 521.703108943486, 520.086853311405, 524.532184292506, 522.975487840821, 528.957537498144, 521.148089413379, 520.950170471063, 521.975665563654, 520.973634857759, 524.009745650621, 522.340523593266, 516.330465029064, 523.825034761032, 523.434432494624, 521.772479592555, 519.430001933652, 524.062935773897, 521.915880543296, 523.055213701912, 525.076288289241, 523.743355170066, 520.900109911278, 525.43440273359, 514.927526736239, 521.921570406176, 521.043508238861, 524.729538773541, 521.525143026052, 520.114568850671, 527.636507654189, 524.292245403835, 521.102512992116, 519.33544409137, 528.254020760931, 521.19095000681, 521.442863806665, 525.138854715607, 517.46401622264, 524.908564530145, 522.494900991524, 520.988335123756, 525.470773592918, 522.584617423402, 524.319085531337, 523.552469413277, 523.961306187711, 522.036945052541, 526.515205738472, 523.139064355532, 527.439962748273, 526.436834237448, 525.596665035312, 527.500451892764, 531.559759224293, 520.395823760356, 522.20091118852, 518.724990017733, 525.562628900146, 525.140389038046, 528.564349952274, 520.733646742439, 524.150099843225, 523.104649119229, 522.944554074688, 523.084055767022, 522.330119541319, 520.459063451347, 528.218758481324, 520.770588336742, 522.930780325309, 517.694294813576, 524.911408608018, 523.512618569797, 526.720349530135, 524.971463458892, 524.046102255277, 513.933344265662, 521.448705678782, 522.432184867351, 521.67729885291, 531.769603361094, 523.974997924731, 520.353738235169, 528.226557934066, 522.03280030248, 523.999348996765, 520.576770059024, 524.81667334484, 523.852009553289, 517.691578621275, 526.035237044129, 524.43944563381, 523.272988180086, 522.798435863085, 527.291481995665, 527.11664223181, 522.514818427156, 527.446001478536, 528.063306010846, 523.410558223522, 524.267463151434, 527.413167965346, 521.819298101262, 520.881485380874, 523.985698719676, 525.490196031177, 521.978709890611, 521.951919932834, 524.959385609756, 522.745570694151, 521.323772603906, 519.900176682668, 530.555838704741, 521.559836744627, 521.936379149196, 524.365281690928, 523.012825242754, 523.550315364584, 522.099402665468, 522.32257123383, 519.530224014479, 522.402785048962, 522.541014159756, 519.14880335947, 522.260531517536, 526.219385507583, 524.546121931662, 519.142223646127, 523.341865373572, 522.640750718808, 523.502502173708, 522.255927481664, 524.215159739767, 525.303344993209, 523.688297164927, 521.694596515181, 522.145966510627, 526.434709380038, 524.226898648327, 524.443130826938, 523.685589857069, 523.73500141815, 518.841252068046, 524.528386929642, 525.112821862398, 524.037597266745, 517.309566798328, 525.762753632783, 523.235926327112, 521.241655584532, 520.888218066858, 520.491167106244, 522.949690246296, 526.921698516907, 522.087755263337, 520.140327364596, 525.632088450891, 525.22316750387, 521.823126556968, 528.163865903216, 524.111392823078, 523.271041184837, 530.62193313774, 522.166277857135, 522.210121095073, 524.836118023457, 519.366663164715, 525.186038511583, 520.3616489299, 521.140290682529, 519.772449386994, 523.680666479794, 523.698105707663, 524.421695282594, 522.460255479045, 521.296716581548, 525.304278473973, 527.804191829179, 523.051515925411, 521.183409453154, 525.080103147122, 519.550844798662, 523.721317244799, 522.327206743765, 519.682158024105, 518.544418046808, 521.003098150374, 518.112382752976, 516.471962021927, 522.457489458109, 524.392275240647, 519.657416565515, 522.080281061098, 522.999145415985, 523.107941187226, 523.849786797549, 517.399902993207, 523.819829074817, 516.907030800363, 522.126963668683, 525.237090850859, 524.111623429355, 522.044193495752, 524.798115105338, 524.17647729953, 520.057108208471, 529.552149693868, 525.332295228505, 519.237814429147, 524.930618957054, 525.300788730562, 524.593277786355, 521.738020303627, 523.854805036415, 528.37821970838, 522.710822053765, 524.835903457626, 523.584085759698, 517.480392135275, 524.386058678764, 525.829708543535, 523.685217767, 529.224176630645, 521.735204941647, 519.16647503246, 523.221993746977, 523.982633234548, 517.926408821976, 527.000410254592, 523.101433776549, 522.337985564204, 526.797814550742, 519.967943296711, 518.76045286962, 522.941130436551, 518.286024878345, 528.585991284192, 523.832444370182, 524.027371370712, 522.701258287959, 519.635375729807, 518.955937363743, 524.155667712418, 519.705070911112, 523.381644373839, 521.58414381633, 517.26225314633, 526.550615942625, 524.837066484753, 523.884841284881, 520.533352156538, 525.215846051863, 521.292250882116, 525.536852361612, 525.335160088841, 524.609291535276, 523.600996749339, 527.293601802668, 522.939184099486, 521.851435432716, 521.637480311485, 523.233741957426, 521.884052749093, 532.210635773769, 523.738021962842, 524.470610712869, 517.933001566134, 520.268618949758, 524.690042653367, 522.217671008029, 523.434477168298, 525.598196517862, 521.367880958828, 523.615655909207, 521.482201231287, 525.32871629406, 522.564408625157, 524.247607548183, 526.715042658632, 522.273075089259, 523.125564329021, 523.291856781931, 516.834646854118, 521.417394952294, 525.913166373949, 527.417858605834, 525.40200751745, 526.796435761281, 530.862600523463, 526.218804256135, 527.792744526895, 521.556141475707, 519.098828832571, 522.460780854549, 523.381787621362, 520.685821528413, 525.218518813774, 522.14042592401, 522.701552677926, 520.192687339062, 522.012092884068, 520.602670331992, 520.916050228991, 519.611289309624, 524.675476495891, 525.454249050243, 526.196570284907, 523.866187818992, 522.055533914092, 515.434783864656, 523.969074979321, 523.891394484546, 522.656544120311, 523.157927658079, 521.058852681243, 521.01483676739, 521.532205343768, 523.903229425871, 518.16826571011, 520.085026643372, 518.790304492654, 523.569095521662, 520.980459875849, 518.459424919143, 521.964310722557, 518.458667700801, 526.92754784539, 521.699603710569, 526.018913556606, 523.535808975592, 519.898798166672, 523.903157019191, 520.820109581406, 525.215566584866, 527.481797453328, 523.624315480267, 524.938963536252, 523.30246385943, 522.034897989045, 520.422069204693, 523.351320423841, 527.194200376962, 521.163290566591, 528.448247261271, 523.585456454152, 522.169324141686, 524.586920078666, 519.77226452259, 528.651683479672, 524.305197696345, 520.259744408305, 520.39723843165, 526.673065901161, 518.640250620505, 521.036108829003, 526.730488006923, 524.650907018663, 524.820807499691, 519.49993838812, 521.72942431256, 526.445472761539, 524.449747682175, 516.391992073284, 522.635810958888, 518.317623718053, 524.700708611383, 524.521683712745, 525.082422023212, 519.72169055273, 523.933649279024, 525.880493934609, 519.90443378877, 521.148754764067, 520.317789613307, 527.704367633496, 526.901554921859, 521.032504444042, 522.811876108599, 522.402648286931, 521.450052663584, 517.043378904614, 525.526977345029, 518.33946797486, 521.953336381907, 522.076980324888, 528.288730053929, 525.357687945509, 520.35295960692, 529.068494501729, 522.842246088316, 523.280790055046, 519.073978889182, 522.59550613159, 520.455120673769, 524.054717872736, 519.386864711451, 523.690343282531, 528.007812164978, 519.414675953819, 516.530284129414, 523.08607450242, 523.896647386928, 524.986749684608, 522.38893430863, 522.240701815972, 523.40842796459, 521.407437617615, 517.904307836767, 521.998769099597, 527.683908896043, 519.06966132846, 523.165046675646, 523.770715795651, 523.676553606247, 525.800830828683, 519.378936532659, 522.34945002597, 523.352448945965, 526.29534925319, 523.118691881379, 525.537825988008, 525.076483710949, 524.774236790282, 521.927957031689, 517.054731838924, 525.352698694995, 517.541643085637, 523.018710031662, 525.943959781677, 527.948708177024, 522.385901075899, 517.501549447917, 523.222602331309, 525.12527238696, 515.953119752931, 522.464181629226, 524.378750824465, 525.752032438641, 526.608165816699, 519.908549844466, 523.039691762214, 524.371587349716, 527.051810878528, 521.809716809202, 520.013736930368, 521.341572282395, 524.866223858909, 519.438112449242, 525.127853993722, 526.242579293996, 522.71752894078, 518.86963007851, 523.743213615258, 526.104818766501, 522.519928586044, 524.014869012227, 520.26204368207, 519.02355725253, 526.645305073803, 525.102417570668, 523.849435253138, 525.539784007487, 518.73885565409, 523.146229662959, 522.694875394028, 520.266715529325, 525.404628007755, 524.622070570391, 524.813746511734, 521.50614273717, 517.650794314494, 526.776730237369, 522.537951803146, 521.103050490321, 521.555447224247, 520.25919056031, 521.656374480081, 525.61656207828, 520.913170702646, 513.27287228437, 527.524339864434, 520.622193597049, 521.36046006302, 524.667365414898, 522.339583963376, 520.488878884961, 519.948709219, 518.733769305635, 525.753784168681, 522.951751872057, 526.083513684123, 524.317502721222, 521.647612436172, 527.583514089891, 524.24319632698, 517.322576863492, 520.366563478298, 524.6157299652, 530.401518289218, 518.825832430033, 521.403063119854, 524.976574032305, 527.592916769264, 522.447390236513, 524.403543752777, 523.222906919793, 522.589252366829, 523.792607783122, 522.393171743577, 528.792104107226, 522.879580165345, 528.528071435601, 520.136061156356, 524.476859106063, 523.74436786443, 520.297102551528, 522.587511871204, 523.521524269798, 524.630243906374, 522.003309811068, 524.695774904204, 520.641424132624, 523.87085550004, 521.053050528833, 524.643956061945, 530.491864425587, 521.792201340676, 521.517737145313, 519.167169580678, 525.258930652442, 522.495092787104, 519.984355596885, 522.778642073608, 522.51952272797, 518.819086049609, 523.316058295464, 522.730315615618, 523.325807278523, 526.059851435861, 518.044844863912, 524.333436915254, 523.9702028213, 529.274856346608, 528.401743246744, 522.371190215527, 521.602813654308, 521.198359532093, 519.18198414981, 522.943078104432, 521.953693906617, 523.341525857716, 522.629188378731, 527.126996849669, 521.833787297161, 527.047733404588, 526.049437014339, 520.698046537475, 519.251431076577, 528.77899802466, 525.354033268084, 518.695632560817, 522.154736162802, 522.428040467678, 529.609530004072, 523.305776349313, 526.248898046717, 527.64709312983, 520.279206315421, 517.363336952641, 525.346202146511, 526.885150501224, 527.590405676976, 526.495147775378, 527.102882487778, 532.023383799154, 523.02753712837, 521.726440235589, 522.599785895588, 528.258739543002, 524.693592512075, 516.834408628284, 524.000709913495, 524.608617354573, 524.231962139542, 523.754446699926, 522.904314616671, 526.827655934435, 524.48093603851, 521.921453631679, 524.158996248936, 519.078526873116, 518.227462829482, 525.7485192502, 524.360227161394, 519.399952642866, 520.100617141066, 521.395480347689, 523.584687550999, 527.891505969832, 527.324380410167, 523.96708242741, 523.809172015161, 522.540785296976, 519.219475468967, 522.997187095507, 525.539675298424, 520.370661873646, 525.255164600564, 518.44034731577, 523.140250942998, 521.043583216406, 524.137731709256, 523.292525056422, 521.56108728305, 526.975102053403, 522.137756982037, 524.691203305524, 527.872832260959, 519.924392514606, 521.575641240927, 525.768665665758, 522.811481245508, 525.157629545298, 527.539468862068, 526.033071479999, 519.083874147554, 525.982372419219, 525.25490916089, 525.137520940645, 524.975932607441, 518.084499176479, 524.552433853584, 523.934433907304, 520.654967587676, 523.573350402742, 520.250722506479, 523.676772570438, 522.110654545128, 527.243758264079, 525.18605595185, 524.260525540843, 521.887300566314, 523.362821156426, 524.422979252392, 517.901832916797, 522.560748190708, 522.592057189909, 523.943665928473, 523.077893433197, 520.08777677654, 522.876289389699, 525.211975242367, 524.66780619799, 521.237794694728, 522.449781768803, 523.773932962321, 520.327275450997, 529.119297945799, 522.219226939059, 523.869101546906, 526.436894134024, 518.64059989367, 519.630610795235, 521.579052303188, 524.309751517167, 517.864662264762, 526.485987994783, 523.253869718998, 519.666408872578, 519.847973277953, 519.83874192092, 519.24891831409, 516.168466816424, 518.121007343813, 526.487492843272, 526.272430320925, 526.529789817681, 519.657921360133, 521.149149915241, 520.721375640259, 520.534186971304, 522.837309019116, 524.224201118001, 524.058741073015, 521.695242811413, 521.762763479972, 523.939581137147, 524.251931480655, 521.141726364324, 519.389165099609, 517.780772932706, 526.710260751821, 518.23761556928, 523.830580517673, 526.014867019357, 525.951427395834, 521.087244423602, 522.386139348007, 523.866036360337, 522.350180976889, 522.348744091461, 523.765407876456, 524.903650870908, 524.282759282077, 523.198198693103, 525.179621603913, 523.553227268217, 526.196445774336, 525.691978274477, 528.463618707305, 525.352605241301, 524.763079191604, 523.403778284342, 518.694065716635, 523.714577293142, 522.511138474783, 526.798449715725, 526.522672300925, 523.141936077699, 519.510266845054, 524.93014951703, 519.023848967311, 524.838900046643, 516.978885192682, 519.315700106941, 519.832020008176, 524.499293873295, 519.652924398068, 524.864270498564, 524.429398488211, 521.716179595529, 524.862072108523, 523.559393783577, 521.283044855061, 523.323107690919, 519.954832873015, 524.702257534688, 525.396415293712, 524.553732301995, 523.59981002407, 525.543766025171, 525.026178254111, 520.419669367168, 522.179346950636, 519.962470629117, 524.110968430395, 519.223216954679, 527.570069030805, 519.634560733203, 520.354323999287, 521.248841908827, 521.236485344033, 518.614361343031, 521.16850918948, 519.130903775291, 524.661352093613, 523.143070849401, 519.937023916074, 518.531179186759, 525.786805638438, 527.65560000817, 529.028350944518, 525.468215394233, 522.91602930039, 520.387525085127, 520.36175167891, 517.949441254313, 525.198250304726, 524.76181841493, 521.560066868783, 524.373455552739, 525.479133602149, 520.907468431845, 526.477581238267, 522.731689347281, 524.030337165468, 525.860887473059, 518.317235634003, 523.604707059794, 520.721389682051, 523.656985969969, 523.627656235441, 523.451761057177, 522.287490852813, 522.713349793366, 519.151102549958, 526.537841482356, 522.950541162351, 520.683840890057, 524.774119740432, 513.872595771611, 522.024264924891, 519.515711295845, 523.040776851607, 524.875407398124, 522.805541846023, 525.77388085753, 521.111354586999, 527.630107925992, 522.758814954137, 521.300226028709, 530.917510207566, 523.756010943335, 522.071176880837, 524.361304549694, 526.040418966735, 518.195294017792, 523.806335742754, 522.733531146227, 524.410063513686, 526.113389634709, 524.624762828699, 525.808969755169, 520.262474485214, 528.881112682056, 529.037461763236, 522.877691908589, 525.796362333241, 519.616297239711, 522.730579406408, 519.44745197243, 522.977498569453, 521.901878325634, 521.242948567926, 520.319030328112, 524.597516384013, 523.269501873722, 516.653304385592, 524.497572896723, 520.261639260052, 521.269550604915, 525.400944604196, 522.194826137015, 523.224074343531, 521.096875265811, 524.352620497944, 525.171058985353, 527.283325002085, 523.648592307457, 523.872971182942, 520.440358594057, 523.944832549329, 523.52313006456, 526.413561795069, 522.529572812549, 520.105255421269, 527.107635347801, 526.524271366348, 521.274309234732, 525.638243369933, 520.99137800049, 522.942301868064, 523.518760018788, 525.43203975475, 522.102119792244, 520.240729290334, 525.842434459839, 524.530834658025, 522.831683919548, 520.036369068837, 522.760691342166, 520.930428135559, 525.142207014371, 529.090139482277, 527.901115596106, 521.432333849862, 527.831760891583, 522.670858654401, 520.510119574979, 525.654205190753, 520.389107135087, 519.112741561132, 520.912143328961, 519.949585713912, 523.51012096439, 521.376464458628, 522.552110186478, 526.403338938374, 522.096969534032, 521.772189974479, 521.522966260546, 532.478403327061, 523.996602182301, 526.971469708298, 517.240412272329, 525.366583278444, 523.839775555284, 519.67919859307, 526.64640689181, 524.360876367682, 521.615415316482, 521.222780012285, 522.680268170617, 521.253324420719, 527.650206640411, 520.92265631897, 520.867241618063, 526.802287735919, 521.58672654195, 523.654834610276, 521.572628249402, 529.225062368474, 523.329896108428, 518.074643088035, 524.181912036854, 518.43604521805, 522.97178132838, 521.225857242183, 522.134937654726, 517.495379747902, 524.190728921908, 526.183986280879, 523.498776593021, 523.428157374969, 524.414389393229, 520.727636864868, 516.847952402666, 525.294709494744, 527.653684248381, 523.380149101824, 525.388822591436, 522.750102954835, 524.371326575479, 522.422654311173, 519.426474841777, 526.972811379991, 516.823310069846, 524.775060747234, 523.621086690793, 521.945112209065, 523.078905685967, 521.926019992824, 518.235301483479, 524.398590201562, 521.719800118187, 521.278137065141, 525.997484803006, 523.125335489764, 524.165012673519, 524.921335498195, 519.849888169764, 521.219385605014, 521.835322663401, 524.341087405283, 523.251629476474, 518.890685088768, 523.2719770225, 526.796443520689, 520.839361958739, 518.471519044256, 519.335410732847, 524.488154846279, 519.193797926053, 520.244611975881, 521.880896371219, 524.803196388249, 525.839182227477, 523.74440733101, 522.248748078433, 524.536677056897, 526.101917092881, 525.057456499383, 518.727461918747, 521.921099954582, 523.293390290195, 525.220359881026, 519.167885449177, 525.98643896846, 519.114848092989, 522.115438551177, 521.997696440797, 523.651550187318, 520.414516025048, 530.161786785953, 520.60242301641, 519.686320361692, 527.136684569683, 524.840271022054, 523.92611948223, 520.974109498409, 519.028907464843, 522.632218432865, 521.458525246704, 524.287579052869, 519.095361305858, 521.442683131765, 526.643522222169, 524.936304974761, 527.077873800127, 529.064983071499, 524.978792688155, 522.916812407025, 523.524337417275, 519.882344951686, 519.693590516257, 524.415699854638, 522.773234383681, 526.090315789932, 522.342132014611, 520.206396739292, 526.795203737613, 525.624975332486, 527.312531034398, 525.162185703974, 517.557479137741, 524.547835154934, 525.375074960819, 522.321037064263, 523.912773246352, 525.156086691401, 524.188426490301, 521.554028257721, 525.575172117744, 523.190733643738, 521.175486857396, 519.63012947569, 523.411494662881, 526.792426564713, 521.197762758659, 520.434991231078, 526.604867999402, 523.78754503748, 523.643165916696, 526.472951232601, 520.98017502752, 526.444966926796, 525.411801163109, 524.473356414779, 522.01491883387, 525.093453185588, 526.906084564559, 522.967064389091, 523.444034053539, 526.598105067928, 519.147497367529, 519.631240898424, 522.454631502455, 525.082862800818, 524.701366106456, 525.791820117331, 521.917440467944, 527.630807932146, 525.894827946727, 523.307703741182, 525.137716503245, 521.032928545807, 522.734696556055, 523.402809022933, 521.091716635193, 522.469469359969, 523.048769736399, 520.201758368571, 518.704230680512, 517.828876694364, 519.014122502485, 518.964933917712, 522.824190655925, 525.408245886687, 519.497398013778, 525.001111801267, 525.797793469276, 521.518659592949, 522.870655066727, 523.965446642073, 520.716051164241, 520.037877846049, 516.197869871146, 522.332989926396, 517.632688661913, 524.447904010065, 519.580198722211, 522.976759705519, 525.459976807011, 522.397556105087, 524.329970668024, 522.389719688487, 522.167335343802, 517.133253555868, 519.061537278092, 519.445503606033, 521.472866299572, 519.687234331155, 521.662684956293, 519.156827686394, 529.754928534579, 522.265201656296, 524.708387295474, 519.716901848207, 520.586842543695, 522.924990160838, 518.906761273491, 518.150011703646, 520.06975786704, 518.138796777644, 520.757910207556, 522.956668769701, 528.605895290594, 523.975311373616, 519.652483584296, 520.323325353463, 518.146559340712, 521.129140806519, 521.113914762288, 521.554139228396, 522.936466502406, 522.846535423371, 522.12536251708, 525.299648478226, 530.039412951654, 524.262196803494, 523.300937200261, 523.056303796179, 520.683345747667, 521.949856301848, 521.624639141566, 523.118995508197, 522.991042590143, 528.079963158722, 520.860480495905, 520.465419974151, 521.762387939608, 527.252687137491, 525.275033935717, 523.919727044663, 520.950363845142, 519.655225348275, 526.10245271313, 523.559881730485, 523.372259058782, 526.119216467225, 522.757295001306, 519.333040986006, 520.64535380271, 524.891587206809, 522.707515404436, 521.941579285611, 523.267761748037, 519.535777681155, 520.125995573661, 521.724312825012, 527.167255699595, 526.094952367107, 524.29837335783, 519.874661159719, 523.291309368703, 519.489542129875, 522.181549300198, 521.622252630643, 522.982738407715, 521.104701900348, 524.497093829861, 525.015832148453, 518.726075080564, 521.080054301174, 525.799965109293, 523.544096231618, 528.261993787831, 520.876820558966, 527.406423484968, 521.639009116983, 520.901821396049, 522.165824902626, 525.801583080392, 526.967908332714, 520.453838563655, 514.555164170069, 523.33253814097, 516.472142196347, 524.674654202829, 525.846973010526, 520.201192791183, 523.991310303388, 530.208164213016, 521.255930737134, 524.634134014063, 522.055063391225, 527.094855074675, 519.787798183445, 524.64769411575, 521.419656064559, 521.882325131226, 521.888005942966, 525.329589972115, 523.518984225335, 528.586228196837, 524.784487063711, 519.310187993874, 524.828782512741, 524.677946084162, 522.238699474053, 522.456679901491, 522.614004548987, 520.54361813622, 525.099965467171, 519.69016002931, 522.531121962093, 523.210735858535, 522.592991149824, 521.259949625755, 520.139667154714, 527.93885610228, 518.255228362441, 524.456156538102, 526.522416560268, 520.641925996918, 524.250560072973, 521.10844152093, 527.067003820642, 517.554781098144, 522.1650526339, 517.857738124798, 520.040201726571, 519.621413543682, 518.382625522885, 525.612402399226, 522.511898983636, 519.690974392269, 524.227882416241, 525.160842988107, 521.045820229765, 523.446194509882, 522.392374463469, 523.233478835038, 520.331709978103, 523.270400890483, 523.084991525173, 520.730199059229, 524.97023572813, 522.22620024643, 523.017283866112, 521.192286392547, 525.13543492183, 527.476873613425, 521.623702791623, 518.292700134022, 521.848246530482, 526.013024395415, 526.470220834083, 522.732217789756, 525.731692192263, 522.852767487708, 522.081247406359, 524.169607852188, 522.174744814806, 522.742892325247, 517.09523081601, 520.694587247181, 524.347899463083, 524.063023395428, 525.248770884929, 524.33517259559, 521.687457543711, 523.64549156555, 525.851838553242, 521.386189866614, 525.686888178705, 521.306076938588, 523.843890449345, 521.854923895343, 525.461669463953, 523.178507742264, 525.577094739023, 519.705144794259, 518.740015917744, 527.083238270372, 517.957457306146, 517.615493675419, 520.589179812789, 523.67677646018, 524.239901411897, 527.004486918026, 525.469963568388, 523.361059760809, 525.114117532095, 520.121625694158, 523.986240943333, 522.081947470976, 521.070775250338, 525.844097653501, 526.525816646734, 524.032179782551, 523.3762435372, 521.691300033647, 522.12772960491, 521.210547243615, 525.334488358259, 526.626333311161, 521.796687165409, 519.603776975811, 523.299143728744, 516.877498430961, 523.224837839776, 525.899773085074, 524.15947102804, 528.293564435911, 526.388718364991, 527.354995898186, 524.502384353418, 523.366322871685, 522.521311056958, 522.585554260065, 524.383686643388, 528.365036348707, 524.032477514732, 523.195642894778, 529.32092008035, 520.019835030234, 521.793391536936, 525.272655030251, 524.433708696988, 522.49836487398, 517.384764187708, 526.397457877423, 525.87750349243, 517.994430456777, 529.927340935349, 518.286409666122, 522.586106946296, 526.439585043586, 519.820456685419, 517.534908767039, 516.25980297111, 521.563921429197, 522.687110555525, 522.45697187365, 527.310722454303, 517.742353604411, 524.361250806471, 525.240029468535, 526.80201291035, 525.317353840719, 520.351752734321, 519.196712355916, 524.383867175007, 524.4991156068, 526.171172759235, 520.034880616898, 522.631946880479, 529.629170324358, 526.333024559832, 528.638062142183, 520.152340010446, 519.820945247777, 523.773485512953, 521.910845729232, 525.789567803819, 530.773887112281, 520.57198308521, 524.149383189075, 525.277401652858, 520.710841782488, 523.419205526965, 521.880659283579, 524.0231054642, 523.6153605761, 524.218723446774, 524.705796662602, 522.443510273634, 521.900127320018, 525.397079855781, 523.082110273464, 523.773917506437, 521.770043487721, 527.201210471817, 518.212952808698, 518.053726118076, 514.396086981003, 519.558262215604, 526.956305542419, 523.15803534239, 519.080317515796, 521.595705251837, 519.395174098319, 523.272969824251, 525.986215107669, 517.363115466676, 523.399645612616, 527.241536318388, 524.48041360587, 521.683913156453, 525.443663830099, 524.489820913819, 521.682430567212, 519.707924151889, 526.440064675884, 520.458741161629, 524.87735421505, 524.671629853493, 523.463240282896, 514.944873905895, 518.668096125928, 524.521347179762, 524.898235950942, 519.979619752031, 522.254986281751, 519.359356586516, 523.409062370786, 524.491280587517, 522.184893325213, 525.603600115486, 523.626871437726, 528.118876105512, 529.346352789409, 524.721754309744, 521.80401411026, 524.926916217334, 527.762097584161, 515.508114714273, 526.622826190346, 522.744068567369, 521.761865399238, 534.294377439595, 528.566075016903, 519.807488750847, 523.809124962154, 522.728155828219, 523.331882748457, 524.852764275295, 522.871648495232, 521.195584076799, 519.105193017761, 524.553746611357, 521.515510811224, 516.899830727013, 521.56571337276, 520.914260171142, 521.099277514887, 523.682870673649, 524.751449175153, 524.26968500047, 520.200851237905, 519.876218022992, 523.446614733343, 520.806552259626, 522.006131955083, 523.944817944416, 522.22028078743, 526.067565989844, 523.711053648343, 523.537746820126, 526.315835610225, 520.547500801294, 521.876765472028, 520.224358805721, 521.583512418592, 528.880506647116, 521.096045659747, 522.896959964177, 525.128509872073, 527.346586738734, 522.456351083559, 518.277766495427, 523.243143569987, 516.377776928578, 519.830611881242, 519.965552899199, 520.850804065728, 521.837862230017, 524.027037585766, 524.553775598988, 527.844731009695, 521.696553889729, 519.414411189236, 526.086390103434, 523.427828991112, 524.203168070691, 521.107292938204, 528.458694318295, 526.607820078906, 518.052944850211, 520.36527945501, 524.078119414949, 519.95469183197, 521.207638624768, 524.74000096671, 520.899187328241, 527.868699955707, 522.57537768534, 522.137555394586, 513.830440731053, 519.062223045672, 524.769066269475, 527.482516248152, 525.922544679637, 522.843006100956, 521.677428056196, 521.18550146893, 523.950375680998, 527.856318255321, 525.831658932221, 521.767705533273, 522.725178923778, 525.346138059933, 524.627068668477, 519.043620902456, 524.44131734455, 522.661676367401, 527.554446606965, 524.277034456533, 522.075648480975, 526.262354850014, 521.087632256212, 528.164464099466, 521.594771021305, 518.040431430587, 522.628865624634, 519.907502143097, 520.55414323964, 523.934384778457, 522.542598324255, 522.832928057203, 524.791040945126, 523.472665973269, 521.691334646791, 524.630436566406, 524.558774084314, 523.732314815623, 528.995473109744, 523.046548641682, 517.652598757876, 518.510438988213, 518.395089629176, 523.280238677385, 521.535042536033, 523.111475988232, 520.540275921786, 522.894496625657, 524.506086470613, 517.310073705877, 523.547380068463, 520.218368249866, 526.470920228064, 519.622984519751, 518.996075243466, 527.007753997039, 521.929065481553, 520.347909318256, 529.785410752403, 525.988942830964, 520.749525434222, 522.12962807067, 521.091759031823, 523.35526274037, 526.930901339143, 518.560477665162, 520.34017600472, 524.079482465969, 521.995327265901, 521.165324225546, 527.848103226695, 521.37845846728, 520.678279825824, 523.26308007093, 526.737449079912, 523.321446786404, 524.117709719769, 521.052209463621, 522.0861232751, 522.628812768981, 525.22665766329, 524.999005106435, 523.805418394431, 520.650036852054, 524.234841547926, 521.207841275075, 528.246944060033, 523.290157845134, 528.540583027262, 525.275924919245, 528.121059731524, 529.009308557398, 522.113258168346, 528.078469897187, 519.411980747142, 520.643746385389, 523.511782098031, 526.814206852038, 522.809290169204, 519.791921245205, 528.428387178171, 521.99221864461, 524.489776851374, 523.000357335925, 522.828555188302, 522.825072035332, 524.129714833049, 519.211793681702, 520.232293007633, 528.178554966252, 519.409045544172, 523.480163769705, 522.123399086507, 518.69357297061, 523.602810629637, 527.450136645498, 523.866864894175, 523.559924046578, 522.749235053722, 521.048411405275, 525.398913695576, 520.552046593514, 523.139536503095, 523.237618015053, 527.29257221065, 523.360958547772, 523.207514583221, 522.267407258326, 524.337906658865, 527.660315926064, 522.150420312417, 523.236291549755, 525.479190748519, 523.179283786658, 519.318674266744, 519.348715453462, 526.13276979688, 515.863976434056, 523.131188911423, 522.208738989763, 521.734236442833, 524.374242038975, 520.630077176029, 524.733670921101, 521.024591035017, 520.447316891222, 522.012863456929, 525.519977461645, 520.70391902018, 522.460104397769, 519.656209921694, 523.55679123673, 526.290574715063, 522.573304382399, 526.769287953692, 519.329525476535, 523.064084114685, 522.544046361455, 520.627899163286, 526.641932976781, 519.588914259142, 519.491747842266, 522.369876517456, 518.888915321039, 528.987626030643, 522.817058566741, 523.772755406914, 522.937040673417, 522.99454118614, 513.946791369332, 519.873391394132, 522.231193662128, 519.449851729016, 520.83383258738, 527.342533342266, 521.537736836298, 518.812496222893, 521.50655095266, 520.542403503123, 519.170524977078, 521.300230762917, 527.650875782462, 521.236755302802, 522.853496587473, 525.08388380765, 524.274035382067, 520.950199660785, 526.70506156809, 526.433988284412, 521.311045439354, 522.369583597938, 518.99025010232, 521.419835876436, 524.202385962112, 521.984342825165, 528.038666959267, 523.414384363268, 519.779929667263, 523.944314019752, 524.585686033898, 526.481597511715, 521.916639742834, 520.677866826132, 521.080315446127, 519.588409242443, 523.609016795542, 521.675053373428, 524.171689748175, 526.760693585163, 529.842881443991, 525.003817946309, 525.835428877039, 523.559515153131, 515.110044898763, 521.81206751026, 525.353325992439, 521.091633412929, 527.948151644692, 527.834311037336, 519.359666400133, 521.200206340016, 519.768647124297, 522.855890575247, 528.917164935259, 522.67579004529, 520.174285967621, 520.704762936065, 524.077747393336, 526.099698120656, 524.082112160109, 525.143062464128, 524.099941113403, 523.444483620447, 526.057044142285, 529.568259555345, 525.333211291909, 523.40398510648, 521.609010655262, 523.983507813359, 524.634189339206, 522.37382554028, 526.686318372836, 524.313550465866, 520.216700215219, 527.942352833222, 522.271159735439, 527.655250378439, 527.790110711097, 527.38045544738, 523.910652271903, 522.717544783977, 525.340197700849, 524.763865797452, 521.743749835268, 524.070846522413, 528.523170833696, 524.75890351446, 524.929870192014, 525.252347375305, 525.656038795216, 520.486292527779, 527.780244683462, 520.984417316907, 520.241489324413, 522.979574735298, 520.399310666159, 524.009472706983, 518.804672317609, 525.568572435998, 527.479082991195, 518.685441966026, 522.343844036384, 520.996051344571, 522.511793049665, 525.801216563017, 522.913609540008, 520.352750001643, 520.96768394346, 520.72383963656, 526.34004515696, 520.476444990501, 523.725220497674, 523.637105877015, 524.060063264986, 524.285494380883, 525.403440377833, 522.465556500153, 518.914149322082, 516.877722508999, 524.27036955118, 521.455741206748, 522.928848884919, 521.7985051643, 526.852297775787, 517.967023216598, 523.800698071752, 527.852321733239, 526.60117660453, 528.608735550911, 521.654100363951, 524.933767861106, 520.089951168874, 526.350101019356, 524.625061681287, 521.528881878126, 524.589140880985, 527.830347310026, 525.518416651691, 522.481191679376, 524.183892587786, 525.782557110866, 522.132292154864, 530.761302234128, 522.119553395686, 520.702724860236, 520.717910525948, 520.412829047461, 522.84835897313, 523.302464763612, 525.014250541559, 522.952607157026, 513.823131788605, 522.96986004407, 522.715835314924, 523.998140239674, 522.668432465752, 522.534780756671, 526.597383944109, 523.054626197045, 519.742654472177, 526.225538845277, 520.265696142701, 515.758090694842, 521.25845000905, 522.124699407392, 522.200540164769, 524.408573352777, 518.526392083919, 522.081099214042, 524.763209507909, 529.332136901346, 528.129860629257, 519.848170048603, 521.043143025589, 523.580906187953, 520.692508447733, 523.659490382952, 520.518616997472, 523.973345678848, 526.190817668671, 523.68981539996, 525.09187631247, 525.726845558586, 515.852490357178, 524.289209385132, 521.488984206327, 523.06724341072, 518.732226020401, 524.565951945877, 521.106100987902, 525.126499025906, 524.136965580885, 518.924044783989, 523.008749527202, 525.646928139861, 521.15427701134, 519.838593018916, 523.181872274948, 516.461859791627, 525.248916382405, 522.737414252236, 525.834474709349, 523.347220165585, 525.683337647496, 526.963334100779, 523.611312167744, 526.150218979106, 528.034087605137, 523.057359023255, 522.718206447817, 526.152527569866, 527.442490347874, 524.922412672645, 522.910418038949, 520.618617194437, 520.857338717067, 522.621677835177, 526.096414784024, 523.40026358938, 522.878160237547, 524.887237851096, 527.07147914058, 523.378108350883, 521.281570880378, 517.081419681813, 520.627960091556, 522.846679850286, 523.698054269817, 524.364817002439, 521.952244655876, 515.94625105193, 518.481039143914, 521.121361434863, 520.889473486816, 524.969794703862, 526.098200601953, 533.448571615852, 524.636288364441, 521.277017335832, 523.781783348738, 525.488858869373, 523.627371260161, 525.946682469104, 522.676937785018, 519.368586017779, 526.482369488317, 520.799918269796, 524.734615948914, 523.251815753425, 521.111751744144, 520.761775958133, 527.133794703053, 520.55849611321, 521.215996622205, 523.956926673113, 523.700998739298, 521.723510839347, 521.704639749004, 520.931894102077, 525.36558841825, 523.954152199526, 521.779574365611, 526.318096078166, 519.295371982991, 522.278590030238, 517.835981201431, 525.052720449447, 524.058886019235, 522.342729040442, 517.062707648844, 526.449766088839, 525.214931300281, 520.565114684345, 529.628618020818, 521.35960874411, 522.201047193826, 523.015727154518, 523.698324608877, 525.989565557215, 522.41768511874, 524.513019086974, 526.514723744692, 525.207103850812, 525.827289523555, 519.972219233338, 521.443635786265, 521.508615096661, 522.989059084402, 521.400703365432, 525.476080396206, 523.116289720136, 515.403736411068, 519.22192926879, 515.983575086472, 519.24615253328, 522.757648587229, 524.087773482919, 527.337180956806, 523.775263830346, 516.536474564931, 524.231852502184, 523.654941655604, 524.339111652647, 522.649185870137, 525.423188479987, 527.641432022496, 523.379238505009, 525.86295356618, 525.338911501617, 527.570561341935, 522.724960595371, 521.30129046184, 522.337133569286, 524.927357631862, 522.633116379568, 522.284296506571, 523.114645681232, 526.111615597941, 525.397459311123, 525.855899946978, 519.355969620063, 528.878211072743, 524.063303167107, 519.328356824515, 518.010199119997, 522.86267863689, 524.727716644207, 528.489313504477, 526.502601666095, 525.334305467665, 523.511601542294, 529.260140276532, 523.36114998151, 523.276025432823, 525.615105552503, 525.469404727245, 524.649496438268, 523.943231933188, 522.29111715604, 521.953165592221, 525.329826150658, 521.850423946014, 527.35630191908, 522.361581833564, 525.447739532828, 522.205701402606, 524.653332777783, 523.833335831769, 523.3341108939, 522.503512188024, 520.572338278644, 524.115367625906, 522.271878185231, 521.959146475626, 528.512572962422, 524.528483447206, 528.044567149578, 528.807110523633, 526.907913646102, 523.665161004608, 520.928480114019, 523.11355168026, 520.767273738597, 520.596831656654, 521.605685511754, 524.926712817945, 523.650351678469, 518.68615091837, 520.405598638975, 524.951949151115, 519.984160288684, 524.541467765536, 523.631592526244, 517.976833144264, 525.089962521522, 520.204178241328, 527.965213853512, 523.77561272892, 522.778108700069, 523.934186263087, 518.604011891992, 520.676677854938, 523.521633644294, 522.576947965932, 525.918993138952, 523.517001059206, 522.93879866108, 524.40190876214, 524.967919235253, 524.145337200773, 530.392012432861, 524.981210829611, 521.972995539027, 525.028545388778, 519.736869580691, 520.453360254475, 526.60050990817, 517.754377155992, 522.041184309936, 527.558846049634, 522.443929843262, 521.645816233145, 521.815766479592, 526.02275458237, 521.224377214466, 521.393673178207, 522.647523655389, 519.271968423037, 513.936568842292, 521.917534832985, 525.381828540169, 520.394166033463, 523.765167983837, 518.867924454679, 526.334947911967, 525.840846198682, 524.7868827175, 518.862625541571, 515.188116727703, 520.789449378925, 523.051714049435, 525.700696274647, 518.517395816977, 521.989021139781, 522.591721771455, 523.467862564826, 520.558950418239, 523.526151165676, 528.339190904513, 523.088417951737, 526.541713983879, 520.139008421839, 524.979825818135, 526.167048327232, 521.079709513564, 521.174079652916, 521.874514920865, 525.056575877543, 524.002099115008, 512.88169736581, 524.317446117889, 522.508857691796, 518.193206776773, 525.499994354983, 525.487602751709, 522.664747690201, 519.513303068513, 521.604390371896, 521.91805308094, 525.697854265651, 522.19100600645, 518.18024777131, 526.602384938612, 525.645451624088, 523.725085819374, 526.629032439834, 523.607710427856, 521.132075783591, 519.713611213049, 525.56082745817, 527.009107149927, 524.410364698924, 523.893483446854, 521.614401656524, 520.421604118909, 524.81845456263, 526.231115736043, 519.468230748996, 526.342194944267, 524.842738488578, 521.614064959493, 525.283093336084, 523.261895151324, 528.254267670442, 519.490197401567, 523.641890271838, 522.047955408946, 518.905506466421, 526.289035310874, 520.236551968127, 523.572487995873, 522.28842809371, 521.014208140482, 520.601242924597, 527.398534162427, 525.10448698172, 522.161763295924, 523.558685647748, 519.503416430908, 527.992762392796, 519.653063457097, 521.708940927404, 524.38143147012, 524.246490105432, 522.427900789258, 527.305270823395, 519.753289813507, 524.10977247763, 520.730408160492, 519.639436351224, 527.023150156709, 521.614909801122, 522.538264770502, 521.856185130138, 525.821006138932, 528.895446847684, 526.538119702685, 517.996736029586, 524.678568194182, 524.584082518671, 526.49567974488, 524.108906994808, 518.226863727282, 519.250618218305, 521.851725512951, 520.73667925744, 523.134614419694, 521.851067079386, 524.489487153967, 523.429181664012, 526.519523287285, 521.105004589133, 521.086228622447, 520.970490175096, 521.721220120289, 518.927538461053, 521.849396840825, 524.025814108851, 517.517379863596, 522.61690513397, 522.887194590211, 523.929035377108, 520.347529435803, 520.959148458687, 522.400008090928, 523.793446637019, 528.3430861801, 520.233593630228, 529.248314831726],[344.272318017768, 345.683373442134, 342.071138632332, 346.355147553363, 346.356502800028, 344.732760982285, 348.444696550324, 344.782714157815, 341.22219644492, 344.153953572614, 345.130053744967, 342.860325581996, 342.049147511844, 343.51433188099, 341.872243031141, 343.863002882139, 343.590125481691, 346.293749716984, 347.708900440742, 344.165509612788, 344.528327947324, 346.549352333882, 348.393543170393, 351.026368861541, 343.784275871085, 342.863941396864, 346.312402970644, 344.999001007861, 345.9706675636, 345.963626307687, 346.2260874185, 339.891978927322, 342.165636419286, 342.567368138879, 347.345267499989, 344.535480658689, 343.122900330477, 341.521873098397, 342.821360302843, 344.243678382618, 347.610284975002, 346.052570563383, 349.037687553564, 341.814629204082, 345.458904492866, 341.00995093632, 344.47508197435, 346.926780381433, 345.537459530204, 340.099109763551, 343.441907364788, 349.714788523324, 341.233876454982, 340.73811042619, 342.332528589402, 338.368844497578, 343.872402500789, 341.094730183666, 340.462543330776, 348.445920082353, 344.198058205161, 347.190011145946, 344.027909220497, 343.689787572632, 347.629865940992, 350.788347936456, 342.815815123013, 344.713629109782, 341.057304534775, 341.664621527205, 343.01900908432, 340.590252300042, 346.281841074264, 340.274291384052, 341.722687272863, 343.604535020412, 345.591154773313, 341.760720481667, 343.690896668297, 341.513372540663, 342.714522137657, 340.271372133349, 344.631693313627, 342.633936391454, 344.699284253195, 339.343390990859, 348.637419960397, 342.32544806349, 338.969800863968, 339.580973494584, 345.529786462696, 343.451081305599, 343.242494554463, 340.315141975068, 346.097996519184, 344.342039346731, 346.264787822337, 341.996971390117, 335.577369916318, 344.67978260308, 344.166738297781, 341.865904172027, 345.961024739512, 339.667824835358, 346.899954292958, 342.400384045655, 345.237355585963, 346.591337341808, 343.969500450388, 340.806413421653, 342.091780959949, 341.639422520359, 342.176107356938, 343.488662451607, 338.200593836103, 337.644023549272, 347.069871530144, 340.340765637556, 343.699873747562, 348.635592976114, 345.663288714871, 341.496885472095, 340.27027756737, 342.273526407443, 340.542641146542, 343.718538157392, 345.897020152888, 340.687150294736, 346.222683072484, 345.656290132484, 343.717653914461, 339.77237038989, 345.533572935369, 345.006236462635, 346.032138220331, 345.676154379432, 344.28381723491, 346.685687983, 347.13180772772, 343.509828453642, 342.926478392979, 339.688084126686, 343.019845303816, 345.275904183355, 341.914319448157, 348.556608144912, 339.649433775179, 350.512095924904, 338.171375934841, 346.482022163521, 349.343110041914, 341.137784727422, 345.709677805296, 346.816428385823, 344.212552519167, 340.725043975807, 344.93225170913, 346.127219842791, 345.035163896833, 346.311907065331, 341.920191424121, 347.273310255782, 345.61167463436, 342.562895861206, 340.225979570676, 345.559404858587, 341.668935974628, 345.342350126045, 337.576430176034, 348.616949223205, 342.391914684023, 341.051334014401, 347.102437824482, 342.312601312325, 345.584963729387, 349.538721620962, 340.847544389802, 342.672967480077, 344.408578011046, 346.489135510805, 347.980070677941, 341.821582631486, 348.87821757217, 346.7015531264, 342.889486611876, 348.813480862683, 340.535523424755, 340.252665273443, 344.851274975083, 339.913234853823, 340.53158988367, 344.013384236315, 345.930223893338, 349.638615698249, 339.901370212212, 346.684062039774, 344.60361197945, 343.003167837616, 344.910377851508, 345.226424138484, 340.852180767685, 343.839451076822, 337.380333343667, 343.453310722841, 344.336309772561, 346.211116851799, 343.08256542649, 348.859214801101, 345.386292178658, 347.371306442216, 346.833261708084, 343.257246378858, 343.155883161475, 347.265865839495, 339.053154120665, 338.420347692697, 347.512900996195, 348.0207498865, 340.084167717539, 344.218284110775, 342.72992475076, 348.479069655967, 347.03911500234, 340.901540943656, 346.525464185767, 344.896958453824, 340.759017020563, 342.117947992096, 341.165837350925, 340.163142044833, 343.404282777178, 341.882780102375, 340.985338338297, 343.826881746534, 343.417311961163, 338.446000878751, 342.308220594888, 341.275558830219, 344.105447703474, 345.592859175292, 343.397371299358, 343.226026514557, 342.644686909619, 345.571668107213, 345.623898820714, 345.240434702829, 343.310777880506, 344.483835356741, 347.30518704825, 339.91723833805, 344.456457551737, 344.977699734352, 347.639411301116, 340.227120486609, 347.687127200623, 345.98208232733, 339.983558593048, 346.238657237441, 341.879872488181, 348.040632813121, 342.110060867306, 346.791947315055, 346.035947817128, 343.572737530034, 350.814913796731, 341.008581622366, 344.875539050381, 347.268305508875, 343.211823027673, 344.838165129729, 344.847333832066, 343.74152016416, 344.628224207678, 342.566522996695, 342.030584850429, 342.248360564069, 343.261321626117, 346.39342186654, 345.963673951873, 340.8422774874, 340.384567553093, 335.689032428411, 336.981279067718, 337.364406821665, 348.283842407743, 342.864743797134, 347.850024418901, 339.946138644431, 341.688592904238, 348.796863892613, 346.119671734711, 345.719851370682, 345.116670357872, 342.732048169571, 339.369363127949, 346.631713814268, 345.191815739248, 345.291302210923, 344.166639215686, 351.357378675538, 341.333111425159, 343.888913790563, 344.075728342678, 345.132840538376, 345.504152682219, 346.563715520908, 342.231292565042, 338.223047411938, 346.544174991727, 339.435157892177, 347.305914831447, 345.067946842569, 349.131398218877, 339.861107475366, 343.020147268972, 342.207604199718, 341.872099856014, 340.499845315184, 348.572827489052, 346.030617317032, 342.414263011696, 340.413438003714, 338.393042989403, 348.556461360504, 341.430630768291, 341.647508338013, 340.99580165122, 340.610210012482, 342.04789357676, 344.176548830698, 340.177383816321, 350.046027859179, 344.940603711918, 344.029442845937, 341.751040404347, 344.215157813981, 342.899069725688, 340.72900691601, 342.457602260419, 343.856588630381, 343.777096877831, 345.023650449772, 343.000963956223, 344.609260020396, 344.322110916431, 349.830501986003, 338.257662109965, 350.677588225776, 351.292351358417, 340.548409374724, 344.103938625213, 342.848036853797, 346.001596210565, 344.017711747952, 343.675917914324, 343.321615604564, 346.215848530335, 345.356279848456, 348.882234994441, 344.22247347158, 341.486619002726, 344.057493807083, 347.498135883007, 343.171105681304, 347.155387618704, 340.769366213795, 343.791178221918, 340.721943201517, 343.484995968876, 343.892014915877, 347.640818364748, 349.864774660001, 340.61067007868, 344.707530842332, 350.589496370143, 339.49364378549, 347.455954490783, 344.237979690808, 338.898355226772, 346.621139826194, 345.580135479835, 346.320789169992, 346.14009815887, 340.916685535086, 340.892661356609, 343.932703564423, 343.72383853007, 344.527216130802, 347.806534795929, 345.480485891825, 342.432124265623, 347.136881177662, 338.730984017962, 342.508606896895, 342.55271791926, 343.309678571542, 343.51692147474, 339.667888964395, 339.678168266269, 342.106557130835, 345.496623358176, 342.424040252096, 348.121967675298, 340.816061859024, 344.173276943434, 345.927699911044, 342.029343105949, 345.743996632811, 345.566853312053, 341.46722035714, 345.581324271944, 344.459451184187, 340.557600499834, 342.10314751445, 344.755430710321, 344.303304839861, 349.046586559929, 345.400136310417, 346.478161915409, 346.439261101549, 345.634854250378, 339.756172474783, 342.756174025214, 343.710496990177, 347.180761535051, 345.352969650758, 342.549440438735, 343.100518987051, 346.059203044973, 341.880405523092, 349.839449062016, 340.226271564073, 340.830503564997, 342.42371171223, 343.95687364085, 340.631405692059, 345.892519399728, 347.355566459433, 341.727454075195, 342.57075285461, 341.550800047886, 346.101273148003, 343.827049291538, 347.226032451604, 343.975372684292, 347.586406141151, 336.214451330378, 344.587293680587, 345.319171540743, 347.930508041536, 345.791723370787, 342.852209240116, 345.001980668319, 343.815040408775, 340.968462844791, 343.285947258213, 343.629544165962, 339.480849628847, 341.756914622842, 346.185838903033, 343.998157518311, 345.910478729031, 343.265428726006, 342.495713475033, 339.931769801973, 339.940479502466, 346.774083605261, 342.192603911997, 345.671539227341, 347.796684218465, 346.69394800001, 344.802121791943, 342.774488832781, 347.157669494859, 344.432369557038, 341.482343053882, 339.556219675801, 344.74383344408, 343.97273738288, 346.418871716616, 340.058441236449, 342.751409946249, 346.387028514793, 342.945599638742, 344.108320561288, 340.886952040682, 349.664911903645, 343.856161172929, 343.862244529191, 348.119388933547, 345.029075176758, 346.230996814859, 341.658609686921, 345.731115976738, 343.3007038521, 345.833549808689, 339.406883693052, 335.939862291934, 346.345944856832, 345.059847232603, 340.790246951077, 350.025161561879, 341.585228063798, 344.377699386154, 339.082419082672, 342.389681656605, 344.941728063256, 347.591530495971, 343.859557362724, 345.056042829412, 345.882161675907, 343.668845676026, 343.04955068102, 348.749918607923, 342.245692869503, 341.65867995922, 347.931688983716, 338.077379882772, 342.150654747852, 346.701206410119, 338.664370533539, 347.250364583793, 337.486510173885, 345.677574230465, 340.704139781626, 335.073318560517, 349.300742549766, 348.526527716123, 343.542986152532, 345.057240092272, 341.534788359884, 346.028732841021, 348.011954694888, 340.82960900665, 344.20534117335, 343.967050019052, 345.162602412931, 342.829839542429, 344.895191494807, 342.783036010313, 349.588729638956, 343.703591744652, 341.935927935048, 342.491287380857, 343.702190324863, 347.232774262527, 343.364992674144, 348.149489747859, 344.942435353818, 348.53514625835, 347.253893435924, 344.740191129334, 346.899374432983, 345.526573019257, 343.872228380833, 341.080932525113, 340.421582784608, 344.385853583933, 343.078244670628, 346.186944566578, 344.978262746807, 344.091253601363, 342.667717902679, 346.356162108969, 343.921174806865, 338.032303037741, 340.852589980219, 345.159786547693, 342.129570697563, 341.571293481847, 348.193358258411, 337.249969281913, 341.674715539212, 342.006145346553, 345.353842081422, 349.923319483635, 344.834006872802, 349.229918818553, 347.260848343416, 350.888496720558, 342.52917119001, 341.520837407063, 343.650144589925, 346.233096780066, 343.270102687948, 354.028424442234, 342.926593603096, 341.453727134643, 344.85615432835, 343.622375331868, 346.921306908295, 339.186769492007, 340.016105836024, 340.179377717158, 342.549252171152, 340.140229585784, 344.471845453006, 341.798037494685, 336.416666922047, 341.567035932678, 340.848471392476, 347.169436585182, 344.993849385219, 346.072594396593, 344.608404102712, 341.090494653356, 353.558620262262, 345.857552449454, 342.592972259937, 343.813714725078, 346.900347556699, 345.822985641551, 343.826751914484, 342.723009674672, 341.300174071057, 344.985600110632, 344.080548869278, 341.827306014904, 344.625062144571, 344.725169470063, 340.900538337916, 341.743767108495, 343.909535619, 341.471550395944, 339.723892096579, 346.733156681185, 340.543601756432, 343.84447510197, 339.180482295975, 348.460371599284, 342.823578838872, 341.722475783119, 342.92067335999, 346.707236379489, 348.331119235448, 343.803830248403, 342.725113088111, 345.437386774882, 344.872419971122, 341.554061435413, 341.706664739437, 342.585742696682, 342.049627838463, 347.729830876249, 342.870942655712, 344.955079393633, 346.608271967368, 339.97213640786, 342.435497753549, 347.15651426526, 342.780576731841, 344.817706201724, 348.538092444225, 347.409692147124, 342.102719686701, 344.408981422998, 345.628219789433, 344.986804581491, 343.055148322428, 343.60601586676, 341.455013977399, 341.256039822134, 345.892573389954, 342.390648525205, 337.416500747213, 344.054731803258, 343.558859972819, 336.335738945594, 349.905322639656, 338.843089955282, 338.275223756385, 345.011624144725, 341.279693893883, 343.526589879971, 346.843196845871, 346.048225221544, 337.415879966151, 343.865920884995, 339.529666006651, 341.976600320045, 339.26349653336, 340.382311273531, 343.286939136184, 345.725569313214, 343.282131934992, 345.184754376954, 343.673768724817, 341.116886510208, 346.10861371283, 339.901365749057, 345.109293159493, 345.13745306575, 349.498370946807, 339.113006039161, 341.627836007581, 345.671569161466, 347.007196803921, 341.075228014598, 342.155113501172, 341.542590804087, 336.041909416498, 342.820827553872, 344.991587027116, 339.935326707355, 346.107510910074, 341.617679202475, 343.214490664083, 343.657099605368, 348.21459093513, 341.645366011601, 347.089962756674, 345.362894254839, 336.434515486663, 344.8571779506, 344.627507665237, 349.663402145218, 347.415846873471, 350.167388691878, 344.161172929497, 347.831846909864, 349.596669930993, 340.477239152474, 346.093235167009, 344.287362154945, 345.473040744756, 342.108792105597, 350.193488128044, 343.85157455635, 346.068586623357, 343.471589484437, 345.268952894576, 340.194055821003, 345.577876919844, 340.911578399743, 343.026388297955, 349.717124540447, 346.823347783316, 338.922143306391, 348.019696727164, 344.705674586102, 343.120571636834, 340.234621049978, 348.219708766159, 342.699114029473, 342.266831803812, 342.708755380242, 345.321147772355, 343.895220930392, 338.836390507525, 343.044385705396, 343.697764697972, 347.406034583515, 341.962416437016, 343.056263078149, 349.168382123503, 344.746980552962, 341.2240637159, 349.108971672873, 343.765013943212, 339.495847982207, 343.589899231307, 342.484128803864, 345.7576128612, 343.469476865115, 341.935029250291, 344.360773771604, 345.106673538176, 337.166381742319, 345.376717523137, 341.979401313702, 341.681199102051, 344.535534086449, 339.44097729165, 344.551437901923, 346.616652058395, 346.027890230155, 342.834533318974, 347.989400714901, 342.387980733986, 345.160779699457, 346.93455572306, 344.521032801623, 349.067135383494, 343.642761487521, 347.256275548554, 343.992149113927, 343.275869707627, 345.296441691039, 347.755717012336, 345.176733702895, 339.876305842282, 344.448300001702, 347.794681498362, 344.839335904406, 338.917238272213, 343.810294480463, 341.509074207252, 343.22678136415, 344.183367025042, 340.919030759773, 344.143270511362, 344.885978373371, 348.463077037758, 341.503563903305, 343.198031043634, 348.847268108963, 343.674132235529, 337.658784615405, 344.529966633761, 343.582026594374, 344.381331022821, 348.493099685653, 345.263889544842, 344.782579760152, 345.106043034104, 340.062339441315, 346.636963741235, 346.504029840901, 341.89809878764, 347.202049374953, 339.298466326999, 342.940744027361, 344.212288027104, 341.804855405687, 341.130724954586, 340.457154945315, 340.901562537316, 345.251607179065, 342.358498320249, 341.409543030391, 344.698313685216, 347.311420122601, 345.595684504175, 341.340748106679, 345.678097277813, 343.215430073419, 346.355920974613, 342.973728766102, 345.810305070979, 343.021149089161, 345.43489441901, 338.743657812391, 343.423952348789, 345.258866083141, 341.632373922387, 339.837306309897, 349.837058150515, 344.402282780527, 348.220548824589, 338.170360732276, 339.742633828391, 348.752782972987, 344.88227227546, 339.551598880795, 347.952477689901, 342.548654663117, 343.538353647719, 343.200179471238, 348.019489475342, 342.768425852106, 343.481457648006, 345.921175501027, 340.440234546147, 347.282687322396, 347.208830033845, 339.304624143892, 343.373658761834, 346.633612635113, 341.116589681584, 343.313819804358, 349.324475559962, 346.847580388648, 344.086058764975, 347.069358222395, 352.046481352834, 342.304212494332, 345.072203489322, 345.301499883167, 337.572381472448, 344.491491183631, 344.895760097284, 346.057552654929, 342.621718892791, 338.030748682362, 348.4475230643, 343.254338446955, 344.50496488434, 347.443645349532, 344.62509810032, 346.072468575297, 339.789535922516, 344.077858602437, 343.787129163892, 342.567472605507, 340.941170625893, 347.946608231876, 341.929848608445, 345.735395025717, 342.153899560051, 340.339768971741, 344.281646588263, 345.747994461879, 346.092360158999, 346.803559861602, 343.582779174653, 350.776588751246, 350.980780709709, 343.576541562431, 343.458924500629, 342.533712778194, 341.708318345346, 344.723180232644, 346.671257767699, 344.327055070436, 346.540660459519, 343.269359172323, 344.753349896318, 346.531821131724, 342.408332825494, 345.562957787504, 342.640143220896, 345.321238005677, 342.449573303771, 338.200893588431, 344.765716736208, 338.681964557139, 348.64225706214, 344.878992215184, 346.740595786779, 343.030578926674, 341.045214501505, 342.866765062952, 344.960844491435, 343.588780241616, 346.779222025257, 349.339521843879, 349.562908704509, 348.843194627123, 346.9835702891, 344.935634996262, 343.303501707318, 341.283528218746, 344.652293478267, 344.504878409656, 349.011890289339, 347.464178703193, 350.924461455008, 342.789386201087, 342.073411357119, 347.163063838253, 340.178440736124, 340.658498637859, 351.471921953587, 349.229004579581, 343.571882169387, 347.011313195661, 343.404914903368, 343.357331990222, 344.497512116282, 346.180770058327, 344.798738747752, 350.362397865373, 343.777478740346, 340.678295618674, 341.727131814924, 340.664030755302, 350.004819251861, 342.054193047424, 335.587522446964, 342.193588844603, 345.321623585447, 343.363906019707, 340.707483737393, 345.084824408289, 345.426640098646, 342.382206562132, 339.546725994019, 342.149187429067, 344.981566127171, 342.441148633223, 345.207725007306, 340.008723780544, 342.272721709192, 344.690377935566, 346.783859228127, 341.44709384081, 346.317063650041, 336.507947311158, 342.06454633632, 345.162412844066, 344.036944133829, 347.28458853605, 343.434177721244, 347.005703708144, 344.572093921842, 344.070920859455, 342.845436658054, 342.175236183444, 344.23760791338, 347.88667847688, 350.091414011475, 341.292424506707, 342.912278016245, 343.270413175586, 349.566625626258, 347.202454119194, 345.545161004859, 343.979440888457, 344.583272479629, 339.799079514708, 345.056319334027, 348.712214275657, 341.671213805069, 343.375483255125, 343.297401630851, 342.389210980876, 346.648648800342, 348.436990136654, 346.088417300717, 342.169090924753, 344.08620841437, 344.833352978638, 344.291597304528, 344.860226936947, 344.354576386736, 339.169940858976, 337.305129911818, 344.675445417075, 344.076773773308, 348.209087211544, 342.447260055562, 345.185846160056, 344.266468406751, 348.246576068607, 345.948221363775, 350.279260762475, 340.949756778528, 339.8448622797, 345.79261554025, 342.475265624409, 341.682583197871, 344.568546477221, 342.385567202076, 339.730654752946, 344.564755162872, 341.715224043635, 341.331955607379, 346.797290966214, 342.462504688765, 352.686981018409, 348.604508054992, 344.888620965434, 336.27602100216, 343.944751168341, 345.565711883112, 345.461705336821, 344.031039486653, 346.244658150156, 348.711784159491, 343.407092509204, 343.205378997672, 349.54321193629, 343.634721843338, 350.38052741069, 342.241623754703, 346.191833553046, 342.788281151843, 348.604448166759, 340.006867100101, 346.027395086406, 340.731994145146, 342.48857277859, 343.660423173321, 340.783624646018, 343.014265028029, 338.838106834015, 341.030937485703, 339.414830706444, 346.677773569735, 342.885171765862, 339.055350633197, 346.017734936168, 344.898620525475, 349.202340348958, 343.016192303179, 349.135969907838, 344.840793076592, 344.776868223235, 341.886573532016, 343.794971903369, 346.280196493683, 346.707456110361, 345.990513755419, 346.419347042539, 346.305587198847, 342.172310841528, 350.352183988277, 341.975338774026, 343.230617672481, 342.265982128247, 340.69354699967, 344.272288980512, 338.642657247366, 345.30832337621, 340.709307168264, 349.791133530923, 343.493425746309, 345.439448844598, 343.613342136341, 348.197213348558, 342.816435995881, 339.394382371636, 345.672879510457, 340.846055045945, 347.204131518542, 344.130675168626, 347.700601061527, 344.124613342976, 348.625872819005, 341.427502026686, 342.228796353343, 341.981454068881, 346.730652255467, 338.627100660387, 341.106919703641, 341.68209023143, 347.371875372539, 346.065248913918, 344.365896081365, 348.025464002899, 343.83684804981, 351.461239046401, 346.370117283732, 346.317630145871, 348.950111000242, 342.250802231832, 347.280034468652, 340.957828922237, 348.528702062432, 340.086462563298, 345.829037862718, 342.395641935737, 348.512236260276, 341.102288336516, 341.705186524468, 349.083233794462, 338.559588838719, 347.554818252705, 340.424458807137, 336.490447754148, 342.083548364831, 338.269792079216, 349.092918688568, 350.228740507476, 348.80285226339, 349.349126753232, 347.483654875061, 343.67840826933, 342.845715138308, 343.57924903139, 346.713006965886, 345.818948823367, 338.199792069849, 347.250831895523, 348.4870179772, 344.803277806095, 341.648324201522, 344.574090160212, 342.605126472875, 339.772968600588, 342.571279176412, 340.358279969103, 344.943912253626, 346.830324170306, 338.39187234111, 346.343881736699, 342.98476247876, 343.720477754139, 341.331460519867, 346.363914689533, 343.934096048852, 343.954810158032, 348.683585848768, 343.890608054973, 347.918349574689, 342.809935986646, 345.902903149786, 342.222970294743, 346.206145822006, 348.652651655438, 342.127759080643, 345.71861578412, 345.015755558815, 344.149666866261, 343.849692330563, 347.375108947071, 339.181514758299, 340.058415424942, 341.248266162691, 347.355671548801, 345.200939055686, 342.275772024408, 343.686116505911, 343.736818789239, 340.77107936663, 345.939874723977, 343.455575513815, 341.606006729477, 339.87521822393, 342.510275708136, 343.499773666607, 345.054096709304, 340.318587893107, 342.455145928998, 340.478480538794, 353.119026916545, 345.169220678072, 345.543340749928, 343.091336979096, 344.835998137174, 348.879887371552, 343.107777192833, 344.978382926212, 343.449368215107, 348.03205237318, 344.342269036196, 344.023300169572, 346.869569614976, 348.062771672643, 343.380749541488, 345.893604073537, 347.743395027686, 340.688835331104, 339.935689863906, 344.643855263911, 342.437696299653, 340.964429775009, 354.792081159949, 340.794440994759, 347.144911857844, 345.290135963997, 339.576150536477, 337.941795663225, 342.362302583026, 341.697160917792, 343.152346653527, 342.862901337848, 345.932148602756, 342.387508556889, 345.627974472493, 347.592672983205, 339.22580410598, 341.798066276615, 337.067144926691, 343.424195652738, 342.920253156617, 341.69801717543, 344.081426846104, 347.152520224081, 345.879465602339, 349.323827356367, 344.17651721388, 338.481505002129, 347.384378482916, 348.461338726911, 337.591725317231, 345.87390479166, 343.524980854989, 340.907556694795, 342.206752279261, 341.610873053352, 342.764166507238, 340.091908709507, 345.117489779868, 344.976459116876, 342.881754171178, 339.608228631453, 344.466768110377, 343.298508375744, 340.766388423791, 343.667780548462, 344.775402148003, 346.191181578147, 342.201135239173, 341.487839694833, 338.996395148236, 339.829590140914, 341.022522665082, 345.884880240228, 344.901360143927, 342.428678508863, 347.975997661956, 341.402305976355, 348.278248994205, 341.53742638696, 344.070553405034, 341.198943825616, 344.574944766467, 346.69854735769, 343.805319992134, 347.941363887679, 344.732297451591, 345.795878323619, 346.026678006844, 342.288355454658, 341.101189160412, 352.241857656945, 343.715672536366, 339.30480173294, 347.309882635928, 347.983599113879, 341.350634878441, 346.495337308754, 342.749825851755, 346.265280901695, 344.154016651874, 338.736412624308, 344.349934656081, 342.62391646569, 343.182301679412, 344.530652538848, 338.096963760173, 344.152607616676, 344.41550411644, 346.433057019151, 339.220570191058, 346.025388608256, 343.867826361, 350.154470473032, 344.784698946295, 345.496334948179, 343.191780358035, 344.471882956792, 340.337703206064, 344.303956780943, 342.29732553015, 349.860369984566, 346.280496302725, 346.349184525935, 344.75235083817, 345.478313436459, 340.656448862041, 344.14048775188, 343.154603352478, 343.656362936878, 343.315625538026, 339.721616808633, 346.304364650232, 337.11597885917, 344.733430935316, 345.885293794869, 342.949209627152, 341.924726890404, 340.868993595186, 340.571050279335, 341.249804880876, 344.341303487094, 344.270999396671, 342.594673975229, 348.23542793505, 343.864176514511, 340.980811543958, 348.048984337146, 341.698668235786, 339.591537223649, 345.531574776387, 351.167229650451, 349.059112328574, 347.341730707631, 343.754604464292, 338.426713343621, 342.207774938793, 337.462109860682, 346.869261596068, 341.90565059643, 343.380214379622, 344.927423110702, 347.934134930789, 341.539975892781, 343.882775345337, 339.9325455261, 343.807117784561, 346.854799830269, 345.310627000492, 345.251747779878, 345.399411946156, 346.520418963878, 344.721046788295, 352.247826686948, 343.348868032108, 337.661150884727, 339.233352246923, 348.066090658008, 344.043344317337, 346.858942263284, 340.902019539412, 345.518410730411, 347.026512851047, 343.410441972008, 345.504401459981, 346.692111787369, 347.401330575892, 345.556259954064, 341.943716539162, 339.416485917367, 344.941377023614, 342.496412068573, 345.552646854415, 347.492267541585, 346.255944071667, 345.957709993718, 341.876401092959, 342.862854552853, 345.400812154964, 345.110986141071, 344.979977862717, 346.735033515892, 342.575285541057, 346.423706572558, 351.135546578253, 348.587389834897, 338.339885655619, 345.513594887103, 347.097169166446, 344.257539688842, 342.244898988005, 339.61459367099, 346.039203136691, 346.145290754688, 345.765765701111, 340.446983755082, 347.536779037419, 337.186951379645, 344.759294493611, 338.131870132366, 346.720026561013, 343.361021601913, 345.019272618409, 341.684015785444, 344.332679676188, 343.704162367555, 341.46799319678, 343.793447488746, 343.231167204423, 344.238478168314, 346.976603752863, 345.937141388958, 342.018858660878, 345.279520523969, 340.120509063554, 344.361652584229, 344.647941544028, 342.000306812181, 347.590639180734, 348.259511421045, 347.715779458608, 344.710142539102, 350.532992130859, 343.73686753247, 341.928359090515, 346.190585316108, 346.687208482074, 345.466684950894, 337.771740919416, 344.029850461742, 345.344342487547, 342.727035148912, 345.595905823831, 347.248190429814, 346.371335071756, 347.327531301815, 344.797592825124, 348.106662792009, 347.63904083992, 343.077293051101, 346.895656194999, 348.177253584905, 343.070763899012, 344.277322304433, 343.833608627829, 351.266661258265, 342.902650583819, 347.626379332882, 344.020244582729, 342.165069112241, 345.85983916268, 344.198149455077, 347.323622558137, 342.911550116462, 340.497007685849, 344.924091647264, 344.527596331329, 348.195105252758, 338.566278805013, 344.90667944552, 339.249507095022, 345.59655342978, 343.073589281079, 337.701905282427, 345.167517469919, 342.814125943461, 337.845693800775, 342.716153753051, 345.373085700538, 342.31396034259, 340.378664991956, 351.252818484451, 342.131710898113, 348.906420566886, 345.36524061905, 338.010458458813, 337.555102643374, 342.131592205612, 350.446340238517, 340.695766229638, 348.756336909454, 339.923354304, 343.828331741693, 341.362116033527, 346.532607589439, 339.150192335112, 344.90322976807, 340.039811370944, 343.176426239353, 340.019905702874, 342.939194944897, 348.882825139593, 343.940796550124, 338.426057474775, 337.874142560434, 342.965922548051, 345.9205649905, 342.70998290519, 341.790075892682, 344.765388784066, 340.694274457797, 341.810496813519, 348.582270734291, 342.806690434501, 338.357245096292, 342.992083510428, 340.21176244506, 349.327090883854, 343.051693723306, 342.88243911105, 344.575580982851, 346.620903444565, 340.926286709612, 341.398403978644, 346.728499640168, 346.662820861401, 345.249533364781, 348.051790385185, 344.386846202894, 346.215630527378, 349.611405123296, 342.674302557893, 346.496018133003, 344.289125007502, 341.037344984643, 336.974795977545, 348.693509010255, 349.63150499249, 343.140298480373, 337.528617788101, 350.109714473114, 341.045893766817, 344.237443470287, 348.611753074309, 340.290080598689, 340.057118872995, 345.357005961267, 347.004613825956, 345.535962634433, 338.015230177458, 339.229701197123, 343.292265775286, 343.380111823791, 346.643673277163, 343.524508045738, 345.129385976279, 342.906421986977, 342.839541150407, 348.927465841943, 347.094343282912, 343.302855388681, 346.639510064428, 347.110273612312, 342.088733249947, 347.183514475908, 351.315510514903, 349.109467823886, 340.016702959153, 342.792216150036, 342.391579203883, 351.162059630574, 342.518334743023, 343.594678555115, 335.798106774696, 345.579171356253, 340.069584270931, 344.814316944749, 342.639491622092, 346.311955019927, 346.932322555338, 344.722536587528, 344.109447984805, 345.882429188024, 350.711824822908, 344.563839272823, 349.076482407803, 343.945928469284, 343.304862475417, 339.873495603186, 346.097658009679, 342.285057805939, 340.874279520276, 344.686960471101, 344.984018084557, 344.220339810763, 342.016634021268, 344.285514203251, 343.010398725577, 341.13495253249, 341.828650648145, 344.039500370163, 338.062764088067, 342.314199253783, 342.365259220755, 342.238394009016, 346.046555419979, 344.519463753382, 343.564351690839, 348.588200945527, 343.520573362943, 338.394973320047, 342.268836991321, 345.993588575146, 341.642215550119, 346.786081454494, 349.049952035503, 341.588772220791, 344.20636483954, 341.463831367081, 341.346034471205, 343.377679375981, 341.412421821763, 340.846155777495, 345.186084945168, 347.311279749083, 348.106481720814, 341.861112820154, 341.095595272769, 344.882540459279, 340.733985681271, 344.65171999401, 341.28396867034, 345.264690078613, 340.401328570443, 342.227870045068, 347.211331524182, 341.746960552117, 341.866028324875, 338.560983523262, 341.117228071149, 344.874306975233, 342.531312038212, 342.227070387782, 347.129801288322, 338.644931471652, 343.275357814013, 349.476715187475, 345.586478018386, 345.081071633412, 342.004438580517, 344.582660161756, 345.356354367451, 347.502226516747, 345.951535640038, 343.220240323477, 345.289697931585, 341.190085335264, 347.785072038398, 341.519928534158, 344.526784234116, 345.32821208577, 342.87762882688, 343.383011107812, 341.119487986017, 346.180044543756, 348.303184775513, 340.540551735774, 342.96786358462, 339.70536542482, 343.748709119242, 343.767329543267, 348.754756429677, 340.589270168631, 345.985558047003, 349.246088508605, 339.561581635998, 347.773606637747, 347.137877270887, 343.387287579597, 342.176164863652, 343.514118500282, 342.755469466129, 338.321963542637, 346.197122095323, 343.624303313864, 342.806102648397, 342.637858020328, 340.679921025957, 343.41637112292, 347.819595179777, 347.492765975592, 344.946979014398, 340.701352532285, 342.168483661905, 348.790877217891, 342.32355458275, 341.174219798006, 343.473486961489, 343.872953377795, 345.97846468854, 340.685739447163, 337.190567068985, 348.519596993252, 344.354965184346, 347.58429521789, 340.060998825288, 340.271274914126, 346.968679370243, 346.020295626781, 344.805609274709, 347.172542379024, 345.63960129604, 345.826307758144, 343.827239606593, 346.049493740022, 344.074090319826, 343.791579849519, 341.649931303855, 345.9497283703, 348.131041241373, 344.946651723639, 343.393108665789, 342.651341695324, 342.648781256342, 345.968420823688, 344.804504237671, 349.988788477121, 343.07240366469, 346.271151661412, 347.266081865601, 335.175216763801, 341.452455495877, 340.479501939516, 345.60401878563, 340.180139941856, 345.841774633415, 342.17266977399, 345.139201348548, 342.030999253479, 343.663751388234, 342.299880186907, 342.203903484576, 344.454406230485, 347.074411129028, 348.07058622456, 343.540856664387, 346.995906876519, 340.537113680983, 341.938905539774, 343.627367996922, 342.905706724598, 342.901388894884, 347.654721001885, 342.196780320231, 337.802988093808, 339.53599724779, 343.383888317929, 340.162046695384, 347.0335698294, 348.075028605799, 347.771334788214, 342.489435628126, 342.68498386703, 345.479058615184, 345.357988803643, 345.666132698233, 341.841662635963, 342.5606378739, 345.513875807677, 341.54064256262, 341.846926103411, 350.919037569643, 343.124828766238, 345.486689850493, 342.169212460592, 341.916050221208, 346.331511709121, 348.205253302988, 343.084251788576, 341.231118003253, 341.006590524479, 347.34370193831, 342.349117681486, 339.395136467887, 343.147716964594, 337.126450497457, 338.591577042302, 347.328493846019, 346.404201612029, 340.396277753113, 344.177971102026, 341.614140162918, 349.332142576287, 346.108630355309, 336.099169281794, 340.383405834436, 344.396582882185, 342.376522228062, 351.635056322585, 349.75172908061, 345.473278345617, 343.992796745844, 342.747347904252, 345.483824474497, 339.68588864284, 339.933212920129, 345.726739835734, 340.315889144265, 338.522519319266, 342.290159018134, 346.907816207944, 351.02277464429, 342.360287325279, 343.862816812693, 341.42579265603, 345.406204569251, 342.927140551682, 341.013375209207, 346.723903831663, 345.539200151737, 340.977562358143, 341.966275042492, 344.237782034655, 343.845079609295, 343.737358722821, 344.077205898803, 343.057496000875, 346.49950042291, 346.075225063736, 350.29878971833, 346.105249049803, 339.913979193028, 343.510338086452, 341.115667867075, 346.261766086758, 341.864973250041, 341.788466836893, 341.467104735488, 340.244992139196, 344.124305168966, 342.79041374604, 340.497316980657, 347.150655264233, 339.053976130035, 341.128177262021, 343.218537983117, 342.232444597203, 345.316056008499, 349.152348038405, 346.189310527647, 345.399086817431, 346.070499660906, 349.538497566557, 347.138120432053, 346.551428807094, 338.919177351585, 339.649578521227, 340.569730291208, 341.79713608555, 341.783602832299, 344.107427553264, 345.310569848329, 345.139270786827, 347.605091106983, 340.915585487085, 345.65805651294, 340.670745828303, 342.219111018629, 344.470762769094, 337.809117839852, 347.180544266945, 342.702839554376, 339.667362733544, 345.168334310769, 344.244341206004, 347.716106105199, 344.316545705203, 343.658525415334, 343.565713410799, 342.444381785487, 348.138368817704, 337.396805994961, 351.087016786618, 346.015137648101, 340.793074704503, 343.029476231005, 342.95309899514, 349.895462513669, 345.692472551267, 342.154319551045, 344.600303306175, 345.624653394456, 342.247497140697, 345.959090508947, 340.789632533288, 341.635702550946, 344.742224063743, 341.945978566409, 344.589747158728, 346.264207548862, 345.620488798067, 340.310825270996, 346.368094236002, 345.406713938939, 350.062440889257, 344.338274390655, 349.449677794146, 341.406684217088, 342.206598557736, 346.247764804362, 344.464915467215, 342.353694048142, 343.41715128794, 337.883059590516, 348.034865132222, 348.883610232342, 343.298107681388, 344.177563898529, 346.378299616313, 347.386101824712, 339.771708399386, 340.307758361195, 346.570298415067, 344.249103466019, 347.720488461102, 337.750354511175, 346.175386989983, 344.046207139155, 342.984531939684, 345.993510227367, 342.15717958804, 349.094320656989, 341.606521356239, 345.311029140594, 342.741459813065, 344.81553182086, 347.969159623774, 344.185375918068, 341.778605936066, 347.319105297418, 346.16075493787, 350.217628769284, 343.899001581314, 347.364218476781, 343.078319350229, 348.105264366419, 345.735252321582, 342.237935350174, 341.650170152573, 342.384748944573, 342.638582773479, 341.634642072699, 344.549390072279, 344.643295991078, 345.427353829154, 341.693719165813, 347.500727795465, 347.261415259217, 342.552555656402, 348.136150884722, 341.933596033589, 343.718871532311, 343.870514059937, 345.118405353611, 344.111419304995, 345.758585794944, 338.130126674311, 342.020435157187, 343.715343525283, 344.691477615567, 347.859213782487, 344.143318263919, 348.127934834459, 344.986056321678, 343.953331391584, 340.207260795948, 350.376861296948, 342.43213966122, 347.335022724079, 344.220906513238, 344.049590830174, 343.043745134865, 344.251158276832, 340.859371282731, 337.965287904643, 350.837210992257, 343.918639136242, 342.017790278895, 349.896469787784, 345.967509683992, 342.379166571406, 341.076305532476, 345.842373762988, 344.290350928007, 345.403732465599, 343.826013388606, 342.644070810582, 347.237086405091, 348.27609206058, 342.747634694627, 348.577754664934, 345.31481801536, 340.155693123002, 342.089007954759, 345.871462293487, 347.595852855216, 346.710060871837, 342.967618535834, 339.795555829114, 347.10757334038, 344.588187111042, 340.33847861379, 340.344116807028, 347.547580348887, 345.207987454305, 351.843032720977, 343.165461880473, 343.142989548863, 338.841134247545, 344.440208005487, 340.829273140212, 344.791739487801, 343.608584997827, 341.844540437809, 344.848150885812, 347.209871725399, 339.609275866974, 343.04985185673, 342.138269897057, 342.566806067624, 338.843262891355, 347.178926863634, 344.740670712824, 341.997736865802, 345.727950746375, 346.902302938512, 346.247882823658, 348.169263495239, 340.991585573328, 349.36740861192, 341.55272009645, 345.883034387298, 346.7380410229, 344.855143042389, 347.769205155834, 344.565487453243, 343.175012856421, 340.049774198588, 347.057766821107, 344.649208101295, 344.732465253196, 347.637715086946, 344.493555105256, 346.284372759254, 342.27119688868, 344.201482710749, 341.835230439717, 342.08714069274, 344.615055533843, 343.387958843105, 343.427227138851, 341.81454186052, 342.340277612849, 344.267015483038, 342.795257135043, 351.988270900421, 343.704080739918, 345.584889523951, 343.160432672916, 345.276527950767, 338.317510225161, 343.813557907177, 337.315565507455, 344.228878972055, 348.021007220857, 344.328724229244, 346.003626461985, 341.13666701978, 343.886599676422, 341.648712775516, 341.976178516276, 342.138611474072, 344.225590587937, 346.911804443039, 349.940412996825, 343.098467162784, 340.588888489299, 343.324344193675, 346.924247320254, 341.001124323006, 342.01752013616, 344.900708032054, 341.166737919301, 339.956267121593, 345.578372430992, 345.629486172181, 349.008272838355, 342.078199026068, 344.445422147749, 345.787620568059, 346.489119732789, 343.09971389715, 343.3888646459, 337.711040928297, 342.188234254922, 340.934262869547, 345.49905113449, 343.306360546162, 342.148695165731, 343.853184562697, 339.945528404394, 344.355829941415, 343.46384257956, 342.276482032761, 344.703804280118, 340.170619736787, 347.389216434049, 349.259075365348, 345.001470069684, 344.761864890414, 341.591754274891, 343.937877337555, 348.977048310984, 346.272909944923, 345.464730680846, 341.152184632029, 348.445796466683, 343.185553292106, 342.830262224838, 343.469211320819, 338.953828238314, 343.253300606933, 343.607635962287, 345.774108261714, 339.468835735938, 343.864860277534, 339.468065490123, 341.165808307308, 341.831624865308, 343.985664573107, 339.661403203861, 344.263216998924, 345.662694287964, 343.512103317025, 349.000825306478, 341.334146154285, 347.430328442316, 337.64546918474, 345.192195493521, 341.876753730551, 343.354303420258, 343.435303055893, 341.976670987966, 343.123569044339, 347.032943773191, 341.6414498485, 343.436587034458, 341.004148407308, 341.906688681836, 342.960005799168, 340.78735499118, 344.098582339893, 344.288034369528, 347.882819593632, 343.28749540099, 342.602544049255, 341.921981010373, 345.954341515693, 348.742100188139, 346.564200260725, 349.78393796358, 344.861746299913, 343.199282613883, 344.604412930005, 344.654840646277, 345.010315678264, 346.064267286261, 346.536499873276, 344.900849455983, 344.216484290804, 338.418466779114, 339.962513486518, 344.645239334082, 346.108511755968, 343.700277846154, 339.926254862104, 346.238305960461, 345.818981382021, 343.706843826154, 341.086101928723, 344.310529447321, 345.500290500126, 345.65306457891, 346.03951127664, 342.044253022979, 340.608187896728, 343.185337076155, 346.667775837768, 344.651753651399, 335.025881637077, 343.935326142356, 346.235697733843, 345.055088437327, 342.266397218001, 342.296188888378, 347.257668330884, 347.362329214644, 349.966320576561, 349.298412214032, 352.549352046471, 346.975180187832, 344.111853474025, 343.670213098588, 341.198789312551, 342.753388856469, 342.316083631726, 345.344893497339, 346.015197526475, 343.144684891094, 342.534340969528, 340.204267112365, 343.455091600394, 341.037329919829, 346.636401075336, 345.171588916457, 343.753674674391, 344.257828707689, 341.457124751586, 342.47421128948, 341.210046330988, 341.728419303708, 347.658771737324, 341.890698524608, 345.569861163168, 345.478160617525, 343.632630680483, 349.211836620111, 340.77406649614, 344.189866205858, 344.345479185471, 346.859456235382, 348.345647164133, 341.559036982345, 343.071474684766, 346.796995954057, 345.224565730106, 345.635877088301, 347.973220665696, 346.628052479143, 338.393130862823, 344.014619349785, 338.635507785915, 350.2988113619, 346.514867896404, 347.438462332737, 343.310131804472, 342.89147300474, 346.22815829407, 344.455346358623, 342.813482662585, 347.392296682651, 342.971322406179, 337.47621131331, 347.691922427195, 341.925900545229, 350.253541380862, 341.379989532235, 344.146384010125, 336.830630612717, 345.153154943514, 344.168161059348, 342.363125847434, 342.398557078957, 343.285359664609, 341.31991915129, 343.435736092675, 345.786170525201, 343.196807921913, 341.279289261828, 344.813480667577, 345.175027874681, 346.839896016851, 349.0517183481, 345.549649233745, 351.927413162168, 344.749491857261, 344.931451176293, 340.7691511146, 345.807928492334, 344.808122493577, 345.007087407626, 344.536480494313, 348.566675474317, 343.145919004191, 346.110744893919, 339.618780464673, 346.246999458902, 345.54261829245, 342.853775418203, 344.800083007147, 346.208979888129, 342.651412998482, 346.389818731963, 343.772298295263, 345.869693164355, 341.880006587756, 347.916325891258, 337.677237830245, 338.838815921919, 345.739864808583, 344.493657047762, 346.520401698457, 346.775194027459, 342.054743933127, 342.811355549871, 337.409437204657, 342.286118877973, 349.286531344174, 343.68000415623, 341.191325358749, 348.769120379369, 346.778038665145, 345.944232004555, 347.888765680681, 344.217175078927, 345.126097644946, 341.17571803775, 346.64666766118, 350.318175278574, 344.980356587756, 345.469657148478, 346.009655961109, 348.160174675463, 348.39263556628, 344.583269009731, 351.20330114996, 343.35092099067, 344.998041844886, 344.117749081942, 340.118225661753, 342.962284418498, 344.701747998253, 347.286880681419, 344.511822035137, 347.757642213262, 342.526641468173, 343.872229158254, 346.909220731959, 344.290876548475, 339.150249460011, 347.937060878961, 343.395727480538, 347.809912692704, 343.276203063963, 343.263463382182, 341.330185589692, 346.859620185795, 343.662105836436, 349.809203826211, 347.989230450128, 348.192657888705, 342.615993119101, 344.923424907992, 344.656418274437, 342.73246477526, 338.885851318268, 344.253696974026, 348.492689772433, 339.451514145062, 342.081297872823, 344.34065212828, 350.81633381362, 348.213409198992, 337.92282162143, 345.323578356614, 344.949425050136, 343.518885605764, 345.934160008567, 347.542180696736, 342.375860414756, 346.821292829984, 345.247852849454, 343.046800758486, 341.071899330945, 347.837054058304, 343.808816054285, 346.103209817543, 341.480089959484, 342.171905462494, 345.503701290997, 341.861208500422, 343.346824746447, 345.638784278547, 341.975317269561, 344.770199911507, 340.907829906834, 342.337170732168, 339.381584806814, 339.703723392103, 343.974056452692, 344.529427177035, 337.310173786186, 342.913298597981, 344.163167651345, 342.80434278526, 348.405647753326, 343.253021256117, 344.638076625385, 346.0966193924, 343.129514403735, 341.970464580103, 346.496944913238, 341.88555888801, 344.539044811806, 342.854109727339, 342.83380584436, 346.879916806528, 343.394236704531, 346.192791558611, 347.400792111647, 342.431550886489, 340.532357484842, 339.363486837877, 342.135262030496, 336.521554516234, 347.948550950582, 338.049327155029, 343.857534885628, 344.087223445528, 341.021930412778, 343.125520473483, 344.081465905986, 342.188452450565, 339.408543728249, 342.338181311868, 341.624774200714, 345.114041859022, 344.014889159123, 339.377849435638, 345.682083121877, 348.581759494871, 344.915711995497, 342.486082567944, 345.046131762272, 335.16237073027, 337.6936737916, 342.962804358477, 340.218231792881, 348.31925109989, 347.677266751374, 335.238432273035, 344.850285878011, 346.062142171655, 341.055476715587, 346.311776414583, 348.018978057061, 344.747513402867, 346.0187290253, 337.925559215878, 339.202866418549, 337.967233105484, 346.063093756361, 346.894560812152, 341.569556823636, 349.257866813375, 342.137524042828, 344.690722363165, 345.11454464495, 345.705745202449, 343.701874258707, 344.702543788741, 341.195729136661, 343.8207349399, 342.609810673783, 344.869102628328, 343.653651386063, 342.48314157106, 344.190322312277, 342.609700645944, 343.82469273235, 347.078313855111, 341.545278788841, 347.032399888528, 341.55143472543, 344.898881316439, 341.620549437872, 343.149593097595, 345.445769208313, 341.597142547878, 342.975362473505, 345.762111624184, 345.09411832961, 345.395250931162, 342.780798611987, 348.391737745846, 342.935250930254, 342.124053429782, 345.737409123404, 345.42829187217, 343.588355794616, 347.252652526441, 345.87837248501, 342.200851838943, 342.123866290441, 344.658544274648, 343.325211116341, 343.297298484656, 345.04484618561, 345.052269425326, 337.923247778256, 339.825865473185, 343.128259872433, 338.403610019636, 343.18311288743, 345.887272923961, 343.48014120709, 344.503108832223, 339.510733017191, 348.711139097787, 345.904190613592, 351.217788499739, 343.066455991281, 338.732335552561, 342.794407469967, 344.196023551244, 340.849285982124, 338.33276916365, 348.911252419176, 341.959754624333, 337.35888596872, 340.003389273166, 342.496617048565, 341.219367357876, 335.833143984625, 348.136500740275, 339.392333733651, 345.342988454378, 343.213795243133, 342.582156659233, 339.095677139217, 349.033624591954, 343.63706692837, 339.897462237284, 338.136433728061, 345.757321910132, 340.801631550052, 344.100564330079, 341.085066123366, 344.318489240356, 346.54775326981, 340.854116918435, 349.074604702265, 344.514624250485, 345.567825785634, 344.040571686306, 344.747242600786, 343.245255171035, 344.295157907753, 343.414946481357, 347.008808156337, 338.280683001284, 343.079404746922, 346.317579481505, 343.411775413036, 345.683134477464, 341.417027596985, 347.557914661141, 343.69744175355, 342.731559750721, 346.738846756387, 344.810659049753, 337.79125615825, 342.085357301745, 347.566248799492, 343.725890645508, 345.232250444643, 343.965946517429, 346.440829381187, 344.902226879397, 345.739051984391, 349.29555285117, 344.400246690345, 344.525343897873, 343.545518670734, 342.319124730064, 345.7327659614, 341.730640589066, 341.690494999877, 346.303621489684, 342.534947477376, 347.243228797267, 342.665984018418, 345.227869711667, 349.079524690757, 343.313019187731, 345.492371089075, 342.721812114046, 340.208592777247, 340.84953222976, 343.876917766451, 346.530349958964, 343.853202345263, 345.532784346115, 344.836205847524, 344.421117725271, 343.413645982513, 344.733365109271, 349.277641181976, 341.854297872531, 345.21692019948, 341.985752727194, 346.857596033164, 347.074354504946, 344.092378939738, 344.100985607554, 347.767647715007, 343.048259617214, 342.867801879482, 347.632411673002, 342.338954842197, 341.525607552328, 344.951362211079, 342.85797713015, 342.47102143414, 343.093192747951, 340.289484906875, 343.684737002471, 343.234025320958, 350.366488436915, 345.162959404341, 346.075856173328, 347.291488601492, 345.583828399923, 338.820724974609, 345.390563365743, 348.937201312825, 347.73484209839, 343.235350953635, 346.169536046851, 342.632590878899, 340.830825315627, 347.187624887903, 344.235787471061, 342.883831851053, 342.481608745559, 345.020717016918, 348.911218467298, 338.844508411147, 339.42479642707, 349.193175717863, 346.452276639439, 344.642967033235, 343.665793778028, 340.031421840168, 348.89124695017, 339.962497341027, 341.881962330025, 348.204661563816, 345.278047430839, 346.453125770034, 347.715153446253, 343.215264442723, 346.424112609521, 346.155231580677, 338.706040967221, 343.242758660301, 346.204661101721, 342.419803604313, 341.088455578508, 342.182854613268, 343.658765958348, 348.927633531354, 345.468146206906, 339.210361117596, 345.828465017279, 346.416027079678, 345.664310211417, 346.518881891453, 346.783835533209, 343.484656243487, 343.360983052018, 346.418806372861, 343.385757580421, 337.9367734895, 336.713789185825, 342.460646677083, 345.979607073121, 345.753616583869, 348.955698858212, 345.341274572016, 340.361624970428, 340.360505815316, 343.240686013286, 339.858678091236, 337.389239245663, 344.223349740162, 343.604822903032, 342.490996387689, 343.792143314326, 343.359556187854, 343.847802243312, 342.567218354955, 343.830989784985, 346.371102264411, 343.360558169322, 339.57196060257, 342.380039029084, 344.739479236373, 340.757648432055, 346.941020335315, 346.313420142444, 342.744706497613, 348.858105828279, 346.048243865458, 345.910150744121, 348.745176918295, 346.186869911745, 344.201173432534, 342.290996944998, 346.097302227589, 343.946094907505, 346.509254431268, 338.212228339374, 347.043883052871, 342.229000236777, 347.087736676403, 346.404141454394, 341.402061719655, 344.867380735781, 342.962010458354, 341.241641216377, 342.380283166624, 345.232646239871, 344.198071385158, 340.515893590194, 345.049133277607, 351.41800619539, 342.211485159877, 346.32406355693, 342.792445676171, 341.755686858452, 348.606348110101, 349.798342886469, 340.679193944198, 343.783041898555, 343.500708132547, 343.015160378951, 348.016014512501, 344.59237077531, 344.02752098607, 339.057900561827, 342.685533684764, 342.291930054453, 346.727944403769, 352.097845554263, 343.751711144547, 346.097276296315, 346.478797870641, 338.602012503109, 340.281628630449, 347.779672994598, 345.192371269119, 339.008323085847, 345.282321620796, 342.726890650453, 346.41957480242, 345.013709038432, 345.42112134971, 344.818869918751, 345.42990106498, 344.788588075909, 338.993110569106, 340.718158549126, 343.943007907395, 343.282499808224, 347.205258146233, 347.175789354321, 343.602874185456, 347.17505193433, 343.938435568795, 343.439046255198, 349.61405602324, 340.830874105944, 342.411710468756, 347.272412206551, 343.423669777036, 344.610453731899, 342.880272671224, 343.550746783895, 342.988908824705, 340.738251027095, 347.075806949, 337.74498780509, 344.492113073626, 341.078996310087, 343.314074157151, 344.47653750088, 344.065165753005, 343.945895548512, 338.061069794892, 345.996878936638, 348.563351480212, 345.075256369739, 343.955333911643, 347.68886306627, 343.986775982179, 347.825545707776, 341.18187189454, 344.667295230538, 343.098357091465, 343.609842003796, 343.336052949058, 344.184776210057, 341.120293652914, 345.316910329739, 343.740135477581, 343.911437807875, 342.082451049328, 339.680708806099, 339.166720196716, 341.468300808009, 339.562184506121, 346.414455985992, 338.868518846924, 344.80317471072, 345.805911814912, 340.373787077721, 345.372230563652, 344.695994676615, 342.103293587964, 345.127469631552, 347.489509544471, 343.914949463635, 341.156939469915, 341.852385465194, 341.598509713261, 341.754945083547, 347.204999784714, 351.40720231948, 347.364632460105, 346.267917871263, 346.565949409506, 345.942887356799, 343.665241970974, 345.079057315171, 342.633767648778, 338.12527306169, 343.01439626859, 342.139226146712, 343.764662626487, 337.832540688644, 345.892862242113, 346.439332989532, 344.665967632003, 342.621594479743, 343.303392352304, 348.777798928788, 340.239649466345, 344.803327436467, 343.372550991052, 342.620714623338, 344.407912704652, 344.313350290337, 346.426370017129, 341.805916605599, 341.789823154839, 341.859749615762, 338.719598370328, 344.169295374331, 346.32499531127, 348.102188319456, 347.009038315013, 348.196387844629, 344.109722145771, 348.518725010712, 344.425466062539, 345.807370234432, 342.196287206382, 344.916446485246, 345.740067749978, 341.281884383432, 343.046690013305, 341.480318203989, 346.982735443327, 340.778202429052, 340.780650587211, 349.101774150023, 345.474276513691, 346.280664912695, 341.148156450045, 340.993257043824, 342.687264235152, 343.574065261372, 347.518679714453, 345.512781093433, 338.811556626942, 346.013217037941, 340.739218089525, 344.163804251205, 341.00163207038, 344.660439008692, 345.629085462875, 336.806738375985, 341.464270080032, 343.42756814034, 342.358122340541, 347.452568271593, 341.916168924974, 340.741874822391, 343.639680770291, 344.193745246239, 339.637181922749, 345.304815617738, 344.995528739987, 342.045577942447, 346.950788906865, 342.584266671707, 346.638683383344, 340.32848660513, 342.790921023064, 347.22843576534, 344.870164278167, 345.813422009337, 341.13740818219, 342.568592257817, 342.566125015693, 342.966654191332, 343.432775845791, 345.528565091671, 347.728521400258, 344.779990547651, 352.758483320634, 344.161256362315, 339.831389152025, 339.16109352114, 343.905575276163, 346.970822019964, 341.475420377784, 340.870306656416, 342.17670698426, 342.691813044746, 347.047948512059, 346.667993628055, 341.830085866326, 346.120954125271, 342.92846285119, 340.173275245293, 346.293523642069, 345.097051657801, 346.66783087514, 348.595811311736, 344.925897874603, 340.307586935887, 344.783956449617, 338.26139363842, 342.671295324241, 341.068399754606, 343.005682407979, 346.959030885551, 340.235314147978, 345.151610618238, 343.215049366613, 353.699584504578, 343.697381914568, 344.961636319595, 341.084084628744, 348.613029862094, 342.329681215723, 345.160985774809, 340.205188027193, 345.506337814546, 337.593141044459, 344.360684951509, 347.36158830255, 342.025586813657, 346.849833232717, 343.601387454143, 336.99154349471, 348.939408961955, 346.52668228978, 344.719238623783, 347.507875882979, 342.422497364041, 344.681766388648, 345.811501544026, 343.994542475162, 344.120785907997, 338.90596679614, 349.605647899329, 342.846478605747, 346.214634666565, 345.480022641385, 345.638631053766, 349.09710080755, 341.891824328478, 344.41242511099, 347.093691825786, 337.167767754919, 345.433701213217, 343.519821469795, 341.281822187529, 347.17573355105, 348.39688681681, 349.89706298759, 338.416734735224, 343.404515591957, 344.364022707757, 342.330826700603, 345.943513769, 344.906731708412, 343.436423771786, 346.235383317858, 340.825231962061, 341.702810681388, 341.512865707777, 340.281612119196, 345.094801872839, 342.578575937587, 345.899624637238, 345.736447895752, 345.337733629171, 344.929086468338, 342.320717310661, 343.721408828809, 347.252732484627, 344.653779935428, 339.704877522624, 346.154422363676, 342.192318670186, 342.041902945092, 346.223939864855, 346.234140998336, 348.301350577388, 349.417712624775, 345.448306354801, 343.261652962656, 341.378452886976, 342.539655190989, 341.610772010485, 345.990800223714, 345.517733610091, 343.334191281331, 345.420281218534, 343.987736792238, 339.854741696834, 351.910005602755, 343.280985761401, 341.191625283457, 342.36308078516, 344.162786768337, 349.620427728266, 344.542084156489, 335.016978164029, 345.550465011658, 348.175880787396, 345.376046952159, 339.290813818962, 340.856387971724, 344.530301024117, 340.427665634078, 346.87120480381, 337.764870427142, 343.277849705008, 345.758910397196, 342.132308804531, 349.051022462046, 343.454730244667, 349.585708910776, 346.725775745211, 344.442760090987, 346.29030444285, 345.700612946167, 346.781010777411, 341.95716797578, 343.212328550671, 342.151069529787, 345.039309420957, 342.417836361395, 342.705612763652, 345.007192794378, 346.473571644534, 339.015400801252, 341.933165575691, 341.673803879744, 338.538147171075, 347.233188376611, 343.804546461859, 342.990557834923, 344.044778564926, 342.544291757611, 338.048084683897, 340.893954798578, 343.863407650727, 345.844003567109, 351.828283035846, 343.288179355044, 342.632212300329, 342.430171494079, 345.691000700932, 343.357709619358, 344.623318676433, 344.896711896407, 347.358910328144, 343.06325576957, 346.199847388602, 343.736534728088, 344.978642051949, 340.238604821038, 346.834971028221, 340.867128248467, 344.765387084045, 345.659964539511, 345.349685708499, 345.837600525236, 340.683263984185, 342.323115525455, 335.326973705743, 346.863130126549, 348.367924770906, 344.040781101125, 344.369368661652, 339.654064028658, 343.356738788482, 341.717856180165, 345.375500574723, 339.863282203142, 347.897975610334, 345.268920280157, 342.119454596751, 347.87022694897, 341.939353830263, 341.392877337485, 344.268549017194, 339.913830035638, 352.015800040423, 346.516431612229, 344.20119700694, 341.24956977356, 342.245174016151, 345.666288401155, 343.580188250266, 347.47612459436, 345.926123256127, 342.845526896507, 344.086571991091, 343.364516404646, 344.909389311019, 335.706616537278, 342.262123512839, 342.578114369404, 343.407132002501, 341.079354442976, 339.91630218027, 343.597031864907, 344.827292566929, 346.813554306061, 338.885470687748, 339.689529380212, 346.144684332813, 346.719037528251, 344.3780121561, 347.557022719179, 348.877577473253, 347.016995934739, 346.281127654754, 345.812424728566, 344.014798867899, 341.534763530787, 351.191733163433, 345.220962980579, 348.560771244818, 344.514766429644, 346.143620552499, 349.897281830135, 343.724636635273, 344.956808574688, 341.770880743725, 344.014360372824, 341.202240026683, 345.544754940587, 341.538284894192, 345.942692896353, 340.566827942918, 343.134751423907, 341.23283282751, 343.172273671669, 344.36811067994, 345.611578692321, 346.228650949302, 344.053859185426, 346.7722554853, 350.457578031916, 344.16817131036, 341.261621414746, 339.995726741251, 342.616744270135, 342.048310135719, 346.644594462363, 343.387913846701, 351.215636382343, 343.483614933135, 344.511122284823, 346.526031531506, 345.355069641446, 344.848672362601, 341.267597305095, 347.093950451875, 344.616662315072, 340.473790380725, 341.059402689443, 342.590603873196, 340.80917675933, 340.422143269492, 344.002434197979, 340.003365092091, 345.138487532591, 335.756179327341, 344.517666090745, 340.258978654788, 342.321272655011, 344.628540183131, 345.955446569438, 341.922373928, 340.233391192728, 349.226799610304, 341.509172001343, 338.378863039652, 344.548256693546, 346.44962195524, 345.720156385637, 341.719457981724, 337.851984179236, 341.912156080475, 348.086375286956, 341.338939410967, 343.888791234494, 341.014947713132, 341.216911208885, 345.200682047621, 341.866917066073, 342.602167112271, 343.614139067831, 343.901122664571, 342.589052056639, 341.418621931486, 344.147122183438, 341.23005898214, 347.150954621308, 345.813731930621, 343.008166459792, 342.346572086751, 342.996460661249, 347.115625595833, 337.327550023474, 348.304881125548, 342.347758534156, 345.21819453865, 345.628652850123, 343.903950436802, 340.25658689436, 342.634733988754, 343.533504423499, 346.111132989235, 340.0914696186, 339.911243558133, 342.065305006497, 341.041088286117, 345.209743388569, 344.595556130016, 339.305475652098, 343.732277360303, 342.359850802127, 346.251293758579, 343.767223592694, 342.612372254055, 342.701952306674, 345.326398045936, 345.111066720748, 338.933703058071, 344.554643020738, 346.535512033132, 349.673260325302, 341.655380370115, 342.338852070558, 344.584815741693, 337.146930949151, 342.058399238508, 344.44825850722, 344.718919671089, 342.334004031262, 344.870384316397, 342.586657337307, 346.614729972675, 348.875276711527, 343.460874794647, 346.626913943379, 347.444571342744, 346.980945189651, 343.655073773804, 344.768295619754, 343.790302224565, 347.955103200894, 344.942602050876, 338.201919100217, 348.707057945244, 339.861947104887, 347.171343064353, 346.414359927464, 340.339763033148, 342.522956207279, 341.268882342626, 342.77751794952, 340.400209330688, 347.429702705066, 338.364838024816, 346.054811254039, 334.533115455842, 345.04923556821, 346.064225712866, 348.092208706629, 348.047407526521, 342.858513679171, 347.511620401139, 343.546276468823, 337.799412731997, 339.341394322545, 340.514017230356, 342.68202696479, 347.509611567903, 342.440430685114, 347.767692557558, 344.829686612035, 345.762155813079, 347.25451400817, 348.270147725348, 345.778303709667, 343.814706016717, 345.444859142238, 341.775486877629, 346.314419024361, 345.754395147321, 348.598182741055, 342.749058939928, 343.023848640525, 346.550611907563, 341.279038210466, 337.216160510559, 342.793034895944, 343.80203304823, 347.403211581514, 345.987671842833, 344.722054292756, 340.064580511554, 345.116004322738, 347.415312776614, 337.977229750526, 343.011571783333, 346.739156250897, 339.899386838298, 346.741210167612, 347.494717559254, 344.785014768265, 350.412603246133, 342.326702662984, 342.570457033785, 340.011096463131, 343.378648503615, 344.335493192699, 348.023907007543, 345.931398803091, 345.734500123788, 344.958617270748, 336.586569304855, 343.596111445353, 341.354038790807, 345.304572784514, 346.33998793858, 339.365569706944, 343.423264254069, 340.604246465043, 343.055141179874, 345.161428692258, 346.357914954425, 341.158464424122, 342.876406315574, 341.846191049237, 339.576439156443, 345.471630435659, 340.810296588474, 341.308912083144, 343.561676048519, 342.746343453856, 342.12220184965, 342.891842171432, 342.183925116458, 340.622599485939, 348.257536318423, 345.217935760621, 342.662707293912, 344.273525360275, 349.756391295517, 339.518268643554, 346.420508695958, 344.370353824539, 349.109336039591, 350.751271229146, 343.109229546608, 346.415339674372, 339.269727063929, 346.426689361591, 345.790449747636, 342.868807240919, 348.223019549736, 345.985897419481, 337.917479897866, 342.898399442195, 342.481019507476, 344.68090809812, 340.158473146626, 340.185529168698, 348.731882644662, 347.003492726855, 343.314570735248, 342.225141910231, 338.958813284908, 343.943394249076, 342.844770455222, 345.229951719996, 343.954233167002, 343.568389562393, 343.993861473858, 339.288504081922, 344.360209403243, 350.939365816736, 343.137712261345, 343.45543751433, 342.020608880857, 341.647934607597, 343.971267046497, 349.565249014769, 346.650961182258, 334.332983802548, 341.794137126472, 346.487955140261, 345.148752502033, 348.168695520339, 345.631815720613, 343.545332039391, 344.268296761649, 344.3534049127, 339.274109642061, 345.189212788518, 339.125147100559, 347.876032526718, 346.219182248571, 341.55407024445, 347.38181705444, 346.120799263272, 340.824521186186, 343.136889699782, 340.086062394851, 349.099257349948, 339.164550062024, 343.204735934105, 352.177186126903, 344.124337732707, 343.663552005647, 345.618951505893, 345.487377223756, 342.195397700944, 345.85067007509, 351.498026988053, 345.306996614138, 343.920645269777, 337.346968641308, 343.488076998066, 341.807005489008, 344.765308394943, 343.330001444199, 343.886382646968, 341.080196125284, 339.229104988247, 344.478566802285, 346.324306887806, 344.142772622245, 344.41222691404, 345.76107490083, 349.28620054281, 346.105822333457, 337.581394926557, 347.498454804286, 343.332358038273, 347.777298563449, 340.899943330691, 345.994407726647, 342.272078820713, 344.834813639097, 336.082070433861, 345.338789495551, 342.619575481744, 347.095132690535, 348.313698799945, 342.775398297502, 348.838157322003, 346.989147424838, 339.864065587511, 345.949063726042, 340.152851960828, 342.806200928992, 341.499783366753, 346.220529366935, 343.356082265914, 346.558136211398, 344.671268057195, 344.392225711325, 340.349725798011, 347.649801776852, 345.012730424053, 343.470014358027, 341.254766287909, 343.82412711479, 341.100425613, 349.635325380688, 343.71890307576, 343.618163923901, 346.904831164648, 346.535428317461, 345.698440105313, 348.100911087742, 347.936587945954, 340.180956678455, 339.710185586005, 346.761295932368, 339.207330364408, 344.221501092233, 349.706541685591, 339.055464228341, 343.672079833739, 343.69113334721, 340.879011674453, 349.708175085713, 346.927665999206, 340.426317459802, 342.566148138257, 341.310106367035, 345.476378507872, 344.855956760782, 340.456406978682, 343.686887574958, 343.236480135208, 341.627547879467, 341.831123518135, 346.014134954917, 343.916035246863, 343.828164173, 343.198658373234, 342.482029351244, 339.352300167203, 341.821593130039, 346.048039617218, 345.729679554186, 344.329030832522, 344.699732077556, 344.184580446179, 344.93660433456, 342.284937315847, 345.102653850685, 347.26889096278, 343.202666071589, 346.344853363156, 348.462239688998, 345.886264074492, 344.942317778061, 339.722868830178, 350.955027989801, 345.816376768486, 347.13664348362, 349.388717046321, 342.145145318158, 348.289970008181, 343.087574961241, 342.483467112287, 344.317918087114, 337.949522291518, 344.746137843845, 344.694051020433, 343.481379937503, 346.979798497617, 337.967955032873, 341.948908016867, 342.827064098232, 340.724442492418, 344.191890722343, 342.294228715519, 343.237739320125, 343.076269026003, 340.78255873045, 345.449503848807, 344.22754448174, 342.269757254928, 348.806134609851, 340.558247743596, 344.235477024373, 343.825003765498, 347.524361572305, 344.407732086134, 350.808232238725, 349.41090108365, 343.102150549496, 336.545963194304, 343.845508810874, 346.768023231365, 341.189825796839, 344.72008442733, 346.400241417305, 344.740008399237, 343.854128724105, 341.871194016568, 344.734179772669, 342.972940412121, 339.323162520912, 343.537427422602, 345.696925384598, 346.023529105613, 342.444070988297, 344.946633860355, 341.536192145225, 345.225694110514, 346.805245615971, 340.972760385496, 340.933797492106, 344.332594948577, 347.44788610412, 349.293565260527, 344.694761637093, 346.006093900903, 343.570597269971, 348.248440839948, 339.544103595307, 337.275396115164, 348.429141404394, 344.278477693598, 348.54831573891, 344.615319061731, 345.223419257911, 346.386315142111, 340.438591709301, 346.519471015014, 342.833885679199, 344.812773353949, 343.306058931074, 340.791432565484, 345.602318023567, 344.836776394863, 343.546916829812, 348.335584378702, 343.25619427327, 348.945240972357, 345.261069770556, 345.482657761755, 344.411669862173, 347.086485334434, 350.632392667391, 343.056271284847, 345.715517957022, 344.869629541909, 345.926016662108, 344.587401821027, 345.145648904661, 344.030677668505, 343.73170871194, 345.605279100598, 349.559557802933, 339.117701682103, 343.960503372688, 346.088958095472, 343.183808956562, 337.097765038261, 342.356122262986, 347.379340632406, 343.17553704102, 345.718852712204, 348.682406336619, 342.488254500132, 338.186237525637, 344.802304128187, 346.172872775507, 344.470402061296, 344.892478693699, 344.527629093873, 343.098984920181, 344.230456842512, 342.699721459345, 338.132370734913, 342.956671360655, 349.850501781714, 345.061028343416, 347.167956757313, 342.509174035545, 343.218169124063, 345.993515365276, 344.851585447899, 348.088418132521, 345.180629307634, 344.290546750099, 346.648264508893, 340.378997336543, 343.446259632873, 343.798931372921, 343.393586200173, 341.571360136185, 344.970216928657, 341.430957639994, 342.048945451976, 344.346506830449, 343.528578912863, 338.560218516967, 342.123317224451, 343.115752164274, 345.917858243483, 345.256674794865, 345.418275504367, 345.49629206932, 345.62128037953, 348.381378719649, 341.767702241691, 343.68119741058, 344.670292793681, 348.347752675573, 340.980783855746, 347.634187749527, 344.36009171619, 351.656390790282, 352.851315213868, 350.848533811429, 340.897297828426, 343.972315065804, 347.178402969109, 346.052717803148, 337.61708375846, 338.923044042494, 346.240544954055, 343.631640809711, 345.106206322069, 349.353761744013, 343.81821162438, 342.821787556069, 340.557260194382, 342.279027258233, 339.551081412618, 341.112453437134, 340.474197751721, 340.494655288205, 338.483609751215, 343.255820990235, 345.723017659186, 346.006865449865, 341.740866122683, 345.395574928915, 347.001994070588, 340.411766188225, 342.140128097771, 345.078001701887, 345.71949171227, 344.162749285765, 340.157563947777, 350.527532761023, 342.041995696717, 345.909458823962, 342.962853796148, 340.914455074073, 343.915210775219, 347.101500878171, 341.090953922391, 342.931146669322, 349.023663814468, 347.906811652915, 341.442129791113, 344.418241351483, 348.180694464806, 348.796479426414, 343.055110784228, 341.112340677062, 348.377304654429, 342.882697876271, 348.101299806096, 345.618671008143, 349.949654080254, 344.290464789459, 347.493797932312, 345.86522260188, 343.70812382556, 340.702725845985, 348.668545019026, 346.098842414494, 340.95236782427, 340.096973323296, 341.732116093656, 339.53273012802, 339.270675889022, 338.803239861253, 341.204618725148, 337.116944516076, 340.546370194611, 343.314668265938, 344.412686423013, 343.764641375223, 341.211556575048, 346.205978235374, 343.37224374596, 342.778087819052, 342.654755481118, 346.679805064013, 340.288859541069, 333.414036557921, 345.301012411274, 348.161091965923, 344.026652059153, 350.930489684445, 346.785493318589, 344.38737038615, 343.659560628916, 344.405551411848, 350.620488986482, 337.051696348409, 340.765795011012, 347.963788509674, 340.688652361762, 345.920501253243, 345.446194785167, 343.67503099617, 346.876871900783, 340.869878795371, 347.498063289266, 343.181904628659, 338.311178966934, 342.399164916276, 341.337425589713, 341.992968451652, 341.151006947747, 349.680268535402, 340.725368820615, 347.152557643472, 342.675472533007, 346.960295866917, 346.350821539253, 341.592186773751, 341.506206753067, 346.633911773002, 346.302700213716, 346.860122641461, 337.425742312448, 345.032184583784, 346.211750062737, 341.727419079839, 348.849833580689, 341.997223974914, 341.676901077263, 342.54676247335, 339.704841856098, 334.928179249252, 348.931550721708, 347.547391215831, 345.761799983957, 347.20203971278, 343.643566878453, 341.685617047853, 344.791609546679, 340.488467572927, 343.273801589204, 349.268298011678, 345.909049580413, 345.029319393371, 342.721714614808, 343.578493036399, 342.602392657805, 344.382340679325, 337.273805632988, 338.461789079404, 343.096669356787, 345.76461160402, 339.774196689903, 349.703555270502, 345.610336489674, 340.320768622146, 342.880056100737, 348.432523922193, 343.998924423777, 350.952753648145, 344.625521261241, 346.470935238282, 340.830123717294, 342.529302709312, 346.873708450858, 346.049618874138, 343.360456206637, 343.101461941547, 339.709313404109, 347.019824324142, 341.372379068537, 346.185315537129, 341.851796550925, 343.031419658631, 346.700814371743, 350.38814954582, 340.811802479089, 343.262225098243, 339.584278567971, 344.168169281785, 333.621254383189, 342.998045208537, 341.732190124805, 349.205187794, 348.39927717599, 343.019458248047, 342.913974501072, 338.606092918064, 347.936532166123, 348.457732151505, 343.868431678007, 344.579536368408, 346.479492874496, 344.618047917214, 340.0746300666, 344.689308646442, 341.406759788104, 345.720424163428, 349.374749527593, 343.829483551342, 342.587781407786, 339.637122571055, 349.259882187052, 350.059363654113, 346.692815998725, 343.484406576082, 341.922905209622, 338.264525954428, 344.577043662781, 340.86944632632, 342.051158682198, 345.487662205755, 347.395791178336, 343.338599581513, 347.264795384521, 344.11926363578, 342.24281578765, 342.27605078057, 338.609208122111, 340.507944024901, 342.592127286711, 343.218750741021, 341.170715598077, 342.710657137748, 345.853336744076, 340.866463178486, 337.44129893979, 339.700522180993, 343.028038856359, 348.853585626454, 349.882680439155, 346.827430636694, 343.80821818866, 340.316100855206, 341.452573617199, 345.094776668954, 342.709993049179, 337.657890494738, 343.543710071915, 338.213688715813, 346.533750249439, 348.797604063011, 346.251793247385, 344.789852166467, 345.362961225713, 343.512771144262, 345.854115003009, 349.466997052084, 343.267443944319, 342.519940627436, 340.073227748497, 349.553237193877, 345.537564614484, 346.430680514031, 345.7498505702, 338.807080510063, 343.638375046672, 344.456190982426, 341.154122797528, 340.922531134014, 347.418158176094, 346.162739559822, 351.653019834494, 340.322985432649, 343.942327584089, 343.037623878815, 347.160252017407, 341.550497460109, 343.168404928528, 349.585757361276, 344.479728497327, 343.481313143838, 341.354205458381, 345.986143166465, 347.553278326356, 348.744825384451, 339.027999397801, 349.249835358588, 344.623557428146, 339.040502590532, 344.824859439829, 337.774770897216, 346.985629580311, 348.656515204642, 344.52653952882, 346.295890923044, 341.508626674413, 344.069239600797, 339.724214994442, 343.278912232681, 345.181510962701, 346.556533412644, 338.449886524164, 345.78051591205, 339.441804494429, 348.028680527003, 344.32897357448, 347.278420854022, 342.049756338673, 343.082032006571, 346.077738220703, 340.716186317057, 345.579647944962, 344.628706909927, 342.800907528632, 348.208401638365, 340.908415893635, 342.59313432656, 342.356925574331, 346.890401563677, 342.010311102127, 347.124278986492, 341.641755348889, 345.465849015717, 343.267882684765, 339.581330467696, 344.227624465683, 344.528015538778, 344.036228985785, 343.399144446135, 347.759887614852, 346.056016166688, 346.441475858281, 348.515386893767, 342.498993968393, 348.04025695852, 344.288528801995, 343.695593410494, 344.862419722632, 345.866964699187, 343.882755237309, 347.598882902144, 343.453285731307, 341.80829571376, 344.600496526808, 345.977145219399, 340.796333164218, 347.534530090362, 345.00770718882, 345.273737030212, 345.911153964073, 342.494423131624, 344.470897435201, 342.987391125435, 338.45107252792, 341.942510684836, 339.385284725014, 342.415285051831, 345.007163502147, 342.699279232348, 342.071486859697, 341.008402760939, 343.52107873367, 343.64177114242, 343.125507662189, 344.924582759074, 340.085850877985, 340.119761520927, 352.84678222306, 340.721458247561, 343.046594081896, 345.772449450622, 343.299478515949, 338.266789280074, 346.679292252091, 339.675512736891, 343.353484546013, 349.8138680893, 345.57173482376, 342.510178586276, 348.123610120916, 342.915367307011, 340.860277817642, 338.941028862911, 339.744559381323, 339.533217468722, 343.720424914187, 347.188782712709, 347.320301459171, 347.424318067067, 342.64852376877, 338.943901536974, 345.811892214685, 337.393144248428, 343.633647931958, 339.832743311198, 346.648833520196, 338.077237212344, 340.53965075162, 341.291928151136, 338.969746214468, 346.991250322652, 345.5668937347, 340.116769457281, 342.75695359261, 339.711331921873, 337.059316397238, 348.157950355235, 344.071578068584, 344.106196618878, 341.456200456356, 350.832741500007, 341.825739468862, 342.600750077618, 350.095424807027, 347.866220132811, 343.905428796103, 342.725013306277, 351.071985761872, 346.192410305891, 344.666093628028, 343.677310447975, 342.682970466103, 343.829101610614, 341.670825400522, 343.129711116492, 341.146508375185, 342.177185245008, 345.188137475418, 347.378031383289, 346.232434087782, 341.868031786033, 347.594480010296, 342.864191519634, 341.437543660515, 341.957800112807, 348.354545412319, 339.788852540194, 345.074103088931, 342.953844726136, 349.187256351847, 342.127873134666, 343.620809977382, 341.197650636782, 346.240389907139, 345.533853258787, 344.785383186666, 345.378879589737, 338.670003966838, 342.415182695654, 341.291507218943, 344.805599154163, 344.145739217695, 348.878425431411, 343.646880252866, 340.122667686333, 341.971284026469, 346.749019144733, 341.281024740591, 344.198369611289, 339.941550028423, 343.682220562777, 344.431732366769, 341.947143881625, 340.837467754119, 347.440497535888, 345.623656928931, 344.960423909821, 342.951595567935, 350.217850788153, 343.37308456396, 347.675018007193, 340.667779184445, 339.679089289552, 345.974042979563, 340.625689351234, 343.306978864679, 345.63701605761, 345.302080477349, 341.349358816709, 342.617416918393, 350.542481480674, 339.911773416772, 343.108901345957, 340.877273340714, 343.251511670384, 339.768185282774, 343.715682934865, 345.475547662393, 340.551755406566, 341.612239104728, 342.781924756116, 341.318436847667, 339.949352801828, 345.670283141076, 342.519826809804, 343.980922317988, 345.657755211513, 341.756893859324, 340.77036146214, 342.928326793573, 337.937739028704, 341.349234218577, 336.884597575206, 345.548077447363, 339.439535787424, 347.342822486525, 342.783615875096, 340.654249772677, 344.421125508917, 343.139371354855, 349.24456858126, 346.387024245824, 345.415500923278, 347.753047626222, 346.566591582109, 344.054394233125, 341.815218626204, 344.958029111744, 345.193502272164, 346.482856896884, 347.198625268928, 349.956441452395, 350.659849015936, 342.284788510941, 343.41946949704, 342.521764637926, 345.561208930288, 343.712334539115, 336.678107384393, 343.46498601099, 346.813815893281, 338.783434636718, 343.171034481369, 340.746905983914, 343.297865019023, 340.055551722196, 350.313161338249, 344.789675933049, 344.915291580913, 343.929049275357, 343.887440913517, 342.655211410016, 342.126975642957, 345.09436908737, 343.974251061034, 341.147047734828, 341.783252407257, 345.837404445093, 343.917673598024, 344.3632337982, 339.501924495947, 340.660469032798, 343.733657783274, 345.920730303718, 349.711330480852, 346.184347581473, 349.118695414546, 346.65682589075, 341.679050393623, 346.647052799283, 340.076284189185, 346.517660063635, 340.708094748018, 340.318103306411, 345.744789408144, 342.891177146281, 346.894208444232, 343.763951728123, 340.608231276378, 342.888025875703, 340.749718771774, 339.441533798755, 342.891109309678, 341.623078828412, 342.799208752782, 345.607775396456, 339.71532185319, 348.194258345413, 343.676796366875, 345.233120104132, 345.854998554242, 347.845097800752, 346.722902420195, 344.974015102134, 341.614467472999, 342.529301092254, 347.183068062699, 344.82300109716, 342.704971795324, 344.065601131612, 344.35528197513, 345.720929188, 344.159516076777, 344.042719125312, 345.31732996289, 346.483827876958, 343.825208094969, 345.201805084608, 344.95326261303, 343.357603050742, 342.441137852676, 341.267007273737, 343.0268716377, 342.031585565454, 346.108967017765, 340.361370294151, 340.955946610114, 346.122971510638, 347.713316731458, 344.798730749961, 341.723074598432, 347.691412154451, 342.114820812228, 346.853181307695, 338.953786109913, 345.69543585144, 346.112820587909, 335.851352588181, 346.057932082468, 342.166729310774, 339.749363002409, 347.502073627852, 344.254797195251, 342.508664408847, 339.408341729294, 341.819726581312, 341.599969629914, 345.225002263656, 344.365461287686, 345.677523051518, 345.392431847633, 341.844799431362, 350.194813619955, 332.452577852375, 346.432447067404, 342.725365960425, 342.352139355774, 340.477799606495, 345.42108314494, 342.142093820013, 341.134540529926, 343.828313094941, 342.480716133611, 345.25950008634, 345.532419994342, 339.913153456858, 339.42715484856, 344.594084562019, 337.30488019574, 348.294273608473, 343.622074869747, 340.103148324023, 338.241089855226, 341.55974741824, 347.466829062878, 346.021565598285, 342.317903756527, 348.1857915082, 343.019976436199, 342.566532945666, 349.115907490412, 345.710934816883, 342.060561580715, 344.28550013177, 344.476804719397, 337.976713399898, 342.736321251217, 343.007379349378, 344.967670101009, 348.399776409756, 349.582192435352, 342.472755080826, 342.526828688682, 344.383548554394, 346.081416751097, 346.199532651399, 343.687460537458, 342.890837022213, 344.827744652478, 342.584793760782, 343.08238660548, 343.08731522948, 343.330670932338, 346.056622483071, 336.213483876248, 339.74977966161, 337.317043112881, 338.733002109224, 346.971269125595, 338.848805624516, 344.809368178167, 344.659153968611, 337.957378536501, 346.445222074548, 343.190147732269, 342.806427183452, 341.647829547025, 345.217163374072, 351.146671550143, 348.616463957659, 335.752323121939, 346.041246909567, 344.896981290352, 342.920930606073, 344.213022958347, 347.703238206274, 347.128418545916, 343.433135869506, 337.441075077703, 341.052661653323, 341.342451419381, 341.937356871508, 343.513525378359, 348.8792421285, 341.896914464994, 343.15254695396, 338.427582005472, 343.825770851671, 347.007508411361, 344.934063434925, 337.869973816455, 343.384318186926, 344.581730845831, 342.509163119153, 342.401413971919, 345.188162288619, 343.785395634076, 348.515964209652, 342.984271581478, 339.632313725789, 339.786541108899, 347.011804260177, 343.273646689713, 345.998571079402, 340.865434956928, 345.555518646915, 340.641434914094, 350.995815900155, 339.825955707636, 345.002937459777, 340.016561852589, 341.42226144734, 346.458830185088, 343.945654877724, 344.022135476189, 345.992951506386, 350.727590786492, 344.267337876992, 346.639037648589, 342.57021395505, 342.997584104112, 342.245593682005, 337.970553539645, 344.276770649644, 345.033256494286, 351.864252356671, 346.90722444517, 340.911416257818, 343.803716338601, 341.372380238683, 347.970554624838, 336.347377322685, 340.036720380337, 342.010197256651, 345.590411557858, 341.872526137966, 347.956922389234, 345.202210139394, 345.538597717382, 350.286502004844, 342.877578304722, 342.382285124402, 341.677960252623, 347.962906807155, 342.226602887152, 338.55950478039, 345.534882431764, 343.071089595174, 344.252312818518, 341.993362775243, 342.062275705206, 348.554438796348, 343.902279278445, 345.325614943597, 342.921448484916, 346.116501928425, 351.378718294158, 347.910338141367, 344.617067720664, 338.573987996094, 346.582449338583, 345.430379907469, 347.631027218695, 341.748280801183, 345.533852595304, 342.232459859883, 344.466357429937, 344.645370499106, 341.53076568794, 344.795100373777, 346.578863167333, 346.148292534841, 346.829670860465, 340.731341493878, 343.05343345014, 348.07896548424, 342.382299464726, 345.586477039352, 343.282837533077, 345.735232230363, 344.703636626902, 342.370170257151, 340.884834005375, 338.87124779509, 346.31541506035, 345.196536492061, 345.833802315407, 345.030403720368, 347.523561708838, 342.812876231364, 340.275914078726, 350.442741803111, 348.149545839095, 346.302904712709, 345.121663848006, 348.711019392711, 343.850591961661, 344.173533080373, 348.435408422602, 338.705718419047, 343.741174520571, 343.542009935877, 339.49409309885, 343.525485530171, 340.638808877014, 340.365469193781, 345.609215522922, 342.655499599318, 343.916580715678, 342.4701848345, 338.012626524795, 338.433745188537, 345.941049449482, 344.320610020199, 344.138303296266, 343.326503055332, 338.996599317481, 346.935569439327, 350.187838744489, 344.542604675754, 349.015147510373, 347.348157352974, 346.515275860734, 340.960319788576, 346.335269414099, 346.229390867257, 347.262048125384, 341.606955622901, 343.987789434205, 346.450382155776, 342.153270584389, 343.941314534399, 347.275397215994, 340.819616358984, 346.72256616657, 342.044287056828, 340.332694827973, 343.349583744432, 344.496693584633, 341.285654897813, 347.473719420601, 341.939540268743, 340.95455770948, 346.346660546244, 344.876149703448, 343.362955089457, 341.226486636856, 342.513759390933, 343.311201742887, 340.359586566339, 347.449340699664, 343.102858021793, 349.556872019657, 345.987585803159, 343.707586643604, 342.868090772917, 344.195068256772, 343.005993588656, 341.995593514502, 347.41557613405, 349.63899626322, 345.13936799132, 340.651696800928, 341.37549962997, 346.335223489227, 343.485971730864, 342.339394927801, 339.620156215891, 348.083789658801, 339.807630339747, 343.535899015599, 337.201057459454, 343.849003825025, 343.31989016714, 345.799454394528, 338.612199377399, 340.516032951155, 342.778735191871, 345.346392545647, 342.811897273843, 344.733313285503, 344.002596337502, 340.694588559935, 342.573272043624, 347.926108671953, 348.267102087211, 344.222558657088, 339.095575201092, 343.820362128214, 342.309397246116, 346.143316809818, 348.76209846468, 349.507830103409, 342.532466734445, 338.307007057578, 349.275731235378, 344.565563224009, 343.168972359865, 335.651584281464, 344.158556364218, 340.101919389662, 339.838703407359, 351.512791559468, 349.355785350235, 343.633812281202, 350.944535877676, 345.748662295647, 348.459468715844, 342.315856101752, 346.770505149464, 341.72080167521, 343.915377924051, 342.762886583582, 342.453493169457, 345.595662158248, 343.473817249875, 349.601134082118, 343.290709102116, 344.432931639739, 350.115971477238, 345.430052382847, 348.334764323364, 343.203737776855, 344.312059362544, 343.830823051095, 345.6627354215, 339.713527597912, 341.206569272202, 350.608757451127, 348.775638842132, 341.540157297635, 344.616629865063, 341.692789064288, 347.874866607738, 351.28285454161, 342.931370689686, 344.759690093067, 339.613826629193, 338.830492033962, 340.487010682344, 343.663239630359, 343.024795800723, 345.112082969328, 343.557126364484, 348.385383401319, 345.833275936414, 340.025337504678, 342.967001226533, 345.225879520613, 347.974971070191, 346.029335395031, 346.063197438725, 345.09571269232, 343.059675127316, 349.716343810939, 344.432701983306, 346.615362548549, 344.386402563399, 338.80891797267, 346.050736376907, 342.412472663077, 342.339317424747, 342.460547806259, 340.324060383322, 345.387574338786, 338.712973266526, 344.432191336999, 347.541772749198, 344.11623865119, 337.780586242585, 340.832964985154, 343.479759190187, 346.067376006532, 339.180165160387, 343.594819201948, 347.434466484937, 341.701483792253, 344.108837587667, 344.549702004517, 346.34610180827, 344.297305439654, 347.294793965195, 339.653654454037, 335.618440378881, 345.420979611232, 345.03566215481, 349.47005262963, 341.502595816015, 346.782683839281, 341.203213542932, 345.828206420488, 338.884214717367, 346.995499389612, 348.45963248224, 345.950428307334, 340.061621333398, 344.069498387709, 341.082210978073, 345.469200407262, 344.343608132651, 347.189133052249, 341.953282009361, 343.138303454214, 344.156503151161, 344.133824650057, 349.17629079899, 345.828377282455, 343.768152492212, 338.63651070934, 344.705786653297, 342.584137286789, 346.003040807084, 343.118853136809, 343.635525263385, 340.695559582899, 342.392974180723, 344.903095565133, 345.522834403752, 348.528504044085, 337.637543296111, 346.107531552667, 342.564813040443, 343.898021873686, 342.520367805157, 343.208731941176, 346.891228416284, 342.974204391713, 340.59322706, 343.144132062179, 343.336436164722, 347.652005873954, 348.368890143325, 346.871180543962, 345.128084658116, 346.170478395395, 345.396322785571, 349.875051787795, 341.348833920521, 345.710444364241, 342.564723476615, 345.928538491853, 344.81805893779, 343.519462980406, 346.212883906278, 343.137666321743, 345.210836321385, 342.935141897654, 346.136203095471, 348.086032468805, 340.819486903997, 340.644470111489, 341.31389427393, 346.95104302224, 348.550618405979, 340.769476329175, 343.745725703315, 346.813727128987, 341.995748309879, 345.674313992712, 347.127697895307, 342.118591790861, 347.963740531174, 340.928861536233, 346.534381893889, 348.231782309708, 338.946976555029, 344.513349927468, 343.912826748651, 345.819823709836, 347.464332355558, 344.599803684441, 349.883608678778, 341.163165136834, 344.635746846643, 343.589620197242, 344.300065278621, 342.511900581405, 342.560960210015, 343.186534884826, 343.401655667873, 339.816766161781, 350.392458756981, 348.645675673323, 342.738163036862, 346.558099277618, 347.598507988651, 340.812714838361, 346.011152156973, 345.673069581217, 340.452564070368, 347.331958666731, 340.423145288856, 338.934775146993, 343.807880855309, 346.368995486205, 345.360432747871, 346.909110622133, 345.526479315564, 347.042970451632, 340.98183730097, 343.867499188268, 345.308875987283, 345.147467386815, 343.083020658852, 343.052841963511, 346.143165077927, 343.420088256075, 343.273643056814, 341.528867920455, 341.470300552979, 343.955245690415, 350.249673644629, 348.823086816905, 339.451184943585, 343.081907696538, 339.602140790245, 339.506372944086, 347.001709992673, 344.747383605219, 339.771812506842, 345.552632390575, 340.00339941491, 348.611738307845, 342.681605085614, 340.597227404432, 338.264297181798, 340.744462495653, 341.01163637681, 348.383648375008, 345.069930450063, 345.056729587398, 347.658190330782, 348.684065291997, 345.552309063931, 344.625926286837, 343.465758164568, 340.952118142806, 346.882164912072, 345.413039552593, 352.726549184322, 346.404732542964, 343.896759964884, 347.491477690388, 344.808709193022, 338.417511925305, 341.713914980442, 343.39523853692, 344.415214257133, 344.905744161094, 347.104111912224, 344.690423478636, 343.446244387756, 346.636365470263, 347.183730739757, 340.101126770244, 347.182491965616, 346.69357662743, 338.478937298943, 339.872733042375, 347.18270441266, 341.029094823834, 347.628739925204, 349.373397423108, 344.51273229134, 341.546112487271, 341.867207071819, 341.720010962302, 344.708008812878, 347.033374144756, 339.073431267225, 343.815114797616, 346.437263780584, 340.956746948341, 338.967751293815, 341.824884240823, 343.532501796126, 351.836990595938, 342.809452695559, 342.409122004009, 345.315382705278, 345.070419778722, 345.049918553681, 342.268390038496, 346.317135972972, 339.534607536992, 346.107428100269, 344.1387694332, 347.250195393439, 344.048573904203, 342.746229390137, 343.249083567633, 340.385062382325, 343.265327538375, 342.121254759234, 346.212447651397, 343.934796962852, 343.574142590342, 341.892744822842, 346.487467045335, 345.177425536326, 349.377680737056, 343.24043819519, 342.613711596098, 340.973889512825, 349.709023935603, 350.429985340056, 347.733137446378, 347.023995638181, 340.86099966495, 348.761595479603, 340.275756474546, 346.835212282462, 348.215022596829, 341.79592120731, 344.304133441287, 348.327635581208, 346.5696193819, 344.498985509802, 343.231790272142, 344.754724694635, 344.105002411899, 341.104519012322, 345.654778715021, 344.637776788021, 343.241863365243],[138.220454716484, 125.460907854144, 142.030533947206, 107.414986587684, 112.60431624265, 155.885216469492, 139.918238195883, 139.750530529887, 117.111375822498, 144.870251097554, 105.790422354887, 120.421176064985, 138.895505150118, 118.052253710666, 110.00239498571, 123.768494459589, 120.367264080358, 141.357088066147, 115.759370240308, 119.935572359058, 145.590797473204, 123.529910314993, 135.904491327624, 128.936723868923, 140.739880381047, 135.16657455754, 130.280393348739, 165.584615615806, 125.799500827867, 106.426958115721, 137.171154511404, 169.992667124138, 129.464902522587, 156.242825330392, 128.020450292303, 131.359483848351, 119.142752648128, 146.030850276287, 111.204180371651, 115.35944233328, 127.637045964165, 117.941437775758, 153.429723339305, 125.836353548603, 136.097047059255, 114.497522936847, 125.532822576155, 141.153171809566, 119.870454089284, 122.709010933739, 121.775356318365, 114.830937707451, 123.881123317144, 128.528602845075, 126.576726253057, 118.374442917392, 162.863188165156, 124.070611137962, 132.091460715254, 125.271643331025, 129.464141859155, 127.095353063244, 140.203131562935, 140.816532178866, 129.242357126075, 152.277925493391, 161.865454003879, 126.023646685961, 124.408566997061, 125.997291404089, 96.8054012881141, 109.921828380707, 122.684540293154, 110.80310445565, 145.679125817737, 104.277058954272, 162.537481306579, 131.804908282065, 122.899241129205, 129.867859124595, 129.754178501706, 113.022955335809, 122.43658653591, 142.023855606323, 141.02447245284, 116.935110039888, 107.353947104969, 132.871260657836, 128.610801527894, 102.069749943659, 119.031057839562, 146.123522816366, 113.206679382673, 153.812294111427, 164.955323136854, 127.247862999883, 135.219989800435, 114.010249005695, 120.142807800931, 121.780598710746, 139.836386789634, 154.56991061777, 123.356384163896, 131.632607776109, 128.640816337879, 120.166359638513, 123.66416638471, 131.210129523892, 159.395240165794, 117.054815485439, 133.532798347732, 139.284891491164, 151.996854364858, 133.090386062403, 142.434511788647, 123.930539348104, 138.571123793675, 132.128220259896, 115.479679499541, 136.303341020797, 162.639154791628, 125.483378729495, 136.057608728713, 151.506822546009, 151.809129044398, 131.623619530407, 143.711917842194, 131.822859754876, 122.144116198138, 111.061220807756, 138.490692237109, 120.891063806401, 140.513840095564, 156.586291872064, 122.681062154068, 140.67360301376, 126.875137546882, 111.702097871703, 114.432779288673, 141.265692245913, 126.882787846589, 111.434305151701, 122.844581048327, 99.2719971873422, 119.903856272524, 125.322563626889, 127.593674888573, 134.190791002779, 114.782480657107, 117.458005198582, 125.298832433139, 134.27948429838, 146.744847760593, 131.198580967168, 156.416424260627, 134.037618465119, 131.073165187268, 103.186088103129, 116.749541776172, 139.164839086009, 142.606028985118, 121.707020385779, 153.783390449055, 104.269060040275, 129.184479598968, 128.472046076546, 109.291965321034, 138.585757532823, 135.257610421795, 104.219806942592, 136.196708795413, 126.207995262484, 122.361524537299, 123.348262682096, 137.8939979443, 143.739920273893, 120.091424423235, 119.507692631208, 165.715403743464, 144.483059702904, 152.790557596432, 139.892416936436, 146.913701475777, 129.988597589116, 104.192528523948, 110.646926762257, 135.261871808761, 120.028690413659, 127.336268363724, 141.117739676745, 127.330546620011, 148.517411088488, 135.869650098265, 106.812679782567, 113.354547847883, 129.617222499821, 101.372142017125, 157.182508322756, 154.676570876703, 100.79470435904, 115.365929561119, 128.256423659439, 128.039097861539, 142.409651367612, 150.956990056434, 139.434209736507, 140.106178865109, 138.497877849086, 126.27066740969, 129.510366612445, 149.544175397844, 151.032057554316, 133.608094148228, 132.32810379685, 121.022125617967, 163.239443041255, 147.511056857689, 107.554351792582, 115.774964259959, 121.510420637611, 129.874281171655, 137.255945165212, 112.589238530049, 89.8168657448902, 119.558133776048, 124.722831271055, 152.365639828817, 122.831686478848, 120.782645918235, 114.764523187174, 162.015794029639, 112.623050768445, 128.890287317743, 154.610728651607, 122.132659614964, 137.570885152653, 140.950368852229, 131.830075431141, 150.690202067966, 121.906344213055, 116.066738937117, 132.619157567409, 124.064592387128, 155.343962502047, 129.372697798322, 152.051238164881, 109.113286414606, 124.058324262646, 137.085666068116, 146.651939598046, 141.799311759601, 146.81337748038, 129.294503553584, 136.121029876684, 141.271997392021, 119.759997589611, 136.070312307301, 119.82118449164, 131.310832877293, 136.80877817587, 133.537676018894, 135.231704916027, 121.810347042791, 158.632141193421, 142.939051314181, 131.163504290847, 135.408632886058, 112.108221871552, 155.154768798921, 95.2892010440046, 145.708818141842, 116.590699637342, 131.432639620625, 134.249783459219, 142.516494702189, 116.780094575413, 98.0852426885438, 121.235065734978, 135.568182332251, 161.326575575183, 152.007126342694, 102.018461092117, 114.378175150655, 109.735788061894, 159.708672765522, 135.49524951402, 132.81428510188, 137.220482128095, 82.3122917154598, 169.129696449993, 137.9031064887, 144.886089771393, 131.567125531189, 132.001961038053, 143.897356699708, 138.545949367154, 123.729495029992, 126.740417706039, 124.06771989747, 115.933845658339, 150.683165111584, 142.12951118276, 137.074663021175, 143.159252143661, 137.47887107674, 131.629633893943, 123.939294276099, 164.126726911116, 120.277510377882, 124.519561360053, 151.23027037771, 121.597005949388, 156.470210174928, 139.193974218845, 135.122569889982, 144.793779264158, 129.761052057962, 135.642879476431, 115.857076178352, 151.766733409977, 125.468653724488, 147.216329284988, 153.324091176147, 106.426992212665, 118.285851456056, 107.585323952732, 116.642629632511, 135.208466002235, 140.41690882617, 113.463886883404, 127.466393499227, 142.523302384333, 142.551474978631, 113.522203497658, 106.384673045339, 119.456112109363, 129.636138851792, 129.619498196137, 136.15895307915, 111.814430311609, 103.908553362829, 128.871604345125, 143.195206700113, 121.633886564747, 132.387471178638, 134.67801175406, 126.362341927625, 146.626827764598, 119.224598917723, 137.62355587431, 122.978000977446, 138.470861976193, 122.956216434974, 135.912767875942, 152.162488825809, 128.044471139267, 147.069250537302, 117.827416388014, 115.195302407413, 131.773899007139, 132.615135410529, 152.180696770188, 127.252135562473, 112.591214023194, 125.530523110572, 122.889947185348, 121.250365110399, 125.938434138358, 141.421232276186, 128.767700896658, 133.504332006426, 115.850327520185, 116.500682183773, 148.159199257544, 153.188828877232, 135.040459595146, 128.143004668605, 134.661964943134, 107.393418555801, 98.9933325453943, 125.081307307822, 95.9379762050932, 172.633407222842, 148.231543145824, 125.827642385103, 121.776531640386, 107.574408058908, 130.126706278867, 106.23287130899, 111.706244205862, 141.035069805363, 163.729126950253, 133.67904793483, 127.159990983757, 142.609744666765, 95.6892360016177, 128.164723400017, 134.615844405017, 141.568279526912, 140.022642811144, 135.211325254274, 139.681457160573, 122.897447634519, 132.021366066448, 138.429044307964, 111.167648817866, 167.469920533549, 153.359399299693, 117.712679462648, 144.433655706316, 147.043445457297, 139.014937187956, 113.869175017661, 111.530242141947, 153.381274399131, 135.908306586516, 132.410174303424, 93.1939412599827, 150.352974395814, 119.89893542564, 128.43210511155, 106.453887174181, 154.818301125847, 134.983597487759, 146.991084004625, 134.23094041737, 131.134010437871, 131.923058797725, 121.725116763741, 100.733826781817, 121.490162244357, 125.978680723688, 126.025582981308, 160.888879387325, 128.90169640625, 107.464879384398, 122.99383890353, 132.32459137809, 137.330155566977, 137.175781910064, 148.692305056125, 112.1463686492, 130.189451662848, 134.862473692448, 138.617168712017, 146.930176604401, 138.639081526718, 130.259748718103, 132.241024011326, 102.74240333918, 130.945949579875, 120.863175419524, 126.518826637554, 144.483258544879, 88.2388816966102, 122.364550864445, 152.220625425729, 121.219382292161, 124.119158628154, 135.323351825272, 118.682200531715, 146.515669458036, 139.294297651464, 110.404469250211, 130.81955845242, 140.760984264758, 167.471015229076, 124.743061088201, 92.2438163532197, 116.686010777169, 117.966167351474, 114.318272589005, 128.609886030923, 127.405352961473, 133.10534801218, 118.867926144881, 120.147544475654, 151.056467267989, 138.192407596156, 139.059758742698, 133.705749722754, 128.573404320627, 139.771375813652, 123.257020237256, 124.482406567436, 115.718359466061, 147.531528673862, 129.99681567887, 156.562315934522, 133.055748641743, 132.235583284328, 126.435984220339, 134.774652105927, 142.929001357517, 149.664825514787, 134.925487453934, 161.02743685551, 113.876131036834, 146.964936826721, 149.52573345993, 106.130491831572, 149.617411849757, 110.602713356202, 145.649193941508, 122.93344432145, 105.427709425682, 138.222046021793, 136.031018264659, 124.714200756339, 112.358357146914, 128.173753469558, 137.472491867266, 126.38351276809, 98.5663281563883, 111.184346068405, 120.892351406913, 111.016176460352, 149.45910661725, 127.307601983316, 115.597856349379, 125.346539103715, 114.62931641506, 107.423229899574, 147.723861669379, 123.61306389815, 121.043673980056, 93.9250499367399, 136.13354407395, 136.637745410238, 123.41520929185, 130.798817309539, 135.492478259963, 104.121987865973, 130.298333232715, 125.758422587898, 135.106629725718, 146.051483763438, 142.482826839501, 123.034075123421, 139.567408094534, 161.372456345241, 139.628815890684, 124.938516098432, 147.087924384332, 139.309397723949, 117.898860213464, 135.728173306388, 93.3006760393994, 121.337293138411, 139.346493559976, 136.569421202931, 139.402854017516, 143.2418966391, 110.070184194787, 135.880352050203, 149.417416921075, 107.102430882903, 120.995742196424, 132.056582953121, 130.446086853018, 159.123898298376, 120.468640155401, 125.528455397693, 143.650574368924, 145.465548266391, 126.398955784674, 122.771658526975, 142.303495446608, 88.8233074158507, 101.236790620763, 117.563208657276, 118.371771735495, 115.591400271337, 130.726151772036, 130.177727842541, 124.463631730227, 158.537854593952, 127.633330790007, 113.605041198305, 96.8337291284641, 113.856284134249, 133.026465235928, 138.260224476197, 125.605877168686, 121.089681624668, 110.308156973506, 102.978535077396, 132.887718463421, 118.138439365536, 117.398145135435, 121.710136147513, 156.033798663947, 145.327680374099, 128.636599426975, 111.756505924304, 130.865350246259, 130.369857334451, 146.663301418987, 151.597218154948, 142.886630262803, 143.969460431075, 136.769730991539, 129.704596134726, 151.34921421304, 119.447125572765, 155.768122576498, 159.296149731153, 102.300487725955, 132.871965985899, 122.15311855183, 115.484317939543, 110.59303000434, 130.473985744529, 151.124426354952, 108.37262194111, 137.161053098483, 113.377015051383, 121.112298265276, 118.075157098047, 142.913872402258, 137.799605776316, 128.498489127108, 114.054823319211, 101.111560586887, 131.315146004408, 149.56354470876, 110.431980655424, 125.115702419782, 110.350289506954, 88.8043031180113, 113.506498946255, 144.055439319826, 137.008330859923, 163.86035654529, 114.731328617876, 137.145291085436, 108.636517809295, 102.562611195776, 119.06263789846, 130.836062920835, 150.623223386708, 125.669011406113, 125.466719012889, 151.048378472465, 110.016559929177, 126.715152081563, 120.773369327654, 112.179875442494, 126.58763453783, 146.694813080888, 153.312826779597, 137.993764511609, 140.831823794661, 127.635072240179, 111.328406994047, 152.00272322671, 117.622806726614, 138.899940495752, 138.28418044289, 161.962947123363, 112.277285232866, 124.270427531773, 105.574350757772, 161.261754131798, 119.106568470641, 123.887975693849, 116.641974113858, 136.600600655126, 131.109399656132, 136.900218014707, 156.323379048436, 139.056671969438, 129.658846950544, 137.314189595418, 122.094547446613, 114.941647048521, 147.881638293329, 127.046129134534, 149.172694946342, 118.083800445541, 119.388391785449, 100.294041245995, 124.106732434694, 124.380312714376, 125.21942138342, 138.409644646383, 140.740410186002, 147.816214461529, 125.117395101711, 99.438627514529, 124.079688866582, 140.37727262138, 153.542903349615, 130.131253908115, 134.636583450947, 143.616322918293, 92.3291355219415, 129.379661495979, 145.868837506609, 128.093437352242, 114.470795365606, 144.469529518022, 154.615434914085, 160.985349582281, 156.501178930207, 108.044063637409, 143.002486880767, 131.369053452955, 132.153063781733, 121.933012688949, 155.328717809517, 136.97656470888, 108.467448792846, 116.84241791983, 123.623804817166, 122.901774257351, 121.871042974008, 138.370548586894, 133.428637256692, 142.166491109575, 125.740543009759, 138.438156637684, 109.602484058376, 122.658837144918, 119.692039543162, 128.367306978898, 114.957653716973, 126.75521945857, 144.557713984459, 126.955662720953, 159.753590495044, 116.31050534722, 137.367595386358, 118.947295270579, 136.536453074436, 124.702997144802, 176.733589048179, 99.0813269881722, 132.339926875596, 165.351777178158, 128.724972259984, 120.50544822126, 130.182824663602, 139.919942911795, 157.181393657877, 135.196516758149, 91.1541816615782, 120.543606935775, 128.792145037512, 133.892777157826, 147.679638491506, 125.640733810925, 127.128601527741, 141.089169590221, 151.003828683332, 126.148963977229, 107.869750908064, 131.491178244872, 129.091972874284, 118.793677246147, 150.265166583297, 119.835654073142, 152.4062173238, 118.790306679263, 146.863893111271, 140.467407129316, 127.991398288893, 143.597191116252, 163.690639883039, 126.813475306554, 139.243278325641, 120.827244183939, 142.628005021545, 133.470971669336, 110.570240104714, 130.342258405485, 121.278854734422, 146.564466310905, 157.626717925215, 140.960421201985, 165.741386630496, 123.764272272285, 128.512119591061, 115.238827916325, 109.151596457389, 157.44690513333, 125.23224689941, 143.109751538685, 156.328398022116, 107.740024925984, 125.775048523846, 144.678357399359, 105.186373750884, 128.983238698604, 123.332331433505, 157.563031436304, 122.520655952252, 131.129477864473, 148.581516545275, 120.42567571088, 121.59633890629, 109.121652836812, 132.860846383672, 118.311872113932, 141.088137059741, 144.164249923219, 144.507288371151, 95.0840356483214, 135.570527171958, 130.451097301297, 131.133242224921, 151.470891095704, 137.424745853819, 123.865749063542, 154.751521322241, 129.035414695008, 127.992785157314, 138.871588587625, 131.623240089939, 129.71030753639, 123.52559918224, 116.044554810549, 130.345190655372, 110.539426174134, 116.141382730273, 127.299584348238, 95.7499797572663, 151.192943015447, 143.56029587592, 106.72121823015, 157.488081433611, 107.287621421895, 136.21079674537, 154.141717302613, 121.208711340848, 136.729038850635, 123.956002532722, 134.581901552019, 114.857162074221, 125.615846661647, 111.869643018798, 127.004582098711, 130.607262302128, 156.765440612829, 149.029320748557, 131.519397019588, 136.606432250511, 127.156395567897, 149.044792538235, 120.35540010934, 96.4436740036487, 131.359049346459, 157.607383852965, 160.462870625049, 117.621753394991, 119.085888872957, 122.219492722715, 100.340429466218, 120.78730591456, 138.724731468209, 83.821193030352, 112.820746849888, 105.902870870073, 102.293598233132, 146.519675088411, 110.54509369318, 132.659675360002, 145.491905297842, 116.540633716502, 108.294227450596, 122.041089917889, 99.7837001205902, 145.383799805754, 153.44098076222, 104.44242378345, 126.083058719598, 160.738104820043, 135.787503888353, 133.523887881403, 148.685240315721, 142.769946135495, 135.618401791642, 134.307984754621, 132.010369708792, 133.093679730721, 129.867046635957, 112.727749873568, 145.986691419497, 140.093450627751, 142.963231250039, 133.238215058344, 101.645758878966, 153.727871735455, 161.825457968822, 146.665273015768, 109.174326178252, 126.168523716358, 167.431395165651, 152.929712049932, 130.151061227839, 124.923688302212, 142.503170947225, 119.451237521386, 150.983136824949, 135.416522175386, 109.680394037351, 133.360119263228, 157.57391783411, 114.228402884344, 145.990029036471, 103.324348256695, 144.776706559191, 103.137301298497, 152.331501361492, 127.418608350287, 131.692201791404, 108.44912864848, 154.743551260642, 137.876714188947, 96.5045133555723, 166.407427679166, 154.30541845462, 124.524732554055, 140.642239215625, 140.349262547483, 102.671631416204, 121.807774917192, 162.426900307857, 108.407297740195, 125.94364403031, 126.63661619123, 139.198885251241, 124.757589256419, 99.5728494899208, 164.390659794847, 144.662290035308, 117.001283389818, 148.723312611535, 133.118250297741, 126.384091907997, 157.145398514432, 129.676603627442, 121.35525558352, 130.630172930943, 139.150041757568, 135.34737176832, 131.623104658444, 119.071940186971, 141.350792987586, 102.149810272426, 134.970910380191, 134.75131431042, 146.814278068314, 146.442910053168, 145.823729840809, 126.042579854956, 99.3155929962025, 137.420915768555, 118.917090191392, 139.486971202967, 146.707729169282, 130.060051296407, 119.612056679634, 110.485443524171, 152.697372536067, 157.556323780559, 131.646202916915, 127.382720150312, 139.685145341761, 142.163696055859, 152.160547741102, 137.90950146642, 118.418696538362, 104.655796358624, 129.453189546346, 121.800846542512, 114.740659004221, 104.419542449617, 101.615995625176, 134.991768475791, 146.020534558655, 115.445983463166, 156.559598578332, 130.647727206852, 136.349039746016, 147.351863771962, 149.428983871048, 133.913646017913, 114.556376757568, 156.27285514006, 101.570514261187, 104.564587267013, 138.581554072616, 166.623694252606, 145.780090547411, 133.203067706568, 137.208793518131, 152.594341738023, 143.439327122, 111.879856325957, 141.822319033536, 143.866392252173, 117.80125918985, 111.467763663085, 129.768654234361, 121.092415690707, 153.11545005946, 124.60391545166, 130.957878381083, 163.062435028325, 112.358426782979, 153.463432785443, 149.657115448684, 101.594131892106, 164.073965715176, 113.153351695537, 137.098501438322, 120.850262651697, 142.788500313674, 106.557751474803, 117.128901713597, 163.772578506025, 151.367022344945, 166.720125971441, 138.325774102476, 165.903738373028, 132.611123850082, 128.233622583106, 144.757501784945, 128.26001275143, 107.416982665105, 136.560812830401, 111.755206993007, 104.25949405891, 117.226354689655, 136.038295967613, 135.788484751112, 120.352073029425, 137.789072192994, 128.658378615195, 100.675928680568, 129.34043142293, 124.304771056357, 151.018464643441, 141.723848960796, 166.740683767169, 146.001838191599, 134.339792549482, 157.642079990789, 144.824172644065, 142.084227594471, 100.107827770303, 97.5741744352813, 129.166756514867, 166.451263568613, 117.585680106438, 133.544711147225, 109.314040712403, 132.509264545157, 111.386389500583, 150.28277278476, 117.955378729959, 142.284675334726, 128.639077499033, 138.956969593699, 149.942237986082, 115.916950121146, 135.302966988012, 136.05939652901, 129.462051861961, 128.474677827538, 123.934223924998, 125.710954238335, 130.706317678351, 115.4117127696, 144.800320480537, 127.637120343272, 125.161824874511, 174.865912548663, 124.338994260299, 137.203280042821, 150.958351783631, 135.924150811452, 116.798611086556, 115.979771351899, 134.625401885966, 137.579097060461, 133.336201719634, 130.579681238004, 142.268011388881, 136.290442760554, 133.291107750548, 121.979537486681, 145.750889438092, 109.471827061631, 146.766982980663, 157.901892577106, 140.510310280592, 174.405483597815, 139.526397723052, 122.394217913837, 139.506341438032, 107.574496517477, 123.629353087001, 146.093380004146, 108.442046750282, 147.207681534112, 110.58463570833, 108.242388046564, 129.693560979126, 133.188759477939, 106.163782573329, 135.697610894164, 117.468717285689, 156.254145480595, 127.262168037494, 113.475543058516, 139.541967150274, 173.096734222764, 106.141520612773, 97.5187029765924, 118.053438625286, 146.238113754832, 131.037467860666, 137.42470091473, 117.783445777147, 104.307638262957, 134.00382075847, 131.734375639754, 111.825790530978, 143.077470157616, 112.426198291386, 134.878193184844, 118.517810467351, 122.576590128508, 159.913884848111, 133.8833611174, 118.310883399443, 117.046689210739, 148.898764451435, 117.290020643905, 120.612854358995, 136.763329248753, 120.909431194871, 127.507895988896, 156.149374601536, 148.474502023187, 123.845395055122, 140.824555905363, 113.253044743135, 142.517747340952, 144.930535726794, 148.864663214864, 139.49033582077, 159.04121990805, 112.832868189987, 102.748737589459, 150.467438126494, 156.178399998316, 134.399254296203, 128.341915024622, 98.0663673915455, 131.259306482123, 101.832101087108, 106.53590361197, 120.694613225841, 149.903308649623, 127.703166690692, 127.945181713875, 116.630470865931, 117.083694701135, 146.790775216818, 123.880804791132, 100.006059103712, 125.78859274726, 159.658232612218, 148.260185208462, 121.519439963354, 123.383917962991, 127.300307559675, 169.383718570041, 128.936166622381, 133.052912667168, 122.686426448153, 142.67630212471, 141.658720482841, 144.465052317709, 109.331180220622, 115.365502127986, 117.781166728319, 96.0617164893363, 134.798374384956, 129.840568039124, 136.874880699105, 148.297032096612, 122.261969353982, 156.859089829054, 124.6296073692, 145.627700872312, 116.379887351475, 117.120937958099, 145.411722787777, 117.094753768843, 133.132603880697, 157.652477663423, 127.270641786005, 127.609766459704, 122.384833169806, 81.2211597198911, 149.074666662723, 114.887407720198, 161.742668528203, 143.4541741822, 111.023852312783, 131.178267691838, 146.603749667253, 141.077121853183, 140.883508265376, 116.119906964147, 102.691266759428, 134.032437316244, 111.443590631218, 129.546730879023, 131.490317871514, 139.729990531284, 117.410370879682, 168.511025216207, 118.452346159329, 120.500881161516, 123.924031474288, 132.207761957092, 135.955372729552, 119.616105612706, 137.913217626293, 142.81767394882, 122.053005392676, 117.995147400586, 95.8263978001383, 109.911195825117, 126.516879008357, 121.496484184342, 96.3213790456485, 121.821741335326, 137.040955251488, 107.311697487688, 125.459499233017, 130.115708719831, 126.651332336223, 139.619112623006, 147.649251985972, 113.626707407137, 153.933449301942, 119.417484051937, 102.470571820746, 137.736314749832, 137.976459070896, 95.1851906946388, 173.551118432975, 153.993146287848, 125.838335285449, 131.343121835189, 123.667464001734, 143.044933315098, 141.691518790459, 135.628539459439, 150.478262801286, 120.669422461104, 137.698188768438, 148.289992423897, 147.954488866865, 107.958452193351, 120.692253954819, 128.14894312871, 114.799283514944, 138.440402923841, 135.007121040079, 120.772241299595, 150.316659026478, 139.246317710206, 140.232908200346, 124.528751770615, 147.738095186766, 132.010005521228, 143.174291904837, 116.446711696641, 109.178776610416, 88.006873960405, 122.184254623238, 107.688390182037, 128.979405638557, 114.025785477602, 151.573272570296, 110.97435792647, 142.699010483509, 122.990702551641, 121.204494594952, 113.213840077181, 116.047904367639, 144.099722855702, 146.634317109352, 136.28825791844, 100.545755220629, 133.096593233629, 121.905026512988, 153.034696958159, 141.056916963876, 123.297106109133, 120.297666473244, 117.985389696175, 128.439550441922, 126.151643388752, 142.191565447372, 95.8508505298675, 121.520659327857, 118.010449903006, 150.206602074886, 150.382231809372, 152.247825843594, 121.666871255127, 144.396756625679, 139.758115260561, 111.13253318294, 148.105123276821, 122.538385009467, 111.846495055064, 153.591241587922, 141.906541574547, 116.804029491169, 124.149276991219, 121.082405230689, 128.422689753276, 135.260648945126, 140.567500319083, 162.383463010789, 116.687884081565, 135.911121011174, 143.165679902837, 120.214508255676, 111.884430073853, 117.474086649616, 122.268916391379, 120.654377514268, 129.855743886244, 149.954275530188, 115.064380186747, 113.642200969432, 134.780580442515, 123.98490045278, 83.2049396638836, 124.701351607365, 101.003222250994, 126.875222414508, 164.699251709106, 133.041136328695, 121.087413360725, 131.723864191278, 146.27193892876, 119.007964200456, 103.684268307309, 121.708910137117, 123.280016159358, 119.067540875483, 108.681077906561, 120.258252610376, 81.2952130621851, 134.414840530231, 104.814419195792, 120.79932922306, 130.497670683425, 108.906415185672, 114.46589136733, 154.541722938984, 125.607010729314, 136.51100001381, 112.07529836399, 103.012093585096, 166.541745231574, 116.112241307658, 138.366550549785, 137.220480932369, 122.439634138399, 127.68263922763, 122.820027914041, 144.622832455292, 123.714037222716, 119.565545461172, 138.050873805653, 129.413617269081, 106.44761242417, 135.08169652254, 145.090709212333, 152.450593753143, 116.607201689269, 118.183673527261, 115.119097637826, 97.5192025499571, 97.8688626156467, 99.6998355711611, 123.418701939196, 143.57781760968, 165.058190495298, 112.668300976856, 99.003364691681, 119.089670784797, 156.742290413772, 135.865596528525, 138.751610177673, 125.64216402609, 125.019550086147, 132.64925771419, 120.287474171634, 139.844574467414, 116.537376465694, 135.013468877826, 134.792096478669, 141.392869570815, 120.372364116649, 136.224538682224, 132.986199081484, 114.546324570883, 138.739233141549, 107.800701436391, 123.436056586545, 142.943572744834, 137.144713857196, 116.271560239898, 140.478093974502, 151.198395460138, 157.383607446966, 143.673465183538, 146.358650510549, 118.205619253565, 114.000046909855, 114.681415671221, 123.582023267495, 136.872887577235, 131.762498097202, 130.790208039685, 145.532881856146, 128.15995666862, 125.19180947787, 139.291897732212, 137.331404144018, 128.270293398057, 149.787099383092, 164.436004012948, 158.910478691071, 122.213665967673, 146.767380940066, 143.351952801742, 147.630070279274, 131.201883315909, 132.316701339989, 118.76781227844, 114.767741683501, 102.115140899131, 87.4600300293129, 133.555636682825, 117.88972444944, 131.792902840786, 138.394179257834, 109.412328674881, 116.564270281095, 125.323511792284, 174.528653905383, 116.037282752829, 112.782336392945, 135.757613650086, 136.196633084799, 121.809231652023, 131.910243875304, 165.715150823008, 126.16380742172, 137.688568653832, 156.344028308687, 124.595240677564, 133.72541047922, 129.113238504269, 143.547497378465, 132.684262081741, 112.043305727549, 123.503540706543, 106.395281149054, 127.446879730657, 126.481454185021, 111.445769740539, 121.649482749687, 129.023962516862, 135.957312152702, 122.943690241912, 146.712924240409, 137.334336613772, 136.717700044391, 135.623721084837, 110.575874946064, 118.819491090896, 132.53274210229, 145.604505851273, 121.746532025237, 146.389124748272, 127.093053428777, 159.488361003595, 125.174947237301, 130.008296803741, 105.375013788313, 129.798865176037, 124.115175266035, 140.018795072176, 130.023137579181, 141.262826980474, 126.031097014563, 108.898165937009, 142.000652584866, 137.586591504751, 120.687301124725, 129.17734346568, 118.531188343204, 145.468500966938, 130.038002199255, 148.28425869802, 160.214976842961, 150.425276468411, 133.41301710086, 102.70751410851, 102.676338205386, 153.874280038611, 120.026198510262, 141.301490807717, 99.7903388930896, 117.518570579548, 143.234199196216, 126.70200745409, 141.483502204794, 147.770916525449, 148.571288906152, 145.730780555296, 143.974330509937, 135.533766088263, 156.911545556569, 106.119712184349, 128.407628792941, 131.029520657005, 149.284790829761, 123.681145444016, 106.568668093153, 143.30043286873, 124.482336009771, 124.678730415655, 116.545624735888, 157.792400655486, 113.219397044247, 108.264572678205, 138.384855602122, 110.723889070132, 153.339824866088, 109.809915498868, 125.997782428896, 144.611410624076, 128.021177071183, 141.810321339713, 108.17216824864, 129.483551517914, 149.064272830334, 100.035766113008, 115.871766503542, 113.136171978225, 128.447986999546, 96.1484235548039, 115.73907347558, 137.79044201712, 144.293339690267, 131.202281452674, 149.477446811439, 116.107503137225, 146.184357124562, 148.040416704429, 107.231544207466, 133.206369461414, 134.038908285228, 145.073564456366, 128.576003521758, 136.655526879711, 129.632906859635, 138.698040942874, 103.846675093511, 158.533712431865, 147.901441730218, 129.663373205272, 120.161620521638, 118.509589633743, 133.755162793359, 123.91380387408, 118.254184274844, 144.094372660362, 129.174557356458, 135.964572323884, 137.768776542389, 113.680011789172, 140.343005820804, 130.343793725858, 125.788520702639, 98.930291728356, 116.550179393917, 125.961938641519, 131.67757731915, 99.2479495114503, 129.698271347116, 122.100891383245, 138.743292506439, 110.365588490406, 135.412380367745, 137.450888958242, 124.192960172787, 161.203915883081, 141.779642807839, 147.846271822702, 144.710280451424, 145.783281523534, 115.688069451034, 101.046433321525, 113.867703438384, 129.028445699907, 141.829286815078, 142.467460453557, 143.066098483419, 127.441747238885, 145.763635426575, 145.547740208247, 136.138269224981, 118.910619845822, 134.91690681122, 172.58826429558, 163.170510170876, 138.307988099699, 109.71384224265, 127.395349756343, 124.461667577981, 131.198693812111, 172.344993136944, 167.918667039527, 121.219884453509, 111.419062349777, 108.863446688333, 166.791419950572, 108.681460617004, 132.853367141437, 108.561790876795, 136.684684972859, 131.619564568643, 120.343287445866, 122.124603531072, 159.837018364716, 148.146918430586, 138.271732070627, 138.130998888005, 121.57144972881, 149.005489714277, 127.58377662753, 137.212841828938, 157.159044293104, 154.352099560019, 157.323695720727, 110.56343266315, 151.2378008655, 141.926222000281, 128.707708312999, 125.630954753747, 121.613603229898, 121.195880881194, 91.4429779936338, 146.641238337338, 138.19267107841, 146.146262429174, 145.400071566738, 153.757278567599, 136.739738981379, 152.298627987684, 177.155742512527, 128.580595802066, 125.160078112897, 115.366507424604, 132.270479958672, 137.499085556662, 118.931398736142, 134.104026326726, 151.738397659728, 95.3616107584831, 140.126504960798, 149.367812417988, 143.693639555416, 125.06008877068, 115.260529170948, 133.722225115308, 144.764214496138, 90.6380111350412, 133.194369627031, 169.371408999967, 144.824055151292, 152.506015672451, 145.312843464944, 159.182252736203, 135.008956749888, 145.727668791402, 151.855764051239, 106.040975294017, 127.559092757786, 127.910395612325, 138.275856088352, 93.2810063655638, 115.777664115427, 120.721991114237, 125.775706897053, 134.73058575537, 122.277765592545, 152.607923536811, 124.379614867956, 125.365971766089, 118.570603060471, 141.126828954433, 152.892661547255, 109.745744291827, 158.368269118982, 119.544528390112, 109.894031763451, 141.993123878784, 116.214435673805, 149.63555636517, 115.700708585533, 116.283903481751, 127.19024413883, 155.828180689538, 148.127783243067, 100.316354743898, 136.652809434056, 133.180108086354, 107.274336441183, 128.059275615945, 135.520904875671, 112.165975216306, 163.742292102543, 95.7695321596393, 116.841202257732, 146.571480428943, 122.73156934355, 112.030593375393, 123.090341739005, 146.641568014227, 86.8244122288845, 131.060043117656, 131.773544551241, 149.035594633559, 154.595569349695, 117.443316667239, 95.2081683679791, 135.827067126366, 137.964559113669, 96.0464695060851, 95.4865722685619, 123.804826236905, 139.235769087559, 141.97729898812, 120.133368051285, 140.703655951086, 125.895512002518, 125.434262603597, 112.429964640068, 118.220417790655, 127.514681342669, 129.960274126265, 173.50517495115, 137.407260425687, 161.540211660978, 137.450462596373, 112.25420909295, 137.180915378415, 127.170264287889, 130.668256671189, 124.468029537802, 139.964483436714, 105.814906209319, 129.867254057268, 126.307520497845, 127.70990294048, 149.176008021072, 129.027863312011, 153.226941773306, 151.401787654948, 119.944969507499, 153.754931132591, 137.835406333629, 149.052513735741, 153.693253566954, 119.431455680578, 110.251989886663, 147.428579857757, 126.53138528089, 130.114174086882, 126.827779175881, 115.181287585514, 156.780379558826, 101.303787118774, 120.285836836923, 136.698360718735, 155.733281566288, 102.713038613777, 139.474466075274, 113.33641286146, 112.479758538106, 114.206213716791, 141.914111246044, 149.997524299751, 136.47804474907, 176.375175445228, 145.145312556686, 133.491005991064, 122.854320200453, 119.336758397806, 129.635970843328, 143.193959921561, 165.726414898412, 149.307265728383, 124.960005312112, 111.199658337336, 128.579551623054, 104.103200486455, 142.981539021691, 120.042518032064, 94.1173481103918, 128.630528315673, 129.85209544131, 120.519917958698, 137.835949089326, 149.808231561668, 157.513149829679, 154.466152593159, 155.249833275895, 130.276354479932, 161.682524233048, 103.718298325904, 135.137137209012, 116.19447408273, 124.490682671098, 120.227573130568, 112.870228883949, 122.061238373274, 144.021246483173, 147.32737166521, 137.636709799138, 146.675413493912, 132.915773384684, 158.566494225225, 90.8932682615073, 126.96571806748, 157.437654324503, 94.9517443380757, 119.350229671808, 128.330228478198, 152.204807267873, 117.979164014262, 131.437549737663, 140.585437525392, 119.052290342297, 120.34039253377, 153.345106871509, 127.297023008848, 138.539759145075, 123.46001162683, 123.133746944552, 79.7287513411233, 186.87122554514, 147.027713114722, 109.521246802488, 115.508102453102, 106.485509728419, 125.255375628943, 152.186519106337, 168.202973020263, 129.781895616995, 143.069298083409, 137.265904644832, 131.736051082528, 112.749975766501, 113.726772183814, 157.881556197665, 125.853444447253, 121.317218196097, 127.992676171599, 151.204492265685, 124.210646500176, 107.425131431159, 150.720016260734, 153.98795990479, 128.503381967489, 116.35724804332, 152.047098852232, 118.257884531379, 138.732056249489, 149.916381074389, 107.990456689797, 134.268945655847, 113.922695762341, 122.775207379297, 156.861476372836, 126.140143220017, 120.301632765468, 140.586218172538, 134.312957530025, 132.270803548142, 139.133974766259, 152.291028297632, 132.591183394331, 143.182919013834, 146.796719691997, 122.83693981537, 124.185968148817, 106.492195038164, 158.052407876737, 134.278925597621, 108.705958656144, 106.108759482437, 119.403210405642, 137.895536048226, 150.173989569651, 139.723479911834, 153.695712569108, 153.484967879616, 110.128107791822, 143.493482001318, 118.13451505321, 150.279856520981, 106.055210648615, 130.73881861471, 162.205568647788, 153.441208494479, 132.275032732836, 121.415210567011, 133.987575791588, 117.384483969377, 140.1350837495, 149.111903263181, 132.32122687217, 123.580141604971, 154.169549384176, 104.890612912498, 138.398044715072, 126.989208202307, 120.458349464928, 129.000956657799, 118.120007577959, 108.029411079717, 130.611288141391, 132.888316143187, 141.200571268322, 115.316791652287, 119.448565828548, 128.603697977863, 130.556175626773, 136.146643444177, 153.1049087931, 133.122433746592, 140.039099202965, 124.722065462889, 102.992899805232, 146.411057403181, 148.868570255366, 117.516197812949, 135.718278633825, 139.515126078886, 145.553856139947, 128.158807521102, 118.281254580079, 126.362044737633, 135.957975500248, 121.719782006385, 125.87158304249, 108.559163605599, 152.930192408543, 127.273488251048, 104.917960894054, 124.829488259693, 96.7038456107221, 140.004630385815, 159.16366463831, 150.366589220849, 132.172240958884, 117.822294222079, 113.775680570703, 144.689347763182, 138.195658908208, 114.836181806276, 116.326468969763, 127.880097282325, 109.625081859347, 101.120845209526, 120.500616554585, 104.757614722297, 105.905933053064, 162.588925698373, 109.147224000455, 136.148115842703, 119.960891350082, 126.524932318092, 138.51664421154, 147.575548993013, 138.274726354121, 127.59008726094, 124.319899117616, 129.804045292583, 129.426411039009, 119.25631406347, 132.061865241976, 132.600851166168, 120.915054424486, 111.354503951035, 121.735580818956, 132.420857471402, 116.081682047972, 119.353125955993, 154.546553231907, 113.476467852337, 141.643319288127, 129.383231471255, 128.201896272436, 115.569460580009, 144.240169416915, 141.588094443539, 120.208491720732, 114.28376309131, 116.912976758766, 131.173264930014, 135.274320650577, 119.715259614095, 141.182140599027, 129.203338509384, 151.692247857771, 146.855708151637, 118.292598547195, 132.211824453689, 109.811844873648, 144.408532753936, 135.326297115306, 91.171607890587, 150.889585790919, 140.220814106968, 141.176334157052, 122.723197446251, 137.64563629072, 129.87648016637, 147.246593671135, 143.967406973016, 144.192433058036, 145.974631646802, 113.794893118227, 134.540907734141, 158.924359593502, 129.330702154858, 113.907222278923, 142.194405787739, 135.479013432239, 118.100255877959, 130.105862776064, 146.840418754502, 123.697553556957, 151.083993870912, 82.6588087471862, 123.64309309277, 125.458081630723, 135.586191646758, 129.534545660058, 134.294398425428, 133.144652632432, 154.659464445337, 100.873789906669, 148.147632941861, 148.79954249108, 118.686142285265, 143.151799734319, 157.941468330631, 132.384348268439, 106.304702144775, 119.074241207952, 143.592507549527, 130.876422160211, 130.297415644411, 151.950715927374, 115.96415175012, 149.127048618303, 165.591969545857, 145.248661815773, 132.181504552837, 121.379342014027, 140.905867552602, 107.620509144624, 153.375284041934, 126.658495607523, 136.445860779826, 127.394997813812, 123.412900444577, 101.760398488285, 115.692725342157, 128.023660050335, 147.921161988665, 152.28657564864, 126.973502793101, 127.044132696006, 153.110893304916, 149.618674587374, 112.975186880317, 163.737733075763, 96.118248899151, 100.050739225642, 164.426399112212, 156.021343961362, 88.4597907526596, 120.559260657901, 148.04518678577, 151.144433192981, 116.321076440541, 121.760796086898, 108.254763461017, 144.910331106403, 146.273422805937, 137.564814416924, 127.024142061966, 137.719887516858, 143.274670316832, 145.514989089221, 137.325816611617, 93.0928054448769, 113.551772900386, 130.137306043698, 137.019310467343, 153.517703768572, 139.777454781864, 133.097527297141, 134.752596550857, 168.97052580847, 128.658868250952, 125.794969777395, 113.600091549897, 113.884116193737, 101.232600540102, 139.536063364665, 110.553025604522, 171.408335935407, 109.3228586284, 100.798456928948, 132.967117593339, 132.383963095097, 126.833731189609, 132.390453478213, 139.157476521013, 130.959451471819, 148.269939071461, 155.09745489338, 142.697439489814, 101.24657285106, 107.878440646819, 152.902444447469, 156.967770222209, 133.65132781069, 124.613637045644, 156.66758467712, 105.852174368141, 130.824636477075, 146.996931141764, 137.535936043022, 122.018755819445, 123.323850728252, 110.30915641949, 124.985715149697, 147.312847047067, 106.742058512126, 151.937176998542, 111.402580008857, 123.649093456416, 123.384784899374, 149.501307936569, 117.211208432258, 136.708789169211, 139.834837872504, 139.154638076899, 102.105939107056, 129.609547103612, 154.678540473835, 132.017093149472, 136.215615451585, 94.8398515563131, 127.031888649138, 151.889334782735, 107.215174974676, 99.845614952828, 139.902099051823, 162.862755937674, 126.1880220966, 104.91987881932, 111.358021254967, 128.203243185787, 128.63093712674, 94.8953586514161, 146.451070664916, 152.324935616899, 107.075705537135, 149.170406552309, 122.139709647223, 151.085610315952, 132.290119105342, 124.348959606787, 90.8688075591488, 154.102797289377, 103.68682663236, 146.974364577969, 110.363190554129, 116.297832455242, 139.54000355966, 107.920763108603, 138.564414902262, 140.791098275707, 132.126659989833, 150.41320959984, 105.808391735864, 117.608927904485, 165.815985153203, 144.130990687411, 121.683299027413, 133.907693661975, 131.326761228876, 103.979859762976, 134.801928692027, 144.75056411213, 107.209916414129, 119.053702132369, 116.492022442576, 122.223299068183, 96.5737739044255, 121.858147599258, 140.989704956058, 153.010681317802, 110.002092172871, 132.084065242671, 94.4531751688255, 116.72785267314, 129.861437688343, 122.578499719809, 135.43015943895, 98.4318385930913, 129.241191553983, 131.461804168232, 125.300505315789, 154.081442176448, 166.079596514754, 97.5821367033185, 114.275856357453, 110.973110617153, 106.806523298841, 109.088849977588, 140.399755570264, 154.07677855691, 148.29910099469, 164.445108100695, 139.516441342903, 123.150476456089, 107.470905451955, 138.12858421107, 126.865339793791, 137.895479470083, 106.264072755537, 113.053037868333, 126.751350325565, 128.689790648947, 124.394216354245, 119.038352898732, 150.146024833074, 153.233184743221, 139.578595590904, 143.530106155996, 117.037166943482, 124.174977801258, 146.497264604447, 158.736732808127, 147.161337604372, 126.168053341346, 128.320692903309, 138.104711966404, 108.219376345326, 139.598307710031, 145.816270680037, 123.640783242376, 133.085996620898, 141.184482218505, 144.466994190564, 150.091900861196, 119.259643329123, 149.853246534594, 143.366332400076, 104.022437619497, 134.141446175216, 123.427820938594, 134.138979843177, 147.604267230783, 122.75868599671, 163.321971981962, 130.709938732626, 115.761488289606, 129.294162175243, 111.814442560828, 118.485886587946, 152.239031423372, 124.368624250984, 143.5831015855, 174.256900074424, 100.251663547357, 100.123984414366, 106.03388366626, 126.238690379292, 144.627559295276, 133.547996698869, 142.856713763836, 125.351352865889, 123.492442502646, 148.761617543909, 132.393306049565, 121.489109654203, 127.171797701318, 134.205006927889, 142.189480986982, 133.509375341895, 131.521260885503, 164.606889849461, 130.775819087894, 135.821700629073, 144.00682457481, 139.019335590619, 103.323831763197, 124.381802969641, 152.322040970416, 150.779009412607, 153.449865929761, 140.173412835455, 121.290182760259, 127.539818544822, 136.876844745025, 128.86170804125, 131.875918172255, 99.2858984949191, 127.711777427445, 161.182330484446, 146.380180703368, 141.982720506164, 152.076266447436, 134.648111278807, 116.178608030216, 160.000106383152, 138.58356121301, 162.224111969137, 148.47683635075, 146.578715242232, 154.325107957969, 131.024992035421, 128.253388682652, 142.506154220376, 120.253853791507, 134.274822190975, 125.486647527549, 143.90467318283, 123.080394452467, 125.703136913022, 118.254171630154, 140.866341284794, 123.354030824584, 144.340100305714, 138.406545844202, 124.298845889992, 135.876421066326, 130.61928804331, 135.408739644362, 172.656661434195, 142.547357829639, 81.9108882625545, 143.309802671192, 121.250662189724, 143.680768188753, 128.707090232034, 114.899029417764, 142.363064011179, 156.668786753036, 133.889335459603, 107.62010501366, 139.522540328325, 162.186902431052, 140.234222310983, 133.298236321212, 138.514708731809, 139.52659597722, 150.021259781405, 114.455995285294, 152.207098873207, 122.705653107504, 131.010122044835, 96.0741259535241, 131.160744020116, 122.528204217504, 128.773117798156, 140.5141925104, 147.375769373092, 152.20076539098, 135.560162889185, 139.874240461962, 128.210967449958, 127.066878210842, 95.0123033734549, 132.472255907342, 144.758321363604, 130.832096337348, 136.45183733214, 139.298072800722, 168.593762945108, 115.580315857629, 139.165314136998, 138.155924617981, 132.09371869538, 137.896815613199, 129.158303769155, 141.991015631883, 126.554277550784, 112.722622097922, 136.046064234933, 135.794554031849, 103.718024513219, 148.487249866394, 139.274918333481, 157.335159426683, 126.203352217728, 143.661628351759, 125.871498857326, 117.778601446419, 139.138724966099, 117.155310039172, 136.281922263401, 138.888855134276, 139.03460860411, 150.951154448071, 113.966431388817, 119.848824914326, 131.430443988557, 122.885666315306, 129.803645056688, 138.993080527682, 118.949329297423, 106.772415843967, 117.047474313713, 133.79756137431, 156.820737442887, 132.941596531798, 134.648040960073, 132.063573364156, 124.333812418663, 127.893556994175, 124.165917880208, 137.062621188146, 148.835090670946, 142.822026007513, 140.313254938401, 107.008110047461, 155.244638499987, 115.750750802295, 117.511831602034, 133.853423970966, 155.284678450207, 138.95964402524, 129.704114589385, 121.973682147937, 136.22856767478, 135.949120332738, 131.064684268207, 133.913721166813, 130.886333024792, 138.472912179655, 124.080993569291, 126.214955985531, 108.995444886169, 158.067833529044, 141.908872232782, 143.165389539224, 144.099126504191, 138.537626743798, 121.431268271421, 101.616078743589, 102.330156814775, 131.110861789064, 145.955084960069, 123.981752392364, 151.335287590039, 140.416147194668, 133.330724755756, 135.825543909183, 116.919350091101, 124.968358047182, 136.79645493584, 129.181552487946, 111.044464982276, 113.383948325822, 128.875905525752, 159.252038406675, 147.113819187633, 154.787089540854, 143.330170720838, 122.801960952757, 148.817418407111, 122.944447112041, 86.9803586849725, 128.532728662287, 145.494884849192, 131.375848737606, 105.117023379203, 116.016712588604, 158.658650020494, 145.915345603842, 131.083697677534, 129.142446480833, 139.128569541635, 121.526945883485, 147.409173047343, 145.274619591861, 129.240834127692, 133.530260950345, 134.430927109015, 105.734062728503, 139.624717979392, 109.232619839423, 122.954943782193, 153.385814691365, 134.390367297469, 118.294509688856, 126.260348969356, 106.54441455659, 102.61198575246, 148.803270305278, 132.899808297326, 106.475514373041, 124.855275872991, 128.561016000682, 126.465481512475, 129.186554588664, 148.081085837583, 124.726524095438, 144.969673631268, 135.678401042345, 132.093781188437, 121.703463759758, 135.218199357701, 126.663639305951, 105.306377958949, 136.783283976556, 124.950192799219, 125.209893842152, 110.51065144146, 107.35746347487, 119.933399193881, 107.314999279561, 135.755187204093, 131.101666720543, 121.250812587718, 112.242298338016, 150.304251018519, 121.149987670405, 158.167420484928, 132.718973202744, 112.279520164313, 125.638729309119, 135.209523675041, 101.945072528844, 101.678579203553, 146.169954089477, 120.0470025932, 114.432633695292, 141.635976778509, 124.783564449905, 130.045218858931, 116.623217735588, 159.41442164625, 118.279455027009, 138.190191371583, 133.245350649093, 158.701610551916, 120.563640872948, 130.28222700371, 120.6799705862, 117.356804278546, 122.792242060165, 141.301145676566, 118.917063845914, 152.412182958071, 130.612574038345, 119.923857205664, 125.495409928013, 104.106271967729, 143.476416595399, 110.110069207977, 125.331160794058, 114.52768248397, 105.640363026004, 119.981749811813, 151.886748990208, 109.977924063444, 140.75070422177, 132.55177469133, 123.503807934754, 124.752881630714, 111.558894359886, 149.920796211362, 124.377957452722, 104.71733162259, 141.754005559216, 140.815246815759, 113.696439333061, 131.602067391893, 149.171538666499, 112.531082166065, 139.621977887731, 145.629726776959, 124.64017607676, 152.903589951485, 140.500337252467, 136.68961913985, 121.911352695055, 134.15870347053, 118.622092874118, 123.810581063187, 129.132082124307, 107.535622389468, 139.230878556154, 127.753342717152, 107.848930164892, 135.49177600446, 130.579581326453, 146.565530845574, 124.147113124394, 125.293980697961, 161.744474737023, 145.191612770144, 141.279819117833, 158.116732384671, 144.901183885564, 124.832074905573, 134.307762978694, 154.701827198954, 141.471001159337, 141.52778332122, 149.85873003195, 107.485998349485, 99.7914446078523, 125.1816490619, 133.170965116846, 160.563206130389, 116.893277008326, 130.928837589708, 147.422709912037, 140.299716313095, 129.242978169054, 112.21203931604, 135.762091164267, 137.08085582969, 112.661204113793, 125.671264994263, 138.181434397112, 117.922268615356, 146.095239517521, 139.565101395234, 119.24718921034, 139.870924241742, 145.366129787731, 142.384009301517, 122.039834776884, 130.772149913936, 129.941161684875, 105.624619718353, 106.463210388762, 116.570450676488, 152.270863069518, 120.034188030369, 137.908993203341, 119.55093267147, 143.772793978938, 111.930636752076, 124.071162818757, 122.775951773309, 125.229141468198, 121.503853459777, 150.0230534362, 144.050545939868, 148.577293563323, 142.713489342119, 132.404950093055, 125.216830107013, 154.355273781669, 130.197456149297, 108.829618045086, 129.44806061154, 140.056058805758, 136.84562278745, 121.117188300394, 159.609209961005, 123.979430142074, 110.474506826216, 140.661866899951, 133.190905615066, 140.556059203308, 154.270642138192, 124.255308818961, 117.448630656205, 140.605278926624, 103.766453196381, 132.333429290176, 118.388777787431, 148.519069139917, 126.29516381437, 140.845838749104, 125.563106827699, 133.269881870997, 122.167980159279, 143.537980442185, 111.784305660837, 144.168545749947, 112.103504651254, 127.527127800265, 139.045464666521, 133.870795256614, 133.305931740566, 111.689154381545, 122.432702285732, 130.036748533522, 166.691971959316, 134.082704621143, 146.31200557275, 144.675192067157, 132.424837108542, 130.37642011817, 124.797011553055, 136.745175642169, 143.228074153619, 141.42636875174, 133.274076062087, 127.267304026391, 145.135018865141, 174.494951105959, 156.168211380712, 118.600975124663, 141.955930118696, 121.07195795852, 124.075281484667, 151.210428621348, 117.844265179274, 124.826887809713, 129.441359896059, 126.017306572026, 154.310378901944, 92.5070921664193, 154.885873040718, 145.925621301449, 122.06150053437, 121.357894215552, 96.9737985075566, 126.150997297652, 107.40049214492, 118.751106733491, 118.365272295308, 125.479428554733, 148.07679247911, 125.862741998177, 118.859267292247, 145.922734455414, 108.884380021666, 124.126046255689, 125.421063808694, 148.584409410554, 127.236228407154, 111.295952653489, 140.716596071517, 121.05435919342, 119.549091234015, 134.501295192769, 132.531861088756, 159.839865439325, 128.813464896127, 123.308949761379, 129.445002060228, 97.0151789709792, 150.043205334225, 122.964193506317, 124.429952943115, 115.729662255137, 137.979706771944, 140.309327065854, 174.373717934907, 136.148505680589, 141.234383875899, 154.93533015016, 135.391201220569, 152.09336015877, 125.907055798591, 112.131751580919, 118.03727998496, 120.480234798806, 140.741871539032, 160.078746619594, 131.887697513058, 148.097655438108, 156.510753204849, 130.664610015967, 127.151719436533, 151.241071338637, 149.112694003519, 194.848112684463, 131.578235568598, 144.198763964004, 125.503918373574, 109.065666599858, 151.429298109008, 106.513780281677, 158.836603481378, 122.413257036896, 158.842852893157, 125.081162716987, 134.905882601589, 157.321527650378, 112.312106093079, 117.928166346427, 136.331968717282, 126.647496090132, 141.119669766462, 152.865015601513, 121.406758403846, 134.240849875542, 112.536999423946, 92.6122230490113, 125.833406508166, 143.120729794838, 155.715338210441, 131.419506493276, 121.975833929331, 125.148156666958, 129.562919372636, 151.364720781374, 125.715914377932, 115.127162418257, 119.617913108203, 158.5979495206, 151.075400689091, 148.987694843279, 138.30312315548, 149.80010688222, 134.838435381899, 106.891468698131, 139.033457041977, 119.705633319209, 122.159533380731, 110.868521841359, 129.357903357839, 116.877710910305, 142.876985630829, 93.8943773931832, 148.695642985755, 125.554601584528, 124.908463531054, 144.568215575019, 116.933233360161, 162.636498192847, 139.027827459594, 130.766340058879, 125.381758138835, 143.708609499205, 127.584325810938, 158.743812727489, 119.165581828332, 135.479899673875, 145.931117845809, 103.736181021014, 165.680545097784, 151.237790551971, 124.122153507006, 135.021796698261, 150.048796046673, 120.50183859255, 97.1832263079679, 149.70862184, 122.041872330915, 125.893701184959, 110.405837029235, 121.247336253819, 119.037637959739, 122.632065345603, 127.345529968503, 95.5203761148703, 157.905040785629, 129.116381100661, 128.300161212876, 145.945928534815, 171.186126546052, 154.952389050482, 134.064148820992, 107.552883832076, 116.446634810881, 134.257993557295, 119.462199005228, 127.060215369821, 123.108034900803, 119.050086025776, 100.626508028352, 130.654755695466, 108.902598021208, 93.2633007956653, 129.72213312221, 123.720152142975, 148.06808461705, 127.54260276171, 119.076040383579, 118.036534497517, 130.891935978545, 118.701422194924, 124.819060381779, 138.597942179838, 130.070239333825, 94.7104288291869, 123.150296600904, 117.642825179939, 146.210089691949, 139.508784572585, 130.921566657564, 115.49555319093, 156.792335782419, 139.603447234637, 137.702973540974, 171.279405515345, 145.827759197207, 129.021851335325, 110.057113531392, 143.564307627046, 138.744416936533, 116.686107965088, 106.309687539232, 155.11239056957, 147.906060276003, 139.150084639585, 112.602434885208, 141.698722449245, 122.031595755592, 127.32514217648, 126.764432316203, 144.599185467322, 143.011884500593, 131.749416786117, 99.4398908520667, 141.61456099984, 110.476094087358, 151.277418148859, 136.486961487193, 137.157846159926, 130.340783391365, 143.264880693554, 109.882087782294, 133.008133073506, 143.601256076469, 129.973734951831, 114.740238801288, 111.580373715601, 110.017939904653, 151.047529850856, 135.307927128581, 101.664617265713, 115.54796042113, 147.384327008661, 129.853435587734, 154.688220954327, 140.308425528119, 121.609367672721, 159.768742308663, 107.606682978089, 150.987195350757, 110.386941629484, 129.714521232744, 132.870731596471, 146.67730315098, 142.250173981722, 135.045270086813, 143.363794488827, 154.694840769772, 131.10096627065, 145.573575212537, 135.63871210913, 132.099015509055, 112.457504389057, 129.916077929335, 124.349307022227, 114.771588297025, 123.161964353032, 118.226187340275, 126.921577126635, 123.297213148978, 121.020078383976, 122.139176369203, 162.876473197401, 132.366607099218, 128.98613477299, 149.208610839914, 131.634135849987, 124.45087011792, 112.845149589422, 120.697329020059, 145.825160965987, 132.021122502106, 126.532968058045, 96.3122836845165, 153.14937773183, 126.666895551227, 122.904672481739, 100.115670889456, 138.283787577319, 149.133068919895, 121.999307894136, 135.179909131229, 184.490765276618, 119.898639147612, 151.577016993059, 131.596441607977, 122.035905287477, 151.938665915808, 131.451861013606, 154.766268454275, 123.192964234432, 146.149143766874, 141.784604083639, 130.18161839447, 120.896660627719, 156.633896905637, 141.218063722865, 142.341461132321, 143.684941687252, 119.268575266817, 123.373988947267, 107.918686409437, 124.316200206862, 154.647406453969, 93.9278185543551, 154.235278871775, 127.658960476655, 150.017650300254, 167.472740523955, 125.659374614777, 114.533879627755, 118.69261902978, 142.941644539208, 149.553226110473, 135.855560381913, 137.365692193119, 124.734705099299, 141.112152014784, 120.163348237655, 138.948057621716, 128.253129161905, 140.829839023472, 117.855723931285, 165.540288070875, 125.800065559268, 138.905681988969, 135.901874816028, 96.4834896896154, 136.425022420851, 116.902864299909, 159.542660990532, 156.798654754105, 121.823519609152, 119.849494602455, 161.006467913086, 143.468537601343, 138.288710405003, 141.554499703327, 136.630772160808, 107.301148661059, 141.494522543883, 167.171564422695, 128.617882342662, 149.650282292907, 130.741728929074, 134.877224872488, 130.609221963048, 118.032279990969, 125.606318744388, 96.9306566473681, 132.095567995695, 125.20083796298, 125.074305922706, 133.057197943959, 124.124949858522, 125.571191441771, 115.918051537842, 146.244934496389, 169.25611593457, 118.890382734074, 110.416324802529, 117.409606515699, 112.959885897444, 147.423865596744, 128.270187855489, 115.062702510368, 151.948579640419, 132.919119575804, 105.257454207714, 124.755929349845, 154.176576990607, 137.139616189613, 125.883812451102, 147.30845883886, 116.379975417547, 112.84760341213, 128.879029608061, 134.688171697759, 149.544211602216, 115.045936530489, 175.688233602287, 121.126487967284, 106.841080061787, 101.694103310413, 165.541891445112, 135.944367524561, 141.009541084688, 125.674483775033, 133.064544727438, 112.914296849422, 133.695549244405, 116.910265604069, 116.39282777803, 142.211151099985, 142.133128836289, 115.746566560527, 116.230258274227, 142.796267151314, 95.8346983843199, 115.453756358219, 125.638825052675, 154.622240037462, 131.251093536129, 154.960206946467, 124.329854079745, 134.066688577918, 154.322329049354, 129.570248770294, 152.58919958816, 145.036322375622, 122.367919920681, 125.546253788592, 159.090158416707, 165.040012423174, 121.267692222782, 143.560558340812, 136.716729113998, 103.462656421348, 137.630845888798, 161.183005383535, 150.051124394341, 142.681338750031, 138.815409920545, 134.443253842456, 140.690791355557, 129.820260142863, 123.907941659416, 122.060037921165, 124.438125936794, 112.263268045177, 148.837612627026, 120.323826945552, 115.081387539491, 145.337215408578, 117.805694713248, 112.364866664757, 119.041700794271, 129.844764654427, 121.551846951611, 136.820290180123, 123.731523755932, 122.147014643292, 141.456663812297, 135.517782544183, 144.613610548216, 109.050619604418, 123.774081784158, 109.32330085798, 148.290494924268, 144.374383944244, 121.146933814812, 123.412401943383, 141.200302834104, 131.55769736768, 122.707942622599, 111.835739510754, 116.798085559133, 150.013521567954, 141.342008355783, 137.529662127919, 162.92347784623, 126.930516079634, 98.745274015621, 146.236124344809, 140.477486369553, 135.282499683186, 149.314371644046, 146.884116040087, 126.049034568565, 125.580491914945, 111.908013303449, 145.223304153289, 115.766779987323, 152.291980151346, 138.3185544828, 137.104098141431, 148.04787339446, 137.237577696014, 128.206668641786, 139.010604717339, 154.115813892058, 133.453269845788, 119.001089069364, 142.758925011876, 126.800677520645, 133.947241744967, 136.044721004177, 131.988640782475, 133.524054663148, 133.472782670223, 110.16656110863, 111.499482331038, 114.282470749958, 135.140722118456, 113.852841193854, 108.50700219791, 143.861201553031, 148.556774919633, 117.593470232399, 145.052415475365, 141.059794368502, 123.430992571864, 146.094702597662, 131.476070531284, 128.504011825243, 123.183413024697, 129.213958840068, 145.807616591734, 131.886455607188, 103.514727038082, 93.749631469895, 137.048398095297, 132.5063835093, 147.737536218251, 148.023250880187, 121.116759493294, 163.507339217597, 138.089319599328, 141.56784722405, 151.859472083583, 114.764334512271, 145.332037240601, 104.253785433103, 139.691654496463, 124.728046352077, 115.993340247198, 147.309968352186, 139.260780308163, 145.329875430219, 91.4012870349451, 137.492633421414, 112.691783883797, 114.936263768428, 157.147338197888, 159.796700907471, 115.456873802484, 120.992339679671, 100.732641078361, 139.238025419564, 127.701998927081, 136.990087882639, 138.618504263191, 140.57678328917, 120.922356555159, 132.204085009037, 133.312656166674, 137.334201644257, 115.370112075813, 165.633726971451, 152.492801926649, 127.100845062899, 143.833691805398, 134.944775845103, 169.964058062573, 139.920075366251, 149.730173660003, 131.944432475512, 150.28958316828, 124.842731662119, 122.232926189897, 137.480610930318, 123.270793290871, 122.266050246741, 137.316056574881, 143.748745086351, 136.908691909456, 118.21252524078, 121.121940596964, 134.833157119579, 110.22989605705, 134.544428553139, 152.73878598305, 164.370254489374, 118.668039003484, 123.035781344373, 147.305903941769, 128.97751896612, 107.320725134895, 128.482558829729, 135.354777368518, 118.411802497727, 113.342273871663, 128.814740866599, 131.699593273858, 158.26599740939, 146.246779538699, 109.291255101598, 127.74136781315, 142.92663651162, 78.5340678915107, 104.369401802867, 156.413806916032, 129.96907178052, 126.425619708108, 134.06232557398, 148.185424022734, 126.200564061042, 124.836352110405, 119.506411441469, 132.816382917834, 113.699670551569, 110.05042212094, 135.416427147193, 112.082919002229, 132.504058141159, 141.443413665907, 135.580997585049, 132.361968839017, 147.604596194387, 137.073351765316, 133.032356510459, 124.290897223492, 136.542652000869, 116.939689653222, 115.598697769748, 122.086267616488, 121.813840684399, 132.55281283397, 130.529013621117, 134.095738201495, 152.950034721412, 145.894854500193, 102.373904683787, 130.676888598451, 140.157613725314, 121.291616494266, 120.95382466131, 136.903834123606, 117.129677490074, 109.383729909933, 131.360450719246, 116.290304551391, 169.163705357828, 128.295878863347, 164.775779610566, 145.480783222274, 132.556260593769, 149.106218393275, 146.719224305288, 120.75649828752, 135.836940202427, 137.213125943824, 102.974226317055, 153.570292390608, 108.149548346754, 115.671853651252, 147.031458263229, 119.469703401525, 149.678381496277, 105.227205792118, 154.944655926211, 129.944052530557, 150.78713522096, 140.271393442922, 101.513003591003, 167.067324941472, 138.257530229416, 137.309126386426, 118.6572171961, 112.022942541856, 107.129663723266, 104.79005415326, 122.9260176527, 130.985756559971, 143.463830003355, 132.144758125681, 154.006326635376, 141.656224755776, 130.442460242547, 163.746399848602, 135.061916477611, 108.058117600355, 104.595589071796, 116.129226043415, 112.337331374648, 144.942093408431, 143.734957014839, 131.442540629585, 81.4456906674253, 103.955160637391, 154.765672217352, 115.625348504877, 113.508430450171, 151.364810810361, 139.952404464477, 127.790246712709, 119.43151118026, 129.541392202071, 132.919895947217, 132.527223053389, 113.144374304933, 144.665413006628, 121.597048297638, 137.607814834908, 133.027054912662, 171.379132446091, 144.967140694672, 125.004402522099, 140.674839917525, 145.971662763661, 134.194651142152, 117.222610920197, 127.075644648112, 139.767046325234, 123.446145087084, 114.120820409194, 128.125440340316, 146.850127757273, 132.8582944137, 131.49291268097, 139.036970413001, 122.736413275933, 130.570684086583, 151.937765185134, 149.938300357939, 130.570184533299, 123.150030495299, 149.907802964719, 130.799518666504, 124.322607746206, 126.646177777494, 146.080107157513, 126.796094600486, 144.40060159021, 125.5439888892, 135.990926617722, 113.538017631747, 125.865170245083, 114.024721844511, 119.405086063185, 167.008827539216, 155.580115229753, 135.188272041514, 130.241187517054, 87.8261266221187, 142.190318944149, 128.037659144616, 125.763702133508, 154.431404864732, 113.229862783758, 123.825256716671, 132.798500128123, 154.074080505845, 134.519635826453, 144.598744124465, 112.082657470521, 154.459795215494, 142.19418053235, 96.8468935945388, 132.501961367226, 133.661861116357, 119.108846716187, 118.446460619079, 138.881920752486, 129.651425647828, 143.066966722405, 136.943050248572, 131.750986789981, 149.543978569932, 125.450251960547, 110.11127024325, 150.715108229927, 167.564331894511, 122.776166292415, 117.957063181353, 136.857744726932, 142.719148625473, 116.044287876074, 130.7132358287, 149.46253203907, 126.061352871876, 126.368565121575, 107.181045921579, 140.041708256398, 131.176743937612, 105.627624127442, 117.52803135585, 136.36214018924, 107.071084178123, 135.366194655282, 153.517444695921, 101.941307863744, 140.202115980109, 111.786242540205, 125.505667643271, 105.612998777895, 133.027165459229, 134.569587705849, 130.975091619903, 119.457284938866, 129.264980500975, 165.724731648623, 119.503480063077, 155.295418247924, 146.858659635567, 132.289718370523, 144.359094613123, 122.633930940694, 91.3033399613121, 137.104724578927, 148.51506823298, 142.361967893372, 138.274510114969, 145.481526954336, 135.593051458928, 140.495880060199, 99.5472046275904, 106.642555035719, 133.416029796229, 131.706761672987, 152.357513044455, 143.766776111481, 131.783684536841, 123.050193511265, 100.401912223136, 150.666095135243, 143.862455080652, 97.2276623138406, 121.083820358957, 133.201703851167, 139.562774183983, 158.941997220587, 119.215838399271, 137.117791345393, 137.935474916132, 127.334938209936, 150.626591397775, 137.158520716138, 138.680669979284, 129.18022353038, 143.570565674996, 158.308496768338, 148.618228533872, 140.270348630211, 104.746230933679, 157.369974814524, 154.403661399875, 162.017964112191, 145.7091655202, 109.071119460407, 152.411709743711, 137.289217026753, 126.130180048797, 144.60261198005, 146.370160229471, 132.359293317291, 140.670334024755, 162.132522203394, 110.875234940424, 146.818597711468, 129.164839153538, 141.992893761652, 139.459186340684, 111.834874252925, 143.195420791916, 135.722874177157, 121.031732203215, 128.422688881678, 144.230501566489, 135.371034247607, 148.52802746636, 133.373069415681, 121.946097933501, 122.681732122892, 133.648140358386, 113.698679420986, 131.386963033181, 113.420353665574, 150.1438358462, 168.947761629387, 145.641849954223, 148.1914182468, 121.357989126464, 164.438742662277, 151.656151310257, 133.656428563589, 167.783416265359, 152.818941744155, 122.113275428868, 155.168649556615, 137.248450635988, 170.469751862147, 155.062501759435, 102.683068580193, 120.409125200901, 136.083738489722, 108.165999870414, 138.658703680115, 86.9914890138449, 130.159634601612, 129.008937466581, 125.284863668038, 155.988599194539, 136.234429323319, 138.003594164298, 157.781315531279, 138.859713375401, 117.01037539452, 111.624932407526, 146.919005638335, 117.417831245103, 122.739564860743, 146.522026867445, 108.915775363993, 158.780876224558, 106.196259769066, 147.015138385609, 139.53707738702, 125.892574850763, 136.962853985371, 110.441546980637, 116.686330174973, 125.570403528787, 110.023043606761, 118.144379424869, 126.497989555816, 147.505480754691, 106.175031187442, 126.264674255537, 131.902730674306, 107.838854138893, 105.169208890773, 142.171064844237, 144.005799812703, 132.685292526163, 130.475680852089, 99.530994015206, 118.883993240033, 125.264805580604, 123.068014772272, 123.759082445046, 127.562092860675, 124.763740497113, 123.062183251174, 155.414958257438, 103.586239851102, 106.53037242875, 123.616689394596, 130.997420616875, 132.543242621081, 139.073817288212, 111.04017469004, 159.843371022934, 145.829704577476, 134.173350953957, 132.070910791868, 129.570739183482, 154.960884800113, 121.959942351992, 126.443448978897, 126.916415437855, 122.809780491882, 105.667673546394, 94.2329909004519, 139.333109823893, 139.90520684651, 110.787690130187, 138.451048016288, 146.002515257338, 131.777488853464, 144.921977093306, 154.0679628037, 142.669892196379, 138.67110934971, 120.828894637856, 153.666854099123, 140.819656619369, 113.574615009778, 100.026723261659, 113.159074907469, 120.638639021329, 115.472122972949, 150.192282778951, 107.340240144824, 140.530010141465, 132.62610965752, 153.517026619749, 162.284153095868, 136.21914258989, 114.3960990893, 91.1128284733741, 109.512781588916, 149.603249081313, 115.865967275992, 119.893210199051, 152.590419844746, 152.548402391762, 123.004341608993, 140.48059858114, 148.119584353236, 98.9560692968369, 142.459849064623, 120.567169543544, 129.486486427388, 134.643804267779, 121.976618337904, 114.408903103459, 101.423323677404, 158.139810996692, 161.299534606435, 126.636652889618, 119.776091930344, 153.118363365531, 133.611733459374, 145.482201314434, 136.448392460988, 144.652865768598, 145.528246215471, 173.088697383856, 153.70177779418, 124.803540286524, 115.826252483206, 131.791318752983, 115.828610428892, 123.00993505552, 122.851048891905, 101.049777039789, 122.502412244185, 164.216828422538, 105.482491589486, 132.543486409794, 122.623851555553, 123.48307748113, 128.547644720562, 147.776772985344, 131.545692475815, 121.886802532659, 168.177317736378, 147.73802430645, 129.978030848147, 138.772590405708, 142.411590174364, 107.879497052674, 130.661179010442, 150.05313274298, 143.479307086166, 131.048373765541, 155.756225592109, 125.208450806512, 100.07827921753, 132.725249396708, 129.164985120897, 118.892049979673, 127.251404611291, 138.017886086059, 139.639000377828, 147.98016799049, 125.723594516808, 116.341252440575, 152.186301849772, 126.447180180336, 111.215304290461, 121.607947196467, 140.130581740551, 118.117255012918, 143.804381694089, 142.719230426274, 105.161174424403, 118.818769827601, 140.54669445283, 117.647243242602, 141.07924771336, 100.568103283688, 137.404551821515, 122.906461370389, 121.07540000729, 153.486307956871, 140.772759076893, 87.5024340946542, 123.533770472658, 140.817584871429, 155.314601334423, 104.67548157991, 142.539657730122, 100.206905023196, 118.515027424974, 120.883252419624, 109.097730471301, 134.453934289832, 129.840462895911, 125.80134589177, 139.499276750585, 101.297478234372, 136.005093737037, 150.458299512382, 116.879653913022, 134.973416345052, 114.696453366473, 125.99794262972, 145.325282554883, 137.879470307982, 114.080164202669, 128.89313970536, 106.089561111754, 147.828926440949, 144.13874065431, 141.66979981994, 152.382615714552, 116.342899486578, 138.762384571871, 154.570882313592, 109.827983949383, 120.884867827153, 126.358532310483, 127.081130713671, 121.483039370995, 144.637849468994, 134.56696016956, 107.095945618497, 122.781039197963, 141.696387633705, 165.835159546398, 141.03692403167, 149.13507228167, 119.130352126614, 113.559987639097, 111.498008712366, 127.877365229322, 152.115263203533, 145.488190321462, 139.1188490004, 156.343519442994, 135.909041563838, 118.08089103841, 109.065942195715, 166.116658210162, 147.184808974962, 152.505971636296, 135.308563993005, 154.072283794803, 128.896545802951, 137.101670715942, 141.482742048577, 135.00178731926, 140.959094198549, 129.79024516061, 99.5690238545412, 146.087949094567, 150.764825885782, 140.486590328141, 128.687091883304, 120.317591850472, 115.939684649661, 127.655179193752, 151.584519305606, 157.87194193556, 127.742924759796, 129.381544059565, 126.392328995219, 102.744351877102, 110.194185471741, 127.790020662141, 146.907129518723, 125.108284938008, 89.6070300422758, 133.853930610488, 124.342351154481, 137.626227128884, 91.5993245728272, 138.173752720159, 112.672580683449, 113.090031791818, 131.799884123906, 115.029842338128, 147.869969648406, 127.719303271927, 101.928287959458, 111.14308232788, 144.859691807917, 102.794483620644, 133.368283273776, 138.199533849925, 118.765258451454, 140.644911193541, 126.791304415945, 107.653837408447, 122.571383656556, 112.691651044916, 140.858366720902, 114.437907329696, 130.913652788254, 157.180900552916, 114.239871135734, 135.863490774791, 147.861547777943, 160.352877897534, 142.913558167692, 112.175772642269, 169.94736153739, 135.653828050061, 113.664187444658, 120.457090549272, 132.590305119045, 143.361870409219, 137.479463681383, 133.583917013293, 144.045873831165, 159.513313612726, 86.6464169263366, 156.194735053543, 149.331539319969, 121.41060371717, 100.477117219611, 95.2743308704244, 119.852125510107, 129.532939640438, 138.814357054419, 146.598578409068, 127.509113411586, 129.044447043573, 126.844692131607, 126.936583538383, 111.10162339858, 134.718740332781, 114.25352252025, 145.508903046269, 143.592198007602, 111.134215229285, 114.066172016079, 127.510437539194, 127.897945572423, 118.427910526934, 129.006593317582, 126.574295476139, 136.042388647, 142.962198338254, 121.800049340403, 128.597116094547, 162.719908776784, 138.541906750421, 151.766229111554, 133.571434703617, 134.116937317383, 137.620638749155, 164.630590288261, 152.364412522328, 163.203291956786, 145.878288644261, 160.636324066148, 106.087542189859, 143.039761806643, 123.825132807102, 124.064541312002, 109.091946117783, 141.821205078698, 115.100063949703, 128.83646738401, 88.846309088283, 134.897378854314, 135.84068041691, 115.088853353421, 110.824644602819, 149.916212643865, 167.04972837428, 118.559214337236, 129.184543721432, 144.489101219875, 118.847785986567, 147.076195209933, 114.49057261649, 119.479547758238, 140.018394002373, 120.926159048074, 140.680828599631, 134.079706423745, 110.735679986329, 138.941002818295, 136.886240667173, 142.379400682206, 126.656441056205, 115.288687418599, 164.152818406843, 144.724310487165, 143.53262676364, 146.672896194592, 151.751069503419, 119.609445989399, 121.600037554516, 119.883768913532, 135.795759238499, 125.590975402168, 159.092322351064, 155.668496827053, 112.675308608604, 120.120668654962, 105.935277121246, 114.125077077795, 143.577716546496, 115.895098319921, 142.405904108431, 138.587669361765, 142.717280781526, 132.596561460671, 110.349619168569, 134.055024488023, 162.157141470573, 124.821146481998, 137.391145984887, 148.238438918701, 117.017644298895, 142.807635922648, 151.784926915904, 175.356046228391, 149.4370562981, 127.667398372247, 117.665252654003, 100.10413202119, 126.179338929129, 130.719023637015, 118.009001589429, 140.433903071753, 124.802904677163, 142.010568726894, 155.165491567529, 133.037316290516, 132.195277362499, 124.98995243797, 159.585950603565, 149.803053548312, 148.256899463819, 142.100628297165, 125.302855654514, 155.955586166235, 134.383891772971, 127.76781075588, 131.777901323294, 95.0573927874541, 109.326233432072, 149.721658645043, 159.571711361074, 144.60967076178, 137.760250179795, 102.929000172426, 157.063811119252, 123.782419335427, 168.716020472635, 150.039590288449, 99.2987006273042, 130.772563411108, 130.69955347434, 124.368140691608, 118.305362197505, 129.174793386364, 134.686957812853, 102.997715293, 139.232341623828, 144.086216641683, 132.132649376233, 109.060505217717, 116.840791099199, 124.517683954376, 135.425606152342, 156.096701214959, 133.502615226859, 132.614024199964, 144.122304269637, 161.679212525095, 140.675162817008, 139.589834381814, 133.469025008233, 106.268830921042, 138.087480134198, 120.580369871337, 152.246582998729, 100.706229039713, 139.444074056704, 156.026396029042, 132.619043294601, 121.098372042769, 127.829755638918, 99.9938206113646, 127.124187246579, 116.836011611789, 127.954793189021, 113.971787673373, 108.224941686367, 127.825476611042, 135.9317338805, 114.508562236168, 122.799481504826, 155.059238305643, 153.361741334854, 106.984534735939, 108.759516813177, 109.636989897713, 120.343420827295, 125.318338695611, 119.367794351286, 148.154749922207, 120.809837815739, 127.848435631937, 145.548127327603, 119.008470838445, 156.849129406789, 97.785866770415, 127.333555514765, 134.819975132956, 134.475841684576, 126.495164976206, 129.215950760876, 109.800173604504, 131.561710662701, 147.644213964101, 144.779264694104, 151.700442849933, 144.022470170997, 135.794027864188, 134.610572983776, 118.042835807201, 142.654252393828, 108.000909120511, 129.264970481835, 143.351427067747, 112.624353849727, 141.314307229845, 114.691130737791, 153.921780099186, 156.737950864708, 99.0940566491211, 110.844122282462, 139.012062558709, 134.483142513194, 124.088348087287, 136.699709483922, 149.517202951566, 113.935593885735, 143.203198146115, 134.087018549743, 112.04007964278, 143.887617670347, 128.833925439872, 121.067059468333, 139.991849103828, 147.777647422602, 120.951770602206, 117.950491959445, 115.874543363219, 136.441338730361, 124.873212056411, 107.251215481561, 137.288018627035, 133.177915685668, 119.249703197175, 154.785671132542, 109.998204204883, 146.203653178153, 131.274021297017, 116.152386494418, 91.582828216646, 156.367717258721, 135.258138884332, 130.380686969497, 137.618165881877, 144.843758942449, 130.642017066685, 164.707078825699, 106.712449096687, 123.222061997899, 136.469106613986, 116.735542335184, 131.600096283242, 148.680405691975, 112.546625401519, 139.38859952651, 112.317235567877, 140.630024584827, 175.447996892749, 141.043827419073, 142.504773930348, 100.747437740509, 135.49436777426, 133.437166600032, 136.051968345245, 174.631035611821, 136.010327555646, 150.535896757469, 134.048719243975, 123.167762536412, 110.594666166186, 160.573186447981, 115.250157740766, 108.391314059197, 112.709671072309, 132.1203076953, 127.233248847214, 130.844592768317, 100.388233621474, 105.05470197821, 156.527664098683, 112.150386890901, 143.88392858701, 110.593076025279, 114.344558781708, 118.615380238051, 124.644105352908, 134.168235712763, 119.993466540353, 154.778950237569, 137.021760315891, 122.928660266361, 121.191889353493, 134.789228835923, 135.551249273221, 126.737975030663, 122.665395538415, 97.7830857337421, 132.750973279963, 115.212589884908, 108.680525839651, 156.532445205678, 134.042597382722, 124.908343340828, 122.854980637078, 119.1134984919, 150.662067430586, 125.634476808489, 136.902279116507, 131.040703647216, 158.704812382167, 153.864373414764, 98.1969069374125, 133.319411581937, 148.019739262535, 124.91740941133, 148.398110823254, 96.9347561229172, 122.153934932277, 111.724779273064, 141.43148793836, 136.421398826146, 121.761664664176, 140.881808848348, 127.800855437192, 118.26358735225, 147.556756230054, 128.27069898489, 116.724124879012, 151.421978031543, 140.041966051623, 144.23079715059, 125.931238224198, 131.247440455787, 124.311732833951, 115.072663832714, 144.032905866493, 116.003868091461, 149.989278351164, 148.236499542149, 153.799544159923, 111.044149192821, 123.855806853605, 110.02794041429, 120.10813306556, 143.90231112226, 126.153548582801, 115.592849635905, 138.29758585538, 130.744930881394, 139.265731171292, 134.536991542658, 128.685313299026, 133.112179326801, 142.280672662637, 113.42967100824, 141.960629722611, 137.263428313684, 136.81812026415, 131.742834455144, 137.251960796005, 119.689001360201, 163.524473512694, 130.53212450714, 132.202086993572, 124.911373874314, 122.242170861065, 98.749263050609, 133.302170763381, 140.15953742524, 136.967874584189, 119.61273250404, 149.5440863678, 136.848023431138, 150.355543813176, 123.464260536471, 91.5557720888885, 142.744492816417, 145.800919422213, 161.351393209568, 132.624844374372, 148.032772434945, 148.435682780027, 134.999520673821, 128.43969219299, 131.506428153661, 164.985255554529, 112.266145711195, 114.302747736908, 107.761498158027, 143.195777922223, 150.956088900505, 138.041248289516, 157.214695848573, 128.195454430189, 118.872830135314, 133.864177690646, 120.693852874146, 141.73242867335, 135.084926706773, 120.456866671379, 131.791761704158, 148.494299917498, 142.316807017265, 129.63471682277, 144.335756598454, 95.8590037923277, 142.445878143755, 115.017892607161, 155.24392684177, 170.103237020361, 123.718162414256, 142.813017257434, 136.485202561339, 128.323626973844, 138.822997911455, 104.440512993531, 131.742747268617, 116.569712568556, 122.712415182288, 137.265650112772, 143.697055141581, 124.745223493209, 121.044575108847, 156.04134658546, 119.91834561172, 145.967932816876, 129.55148130231, 106.055180865548, 114.502013769857, 138.613399870061, 131.736072668882, 106.148052192401, 118.875787472463, 123.547748883196, 118.366900786044, 127.518997386142, 128.547246698228, 110.258420499441, 148.856795211666, 122.166373986202, 126.253798841764, 155.26332981599, 123.62860952394, 100.397322776738, 138.059861968826, 126.462383196769, 130.45030077432, 118.922410261583, 115.290571845707, 142.041827217592, 156.306521593052, 135.221527588521, 130.606030873115, 107.609495825986, 162.586544224893, 141.225088675945, 116.397029612889, 131.742272577802, 113.328806888217, 110.030508325615, 137.95334601458, 130.353720130778, 110.957429315199, 136.603104498669, 103.041570930031, 132.544106560186, 131.163677387169, 160.504089411309, 111.33524902863, 112.418664724131, 144.993348055716, 139.744571547506, 131.18416233096, 164.175628160348, 136.416976274734, 127.814476385472, 137.88097947495, 136.987858660628, 164.944365759447, 130.081989823525, 116.490534900395, 138.394622746998, 124.916069971951, 79.1279028665963, 121.799234173044, 151.613921957543, 134.654562107803, 131.42559052677, 130.164732030934, 153.987694278173, 134.427412869061, 124.002980138893, 141.934841574267, 142.936749953964, 134.39955086785, 114.187964509067, 135.697479032125, 164.880196205759, 160.05197876008, 152.412272650633, 107.591867229746, 155.682851012499, 154.219135827025, 135.045909846484, 136.406611075636, 145.691578944206, 128.341152392177, 110.006789082885, 128.038976876066, 115.185248406598, 129.375927801093, 129.522480499615, 158.131761472579, 115.618194691166, 138.634668320123, 113.750500939192, 120.031650478073, 136.099908108479, 152.526473531816, 132.844369043312, 115.241285063241, 127.006649072325, 130.034000895927, 145.009430910112, 165.882037394626, 112.03453589994, 115.584723384343, 136.972825251285, 132.861613448127, 132.602322616505, 144.925704825514, 128.608824828894, 94.4426384999965, 129.930336012404, 124.509047171967, 150.725251881101, 145.768173987883, 119.619031156447, 136.247013671505, 145.65108884801, 147.119889010846, 132.55125613665, 122.400171113051, 163.541857420993, 126.698050468518, 137.634647920252, 119.36218206429, 132.345139859931, 138.688709109427, 117.003938549886, 121.79220873119, 123.782250322281, 142.298098913602, 137.391941910152, 109.580928642271, 120.04627556224, 123.96732869139, 134.224363379422, 118.265705143958, 136.81363687765, 142.137381292144, 116.019633105311, 117.346035282916, 133.963883300118, 147.335443246849, 127.359314723013, 116.289456020184, 137.841685878809, 110.116562050077, 113.283316316602, 140.581311410566, 156.001406078507, 108.468113979922, 161.951152413254, 122.609158784445, 124.656151895687, 115.614342030969, 131.398416879191, 124.561197123122, 151.570187150029, 146.755053820646, 106.927535310926, 126.466779274665, 118.409947561406, 110.600143831125, 118.946497808778, 122.218531626599, 163.766702692212, 117.838632235543, 120.568107298617, 145.48845281454, 140.420421151713, 116.062457788205, 137.585039009543, 111.316769918121, 122.547358733815, 130.947105291066, 134.52114243534, 151.981982201336, 131.194094868042, 138.9495232273, 120.038686233276, 140.049585337364, 121.00635249179, 129.051435865951, 152.186312703871, 135.365462599891, 105.405107412315, 130.857338991135, 131.652636677999, 114.126496496685, 168.099846436833, 124.568491949062, 121.248498609544, 118.154089657026, 120.404955123489, 138.437513335795, 140.544852445831, 125.556417507904, 110.041691773197, 112.330047302286, 106.714705478188, 118.279003305367, 97.3467687760941, 140.428809122826, 152.941178490415, 152.02188326363, 112.197180888266, 128.333308279829, 143.341274718084, 147.771205854028, 150.847731805858, 146.21137511306, 129.590822190144, 128.687518023495, 116.67650264696, 145.113281964103, 154.243076513806, 137.105163419406, 138.017211268658, 153.222917555415, 125.155948846517, 141.74129226496, 151.321455785416, 152.565954903091, 124.858354801722, 142.786761022775, 150.732255833714, 97.1343462035417, 113.129283134559, 111.626270997976, 110.371828870073, 161.084258031456, 147.27408663211, 159.633385867886, 139.258828212086, 97.1779978686568, 148.661343248959, 132.221796212188, 138.674401776732, 115.928571357888, 125.90500802865, 117.182950464897, 115.86577941145, 134.19474354049, 134.687229523915, 150.072644699054, 133.001521079295, 114.108793130801, 116.895751115802, 129.958260804457, 93.3921236658833, 102.325765600115, 153.054053571756, 104.725040928252, 156.68369600189, 119.240761003277, 153.644202187606, 138.10890637293, 148.854908164583, 150.104793801455, 129.885288869748, 151.696613968684, 157.011508698894, 115.81657308589, 144.55715838072, 155.088125147922, 132.948466467531, 130.288654791391, 116.235773723951, 112.613948433976, 148.019985329037, 99.3118901229274, 147.390672825081, 132.754684662223, 123.18499064773, 132.230287162839, 128.144801130728, 134.905958706573, 139.079160675347, 110.754160115082, 130.270855180263, 143.226690651642, 153.060058145532, 130.893139436252, 127.926660401654, 131.255772613135, 142.192597735901, 113.872810762598, 120.022104648274, 169.98128328066, 128.111770277142, 107.943878079473, 100.128288043072, 120.666099193803, 130.593862763827, 129.001841397301, 113.512626486123, 129.168481182931, 142.178788027301, 134.790611848237, 139.684528321574, 131.758198390144, 127.140093418445, 128.402786881516, 138.840294625837, 161.324926119279, 131.988327774988, 140.775488249412, 130.956415277772, 115.4457084136, 119.460561117992, 164.408544443527, 130.864751273367, 136.911221966896, 101.352477314564, 124.923613808103, 124.629470413344, 123.331435706214, 135.228372560772, 130.967387054126, 129.505665999405, 138.249117024315, 110.535561129277, 110.869166742625, 128.478603877591, 117.977179765017, 138.725709081031, 140.857955716137, 140.230312414164, 118.422273672208, 121.10557856055, 128.303813549816, 152.010368165955, 108.444906038489, 130.74465663694, 144.516036688804, 132.036157384145, 144.90902075624, 115.364549835417, 106.744544810255, 127.104975920594, 149.466790562591, 136.264719602014, 149.576819861912, 128.975810356349, 136.561463981501, 126.992541039434, 135.184432997241, 150.812024999906, 156.107275928463, 109.874952393705, 139.884923164319, 137.697049323225, 139.959142513605, 122.265300676438, 156.54779914935, 142.741885576829, 152.593354867244, 123.820317474669, 116.127063156816, 134.231867523704, 136.982152666267, 121.986585025941, 119.398083453838, 127.33707310473, 117.078460641553, 130.47565840162, 116.644229814387, 156.777017306639, 142.12113604827, 168.248625744378, 117.939295302345, 130.662511118777, 149.836347835411, 119.585859887822, 130.182786473422, 136.971038850396, 121.435686055574, 153.899614978114, 153.924898561354, 148.637177333649, 130.904599988483, 122.039739773409, 121.258345176766, 126.280956972342, 105.928149156806, 118.63390291747, 132.099376418644, 126.084568219267, 125.716151553171, 113.271801461334, 129.515117945819, 114.840201821207, 117.152302101579, 141.528483958427, 140.806931280613, 156.136801540184, 129.894104408296, 129.076762190447, 116.664579519004, 134.970172174214, 176.337164305778, 102.085047674132, 134.459172255566, 152.19351688184, 149.130260826694, 124.575652298724, 137.456725601525, 120.451760226824, 93.7521368702637, 129.681905873691, 140.410165501365, 103.757289210097, 135.774016336457, 125.282237804591, 106.19670353514, 151.68397275257, 132.182442724696, 155.804960351355, 108.82364707387, 154.260543072547, 119.480541675826, 159.915814306456, 140.269491208461, 111.660767858675, 125.144486689568, 144.807419561426, 102.847071099757, 113.270052172866, 141.870863676559, 135.827052243553, 141.081695786176, 132.696066932827, 180.464731227309, 136.041493190213, 134.225337352726, 133.858810960081, 129.704304641679, 124.943995704258, 140.577041344984, 126.508419224077, 179.855110266501, 131.163416175933, 125.710218830822, 154.075173383015, 116.216527126673, 108.727773870652, 153.199978505407, 114.622432635674, 139.671932424321, 141.573930363747, 128.065330549107, 148.016697793749, 124.582953171294, 119.768646793977, 119.608963605995, 164.447730495996, 125.295790837205, 155.592414124335, 114.245880042706, 138.83533521732, 113.89671121773, 123.422046413966, 130.596435373163, 154.569351096827, 153.225087403979, 144.45897890411, 129.603698992713, 129.208094143216, 141.049613570459, 106.182138558674, 150.370399240207, 141.826338196409, 123.080210529178, 136.229106284212, 125.662113957485, 166.378325663332, 133.99718176125, 123.951312285616, 153.923266206917, 122.942993285615, 129.279140913841, 144.486362895123, 156.676285049857, 104.49434064703, 128.326973407011, 140.009348289621, 135.59193607521, 130.227650909055, 114.06792858639, 120.849692466342, 141.298947240076, 139.167880600846, 147.415341437683, 146.005337414855, 132.850911671823, 140.063030891272, 145.630985511718, 151.672606904981, 157.90965958552, 128.351376919936, 118.732816218245, 145.877813672589, 122.970970691596, 143.0007166575, 130.256263159372, 133.993204320136, 153.834245035034, 114.235065586333, 128.94477038404, 117.297997650588, 129.400706596438, 128.428033414508, 153.980045347216, 152.338310454006, 116.490343406658, 116.286479787081, 98.4925573372589, 146.680626053858, 144.982818791802, 135.533669316542, 157.057200923043, 143.019821228424, 132.038975327719, 120.142735465295, 98.45992497425, 135.157006530763, 122.028373112327, 133.599543033253, 133.56665966947, 128.564313038148, 101.624991891868, 142.060194209623, 151.044358389751, 121.038175463778, 139.641154270606, 119.792772762928, 134.344661462668, 97.7025838362374, 125.777082697972, 116.072389078027, 121.88040286685, 129.330591335099, 124.376167042746, 135.406226181826, 98.4559121737598, 143.826834043728, 146.804479690811, 137.860679829666, 127.922314242109, 158.769053465192, 137.910394205056, 130.62629971781, 137.906701605322, 135.451243710381, 120.483466838544, 131.375534832898, 140.156524245165, 129.922979624417, 124.900065722929, 120.133487128613, 132.309285173395, 130.939130228649, 146.498777244398, 162.175856723698, 85.5458875348335, 122.958233421999, 134.030673806099, 119.473245759258, 110.835974918579, 157.561991660997, 102.127767329746, 118.90280774471, 169.944233705465, 124.561633452588, 114.802518269189, 111.312530673114, 100.557609614804, 145.34620337836, 110.280382082527, 106.827179942569, 176.681109337822, 114.226965817353, 109.208892755726, 135.476861550657, 141.260950381975, 139.890243842089, 123.909116923763, 109.630464129748, 123.641469090081, 115.905357399236, 144.915610608535, 142.976955660392, 125.814691652147, 169.68658833307, 149.454683325445, 119.513137021189, 115.59591252277, 133.20911696457, 145.419106806983, 140.167935250707, 144.575312616535, 121.042429825479, 154.969841774535, 123.936802735889, 117.886229628599, 119.519431689885, 140.159313655233, 117.467749486898, 151.703373170127, 120.494717347698, 127.340084585074, 133.466536079264, 120.192742204593, 107.456079574376, 135.92416670022, 145.238520492784, 101.227597614893, 116.58499215803, 137.020044905928, 123.211484501803, 112.882460488601, 106.081466668929, 137.607025768728, 132.597956270978, 138.081185551031, 144.204396691585, 111.350309968237, 127.258201773506, 92.9773713787253, 127.076996286192]];
