# Supplementary material for: Hypothetical Outcome Plots Outperform Error Bars and Violin Plots for Inferences about Reliability of Variable Ordering
Source: PLoS One. 2015 Nov 16;10(11):e0142444. doi: 10.1371/journal.pone.0142444 (PMC4646698; doi:10.1371/journal.pone.0142444)
Supplement: S4 File — All experiment interface and visualization stimuli code is available as a zipped file. (ZIP) [file pone.0142444.s004.zip › experiment_code/data/one/94.csv]

	sample_num	task1	task2	task3	task4
1	1	671.151432825416	526.17787511902	340.324052295712	115.937708491483
2	2	670.543283366779	565.117036618922	341.005702610411	88.9492440236733
3	3	675.167862625735	511.362889132791	345.622249709413	117.195369688497
4	4	661.939265513178	530.734510673078	346.496433124957	124.607715169633
5	5	675.092016353174	519.223807463584	343.270118932318	137.579260289652
6	6	670.888912829978	531.167053214324	345.794105464917	130.514615648106
7	7	667.018761693018	561.379491707448	342.2859412036	125.382669694413
8	8	676.838031881741	505.846771857615	346.084515000818	129.595970961706
9	9	676.606313295193	514.795199790117	340.52517178469	121.576849290612
10	10	672.010590699178	520.364337460987	340.464963320139	136.581801762345
11	11	667.385996232574	532.568913311285	346.256488122539	98.9989545971226
12	12	675.550395573232	542.28684681867	345.375488459609	110.670827212462
13	13	667.958829448706	511.548044073182	345.060780115508	142.086792558297
14	14	676.297951721789	542.135106596199	344.399364691778	106.28683128796
15	15	671.893316517961	520.353969963659	341.51225468697	100.756969001422
16	16	675.680393714906	510.45091951404	347.265388370295	134.471801444451
17	17	674.587288380372	520.506397527584	343.490274721575	133.688896842317
18	18	668.173786300852	504.082935719114	345.154287938367	96.8838463086128
19	19	670.883246496822	516.650962867651	345.18295973234	131.791912123466
20	20	675.131402432486	519.445648180582	340.041199108062	133.554873515441
21	21	673.915708914523	525.925023587572	343.126061032466	122.133375197192
22	22	674.135565213598	504.207885310784	345.785948207344	132.14504195404
23	23	671.616770022253	511.025952126688	346.402019516676	140.497019988252
24	24	668.54149477558	535.598650896269	341.435544425029	125.191349006787
25	25	668.847844373458	530.026261882049	341.206852714185	139.850095159765
26	26	668.520724823713	521.813172560689	346.330737532142	116.802855443822
27	27	667.543389910362	505.319974165527	342.988891510458	132.452084719365
28	28	669.851607295565	540.561963013117	345.12558078669	123.797280950592
29	29	670.688243300858	526.30239592644	346.704861486241	124.356877399611
30	30	668.408764990839	521.720711329535	347.961079722018	124.482144798509
31	31	671.225668262139	518.221964625233	344.689670895449	165.463593061443
32	32	674.462707773191	530.439927776736	341.966858681356	129.158102758551
33	33	669.977601220242	524.99933996863	343.995967779354	84.2546578936383
34	34	668.110993769354	516.600232768573	342.770414696906	120.614988459594
35	35	676.446820660386	569.915201503024	342.711563578716	136.58307868939
36	36	673.890613637077	500.498500068214	349.44356928317	130.14531778822
37	37	671.439584414804	496.991991811383	339.901944511784	125.97912211852
38	38	662.885845803249	557.113851715398	342.901469357962	137.67110188457
39	39	674.934926022345	544.82860916086	335.019134032382	144.656190783162
40	40	673.928165020572	518.699242420127	347.106480073914	140.699266382558
41	41	669.791268198503	557.952986564474	343.061366803264	154.46017777767
42	42	668.560587255639	507.534391672032	345.280980098385	130.253389671087
43	43	669.364561611871	559.436093118575	345.509163564937	154.382271028787
44	44	669.71124434639	531.894073544817	346.972886144598	148.8434489544
45	45	672.18008774771	522.763015013674	343.091636743744	132.99721745926
46	46	671.242230706678	541.340993721148	345.129297719808	132.987532616527
47	47	665.993682330644	532.544564546012	343.308263039557	154.016673010345
48	48	667.825170809985	514.022548671244	347.399952492902	143.228742323263
49	49	676.361525055795	523.776465366784	340.129499711379	118.35557545253
50	50	676.863702402866	557.147604177331	342.616423069469	129.192901383166
51	51	670.544331998479	531.219190503443	344.465038861996	113.483899701264
52	52	672.689722890795	539.800201617283	341.086790860709	136.026269343064
53	53	676.0720399536	536.164941073656	346.641056594862	171.43447069554
54	54	670.013546495792	540.068921103452	342.382699148211	140.57876721543
55	55	669.014165960214	519.607190923741	339.758892398115	146.519271046798
56	56	674.771323708016	522.020361236531	345.968853547562	127.675013198284
57	57	664.718175242605	498.48053055298	343.894202021032	139.714292132898
58	58	675.637281782355	512.570044451816	344.439318109449	121.873298622269
59	59	674.554987170424	514.37592117209	343.63916690049	127.758593174395
60	60	672.313903741814	533.708981170464	343.532798215978	134.800727710381
61	61	669.122746713099	549.014858793587	343.343202646141	106.679792263564
62	62	671.206309870969	529.168176600165	342.799693664442	135.82790100602
63	63	674.220138810068	524.385585076315	338.622266365844	145.474944089874
64	64	672.114458854196	498.029513331376	339.993928140684	110.655474671119
65	65	665.391367992264	527.710594298263	341.952642553926	125.923402311075
66	66	669.633537315212	526.997411304647	341.989314878886	137.229893852496
67	67	674.419453053937	563.667604960649	345.445854003068	139.596089575209
68	68	674.677066881749	528.405375641426	345.42031122337	108.433018874828
69	69	668.011644594261	526.920550707995	341.675302915565	100.759699355129
70	70	673.297461706754	532.591122002426	343.99665068475	145.185561956636
71	71	672.813400917439	504.204068277297	335.892685233588	96.461297892009
72	72	672.410097487964	508.693958984197	347.037114808593	118.539521350723
73	73	669.94081161857	542.036723173956	338.719545079802	151.912726559413
74	74	669.020019719508	533.728946912139	346.113660015883	137.831588122523
75	75	673.909938721297	509.551859383246	340.641016003087	145.682142696396
76	76	674.088336003035	529.599855411419	343.221049539553	140.691570363922
77	77	668.165842759989	530.285968769105	344.045800634411	152.755980736966
78	78	676.156356997646	517.476066891938	342.516871560242	114.256033822866
79	79	676.074847636903	519.579415251523	343.512515401262	142.227603623675
80	80	672.632135919052	535.698937350216	345.832537620102	129.946536596127
81	81	672.707015955902	508.899999632745	346.13873185209	121.374945666572
82	82	671.641833503198	499.227240953434	337.662956784092	148.390362161922
83	83	677.516378799052	530.910965633775	342.010125473834	124.383267891128
84	84	667.827276461722	538.65737698012	341.896118740159	144.85397761393
85	85	670.357430641804	533.393460873855	344.947013313087	150.273619628947
86	86	667.524296627015	535.010884048872	345.119542744319	106.198115756069
87	87	676.202309378815	519.952413091596	344.211744816574	96.8964734360255
88	88	669.506732914729	537.132131191186	341.487628597037	116.861772576588
89	89	678.559754074452	523.418535970822	341.01335694878	141.421393896019
90	90	676.437871719306	498.905144049141	347.034212873381	126.105343692423
91	91	673.408531223378	510.40183823266	339.912498963067	105.281459539035
92	92	673.485240708487	504.274071699023	344.846708612389	112.010780674078
93	93	675.494257432715	519.191196529978	343.415017380136	123.222930433489
94	94	671.695257928551	556.581121585617	346.120213999264	121.426862729565
95	95	673.300637763163	488.90162417138	342.614190489719	159.395113960574
96	96	675.07165308956	516.400930235413	344.914872620564	139.592122248774
97	97	677.47864326531	543.248853755594	344.612719642629	145.249096555612
98	98	674.219662300867	521.240670969953	343.86351550838	148.174090745803
99	99	669.075259102095	518.877654077618	348.770157420077	138.438834692623
100	100	672.605795625739	563.351602937712	342.183300405833	111.77391555183
101	101	671.822983595838	510.893739034668	343.455523070895	111.781946789392
102	102	674.409605342754	519.360721182456	343.838735427838	127.174114356942
103	103	673.404865475203	548.858983091331	344.847613658405	100.466092221468
104	104	671.913439866521	534.83911971849	344.923003664149	115.548745187195
105	105	670.626257066861	549.160307291926	345.054740683343	137.382918199062
106	106	676.004999675165	532.495395971637	341.651202652435	107.2164496736
107	107	666.75309799782	508.936930622909	341.001260009432	120.96564551696
108	108	669.16319868166	521.229696884965	344.082781243194	155.022440822301
109	109	668.151809353637	531.461869141955	346.192587379376	111.427305717776
110	110	673.029345331753	528.997947846421	346.038617048603	124.259420686834
111	111	669.049859634138	521.134982839937	345.587205773523	115.424981922578
112	112	672.450195983495	530.960598820135	344.892732937019	145.679552285945
113	113	667.055371298168	522.759724117293	342.381837932257	126.02872031399
114	114	673.939784295779	544.627374096631	343.103505721167	123.262026644006
115	115	673.875709221652	542.936456304059	345.241060567322	149.047425761712
116	116	677.015583558246	488.045625237453	345.609749723602	128.611679305937
117	117	668.095028746105	535.726335722942	344.783093658148	113.526372936458
118	118	674.258532711963	522.134910643918	340.957608278497	112.25224332259
119	119	670.013229663902	537.781783936301	344.718157134023	122.42811001838
120	120	672.904820292399	538.190004693548	347.421198029416	148.336550392057
121	121	675.980386892668	510.536591231486	341.653203466471	128.249174153477
122	122	670.227431989428	525.666125282915	343.189025432094	144.161932082762
123	123	663.739263043858	510.936440926079	343.440309611683	111.693436799996
124	124	670.855903441975	520.872200110576	347.438821838659	108.736620506647
125	125	667.285169677725	539.011540428474	345.072331903148	111.498966441274
126	126	674.299752814163	522.230267745711	344.510488488948	142.333295313227
127	127	672.546814112697	518.64094176578	344.165329068202	116.327840511135
128	128	673.905445887017	544.740934352247	350.045024897192	140.49522412833
129	129	677.038789983686	504.223528999444	346.480569611569	158.928325075262
130	130	669.310174650221	519.132869086813	350.734840975644	130.944503326087
131	131	669.196093324831	525.897268292503	341.412312100154	123.329008512593
132	132	673.825964308842	526.434165268356	341.188541700908	127.881858715024
133	133	671.603394847366	520.879911047535	344.379004762613	139.796139838657
134	134	670.70181213156	524.751131590172	341.15955010645	127.307433727897
135	135	674.552622424215	541.649096501425	345.36242317524	156.677824484505
136	136	672.039007256853	518.217282833107	334.737891377341	107.143329224831
137	137	676.697865797206	517.507466562342	347.610557099858	129.983992037344
138	138	666.688149604064	519.611567311807	347.875242629613	122.302148198766
139	139	670.903529042481	512.255679902839	344.261879995139	129.989192517795
140	140	672.836505902188	520.845990893076	347.256344691603	82.700176979
141	141	667.42574504826	521.571673116932	344.389862070299	145.98164255421
142	142	675.429233412925	503.63195729729	350.427703979571	133.455242128467
143	143	670.648905356017	513.87562410923	346.331040906659	157.999447172711
144	144	669.894635889919	521.63496921643	343.0954721197	100.117076111112
145	145	671.170229283146	534.559831408623	338.27608683633	120.065226832139
146	146	670.376775050712	550.909421219279	345.28527154762	113.991138759559
147	147	677.201958012309	538.866192691098	345.682753839494	108.979265086573
148	148	676.639040156168	533.268924762667	344.949949000414	141.833738382829
149	149	670.602903162648	526.855909841447	349.945985636227	157.626993949582
150	150	676.175537259125	532.722740998158	340.117746221971	139.313273722597
151	151	671.119828304127	545.572272506351	342.041497358712	113.140938770558
152	152	672.790912784524	501.285472967695	345.605284401013	138.402659200731
153	153	674.906409868517	495.362657336166	342.856164271975	122.050930745037
154	154	675.475537625009	516.83492436944	342.74525775583	135.08716337859
155	155	672.715228878628	509.621048023577	344.891721052328	120.532159172752
156	156	675.193785664627	483.89556549091	345.291529000225	161.226210190527
157	157	669.65402138204	527.147092889492	345.76568049514	144.798189634895
158	158	674.002124090558	505.443189880901	344.139501564872	139.195727256574
159	159	671.007854008057	498.554507236418	340.962058272802	156.719074400948
160	160	668.125430798947	574.496310364978	347.441700776755	102.81481203885
161	161	673.111601456696	491.820642533401	341.400208078301	140.142848394861
162	162	673.615858064245	547.898489757186	342.800108788587	147.001071369201
163	163	671.080779532639	516.644182338076	339.486691526076	94.942947465167
164	164	669.20369955626	497.995574855201	345.806850418017	129.534364140076
165	165	670.74829073746	566.671312912104	347.484344180878	127.013539800672
166	166	672.219289113521	532.02658533306	340.741806536731	104.127864490134
167	167	671.150558026011	528.406248880431	345.164066233748	162.615509724882
168	168	665.799816056442	536.876270508108	339.236303290971	140.807284171337
169	169	673.50357487431	522.313912004676	347.307787198572	115.946892430558
170	170	668.680838934688	532.369848993343	344.989657938197	140.413151411676
171	171	670.706798589709	540.963423075464	343.194444942753	123.518155125617
172	172	674.635888971595	531.401209733065	344.927752683103	133.184604908421
173	173	672.121809001788	550.877580326555	349.357773424705	128.53514133193
174	174	671.191090954619	532.421999012154	342.104226376568	121.353658907547
175	175	670.254399623581	536.656443361165	341.485602716379	135.549997043604
176	176	674.003130287079	501.334101590024	343.292052079178	104.132084096805
177	177	668.877487074859	513.843580764366	342.233690477847	131.922973414915
178	178	676.289593132227	532.675185214292	347.347140522791	130.71312638312
179	179	676.725947794445	502.223723211895	342.772983602055	108.298097423602
180	180	668.151869971771	529.839761892468	345.820030949091	109.131513897183
181	181	674.065661243336	537.92394123751	344.698486314982	144.023544509278
182	182	673.803680216295	525.165018855825	340.610087162596	109.518506255454
183	183	671.830039553485	516.683038317138	350.378371957509	128.666317771399
184	184	673.382006837615	529.337954363859	346.898366495084	156.519481467709
185	185	670.852400743239	498.166002308012	344.638130045229	112.981432015539
186	186	673.816449451042	538.184906195966	344.255266946891	132.519271093306
187	187	674.347161366715	547.838098431838	347.20168750012	122.883044467734
188	188	671.635701679806	528.044143363336	339.377134074979	140.887905812513
189	189	669.988770744527	532.11122566717	344.412848434356	124.627300792683
190	190	671.159006448705	535.759274756588	342.143473440558	120.366437804241
191	191	669.689563180611	514.572448811054	343.268155990748	134.34636850079
192	192	669.619161613628	519.537892208681	345.297289329484	133.948540270292
193	193	670.760951568031	554.135415098066	346.734611199028	155.003753738432
194	194	666.457160000905	572.387257852062	341.534053460262	131.738332492706
195	195	663.937535578422	511.864775783871	347.778959470514	90.2756387901033
196	196	675.290822510067	503.377319674527	340.189808684509	116.910048152876
197	197	671.029463373364	533.220095371714	341.889652728912	143.693013940244
198	198	676.144102777474	512.027204988106	346.636135892906	128.883064062954
199	199	671.085737169247	538.225914351466	344.225202263883	144.074272450039
200	200	675.375542968169	528.340292946591	349.13867719377	128.666542461415
201	201	675.23899080077	536.573371254595	345.03713400239	130.832630128672
202	202	678.774032378435	512.582477360549	344.537166310546	144.406984384675
203	203	677.267865900155	537.40355051334	340.634289189	123.238809995815
204	204	672.343342054608	510.310084066757	338.732804656265	116.006148486696
205	205	666.415697132201	520.986576525119	344.301217761062	145.392841384614
206	206	670.249498367923	514.819567938603	341.552651263272	165.294628076081
207	207	679.022964251782	509.52256986911	341.34486799198	132.891670073832
208	208	672.811150730543	540.762239320151	341.077708639066	141.2234992291
209	209	670.028295782403	541.091674408264	340.33347750202	132.487840673915
210	210	667.493449079925	487.047149393387	342.861540212891	129.326842943509
211	211	673.388646864108	516.237203469483	341.760916788965	132.749546100647
212	212	669.815938089539	519.319465836491	341.76775500897	144.467763822011
213	213	675.04922917454	538.442815280248	343.364932067969	134.311498114448
214	214	670.33775804201	550.821707590266	346.847188405598	132.304525761471
215	215	673.285722495343	518.647463637029	341.832169826371	128.387843747776
216	216	673.722225226755	493.252101325633	341.876620811442	127.840094249129
217	217	677.063726121466	511.66353753853	344.420901254788	138.339556574904
218	218	672.008525295886	514.380927396316	343.88232126785	140.495039943312
219	219	671.073584706615	542.774688951258	344.778036898964	118.706628357228
220	220	672.053350930376	504.645876983158	346.516750382198	123.029323772287
221	221	677.227107140178	513.635103475374	347.708805179003	119.596580504031
222	222	673.275881482809	549.057103226051	343.223657263469	149.662919574954
223	223	668.116891976757	495.555858297949	347.863589526482	142.818954762864
224	224	671.752789489318	500.571110163651	336.735613443607	153.929792344186
225	225	671.061218522909	536.763793623749	344.358288319049	147.876110572962
226	226	667.27341582558	527.928334724908	338.817435542501	146.318165441025
227	227	670.29693344604	520.756617741829	349.920531529329	124.884253056045
228	228	676.838218211004	526.498020276494	343.278667073385	137.297449423635
229	229	671.727941303982	522.032243244604	344.097432684708	150.154970175551
230	230	672.784740419572	522.208332178072	347.919482789121	170.471707605768
231	231	674.40376130113	512.701580272377	344.260188659563	128.861623293502
232	232	672.708517947848	517.805822070238	344.672919967684	119.964969887273
233	233	677.252666577393	531.390101352374	342.744707636742	98.3446265044764
234	234	677.12057305333	553.428496395252	343.261227307672	143.23643430612
235	235	670.571421873988	539.26218516613	344.465820249891	136.054911176414
236	236	660.839587341297	535.952850631523	341.641242640185	132.014619163825
237	237	669.931473666069	513.814366074512	342.013512460337	116.580805669062
238	238	670.696820581515	539.807000479499	343.477502830055	96.8178639631454
239	239	673.414502952782	524.804600850415	338.938028744024	146.280067882374
240	240	669.87624318804	511.353241474857	343.068043687404	154.973463978185
241	241	674.895207174262	517.783614930273	344.84148264657	149.88237600753
242	242	670.728370644609	526.823780581628	348.305450778381	149.544562523802
243	243	672.254958711244	527.973682948059	345.824023157681	147.608984613525
244	244	674.230805375235	550.594482691621	341.641699005766	116.392052206921
245	245	668.579716713158	497.032635411641	340.514641237262	142.134652945613
246	246	672.075206752806	527.053078741781	342.96002748028	117.050290031974
247	247	675.583663565394	513.777947511438	347.96429751713	113.736732620519
248	248	669.242814113675	528.180190136996	340.405318977752	119.50927818575
249	249	671.378980849246	503.66750019073	341.464015715201	156.634849906934
250	250	670.652569067499	541.05511613801	344.557411092437	122.450216655452
251	251	667.718505867379	507.101143502209	346.591853866467	102.452502835059
252	252	673.842657839539	514.380095402872	345.027683873273	128.557108958008
253	253	670.678849975026	562.983891017297	342.407555237463	115.207836414947
254	254	674.894454678193	548.611657983634	342.210196174492	169.905168896127
255	255	671.378581152349	522.549016063557	347.553964158238	138.926042390765
256	256	674.756712246598	539.286124898001	347.734233968215	130.621882218654
257	257	667.379987180496	509.786198578205	346.209307075176	171.574136934114
258	258	672.940606510362	517.440860091443	342.617074783882	100.172795510886
259	259	668.718974936419	497.107056305646	341.40904897318	103.976862230605
260	260	671.559984668152	514.529043550567	344.890363720386	131.301670538231
261	261	670.435116048841	505.20831739717	347.421332402884	97.2102964162549
262	262	678.685424144014	518.589879512519	345.289878102202	150.974059691097
263	263	675.160341057956	511.239224120606	347.489246630835	136.116832255633
264	264	677.819914585926	534.091025055467	337.678087161998	118.946349039251
265	265	670.761603487649	528.797280591069	339.738924931747	138.91197678008
266	266	670.769914306377	501.637757468888	346.005696627211	133.806681011046
267	267	674.618260615444	504.171017267794	344.058916204256	86.8080158765777
268	268	668.676662418646	515.852036327949	345.630236742688	124.442029209436
269	269	673.954003601217	550.177012832741	341.697408114973	150.754276436222
270	270	670.183404800601	517.471804245457	344.755781198763	123.263395657553
271	271	674.796439629134	508.43978211057	340.326991101542	142.643965393295
272	272	672.848054353118	505.062603677509	344.161138916226	121.391294149953
273	273	668.121352044609	543.346412679703	341.386606073597	134.426588824525
274	274	672.103976424897	518.508579804677	346.867521882435	152.695113223536
275	275	671.96634614767	568.312588087584	348.572661178563	176.191995119678
276	276	676.837371075487	520.786718237696	344.48011010328	132.288479978148
277	277	671.042472695531	536.96995039591	341.725818376812	119.842427422262
278	278	675.093984225491	534.231665028023	344.622789891207	140.858729091408
279	279	676.696567355706	511.144597709271	350.945525483019	155.496131616647
280	280	675.888382001909	501.721562936647	343.414966742427	105.649045349741
281	281	666.470093149625	524.190359039924	343.86879383927	147.263464527771
282	282	674.132545838307	539.369869118901	344.845355388765	143.398486018373
283	283	669.791307064583	526.061130102548	344.436909344656	127.125565155787
284	284	669.795080661133	506.736816548649	340.218579857687	119.341954031842
285	285	670.702819121516	535.335076294695	347.980571344088	125.60012724844
286	286	676.108690572628	527.214098302214	343.556258480854	127.556629113896
287	287	672.038291428552	517.958286316336	341.339538532456	82.1501039134114
288	288	668.713705937234	519.552137981263	347.433483690918	111.570886844619
289	289	673.232431463678	540.439046016222	344.089377377354	115.438011445275
290	290	663.931807564355	525.947188985601	351.516910961089	137.639926235823
291	291	675.742133251459	533.496587040684	344.088948732761	127.616701700483
292	292	668.66089437046	534.679893358082	344.304336095754	120.398863066297
293	293	676.319777834806	509.794206617135	337.968577664918	134.612301089521
294	294	673.370897606635	488.577112350083	343.092721597093	116.97648309642
295	295	678.127064249377	540.947231276834	350.360329373174	150.056540427415
296	296	670.880391737295	537.291134624665	344.34585903406	144.86919831944
297	297	671.623062334388	532.059490153895	339.122730576046	128.733094865189
298	298	674.322627663212	467.758294132678	342.453892181732	119.294151627027
299	299	674.157345141367	546.666212518343	342.713562188648	151.797481035392
300	300	675.329983969578	487.031712505679	341.832642765427	98.0232246942811
301	301	672.539122510903	518.440441584564	343.353667347612	141.961468538305
302	302	669.371153141451	526.245966206389	344.753904207363	100.928771842507
303	303	676.333596764929	494.192295474989	342.685804192692	135.098066021295
304	304	671.004139112642	499.577056858621	349.252058765806	133.550563672213
305	305	674.756435294801	510.292096403459	340.427047431967	106.341005751279
306	306	670.906822835605	517.587849073206	347.660012769984	147.99920174244
307	307	674.851135224454	561.789570864079	342.027112376412	159.620713809935
308	308	671.142835618884	524.728999455953	341.711775807508	128.275447267214
309	309	671.44786862229	549.774174142263	347.443691164667	129.484228198313
310	310	673.09651038274	523.424336348508	342.4289225699	133.827547555269
311	311	671.520040467544	506.287288682454	347.818748673693	167.446138430406
312	312	679.042127257532	541.346857210312	344.852561046524	144.787749184723
313	313	669.90999674304	542.733144760526	342.001933553705	131.566611177829
314	314	675.595090752084	517.714639798714	342.588610192088	155.549704396007
315	315	673.283717146782	531.859232244653	341.851981506888	136.647973758508
316	316	671.407350837239	506.000417358361	337.536367810284	128.267737344347
317	317	674.598986803773	503.309571778806	344.535789482902	133.330390789323
318	318	675.81770566513	533.237027308178	341.367951031965	143.743895186532
319	319	671.384893804624	528.086246298871	351.251670877983	103.485988157548
320	320	671.802352052779	528.651186297364	351.022374709964	124.044018977388
321	321	668.58811729204	512.98351114716	355.323538459138	127.221016005897
322	322	671.374554806282	511.666587148523	344.183543897485	135.536933368153
323	323	670.648496391647	547.102445439932	340.581599034558	123.738355643299
324	324	670.653127491519	538.127207143781	341.662328015737	155.045937746015
325	325	672.184971513054	481.319089812742	341.976169461623	136.471290354591
326	326	673.439822542678	533.294396789001	345.63993304291	131.094294365836
327	327	669.442320888225	511.808719930544	345.573044132396	126.534626092448
328	328	671.463254485164	496.660071907993	345.504557947332	118.528505198113
329	329	669.075011103627	549.898085424138	347.114266088362	144.04506186655
330	330	674.845030948622	511.768107022649	345.600200815949	123.853056045305
331	331	671.008500580083	497.358108482942	345.600807333732	133.937916647491
332	332	669.061738813959	542.454577702449	340.81338144786	143.869691179216
333	333	670.124571222722	558.418969649253	341.573843239855	106.423773368231
334	334	670.084582840558	509.105695964318	346.153969379641	131.698808077401
335	335	668.688255901657	551.217586539736	349.348148385979	131.834519124554
336	336	670.188181043097	530.335909803819	344.089758392628	99.1218610195737
337	337	677.647190141222	541.618435684576	342.103089593719	146.986302535837
338	338	666.89268874206	533.163605158104	340.670079949341	141.585648066723
339	339	671.134258492159	527.923152452138	346.627905904482	136.389136694023
340	340	673.99075453691	505.518264278173	344.302050432837	143.872537707536
341	341	676.037600774537	561.194295388042	343.058914048481	137.929978540952
342	342	666.070309686472	528.830290897418	348.98865965988	120.84456324837
343	343	667.412034141225	521.837316674892	341.111307443272	96.5080782987935
344	344	672.03871424092	544.060280128787	347.423722777649	119.112153963751
345	345	669.536142867058	523.094084520187	346.040603742448	135.905732405858
346	346	669.237885385491	555.26266314367	344.152687637265	133.13172402953
347	347	674.147095143428	509.632442302251	344.24236398423	128.108411752976
348	348	670.244834233748	515.016214705096	340.508775560906	126.207687155773
349	349	677.113591661675	531.856444887574	343.819940301735	156.954495080343
350	350	672.226479080914	509.307674901283	344.995662206778	124.550011064512
351	351	672.455320904613	527.818621174631	341.083834198847	138.264512613078
352	352	671.549848189914	486.823603801046	347.958346970487	126.037215403119
353	353	671.84426087617	550.058981994425	340.547762103266	135.347945265564
354	354	672.906260508411	528.505150721507	341.244669327829	116.890491312628
355	355	670.310714238522	532.964216072525	342.480241118835	145.002005902678
356	356	674.444040469243	516.510047876695	345.58630869008	95.8968339110848
357	357	670.260722945311	517.641053327411	341.505411437059	113.163302751294
358	358	672.540137135004	534.606653815865	348.821429579835	151.775012759689
359	359	675.474761704568	511.971436445176	345.59870517068	116.436326811637
360	360	674.139143038607	508.359056301777	341.54542490037	116.036479839709
361	361	671.440014372807	538.58043565212	347.938750505012	125.569331047705
362	362	674.17760484791	527.533752398802	342.50927670033	111.554437454689
363	363	668.614219897396	518.915130993469	339.22988193677	137.019703189689
364	364	666.620532876586	520.292506015061	340.645753434831	130.805793145257
365	365	673.006349118643	496.973596054704	342.974792055799	133.897271970537
366	366	672.987602558741	498.391885402538	342.015140397442	116.75108341059
367	367	675.014652535281	523.628724872351	342.952327411102	155.270987799317
368	368	671.849445658986	526.900549683264	339.732759355977	143.931553475986
369	369	670.066014194375	509.218328896601	346.631890214276	132.589372844133
370	370	665.424382839428	528.709611823036	344.313414846606	149.865553872405
371	371	672.52078314303	517.186885733056	349.127930318553	148.981034434366
372	372	672.228045512371	500.27984536316	338.822832041258	131.837326152532
373	373	674.996482971435	551.128297237093	344.267843521039	144.563249711986
374	374	679.216430707488	489.014316039651	342.79421044783	97.7910434399443
375	375	672.338263658958	498.571985129949	340.605632318226	122.410552520543
376	376	670.48809634565	530.141012175865	346.039958114939	126.807945334277
377	377	674.876014798989	523.722138654041	341.950412338599	95.5553792266156
378	378	674.019841283106	570.002908248784	346.190298451663	133.434023893301
379	379	673.295307376915	516.344543310744	342.438351309839	149.506122959963
380	380	673.909396758154	501.549173630895	344.529393028761	129.13174340844
381	381	670.748037097681	521.207270187217	346.642902245041	121.768176661758
382	382	671.779824910015	558.156866670277	342.849957300146	103.761976571364
383	383	674.684612001517	541.464502570899	348.183020144414	157.393412156157
384	384	668.857928559381	537.349238839494	345.718254335368	134.862445992437
385	385	674.82910223255	517.951574990609	345.102153555418	163.817204993353
386	386	668.545369193801	540.15622752893	346.523752746373	136.377048675222
387	387	672.374910170543	521.49102463767	343.551472958499	138.085131735725
388	388	671.790250850482	496.761251620621	346.498907941401	124.171085759805
389	389	671.186444468676	537.211157457099	348.44426040647	147.252906349771
390	390	669.561618140909	510.415064530231	339.04909241449	138.913742760427
391	391	672.313253210887	495.763867109939	347.039299180691	121.502176714769
392	392	663.933646477831	560.895587543424	343.37369362651	112.451251600571
393	393	666.089082063727	521.230482295647	338.846910270687	166.282163124756
394	394	671.822737996795	525.554973126919	345.466360822462	144.312545547772
395	395	669.809424017005	517.238519178223	346.402159566788	136.599055788379
396	396	666.572952543054	529.456161319365	346.159658139878	134.766413834076
397	397	668.970308580024	542.795709967503	336.140961448661	136.494910862924
398	398	670.964617981713	516.846498978036	346.769980289222	143.106599561861
399	399	670.771413734315	512.319899127566	343.959580612942	136.228952492678
400	400	671.945062970118	536.010830296377	347.422177263679	127.611448489508
401	401	669.572641087288	515.730465339786	345.369568671286	139.451573285199
402	402	671.059896911498	521.383144500322	351.802663400638	157.404504490826
403	403	670.978505565915	534.928665649555	347.53540309294	113.878587003326
404	404	666.106493509246	519.310623867744	343.940737249131	140.111347681245
405	405	672.216879032607	546.736123740949	345.69714622507	116.749245392583
406	406	671.182507206906	524.712718980498	341.743083633446	139.443584838784
407	407	673.207706102396	551.212875060875	349.121681932472	151.874508661838
408	408	674.610680484298	517.493932280952	344.11822297131	115.806858368363
409	409	668.259159146721	504.300155091483	347.922587096934	125.917508972228
410	410	671.688081059419	530.069148839585	347.027626818177	118.786475667428
411	411	671.925031777605	516.091956401859	342.298391114064	132.627804177862
412	412	670.63808279689	527.414143408951	340.103289768411	136.783518384319
413	413	674.546808135023	513.74401575092	343.838734521529	124.660097041847
414	414	673.315481610055	517.163342098543	344.224942241458	97.3406626366469
415	415	669.229824999342	535.298573974728	343.978051774115	175.267151803527
416	416	670.922211251285	526.574011391042	340.611108597424	121.31006164789
417	417	676.273291731807	506.022199801727	340.526595691623	103.542386395296
418	418	670.903209661848	542.309093496239	348.857229244756	88.8204132815066
419	419	674.919567196596	513.535601786022	339.153319002785	139.173131356878
420	420	674.613681132118	528.601545859193	346.518134528698	119.081261130138
421	421	673.217533512334	519.862069964786	337.102507337265	135.94175023984
422	422	675.302186939256	499.75160781341	344.802230706355	122.424173378481
423	423	672.246019361146	515.995023821281	342.281002671733	130.784230506723
424	424	672.606935773113	530.271418127337	346.295304671827	149.963894745755
425	425	672.495039334939	527.866396749721	349.323269579491	126.001587831539
426	426	670.92586702358	506.958246830129	345.632847046202	147.573476534089
427	427	668.555324312834	536.836039581288	341.62750838421	118.398951856084
428	428	674.906304792302	525.792414760995	344.156774355016	159.294918474675
429	429	665.076570518049	507.820753986558	345.485865552295	122.54746675397
430	430	667.805237063283	532.363822403769	342.972822875808	129.948920889941
431	431	674.000548628846	540.102547921747	344.735813564093	158.860071561953
432	432	673.262435294282	526.475499407736	344.781617246642	103.503371039913
433	433	673.567097898742	520.129820916609	346.37512159738	116.882935848476
434	434	671.295167962585	526.526131825082	343.086641299564	104.547802934761
435	435	674.195911491749	568.776406115243	341.115492837329	145.425782305934
436	436	665.493632921541	559.995599942325	340.74298218861	133.055815895829
437	437	669.7362139965	516.628208223982	341.963907315945	110.531169668595
438	438	670.360102258322	523.654530676412	345.395248078636	143.140445006683
439	439	674.673638563734	534.87083802957	346.216512010102	106.289725569716
440	440	671.294367100721	513.184607926408	341.047364370093	122.543068062845
441	441	669.631002596275	536.387682920692	341.791909881821	109.598863810256
442	442	672.608242892379	532.006322528673	343.462610022711	115.065332159847
443	443	673.480336595667	551.959596631599	339.891974651947	148.809494109474
444	444	675.98083873499	505.719626757775	343.91331113832	138.793520885871
445	445	674.803100599979	500.667483337596	341.29151423164	140.969524950255
446	446	668.876754795362	531.967562652216	345.217703980659	115.941033443622
447	447	667.475041731316	515.101247747024	349.855439723703	147.071179589759
448	448	672.712388479819	506.553323896932	348.738887803865	128.230053401746
449	449	665.958926208327	518.772504444113	346.974511470243	153.500529465972
450	450	669.831852919333	542.652372691531	346.738684269362	115.349178717386
451	451	674.154581604698	507.096073280235	347.281158416426	125.782416137451
452	452	674.614499479214	523.823146375216	337.744976527957	151.797566571776
453	453	676.29774026634	509.037530955149	347.798040098494	106.67367402853
454	454	672.172194291703	518.088444017235	340.482777349297	146.357220760993
455	455	672.766442695163	514.700780047435	344.847375085506	103.915938941458
456	456	669.224773146489	530.664132633341	344.957560488666	123.431293825634
457	457	672.151332217581	503.124926377401	342.623345497005	96.0418053773594
458	458	672.361652040719	526.733006992229	343.700594343877	154.026261213892
459	459	679.317178314574	531.095038488609	344.51049606358	127.88603737916
460	460	673.718437544178	528.300124267446	342.089346426981	111.029537964112
461	461	672.361477251189	539.697585113188	344.074320040081	120.115097115768
462	462	670.45531534655	514.502583747473	348.943651624386	161.22073032901
463	463	669.382501254239	522.606813299518	345.54548372318	128.416641672057
464	464	676.49085826536	523.951961993488	340.197773411334	151.133542611215
465	465	674.192704106686	512.129372135888	344.020946507828	123.612308059451
466	466	673.485236914974	542.025323828518	343.811294281983	140.485548215736
467	467	675.689481909029	481.68268937516	342.540124874426	118.256430578779
468	468	671.883393051159	554.736039315253	349.053700938807	143.845183138724
469	469	671.344498857332	533.260251836792	338.853698137658	154.803404039293
470	470	669.773919141847	502.325516279338	342.654733551932	110.235213044254
471	471	671.985376189699	535.819921367592	341.745681002245	142.807331962653
472	472	669.866733573563	516.786503584393	345.535177903007	148.528090184842
473	473	672.359503212992	535.424758784432	343.482758954246	133.530767443359
474	474	671.939300811936	523.730739788052	345.722442668255	139.897847356657
475	475	675.988843555763	524.999151177298	339.547835293116	111.2955469653
476	476	668.826793360261	534.159186531078	343.103063558471	142.904574065191
477	477	671.10243473059	512.498574195797	346.344475067552	147.933065421786
478	478	665.63052679781	510.795003992705	341.23902665207	121.506031313154
479	479	672.795751272936	532.7720246647	344.633602291385	103.297505910316
480	480	669.6119095606	507.263559130561	346.293701677933	169.971609781801
481	481	664.116017204657	524.916380705714	339.944802918639	142.011006638793
482	482	674.646037823323	530.036995278176	345.130792321716	126.337176917618
483	483	673.559281889868	541.300649576822	344.068385454771	136.761696819502
484	484	672.388283509717	498.548179075092	338.06056101133	100.843185168504
485	485	666.290264500924	530.030539234042	344.948029707812	123.876405850316
486	486	674.544065148755	523.185983674058	339.963885977423	113.632991902721
487	487	674.61355211878	528.023968227658	344.561537960861	133.098351040249
488	488	673.192998074146	538.8264858836	345.046636028547	141.999327658467
489	489	671.372342087235	516.801857031823	343.711553063357	112.242239447545
490	490	669.180374177178	522.119570817034	344.260520587365	132.996083599416
491	491	667.099982760851	546.390781131179	338.075706996572	137.611735280341
492	492	669.998199355471	533.259056495345	344.195510196873	130.59262753231
493	493	666.959320637209	544.733616374445	343.98570751336	148.283201830432
494	494	670.941207102613	525.538604098998	341.813105732325	128.937269654293
495	495	671.340581400607	506.536442713288	344.94434975841	151.285250186069
496	496	676.833006035897	507.21754586086	346.711643867607	129.703519983077
497	497	669.715592394822	538.090483380445	344.08155252585	119.292241367171
498	498	673.075898911616	530.962907807183	348.114183836688	121.165897023348
499	499	676.242986967365	559.597390879688	346.930725468404	114.055375197393
500	500	671.730115844594	495.640014912341	344.005264703117	90.9478717644863
501	501	671.740856775962	522.294152607613	341.807301473722	119.056798416944
502	502	671.33528971014	527.760860554909	345.887821937038	179.830548200067
503	503	662.198963146832	499.18294730305	343.863358878949	153.340854076144
504	504	667.089697116257	501.999390934078	334.951656016917	149.39941221813
505	505	669.495256141411	539.810334063334	350.998149923965	135.677074213394
506	506	674.145378522464	512.314582482242	342.793199504464	110.441171758771
507	507	669.28469977151	500.02830542595	342.913973998459	133.48836718545
508	508	672.587489939765	498.669309866018	346.738024483076	143.612957562596
509	509	678.765866901361	532.6482207393	346.559785399889	133.317285694123
510	510	675.364488732964	527.53031754844	343.68029438416	116.628408551767
511	511	666.682776587631	548.514713252098	344.356102566343	143.000024204043
512	512	669.876927342895	520.328717751708	342.413290311189	156.179815694223
513	513	670.205486612098	511.654968141421	345.037062876533	121.579683079908
514	514	669.9730116359	507.74073827237	343.883409793711	133.856056578448
515	515	671.582723666073	503.525399230521	347.855352871371	129.690656284178
516	516	676.147866148375	495.582038504404	339.55924165848	128.471915420702
517	517	672.121650407534	501.895895188259	343.274664472196	130.839772080369
518	518	670.43515775309	563.076087190501	344.308647075551	151.203300089855
519	519	675.701238043614	509.73021627761	345.821551507711	143.822438535432
520	520	667.933001366772	539.945206983473	345.591415060006	95.0988542311069
521	521	674.252437170329	475.969742549263	346.235257385711	98.1066852569401
522	522	674.490674307945	533.701092780666	347.050893852493	163.177516192307
523	523	669.938607337974	477.329829355964	343.158234999589	115.714166265469
524	524	672.77303045857	538.069863040208	346.524057565414	107.631141686222
525	525	669.713250508051	526.356668477833	342.208077782596	126.95405831746
526	526	676.69194849765	492.945393480103	345.500144345469	169.809772865395
527	527	673.192211592826	529.52087705142	334.843040331058	84.164519332402
528	528	677.637895812656	503.584443627747	344.394823774697	109.502609102384
529	529	668.724382779264	550.759136239272	341.059559615564	113.546373070703
530	530	669.260680725285	524.623986833845	343.574694627075	139.603045631184
531	531	669.772336978921	531.555092606203	342.787827086429	139.934359188952
532	532	676.908656530461	511.664666551936	345.023925037428	138.87274156346
533	533	674.200086622878	534.29903645036	346.80372339114	153.879110841024
534	534	668.447673502453	511.500393407086	340.177788864971	152.427477160983
535	535	671.520204204227	519.45113056965	346.647154663662	124.258472274739
536	536	674.51760803367	519.030106668625	349.406899039619	134.283623058604
537	537	677.158217632331	553.261956058065	338.403506326074	124.992412475346
538	538	674.779414226838	541.858984552284	344.346101401198	113.644030358912
539	539	675.026453639321	486.448942809922	345.803354566323	142.656138057975
540	540	668.557150788422	519.577402044771	341.994263955989	116.108109220415
541	541	675.134624276818	532.38003530926	340.190309629818	135.154505274696
542	542	666.998407645649	528.103425654336	340.022128922856	141.055631736238
543	543	668.055534888833	479.733753618559	347.452720658783	115.960776478057
544	544	673.412670173811	530.503904048049	342.301921276637	152.573775234432
545	545	670.995770733366	507.640494855001	342.921441662209	125.782571076203
546	546	668.887428106441	519.857306457167	342.50708458697	141.422818925709
547	547	674.446014162769	522.276343912407	344.859183474524	153.815843420506
548	548	672.856782794364	550.573573362808	343.488376052911	112.786275146166
549	549	671.533450202575	526.178736279686	342.077487336142	120.524584385778
550	550	672.04973652818	506.025833764071	343.148905192818	132.135314015722
551	551	675.650396154546	507.454955779095	347.513430101534	109.386372445419
552	552	667.698632588676	517.294298548587	343.464996714094	129.393660623181
553	553	672.014840117914	522.7443980834	342.972112868517	132.243401906296
554	554	670.269285129821	516.049938536977	344.567893858683	142.954206232109
555	555	671.346214227812	521.763206687688	341.021152466129	107.879283278207
556	556	668.797032175711	533.671437038217	346.250034700477	128.816556157782
557	557	670.321755617714	513.72662656258	344.82231111424	106.887551553473
558	558	666.711039515527	545.889045084474	348.039819400674	132.134101021109
559	559	671.018647894562	521.587955526297	334.754672721078	144.837421212762
560	560	674.329131976666	498.628204234888	346.831571757054	161.919525519692
561	561	675.722959388963	521.631678730949	344.913014780891	139.896853163199
562	562	674.418536820033	517.22848592103	342.613128152299	100.426437290274
563	563	675.282904108704	521.497804245701	341.326867202826	106.800501324017
564	564	675.262322644922	520.467731882111	349.568505975134	114.406000844498
565	565	670.417679147125	543.98440211258	343.675897805459	146.596825880349
566	566	673.3195944568	517.348321396826	344.195467821287	136.951015300436
567	567	674.562856444972	525.152795892673	342.446697089375	162.679259969068
568	568	672.370879693068	508.827808666444	343.029549753587	143.923690800127
569	569	670.652672110576	523.08816908123	343.942973402874	122.067733879342
570	570	670.977693597618	514.92601082642	343.012299864895	125.065235078907
571	571	667.94739958064	514.877410670337	344.252568055681	134.581357681172
572	572	664.88594047551	523.341464558044	338.902419806789	149.409604027404
573	573	672.90071807287	506.585524770164	341.693191563721	156.081315822651
574	574	671.920185357512	527.164108161523	342.07554729747	138.32917712103
575	575	674.218656744438	519.908408710515	342.991297289151	153.285369740703
576	576	674.22958893086	541.13026147814	344.583004339893	145.970477585631
577	577	667.55568242593	530.537608065122	348.018138454652	119.456106505547
578	578	671.722546346526	512.567298736834	343.488764038934	141.281451946333
579	579	671.187375549445	507.214796735854	345.832217948465	144.238418102517
580	580	676.182129187846	517.465069760169	343.019478504873	139.392237637927
581	581	672.530504144048	529.326858234804	348.000615128001	129.251147771688
582	582	671.589991823487	532.136720081666	341.544144104175	92.931788699105
583	583	672.028654658995	538.726405377455	340.412921425421	111.038108042142
584	584	669.544377670072	528.335293351906	343.193949788046	117.781659411172
585	585	671.399805933383	521.617003270318	339.037196681511	134.675005628824
586	586	676.560914324703	511.1477540611	349.630103945642	135.561494017058
587	587	677.926804624727	526.686365866743	345.496053822351	128.458243771607
588	588	675.06902731685	537.329837134509	342.564337665584	138.893511988638
589	589	677.859854093616	520.178474417481	344.254427350606	144.064673708055
590	590	671.741611067724	517.570080072131	349.813891418618	137.29955781488
591	591	675.372952412157	512.146610299644	342.925269949929	165.834474374136
592	592	674.382905551586	506.213110410159	341.17912314047	122.299071084819
593	593	672.970751484154	537.528586695563	343.116441924309	119.927421691043
594	594	669.546478195509	541.412108153943	342.657972754846	152.089740528943
595	595	672.994328364959	520.65724909901	342.344618777124	156.995197543017
596	596	670.690930762604	509.313538186117	343.51112872546	141.95288726281
597	597	674.024328941756	533.458417254277	341.550495720671	100.161199360832
598	598	672.301882727813	490.936027036557	345.057401707184	151.856932815622
599	599	676.748593564509	529.612435812793	339.134462220283	137.838190228288
600	600	675.792559147905	539.802873810036	342.827507639279	132.422229586241
601	601	673.606505160012	507.051930994255	338.941198688477	126.296337434925
602	602	675.790247630381	552.522058432626	346.299039678212	144.436155629914
603	603	670.960349182837	536.224371274784	346.194269061102	148.992789401921
604	604	675.424490160669	510.348209873918	346.998258624066	113.666796631893
605	605	673.142183328637	539.837778939194	345.87751044912	124.028017252068
606	606	676.423729748127	514.778598114437	345.178703681473	109.568175735091
607	607	668.039423595416	517.831834434612	352.534688519512	121.640652553053
608	608	673.670781455016	509.824553381813	342.644104070719	134.583878864354
609	609	669.869861570607	494.576856849045	343.765557732176	112.716944374557
610	610	674.904246599609	527.387324564806	338.576486437636	145.268303525212
611	611	672.702979842975	523.155120638068	348.198331329938	138.719539443493
612	612	673.359683980634	515.74110239693	347.883088284239	140.861548206476
613	613	678.55345856629	551.489748329711	346.965362648246	121.215619160989
614	614	667.588483640059	538.472331763262	347.708879964486	110.754976383473
615	615	667.560088255562	508.295993390173	344.641496135928	130.013016210467
616	616	669.334478527574	559.909266867486	344.639623167479	163.674919963267
617	617	669.707810467964	545.227961242147	342.236459650024	129.074781779343
618	618	672.645202737007	526.588205542682	344.075025688757	158.183041592151
619	619	668.757495806919	507.58713551733	343.740447838041	107.518492467508
620	620	670.173875578279	536.137990505196	346.567679062357	142.674799188874
621	621	671.568751142487	481.698385702263	344.036189053319	102.630385854247
622	622	671.261373961301	555.367958254331	339.137863027411	146.555347407628
623	623	675.101367244028	512.710831479792	343.733637526132	119.533000174263
624	624	672.344941695891	513.575269850781	343.707000257725	127.157005935421
625	625	672.056193468287	561.3154538344	342.250122165946	132.371868136452
626	626	668.303389242805	525.201642790983	342.788649232532	134.780206890228
627	627	670.994629656703	513.748763530296	344.289945208006	128.227974662192
628	628	673.398693788358	545.453840253693	340.586715806326	138.501210975147
629	629	674.789028676572	545.004209863376	342.193929684674	126.10982748254
630	630	672.076704417724	530.879579658848	346.220536529499	111.122366250623
631	631	674.632615023205	517.205488518076	340.012694771803	130.242836781887
632	632	672.792808348844	502.323284643295	346.109679125181	120.270540544388
633	633	676.543425999635	536.249754023833	341.382925473002	105.460445797296
634	634	671.292245597082	516.668157789209	341.999700768191	123.001381601404
635	635	672.335066755413	512.027454403902	346.974276641794	147.987294014599
636	636	671.314264341407	516.990119672965	339.610935626288	144.492617392526
637	637	674.009852880296	529.6933508187	340.894267460355	131.613163072495
638	638	671.905197292931	516.918702661949	347.968328499739	149.215514903607
639	639	669.168215175532	521.478510867698	343.779174711225	109.192197383684
640	640	670.055797107117	498.03086864747	342.131761174152	128.782931200362
641	641	672.929581469677	520.677639111522	344.339850554599	142.910303103313
642	642	673.768721456494	500.20019010999	346.0174765265	108.45656519408
643	643	675.567830960269	528.283468063427	335.730603529927	115.648142600016
644	644	674.447261254728	512.102234507217	351.69495118735	118.919810348186
645	645	669.580988559974	509.714860093252	345.25630871482	124.586650978364
646	646	671.274771913875	515.40275972463	343.176427360598	154.107318666159
647	647	670.814865827935	506.240263725672	343.751683475521	123.34175729732
648	648	669.183380346989	493.674428598021	344.798899434394	137.442421880351
649	649	675.111639103213	540.972241139521	340.140124838064	106.82259983742
650	650	667.380091163956	542.562871590101	346.737406477706	151.446299035932
651	651	674.172807118358	499.387380806195	342.159886249478	127.92805563133
652	652	670.095666250592	537.737023424877	348.098283414632	136.350678849844
653	653	673.000345943558	531.24790058372	343.13312699092	135.559794163329
654	654	674.662331506302	532.072577192467	349.224072694506	141.09871574074
655	655	670.416178419058	543.432052954534	341.106883620015	109.45081963008
656	656	674.063377096039	532.779430290206	351.742157995145	146.087415058138
657	657	670.569998716674	533.084441399981	341.885904946476	138.745675054473
658	658	671.736221101668	551.822448624594	340.321973344936	127.994562819041
659	659	673.666963894124	533.829513057237	345.899789602871	156.417803830827
660	660	675.617080287201	531.4314851094	347.907676056464	120.773331822495
661	661	671.039874972567	518.422607860352	344.248707252669	141.001867561977
662	662	672.135557804697	531.007444306679	343.864276389145	111.786764568618
663	663	673.16428226469	513.212078735725	344.255571875574	122.03389632922
664	664	676.507190037692	525.196134466058	345.23367538893	114.57327559697
665	665	672.68402705667	545.970116227119	343.25703972328	140.283224175389
666	666	672.713230321889	555.332507010533	339.469951782162	120.768840194282
667	667	673.029087375852	519.068184020383	340.600616267605	153.379221627099
668	668	669.070797088458	503.012539073891	340.358500520563	149.358519394378
669	669	671.310330201014	510.135544482245	343.744474627807	148.202962811555
670	670	674.835903699839	514.713660111914	342.495992343902	156.536460610491
671	671	675.952434733815	553.86926704228	341.026327303792	96.2814235155237
672	672	677.632178644719	516.297616995954	343.199416144499	78.7053521095384
673	673	671.55535813658	514.793457263792	346.589453529315	133.059739670275
674	674	671.166736302165	518.091680782652	346.227641835359	130.300406931596
675	675	672.803535619743	532.998243671619	344.43890375036	114.217965922203
676	676	674.109927283492	541.586547823395	345.059051790408	149.178245694315
677	677	666.025448422134	546.703995325062	344.327146201287	117.650418845642
678	678	668.812473996814	522.900316555077	346.942593752245	143.977615988863
679	679	674.666696178052	519.223500875396	348.599901380342	132.026416651988
680	680	672.338579285164	502.348505910587	346.91605059142	134.13573989292
681	681	671.739093088527	539.877504781875	343.42289694073	105.68878195115
682	682	672.515845286687	544.636555218419	340.63225427508	129.429120524682
683	683	675.287520715359	492.710760231868	347.340322750057	166.874478475156
684	684	668.82424963667	523.689139733632	346.029332348382	140.687593278976
685	685	674.136947481179	542.897024992838	342.102027435427	105.990355477743
686	686	674.599970867278	516.288169719238	343.007662316352	132.587709154854
687	687	672.365805788064	541.338802281266	348.734531531765	153.36391349521
688	688	668.199796787643	544.740738900396	344.661604763521	148.439412861981
689	689	673.468245956582	502.248039792236	340.285273197549	109.630386362366
690	690	675.436799801463	528.386578023282	337.801271032276	112.182685506145
691	691	670.146763753232	510.932304412629	337.316074738283	117.699072452116
692	692	668.775339156276	510.437791923102	339.967488950755	138.111424257208
693	693	676.667167950237	524.180505040416	344.486586485596	140.077076122394
694	694	677.007925603528	518.573725341952	346.80430732075	138.664092497289
695	695	672.702498502221	534.089879652456	346.238876883119	92.6268910297706
696	696	675.656206369225	507.567143754085	349.332624514066	135.06192327524
697	697	674.527860332071	531.547896177434	344.207998707382	148.437168323082
698	698	668.768673202126	518.182336753972	340.42997304944	107.340468809096
699	699	671.458244922296	560.795331397214	348.836009595996	133.907073764874
700	700	678.190245388816	508.26473931235	345.488941021107	106.511659424908
701	701	674.07020080159	506.20097426487	346.720541936973	137.147799476321
702	702	678.479942664033	532.946445561827	343.275933547493	86.5415397776967
703	703	668.0383988882	523.747323802477	344.570821503164	149.202344896704
704	704	676.10495471022	554.125920018092	340.100985147115	126.540201610288
705	705	668.473759986789	523.572553694392	341.489425337254	105.492552599004
706	706	671.610292022663	535.696780550466	347.007939882648	118.133349191746
707	707	672.588082646427	489.625366022324	341.308665101832	148.142964361566
708	708	669.802923896319	528.60591515509	344.738419869055	109.663571758744
709	709	678.077604023163	514.911883529764	346.876105067584	156.26350536138
710	710	675.272461379613	522.213683030974	347.455676263059	135.142750050589
711	711	677.254754427959	553.532583455288	340.747884124605	122.27776060978
712	712	672.827016477055	547.312190459444	349.518317644447	150.170869555438
713	713	670.357093199334	559.057374388747	346.949731757841	138.117211251738
714	714	672.964800624732	546.406186822893	345.137052116642	134.317304761796
715	715	668.572842216542	514.329228544678	343.995745553339	130.965770756136
716	716	671.93352868819	517.369486558802	342.511863436953	120.029162150715
717	717	671.906270271958	539.587892741835	349.061923807172	136.307442659778
718	718	673.941266287676	535.944382845381	345.766962607655	119.372002316979
719	719	674.063480815173	542.575202751666	337.117734199785	134.969321672987
720	720	669.591779126902	521.960839923014	338.960481618041	152.019762756667
721	721	672.495771665318	515.585221532533	342.705801896834	145.891564873934
722	722	668.691957781558	516.305054890192	344.632884858788	135.045953373335
723	723	672.580274553152	526.285811880824	353.09361675269	156.246093283964
724	724	669.011533068645	505.074665714663	345.490176733501	123.753120396553
725	725	673.442155671085	508.444174766497	344.710714037609	139.719848151175
726	726	668.705899305366	514.648655021814	342.832853369166	134.716337941709
727	727	670.840594530556	493.921936804141	346.994895486196	112.688936222422
728	728	669.72535302904	519.431028644669	345.737129151868	114.42575001953
729	729	662.341469186502	496.159078346087	345.280824838724	127.07388949477
730	730	670.415731173764	537.183884491419	339.134171841065	130.776260544883
731	731	673.31091534683	523.013296406549	344.230490447672	128.944103935143
732	732	665.215610956992	540.238769761808	345.797578300212	154.913463420368
733	733	675.207030630464	532.066288396298	340.687556686619	135.581311607917
734	734	670.717437325275	526.694634811252	344.394594008932	128.282315198006
735	735	674.063021876284	504.289833405477	339.102418606825	132.059140655107
736	736	668.447398946777	521.194923869717	341.527389890434	155.425532459876
737	737	668.760391054386	532.831274681165	341.150424061079	123.133529738453
738	738	669.762377035858	541.568421572743	345.30459957963	154.162896986364
739	739	670.6593159818	515.604025593789	341.955980470338	101.522868929291
740	740	666.915056255517	550.291890589652	342.244338755155	130.761135006943
741	741	675.162634106837	493.403824939924	346.173693121366	131.630921580287
742	742	664.500687268679	499.527926636799	341.684707490587	136.334557287182
743	743	669.008552036554	534.690122159789	349.062579113392	143.720993965357
744	744	675.689475247629	541.708468073791	348.823094523719	157.999234107831
745	745	670.772535610559	526.108775842126	346.461524315171	115.61455629559
746	746	671.38483531074	550.045542067413	348.65646630692	153.394576883005
747	747	672.927493381062	534.209850739887	341.628435224182	124.746467938839
748	748	670.237232649637	510.798226582791	345.805288374437	101.732923242611
749	749	672.005321342555	490.641961909376	345.406456930482	146.011161641427
750	750	672.081928809875	496.984614126104	347.05608380933	138.671884271814
751	751	666.491116502066	550.730264423915	345.721985334546	151.462769570431
752	752	670.139206978034	513.71735637249	343.184152399121	150.280703958981
753	753	675.579122036866	551.619436332564	344.605504044589	173.79733481852
754	754	669.502219955805	508.993954474177	348.070942021681	133.824380337635
755	755	671.034524084289	554.472770856682	348.564434146443	138.187572789399
756	756	673.619975750402	523.456930216794	349.108354892245	128.167672203067
757	757	673.961958547329	532.600450051023	347.167620483084	138.066844999575
758	758	670.946427455301	542.498314603323	345.143924024532	115.419004437936
759	759	672.814845756828	499.97204056778	346.776909992912	133.234950049271
760	760	676.461459147248	530.426828592063	338.489307548138	119.446318809511
761	761	667.801510512804	541.177750013788	340.143345636908	122.157819021882
762	762	670.127163422153	521.044711629851	342.99887915592	114.868374439265
763	763	670.46840391955	541.811406398359	343.992795809163	126.748681733616
764	764	675.878717294818	524.691987884753	342.006579564137	143.074168522822
765	765	673.01113516203	498.320330008002	338.398435489323	143.062270913171
766	766	674.696077684872	528.88317739848	338.612874479118	147.858413259601
767	767	675.657211167108	496.972336360665	346.505948935164	110.42447554
768	768	668.514046339359	531.449181555064	341.967739278406	136.931744477973
769	769	672.330419267424	507.900746382612	339.898320196943	135.791905645208
770	770	676.706174690557	536.032563289803	346.035198836149	126.461883416902
771	771	668.33762588041	532.754022301065	340.092709438785	140.624969990072
772	772	666.952098305657	505.912138127928	345.695846843338	126.817256793901
773	773	675.755611570062	533.59527593061	345.213106006952	126.433436320785
774	774	670.110423260174	520.686477744105	345.904882393976	110.943051461805
775	775	672.537419123222	530.246493837778	344.027166146215	126.17291860449
776	776	671.270788965664	498.652998338872	343.186828663263	140.716315240359
777	777	671.844878640206	543.102268840707	341.570640424041	129.290649132291
778	778	669.764096496273	513.040971790271	343.560689927271	108.387884481127
779	779	678.249127185503	520.7696976686	344.304065594297	136.394649501493
780	780	672.53121886908	509.688639767089	347.532868803244	119.512808459503
781	781	676.537733940855	532.83765118561	346.411469810691	124.040672984531
782	782	668.425576264928	534.953790109065	341.436900395318	141.96993736002
783	783	671.777647398528	508.830835511534	342.262022828641	170.67459428479
784	784	668.274963257448	543.074411354963	346.07185654765	89.6276630212886
785	785	673.888657137636	547.948800840223	341.97836239792	145.081502576407
786	786	674.226773987096	499.578040052577	343.063418503594	114.12015113481
787	787	670.406174387033	526.86878312074	343.440345903921	96.6780788440767
788	788	668.189102821516	536.376660334763	344.661780220874	120.130845307489
789	789	673.448415847566	528.451134417047	348.009975163231	142.405478621439
790	790	676.265954781186	518.11950496613	335.841351282432	162.548541426834
791	791	668.858861141347	524.543121355969	340.935716111048	163.290248251271
792	792	669.975748386251	535.300692095689	342.088757160162	132.655030768187
793	793	666.966218004252	519.985432373616	343.975219275235	148.955617084468
794	794	668.203493369529	564.145565781585	338.765516491608	114.176410154185
795	795	673.945156087349	541.328489096466	342.873590093856	137.576752929534
796	796	670.381458721698	522.801606798946	347.613640694227	121.745365505497
797	797	670.889709007102	548.815870962182	340.087345691313	116.516173639016
798	798	670.868909963241	527.832590674153	345.739107356193	133.654945067594
799	799	679.911906259773	506.224218791523	345.085502291804	117.974910950359
800	800	668.302779029242	544.635185599529	345.148395793792	128.546101283506
801	801	670.203189220165	554.004930438482	346.253432115906	110.798573103475
802	802	668.215138359149	521.389920032453	340.380285032642	130.213300952471
803	803	666.158555324486	534.958057068655	344.47609732391	111.008010434053
804	804	673.799258831615	505.591127352773	346.737229613746	129.900589904945
805	805	675.668403121939	527.331874897308	345.967906460642	121.345542097129
806	806	674.411632870411	519.107324046415	343.282880170354	118.536533898857
807	807	673.522584799495	520.057771737874	340.386299566719	125.37820195657
808	808	665.138719266138	508.355938212441	343.380101070724	137.806197829718
809	809	674.028333618784	515.237933979755	346.77109551621	100.981200919711
810	810	672.727691764792	492.751008492108	340.443605789096	130.315462823279
811	811	675.519218405107	561.585409063947	341.059230266301	136.270567364281
812	812	672.348785632517	535.510108391442	344.291669019968	111.808673247841
813	813	671.03960918385	478.813053586628	342.5155923824	160.681932743535
814	814	672.186833713849	559.103246359788	340.351595636443	115.000529533046
815	815	670.697354449976	517.918242044739	348.083186649606	125.684404855399
816	816	674.095282830447	528.887387258735	345.598381124897	158.130990102219
817	817	672.211817000665	512.609902889422	345.788606327569	116.313059592371
818	818	670.188467462503	522.572401120973	342.796463391342	96.3057779399423
819	819	675.235871683841	524.42370667237	340.589388909832	115.291378877677
820	820	667.673748927152	511.550106617402	344.550575052733	122.33669234715
821	821	672.462511537307	519.935984898764	344.429471763404	152.075322339261
822	822	672.118672122879	523.830445905284	344.886902118152	141.489148132108
823	823	675.212632982828	512.249430535958	341.383534527309	121.952016171487
824	824	675.172440899737	516.918923211922	344.504974502206	140.337198049233
825	825	671.380959427169	502.40799722005	342.050075630667	160.519940889949
826	826	672.820164262959	514.528116626436	340.592525278608	137.652771815377
827	827	671.948639597387	517.968676181819	343.670237143677	136.232028959514
828	828	675.046662400916	531.193360282496	342.681746071675	141.781944773312
829	829	670.038672284451	495.655788128794	346.611436072713	135.350958048418
830	830	671.555895335348	495.497586313303	345.181168406401	107.337555454486
831	831	670.476678846858	528.616750290683	346.316800685729	159.392406678294
832	832	675.859473142034	503.960429701172	342.503701534388	141.586744331816
833	833	673.92971860568	533.470963151345	346.839338357525	120.0586815557
834	834	672.335655111025	520.520057027263	349.341540649946	116.94359917242
835	835	667.690697790745	543.804353840143	345.402805947818	168.368143657547
836	836	667.543496064409	543.10093482005	344.315965413861	133.428939674319
837	837	670.318636575313	533.902792848515	344.464852801424	141.799707364288
838	838	671.098473369771	517.92999593559	343.380617154727	110.418463303975
839	839	674.689733192286	540.043766347425	348.377230439025	126.679416724619
840	840	668.737103457741	503.167586064911	342.749898695006	134.608472556419
841	841	664.669194160666	504.444495899001	346.890652378325	125.804468106246
842	842	669.236097548745	541.211676235195	341.39516770604	131.576516955633
843	843	672.124188895424	512.959463203316	341.878766112691	128.90478101137
844	844	670.443945741245	529.640479090837	345.423506342254	119.508142548954
845	845	674.011445136547	520.970996993136	343.8325431848	140.56439957183
846	846	677.361528019767	536.946625128898	344.09543586388	102.905860149571
847	847	676.903260102058	532.714674053434	341.524848170625	126.087674191146
848	848	671.460017079288	518.279924164766	343.509651118864	176.235592128128
849	849	669.354547929576	514.216682416839	348.497706806367	101.126372107317
850	850	675.794962033607	534.773507800954	344.613826973696	162.893344776989
851	851	672.989024264422	514.914730335084	344.643287659661	153.510074582194
852	852	673.268051105711	536.357970241301	342.050410441747	150.771222304722
853	853	672.512522643723	509.314174385619	346.806136382964	133.304306997874
854	854	673.458180494173	486.302436306262	343.179077945424	121.415740070843
855	855	672.751990082606	532.376199051654	342.706702713241	127.67767634271
856	856	672.265507496353	530.680102058587	340.95249616458	102.306823945204
857	857	673.749371813451	513.12061141517	347.548754017812	141.222935316037
858	858	674.97585720119	509.408941666456	341.488071462453	122.018439382841
859	859	669.369392261433	516.789973638473	341.845295231926	142.567885223588
860	860	668.126271796869	533.087795782088	346.752078418964	114.742228760468
861	861	672.145760479377	514.632222916736	346.289597523708	132.887708977146
862	862	667.08463330741	535.672518431932	349.01210949607	125.058265332965
863	863	666.836622953007	546.591704036523	347.435129805876	127.987526291231
864	864	673.760569945366	554.258974592417	346.116547528854	131.838322455274
865	865	675.955792329092	548.147923329125	340.255581523752	160.931075892034
866	866	672.707044925287	511.486988484144	345.276668815271	129.793888004363
867	867	678.894562840253	526.979242284425	341.458885325464	122.160784969784
868	868	672.185012333088	517.549605469396	336.414763937142	144.704796750259
869	869	671.975458204343	525.353469345184	342.10937811446	135.573033158141
870	870	668.542677774057	538.746566862745	341.174748618073	131.958404073793
871	871	670.466251073972	462.273063302184	340.744945354753	152.305406848499
872	872	672.394140839239	520.252338279741	345.877005953474	140.923155671269
873	873	673.038287975328	546.031158790401	341.53037496076	166.233420837112
874	874	675.527486748336	531.65456873828	343.459310016982	123.960639625174
875	875	669.544605389627	533.786093813423	343.941072981319	133.30268312825
876	876	676.823167235179	530.433012323088	342.902677094976	116.440697859209
877	877	676.058741874123	532.427919255922	347.395559488492	97.9172837541761
878	878	673.08834138306	537.255307727228	343.910668944976	122.284713567366
879	879	671.886017793181	498.790749072226	339.754700983418	145.906194701616
880	880	677.833605265398	528.282870949356	339.537873271559	136.137751352589
881	881	668.0545164719	522.470213770481	345.317383852432	135.38486680388
882	882	671.624385508397	524.811538826709	340.165824773716	117.959677957291
883	883	669.49406999205	526.097456314128	341.929651052701	137.376851602223
884	884	667.238185596213	536.049640444672	345.448357393333	128.128806408523
885	885	668.403892787914	503.487448403309	343.229073829434	117.614640170125
886	886	674.293828648689	519.394346767782	341.289322935427	119.349496550886
887	887	668.821323434077	537.090210308722	349.404567991131	197.847770868788
888	888	676.47526168735	533.065801171365	350.246553874452	132.727589038958
889	889	675.347441902065	526.131273263185	348.199122260124	137.983605250524
890	890	674.382167495412	533.110904275067	340.230505066501	121.694548564121
891	891	673.127262542107	521.115732837456	346.200560585993	141.465887394826
892	892	673.175626188226	539.73957187354	347.047025764831	156.650215419853
893	893	671.78465488249	500.997787591563	346.68340045034	112.232304171115
894	894	672.76646277743	535.144493952285	346.150759121362	108.305632531293
895	895	672.267569491575	515.642857975474	345.6201545871	114.724172430332
896	896	673.262161890839	520.080385159075	341.354751559703	146.426564793319
897	897	677.91002410288	552.874775592613	348.024191099673	141.518107693773
898	898	671.351024595815	470.511521993391	344.79102253852	117.24990612844
899	899	669.895850447806	510.486865485285	343.812674757084	135.066867199018
900	900	667.729435970738	529.641770298425	346.493208042328	134.551740610377
901	901	669.695508572164	521.134721810814	345.600388501638	95.8190526447237
902	902	669.843726961513	531.0029414587	342.65356921299	134.545058090532
903	903	671.337382059848	545.05668860856	341.419509908838	112.15137331788
904	904	669.6776536958	569.715326016811	343.269021495837	147.883547014712
905	905	670.540121579774	542.332375933028	344.516359883937	137.419430415419
906	906	668.695280455292	521.105865074924	342.702739490502	119.361057656159
907	907	672.245499555782	515.404743606456	340.171633091677	165.334066000354
908	908	671.266924979005	495.900913369849	343.06532357315	132.023972491109
909	909	672.68320975726	486.003109104102	344.693663731246	178.770840473458
910	910	674.144419825303	512.878505610442	345.476081932301	150.902812393835
911	911	674.934235784199	542.88145010756	337.509129205898	113.931760747219
912	912	674.498757170498	499.670033128064	344.876699396768	158.245651296026
913	913	674.701211860626	498.495123195778	344.791953696838	157.16276820698
914	914	676.795482872983	517.564857439952	340.288019885446	145.757607930282
915	915	674.739787682526	519.51408113181	344.541767058441	128.371882462884
916	916	672.508858115353	529.61032074605	345.600734997668	117.444796477704
917	917	663.659211615838	500.245657983721	351.643416447761	115.183158387052
918	918	675.414016919512	538.356266769288	341.571964820255	138.4963402292
919	919	672.082334121074	537.8523069502	340.689600548854	130.903546095279
920	920	676.444758261548	543.739899026355	342.830310420872	106.582717589507
921	921	667.441652293769	527.420604196004	341.217074867849	112.051924882319
922	922	681.042986015242	574.872922672062	341.964329505112	137.489479663777
923	923	669.670774806023	517.490269957077	345.163569306435	127.249025332585
924	924	675.516022732631	539.989159185095	342.767073604487	139.536679482417
925	925	670.147847065887	521.176599402253	346.098483101299	144.518500092651
926	926	673.077613918392	530.25329247149	349.900297307467	104.751596302933
927	927	672.813864972227	514.585196324438	346.564977117228	147.198695947383
928	928	678.124410341822	532.063134747582	341.347165234273	116.888638423559
929	929	669.907974389533	514.211833272797	348.631910095793	124.150127011885
930	930	670.389504849143	521.130882426896	344.79218626549	105.569343069215
931	931	672.226942005305	503.229077258607	347.427986344693	126.729608731734
932	932	672.913740534317	559.196394825508	344.94304830904	115.508319066601
933	933	675.189194321301	546.283589588111	344.839953112589	144.646923354761
934	934	672.574486230083	496.9217580255	340.765306057868	115.274073467611
935	935	673.725043530688	561.904159054564	342.948704034785	134.131928975999
936	936	664.828110766926	535.694905964016	344.308037197385	146.885252228267
937	937	672.132478148742	476.179941799389	345.595401070018	145.822893653079
938	938	669.798854769899	526.24934253435	343.024963176849	102.58657927375
939	939	667.514465833851	504.034035511753	344.193614746505	146.239562969127
940	940	673.42074350165	517.947949412969	340.616594772641	104.258416996096
941	941	671.957764749681	515.346122575767	338.611408222249	147.897126011819
942	942	672.134863462609	507.187082396352	346.89751669501	131.603474916929
943	943	670.760534568755	545.497980837083	342.975427559619	142.812995333055
944	944	670.520803216574	538.477017306014	342.443989223727	108.813899240345
945	945	672.055203380436	548.950928670028	342.377811153435	137.993894872773
946	946	669.751329542119	539.252711388732	341.710263469731	128.945060135022
947	947	680.048114255367	490.422284707499	343.728679191642	103.83376882669
948	948	667.718908061321	506.007967267572	340.289020032683	134.451518377564
949	949	671.263254880744	516.675247846549	341.593825794497	112.50555148552
950	950	675.535073841772	543.453112476155	345.389596569704	150.351852394061
951	951	674.037039488436	525.385221575934	343.680506750487	128.370315244893
952	952	668.717303681002	513.793091996629	341.03695795096	86.537117387757
953	953	668.024893664551	521.374368400791	347.232783407251	114.134789797535
954	954	668.237235856193	500.752934093561	345.884451318671	132.749772497693
955	955	674.522358193952	512.687125028653	348.834067238796	137.114137674081
956	956	673.443681688061	526.587003536682	342.805748043464	139.815819835397
957	957	669.319512979312	517.07643506562	341.828703783175	141.706296047621
958	958	672.112879792251	506.201343248188	341.867649514449	129.333525879402
959	959	665.543217413506	525.358846273801	345.08494712469	136.276301481197
960	960	675.878836132781	500.618532892528	344.138313375448	127.986455057764
961	961	670.407602434034	501.231503159707	347.489943028481	126.971210035085
962	962	673.203403088929	535.417622368204	344.123323455632	115.237489804314
963	963	670.390299140194	570.962217050266	336.482825551535	135.437889214246
964	964	666.602262483166	544.868909168876	344.452707219558	117.76101115449
965	965	670.864141478046	535.856803205612	346.922538214322	126.844760027216
966	966	668.80453624033	537.121105459811	339.662340945079	124.008337307161
967	967	672.672669714981	523.169192580533	344.123109084747	124.192422781776
968	968	676.375329726826	524.389534822392	345.554016142191	126.263715885233
969	969	671.651748064628	518.190638045847	338.89268470005	118.818616664731
970	970	674.234677599436	548.094581495231	340.953718573903	163.613954276361
971	971	668.441429235487	530.299984636754	339.275823734824	144.778048367397
972	972	675.205063722954	522.911627636541	342.588785673588	124.471095862604
973	973	667.124206516718	497.898173865684	342.22211819282	130.738910319674
974	974	668.370001662649	517.193110498668	340.139799034596	113.304417893217
975	975	672.875903378957	535.04750636286	343.296281384263	134.691961322921
976	976	674.391380309842	536.953437852583	339.588883002179	141.163441902872
977	977	672.897164775858	533.379330535712	344.42304519378	148.1797136981
978	978	672.652002762669	524.656820255408	343.194511432151	132.819745968197
979	979	675.752662534436	524.77308387647	343.102951603362	121.699228362133
980	980	671.253081989011	497.662863162117	345.858243014672	129.984268756391
981	981	676.413118531732	509.798699062375	343.194109451525	114.458493466377
982	982	669.954921505697	540.045616232607	343.513790225351	132.699303852401
983	983	669.623944208218	538.155278566471	342.858232868976	145.211159739009
984	984	670.68473814816	524.457900024266	349.631941978696	115.426770550669
985	985	671.306464272572	526.480122858593	345.672910915011	119.690614838465
986	986	674.712466782873	525.49630892149	352.29011995972	155.087021696104
987	987	673.066292097388	532.475823843758	341.374938920468	125.818947566602
988	988	673.080994495559	539.32213049568	348.080762977663	140.202027640829
989	989	669.042693564493	510.593839865763	341.917248261401	144.321088259064
990	990	669.769078570063	538.89111615635	340.083498937004	138.304240415152
991	991	668.712567035745	499.588314084003	341.784312161982	133.051493108245
992	992	672.95981319797	496.595982857146	343.527260882465	142.88773671898
993	993	667.882674724294	526.005438581662	345.16637792556	134.767347410976
994	994	672.215705508129	510.639558905632	347.088029236008	115.021901136425
995	995	677.751229812354	531.73098509816	340.699036047858	114.70571220539
996	996	668.992692327893	529.991002160686	340.738026756129	127.123116431534
997	997	677.447125891936	526.969669415745	339.772628385199	136.1721816861
998	998	676.865842904326	532.051657774509	345.779246558473	162.997621402752
999	999	667.562938157238	536.847979597254	352.594794605856	129.070081661837
1000	1000	663.785325259586	491.937222776312	340.501532589397	126.605344053233
1001	1001	673.004519549264	529.334363758679	342.75129872516	150.30932608452
1002	1002	678.418747661243	537.420659672887	344.22441137551	141.664426190494
1003	1003	675.180955030375	520.340537203157	344.755511630639	117.3023493076
1004	1004	669.723891978277	521.541112363954	341.857699591155	119.711132877093
1005	1005	665.124066855737	548.564779988139	342.554123414648	106.829152055335
1006	1006	672.414742586792	529.94571259433	338.475245761323	132.100844545989
1007	1007	665.941907844922	529.301651799185	348.308930921815	126.766515497385
1008	1008	675.293841301548	518.775347223607	340.004846963688	115.693900549528
1009	1009	674.902270847991	531.597846292268	347.895626382925	117.850846041471
1010	1010	676.864330712711	527.029510831554	347.426292730241	131.747556432916
1011	1011	673.20388347359	497.304929974986	343.707278394794	176.042676065853
1012	1012	673.968042695981	513.621571274285	344.239894551436	112.87485200247
1013	1013	677.263723303601	518.384348153028	341.518984846478	123.213123013483
1014	1014	672.942683568162	518.196494264271	342.676012935151	159.723670222153
1015	1015	671.830843401051	507.820325721591	345.433308387882	125.084288168554
1016	1016	674.510745668837	505.282532055254	341.108765761648	123.906545714979
1017	1017	667.959014123091	547.409163864365	341.987088402362	170.171169066603
1018	1018	672.890617972687	530.453947783257	344.078780164314	154.918590539703
1019	1019	667.009192248068	545.765533194467	344.335044076757	125.060860267545
1020	1020	675.293005269828	509.702188248987	347.39709941545	123.733854797241
1021	1021	670.964727383983	533.652787993651	350.647808082626	146.357339849328
1022	1022	671.815499901497	551.06834531102	348.692338997465	117.234383401828
1023	1023	671.652706631656	540.031186612248	340.030725193757	142.683105209804
1024	1024	669.673531185106	531.965078563738	348.370455740574	137.61367560443
1025	1025	670.681190946659	514.14601839463	346.275484678271	110.557630092834
1026	1026	671.678615059551	499.192615023037	344.974275723254	142.068936403515
1027	1027	666.555812132415	488.485974458426	342.349404778998	139.198237923995
1028	1028	672.581098521194	501.095756439629	340.269121461726	110.979147122895
1029	1029	670.391261757395	506.139991266237	345.886420800124	139.093131348907
1030	1030	670.571077741939	481.136053148299	345.693497953558	148.480742710779
1031	1031	670.434406123648	497.210628635658	348.258379765573	129.586989410218
1032	1032	668.668278248277	521.228011761485	345.636750513176	102.031536070913
1033	1033	673.101284049866	515.657848960016	341.182812098653	131.533438175948
1034	1034	675.837776061376	548.51044128923	339.74042776737	138.742126364792
1035	1035	674.154135581171	518.172087487787	339.429215416399	161.682668844423
1036	1036	673.754361117538	532.230090171279	346.423448223962	116.153680630472
1037	1037	675.191575341757	526.844284203689	346.657669812784	147.675650295612
1038	1038	674.855364538191	545.665188307604	342.125218626126	136.642934007096
1039	1039	673.842218536123	518.216342653358	344.536270356715	132.435734681107
1040	1040	674.509127174054	524.067105159459	342.250119888281	126.396789879862
1041	1041	675.35453355354	553.622130247572	345.943854694927	152.044847355385
1042	1042	672.278858663558	542.428899264529	343.623020426527	124.691715392232
1043	1043	670.175328777772	532.760379108369	344.017179521853	124.675548277692
1044	1044	672.565973076441	510.745770737905	345.685918025528	148.843491695178
1045	1045	671.124959636558	516.389666075902	346.94661484801	116.569579009678
1046	1046	671.016635118904	514.484520422373	342.939498313281	101.544860897614
1047	1047	674.961733671567	526.884151388888	341.346044159776	158.94430249695
1048	1048	672.833464039426	530.130755861195	344.098669217259	138.675783084693
1049	1049	672.603960941554	537.35463655365	341.122963312699	149.614174299788
1050	1050	669.143863042638	535.663112049203	345.826887792334	140.842904701131
1051	1051	668.847501819342	528.214507532799	346.262867331099	126.594414600877
1052	1052	671.515723293901	530.533800876446	340.875078601926	152.166865800527
1053	1053	672.701140129648	500.046976453999	347.675569364361	146.774138472631
1054	1054	669.801187968425	526.095008013378	343.297873469494	151.809722530484
1055	1055	669.506566661791	523.69751121526	344.237701698934	105.155150927858
1056	1056	672.216909575394	543.266436686286	344.491071297735	145.59541466311
1057	1057	676.878750919154	553.442352634338	345.745989180139	118.554771571718
1058	1058	670.86478126291	508.934922649175	345.692671944857	140.427861987352
1059	1059	674.692335494045	535.914764087282	345.737659949909	146.593318259449
1060	1060	670.966429290397	499.265723742178	343.546799601866	114.964920030473
1061	1061	672.553285440023	566.338389108905	344.841988583755	102.999836437172
1062	1062	669.349603937255	491.090334221233	344.999389560892	110.785256504716
1063	1063	671.893305368691	546.693667958462	339.889104855879	116.821965304549
1064	1064	680.024677735995	515.614502786237	339.356804311262	134.788339408278
1065	1065	675.013410614847	529.370018908622	345.808615781928	109.777521012452
1066	1066	675.117875052627	530.659793467925	346.654339431401	146.726562086293
1067	1067	668.025507868234	552.661348429793	344.507779588175	138.251110406706
1068	1068	669.501082637275	550.814425194576	341.389446263906	109.037760075895
1069	1069	670.910120766798	478.012894742866	342.744863307828	131.923683436363
1070	1070	665.097314874817	524.43196931547	347.612810701283	129.575193606953
1071	1071	676.853475702296	540.738769237889	345.880390867062	121.803985244706
1072	1072	671.43530763862	528.73035428753	351.28340025064	104.216734496462
1073	1073	674.68259026892	546.540876555685	342.806212182392	89.0593158899073
1074	1074	673.828054870435	528.10048348736	351.042064227641	136.737311897572
1075	1075	672.115573682085	495.049645942569	345.860569198183	145.587369603599
1076	1076	672.319523328061	494.276867588822	338.718173603534	136.725972726914
1077	1077	674.388846194023	531.598014173225	343.833486506908	110.60430110658
1078	1078	675.84239748849	533.370841940056	341.131303200993	116.123638483101
1079	1079	672.09714395686	512.122426420989	347.981006512636	137.420635832806
1080	1080	672.941752970481	505.444149040482	345.117132781045	145.745225996435
1081	1081	670.201120349671	526.813742505034	345.239567611831	131.199708190354
1082	1082	670.732761002928	566.851934265864	339.818308780475	80.8119295128107
1083	1083	678.095516860061	527.60599993067	343.994509264202	157.289064880535
1084	1084	674.859907878819	538.257288752147	337.721383672369	128.974222024596
1085	1085	672.652479461004	518.477679955863	346.624726362368	127.674166315385
1086	1086	673.730300370283	524.638460902614	346.330417843244	138.721658919475
1087	1087	672.012365148833	519.647359107965	337.842192785686	108.312597986394
1088	1088	669.563572299839	525.873248620209	347.557870961187	121.438851724385
1089	1089	673.240192295995	541.681719561047	345.4331629477	123.121632662767
1090	1090	673.976507901382	499.468889862168	344.647650443031	147.181586128067
1091	1091	670.672857307288	509.951855239036	344.591380229327	111.064810626703
1092	1092	673.562381370032	497.80131110274	349.134789220974	136.866594162741
1093	1093	671.091012357222	516.575116338442	348.165196096686	123.224403932301
1094	1094	671.229992851454	501.784511515163	338.847060140825	150.060480068774
1095	1095	673.737306176641	521.675877377467	343.774190038836	121.349944651002
1096	1096	673.515703004313	542.218246870771	347.824976458062	129.817880903199
1097	1097	668.519791910441	514.565275980754	340.092425221445	118.494002816656
1098	1098	674.493762600975	527.07146166991	345.118746314883	135.703495609411
1099	1099	665.062011867632	540.450098960993	346.313125607424	107.21839386451
1100	1100	673.340515720859	541.172684550146	347.851517004687	134.099243645461
1101	1101	669.879143848437	503.064853926617	341.836303314732	119.320549026837
1102	1102	667.281172801227	519.332168966543	346.650331934036	115.139763617472
1103	1103	667.787192027513	501.069533675183	343.07974728273	158.291389211434
1104	1104	670.308286137166	528.308544202673	344.556793418522	131.13022995752
1105	1105	668.148604399741	503.340942188833	340.863767909573	110.592584090478
1106	1106	671.001518216541	535.894852510006	347.206600034392	115.66576017518
1107	1107	670.534888856102	515.898451955353	345.246001726854	162.637374721384
1108	1108	669.185687206234	522.568734296379	346.047965180369	150.256063939587
1109	1109	672.98988142418	558.393799344764	344.45009470637	127.019256520218
1110	1110	671.244247590494	515.696628657169	345.342443811098	123.822889594952
1111	1111	673.980556560056	544.337718228646	345.608025523403	124.951320162506
1112	1112	670.773322063339	513.368960431078	342.076268597796	139.564658275839
1113	1113	674.47880314791	526.390433886002	344.153114230576	126.327621506058
1114	1114	670.57954315991	511.444228146643	349.485110248214	140.81432675813
1115	1115	665.879815750242	499.975634945062	343.221053646245	114.487990907256
1116	1116	670.475510590615	520.030295695859	342.350253368963	140.10761208049
1117	1117	671.610520529988	497.129167719559	342.797793193132	132.893311730401
1118	1118	671.498040890583	512.264203401496	340.443508035513	127.144234679188
1119	1119	679.35589163168	491.906694945148	347.345559616161	127.425115156042
1120	1120	673.272772517965	521.031044177446	343.965222419624	120.044145242035
1121	1121	677.419248178296	527.568176220278	341.775604580736	146.743714833909
1122	1122	671.157805245922	522.925079820582	347.326694304135	102.665603898804
1123	1123	670.991665844817	540.423960515429	340.679709606869	141.460082992478
1124	1124	675.060846362122	536.320240106112	340.596391690096	121.141129903356
1125	1125	672.09133298982	521.937423782852	347.543403527992	147.500886410719
1126	1126	678.499322522799	507.372504022118	350.560195129639	152.775977352966
1127	1127	673.214488633155	511.804740382448	346.730471702857	142.792043527076
1128	1128	676.211761409125	539.649116985802	341.640132994692	121.46904987291
1129	1129	672.603646431749	526.700931383307	345.802840982968	110.481377705703
1130	1130	672.864748864794	502.963230398289	339.593160854002	135.701121195365
1131	1131	671.51426720417	531.181393244113	339.351471039856	108.138147872191
1132	1132	675.058818830899	539.13968390681	343.895284930425	100.526751253504
1133	1133	677.509880250369	507.787255625892	344.046581962136	168.470720568086
1134	1134	666.444355932893	479.86832909001	339.359800707982	142.375508968265
1135	1135	670.603041445056	544.723763635592	344.412807648071	119.812357685185
1136	1136	671.444285335049	501.211470870651	340.224759161143	131.749484476591
1137	1137	672.34784851556	512.359411398011	349.070188921516	173.403824151943
1138	1138	670.597839368183	518.982748708895	341.24699649188	106.484939540213
1139	1139	673.427559950413	536.90339867607	342.513782147681	158.654465438815
1140	1140	674.021289757634	534.603423547687	341.141875231799	156.697414654258
1141	1141	669.995558051862	532.384398097396	344.424026753477	128.881870213597
1142	1142	674.736770198474	517.689257310317	348.372284526043	125.094303670164
1143	1143	667.775604237546	501.10355949295	342.912497495446	138.51163344038
1144	1144	671.304742645273	503.278666207679	342.836889762333	132.972399793668
1145	1145	670.004405352115	506.192320628414	343.467961462512	156.840310313274
1146	1146	671.679877685332	524.601347562682	346.890173223453	114.429370494702
1147	1147	674.076844175386	483.697345077571	338.026092599266	122.007703194328
1148	1148	669.535054072336	528.828107669314	343.101537742571	130.236702370842
1149	1149	672.667526203838	481.536797517902	346.515299128537	138.497890024741
1150	1150	676.940665018603	522.565822961651	340.422443035916	107.398326745587
1151	1151	673.570226722686	526.849724651414	343.286274978405	144.659238932503
1152	1152	672.26435099616	519.754816028594	343.428116686516	127.518794063525
1153	1153	669.9810591808	504.857976257167	345.416941902898	122.038702744321
1154	1154	671.054700478102	530.844533932678	344.234022194001	143.391698240314
1155	1155	671.439321941557	520.742823516067	345.080881097044	156.840991146931
1156	1156	670.142562248913	527.275023288089	346.444284064662	169.083667834723
1157	1157	667.179094904726	528.252643562081	339.404581848791	128.623241030145
1158	1158	670.122752422025	516.06767057564	339.449079522824	112.329155168524
1159	1159	670.107644601329	508.246061415075	346.891052980152	122.190578770658
1160	1160	676.057629142825	517.11593696492	344.170050661341	139.307884408442
1161	1161	667.439212823883	521.56961238023	345.658422102179	101.402036906206
1162	1162	674.701903726164	513.943729655817	339.322570948164	91.8454540193863
1163	1163	677.774962242717	527.089199407607	345.836499847314	150.036499423423
1164	1164	671.840840948425	532.786864954043	348.880696696067	132.891336210643
1165	1165	675.664841668903	555.652884876121	342.226396684172	109.038415205753
1166	1166	672.56519661603	515.476272093781	342.099869872602	129.499327459053
1167	1167	673.805036552039	547.978451490726	342.535902300832	149.914930580114
1168	1168	665.856922119779	535.253795792845	341.870236522176	140.670924162846
1169	1169	674.291571132951	495.439138991253	339.315709695281	140.044384602449
1170	1170	670.565335322392	508.310728829354	349.945345554533	155.807932162706
1171	1171	673.294370818467	515.534970027307	343.754888182636	152.283783618629
1172	1172	670.837685949757	499.539217439944	346.824552840523	144.725969769438
1173	1173	671.890927998996	509.35066749369	344.491102030453	147.143207487729
1174	1174	674.732158011251	517.607673395223	349.100197458532	145.555910570576
1175	1175	670.758996527769	515.029852361064	344.886535450942	105.075251991858
1176	1176	671.04503609966	528.230371259958	340.753477458365	138.675583125185
1177	1177	673.347691720892	525.839345493263	346.153977359332	154.378303573578
1178	1178	669.011067937151	532.030128624599	345.250928604346	154.477839889604
1179	1179	669.527573202967	526.266675339519	342.925463419267	95.1116624531466
1180	1180	666.551830780095	531.297456331356	339.415478564322	141.333691005139
1181	1181	673.047098435047	543.446448157055	341.082692386556	123.374288523187
1182	1182	669.539550119571	519.032917843619	344.433968156263	147.82192219758
1183	1183	675.161093129396	513.757849815621	344.384404832123	155.886722939428
1184	1184	674.908828349709	526.024923690903	347.463334231938	142.547349429154
1185	1185	675.286584731457	506.466310341999	345.436343453864	140.558851911631
1186	1186	663.768557910978	506.469100463372	348.731717289415	149.384174983149
1187	1187	675.465685430812	511.974352487234	344.141397922346	96.0640073678397
1188	1188	672.030595055761	517.875217906047	342.536904574558	131.306264208338
1189	1189	673.560439254808	530.48483450743	348.737202496418	117.526202853231
1190	1190	675.380327293838	539.280254727346	346.340839553446	143.096046226354
1191	1191	670.980746011793	526.569695443661	343.438361064256	130.543519789116
1192	1192	669.999830755401	495.420385215464	345.005993265553	146.683412243863
1193	1193	673.510901841631	541.329852895837	342.315908671934	128.047129718361
1194	1194	676.207361489222	515.57597318552	341.751487116966	133.343955010822
1195	1195	672.867162361484	488.446997876444	344.211189549935	150.115050471493
1196	1196	678.353277267436	535.030015662942	338.757079874143	128.191443390792
1197	1197	673.45625317843	518.415265142286	344.467158373176	99.1986000515213
1198	1198	669.889539888804	533.058669645136	345.211867173556	155.042978123836
1199	1199	667.876586879387	553.253266380672	346.212115711417	136.410988830309
1200	1200	671.629991215373	532.476385985498	348.250618188472	114.966865146331
1201	1201	680.666479944469	513.885158351897	340.27253652097	151.128863774279
1202	1202	673.26089785511	517.449751979993	344.577109183882	136.304503035023
1203	1203	667.480530182188	517.056310283232	343.853757249827	112.532175421802
1204	1204	675.820123804818	508.665171986709	346.805970830167	99.636050792112
1205	1205	676.796588035634	523.385705514044	338.785596314526	103.249898891969
1206	1206	679.152698266794	490.061967187419	344.374330822719	135.532798389194
1207	1207	668.973994497323	512.944534924701	348.111181521234	119.976427022622
1208	1208	673.163759946935	494.747349925307	343.944214884852	128.053382426823
1209	1209	669.636735558228	490.93838685762	343.973526745854	146.613978597071
1210	1210	668.822190026478	556.486818692936	344.881775531096	166.931088295254
1211	1211	668.083334942262	485.368328606135	342.268008412531	137.412893873529
1212	1212	679.024515959623	503.205179249026	342.30043586908	149.843348586012
1213	1213	675.90142918794	542.379404087576	347.258510069161	113.108886550965
1214	1214	673.677414105794	528.201774734439	348.32924654007	134.886802746553
1215	1215	674.489777758227	551.25095266239	342.242151669686	112.899201325112
1216	1216	670.648702570204	532.121111968753	341.010700651938	119.301365016951
1217	1217	669.685473791034	525.401233006462	341.196175977009	107.316918370637
1218	1218	674.527716483534	517.609927410333	341.589830601024	135.072091525629
1219	1219	674.320799737672	526.181448156836	342.375027108935	115.63547698167
1220	1220	674.383334916632	537.708355768176	345.362466148649	137.788823794373
1221	1221	672.186993983883	535.851404315507	343.403558610425	114.286719005257
1222	1222	668.095729813405	527.909178028474	344.32080517546	106.121422546961
1223	1223	675.016696132918	513.946769384889	334.011541452731	142.163089272475
1224	1224	668.384237218823	506.682688206486	338.901441081445	89.7573185246963
1225	1225	676.134482605973	523.385829577635	344.169414566551	140.052726427719
1226	1226	671.855171224005	546.008822868992	338.72566662763	107.675926066428
1227	1227	667.438632971582	539.162116422755	346.758858121325	145.129531483184
1228	1228	675.620616635559	534.265353671523	336.721690582143	137.285533396019
1229	1229	672.970023937535	505.037027071727	349.099437938436	119.270659572405
1230	1230	669.845692868095	497.325589047869	342.888881937101	98.6545944531608
1231	1231	676.648260051239	537.913555794618	343.775156645467	147.623212176928
1232	1232	667.813907658991	482.82289882692	344.832343140558	109.595752032505
1233	1233	672.912166948661	506.566428217981	348.035853023275	129.414189389709
1234	1234	672.610730945268	539.911774873959	345.677607523038	151.307893622725
1235	1235	673.347329692721	530.268671842638	347.907702377883	135.553639401337
1236	1236	671.21694762976	511.361265878308	348.821287790024	138.956760428908
1237	1237	673.798581612185	513.10498439526	343.517078994181	134.661145284002
1238	1238	671.067802781673	511.820082789368	345.436276938019	117.706126386911
1239	1239	672.353636982949	495.4442363656	340.215386798271	135.834051432089
1240	1240	670.528595469916	533.998858131476	346.547578137811	165.322913953877
1241	1241	671.747505333768	522.781775358688	344.875175122008	89.5512556914465
1242	1242	671.429149564882	512.326551370796	347.017103517295	155.689370287155
1243	1243	669.519641146503	518.22483600598	346.730169326393	127.334218160366
1244	1244	671.131237350258	510.136289918902	340.243759102575	132.563045960369
1245	1245	673.652456429013	524.300957809374	346.721960296015	133.476173679028
1246	1246	672.565922365109	525.592789821322	348.928669751985	135.115475662967
1247	1247	675.239327612653	529.886083831889	344.245081793557	134.030635544942
1248	1248	674.309916059447	530.008468513241	345.429159727203	136.60894170023
1249	1249	674.332250851348	516.575577526757	339.892118652506	118.789918815006
1250	1250	668.544013935862	510.66045510219	337.156615494493	130.357722414537
1251	1251	671.345192090686	526.459404935961	339.951685848912	121.506586893671
1252	1252	670.114051664397	518.446198471785	339.446325431744	150.588209139425
1253	1253	670.925205416582	549.405064845946	346.862422182777	149.377831530652
1254	1254	677.334364658871	541.724975370856	338.928369253508	157.433061119463
1255	1255	672.232319074438	549.259789159489	342.39970715279	106.920786109813
1256	1256	671.734472462683	478.330477911395	351.196459977971	98.0891749364974
1257	1257	673.26027544776	491.885532783988	343.139705291068	129.568265903872
1258	1258	676.744611694844	515.441094074493	343.538399277287	132.826566760816
1259	1259	670.256282835126	525.151030910492	346.140155996143	129.659016790831
1260	1260	666.722295634167	525.671634130254	342.742908898268	124.396301345618
1261	1261	669.833376674155	502.829235145717	346.091366759603	88.234415203
1262	1262	670.318657165294	509.345658916569	348.033682571225	118.09843895458
1263	1263	672.423357920451	537.906970925143	345.014577533993	146.210879951822
1264	1264	668.369514663799	505.51421783295	346.811527174535	157.45968345885
1265	1265	669.678949535133	522.30253525812	347.212192127657	139.908274667309
1266	1266	668.989353190227	554.132893798823	347.547693454951	131.851319382908
1267	1267	669.750557327235	501.983414346567	346.105604134373	129.639945337528
1268	1268	669.919262980729	521.446634381601	341.300956659508	153.448453528391
1269	1269	673.251065690134	492.200561334998	345.351293132012	132.987458361752
1270	1270	675.428480007281	548.17018321467	342.726358056262	111.239349551644
1271	1271	675.557041156073	513.525523844243	343.125964182966	129.402308773218
1272	1272	677.153734514894	517.996733439335	347.677505454911	131.941043246832
1273	1273	672.767449625566	549.708059478362	348.349493627311	115.254191947118
1274	1274	675.233781076771	475.481378830047	345.204649116822	155.826680320539
1275	1275	672.211549284081	517.585248490972	342.44003222725	134.865142249056
1276	1276	673.074658216176	552.822126355446	343.776030518894	164.735318409758
1277	1277	674.032693887921	521.300115751222	345.762660332416	132.071398191339
1278	1278	667.393562124634	565.409207911629	339.412487685025	109.923308646802
1279	1279	671.625560134703	488.561970376795	345.322171398943	150.015437176942
1280	1280	670.132315974565	521.903121349809	345.008854842305	119.964649646146
1281	1281	679.478074164635	508.410416718584	347.811821690963	147.733822425805
1282	1282	669.928811768987	516.124958999725	342.731517194156	148.263994843797
1283	1283	675.743949731473	520.849382505777	343.631281435653	143.257323120185
1284	1284	674.682432597182	525.952408027969	347.879060390503	122.424828044335
1285	1285	665.893333646222	499.6343453929	344.786303684445	134.376288033622
1286	1286	677.122912779171	508.182718179974	343.021231281406	163.252246401354
1287	1287	670.062978117379	527.081226149749	346.238528196428	140.813990046344
1288	1288	674.451078944035	517.284440560133	349.123481378195	155.713475925873
1289	1289	668.414157895642	504.093087339545	345.403058711349	129.538181142162
1290	1290	669.464698958107	535.25412788962	343.797054943338	121.733785844127
1291	1291	673.968432300702	516.327362527686	340.866916125183	117.706401986367
1292	1292	668.006435277065	527.251371515848	346.494462194168	133.081991788155
1293	1293	675.456499495037	497.929737047841	346.099541857708	130.123822881685
1294	1294	669.33061714044	547.702946285295	343.117337116301	117.95256887534
1295	1295	672.760058159192	519.502390042637	340.462480781466	141.672347686059
1296	1296	667.228987957823	530.563479694001	344.699681039037	134.416633477828
1297	1297	672.729856776877	508.457758516215	348.393544675272	109.115579298832
1298	1298	670.837128567497	520.196934668175	347.963737359843	112.665502131439
1299	1299	673.586114668221	541.568937734978	341.557044029068	130.727407723723
1300	1300	671.586016385957	530.647084624774	342.244708837823	135.718995616869
1301	1301	675.697212931624	532.13802846696	345.152533632496	133.962088856185
1302	1302	672.044675861336	516.256815993837	344.415207711499	154.869174180206
1303	1303	668.004106221571	531.558514753363	346.720859531445	113.63485141054
1304	1304	672.19086072852	517.556126769769	345.406425332866	150.427069120581
1305	1305	676.635506446368	532.609200205408	339.299403972709	105.263901827423
1306	1306	667.112571509883	530.027805907763	344.07301394861	129.988989813719
1307	1307	669.845445750935	535.333658425873	343.591248475908	110.427992494843
1308	1308	670.363228361657	493.803688460905	343.076875500243	108.813311964533
1309	1309	677.697312619257	554.467507870732	340.548992748013	159.196732679737
1310	1310	675.243114412844	501.491372070861	346.106469846122	117.868320373844
1311	1311	673.148776941467	502.170721132904	341.170208792097	160.096904870732
1312	1312	673.637291721088	519.197202269811	347.062018547919	112.669595560528
1313	1313	674.060830746656	500.215380744969	345.35277964116	158.824660746364
1314	1314	673.708983980812	513.380194661321	343.317105644912	148.49814378796
1315	1315	672.9548589878	534.111272665298	346.986521530734	132.039720067336
1316	1316	675.216573697965	504.538754822336	343.197790849574	142.513499176106
1317	1317	669.553377254884	503.74846997649	342.060189752733	183.609340953095
1318	1318	675.583545326443	546.046298486847	344.924450056928	137.94526821975
1319	1319	676.815196910419	550.080304669236	344.228018287914	139.298788326051
1320	1320	673.642997784386	543.82599815785	345.861487224853	116.273757160394
1321	1321	672.801344299725	508.686790137558	341.995202960602	110.385872877156
1322	1322	674.785901505178	539.875861308892	342.997688655204	111.438951403839
1323	1323	671.725182510469	499.05239690572	347.560642141373	141.167907020009
1324	1324	672.569668576153	545.479321963519	344.339242136782	134.908036065803
1325	1325	669.139569118534	523.929516195704	350.79166453981	153.621692003596
1326	1326	672.241869434614	521.856203797325	340.135266300089	114.122025282399
1327	1327	674.589796924531	543.567187633244	340.205168639329	127.845490148561
1328	1328	670.663797625873	504.041148399988	344.158946691367	110.381547911031
1329	1329	673.911621024319	543.670445433002	344.052910082584	157.109705798333
1330	1330	669.956479290198	536.041687675324	344.227402738511	147.352685272162
1331	1331	676.75887753809	539.505405808519	347.834138495731	151.57065309235
1332	1332	668.745294496773	545.558528274313	344.180005863557	140.223774446062
1333	1333	674.992286761347	535.80029512254	344.904987937592	112.904084155184
1334	1334	674.330143201762	525.029357132762	342.391717128083	109.693765118084
1335	1335	676.032193874433	542.071642188751	347.639798234378	127.482867019898
1336	1336	670.866529996382	523.914799897011	346.4118513029	126.540081072602
1337	1337	674.692548220475	512.016311353018	339.464907877146	140.630793336435
1338	1338	673.951350892211	537.636073590034	345.927055677389	138.587969213098
1339	1339	670.102083263232	498.220457885112	342.586770796623	117.101707421262
1340	1340	670.566154396587	491.313534474651	347.914582484866	143.705517569021
1341	1341	676.316228130076	503.583356319739	344.785840249679	141.491357288751
1342	1342	671.600338929517	528.93229488732	346.669507381736	145.75755809273
1343	1343	671.893240986122	496.257869539722	345.489219932825	161.564553601822
1344	1344	673.214095103741	508.495833184609	343.579391976358	128.629316474139
1345	1345	672.222776864261	541.540839420128	346.856176495719	144.748418896267
1346	1346	672.261589395439	477.772469669428	346.079111666873	132.624788399482
1347	1347	677.332062313742	510.403849230606	346.245452882769	138.684977173782
1348	1348	678.633408979265	513.411958673352	345.023907206513	141.961873319138
1349	1349	670.910913463895	511.786632941767	341.988988597486	121.271985719935
1350	1350	665.241427275719	511.197042185369	347.008775501278	125.6672595941
1351	1351	666.147903536316	528.968864278958	348.271545443039	180.313274232885
1352	1352	671.845769868211	515.045644232457	346.533162968973	143.907971347971
1353	1353	671.914567223448	504.088375712945	342.836745886701	121.679357335147
1354	1354	674.647225405733	519.626460492579	341.907749061947	112.996021686291
1355	1355	673.824064820461	530.117180652374	342.037497988093	119.813582263524
1356	1356	671.114481783055	491.380259622605	339.933954167363	149.466760514881
1357	1357	670.508883661056	515.635388456904	339.883230713831	149.985728274193
1358	1358	674.866466140463	544.024520765295	336.017124521788	150.019622326063
1359	1359	672.831488413455	531.824212519889	345.069518322199	105.992571234265
1360	1360	675.742609845141	512.920813344913	344.649241504532	158.152195649138
1361	1361	672.305612708133	527.627424882843	341.471233123314	136.846605085443
1362	1362	669.386183616642	543.125676188342	340.558962860897	113.835112975992
1363	1363	666.676247918328	475.698486445539	344.921750168024	128.864171329654
1364	1364	677.270237628007	511.021346543518	347.349789849809	155.228408377001
1365	1365	675.261912598292	511.338335613308	347.317998186692	135.747153892201
1366	1366	669.983974892344	503.927519640881	342.882717617267	122.005979479952
1367	1367	670.880800699957	541.995686186374	342.849622721411	140.435463193071
1368	1368	670.98521792997	507.56253155932	344.639026546439	111.256406896793
1369	1369	670.018445142805	470.405628532295	351.124951754307	140.253904953363
1370	1370	672.440276806998	544.27023484039	342.339893954715	138.678585950308
1371	1371	672.884622213845	508.603992377167	345.341233195709	139.33436322206
1372	1372	672.016492695019	501.823522430689	345.356794198354	124.550921865024
1373	1373	673.506734895348	548.653938533472	342.392836564196	93.6312364059252
1374	1374	667.988929080992	514.123806079108	343.999876807904	148.237118067641
1375	1375	671.433556662901	546.494019893507	344.198539448729	106.835117673936
1376	1376	669.663416003341	523.97031196618	346.489249280998	162.779973745392
1377	1377	667.842475992597	524.790045146826	344.39526807008	171.39894601542
1378	1378	670.837661924248	543.943089687846	345.561987570599	147.101651143972
1379	1379	672.212142621548	527.893440282484	347.025430962075	106.717593040845
1380	1380	668.77410315974	513.171139875999	351.258999577166	148.072830773547
1381	1381	673.685097182661	535.964402017098	338.7315005959	135.871012890299
1382	1382	668.271172364595	475.900375359982	347.510377605346	110.870647501324
1383	1383	663.202950212117	507.253125682383	347.698931481759	131.087176752104
1384	1384	668.787512373962	518.357510757684	344.884674038826	123.760425421064
1385	1385	668.384312541462	535.820558827379	341.666636384321	103.136984400953
1386	1386	674.317645879053	525.514209286139	347.770248444892	90.5343082305276
1387	1387	671.934825171824	531.958938963757	345.188260982937	115.824011453487
1388	1388	672.400011614044	535.593534394034	343.120449512238	122.933246117651
1389	1389	672.877080384632	526.862136420811	346.6272681131	102.631717561241
1390	1390	672.329293072033	522.26584463185	347.291486461224	123.29641966315
1391	1391	672.998858337388	506.431468154786	343.06397203759	125.452000525421
1392	1392	673.438461481722	521.842609982437	345.288443347493	141.933115438959
1393	1393	675.718593269097	476.778870230368	353.702782752411	132.105670123194
1394	1394	670.947324922933	520.616623953176	346.00507357633	115.274776168788
1395	1395	665.886558401605	531.339310629267	341.891177770226	98.8946189410914
1396	1396	675.396090238586	542.681019204406	339.892163492899	116.783282578937
1397	1397	680.505677364452	517.805386187569	342.599705083678	148.083771560385
1398	1398	672.781963386934	516.39584026268	344.980961597633	160.919555540904
1399	1399	667.457786173491	505.83335552912	343.308102642998	139.330757178267
1400	1400	672.72219862399	545.136989876266	343.87960312268	140.745763850221
1401	1401	670.5680403271	508.441130138828	345.522415457257	106.206290694423
1402	1402	674.410690959936	526.016329731046	339.480195272668	117.295530567015
1403	1403	672.241295056564	511.372345840983	343.7023961277	122.536199127781
1404	1404	673.232772230267	539.067159972004	340.462565069532	132.934132953662
1405	1405	671.855985265078	530.719658665779	341.389796996085	114.882584528741
1406	1406	671.880772143385	514.959963642355	339.681487101388	142.273311155746
1407	1407	674.535254776143	468.327595225555	341.837094183305	145.173011181923
1408	1408	668.616816525723	503.285177576174	340.975737643147	143.786558194484
1409	1409	671.455730009221	528.047620133617	345.705050469685	146.461842556458
1410	1410	673.48711834131	505.989952162277	345.686359870077	118.853012405337
1411	1411	671.828251876699	523.082220480596	344.380638472726	139.450401737594
1412	1412	676.260746708549	521.596939727335	341.972056834496	111.948958159322
1413	1413	669.507632665772	509.024279195211	341.979605229113	157.030017937054
1414	1414	673.149268605057	547.434133332357	346.72156234883	131.129271657372
1415	1415	680.764378682968	549.172873107022	346.148563252927	128.29362523141
1416	1416	669.241816814668	528.615527865465	343.474876029586	138.533679239877
1417	1417	671.830292306705	522.894246102673	340.298437348823	123.945119082004
1418	1418	673.556970669149	514.121186609789	341.278063405885	124.183389860306
1419	1419	670.023834661628	559.615670058791	340.89693255429	161.085334944064
1420	1420	669.712626837716	513.808874557842	342.441964128949	111.471146354218
1421	1421	672.076493786774	514.474057001804	345.483988299985	135.623342927325
1422	1422	672.806561005954	528.805093266772	347.484375274781	150.488694890438
1423	1423	675.837717103267	498.648093976306	339.438300410649	124.305797692723
1424	1424	668.981188547708	522.025354436564	343.547238004529	143.472969218718
1425	1425	670.544803571085	554.953066101104	347.806425875378	171.139458093259
1426	1426	673.17995987661	507.572257918655	339.071987206907	100.535795085264
1427	1427	669.049755345432	523.903337511795	343.837695453281	94.5184818104227
1428	1428	669.366528051641	530.596849523314	342.491311460133	139.351587922343
1429	1429	670.81591230088	509.593555486678	347.416693638799	125.712281055979
1430	1430	674.447341168187	522.514348235821	344.04676050894	93.8432422247751
1431	1431	676.11533691578	507.5010482519	342.310126785905	95.3356004974098
1432	1432	672.240370450041	517.571241222684	343.846214272055	117.51048072154
1433	1433	670.125934122345	528.979994333306	339.24323235925	114.337588439369
1434	1434	674.850613267972	530.843728539498	346.12811750622	121.636000475728
1435	1435	672.150763797998	505.176120136225	345.391060378289	125.553339608523
1436	1436	666.308836269312	532.061199946177	340.64160658196	145.298894175567
1437	1437	669.853411236467	514.917201290921	343.052669233728	122.77621950184
1438	1438	671.58269102026	501.663531431716	346.363754891926	130.043224328893
1439	1439	671.293973834375	504.576169513168	341.894534294461	141.200424984334
1440	1440	669.188718123925	512.342835108735	343.557064670135	128.375301295493
1441	1441	673.656271991903	529.684445304411	345.486676660046	136.370913934057
1442	1442	672.071162655841	524.541409342265	343.435685930083	130.478550066082
1443	1443	668.878764537417	532.660515653418	346.449761179705	102.859643677047
1444	1444	669.752259901173	548.801733562976	348.32614965506	157.70817205847
1445	1445	672.248275990006	479.168927305169	343.653300794879	105.6198673914
1446	1446	668.040086010981	535.302320739774	339.424374657644	113.269190419763
1447	1447	667.216908901776	546.172429000286	344.45264018927	123.067073631496
1448	1448	673.66982392254	530.574473793004	346.610509256546	151.394449553728
1449	1449	667.460758703495	491.76111338502	345.635249589924	128.481115812549
1450	1450	675.615750200874	527.397809763422	337.987605576633	154.249096181518
1451	1451	670.271116297879	519.010210943346	346.692463973546	146.114333607321
1452	1452	668.6073627338	514.752108861824	339.115092661084	138.534483533096
1453	1453	665.376178810297	535.108620168485	341.814288324567	138.289541729756
1454	1454	667.355729571666	483.904999235685	343.078167667929	146.044560158182
1455	1455	674.732103770164	517.021887699403	340.034012607696	132.925287457995
1456	1456	672.415639818932	530.612286598525	344.143251464144	132.743608297985
1457	1457	673.3483274543	510.766027200997	343.068919614268	111.680177152624
1458	1458	672.853092662761	513.698464553517	342.502078529142	142.941063499085
1459	1459	671.686320268102	560.433823016774	341.93804349086	135.497630161715
1460	1460	674.928336841361	531.636834607456	340.305197092445	113.531211203929
1461	1461	673.392655906212	534.012982900679	339.772757715417	141.837781939232
1462	1462	668.762829706146	520.916171381561	346.281039323585	117.177364471056
1463	1463	677.696464427996	529.271488397813	344.003799709305	123.76450562429
1464	1464	667.199065620137	532.125205231967	343.623497929219	120.136322058044
1465	1465	669.630719232549	529.17130691648	343.069227327893	112.9717158719
1466	1466	673.107350245504	547.968687190245	348.516339900176	132.472880137318
1467	1467	674.02951631583	519.989973435982	340.469725454893	117.035852671714
1468	1468	666.273826628863	519.588985882449	345.112042314108	144.438280445742
1469	1469	672.816131568624	489.17987375518	346.582048045118	109.332321907747
1470	1470	673.738331946684	526.109982987814	349.433542112391	124.759984138005
1471	1471	675.779739367319	519.78869528396	346.055777586	114.602555036407
1472	1472	670.777101660313	517.63574240752	342.12161311232	114.232963360235
1473	1473	675.42588136019	546.715263344467	344.455261670485	132.400346614278
1474	1474	670.377018111105	532.03383474289	347.324953636257	140.674845926592
1475	1475	666.991416255928	514.349737746526	342.198605365287	125.579714119769
1476	1476	671.275141322669	520.982633961762	344.480980323873	128.254900371573
1477	1477	671.05974794314	505.713819891703	344.00307556115	122.058916032621
1478	1478	666.71646967869	527.419315544728	346.628216950747	149.526085498242
1479	1479	671.02853815988	505.522786017055	343.195640704171	162.830204916811
1480	1480	670.085866964636	531.016574726447	337.381293255438	125.062400532176
1481	1481	673.732900231545	508.608742400433	347.442847055114	124.096170027163
1482	1482	673.70663493551	524.504085641599	350.967691248083	116.105036357174
1483	1483	668.856815386303	546.013381677429	342.133276552592	127.595733493796
1484	1484	672.781123564043	505.730384889424	342.280108697095	141.913036950642
1485	1485	673.998028722241	515.946489123615	344.617966819369	130.118589432274
1486	1486	677.97506029544	517.398093159807	341.012902210924	146.156552963814
1487	1487	675.872330218298	518.58026582894	341.732457341782	118.36529394928
1488	1488	670.848655357192	509.990008379576	340.930947690256	139.030182698278
1489	1489	674.521831832611	525.500173932949	343.960218236577	90.6167009146965
1490	1490	674.508619081749	541.076549001374	347.65663002602	144.3261142537
1491	1491	671.507782835854	494.763076750743	345.274872625185	116.551039602581
1492	1492	669.432972926511	533.352869485505	341.920183654406	116.793026335175
1493	1493	679.129897708375	525.126318945206	342.672171920448	120.899517410252
1494	1494	670.489181308403	520.810773993035	350.337374479117	125.464501123272
1495	1495	672.730076167559	526.81776997934	340.30927132283	122.039444648984
1496	1496	674.837456852772	476.616893136818	346.31801148407	141.364150328609
1497	1497	672.416759440622	519.997346344517	344.255263553572	136.323103412066
1498	1498	666.794106297484	509.179582740407	343.667506421664	106.61535134992
1499	1499	674.686295100896	507.12864285491	349.449315608393	114.855656421633
1500	1500	669.5169590014	518.060474516935	344.346667356599	128.432262768845
1501	1501	669.117113942564	505.693369044056	344.055076836654	146.900110099087
1502	1502	668.179628978468	508.072811066341	340.87336266369	135.75878528774
1503	1503	673.930978127073	512.704138127265	344.461144722568	120.844795443592
1504	1504	669.267141536968	497.053255696908	344.024656611242	145.582817669091
1505	1505	672.504538603787	526.835245095798	351.100832326575	127.131054187977
1506	1506	670.047452417873	511.012003821517	345.000585399263	112.834392832136
1507	1507	672.596598474704	522.336569417934	344.155485340116	118.156306362682
1508	1508	671.886246629709	507.712039187159	344.273787357227	113.181887487282
1509	1509	671.595484465497	525.969342053806	342.670600867984	125.109645871989
1510	1510	673.278165552769	540.520118181286	343.269670227744	141.996877485185
1511	1511	675.911704215489	549.547082612862	341.746352381015	135.623880378446
1512	1512	673.978713633268	515.412733661625	343.089641745788	90.5352786750967
1513	1513	670.887131620521	541.267368215757	339.532919332501	156.937350356296
1514	1514	669.752559176419	523.000410245827	341.634345220095	130.05601176503
1515	1515	674.337019329314	520.201207090935	346.69536721518	131.174563787785
1516	1516	670.783576975847	535.05589790021	344.562117640401	108.638760644808
1517	1517	675.476496593385	552.727142186872	341.373168290832	131.358403802928
1518	1518	674.40725860778	500.811217497022	341.793694022827	121.608148998007
1519	1519	677.059878354023	522.099053242942	346.619364002283	168.443370857694
1520	1520	673.100714780871	522.969971070159	342.178883007741	121.547759136406
1521	1521	669.909029790093	532.817671685582	344.528007616026	133.189672792509
1522	1522	668.543179141926	520.279879260863	351.559029224071	139.178645249374
1523	1523	670.84662228141	529.916703744217	347.239863195385	159.086808665186
1524	1524	672.237004865986	523.774232082073	346.411844466235	135.564506224321
1525	1525	676.616978349145	493.437345330972	344.953952577309	108.173849459186
1526	1526	677.73209336945	510.253543850707	342.566256047446	158.341045855022
1527	1527	674.785809437443	525.949592693665	343.295643198481	116.714979767816
1528	1528	675.68166539453	496.860078278205	343.792510407136	146.554349509107
1529	1529	668.913367333553	532.096198261562	345.436248464332	127.818978796454
1530	1530	674.173876326959	525.068313039176	340.090712086931	136.934453341488
1531	1531	668.154086530651	517.916099946378	340.914477751564	131.938533775478
1532	1532	678.755650527627	540.476014949508	346.63234605792	146.422600323104
1533	1533	671.759016235535	479.619190375108	345.597229909845	135.495538028944
1534	1534	674.92899435674	527.950476015481	340.601213459289	128.493070286854
1535	1535	676.284954974563	546.063645679186	341.246627459073	126.224735595345
1536	1536	671.233610213865	512.916819753769	340.883270691	154.714561870341
1537	1537	668.894521666849	504.841193522276	341.908999269458	149.6747385907
1538	1538	674.863867140962	519.509098597241	345.202776678277	113.274690366026
1539	1539	675.174930003391	502.094982797435	342.946629825016	148.943189178344
1540	1540	666.725404672955	521.571230498339	345.765867646878	104.354177588868
1541	1541	669.623165663234	520.271433314161	343.319022009545	132.867294936525
1542	1542	674.449251879315	528.629388429131	345.894183394828	116.972262980992
1543	1543	668.509426052518	505.474293563574	343.056491736432	177.087819862995
1544	1544	669.219405711107	516.92763415883	343.634388276291	135.683899062527
1545	1545	677.192861727503	498.766524515285	345.624315162333	163.723233183602
1546	1546	675.121087447262	543.178586007528	345.275235256951	104.314815859387
1547	1547	668.224777673494	516.121953398316	344.272968227459	102.568524192485
1548	1548	670.448713289357	521.364309716811	342.840395849495	124.957679263192
1549	1549	673.004424914246	539.1479045519	340.293310244807	144.213571475217
1550	1550	670.832235070906	491.580986509706	342.068902213706	111.382721461217
1551	1551	667.843766106271	516.913936621048	343.247837545294	123.407225015764
1552	1552	673.853033291647	525.367264515933	340.441628651441	138.774015476004
1553	1553	671.50164179556	526.360185162384	344.350409930551	143.55867234436
1554	1554	670.329547601101	490.121309823698	344.060242785743	147.358759458672
1555	1555	670.752169378298	507.358888364381	341.556525546205	112.857999487335
1556	1556	669.17197629396	482.764284962283	346.057521208758	134.568441920466
1557	1557	672.267646635692	524.127048419017	343.628705070367	128.734193781887
1558	1558	667.233865761382	527.449975985334	343.763245822472	126.478884224269
1559	1559	671.660013289741	555.166543882833	345.30367707775	146.684547228201
1560	1560	668.190395246168	521.896474809326	346.492826821384	139.479616321628
1561	1561	673.232716819875	528.784077292711	346.035390428144	136.430876379796
1562	1562	674.976639666004	521.206683423424	339.210955063056	130.194369991694
1563	1563	672.551476365155	513.824686966664	342.054330603407	125.985522341102
1564	1564	674.358013268511	505.184863305278	342.27615875222	108.927685812084
1565	1565	670.93219466027	522.727058004888	333.383806249267	133.956094306498
1566	1566	671.282738807609	518.426973208096	345.025541529909	151.208976635554
1567	1567	669.376319808798	527.040234100787	339.141280052596	111.699773083783
1568	1568	672.4140152292	554.401944866227	343.884881469296	139.132132539945
1569	1569	667.887944720644	537.000646173494	338.102555048453	125.360945856206
1570	1570	674.330756825309	521.309706121708	346.648766155929	118.655521822889
1571	1571	672.979498990575	492.58634145225	342.267237256521	153.269187944043
1572	1572	671.67382978424	511.820573581297	341.488331925602	106.902490685398
1573	1573	673.72150596546	514.476702295389	340.307018151704	137.261466257108
1574	1574	675.924943252219	540.341847701025	348.615780824472	139.908265479287
1575	1575	675.331127939384	528.094103297047	346.347306674947	107.66189777741
1576	1576	672.671213650953	552.876170267382	346.082010047914	167.839604867951
1577	1577	673.295814622645	514.655412172962	340.051578593728	141.029721969735
1578	1578	669.981409037243	482.27929922561	346.798609427064	130.345702040198
1579	1579	671.838082458051	514.608657135297	344.31515433993	165.193844171528
1580	1580	672.946139843021	557.705693350257	345.624314884278	163.168368728203
1581	1581	672.79118298052	538.60800071769	344.198432147445	117.472607589448
1582	1582	672.69368740624	493.449856918377	342.713170306753	113.839464567024
1583	1583	672.231236529607	519.658007921318	344.973764005148	135.836855640615
1584	1584	674.597810443086	513.377872310497	336.001705639654	148.45237649051
1585	1585	670.624193498847	485.669617502553	337.82889217639	119.267953964207
1586	1586	674.417282406383	521.150853064355	341.810663084327	157.395033218766
1587	1587	674.860962105987	551.52378512717	339.730294438238	125.212068430394
1588	1588	679.76769358807	510.108025885863	344.96283304471	130.052981641642
1589	1589	667.996814514613	523.850096794354	351.818034188245	154.183886956364
1590	1590	669.791422456922	527.686550333231	342.263819164442	138.414234584219
1591	1591	677.796340881121	515.369575646558	342.516629914725	119.133665115664
1592	1592	672.414695378131	512.424749613798	340.187068292427	144.273516058373
1593	1593	668.899449104414	511.171561343942	347.093343167589	130.743832937048
1594	1594	670.294916018383	519.50535594831	340.745247659717	128.747358548444
1595	1595	669.458378798359	520.445513235711	348.159203799431	146.957123815306
1596	1596	670.851514908645	540.188051668917	343.715897821496	123.45661329482
1597	1597	671.001832911729	511.472816226518	342.926532620041	166.275888245645
1598	1598	667.84201688604	518.205920350192	341.819505999175	136.55846639854
1599	1599	673.975499882483	497.716204588346	341.883443487765	107.884628252044
1600	1600	668.032854771466	530.280360484577	350.870572808011	131.808437300326
1601	1601	672.738791486779	514.850008264276	347.087070633895	129.587544451436
1602	1602	668.250880226811	500.285517658152	348.569256441231	151.800070875718
1603	1603	669.187917624671	521.577127934417	340.98904779575	160.930743319417
1604	1604	671.529220007418	517.819086311737	345.28182721905	123.692215275979
1605	1605	672.506576448199	533.956470553756	349.188761343652	142.474052285633
1606	1606	671.873848679499	533.632396691645	344.467694653909	100.584439414541
1607	1607	674.089997843208	532.656461464032	341.054022730228	125.523293259027
1608	1608	669.83072249013	504.710398945435	344.090517855379	156.153843138107
1609	1609	665.676653604811	523.427646612339	346.583005879551	113.207412595849
1610	1610	673.786470082304	522.859703555145	342.173222115757	97.7548652493027
1611	1611	671.957439956424	526.047669703818	348.066338308821	118.385550982636
1612	1612	668.739149023568	520.740514171179	343.189689724709	124.956330942923
1613	1613	669.281798144828	544.483594320577	345.758949346498	114.735041509469
1614	1614	670.122011399551	542.312030560502	342.667233359834	103.227913775632
1615	1615	673.979684671299	493.432617593181	337.463593699843	129.383646485397
1616	1616	676.450650443188	544.414594877218	339.403588744499	133.556699175874
1617	1617	669.069670675041	543.456826823632	343.845443350669	124.391289370303
1618	1618	672.102564562069	534.139501932535	340.457328431	107.245381213419
1619	1619	673.16480192244	514.739713853292	345.346021191808	139.209590665095
1620	1620	672.851185711634	543.717075049572	342.05897303199	143.409248988808
1621	1621	673.79812147862	499.136218579727	346.883182525664	142.820392821874
1622	1622	674.502075361269	539.942625516878	340.869821754613	133.409973849191
1623	1623	669.980789541491	523.087662309078	345.916942588985	168.253851214036
1624	1624	671.23726749259	528.400607360326	343.212967647655	139.008020836494
1625	1625	676.814754677963	517.415858267233	342.915624970748	125.441133465418
1626	1626	671.748108082844	514.002803701543	345.53569158188	107.087950260839
1627	1627	672.043078687331	524.276903571954	339.412882502963	138.525727606035
1628	1628	672.881217343279	533.982890693912	346.762489779809	123.490168670459
1629	1629	675.31494231896	517.526889146479	345.462184215463	111.537537271068
1630	1630	670.144436699209	530.386938454005	344.424446174988	119.08044007708
1631	1631	669.399679762472	550.651451420546	336.925790824763	115.552484888651
1632	1632	670.624140485422	527.187847919095	340.875014651585	99.6584680451084
1633	1633	673.283164329177	513.00653843395	348.017690935928	138.716437323533
1634	1634	670.533392767789	525.850900271227	344.846487117931	166.144209862835
1635	1635	670.04267401541	528.090209397771	348.200450966543	117.809391744693
1636	1636	671.250245447128	501.527461704459	342.680945973491	116.407939676024
1637	1637	677.339639800013	526.453206939785	339.014171948737	123.435973940881
1638	1638	672.847996641951	488.157298953756	347.82954271915	110.078091161585
1639	1639	671.351205980679	497.343318511552	340.113566056321	109.659516425042
1640	1640	673.071350073939	514.975308935973	343.371248296134	127.979480850601
1641	1641	670.927852738469	514.148748703376	341.604079988752	105.748684636341
1642	1642	673.006164100509	483.214257619121	346.620317292716	143.448514463322
1643	1643	675.507764512456	547.011966407259	344.532623679317	102.750172545309
1644	1644	672.547042150665	530.940604449028	339.449108029163	119.750506864298
1645	1645	669.197925594901	547.810092750142	343.960550881887	118.766427679075
1646	1646	672.981265931216	519.285403002842	343.569227157266	115.311570023672
1647	1647	668.310079398281	529.139768372624	347.372915168909	125.11322650075
1648	1648	676.694523035311	536.907237318472	343.466954540672	92.1095824265527
1649	1649	674.92948328328	536.511887129288	344.056410510269	127.072479853253
1650	1650	667.207210994471	563.796362863605	347.730109281049	126.094135205085
1651	1651	669.806746908395	547.34700953339	347.927985137564	136.250110153166
1652	1652	674.582045916924	538.46518082104	346.217366758223	116.322363569899
1653	1653	668.98055954267	559.193748090529	343.496156970321	139.159074809253
1654	1654	669.532520803641	520.645158146115	339.075422563878	146.755806584162
1655	1655	672.913747828226	529.171254615755	351.694990743672	151.171623439589
1656	1656	676.223971667818	494.601286518186	340.517126729836	123.109467890472
1657	1657	672.732498325986	527.147332652599	344.507784904134	164.899366621381
1658	1658	670.318193943725	525.025700335021	346.663226946751	117.994306967353
1659	1659	671.550738343274	512.001345524342	346.457930797415	146.151100806307
1660	1660	676.054205438842	529.362682505346	340.97579928446	112.394209919634
1661	1661	672.226179127741	518.130203200214	345.147829080959	124.298909339793
1662	1662	670.333034053106	486.352857073158	342.202043452981	116.836404357544
1663	1663	676.406108586887	494.184328731534	348.550550607742	156.205824346302
1664	1664	673.91251725267	517.164850786388	342.582864623346	113.733088287244
1665	1665	669.018924983721	506.978904441609	342.387876819464	151.241823801423
1666	1666	672.841211585367	557.287673111463	342.90063716623	129.10174848058
1667	1667	674.253212689009	541.440873494131	340.885206072102	141.010715447043
1668	1668	664.652895936244	519.197298125348	341.126670301677	125.503698548563
1669	1669	668.423226871359	502.60169426358	339.566700886461	136.77098252388
1670	1670	667.947976230035	530.634076696893	346.508769384735	124.059576924617
1671	1671	669.738242250725	521.987088326312	340.893279518407	124.58840423033
1672	1672	674.694437553773	530.658006562839	344.91964611552	131.035084838454
1673	1673	668.019353760811	533.405729308697	343.882745032295	129.926722265002
1674	1674	661.547389413491	498.566617696299	343.190502993939	158.429780326049
1675	1675	672.251236948385	518.263065120709	346.455588978015	124.612227611245
1676	1676	671.969564353563	523.79861063011	353.380200480375	162.739466875906
1677	1677	673.044825022834	498.229105228159	344.875256663202	112.461013374529
1678	1678	675.274788635842	521.149434271894	344.965581958882	97.8243264854949
1679	1679	673.873319171239	518.329696398614	340.003482998376	122.136658736614
1680	1680	672.585360191109	506.425163420617	343.913848756635	120.60789351875
1681	1681	674.306653945341	519.299765863967	337.88177474651	124.015762063231
1682	1682	671.764150184858	529.547538426409	342.20622447855	130.818096244252
1683	1683	666.11735650396	531.090184549921	347.033253597271	129.09462980169
1684	1684	663.823091830374	500.50796104458	339.787957759919	125.726675289281
1685	1685	672.878261539882	520.736384315754	345.428875309929	114.758084715637
1686	1686	673.006456697418	530.139010969853	341.314951222278	130.649016056162
1687	1687	672.665141821527	537.754198601638	343.798983441382	138.978387940318
1688	1688	671.223832285838	539.595079269555	342.461634510018	143.866246175797
1689	1689	671.381974729788	506.976404904754	346.113836841035	117.065044937613
1690	1690	670.408688554243	540.946046289867	344.900859848189	136.742768254903
1691	1691	672.456368236269	496.098614660287	342.490140955361	119.982590269485
1692	1692	675.174816538341	538.393450659912	340.575582574128	132.73533174965
1693	1693	673.800659773407	523.6663773831	345.523124056615	164.815377174473
1694	1694	675.093121755798	533.467872620386	351.709271846131	120.216205571336
1695	1695	669.088574422917	550.686603120783	348.963002167003	183.878461845871
1696	1696	672.991255300926	500.199611899839	347.742060406914	111.219036759437
1697	1697	671.337019815549	516.791173686144	340.125769288568	128.953288199462
1698	1698	672.282716555159	529.061305675812	351.238016660843	130.705351143327
1699	1699	669.74096394035	527.68855054596	345.658946066937	157.756864032807
1700	1700	666.611644868356	553.07694233572	345.594711258621	113.218977211245
1701	1701	676.267491296319	525.038747275435	345.103449474159	140.298740893842
1702	1702	669.953666115482	517.656537099278	340.297680769004	127.589101501107
1703	1703	671.355714790885	527.550596260608	340.720807283015	141.681744775815
1704	1704	671.153397639862	527.901378978852	347.186661620776	133.426477082868
1705	1705	675.671430200717	528.190309225973	342.787170759686	122.723369560158
1706	1706	674.534625968134	533.89321338561	340.558732219468	116.440431380048
1707	1707	672.52829635334	538.328601219082	341.415553091656	110.77557696998
1708	1708	670.311642557638	539.398096271405	349.962016368988	153.8755616307
1709	1709	675.452772947278	505.320245656248	344.258697736152	116.032053337003
1710	1710	668.034154573833	532.064704434487	344.712104818772	162.703900713937
1711	1711	676.060133968737	530.564512841379	343.859830737522	160.203659518863
1712	1712	673.147287376536	525.806331215943	341.865113051299	135.214985894317
1713	1713	671.307237697743	540.294642628003	350.462412024636	172.370860200307
1714	1714	669.244270779104	507.000527322611	342.153387417352	115.272514382136
1715	1715	674.461194438803	524.45696587488	344.532491760074	138.720981122515
1716	1716	672.240286351399	527.390532620863	344.041375671334	142.855094234218
1717	1717	674.241631581094	540.09183274863	340.734269868982	143.651453715746
1718	1718	675.626126188088	507.623271909216	349.857762272394	134.979783307792
1719	1719	671.559097541682	514.085712846956	346.487744472776	122.123569887529
1720	1720	674.309361437061	509.118154268544	347.670277780949	134.742360624333
1721	1721	667.878002221459	528.209569142283	345.247647744999	136.813581850389
1722	1722	673.270040123484	517.885367768299	344.471264097981	133.27899386024
1723	1723	674.344639225616	534.217024359158	340.556395959893	129.955376099279
1724	1724	670.662370950293	522.943831306436	344.557687152943	131.684069466263
1725	1725	672.362666962631	518.290331262287	341.285513617254	147.816424545797
1726	1726	671.671984097259	506.493309439763	345.111538799182	103.9168067754
1727	1727	672.261615161593	534.372526785631	340.140475016922	152.4970801933
1728	1728	666.376285492388	530.33492568429	341.919024430182	131.200640157224
1729	1729	673.132591373965	483.135283661085	345.913784005476	136.200011760036
1730	1730	677.043132010054	514.773069186557	342.680953946286	113.111543614065
1731	1731	675.986293406753	530.221641500248	346.845623739115	143.787856530874
1732	1732	667.96868279442	528.57357644769	337.314936955543	153.936346421826
1733	1733	670.325628274977	512.478051951751	340.76250750623	119.597545388218
1734	1734	676.244084206812	504.682868385618	345.956211062703	150.934178441811
1735	1735	674.676556991523	518.812977455788	349.130419006876	129.583506775545
1736	1736	670.783043940529	489.8785516915	352.231850088183	126.435984537953
1737	1737	671.145445703266	525.309294657134	342.098109735909	163.078047870351
1738	1738	677.172460888466	548.494479497887	343.324745910619	134.152243446129
1739	1739	666.802560081984	521.241213813105	340.894017587983	126.631840768255
1740	1740	670.395693151632	509.209542217785	348.466090489164	125.076283076927
1741	1741	673.800205020961	547.849086281958	343.825360993327	125.930528799363
1742	1742	673.228232187628	501.053956904975	342.11845676413	110.234431516505
1743	1743	669.820125053753	511.357479048406	342.518140179023	130.558572544268
1744	1744	669.33196460129	533.478248372273	342.092762770471	112.837837222546
1745	1745	671.521235763382	526.846904325345	341.774717101554	124.897430544185
1746	1746	672.282422670425	561.744106233058	340.36262481762	118.275896234449
1747	1747	674.213627250915	515.231871972188	341.752279780428	121.891861915373
1748	1748	674.528274303231	540.515486268552	339.783882949749	120.53689753161
1749	1749	674.23324370214	497.87488508824	342.601682775889	127.791295444194
1750	1750	670.811590895584	520.966806834162	338.521184725005	121.751760740434
1751	1751	669.51097913317	519.535741373881	342.746177546299	117.825084561311
1752	1752	667.787079412225	522.813205640356	343.273583385008	150.714511880924
1753	1753	672.312039638686	524.902608205284	345.017787101428	162.161666440636
1754	1754	671.248928039791	516.681270628096	344.85492867772	129.933133322089
1755	1755	675.439034530338	537.87773558493	345.992552816794	143.220757237576
1756	1756	674.871368351415	534.211603926105	343.299458709371	132.174961377925
1757	1757	672.517331025129	511.946331817095	343.780294286644	140.145047193156
1758	1758	675.897745283344	521.519268251262	346.945917612302	129.740075821451
1759	1759	677.628884144793	489.068735270341	347.539451339502	119.459076360279
1760	1760	670.005887603571	508.430512288809	338.944155623991	106.184084592172
1761	1761	678.750143889342	503.711377208287	341.01253967925	119.203986251107
1762	1762	671.236833810594	519.662420188555	343.641966219772	126.249848076068
1763	1763	673.935388775644	510.814378736165	344.82680068395	153.263350282696
1764	1764	672.859825543977	527.659500922541	344.84845754554	132.047786547045
1765	1765	673.985045223004	545.444227617376	350.103863133178	165.716215258802
1766	1766	670.752256530778	506.390735936949	347.013977393715	125.365112561919
1767	1767	672.420798281744	498.695814600857	342.568248501001	118.107149122579
1768	1768	670.956916749	542.351804279544	344.176431459451	135.12580199392
1769	1769	672.302447348856	552.546001903105	348.238487753	124.160896056996
1770	1770	666.432868446444	530.296789436278	349.046171792225	147.951408995239
1771	1771	674.108122934566	528.532396398115	346.251201036222	142.047682702215
1772	1772	672.443733623107	496.15193632824	350.757644418696	144.013930604905
1773	1773	670.506375068635	524.691198072908	342.997786491041	122.48336718019
1774	1774	668.952334052323	524.937395267263	347.830369799921	128.326493458669
1775	1775	666.811290022807	544.797535608579	344.711376227222	143.693716825154
1776	1776	671.675546292176	502.567614256555	344.796697331932	160.865942346652
1777	1777	668.686239356454	524.351610052252	338.93623729626	97.3269356963913
1778	1778	675.449108927056	525.98236544924	343.252728549397	106.61488752666
1779	1779	675.486009122712	478.320807016817	339.520778035527	141.1319443402
1780	1780	666.924851898142	519.049463195364	338.153041861514	158.38490339902
1781	1781	669.314394670666	505.278421388611	348.189765814543	145.628844228044
1782	1782	674.077325895473	500.359955333913	345.798256083995	123.75334426513
1783	1783	676.86309631385	517.315747432398	341.571280632777	144.800393765077
1784	1784	675.236155136301	522.564491423258	347.842237549136	153.961064802856
1785	1785	673.080916445677	528.161018335564	345.328505240729	142.379570703543
1786	1786	668.407874773388	567.546892188666	346.146071293425	127.052641202883
1787	1787	673.975456456766	532.729759168928	342.360081096666	123.868909051984
1788	1788	673.47749908174	535.754968581498	344.679622714957	128.491462453307
1789	1789	671.573428477003	495.886553952108	347.673294075691	118.372591237537
1790	1790	674.6259406452	527.119381907039	338.310143885936	141.719224627246
1791	1791	669.42526759011	550.419002476362	341.771983518159	156.892216533444
1792	1792	671.967639978266	510.26401662239	347.560954723382	132.014769257302
1793	1793	670.865160219841	512.458365970164	335.639673814688	139.977919893692
1794	1794	676.023245653089	536.973935767155	344.137993036396	121.960883982437
1795	1795	672.240669781954	548.12667087351	349.126176617682	126.808122275067
1796	1796	674.871623198183	544.301062379844	342.034519884961	133.584137084282
1797	1797	675.390062321908	537.112457905444	346.461590523658	82.186700795871
1798	1798	672.393354700761	541.149982051207	342.728415512446	113.885129957527
1799	1799	668.487681262171	516.712099827393	342.430289625618	126.660884606733
1800	1800	668.455600098907	524.559426477603	346.774536974567	114.617377405409
1801	1801	668.993983868166	531.395045125937	343.760229777229	107.376095378115
1802	1802	673.442759110004	530.685833598456	339.040175390043	169.592588100884
1803	1803	668.071431341471	528.896811355522	340.899591317725	136.836129669665
1804	1804	672.535723119175	528.513229590892	345.56965719348	128.864088810516
1805	1805	669.53426083164	559.20353658412	350.079186228901	157.364202712331
1806	1806	670.096310686221	500.4561041903	346.946162920621	163.319453872892
1807	1807	673.756079567804	523.715483065341	341.678371252397	121.605238999497
1808	1808	672.007111777823	510.326371428133	340.895292740849	147.549853769801
1809	1809	674.30485725547	522.807478763294	345.479495415589	149.368562352173
1810	1810	669.220132951467	528.024670700031	344.432277547313	131.18506373452
1811	1811	673.781778374759	514.117469346008	341.217493141284	127.672309996699
1812	1812	672.353745898617	540.335377432608	345.872585361035	125.747122335
1813	1813	671.501646501052	551.276509377742	349.186003975019	128.359918037388
1814	1814	671.567278107934	499.90259792143	343.40964740812	137.927383397001
1815	1815	674.623611905955	504.321500052674	350.095093794461	121.043351555403
1816	1816	676.244332755323	521.880164335932	337.427978465863	146.7091494401
1817	1817	674.960719991541	521.716443847904	338.096230301036	135.209911710398
1818	1818	669.828411697113	521.193796614203	347.45434038054	116.198845907911
1819	1819	674.803976392218	527.376870815909	338.56780003108	149.668342851214
1820	1820	672.323659143198	531.854822248094	347.25367666822	96.7918115911607
1821	1821	669.366518843549	505.777231737763	340.102929072433	129.885647574721
1822	1822	673.305808645022	543.558285114685	346.677263325557	126.923749357253
1823	1823	669.949685213717	523.555465659952	343.244608637746	125.865931623941
1824	1824	668.565481063599	522.448780837315	341.350499417456	76.2450794476521
1825	1825	668.566048274307	533.594639549353	348.406995735078	137.554928668656
1826	1826	672.671245387003	510.60080880412	341.64204940766	103.647254927093
1827	1827	677.878749401272	530.267635377375	338.9025210837	128.310053764433
1828	1828	669.983001917021	534.535959721528	341.032550660652	141.20522353885
1829	1829	671.87810195651	509.533212245669	344.116714833989	123.565344092066
1830	1830	670.873773679429	508.635808338133	338.638231145996	164.24557179199
1831	1831	673.514271070313	515.239899767198	341.691811917432	156.004849048273
1832	1832	672.923027696642	526.408200796564	341.594998607229	146.118186701202
1833	1833	676.469290488104	527.917236635881	347.978122675521	94.8141951110717
1834	1834	673.265832304515	519.811236893618	344.299810276052	141.868965076509
1835	1835	668.881028682634	528.612417667948	347.773391566983	158.615441130331
1836	1836	674.859210650065	545.818391681207	343.230352773009	130.150526300099
1837	1837	671.650397857847	515.793424926746	344.965565238579	100.172166566963
1838	1838	672.914360022553	542.88532495753	345.926121992197	144.647606481662
1839	1839	671.208174051908	510.372483563564	344.014945499193	151.121508284063
1840	1840	671.909694476861	513.956733088756	342.9747582956	121.064744944092
1841	1841	670.989221472901	533.773760622248	344.318667921215	146.467110400836
1842	1842	670.853594839589	535.398497167801	343.298459974219	164.491865854695
1843	1843	670.580351814852	541.305595703512	345.80652201639	111.389798685502
1844	1844	667.038284634672	526.069484321911	345.650192418748	114.191416305204
1845	1845	673.197965217308	537.718961672772	342.020937324924	135.568384898
1846	1846	671.49295683121	514.382539511665	341.198258245038	122.219653599828
1847	1847	671.669388070622	527.23708988561	345.806286693341	161.693804486838
1848	1848	671.955973942485	537.648407398129	344.19933106702	131.761836086917
1849	1849	669.768729607111	534.987657425379	343.612912209315	128.911992878805
1850	1850	674.919053616175	530.723781310752	342.260353044694	159.115553752469
1851	1851	668.651447332321	524.021166066842	350.119505062381	137.750899713225
1852	1852	673.262135596297	528.26166559702	349.592610392265	118.741504970664
1853	1853	674.10627913498	536.506854036461	344.515004590701	149.241047582395
1854	1854	670.299809871787	509.295195524508	342.480466655058	130.356625209295
1855	1855	668.164104232672	506.113420738909	337.877561729714	149.495248658414
1856	1856	671.069572536073	530.520614455029	344.299558325331	120.648636601238
1857	1857	673.592228287789	546.495723353529	337.263106395442	133.596306889906
1858	1858	668.342752462298	507.382481962031	348.764847748396	112.489388882225
1859	1859	667.640749711203	528.169352386247	344.311945893288	129.368445516675
1860	1860	673.617418332785	538.11166794757	344.748609100703	144.647857334329
1861	1861	670.805324812021	539.8681395142	342.323385489965	98.1129428075603
1862	1862	672.278662145499	533.628997504774	342.909936560617	140.843269186799
1863	1863	673.838275050206	517.174266055155	345.050870659206	143.152113132168
1864	1864	670.619094868381	542.616016946032	343.561891255449	141.732945695597
1865	1865	676.623875313426	528.931211124324	342.260134619422	141.745617238483
1866	1866	669.429157417017	511.14958401662	345.199585908368	108.400833396559
1867	1867	671.952072104449	515.010797621475	341.676196754459	160.987950171819
1868	1868	673.456447813706	543.506930466752	340.936644123067	79.9837014606192
1869	1869	669.0728308668	495.669310900003	348.884359295067	148.093848526137
1870	1870	675.765879984876	493.69964570661	345.116481051876	112.991116734975
1871	1871	673.23826415362	504.867958148367	346.036429071956	158.271537824009
1872	1872	675.722530313994	557.417502474056	345.431134819435	147.403741557231
1873	1873	670.040097337445	533.55384798282	342.503935142158	135.89771222007
1874	1874	671.264571358	512.023054206704	339.904736448199	122.519752347762
1875	1875	668.835552905746	512.07225633786	341.42147754019	124.601322103433
1876	1876	673.216910535677	501.756808553421	344.908203372021	128.691325452126
1877	1877	672.624887456286	517.859133580976	343.774528617304	118.002802602231
1878	1878	672.129265253803	575.374735662314	347.393503916099	147.613302808464
1879	1879	675.179859999024	524.364995955238	343.416861312865	146.46839646811
1880	1880	671.548624110695	519.793262889003	341.309109174123	115.980040535037
1881	1881	673.993934153129	511.455075065509	349.223352124688	128.105677242536
1882	1882	672.830978368516	510.838943630231	340.590942060656	108.825314226378
1883	1883	670.98993325072	534.013159002147	340.592717355539	126.3634396383
1884	1884	669.544538053894	510.468892430846	344.086351784692	131.733121997725
1885	1885	664.463305943958	522.475100818834	343.105087204794	129.537156482509
1886	1886	673.176348982059	498.027301024449	346.459277372754	131.420892861949
1887	1887	667.897030850345	534.271378917456	351.437363300375	145.941552836755
1888	1888	674.170523869792	553.099843513722	343.500803425943	116.291304461702
1889	1889	670.701924964678	490.493034744229	348.072150666247	155.083291256345
1890	1890	673.215020448932	507.042829522981	348.731467901388	94.1286852907552
1891	1891	673.800650267368	497.863310357815	336.769844891166	154.071247347882
1892	1892	676.192295765074	539.745870064292	341.499660283585	117.921322237161
1893	1893	671.746038982673	517.893601621643	341.200932779521	96.0828046320972
1894	1894	667.941772807616	536.166913737458	347.918574924911	150.329919998727
1895	1895	676.012688922344	525.367644266262	346.933964944387	136.783744261188
1896	1896	673.26920046035	513.408738860036	337.207718222586	112.829259810444
1897	1897	670.965501464871	539.440242905333	347.364513482159	141.475442539757
1898	1898	672.007562313717	514.233338551254	346.851545862449	144.689401195909
1899	1899	672.368164904613	512.550223439679	343.726384761142	135.35333080339
1900	1900	673.29525426276	527.61967106169	348.452665541027	125.707018642371
1901	1901	677.194990417084	508.757892747494	340.722729123204	148.361501010325
1902	1902	678.37632233715	534.572053232588	343.385864230631	135.853328966339
1903	1903	668.409267442811	522.279285845392	345.045240676037	121.832420811238
1904	1904	673.801377669836	526.761886891216	346.223354420347	119.619551031457
1905	1905	674.722593812497	534.900278680176	344.590147294986	126.23783561543
1906	1906	675.957578543301	544.581278471708	340.78036765786	112.950005000233
1907	1907	673.077781590411	515.317598609357	350.225394082286	115.037329498251
1908	1908	672.648872163307	528.17524973375	344.016418035603	119.061026398886
1909	1909	669.587656971647	519.614905903251	339.706867590635	145.411936249971
1910	1910	672.740403242543	497.1214956084	347.685053031726	126.612240062665
1911	1911	671.119834770217	522.911831621911	341.870122343084	116.915729064916
1912	1912	672.65272542683	535.515465030533	343.135293730632	125.616624473337
1913	1913	669.730369412507	505.116187522017	341.185073017375	157.472581576119
1914	1914	673.797966068208	511.547617905646	345.482988219067	108.711285473889
1915	1915	673.227174385019	533.948439400389	345.483229200747	133.37259052823
1916	1916	668.576710295065	532.083723516503	347.460087514169	125.681904221477
1917	1917	677.958847991375	534.693450003503	347.24123082402	152.223552085155
1918	1918	671.569463756454	512.767663484531	342.110439136787	130.418935800651
1919	1919	675.557404541758	548.364935073951	342.892164376789	145.99004579049
1920	1920	674.523618353923	517.883619487933	344.484037423261	127.226675507256
1921	1921	669.235182235301	511.104434381032	349.459073905973	119.996905606066
1922	1922	668.650481357746	520.669443551564	346.746302572372	102.73768474847
1923	1923	674.808893696476	535.017126390361	344.872067554401	132.83587158314
1924	1924	670.623121402276	559.182938030074	341.310139613668	117.230841264552
1925	1925	669.863784205503	529.438811140471	344.410804459628	129.200608289833
1926	1926	671.634246867508	507.514687776973	341.717555318618	136.923171650146
1927	1927	673.012103007756	522.329351530618	349.398424108341	138.184766450658
1928	1928	675.931671707292	534.515817816819	344.128088881893	145.267592268528
1929	1929	677.594952492029	521.739641380259	348.346295633914	120.80953833564
1930	1930	674.698185017743	504.369883134596	345.986693041083	126.203509787379
1931	1931	671.39262375326	520.143006389841	353.084288034853	145.517599134966
1932	1932	670.233008324497	546.233465412516	341.544568366111	132.836772093677
1933	1933	672.165220611524	533.663754069383	343.239643758343	144.749882278453
1934	1934	670.947032795109	513.400997755078	342.2392446689	107.749589677275
1935	1935	673.32534439446	536.956925884849	343.823363161627	103.544483455889
1936	1936	674.30194785527	513.527403260303	336.996667363534	120.541537857355
1937	1937	672.495478665835	529.841548991438	347.533882548292	153.139881149274
1938	1938	666.794365280167	499.333652713187	342.75410491264	131.943998622123
1939	1939	671.175946022454	514.755841892804	342.571424679101	142.458339619045
1940	1940	672.74239116245	555.553866471477	346.206671991376	133.052359383605
1941	1941	671.700294865296	520.471494864424	342.487271968923	125.468581316598
1942	1942	670.419881293216	531.443853273967	339.922602665903	139.424929098574
1943	1943	669.018500344929	509.280760845721	348.23810794905	143.868381363328
1944	1944	678.575746558277	542.967496046964	340.611637092312	110.866904828257
1945	1945	669.954454385976	529.155122700012	342.702918297082	126.665730510482
1946	1946	673.067162550176	528.604799236358	339.181122444499	114.95354663026
1947	1947	668.126559374431	523.601591036968	349.297893723875	159.768435621948
1948	1948	672.238529221539	518.266738225539	341.704238523741	146.893375086484
1949	1949	670.194134627358	521.425435521959	347.708383568298	104.920773701497
1950	1950	667.43226272532	543.385726917962	346.146864982683	97.3063539867823
1951	1951	674.131655493835	524.848400948653	340.675237638254	122.646520119818
1952	1952	672.461632732944	511.904610670167	344.006210655856	131.42493435708
1953	1953	667.658609890642	503.440212951916	345.722461131199	140.463347905771
1954	1954	671.980584491338	537.474917258606	343.603373484308	146.80291234038
1955	1955	673.145329349413	551.571837239695	344.770337746511	101.234672922493
1956	1956	669.678522077447	535.540548097544	343.635721932296	134.275003969577
1957	1957	671.183764226094	533.143118778767	346.606267952247	137.118711229224
1958	1958	676.499884946792	536.534967815761	343.706931067587	122.86810468682
1959	1959	674.749712454675	533.71651094228	343.527564596943	128.917926861527
1960	1960	674.443925581821	521.199963930386	342.698869881598	166.708663319693
1961	1961	678.065521027346	485.014224932458	346.484675472911	113.584556847834
1962	1962	669.64431008129	559.056428972406	340.455372604498	113.14488171702
1963	1963	670.548087540775	533.701916146674	343.359955910806	128.834566612084
1964	1964	672.220014171561	520.888591090985	346.833894924337	147.099654244555
1965	1965	673.459239001595	504.871287098536	349.001855000736	142.536901754649
1966	1966	670.206573064163	542.952648801889	345.885674568036	126.427883501366
1967	1967	673.977123511773	515.177021019886	346.69574031548	109.915015091555
1968	1968	673.541201190455	539.461020557011	338.720540539803	148.152569420019
1969	1969	673.386014333563	512.727206277889	347.146634131884	133.715845867494
1970	1970	673.090658481226	508.476565542849	347.118687004815	146.922508358405
1971	1971	670.67547515314	520.651881550305	341.338564459248	145.693912002446
1972	1972	666.900520745991	521.25436748438	348.798704083424	104.271367206715
1973	1973	680.253813250615	530.298377257366	348.342112976571	132.782866591622
1974	1974	672.539021125041	488.57222439956	339.962664284276	140.289395123318
1975	1975	671.528738119581	523.167159241761	342.668436868802	126.218113052348
1976	1976	671.327441126641	542.262657666559	343.963936574749	120.290794605921
1977	1977	670.274404704783	538.587818809732	345.136384271716	105.43329585636
1978	1978	667.660170770354	520.987829302526	340.728328615567	122.717822707836
1979	1979	669.783736663171	520.973911490416	345.3472700986	116.038098083167
1980	1980	671.681575135968	538.545633043627	342.349861056742	141.804587684685
1981	1981	673.539436058194	495.604637634686	345.651899799021	136.625128116544
1982	1982	671.780528241916	559.763311453578	342.749576077508	146.176995904583
1983	1983	671.046896018774	514.551260203344	345.264756642828	131.866869745232
1984	1984	669.134500356302	530.345937144707	341.419931674622	131.221799524458
1985	1985	672.317293579737	486.423770510977	345.676178951096	132.526175065199
1986	1986	676.173517400799	516.577932700209	344.644338713815	123.254790498108
1987	1987	668.35194102056	519.852229586362	339.661009339258	162.480037733855
1988	1988	672.345815192324	518.069734087594	343.902335515503	96.3662350260328
1989	1989	675.553184832647	511.377664150439	342.979977479733	167.233374704116
1990	1990	670.296663789705	549.286727441384	339.16337924216	137.478634497607
1991	1991	668.126731440905	515.923754584922	340.398621073773	141.055332773389
1992	1992	683.875879813553	538.873146330048	342.848256890494	138.878029516792
1993	1993	674.821157613556	512.58789794243	341.204483662898	133.020384594674
1994	1994	674.114786820832	516.592492858015	348.994112174547	153.141269632144
1995	1995	673.862815133136	540.79518632293	341.417575582603	97.4438375966349
1996	1996	674.160833175669	506.639548138342	341.064242447953	110.013963757229
1997	1997	673.122140098787	552.456645026787	344.672304916742	115.391568818552
1998	1998	667.638809277603	542.254748849603	340.475369608746	120.390388872408
1999	1999	667.324154821755	481.02215327065	344.803628617142	117.84087716468
[truncated: 3,001 more rows]
