# Supplementary material for: Hypothetical Outcome Plots Outperform Error Bars and Violin Plots for Inferences about Reliability of Variable Ordering
Source: PLoS One. 2015 Nov 16;10(11):e0142444. doi: 10.1371/journal.pone.0142444 (PMC4646698; doi:10.1371/journal.pone.0142444)
Supplement: S4 File — All experiment interface and visualization stimuli code is available as a zipped file. (ZIP) [file pone.0142444.s004.zip › experiment_code/data/one/94.js]

var results = [[671.151432825416, 670.543283366779, 675.167862625735, 661.939265513178, 675.092016353174, 670.888912829978, 667.018761693018, 676.838031881741, 676.606313295193, 672.010590699178, 667.385996232574, 675.550395573232, 667.958829448706, 676.297951721789, 671.893316517961, 675.680393714906, 674.587288380372, 668.173786300852, 670.883246496822, 675.131402432486, 673.915708914523, 674.135565213598, 671.616770022253, 668.54149477558, 668.847844373458, 668.520724823713, 667.543389910362, 669.851607295565, 670.688243300858, 668.408764990839, 671.225668262139, 674.462707773191, 669.977601220242, 668.110993769354, 676.446820660386, 673.890613637077, 671.439584414804, 662.885845803249, 674.934926022345, 673.928165020572, 669.791268198503, 668.560587255639, 669.364561611871, 669.71124434639, 672.18008774771, 671.242230706678, 665.993682330644, 667.825170809985, 676.361525055795, 676.863702402866, 670.544331998479, 672.689722890795, 676.0720399536, 670.013546495792, 669.014165960214, 674.771323708016, 664.718175242605, 675.637281782355, 674.554987170424, 672.313903741814, 669.122746713099, 671.206309870969, 674.220138810068, 672.114458854196, 665.391367992264, 669.633537315212, 674.419453053937, 674.677066881749, 668.011644594261, 673.297461706754, 672.813400917439, 672.410097487964, 669.94081161857, 669.020019719508, 673.909938721297, 674.088336003035, 668.165842759989, 676.156356997646, 676.074847636903, 672.632135919052, 672.707015955902, 671.641833503198, 677.516378799052, 667.827276461722, 670.357430641804, 667.524296627015, 676.202309378815, 669.506732914729, 678.559754074452, 676.437871719306, 673.408531223378, 673.485240708487, 675.494257432715, 671.695257928551, 673.300637763163, 675.07165308956, 677.47864326531, 674.219662300867, 669.075259102095, 672.605795625739, 671.822983595838, 674.409605342754, 673.404865475203, 671.913439866521, 670.626257066861, 676.004999675165, 666.75309799782, 669.16319868166, 668.151809353637, 673.029345331753, 669.049859634138, 672.450195983495, 667.055371298168, 673.939784295779, 673.875709221652, 677.015583558246, 668.095028746105, 674.258532711963, 670.013229663902, 672.904820292399, 675.980386892668, 670.227431989428, 663.739263043858, 670.855903441975, 667.285169677725, 674.299752814163, 672.546814112697, 673.905445887017, 677.038789983686, 669.310174650221, 669.196093324831, 673.825964308842, 671.603394847366, 670.70181213156, 674.552622424215, 672.039007256853, 676.697865797206, 666.688149604064, 670.903529042481, 672.836505902188, 667.42574504826, 675.429233412925, 670.648905356017, 669.894635889919, 671.170229283146, 670.376775050712, 677.201958012309, 676.639040156168, 670.602903162648, 676.175537259125, 671.119828304127, 672.790912784524, 674.906409868517, 675.475537625009, 672.715228878628, 675.193785664627, 669.65402138204, 674.002124090558, 671.007854008057, 668.125430798947, 673.111601456696, 673.615858064245, 671.080779532639, 669.20369955626, 670.74829073746, 672.219289113521, 671.150558026011, 665.799816056442, 673.50357487431, 668.680838934688, 670.706798589709, 674.635888971595, 672.121809001788, 671.191090954619, 670.254399623581, 674.003130287079, 668.877487074859, 676.289593132227, 676.725947794445, 668.151869971771, 674.065661243336, 673.803680216295, 671.830039553485, 673.382006837615, 670.852400743239, 673.816449451042, 674.347161366715, 671.635701679806, 669.988770744527, 671.159006448705, 669.689563180611, 669.619161613628, 670.760951568031, 666.457160000905, 663.937535578422, 675.290822510067, 671.029463373364, 676.144102777474, 671.085737169247, 675.375542968169, 675.23899080077, 678.774032378435, 677.267865900155, 672.343342054608, 666.415697132201, 670.249498367923, 679.022964251782, 672.811150730543, 670.028295782403, 667.493449079925, 673.388646864108, 669.815938089539, 675.04922917454, 670.33775804201, 673.285722495343, 673.722225226755, 677.063726121466, 672.008525295886, 671.073584706615, 672.053350930376, 677.227107140178, 673.275881482809, 668.116891976757, 671.752789489318, 671.061218522909, 667.27341582558, 670.29693344604, 676.838218211004, 671.727941303982, 672.784740419572, 674.40376130113, 672.708517947848, 677.252666577393, 677.12057305333, 670.571421873988, 660.839587341297, 669.931473666069, 670.696820581515, 673.414502952782, 669.87624318804, 674.895207174262, 670.728370644609, 672.254958711244, 674.230805375235, 668.579716713158, 672.075206752806, 675.583663565394, 669.242814113675, 671.378980849246, 670.652569067499, 667.718505867379, 673.842657839539, 670.678849975026, 674.894454678193, 671.378581152349, 674.756712246598, 667.379987180496, 672.940606510362, 668.718974936419, 671.559984668152, 670.435116048841, 678.685424144014, 675.160341057956, 677.819914585926, 670.761603487649, 670.769914306377, 674.618260615444, 668.676662418646, 673.954003601217, 670.183404800601, 674.796439629134, 672.848054353118, 668.121352044609, 672.103976424897, 671.96634614767, 676.837371075487, 671.042472695531, 675.093984225491, 676.696567355706, 675.888382001909, 666.470093149625, 674.132545838307, 669.791307064583, 669.795080661133, 670.702819121516, 676.108690572628, 672.038291428552, 668.713705937234, 673.232431463678, 663.931807564355, 675.742133251459, 668.66089437046, 676.319777834806, 673.370897606635, 678.127064249377, 670.880391737295, 671.623062334388, 674.322627663212, 674.157345141367, 675.329983969578, 672.539122510903, 669.371153141451, 676.333596764929, 671.004139112642, 674.756435294801, 670.906822835605, 674.851135224454, 671.142835618884, 671.44786862229, 673.09651038274, 671.520040467544, 679.042127257532, 669.90999674304, 675.595090752084, 673.283717146782, 671.407350837239, 674.598986803773, 675.81770566513, 671.384893804624, 671.802352052779, 668.58811729204, 671.374554806282, 670.648496391647, 670.653127491519, 672.184971513054, 673.439822542678, 669.442320888225, 671.463254485164, 669.075011103627, 674.845030948622, 671.008500580083, 669.061738813959, 670.124571222722, 670.084582840558, 668.688255901657, 670.188181043097, 677.647190141222, 666.89268874206, 671.134258492159, 673.99075453691, 676.037600774537, 666.070309686472, 667.412034141225, 672.03871424092, 669.536142867058, 669.237885385491, 674.147095143428, 670.244834233748, 677.113591661675, 672.226479080914, 672.455320904613, 671.549848189914, 671.84426087617, 672.906260508411, 670.310714238522, 674.444040469243, 670.260722945311, 672.540137135004, 675.474761704568, 674.139143038607, 671.440014372807, 674.17760484791, 668.614219897396, 666.620532876586, 673.006349118643, 672.987602558741, 675.014652535281, 671.849445658986, 670.066014194375, 665.424382839428, 672.52078314303, 672.228045512371, 674.996482971435, 679.216430707488, 672.338263658958, 670.48809634565, 674.876014798989, 674.019841283106, 673.295307376915, 673.909396758154, 670.748037097681, 671.779824910015, 674.684612001517, 668.857928559381, 674.82910223255, 668.545369193801, 672.374910170543, 671.790250850482, 671.186444468676, 669.561618140909, 672.313253210887, 663.933646477831, 666.089082063727, 671.822737996795, 669.809424017005, 666.572952543054, 668.970308580024, 670.964617981713, 670.771413734315, 671.945062970118, 669.572641087288, 671.059896911498, 670.978505565915, 666.106493509246, 672.216879032607, 671.182507206906, 673.207706102396, 674.610680484298, 668.259159146721, 671.688081059419, 671.925031777605, 670.63808279689, 674.546808135023, 673.315481610055, 669.229824999342, 670.922211251285, 676.273291731807, 670.903209661848, 674.919567196596, 674.613681132118, 673.217533512334, 675.302186939256, 672.246019361146, 672.606935773113, 672.495039334939, 670.92586702358, 668.555324312834, 674.906304792302, 665.076570518049, 667.805237063283, 674.000548628846, 673.262435294282, 673.567097898742, 671.295167962585, 674.195911491749, 665.493632921541, 669.7362139965, 670.360102258322, 674.673638563734, 671.294367100721, 669.631002596275, 672.608242892379, 673.480336595667, 675.98083873499, 674.803100599979, 668.876754795362, 667.475041731316, 672.712388479819, 665.958926208327, 669.831852919333, 674.154581604698, 674.614499479214, 676.29774026634, 672.172194291703, 672.766442695163, 669.224773146489, 672.151332217581, 672.361652040719, 679.317178314574, 673.718437544178, 672.361477251189, 670.45531534655, 669.382501254239, 676.49085826536, 674.192704106686, 673.485236914974, 675.689481909029, 671.883393051159, 671.344498857332, 669.773919141847, 671.985376189699, 669.866733573563, 672.359503212992, 671.939300811936, 675.988843555763, 668.826793360261, 671.10243473059, 665.63052679781, 672.795751272936, 669.6119095606, 664.116017204657, 674.646037823323, 673.559281889868, 672.388283509717, 666.290264500924, 674.544065148755, 674.61355211878, 673.192998074146, 671.372342087235, 669.180374177178, 667.099982760851, 669.998199355471, 666.959320637209, 670.941207102613, 671.340581400607, 676.833006035897, 669.715592394822, 673.075898911616, 676.242986967365, 671.730115844594, 671.740856775962, 671.33528971014, 662.198963146832, 667.089697116257, 669.495256141411, 674.145378522464, 669.28469977151, 672.587489939765, 678.765866901361, 675.364488732964, 666.682776587631, 669.876927342895, 670.205486612098, 669.9730116359, 671.582723666073, 676.147866148375, 672.121650407534, 670.43515775309, 675.701238043614, 667.933001366772, 674.252437170329, 674.490674307945, 669.938607337974, 672.77303045857, 669.713250508051, 676.69194849765, 673.192211592826, 677.637895812656, 668.724382779264, 669.260680725285, 669.772336978921, 676.908656530461, 674.200086622878, 668.447673502453, 671.520204204227, 674.51760803367, 677.158217632331, 674.779414226838, 675.026453639321, 668.557150788422, 675.134624276818, 666.998407645649, 668.055534888833, 673.412670173811, 670.995770733366, 668.887428106441, 674.446014162769, 672.856782794364, 671.533450202575, 672.04973652818, 675.650396154546, 667.698632588676, 672.014840117914, 670.269285129821, 671.346214227812, 668.797032175711, 670.321755617714, 666.711039515527, 671.018647894562, 674.329131976666, 675.722959388963, 674.418536820033, 675.282904108704, 675.262322644922, 670.417679147125, 673.3195944568, 674.562856444972, 672.370879693068, 670.652672110576, 670.977693597618, 667.94739958064, 664.88594047551, 672.90071807287, 671.920185357512, 674.218656744438, 674.22958893086, 667.55568242593, 671.722546346526, 671.187375549445, 676.182129187846, 672.530504144048, 671.589991823487, 672.028654658995, 669.544377670072, 671.399805933383, 676.560914324703, 677.926804624727, 675.06902731685, 677.859854093616, 671.741611067724, 675.372952412157, 674.382905551586, 672.970751484154, 669.546478195509, 672.994328364959, 670.690930762604, 674.024328941756, 672.301882727813, 676.748593564509, 675.792559147905, 673.606505160012, 675.790247630381, 670.960349182837, 675.424490160669, 673.142183328637, 676.423729748127, 668.039423595416, 673.670781455016, 669.869861570607, 674.904246599609, 672.702979842975, 673.359683980634, 678.55345856629, 667.588483640059, 667.560088255562, 669.334478527574, 669.707810467964, 672.645202737007, 668.757495806919, 670.173875578279, 671.568751142487, 671.261373961301, 675.101367244028, 672.344941695891, 672.056193468287, 668.303389242805, 670.994629656703, 673.398693788358, 674.789028676572, 672.076704417724, 674.632615023205, 672.792808348844, 676.543425999635, 671.292245597082, 672.335066755413, 671.314264341407, 674.009852880296, 671.905197292931, 669.168215175532, 670.055797107117, 672.929581469677, 673.768721456494, 675.567830960269, 674.447261254728, 669.580988559974, 671.274771913875, 670.814865827935, 669.183380346989, 675.111639103213, 667.380091163956, 674.172807118358, 670.095666250592, 673.000345943558, 674.662331506302, 670.416178419058, 674.063377096039, 670.569998716674, 671.736221101668, 673.666963894124, 675.617080287201, 671.039874972567, 672.135557804697, 673.16428226469, 676.507190037692, 672.68402705667, 672.713230321889, 673.029087375852, 669.070797088458, 671.310330201014, 674.835903699839, 675.952434733815, 677.632178644719, 671.55535813658, 671.166736302165, 672.803535619743, 674.109927283492, 666.025448422134, 668.812473996814, 674.666696178052, 672.338579285164, 671.739093088527, 672.515845286687, 675.287520715359, 668.82424963667, 674.136947481179, 674.599970867278, 672.365805788064, 668.199796787643, 673.468245956582, 675.436799801463, 670.146763753232, 668.775339156276, 676.667167950237, 677.007925603528, 672.702498502221, 675.656206369225, 674.527860332071, 668.768673202126, 671.458244922296, 678.190245388816, 674.07020080159, 678.479942664033, 668.0383988882, 676.10495471022, 668.473759986789, 671.610292022663, 672.588082646427, 669.802923896319, 678.077604023163, 675.272461379613, 677.254754427959, 672.827016477055, 670.357093199334, 672.964800624732, 668.572842216542, 671.93352868819, 671.906270271958, 673.941266287676, 674.063480815173, 669.591779126902, 672.495771665318, 668.691957781558, 672.580274553152, 669.011533068645, 673.442155671085, 668.705899305366, 670.840594530556, 669.72535302904, 662.341469186502, 670.415731173764, 673.31091534683, 665.215610956992, 675.207030630464, 670.717437325275, 674.063021876284, 668.447398946777, 668.760391054386, 669.762377035858, 670.6593159818, 666.915056255517, 675.162634106837, 664.500687268679, 669.008552036554, 675.689475247629, 670.772535610559, 671.38483531074, 672.927493381062, 670.237232649637, 672.005321342555, 672.081928809875, 666.491116502066, 670.139206978034, 675.579122036866, 669.502219955805, 671.034524084289, 673.619975750402, 673.961958547329, 670.946427455301, 672.814845756828, 676.461459147248, 667.801510512804, 670.127163422153, 670.46840391955, 675.878717294818, 673.01113516203, 674.696077684872, 675.657211167108, 668.514046339359, 672.330419267424, 676.706174690557, 668.33762588041, 666.952098305657, 675.755611570062, 670.110423260174, 672.537419123222, 671.270788965664, 671.844878640206, 669.764096496273, 678.249127185503, 672.53121886908, 676.537733940855, 668.425576264928, 671.777647398528, 668.274963257448, 673.888657137636, 674.226773987096, 670.406174387033, 668.189102821516, 673.448415847566, 676.265954781186, 668.858861141347, 669.975748386251, 666.966218004252, 668.203493369529, 673.945156087349, 670.381458721698, 670.889709007102, 670.868909963241, 679.911906259773, 668.302779029242, 670.203189220165, 668.215138359149, 666.158555324486, 673.799258831615, 675.668403121939, 674.411632870411, 673.522584799495, 665.138719266138, 674.028333618784, 672.727691764792, 675.519218405107, 672.348785632517, 671.03960918385, 672.186833713849, 670.697354449976, 674.095282830447, 672.211817000665, 670.188467462503, 675.235871683841, 667.673748927152, 672.462511537307, 672.118672122879, 675.212632982828, 675.172440899737, 671.380959427169, 672.820164262959, 671.948639597387, 675.046662400916, 670.038672284451, 671.555895335348, 670.476678846858, 675.859473142034, 673.92971860568, 672.335655111025, 667.690697790745, 667.543496064409, 670.318636575313, 671.098473369771, 674.689733192286, 668.737103457741, 664.669194160666, 669.236097548745, 672.124188895424, 670.443945741245, 674.011445136547, 677.361528019767, 676.903260102058, 671.460017079288, 669.354547929576, 675.794962033607, 672.989024264422, 673.268051105711, 672.512522643723, 673.458180494173, 672.751990082606, 672.265507496353, 673.749371813451, 674.97585720119, 669.369392261433, 668.126271796869, 672.145760479377, 667.08463330741, 666.836622953007, 673.760569945366, 675.955792329092, 672.707044925287, 678.894562840253, 672.185012333088, 671.975458204343, 668.542677774057, 670.466251073972, 672.394140839239, 673.038287975328, 675.527486748336, 669.544605389627, 676.823167235179, 676.058741874123, 673.08834138306, 671.886017793181, 677.833605265398, 668.0545164719, 671.624385508397, 669.49406999205, 667.238185596213, 668.403892787914, 674.293828648689, 668.821323434077, 676.47526168735, 675.347441902065, 674.382167495412, 673.127262542107, 673.175626188226, 671.78465488249, 672.76646277743, 672.267569491575, 673.262161890839, 677.91002410288, 671.351024595815, 669.895850447806, 667.729435970738, 669.695508572164, 669.843726961513, 671.337382059848, 669.6776536958, 670.540121579774, 668.695280455292, 672.245499555782, 671.266924979005, 672.68320975726, 674.144419825303, 674.934235784199, 674.498757170498, 674.701211860626, 676.795482872983, 674.739787682526, 672.508858115353, 663.659211615838, 675.414016919512, 672.082334121074, 676.444758261548, 667.441652293769, 681.042986015242, 669.670774806023, 675.516022732631, 670.147847065887, 673.077613918392, 672.813864972227, 678.124410341822, 669.907974389533, 670.389504849143, 672.226942005305, 672.913740534317, 675.189194321301, 672.574486230083, 673.725043530688, 664.828110766926, 672.132478148742, 669.798854769899, 667.514465833851, 673.42074350165, 671.957764749681, 672.134863462609, 670.760534568755, 670.520803216574, 672.055203380436, 669.751329542119, 680.048114255367, 667.718908061321, 671.263254880744, 675.535073841772, 674.037039488436, 668.717303681002, 668.024893664551, 668.237235856193, 674.522358193952, 673.443681688061, 669.319512979312, 672.112879792251, 665.543217413506, 675.878836132781, 670.407602434034, 673.203403088929, 670.390299140194, 666.602262483166, 670.864141478046, 668.80453624033, 672.672669714981, 676.375329726826, 671.651748064628, 674.234677599436, 668.441429235487, 675.205063722954, 667.124206516718, 668.370001662649, 672.875903378957, 674.391380309842, 672.897164775858, 672.652002762669, 675.752662534436, 671.253081989011, 676.413118531732, 669.954921505697, 669.623944208218, 670.68473814816, 671.306464272572, 674.712466782873, 673.066292097388, 673.080994495559, 669.042693564493, 669.769078570063, 668.712567035745, 672.95981319797, 667.882674724294, 672.215705508129, 677.751229812354, 668.992692327893, 677.447125891936, 676.865842904326, 667.562938157238, 663.785325259586, 673.004519549264, 678.418747661243, 675.180955030375, 669.723891978277, 665.124066855737, 672.414742586792, 665.941907844922, 675.293841301548, 674.902270847991, 676.864330712711, 673.20388347359, 673.968042695981, 677.263723303601, 672.942683568162, 671.830843401051, 674.510745668837, 667.959014123091, 672.890617972687, 667.009192248068, 675.293005269828, 670.964727383983, 671.815499901497, 671.652706631656, 669.673531185106, 670.681190946659, 671.678615059551, 666.555812132415, 672.581098521194, 670.391261757395, 670.571077741939, 670.434406123648, 668.668278248277, 673.101284049866, 675.837776061376, 674.154135581171, 673.754361117538, 675.191575341757, 674.855364538191, 673.842218536123, 674.509127174054, 675.35453355354, 672.278858663558, 670.175328777772, 672.565973076441, 671.124959636558, 671.016635118904, 674.961733671567, 672.833464039426, 672.603960941554, 669.143863042638, 668.847501819342, 671.515723293901, 672.701140129648, 669.801187968425, 669.506566661791, 672.216909575394, 676.878750919154, 670.86478126291, 674.692335494045, 670.966429290397, 672.553285440023, 669.349603937255, 671.893305368691, 680.024677735995, 675.013410614847, 675.117875052627, 668.025507868234, 669.501082637275, 670.910120766798, 665.097314874817, 676.853475702296, 671.43530763862, 674.68259026892, 673.828054870435, 672.115573682085, 672.319523328061, 674.388846194023, 675.84239748849, 672.09714395686, 672.941752970481, 670.201120349671, 670.732761002928, 678.095516860061, 674.859907878819, 672.652479461004, 673.730300370283, 672.012365148833, 669.563572299839, 673.240192295995, 673.976507901382, 670.672857307288, 673.562381370032, 671.091012357222, 671.229992851454, 673.737306176641, 673.515703004313, 668.519791910441, 674.493762600975, 665.062011867632, 673.340515720859, 669.879143848437, 667.281172801227, 667.787192027513, 670.308286137166, 668.148604399741, 671.001518216541, 670.534888856102, 669.185687206234, 672.98988142418, 671.244247590494, 673.980556560056, 670.773322063339, 674.47880314791, 670.57954315991, 665.879815750242, 670.475510590615, 671.610520529988, 671.498040890583, 679.35589163168, 673.272772517965, 677.419248178296, 671.157805245922, 670.991665844817, 675.060846362122, 672.09133298982, 678.499322522799, 673.214488633155, 676.211761409125, 672.603646431749, 672.864748864794, 671.51426720417, 675.058818830899, 677.509880250369, 666.444355932893, 670.603041445056, 671.444285335049, 672.34784851556, 670.597839368183, 673.427559950413, 674.021289757634, 669.995558051862, 674.736770198474, 667.775604237546, 671.304742645273, 670.004405352115, 671.679877685332, 674.076844175386, 669.535054072336, 672.667526203838, 676.940665018603, 673.570226722686, 672.26435099616, 669.9810591808, 671.054700478102, 671.439321941557, 670.142562248913, 667.179094904726, 670.122752422025, 670.107644601329, 676.057629142825, 667.439212823883, 674.701903726164, 677.774962242717, 671.840840948425, 675.664841668903, 672.56519661603, 673.805036552039, 665.856922119779, 674.291571132951, 670.565335322392, 673.294370818467, 670.837685949757, 671.890927998996, 674.732158011251, 670.758996527769, 671.04503609966, 673.347691720892, 669.011067937151, 669.527573202967, 666.551830780095, 673.047098435047, 669.539550119571, 675.161093129396, 674.908828349709, 675.286584731457, 663.768557910978, 675.465685430812, 672.030595055761, 673.560439254808, 675.380327293838, 670.980746011793, 669.999830755401, 673.510901841631, 676.207361489222, 672.867162361484, 678.353277267436, 673.45625317843, 669.889539888804, 667.876586879387, 671.629991215373, 680.666479944469, 673.26089785511, 667.480530182188, 675.820123804818, 676.796588035634, 679.152698266794, 668.973994497323, 673.163759946935, 669.636735558228, 668.822190026478, 668.083334942262, 679.024515959623, 675.90142918794, 673.677414105794, 674.489777758227, 670.648702570204, 669.685473791034, 674.527716483534, 674.320799737672, 674.383334916632, 672.186993983883, 668.095729813405, 675.016696132918, 668.384237218823, 676.134482605973, 671.855171224005, 667.438632971582, 675.620616635559, 672.970023937535, 669.845692868095, 676.648260051239, 667.813907658991, 672.912166948661, 672.610730945268, 673.347329692721, 671.21694762976, 673.798581612185, 671.067802781673, 672.353636982949, 670.528595469916, 671.747505333768, 671.429149564882, 669.519641146503, 671.131237350258, 673.652456429013, 672.565922365109, 675.239327612653, 674.309916059447, 674.332250851348, 668.544013935862, 671.345192090686, 670.114051664397, 670.925205416582, 677.334364658871, 672.232319074438, 671.734472462683, 673.26027544776, 676.744611694844, 670.256282835126, 666.722295634167, 669.833376674155, 670.318657165294, 672.423357920451, 668.369514663799, 669.678949535133, 668.989353190227, 669.750557327235, 669.919262980729, 673.251065690134, 675.428480007281, 675.557041156073, 677.153734514894, 672.767449625566, 675.233781076771, 672.211549284081, 673.074658216176, 674.032693887921, 667.393562124634, 671.625560134703, 670.132315974565, 679.478074164635, 669.928811768987, 675.743949731473, 674.682432597182, 665.893333646222, 677.122912779171, 670.062978117379, 674.451078944035, 668.414157895642, 669.464698958107, 673.968432300702, 668.006435277065, 675.456499495037, 669.33061714044, 672.760058159192, 667.228987957823, 672.729856776877, 670.837128567497, 673.586114668221, 671.586016385957, 675.697212931624, 672.044675861336, 668.004106221571, 672.19086072852, 676.635506446368, 667.112571509883, 669.845445750935, 670.363228361657, 677.697312619257, 675.243114412844, 673.148776941467, 673.637291721088, 674.060830746656, 673.708983980812, 672.9548589878, 675.216573697965, 669.553377254884, 675.583545326443, 676.815196910419, 673.642997784386, 672.801344299725, 674.785901505178, 671.725182510469, 672.569668576153, 669.139569118534, 672.241869434614, 674.589796924531, 670.663797625873, 673.911621024319, 669.956479290198, 676.75887753809, 668.745294496773, 674.992286761347, 674.330143201762, 676.032193874433, 670.866529996382, 674.692548220475, 673.951350892211, 670.102083263232, 670.566154396587, 676.316228130076, 671.600338929517, 671.893240986122, 673.214095103741, 672.222776864261, 672.261589395439, 677.332062313742, 678.633408979265, 670.910913463895, 665.241427275719, 666.147903536316, 671.845769868211, 671.914567223448, 674.647225405733, 673.824064820461, 671.114481783055, 670.508883661056, 674.866466140463, 672.831488413455, 675.742609845141, 672.305612708133, 669.386183616642, 666.676247918328, 677.270237628007, 675.261912598292, 669.983974892344, 670.880800699957, 670.98521792997, 670.018445142805, 672.440276806998, 672.884622213845, 672.016492695019, 673.506734895348, 667.988929080992, 671.433556662901, 669.663416003341, 667.842475992597, 670.837661924248, 672.212142621548, 668.77410315974, 673.685097182661, 668.271172364595, 663.202950212117, 668.787512373962, 668.384312541462, 674.317645879053, 671.934825171824, 672.400011614044, 672.877080384632, 672.329293072033, 672.998858337388, 673.438461481722, 675.718593269097, 670.947324922933, 665.886558401605, 675.396090238586, 680.505677364452, 672.781963386934, 667.457786173491, 672.72219862399, 670.5680403271, 674.410690959936, 672.241295056564, 673.232772230267, 671.855985265078, 671.880772143385, 674.535254776143, 668.616816525723, 671.455730009221, 673.48711834131, 671.828251876699, 676.260746708549, 669.507632665772, 673.149268605057, 680.764378682968, 669.241816814668, 671.830292306705, 673.556970669149, 670.023834661628, 669.712626837716, 672.076493786774, 672.806561005954, 675.837717103267, 668.981188547708, 670.544803571085, 673.17995987661, 669.049755345432, 669.366528051641, 670.81591230088, 674.447341168187, 676.11533691578, 672.240370450041, 670.125934122345, 674.850613267972, 672.150763797998, 666.308836269312, 669.853411236467, 671.58269102026, 671.293973834375, 669.188718123925, 673.656271991903, 672.071162655841, 668.878764537417, 669.752259901173, 672.248275990006, 668.040086010981, 667.216908901776, 673.66982392254, 667.460758703495, 675.615750200874, 670.271116297879, 668.6073627338, 665.376178810297, 667.355729571666, 674.732103770164, 672.415639818932, 673.3483274543, 672.853092662761, 671.686320268102, 674.928336841361, 673.392655906212, 668.762829706146, 677.696464427996, 667.199065620137, 669.630719232549, 673.107350245504, 674.02951631583, 666.273826628863, 672.816131568624, 673.738331946684, 675.779739367319, 670.777101660313, 675.42588136019, 670.377018111105, 666.991416255928, 671.275141322669, 671.05974794314, 666.71646967869, 671.02853815988, 670.085866964636, 673.732900231545, 673.70663493551, 668.856815386303, 672.781123564043, 673.998028722241, 677.97506029544, 675.872330218298, 670.848655357192, 674.521831832611, 674.508619081749, 671.507782835854, 669.432972926511, 679.129897708375, 670.489181308403, 672.730076167559, 674.837456852772, 672.416759440622, 666.794106297484, 674.686295100896, 669.5169590014, 669.117113942564, 668.179628978468, 673.930978127073, 669.267141536968, 672.504538603787, 670.047452417873, 672.596598474704, 671.886246629709, 671.595484465497, 673.278165552769, 675.911704215489, 673.978713633268, 670.887131620521, 669.752559176419, 674.337019329314, 670.783576975847, 675.476496593385, 674.40725860778, 677.059878354023, 673.100714780871, 669.909029790093, 668.543179141926, 670.84662228141, 672.237004865986, 676.616978349145, 677.73209336945, 674.785809437443, 675.68166539453, 668.913367333553, 674.173876326959, 668.154086530651, 678.755650527627, 671.759016235535, 674.92899435674, 676.284954974563, 671.233610213865, 668.894521666849, 674.863867140962, 675.174930003391, 666.725404672955, 669.623165663234, 674.449251879315, 668.509426052518, 669.219405711107, 677.192861727503, 675.121087447262, 668.224777673494, 670.448713289357, 673.004424914246, 670.832235070906, 667.843766106271, 673.853033291647, 671.50164179556, 670.329547601101, 670.752169378298, 669.17197629396, 672.267646635692, 667.233865761382, 671.660013289741, 668.190395246168, 673.232716819875, 674.976639666004, 672.551476365155, 674.358013268511, 670.93219466027, 671.282738807609, 669.376319808798, 672.4140152292, 667.887944720644, 674.330756825309, 672.979498990575, 671.67382978424, 673.72150596546, 675.924943252219, 675.331127939384, 672.671213650953, 673.295814622645, 669.981409037243, 671.838082458051, 672.946139843021, 672.79118298052, 672.69368740624, 672.231236529607, 674.597810443086, 670.624193498847, 674.417282406383, 674.860962105987, 679.76769358807, 667.996814514613, 669.791422456922, 677.796340881121, 672.414695378131, 668.899449104414, 670.294916018383, 669.458378798359, 670.851514908645, 671.001832911729, 667.84201688604, 673.975499882483, 668.032854771466, 672.738791486779, 668.250880226811, 669.187917624671, 671.529220007418, 672.506576448199, 671.873848679499, 674.089997843208, 669.83072249013, 665.676653604811, 673.786470082304, 671.957439956424, 668.739149023568, 669.281798144828, 670.122011399551, 673.979684671299, 676.450650443188, 669.069670675041, 672.102564562069, 673.16480192244, 672.851185711634, 673.79812147862, 674.502075361269, 669.980789541491, 671.23726749259, 676.814754677963, 671.748108082844, 672.043078687331, 672.881217343279, 675.31494231896, 670.144436699209, 669.399679762472, 670.624140485422, 673.283164329177, 670.533392767789, 670.04267401541, 671.250245447128, 677.339639800013, 672.847996641951, 671.351205980679, 673.071350073939, 670.927852738469, 673.006164100509, 675.507764512456, 672.547042150665, 669.197925594901, 672.981265931216, 668.310079398281, 676.694523035311, 674.92948328328, 667.207210994471, 669.806746908395, 674.582045916924, 668.98055954267, 669.532520803641, 672.913747828226, 676.223971667818, 672.732498325986, 670.318193943725, 671.550738343274, 676.054205438842, 672.226179127741, 670.333034053106, 676.406108586887, 673.91251725267, 669.018924983721, 672.841211585367, 674.253212689009, 664.652895936244, 668.423226871359, 667.947976230035, 669.738242250725, 674.694437553773, 668.019353760811, 661.547389413491, 672.251236948385, 671.969564353563, 673.044825022834, 675.274788635842, 673.873319171239, 672.585360191109, 674.306653945341, 671.764150184858, 666.11735650396, 663.823091830374, 672.878261539882, 673.006456697418, 672.665141821527, 671.223832285838, 671.381974729788, 670.408688554243, 672.456368236269, 675.174816538341, 673.800659773407, 675.093121755798, 669.088574422917, 672.991255300926, 671.337019815549, 672.282716555159, 669.74096394035, 666.611644868356, 676.267491296319, 669.953666115482, 671.355714790885, 671.153397639862, 675.671430200717, 674.534625968134, 672.52829635334, 670.311642557638, 675.452772947278, 668.034154573833, 676.060133968737, 673.147287376536, 671.307237697743, 669.244270779104, 674.461194438803, 672.240286351399, 674.241631581094, 675.626126188088, 671.559097541682, 674.309361437061, 667.878002221459, 673.270040123484, 674.344639225616, 670.662370950293, 672.362666962631, 671.671984097259, 672.261615161593, 666.376285492388, 673.132591373965, 677.043132010054, 675.986293406753, 667.96868279442, 670.325628274977, 676.244084206812, 674.676556991523, 670.783043940529, 671.145445703266, 677.172460888466, 666.802560081984, 670.395693151632, 673.800205020961, 673.228232187628, 669.820125053753, 669.33196460129, 671.521235763382, 672.282422670425, 674.213627250915, 674.528274303231, 674.23324370214, 670.811590895584, 669.51097913317, 667.787079412225, 672.312039638686, 671.248928039791, 675.439034530338, 674.871368351415, 672.517331025129, 675.897745283344, 677.628884144793, 670.005887603571, 678.750143889342, 671.236833810594, 673.935388775644, 672.859825543977, 673.985045223004, 670.752256530778, 672.420798281744, 670.956916749, 672.302447348856, 666.432868446444, 674.108122934566, 672.443733623107, 670.506375068635, 668.952334052323, 666.811290022807, 671.675546292176, 668.686239356454, 675.449108927056, 675.486009122712, 666.924851898142, 669.314394670666, 674.077325895473, 676.86309631385, 675.236155136301, 673.080916445677, 668.407874773388, 673.975456456766, 673.47749908174, 671.573428477003, 674.6259406452, 669.42526759011, 671.967639978266, 670.865160219841, 676.023245653089, 672.240669781954, 674.871623198183, 675.390062321908, 672.393354700761, 668.487681262171, 668.455600098907, 668.993983868166, 673.442759110004, 668.071431341471, 672.535723119175, 669.53426083164, 670.096310686221, 673.756079567804, 672.007111777823, 674.30485725547, 669.220132951467, 673.781778374759, 672.353745898617, 671.501646501052, 671.567278107934, 674.623611905955, 676.244332755323, 674.960719991541, 669.828411697113, 674.803976392218, 672.323659143198, 669.366518843549, 673.305808645022, 669.949685213717, 668.565481063599, 668.566048274307, 672.671245387003, 677.878749401272, 669.983001917021, 671.87810195651, 670.873773679429, 673.514271070313, 672.923027696642, 676.469290488104, 673.265832304515, 668.881028682634, 674.859210650065, 671.650397857847, 672.914360022553, 671.208174051908, 671.909694476861, 670.989221472901, 670.853594839589, 670.580351814852, 667.038284634672, 673.197965217308, 671.49295683121, 671.669388070622, 671.955973942485, 669.768729607111, 674.919053616175, 668.651447332321, 673.262135596297, 674.10627913498, 670.299809871787, 668.164104232672, 671.069572536073, 673.592228287789, 668.342752462298, 667.640749711203, 673.617418332785, 670.805324812021, 672.278662145499, 673.838275050206, 670.619094868381, 676.623875313426, 669.429157417017, 671.952072104449, 673.456447813706, 669.0728308668, 675.765879984876, 673.23826415362, 675.722530313994, 670.040097337445, 671.264571358, 668.835552905746, 673.216910535677, 672.624887456286, 672.129265253803, 675.179859999024, 671.548624110695, 673.993934153129, 672.830978368516, 670.98993325072, 669.544538053894, 664.463305943958, 673.176348982059, 667.897030850345, 674.170523869792, 670.701924964678, 673.215020448932, 673.800650267368, 676.192295765074, 671.746038982673, 667.941772807616, 676.012688922344, 673.26920046035, 670.965501464871, 672.007562313717, 672.368164904613, 673.29525426276, 677.194990417084, 678.37632233715, 668.409267442811, 673.801377669836, 674.722593812497, 675.957578543301, 673.077781590411, 672.648872163307, 669.587656971647, 672.740403242543, 671.119834770217, 672.65272542683, 669.730369412507, 673.797966068208, 673.227174385019, 668.576710295065, 677.958847991375, 671.569463756454, 675.557404541758, 674.523618353923, 669.235182235301, 668.650481357746, 674.808893696476, 670.623121402276, 669.863784205503, 671.634246867508, 673.012103007756, 675.931671707292, 677.594952492029, 674.698185017743, 671.39262375326, 670.233008324497, 672.165220611524, 670.947032795109, 673.32534439446, 674.30194785527, 672.495478665835, 666.794365280167, 671.175946022454, 672.74239116245, 671.700294865296, 670.419881293216, 669.018500344929, 678.575746558277, 669.954454385976, 673.067162550176, 668.126559374431, 672.238529221539, 670.194134627358, 667.43226272532, 674.131655493835, 672.461632732944, 667.658609890642, 671.980584491338, 673.145329349413, 669.678522077447, 671.183764226094, 676.499884946792, 674.749712454675, 674.443925581821, 678.065521027346, 669.64431008129, 670.548087540775, 672.220014171561, 673.459239001595, 670.206573064163, 673.977123511773, 673.541201190455, 673.386014333563, 673.090658481226, 670.67547515314, 666.900520745991, 680.253813250615, 672.539021125041, 671.528738119581, 671.327441126641, 670.274404704783, 667.660170770354, 669.783736663171, 671.681575135968, 673.539436058194, 671.780528241916, 671.046896018774, 669.134500356302, 672.317293579737, 676.173517400799, 668.35194102056, 672.345815192324, 675.553184832647, 670.296663789705, 668.126731440905, 683.875879813553, 674.821157613556, 674.114786820832, 673.862815133136, 674.160833175669, 673.122140098787, 667.638809277603, 667.324154821755, 673.586919241126, 671.925638038306, 676.271754115579, 671.343976480724, 676.643987435987, 672.763186237498, 672.439914221821, 672.784984109576, 671.393671670179, 670.284677737978, 674.436405252074, 668.915861089762, 667.720571645057, 673.541929845069, 671.003338231751, 673.167741551754, 676.906843695186, 669.8604267685, 669.636034428276, 676.995529029652, 666.194593403516, 673.619177690872, 669.845522982787, 668.526566209609, 674.287793304358, 672.473592105631, 668.962093254234, 670.020084275726, 673.141883381485, 675.001025376669, 678.978863196881, 670.982439092533, 676.57302000407, 674.220328035098, 664.689072293629, 670.525301673896, 665.483839966437, 671.756843979843, 668.813389026333, 672.129829616215, 667.478178956574, 672.913311928531, 671.178365095187, 672.045487484388, 674.903457244462, 667.702658545123, 668.816098593027, 674.470985038539, 665.61365463433, 672.145788040343, 666.145823859307, 668.073303945315, 678.093574113238, 671.485381773611, 672.875721801364, 670.146111845987, 676.270189747375, 670.016077424974, 672.072532739581, 670.549827069888, 669.356725599995, 666.343128362361, 672.527966719153, 670.021107086283, 673.149533525299, 671.994304824179, 670.83518240888, 670.665449083617, 673.639033771262, 677.461950422095, 674.590552079865, 673.603176807954, 669.522558205092, 672.925182959027, 668.277319786988, 672.022589547956, 673.592639056047, 669.376217144259, 671.1813500317, 671.940637965501, 674.427952968203, 670.452508872346, 671.744870585623, 671.993852586841, 669.721738064551, 669.766947809915, 670.98122206557, 671.477848212487, 671.190358865362, 673.79147600726, 669.256227355449, 667.901185806781, 672.109381660887, 669.910263633805, 674.229589816411, 670.859150466084, 671.465968108825, 666.819983601629, 670.595737712342, 667.143490095592, 667.19598604766, 671.112969831718, 669.263784122281, 672.056729754609, 673.554837308106, 675.149267541525, 677.972386621631, 669.927186169041, 669.598245652096, 674.213221705512, 671.464580015978, 677.597040546504, 676.343460761745, 678.605330331329, 674.038169300524, 675.307303525915, 673.426328745227, 673.791304016281, 672.553004086702, 670.950267652641, 666.959928369905, 670.255695139772, 672.888797467663, 673.087708977156, 673.380588718576, 671.376917624926, 666.193321158347, 665.717677398415, 675.273658202781, 670.416517119716, 676.181116625053, 668.191960104264, 669.459808984143, 675.284735621092, 671.90585794241, 671.134707997911, 671.625263874506, 669.495607993732, 673.472757775524, 672.622594450312, 668.394766818804, 672.998703127638, 668.923504323856, 669.565703503254, 671.375416418743, 670.342660480139, 669.045382720721, 669.949954139105, 669.592654797393, 667.73106135812, 670.854042993003, 672.49884714704, 669.754750384206, 666.944647906143, 675.188398467041, 662.096161349746, 671.236352177999, 674.861082867859, 673.256608929024, 676.338733259974, 673.092432371776, 671.405957363443, 669.315744561627, 672.854835511317, 665.600299277901, 673.039126597962, 673.09773067618, 674.013310764051, 671.024706661966, 672.277627897336, 669.540925837603, 671.959384575529, 671.834456916148, 669.036736590662, 674.447071584786, 673.637917964077, 669.019300105592, 677.836272976445, 672.438315414407, 671.735699521362, 675.585393713535, 675.555930088432, 672.154725089883, 671.000448364606, 671.934766772696, 671.95622902688, 672.015936453549, 673.695812689341, 676.599866206624, 674.817942155396, 670.257264596876, 667.339608384505, 665.631550588259, 669.33105550704, 666.404781554684, 675.836453872692, 672.245560147801, 668.012236608321, 672.772737947111, 669.544119493458, 670.268047618442, 671.725800411513, 671.941958079483, 668.700728834757, 670.403746534356, 669.931213573749, 672.549585011236, 671.771158532832, 674.482215046221, 671.495100408808, 673.486144046082, 675.080470341948, 667.683999309519, 672.053369730893, 670.725756120021, 670.355831113743, 668.450862664244, 677.151947696845, 670.487779235341, 672.433152220297, 669.988085294778, 676.248168961538, 675.456658820662, 677.764009098921, 671.753196664733, 672.853865631469, 670.82646870683, 672.281534024631, 669.576176202836, 671.450536469473, 677.515725976031, 670.889671066781, 671.160952382352, 670.519397264022, 676.629208916969, 668.612210707759, 675.637092963688, 669.177296080687, 674.341429350765, 671.799723716843, 669.603202876595, 673.528483354456, 670.277675019794, 669.392261299246, 671.153010725713, 671.341094293702, 671.511129121515, 669.056321875578, 669.480061885018, 675.066049385273, 669.952886249574, 670.913603973122, 667.449536853524, 668.140876196982, 676.325061181383, 672.791419023442, 670.002865768228, 669.990529143925, 669.865860993548, 676.054137763162, 670.73369233771, 667.613906625774, 668.751507198005, 676.565432070765, 673.356389781846, 678.499585338099, 670.94355880136, 670.98229211486, 673.372330935193, 668.878838821825, 669.070226567565, 675.870222417126, 674.71509608299, 669.840675477331, 670.127940421344, 672.628847422527, 670.693811717426, 668.984361060964, 670.912592827565, 676.028523697456, 672.415080522937, 672.864346392417, 675.062279111067, 672.553538942108, 668.758190546711, 672.227580483707, 676.243105016252, 664.308749030834, 670.284007005585, 670.746221947407, 672.825470301885, 675.240059430055, 674.62544777346, 673.975697917984, 672.236316747391, 673.70909168654, 668.887199799611, 671.862389732851, 668.520388023576, 669.824334509026, 672.525225831088, 668.964660185277, 675.658196058588, 673.191784666208, 672.198351977776, 672.363740956964, 674.175668472835, 667.537960349439, 672.550985799005, 674.969759507604, 672.013912391523, 667.941200364132, 674.143950950602, 673.066683297917, 671.595671074483, 672.221787839646, 674.548148497391, 673.481445190059, 671.770475573038, 671.508910959634, 669.861750041461, 671.342432885116, 669.964502720017, 672.384591348123, 674.813235379201, 676.455606175631, 669.674960709955, 665.57169926355, 670.519675434098, 672.246582495079, 674.286126138855, 669.299229071398, 673.873397188847, 667.388964831883, 677.221251936861, 670.705384926432, 671.069213654992, 671.627435215217, 671.970885137172, 674.876360021627, 676.642633933465, 669.759804411472, 669.887256063591, 671.219374974924, 671.772888889477, 674.982331812211, 673.419612332914, 675.670790301733, 670.255569391972, 678.54410791985, 671.742424388635, 670.64822057695, 670.395966876939, 673.18654616162, 667.118046349182, 677.501819665921, 669.864080642232, 672.57906703691, 669.297440287731, 673.654378506437, 671.664482922086, 672.588549550707, 672.153476584241, 670.733311739015, 668.278511659875, 678.699604668168, 667.354520838129, 671.843245940508, 674.927314466068, 672.452469105267, 670.018973613426, 675.725353804685, 677.73176558449, 674.186930310911, 673.873178020381, 669.147578076015, 670.198316431607, 679.171077790835, 667.506359554436, 668.961490374189, 673.697807741698, 671.101881806469, 666.653607632103, 668.096183612458, 668.669151838515, 671.775101609826, 674.796802833893, 675.121888916215, 667.959796327239, 674.942073814989, 671.035643689682, 673.506134196057, 677.454616452831, 668.318166009101, 670.819469085835, 674.551666938803, 674.957535654058, 675.195700430737, 667.903778464146, 674.535144696201, 672.532384776732, 670.264257803679, 675.539992103571, 669.161851271799, 674.347427044257, 669.792741545756, 671.679493235009, 676.96110673788, 673.369199898758, 670.619980270966, 672.485810066667, 674.061615784661, 670.109855951924, 672.038118258331, 668.201788407261, 670.756773537792, 676.61690695571, 671.576676095282, 673.736143379494, 675.169782166362, 669.142281073119, 670.643386401912, 678.100664613522, 673.358625616911, 672.527174468754, 675.829899444928, 670.125821751977, 669.113498434881, 673.37209469316, 668.140764469149, 669.763199548369, 669.646926132335, 663.997258568396, 667.717329524852, 666.477121012132, 674.22417554571, 673.015769895618, 673.210424141146, 667.476695452239, 676.517947240983, 669.241745433546, 679.285783218897, 673.382474281287, 676.510221899555, 677.428385240082, 668.541849729597, 667.465825000974, 672.950675601752, 676.181451822949, 672.436465646741, 666.915372431885, 670.002992650056, 672.533027598128, 675.635365464164, 677.424754528322, 676.606996508176, 667.00105088474, 670.138392353283, 679.046408342558, 677.777896921518, 673.433523744489, 671.092217177552, 676.975948664888, 666.405808734564, 665.45943999559, 674.243845177637, 672.215369593872, 673.008825524038, 675.53972094497, 675.978805008033, 677.411684034587, 668.553399173742, 671.390825822345, 671.436128655089, 672.972205032112, 675.012528893231, 672.066806541734, 673.326193594681, 669.101850933719, 671.446486682013, 673.026614399867, 674.529490397854, 674.001789378715, 671.020503165211, 665.759229363991, 674.206356862922, 673.105226362591, 671.888126140053, 666.227261818346, 673.886015107276, 667.744156522372, 671.497909891749, 680.908704192478, 670.334921183111, 674.357300587852, 676.451207241323, 671.464419380479, 675.464161545887, 673.35761059407, 674.179897205774, 670.482969397816, 671.201901334402, 669.566896716609, 671.275254533122, 669.840294015232, 674.220923014289, 676.205118787873, 672.823098601755, 677.300699632579, 673.378393422514, 671.276905147403, 679.894582778586, 668.101613781065, 674.625968024883, 672.517875972863, 670.618860729516, 674.93740439948, 672.848748681803, 675.263622001038, 670.419211717439, 668.598352652442, 666.652353374859, 673.845076383932, 674.616402008228, 668.233037362087, 671.044375239498, 676.323763019465, 674.096782097635, 674.025344328961, 670.406161473056, 666.502732959806, 673.23641958371, 676.029411346241, 675.577172600689, 676.612492389234, 677.549186166781, 672.646551411364, 671.125698405712, 673.901624672862, 672.001593204954, 669.683030968988, 671.421160698545, 679.507393830178, 670.16676680463, 671.547862612537, 669.10432931625, 666.748219944024, 670.586546386868, 672.897509489359, 676.142128867421, 671.294730956003, 672.26558766422, 672.542731085712, 673.872692825999, 674.632854877809, 673.621694584141, 672.887065992891, 666.445696309666, 666.227967748867, 679.840836405072, 671.428065809597, 671.504310829845, 673.617066057147, 673.102933357535, 673.080390223309, 671.245636807124, 670.160565772581, 670.98307301214, 674.767519267603, 676.388311959035, 678.083690594857, 670.711549965497, 669.022203831994, 673.81542487902, 670.950939689028, 671.757674925402, 677.242937741325, 668.815893410149, 673.918102219712, 670.015438178025, 675.203615779138, 671.37321379374, 670.7195891582, 671.456900603788, 672.947269102167, 667.382121643505, 671.139680187631, 669.190261963925, 675.266491653608, 670.622679221526, 672.728096857848, 677.022667389549, 674.535106365338, 670.730756012003, 675.596506964157, 668.350196170581, 671.861206670521, 673.980913243933, 678.349202745344, 671.908591623069, 671.635125218264, 679.04425352552, 674.855519625237, 677.820878402703, 667.937317878161, 671.764598838144, 670.669355402971, 673.253345459732, 675.638968489207, 668.32162027686, 672.274567307206, 675.969795125537, 672.48932962188, 670.721820771883, 672.677676899575, 673.76454386378, 667.6042170096, 667.044626837769, 672.955009109776, 666.636933695591, 668.555977990061, 673.622015191209, 671.677914795961, 672.025516372153, 674.568400353374, 672.949500812578, 675.3232571074, 671.510529214682, 670.173548063028, 676.070384657609, 667.240934723032, 671.191717114646, 672.173964112556, 672.387381008564, 673.307255046977, 672.190849558718, 670.093151373552, 672.657741200715, 669.780232683044, 671.077031441577, 670.590462098024, 669.571683622299, 665.38068186334, 669.510563002889, 678.848415374582, 672.374586246817, 665.913859541861, 665.909251248866, 671.375044446725, 674.037024443817, 670.520026669159, 674.216887035803, 673.314864695569, 665.152846348386, 669.687633151285, 666.827330479153, 672.750677078841, 670.597377804319, 674.995021686702, 666.768208583034, 673.59885027278, 674.58400572776, 671.860534675223, 673.55472328708, 670.576641602308, 671.736582958951, 674.778366516514, 672.864266068154, 672.792875989099, 673.929530564499, 673.025341460856, 676.762762726253, 667.94587749121, 674.787292156756, 670.828409706389, 672.350457160934, 677.601330366457, 670.647449812553, 669.554739764535, 669.517952631223, 669.156254375929, 671.682632577067, 672.893483409984, 675.728876987572, 667.253866672443, 671.400700378948, 675.948444037127, 672.893024796417, 668.882064979606, 670.360768569664, 668.6322073828, 672.136185085438, 670.000210066316, 674.0458825133, 672.381445754406, 672.946017488075, 667.139078264738, 669.545759229643, 671.367891142355, 673.127735953041, 676.151231929201, 673.888757461513, 672.087111333138, 671.244859517135, 672.851692389507, 668.393810774875, 675.199660619099, 671.069514459267, 671.606718334762, 671.235087664002, 674.913782664246, 670.430375013852, 670.254132837289, 668.753686468027, 672.282028391601, 670.987383243564, 668.434311497972, 674.18194746723, 670.551326600389, 667.607846146547, 674.848931741759, 672.062461134863, 672.147848906256, 666.875660299966, 673.694882540965, 667.930159077284, 674.830858659493, 670.850050125174, 672.734222700484, 666.534548528531, 672.55456001207, 671.531079147666, 676.49802367091, 669.974755053653, 674.541808105903, 666.622758137761, 672.072272748088, 665.418389103752, 676.21811341858, 676.106340298818, 678.525970525562, 667.348354407623, 672.978986083519, 677.331108238601, 673.070859650888, 676.105302504854, 673.016007195204, 673.043849579193, 674.836245869129, 674.594729718272, 668.775526897373, 674.878856904347, 674.778917716388, 667.853966977216, 673.955053409955, 675.775457929858, 673.404014022054, 670.004375249298, 670.662498193309, 672.426786780223, 673.69343851134, 666.286635489775, 669.254732910956, 672.328561780102, 674.688570452792, 674.104249877313, 671.188256643052, 671.812539036312, 671.901657929165, 673.187593441382, 674.614975702466, 674.376103587464, 672.867882053933, 676.530329904939, 675.189047691837, 671.941293284403, 674.402042630924, 674.546746490475, 674.110676281356, 668.536110393611, 672.816151465715, 672.051231558127, 670.070965056706, 668.476268837905, 669.685763522278, 675.019847541196, 674.506576454269, 672.09826337851, 674.425716989583, 670.454524496177, 673.95839568079, 670.028816532465, 666.515162419127, 670.356355335071, 676.874291542889, 668.382399968031, 670.653441472254, 674.487512288848, 677.786887694483, 673.537074460804, 674.567458125853, 673.946016028763, 672.397804308949, 676.429840712882, 668.297763297777, 673.592598885679, 674.398465017275, 672.390976679137, 674.951112096773, 669.731489577653, 677.368945763678, 667.870605672291, 675.28537925293, 671.303506063896, 671.549569649662, 671.104198767395, 671.437766981633, 668.359335881985, 671.71110256793, 674.196802237125, 671.474489960873, 671.494596974246, 679.172593156913, 670.314632759737, 673.224350750269, 668.658726939185, 673.187373828191, 673.582941726473, 669.740952286854, 670.950897760957, 675.085228266856, 673.06070689612, 673.851283278531, 672.54108832718, 670.296580073021, 667.779236368519, 670.793620247439, 673.321764391707, 674.034097265263, 677.05285531372, 674.838541048636, 671.385139060729, 675.649382012387, 665.717230378172, 672.212288278167, 674.091579567678, 666.915251777086, 667.24826923227, 669.859027344121, 667.921508405561, 673.715217072097, 667.868527151965, 674.638528537686, 670.974418151281, 670.82155239877, 675.332323993428, 674.141710351654, 674.284939355012, 674.140899591193, 666.702798651363, 672.47021265812, 669.888276414811, 674.858455676748, 674.413597815159, 672.770864206021, 673.615141134087, 670.482922699278, 673.445398820249, 673.329089828698, 670.459424830656, 671.046946507209, 676.843842694027, 666.87838287431, 672.064121589306, 678.559948975369, 671.289336742793, 672.730679213128, 672.654847628232, 671.595671593102, 665.123494335609, 668.206400289836, 673.229661449994, 668.374400901619, 673.875102922288, 676.219550514332, 668.527895247092, 672.34906821592, 672.645547971581, 675.649439485491, 671.817167850333, 671.669139170588, 674.215663572381, 670.234306222335, 675.982610084359, 672.968823147738, 668.388400373221, 671.929727057851, 668.773079537285, 671.597341919318, 672.561337969255, 672.308043354553, 672.063756618054, 673.815192286968, 671.731841968446, 673.181595970794, 676.63741444355, 672.099089483195, 673.54680916828, 664.676760226013, 676.33593796946, 674.884653565651, 673.937714808713, 671.239476738401, 665.844634884693, 673.985661646149, 670.970628894114, 671.773579564883, 675.954596709137, 669.17868192614, 675.806667031703, 673.273291658523, 674.673935500328, 671.013088825048, 673.16456707162, 677.94637798224, 668.445230799682, 673.822711631055, 675.19140886017, 667.830942376705, 675.884357190302, 673.854328077843, 675.224601357663, 673.651316004139, 669.777663168608, 667.462539122716, 668.490242572648, 669.351272161156, 667.76746292502, 673.698033263681, 675.265226195919, 677.109728283465, 677.176128026791, 675.154678045183, 668.941157432252, 671.658449725604, 673.561565781986, 670.974906244268, 671.393169133795, 671.030138928617, 672.035219424229, 673.045810957442, 672.644543281789, 672.702063843659, 668.647795644681, 668.72890548863, 668.786141726158, 673.198550749868, 675.433264928553, 674.432167339075, 673.155786868432, 668.530700196793, 667.812007210639, 669.134175641494, 670.621643821901, 670.875436295594, 670.24286318139, 672.253743979157, 673.969874101051, 671.489018823861, 671.633445978697, 668.300063563139, 672.377217710116, 672.511361143132, 671.580100243527, 668.924066200163, 679.439725424615, 664.849773566641, 669.698615040324, 673.172115966551, 674.583410733835, 673.276543959729, 673.318184209002, 670.126249423527, 671.018609449335, 677.201117423424, 667.357585629915, 668.059551888976, 668.075344554934, 674.932465677931, 668.533668488314, 671.295433062336, 671.541325742061, 674.678173563826, 673.016282835676, 672.634929745576, 674.095453750803, 672.994868413147, 665.611748003525, 672.419649980979, 669.697830252739, 679.0829036798, 670.893460560178, 675.045309231722, 668.874751936282, 673.852178466339, 670.644239666761, 673.14170409122, 675.462876602138, 676.875339161661, 676.072622552025, 669.545741705263, 672.489923403684, 673.120448942224, 671.299374548644, 668.152886890491, 669.310855450803, 673.949669878963, 670.163304369342, 677.236530582344, 663.688152169612, 672.22945147733, 676.664726308936, 671.491278967844, 669.555283808208, 673.368276839139, 670.853970678538, 672.220879647959, 670.62738599146, 670.529271742636, 672.177630404221, 668.015466047531, 674.022932434414, 669.248403162362, 672.502357886869, 671.525839938318, 678.356558106556, 673.974748697739, 668.160684432714, 672.190906417991, 675.322326260694, 662.377373995883, 670.661449375625, 672.154251777069, 671.654065859514, 678.100891824186, 672.953713321869, 670.860594957248, 670.050293586439, 670.33413894126, 672.096091555641, 677.776495723413, 667.737896589, 673.781285313252, 669.025211999336, 671.072090372182, 671.379435611277, 674.283603732083, 672.717849486596, 668.140731024455, 677.42967549108, 666.507268098758, 672.692876846761, 676.523670706616, 668.877885782415, 673.29193159782, 668.426465836031, 672.107292899535, 672.030551305151, 668.077072734411, 671.499118642529, 673.533090940874, 674.047152790767, 671.682151277205, 671.272748418215, 667.791077233699, 672.425618706172, 667.683270179734, 675.114202514696, 670.68206542011, 673.941080492532, 673.602746299698, 671.305478851539, 672.688185211668, 675.282146772113, 671.671581012035, 667.952982230703, 673.829520084779, 671.984198731357, 670.517213238564, 669.036174261998, 673.581673069745, 667.81431946586, 671.785498028074, 673.531800006541, 672.93288947567, 673.326401060373, 673.034543867333, 671.445018243004, 672.049362609792, 672.330659551197, 674.630720084387, 670.32929742043, 674.164680220708, 670.502760424831, 666.934350435061, 672.406906385219, 678.825752481391, 676.333471601619, 677.688368187141, 668.558569545426, 668.023909892978, 675.811837837082, 670.65791514365, 672.455220454474, 670.626596694326, 667.559234675408, 669.458946949472, 668.579354259705, 672.520421910421, 669.397990026752, 669.748600895822, 668.167744485367, 671.780978643307, 668.338946149816, 675.251142271891, 668.054335596861, 676.550861020554, 665.322427068273, 673.521685192824, 672.519441815161, 667.595696558538, 666.979734395397, 669.633162381919, 670.654309788978, 669.673010155321, 671.333956169331, 676.247579491241, 673.080123979974, 671.413374587675, 675.422236494984, 672.55884244819, 669.399055824716, 674.087247573284, 677.530053991899, 675.907287342129, 674.236586081517, 672.514920097646, 672.044461811902, 669.213435615614, 676.198503438404, 672.873524705267, 669.375065003085, 675.518735797498, 672.982762071855, 671.293925118631, 670.511932445082, 674.127138759192, 674.314374835608, 672.53015913554, 672.525641463353, 667.705833009566, 669.824360294281, 672.062939764998, 670.139285880436, 672.493382238254, 674.910304434178, 675.41372516652, 674.17161471014, 678.089957768393, 673.657373251081, 671.557886592296, 670.473983900348, 669.458164360395, 672.66011356052, 671.427117085925, 666.280030155303, 672.585460423326, 672.257166972958, 674.956911324096, 675.646898019964, 673.828987975771, 668.346698716938, 671.076732510524, 672.48455736492, 666.585920468857, 672.052102287103, 674.240183010821, 676.058161447451, 672.677740362989, 669.844668978255, 669.292225317974, 673.379547830043, 666.8229246957, 669.272156438177, 665.274001803363, 669.370127731201, 668.328274463781, 672.592216937509, 678.944606727228, 671.554362536765, 670.671133561534, 677.201311188698, 671.946761529829, 670.391996647982, 675.008750469744, 666.470688868485, 678.08928928899, 673.879277943084, 673.436639740181, 674.566516458859, 670.373623402813, 671.321807111709, 670.279081541971, 670.534603397227, 675.48839947589, 670.262865980082, 672.987835895538, 670.298487946789, 672.097359051674, 669.842409332487, 672.491999063961, 670.312429053758, 670.935980356093, 669.543240496574, 668.542882531562, 670.831282248015, 673.027309536675, 664.487680876767, 673.131760983288, 668.123097771226, 672.725747070376, 672.812795713311, 668.912790799061, 668.673213709954, 677.328375959203, 672.408301805903, 666.592573114424, 669.834731872874, 675.096252410842, 671.665481775166, 671.922568857742, 672.862926864646, 676.384755999236, 669.01327008155, 674.366661794607, 673.311882193611, 677.613521387391, 676.463823077545, 671.407269276333, 667.907477848918, 672.309693027777, 672.332743247288, 668.504543593179, 675.441971766915, 669.602498635689, 670.693783028804, 670.381184440726, 668.50464755167, 675.612780056572, 671.733261555789, 674.852869488629, 671.195144545648, 672.136375520984, 672.691959682047, 669.236971528937, 666.085590873688, 673.054153899424, 668.447988990692, 674.103378024735, 672.243776403094, 667.318153393636, 664.023876218103, 666.200840943487, 668.549089217385, 671.369763673237, 669.190394918153, 673.48447339348, 672.609739992616, 671.58450957003, 672.240300972445, 671.784202397478, 671.999784255878, 674.797806904846, 673.913895046277, 672.992283685437, 672.535548990452, 674.610716605988, 671.225378103996, 666.024675712567, 669.179040709236, 668.34768342129, 674.426967686471, 672.225512239868, 672.696466858278, 669.574296018326, 673.293886778332, 678.912506977502, 673.913178229481, 669.082524656548, 668.291185350652, 670.595099961552, 674.445720782769, 670.643816764284, 671.871062919918, 675.457027611345, 668.783445422069, 672.134194054742, 673.905755397796, 665.446281519562, 675.139124800341, 668.049476639338, 675.046737739751, 671.727208356583, 669.119156274222, 673.558738697174, 672.338743230163, 675.28388093632, 677.818017794878, 676.083900992665, 671.739919134122, 673.899423690037, 673.801881860657, 672.696355397801, 677.662591296475, 670.801537918521, 676.930256050488, 670.025622033033, 671.51086244833, 675.081366481341, 667.332568863537, 673.477241879343, 664.964451465219, 676.212500165806, 668.592037089266, 676.260162256897, 673.767119958268, 671.334696506972, 676.587014253227, 668.480596329196, 669.960981942088, 665.300604642847, 670.983393233294, 670.812407307719, 670.93919163544, 676.554920748537, 674.414227107266, 673.010676872845, 674.576482784482, 675.687312381843, 674.078194785468, 670.913835876662, 677.37406587253, 676.471931962622, 668.847852604814, 674.357786512517, 671.280643215014, 669.947079803458, 673.127622217848, 675.258769291353, 670.159495216914, 668.917021520282, 671.182510376318, 670.412092540117, 673.488388984902, 672.003471872241, 672.011088626247, 673.426278733069, 671.893606397876, 672.388156833353, 670.596228493776, 668.895123379891, 668.274946404753, 670.670161142619, 665.787940344096, 671.736333139096, 671.073174968831, 671.338901614922, 675.255063130595, 670.216202521101, 668.100539599003, 664.499513065128, 676.4572328272, 671.95058086373, 669.963582487089, 674.844817149864, 675.429231706999, 676.899745468464, 672.280151751553, 670.109688309362, 669.067325501446, 674.634056786389, 669.463662467079, 672.953844951503, 670.961820547964, 671.037337526791, 675.089537598156, 671.484545470046, 673.475836889919, 681.037392785437, 678.605386540377, 670.410827747953, 670.19459577558, 676.694974963905, 671.440811594387, 669.924875846174, 670.489521010054, 673.522262853337, 671.352682592794, 672.401312106262, 673.877136883509, 672.228117101668, 671.761081447036, 678.117197216458, 670.63773818865, 670.338276009806, 677.173096050154, 671.243940877542, 668.931303802707, 665.259081399342, 673.502676219861, 669.853112057485, 675.324392680883, 665.54250098151, 669.459038920527, 676.995624493651, 667.41533663787, 673.713822941404, 673.585572291406, 669.470219886171, 677.397622988928, 670.998904008753, 672.806439942865, 671.43489592756, 674.425236853263, 668.911441414707, 669.953011536254, 669.339613840924, 673.045193634477, 671.250434062945, 676.31470086949, 669.071154074949, 670.727655606641, 676.87801654147, 672.372928725192, 675.893904343108, 676.550144231431, 673.883307090694, 679.427435312078, 669.35852677222, 673.226585964452, 670.993255727584, 673.913673778356, 670.6497056107, 669.709697686946, 670.6619581609, 679.127258447106, 668.307255246683, 674.070625832296, 671.70375069218, 664.505099608149, 670.253972223888, 676.068517560588, 675.247074515063, 675.068462768173, 675.822947601004, 671.949975544932, 672.8162423028, 673.386233702413, 672.913052294712, 665.72833917256, 670.074643695314, 668.748067290511, 668.448007622142, 667.700933102756, 670.662568707812, 674.231872505461, 674.99715964616, 673.040027946525, 667.317850239603, 669.944041179348, 670.666370159788, 670.804399486266, 665.750140726242, 666.353332943984, 670.505702846788, 671.97306987639, 673.802253937632, 669.356939716995, 673.24669771201, 670.95741528931, 672.708125762169, 670.876583919867, 667.339187468401, 669.149831558623, 668.019584858636, 671.976273134116, 672.006750393253, 677.34635293047, 676.995895034859, 672.212254315688, 672.030573933018, 670.904005725525, 671.115758843961, 669.488927423891, 670.69877054902, 667.644178995611, 671.747356698563, 669.815053982618, 673.444938730898, 672.027539739493, 673.748762922346, 670.480532285144, 669.412992526062, 670.854387287468, 672.805217156041, 677.896733445679, 674.823465201324, 673.413227904084, 675.221275219127, 673.523533666632, 669.128970556572, 668.12935352145, 667.873608749846, 671.893599145588, 671.547127684153, 668.479455133198, 673.658528179175, 672.881553882637, 671.754522173212, 670.876620548575, 663.297262071361, 669.663671807503, 670.286246188062, 673.650382642047, 671.801556653149, 673.998232523536, 664.374190226051, 674.6393587292, 672.930881687199, 673.754173815893, 674.375067166235, 673.169508304656, 667.540634574721, 671.461985611761, 671.59698903406, 668.507414996184, 674.675318547952, 672.702989964892, 668.787772502111, 673.08139257342, 670.165005902631, 671.938134418995, 672.887580484631, 670.335017509097, 667.881895862284, 671.239711858565, 671.609097370334, 673.427051070189, 672.293513060011, 670.998428268578, 667.44866591556, 670.99779199777, 673.065856119772, 672.31949298546, 668.659670164641, 674.906456891117, 670.034373666015, 669.448740965791, 671.095204409143, 671.869914083018, 665.47579761424, 669.906308736642, 672.228246990779, 675.439265462854, 675.388459649851, 670.890020772494, 669.124134141849, 677.066423285335, 671.545636731835, 665.405880608349, 673.245024355289, 672.502337935656, 673.740051623864, 673.400127798007, 672.794005759108, 670.447295094574, 674.562824397455, 673.570770540236, 671.023346573375, 669.340444475109, 670.285993799446, 678.090481242224, 669.34188628022, 675.214449129819, 668.358368901901, 675.119589409331, 672.369293473594, 674.660002060941, 673.399199550357, 673.567573257045, 667.586028621746, 669.068612820807, 669.328762636771, 674.270403968824, 668.308963719252, 671.37440200392, 677.349781281985, 670.295144302411, 672.120384804798, 668.028525303151, 673.702548703985, 670.260822041419, 670.069455696259, 670.052784191721, 669.101203829053, 668.83538476662, 672.195999968571, 675.486891599724, 672.468063481053, 671.422683187121, 669.909263747909, 668.914359534557, 667.821432983569, 670.123712956354, 679.925414551745, 671.089539555416, 668.160281330846, 671.838554596409, 676.031908149117, 672.637508848453, 669.598497118937, 675.137556986858, 673.972721129025, 675.457624011127, 670.797619697027, 672.522403962922, 676.991447577287, 670.432622665762, 675.695602055577, 671.238911955241, 669.757443057321, 672.688863168784, 670.546473920644, 676.8182826805, 674.606048631977, 676.147205107735, 672.580238471131, 669.861749452036, 673.550486105594, 674.68047979691, 670.889804659182, 669.252583862647, 673.378021540375, 666.8355277646, 675.868695321912, 668.74141661863, 666.239691978728, 668.879765495131, 672.333046252376, 674.836408720471, 672.016872088626, 666.298497011885, 672.196003201441, 672.0306597452, 669.740497524516, 674.658567682452, 670.579431910708, 673.304420428147, 669.979095893286, 676.17609253618, 667.314013762262, 672.707893333259, 672.448805645989, 665.78106677066, 666.835001414879, 676.794998110015, 672.921478619505, 676.025738207298, 669.552996120206, 671.966217963356, 671.148412977539, 668.378022786135, 672.078131391353, 672.470350396592, 672.202190470717, 674.08755092793, 673.744260789053, 674.302815503994, 669.689126848689, 669.402445493232, 672.861365594817, 674.904019714754, 673.913729362022, 674.404497079043, 669.325789955138, 673.992320507151, 668.250529605067, 668.123679448408, 669.059216261542, 668.375066124749, 668.155750364981, 674.407403730668, 673.18167073784, 672.656761843009, 667.448108423018, 668.618126412345, 669.792262375884, 671.868941734909, 674.150323306576, 670.666980514223, 678.555827850887, 675.703215919854, 667.965559539163, 671.112742657034, 672.041152156034, 674.928783507258, 669.280157480042, 675.568949274999, 669.891341251185, 676.870622928282, 667.551394738526, 677.364263665713, 671.140491823409, 670.598642805922, 668.927433865111, 669.149093677357, 669.547743839256, 670.441739037939, 672.946119688499, 676.164507279106, 674.539994243462, 665.420707065877, 668.575024513397, 672.126205804815, 672.854075284984, 673.440662362663, 677.133643874024, 673.294390689353, 674.56513564891, 674.341711940019, 674.790250585439, 672.022098094877, 668.928587686406, 669.74591797321, 665.80792287303, 677.015262318542, 666.816189126502, 671.614676012602, 671.164153457827, 667.60855072158, 670.974617539138, 675.610758460654, 672.549045306459, 674.53342830316, 668.979710155941, 671.432889667777, 675.649758002558, 676.819725485395, 668.284974154381, 670.453343252475, 672.774821260917, 672.842599154856, 671.68107811035, 673.315030060403, 669.676541639136, 667.220009052657, 674.693582861344, 671.251118732539, 670.488611862222, 672.801543101071, 672.606105010849, 671.067555384793, 673.767369966661, 674.670486369866, 668.127874325654, 670.204668041657, 671.391794848749, 673.014877360273, 672.944607638811, 672.105351718054, 673.543080390053, 667.442031661935, 671.602305732192, 672.519312525834, 666.467027046039, 669.5718006802, 675.456533999997, 678.446751143441, 671.55756594813, 672.214760564509, 670.533418625958, 673.03016172581, 669.178046176579, 670.255389392433, 673.671870511346, 667.661843529698, 675.605392012938, 673.469652966346, 673.613239639617, 671.396555848995, 671.733502041163, 670.277156403405, 671.750072731865, 668.135134432401, 667.961577815538, 672.869842997818, 671.139180544874, 667.760077338594, 671.004755198914, 670.028869466984, 670.422396551671, 670.255692136134, 670.749797157735, 671.465001753795, 668.603973620335, 671.677729444914, 675.543690946755, 670.948474189164, 670.876459456003, 670.033973444932, 671.010421714317, 674.122082139839, 668.690845074346, 677.213134513343, 676.010495875643, 675.213555881067, 666.695960974771, 668.10742604237, 671.919581374329, 668.979795039611, 674.425218184909, 668.312360793417, 665.991252022976, 668.335496867745, 675.508208861734, 668.258599915408, 674.870865476033, 670.444814389092, 669.092837207926, 676.568877317052, 671.276061405842, 672.674648709171, 672.489039974885, 668.917492795821, 669.552202360733, 669.820093366439, 674.90317101805, 677.646336299962, 672.59417793508, 667.83938262964, 675.940226564098, 676.720263757979, 674.76515997938, 671.073668370145, 673.79580061333, 670.319869515096, 674.219720547128, 674.877527596954, 670.648217759176, 672.037592634105, 670.661008968478, 670.493304370795, 675.230684360775, 669.99967097053, 672.944275804114, 668.52457870832, 670.988372898117, 668.865517544317, 673.35116214555, 668.530353433974, 671.128422405716, 674.446587683499, 673.839726683296, 672.662895639304, 666.086282470395, 674.906397821192, 674.573374924543, 670.237488382763, 671.733945309063, 670.937360242185, 672.77368550277, 668.000113302375, 676.246879247937, 670.206467948523, 675.286222148264, 670.023887689526, 667.087127103837, 672.312373865072, 671.801688926548, 672.742768395785, 672.198482475859, 676.722219869408, 670.77156373067, 663.903980776535, 674.230040592531, 671.649620050414, 669.191335590113, 673.772027075868, 670.727736956214, 670.830374521392, 667.679505234017, 673.128040062628, 672.760289076449, 674.02228964257, 672.100164539272, 673.169254270752, 672.481708935046, 669.229857168959, 669.028143379701, 671.463571526024, 669.52898628452, 676.116192502821, 670.616371962959, 669.151652386624, 672.653264493264, 673.912087510783, 664.408105857738, 672.537069308946, 669.041510057034, 671.956825766697, 673.330561836742, 669.745005341345, 677.792819614483, 672.848827508712, 668.977622892438, 666.824152125549, 670.399142714955, 674.73781141961, 668.659258780854, 671.483740763968, 672.47844579086, 668.81501560047, 667.991664146329, 666.06420430376, 674.837931256198, 673.715611885293, 674.836105699904, 668.885502939863, 675.484507548542, 665.242022207534, 674.595099619831, 673.860842325676, 671.170390286306, 669.982337615949, 666.701753964816, 669.216490546153, 668.778057190316, 671.774307590845, 670.400111026801, 672.177594452543, 665.882912863631, 674.824933016334, 670.752745397959, 673.366963128541, 672.666663442256, 675.847041005195, 667.971540249856, 671.513101109143, 673.837118033862, 670.66969322189, 671.864273558603, 670.979173048143, 671.70574329189, 671.368325817991, 672.94012583101, 674.471933090063, 668.879979685226, 675.003167998924, 672.771102129348, 665.609731355345, 674.503297829548, 672.721668468174, 668.03837760968, 670.002463359991, 671.730343480592, 670.052564880833, 670.685223155884, 672.291444645539, 664.152408084467, 669.457644313463, 674.778117441559, 673.52187562136, 672.254453477865, 674.806541363469, 670.430702598014, 672.782357684905, 674.697349828955, 675.738618607323, 670.473324082872, 674.665087211267, 667.473874048982, 667.611433524986, 669.646475729119, 666.67546697993, 673.136583783664, 673.433697509619, 669.11714032046, 674.193220169981, 671.945059511539, 675.219774013192, 675.388755583513, 669.098716131653, 669.552355459173, 672.864424057648, 671.729982998039, 672.951667701755, 669.041924051295, 676.903289083646, 666.082628451197, 674.062949764284, 670.408828171784, 671.403447877534, 675.610511722605, 674.664195804943, 672.127857710766, 667.982594741634, 671.68436893384, 674.584248152206, 673.661637315652, 673.50416266619, 674.340370606861, 670.882759024217, 671.33343062387, 672.809910953727, 670.058373456512, 672.511335638453, 678.709968143925, 664.187927955194, 670.473085609387, 669.009291535503, 671.99970294428, 672.142250331037, 671.700690280063, 674.093086070535, 670.431173867744, 675.514161225127, 671.628783205383, 670.256666049557, 674.653107146483, 672.160831906165, 673.652710318074, 670.602034302873, 666.832478984603, 672.433125649946, 668.126604798221, 671.842621153365, 670.015503476686, 674.042599406427, 677.151735973533, 675.295186025485, 673.382730929218, 673.877792591526, 676.273487861383, 666.168924757466, 671.561307386801, 674.098851833803, 674.245941411138, 674.333207292127, 671.789690714916, 672.694747201664, 674.542606941582, 673.214102545466, 673.814607471464, 671.127247864374, 671.613865794034, 673.460606791181, 672.175541871356, 672.81233052218, 677.041690540242, 674.871718053609, 672.208894056271, 670.41363147126, 671.510565769586, 675.104586612716, 677.086987808431, 673.536778100041, 668.52340824421, 668.57268578371, 671.576960905082, 668.514604745284, 669.11931339663, 670.898441809645, 672.570721088943, 667.007763336103, 673.911368918804, 671.009743406647, 674.069970412974, 671.730812240295, 668.559386487561, 671.732220346935, 671.576187392138, 666.998093400108, 676.600511104976, 675.927982135939, 676.360278460665, 675.039208353607, 670.56987857246, 672.272705876213, 667.092912012829, 666.521790956221, 672.720818861167, 672.384115754931, 671.700520461865, 671.29806997582, 674.24785305559, 673.897465047262, 671.244334108745, 675.259782412043, 671.46053493643, 669.662801771031, 667.774363809682, 679.521868341814, 668.563807677972, 676.985411221238, 679.302135841625, 670.676603816235, 672.231865212472, 673.464786454815, 670.855003645849, 674.215440001277, 675.792700369361, 673.643824415485, 675.647527285753, 673.003552783443, 672.74465632273, 670.407004279552, 671.609898900831, 670.804520355402, 669.646640607852, 669.932284647516, 674.69364335845, 673.384374930248, 668.240357036163, 671.8521125091, 672.628395932382, 671.139555687566, 671.128706304582, 675.240246062878, 667.752179360218, 675.199844979139, 673.718201318272, 674.777007167371, 673.216352234011, 673.21278561954, 669.051825045285, 673.414917134979, 670.733553133549, 669.126040633668, 673.21641878069, 672.588278543464, 674.554433963948, 672.018605101619, 668.69011072945, 672.333659490664, 674.551660779624, 671.537609571993, 674.746661129072, 675.262631457642, 672.940514290262, 669.778973200865, 674.789737751309, 670.994477535407, 675.442399011486, 670.029183763101, 674.771435724562, 673.8263147647, 672.70798917082, 675.067292507779, 675.573445174848, 673.000873462532, 670.678241732789, 674.347591953258, 675.335240103392, 670.290265920549, 671.319085872009, 667.783662464833, 670.220803711074, 671.370443502733, 667.365687526554, 677.234454435393, 665.198716924099, 669.810031947523, 671.333587584242, 674.703297202945, 674.311849855136, 671.667626740982, 677.51569742761, 665.064467716779, 674.107072649106, 669.513559441634, 673.92652201204, 671.354003914052, 670.38144872129, 667.506463708733, 667.976234540846, 676.767783839019, 677.134845750312, 670.753221517359, 672.700320361866, 669.375661972304, 674.056671133653, 671.904354961059, 671.461865182242, 671.145980101661, 670.837559202644, 671.033248103443, 665.952569292672, 670.811472303686, 671.350601217218, 666.346693536932, 675.984235819991, 666.204719153758, 671.865126515336, 670.611295434668, 667.869152177964, 669.709203351707, 669.831423717442, 671.865339067741, 669.48708082203, 672.082273384133, 672.342059870381, 676.569109221905, 671.621612725523, 668.640856529884, 672.998219609354, 679.721088467584, 675.983050676967, 675.444169342317, 678.082978080687, 671.966610580419, 676.707803029497, 667.354577281474, 673.818796858958, 672.179238707814, 674.357641043387, 669.444493717177, 672.638222275519, 672.448569244818, 674.974109677855, 671.840087947443, 670.958343786225, 672.336428295002, 672.524887201564, 672.220116040433, 672.702900259976, 671.374140000266, 671.240957983692, 671.599268618109, 670.967553646039, 672.018994342459, 672.343050384238, 672.825065171207, 673.377401179459, 674.453667652765, 669.28909025796, 673.046799190753, 670.56404100276, 671.310559255249, 671.122955644401, 672.433602784517, 667.674250558442, 675.147576270564, 673.358975232988, 667.659889518917, 672.435160268101, 664.601705459936, 675.556062882507, 674.547266976102, 671.855162335883, 673.747839100593, 675.319570488026, 673.943616326975, 673.206564432184, 670.458708267577, 670.359178598456, 672.766284024491, 672.420493024711, 669.080483518345, 673.718537909383, 672.718966409282, 680.534909563487, 675.216000901652, 670.922757028999, 673.700397093908, 671.149399131426, 669.336361782799, 670.602783826656, 674.64531974823, 676.253092476974, 673.269615644432, 668.407723878801, 673.241482260785, 669.279578834309, 670.314633107021, 670.803431575643, 675.347683799389, 674.860196756204, 677.967791149212, 669.920537789163, 673.037287217012, 670.254862753289, 671.012044328257, 670.188748376803, 675.297879412807, 675.047953113999, 674.763578325374, 673.098098157116, 670.570465319581, 672.812467958538, 670.282285415295, 670.908556262293, 667.560231830845, 671.034516542021, 668.181269175784, 673.951571207839, 672.669989794219, 671.747628410334, 670.326092157862, 673.662910227657, 670.546820185573, 677.45434652565, 677.271931367217, 674.034278020915, 671.553784550658, 673.174243268613, 671.295285413099, 671.403077867138, 676.257081529565, 669.435698363286, 671.170767381178, 670.299057157516, 674.767293401319, 672.67345336745, 675.791458269455, 671.581459854895, 672.476954480039, 671.57223151625, 672.447382923466, 674.459971815461, 674.909754246556, 680.123878604019, 675.074097817345, 671.869821397048, 674.387489119213, 673.078966748804, 667.91878617241, 671.455087389313, 669.620801936908, 671.507015681938, 671.573433176479, 673.780464401648, 672.433319403984, 670.822230198031, 671.295303717726, 675.660556062032, 673.276427680836, 672.55721798238, 673.742633434725, 668.649833206397, 674.595367622132, 665.896916748361, 671.986852562865, 665.447413435036, 673.530232586273, 672.914071018449, 674.729523038742, 673.177581793328, 672.971265466755, 675.289910007274, 670.506146411519, 671.124461061355, 675.221528416908, 666.970862493868, 668.743044676992, 669.673371830971, 676.500715945424, 673.266205873286, 667.516619414635, 672.929549238459, 670.660007854818, 679.68713412327, 667.401444730639, 673.910363607166, 671.665913977916, 672.552018666791, 677.802631076818, 668.985828312211, 673.360436332629, 668.494115207612, 670.758541081044, 674.932948239292, 673.071984373874, 672.387883147852, 673.224768995383, 672.318781514069, 671.407437944906, 666.250247166564, 670.246465789041, 672.721891859474, 674.813406598904, 673.889987432746, 674.422123435981, 664.320092807354, 672.597756650325, 668.178695049583, 672.996534558105, 668.878011785614, 679.883590886192, 671.219789543413, 671.391697774244, 671.886106331055, 671.479801594537, 671.233673120698, 667.319163279231, 670.776015637127, 668.040712991785, 675.423659843295, 674.834364630812, 673.637429219276, 676.05331132632, 673.787281105252, 677.182154395237, 672.290975880135, 673.798053113102, 674.650757067206, 671.391314978434, 671.571151496137, 666.430987967343, 672.211276292129, 671.031431675882, 674.652769633157, 672.240748863807, 671.174326541634, 670.177926392557, 673.306315131798, 670.820344375466, 677.031259904879, 674.841772541959, 670.229805868589, 673.872140500711, 671.862087220751, 668.765117071885, 676.436868030692, 669.160674746042, 669.408399927921, 677.063629070889, 671.525719649821, 673.066866212434, 669.502968367866, 672.924366290813, 678.983997747839, 668.262962483464, 670.63938156553, 671.597244963717, 673.367883065334, 673.770038165178, 674.290086218555, 669.806424279801, 672.440176311089, 671.526224525514, 670.30768895351, 670.688459776631, 665.577298117704, 671.596199184199, 671.598831160173, 679.602673345478, 676.164287962809, 678.622090039283, 665.881571584099, 673.022602304231, 673.276907271993, 672.194690213696, 668.525932214382, 666.177897297514, 671.432012820238, 672.34733955014, 676.401335457986, 673.322645495613, 673.334564949943, 673.00578308664, 672.569654347322, 671.910826559243, 667.951380786396, 677.310604782807, 672.15155484453, 669.062919936131, 669.261063882316, 668.160473006253, 672.870569362026, 670.528862924478, 680.423627045955, 674.369170656922, 672.516286707811, 675.335631918251, 671.818350508041, 674.409946882224, 667.859714736486, 671.74488510468, 672.238172758827, 671.545272362551, 673.788622731472, 671.106569522245, 674.907338926403, 673.36921258648, 672.182696603202, 668.647462819331, 673.006660908605, 673.485416834383, 672.123163886429, 678.098236687044, 668.291713116387, 676.919857719045, 676.675466077277, 671.401636373358, 672.148591000043, 669.571164156524, 669.848107632158, 672.162920090512, 676.414832188196, 670.453080544136, 672.51096891852, 667.415166337673, 667.621752752746, 667.699725617905, 668.309331415762, 671.710131129979, 677.059380520061, 667.939445887497, 674.129731559204, 669.733921254368, 667.86224772503, 676.370150718934, 669.512455804998, 671.778269261541, 671.053602866016, 673.50448344067, 672.077037271046, 670.905043911386, 674.154178152239, 670.073933723892, 667.818025374194, 673.868259907396, 669.210583402186, 673.051808073584, 677.592924065741, 670.009555606999, 674.52113096924, 671.583255677128, 669.494989194474, 671.079007463691, 668.553653264049, 671.479239685231, 675.432244494984, 669.875385921643, 678.247850351264, 666.969564405445, 672.364117454086, 673.125979653316, 672.11338685507, 676.445163661671, 674.755546527519, 669.577791500178, 673.18864130875, 674.614860874269, 664.291700690604, 672.043579048576, 669.908055485772, 667.545985629836, 669.36635471465, 674.902208109382, 667.022642932603, 667.56533910742, 675.564136437907, 672.269741945319, 677.304302350751, 667.452132303263, 670.741059519923, 669.95791698039, 671.787205203171, 668.906032617985, 671.814228451499, 666.114342268213, 672.64294285981, 667.952058414828, 669.055769877685, 674.726557168439, 673.497523334732, 673.882941619975, 673.328315555999, 673.885010895779, 674.145892212494, 671.461997928432, 670.715051659731, 672.128522763349, 670.581745726606, 671.837362903489, 670.044352214657, 672.301044665004, 669.892963174975, 675.568156577401, 668.07828655595, 670.437174382546, 677.062462674398, 671.072741126163, 667.189862841991, 672.796428794581, 671.353593951722, 673.561385660151, 668.540328216228, 666.416852722197, 670.267255776561, 670.746072994385, 671.051812607704, 674.88828918009, 674.035957001734, 677.575146139006, 669.845293168891, 672.824659499587, 673.617671426811, 674.772187113887, 669.576028216093, 672.699796875737, 673.636256383012, 674.287694062642, 671.275999695327, 674.714214641498, 668.801171999593, 674.873715075251, 669.634292955619, 669.810608505629, 671.643842526016, 670.436507636484, 675.210854602007, 668.498213164563, 667.537929669291, 667.437073488712, 670.692990599855, 673.394681681143, 674.49176037693, 671.410721924077, 672.008617492583, 670.949529662801, 676.24566436353, 672.365323788838, 674.788071982018, 673.716894189691, 667.102527238588, 672.967152469818, 669.396694260094, 674.64842470234, 667.234430971134, 668.351281326837, 676.052167855373, 673.806616948435, 671.156388272618, 673.130151904643, 671.381102030768, 671.435191436836, 665.313975022702, 673.516313499413, 674.081617961509, 673.562416398495, 669.416463686759, 673.434761184125, 670.001007750675, 674.984054541569, 668.01126591862, 669.114656190247, 669.337039964911, 672.315168535715, 668.793242283091, 673.045245082608, 673.931327584658, 671.677188104032, 667.026319955017, 672.202691258096, 666.840974972801, 670.77710900967, 676.872389609226, 669.984182906237, 673.430887635033, 672.726634437286, 671.641311223825, 675.426469783772, 665.412393090446, 668.94756398845, 670.40080766963, 672.464359034912, 673.90493949362, 676.30153301834, 671.823429351451, 673.809020606974, 669.411661515678, 672.422588972174, 675.445579501034, 672.567167514729, 672.195095801692, 672.758706935087, 670.402230645986, 679.120276466138, 670.291092979283, 673.395556019264, 664.907286960947, 670.076873724142, 668.7225854049, 671.072288369303, 670.186132402691, 670.514157693405, 671.640329688897, 673.953390160534, 673.349164065562, 675.137125552385, 677.983791360303, 674.833579501927, 673.276602823933, 671.337666319586, 668.250974496881, 675.932887576968, 671.486173804227, 669.160151961761, 672.929443674472, 674.486032737705, 675.073686879445, 669.794147467331, 675.733084612979, 671.386450062789, 674.414360849122, 670.911084596671, 670.989995643691, 675.090947008561, 670.85353291337, 668.83324691301, 675.049331738384, 669.835362491694, 671.628672361877, 673.927086328868, 670.020726234425, 670.256533570057, 675.254008028724, 673.192269845616, 673.382325530963, 669.934782194821, 670.211128321256, 667.775090710626, 671.571122628516, 675.794060237295, 674.575557808228, 670.96253375973, 672.318588584783, 672.873876049435, 669.995852733352, 675.349337617636, 677.445307461897, 674.256306733505, 675.95498864121, 672.020227513384, 675.123183883142, 674.604660332878, 670.83593715175, 667.750035388243, 669.152119181243, 669.456346070045, 666.690703463136, 675.539618937346, 666.57327507028, 669.430111010545, 669.211724490758, 673.662772254251, 671.234974488475, 674.6058546536, 674.780069018525, 676.971410596031, 673.410872391171, 667.658227304231, 670.305931542152, 668.967049206055, 670.356201310547, 673.345350109604, 672.388204692509, 671.462515007977, 675.299579211416, 674.348310448419, 673.173436517226, 668.660783398699, 668.279654709061, 674.833380044751, 676.623626744385, 670.702315918403, 672.866614485357, 671.477918767717, 677.133922133276, 675.043784537771, 665.430295936055, 668.016367265159, 672.810756172107, 670.223568860633, 670.753075922561, 670.512461976081, 670.284862275869, 666.16453973128, 666.073134998994, 672.334580236292, 666.642050754265, 669.51190306641, 674.703409413452, 670.224801750801, 671.223708121789, 675.266118741685, 671.874896308217, 674.009499389728, 669.040082458514, 670.182201585024, 665.396544976694, 675.329585350506, 668.268230380929, 675.847183866048, 671.466742263653, 672.917154008514, 673.318871654782, 670.337052340468, 673.540649183764, 668.075570147411, 671.142940015981, 671.431395126248, 675.775503200847, 673.214216640572, 676.29886083396, 668.606259140431, 671.863058234521, 673.388053241705, 675.152119665204, 672.486949887984, 673.510131876394, 673.474753193396, 673.633267863905, 674.587928373422, 672.884530221972, 672.723263922691, 673.891890746659, 672.780157871751, 673.941712436053, 672.366804488539, 675.450765948295, 668.490194447319, 669.513639481222, 667.566833199035, 672.711973811662, 677.081977237803, 676.291574787917, 671.560554097144, 673.790848568048, 674.454297702094, 673.362104571519, 672.043223494416, 676.674653338145, 670.433296471736, 670.041518718546, 673.99098959994, 667.262244992605, 671.85934421924, 676.871031620707, 668.62039661279, 670.48926183223, 672.193513493776, 676.779023863002, 669.880263140459, 675.076889197831, 674.304810816367, 671.91305484422, 672.440839679186, 674.583678982131, 667.522049522196, 668.204114740865, 671.018170340019, 672.742233038341, 671.768025896173, 672.471734398732, 676.789599193795, 670.378365842962, 668.834923498452, 669.913158427876, 670.948837566196, 669.533030315142, 673.250097348795, 673.637152828363, 670.199272622397, 671.240187762843, 673.268353806981, 675.554617654211, 669.481862663143, 668.092808373302, 671.40947810637, 671.546281821394, 675.861108137352, 668.889664608047, 675.016774677136, 672.385894755984, 669.177004660064, 668.197515916605, 669.242347784399, 674.890605887375, 671.511114022196, 667.540283902158, 671.506580243431, 671.630557753758, 672.484671580306, 670.055350040751, 671.851574323082, 666.589910802485, 667.67331788592, 674.774003122926, 672.708181729745, 674.039824658813, 669.363524527472, 675.157719019824, 665.081465875778, 674.728579278434, 670.099833028359, 673.162693651583, 674.630179911273, 670.267683347138, 671.302538377721, 675.872053815495, 667.165404236667, 672.833916709949, 673.033731373083, 679.613132373727, 672.775801665116, 671.772062486878, 673.593607656262, 675.877178309558, 671.87032137271, 669.772390470341, 670.107273247388, 676.371462869108, 669.88269551868, 671.508072623972, 672.555334488855, 673.400613895798, 675.766774280506, 673.965913305735, 672.603676501681, 669.676495183416, 675.173229737436, 671.310368544033, 674.963749133374, 675.988375183948, 671.206523258233, 668.881159215514, 675.585414157787, 673.38718393215, 671.830731984346, 663.93549465393, 674.78415204316, 678.537970360316, 670.307745638088, 674.359947011075, 669.78695643164, 668.504988698493, 669.451626906502, 669.729614655362, 670.608578087314, 673.448948020601, 670.355484286601, 673.201898829121, 668.476015722413, 674.510188388183, 670.760739166869, 672.011083246492, 665.3245907682, 670.145605152671, 674.29575831436, 670.537745575632, 668.408142026457, 665.431828816165, 671.437391641326, 668.258186092118, 677.775503310237, 669.776489431128, 675.551096067426, 669.669208306544, 677.41830469221, 669.793774663432, 675.234538832024, 672.946629455016, 671.337125164414, 671.875269954567, 670.790386662645, 665.782716616019, 675.955907137814, 670.290748778758, 672.17167448927, 674.043441905508, 668.502384589763, 671.331636199402, 674.809850483111, 676.687472887865, 673.928154874876, 669.964702629227, 669.818687917693, 671.739397224841],[526.17787511902, 565.117036618922, 511.362889132791, 530.734510673078, 519.223807463584, 531.167053214324, 561.379491707448, 505.846771857615, 514.795199790117, 520.364337460987, 532.568913311285, 542.28684681867, 511.548044073182, 542.135106596199, 520.353969963659, 510.45091951404, 520.506397527584, 504.082935719114, 516.650962867651, 519.445648180582, 525.925023587572, 504.207885310784, 511.025952126688, 535.598650896269, 530.026261882049, 521.813172560689, 505.319974165527, 540.561963013117, 526.30239592644, 521.720711329535, 518.221964625233, 530.439927776736, 524.99933996863, 516.600232768573, 569.915201503024, 500.498500068214, 496.991991811383, 557.113851715398, 544.82860916086, 518.699242420127, 557.952986564474, 507.534391672032, 559.436093118575, 531.894073544817, 522.763015013674, 541.340993721148, 532.544564546012, 514.022548671244, 523.776465366784, 557.147604177331, 531.219190503443, 539.800201617283, 536.164941073656, 540.068921103452, 519.607190923741, 522.020361236531, 498.48053055298, 512.570044451816, 514.37592117209, 533.708981170464, 549.014858793587, 529.168176600165, 524.385585076315, 498.029513331376, 527.710594298263, 526.997411304647, 563.667604960649, 528.405375641426, 526.920550707995, 532.591122002426, 504.204068277297, 508.693958984197, 542.036723173956, 533.728946912139, 509.551859383246, 529.599855411419, 530.285968769105, 517.476066891938, 519.579415251523, 535.698937350216, 508.899999632745, 499.227240953434, 530.910965633775, 538.65737698012, 533.393460873855, 535.010884048872, 519.952413091596, 537.132131191186, 523.418535970822, 498.905144049141, 510.40183823266, 504.274071699023, 519.191196529978, 556.581121585617, 488.90162417138, 516.400930235413, 543.248853755594, 521.240670969953, 518.877654077618, 563.351602937712, 510.893739034668, 519.360721182456, 548.858983091331, 534.83911971849, 549.160307291926, 532.495395971637, 508.936930622909, 521.229696884965, 531.461869141955, 528.997947846421, 521.134982839937, 530.960598820135, 522.759724117293, 544.627374096631, 542.936456304059, 488.045625237453, 535.726335722942, 522.134910643918, 537.781783936301, 538.190004693548, 510.536591231486, 525.666125282915, 510.936440926079, 520.872200110576, 539.011540428474, 522.230267745711, 518.64094176578, 544.740934352247, 504.223528999444, 519.132869086813, 525.897268292503, 526.434165268356, 520.879911047535, 524.751131590172, 541.649096501425, 518.217282833107, 517.507466562342, 519.611567311807, 512.255679902839, 520.845990893076, 521.571673116932, 503.63195729729, 513.87562410923, 521.63496921643, 534.559831408623, 550.909421219279, 538.866192691098, 533.268924762667, 526.855909841447, 532.722740998158, 545.572272506351, 501.285472967695, 495.362657336166, 516.83492436944, 509.621048023577, 483.89556549091, 527.147092889492, 505.443189880901, 498.554507236418, 574.496310364978, 491.820642533401, 547.898489757186, 516.644182338076, 497.995574855201, 566.671312912104, 532.02658533306, 528.406248880431, 536.876270508108, 522.313912004676, 532.369848993343, 540.963423075464, 531.401209733065, 550.877580326555, 532.421999012154, 536.656443361165, 501.334101590024, 513.843580764366, 532.675185214292, 502.223723211895, 529.839761892468, 537.92394123751, 525.165018855825, 516.683038317138, 529.337954363859, 498.166002308012, 538.184906195966, 547.838098431838, 528.044143363336, 532.11122566717, 535.759274756588, 514.572448811054, 519.537892208681, 554.135415098066, 572.387257852062, 511.864775783871, 503.377319674527, 533.220095371714, 512.027204988106, 538.225914351466, 528.340292946591, 536.573371254595, 512.582477360549, 537.40355051334, 510.310084066757, 520.986576525119, 514.819567938603, 509.52256986911, 540.762239320151, 541.091674408264, 487.047149393387, 516.237203469483, 519.319465836491, 538.442815280248, 550.821707590266, 518.647463637029, 493.252101325633, 511.66353753853, 514.380927396316, 542.774688951258, 504.645876983158, 513.635103475374, 549.057103226051, 495.555858297949, 500.571110163651, 536.763793623749, 527.928334724908, 520.756617741829, 526.498020276494, 522.032243244604, 522.208332178072, 512.701580272377, 517.805822070238, 531.390101352374, 553.428496395252, 539.26218516613, 535.952850631523, 513.814366074512, 539.807000479499, 524.804600850415, 511.353241474857, 517.783614930273, 526.823780581628, 527.973682948059, 550.594482691621, 497.032635411641, 527.053078741781, 513.777947511438, 528.180190136996, 503.66750019073, 541.05511613801, 507.101143502209, 514.380095402872, 562.983891017297, 548.611657983634, 522.549016063557, 539.286124898001, 509.786198578205, 517.440860091443, 497.107056305646, 514.529043550567, 505.20831739717, 518.589879512519, 511.239224120606, 534.091025055467, 528.797280591069, 501.637757468888, 504.171017267794, 515.852036327949, 550.177012832741, 517.471804245457, 508.43978211057, 505.062603677509, 543.346412679703, 518.508579804677, 568.312588087584, 520.786718237696, 536.96995039591, 534.231665028023, 511.144597709271, 501.721562936647, 524.190359039924, 539.369869118901, 526.061130102548, 506.736816548649, 535.335076294695, 527.214098302214, 517.958286316336, 519.552137981263, 540.439046016222, 525.947188985601, 533.496587040684, 534.679893358082, 509.794206617135, 488.577112350083, 540.947231276834, 537.291134624665, 532.059490153895, 467.758294132678, 546.666212518343, 487.031712505679, 518.440441584564, 526.245966206389, 494.192295474989, 499.577056858621, 510.292096403459, 517.587849073206, 561.789570864079, 524.728999455953, 549.774174142263, 523.424336348508, 506.287288682454, 541.346857210312, 542.733144760526, 517.714639798714, 531.859232244653, 506.000417358361, 503.309571778806, 533.237027308178, 528.086246298871, 528.651186297364, 512.98351114716, 511.666587148523, 547.102445439932, 538.127207143781, 481.319089812742, 533.294396789001, 511.808719930544, 496.660071907993, 549.898085424138, 511.768107022649, 497.358108482942, 542.454577702449, 558.418969649253, 509.105695964318, 551.217586539736, 530.335909803819, 541.618435684576, 533.163605158104, 527.923152452138, 505.518264278173, 561.194295388042, 528.830290897418, 521.837316674892, 544.060280128787, 523.094084520187, 555.26266314367, 509.632442302251, 515.016214705096, 531.856444887574, 509.307674901283, 527.818621174631, 486.823603801046, 550.058981994425, 528.505150721507, 532.964216072525, 516.510047876695, 517.641053327411, 534.606653815865, 511.971436445176, 508.359056301777, 538.58043565212, 527.533752398802, 518.915130993469, 520.292506015061, 496.973596054704, 498.391885402538, 523.628724872351, 526.900549683264, 509.218328896601, 528.709611823036, 517.186885733056, 500.27984536316, 551.128297237093, 489.014316039651, 498.571985129949, 530.141012175865, 523.722138654041, 570.002908248784, 516.344543310744, 501.549173630895, 521.207270187217, 558.156866670277, 541.464502570899, 537.349238839494, 517.951574990609, 540.15622752893, 521.49102463767, 496.761251620621, 537.211157457099, 510.415064530231, 495.763867109939, 560.895587543424, 521.230482295647, 525.554973126919, 517.238519178223, 529.456161319365, 542.795709967503, 516.846498978036, 512.319899127566, 536.010830296377, 515.730465339786, 521.383144500322, 534.928665649555, 519.310623867744, 546.736123740949, 524.712718980498, 551.212875060875, 517.493932280952, 504.300155091483, 530.069148839585, 516.091956401859, 527.414143408951, 513.74401575092, 517.163342098543, 535.298573974728, 526.574011391042, 506.022199801727, 542.309093496239, 513.535601786022, 528.601545859193, 519.862069964786, 499.75160781341, 515.995023821281, 530.271418127337, 527.866396749721, 506.958246830129, 536.836039581288, 525.792414760995, 507.820753986558, 532.363822403769, 540.102547921747, 526.475499407736, 520.129820916609, 526.526131825082, 568.776406115243, 559.995599942325, 516.628208223982, 523.654530676412, 534.87083802957, 513.184607926408, 536.387682920692, 532.006322528673, 551.959596631599, 505.719626757775, 500.667483337596, 531.967562652216, 515.101247747024, 506.553323896932, 518.772504444113, 542.652372691531, 507.096073280235, 523.823146375216, 509.037530955149, 518.088444017235, 514.700780047435, 530.664132633341, 503.124926377401, 526.733006992229, 531.095038488609, 528.300124267446, 539.697585113188, 514.502583747473, 522.606813299518, 523.951961993488, 512.129372135888, 542.025323828518, 481.68268937516, 554.736039315253, 533.260251836792, 502.325516279338, 535.819921367592, 516.786503584393, 535.424758784432, 523.730739788052, 524.999151177298, 534.159186531078, 512.498574195797, 510.795003992705, 532.7720246647, 507.263559130561, 524.916380705714, 530.036995278176, 541.300649576822, 498.548179075092, 530.030539234042, 523.185983674058, 528.023968227658, 538.8264858836, 516.801857031823, 522.119570817034, 546.390781131179, 533.259056495345, 544.733616374445, 525.538604098998, 506.536442713288, 507.21754586086, 538.090483380445, 530.962907807183, 559.597390879688, 495.640014912341, 522.294152607613, 527.760860554909, 499.18294730305, 501.999390934078, 539.810334063334, 512.314582482242, 500.02830542595, 498.669309866018, 532.6482207393, 527.53031754844, 548.514713252098, 520.328717751708, 511.654968141421, 507.74073827237, 503.525399230521, 495.582038504404, 501.895895188259, 563.076087190501, 509.73021627761, 539.945206983473, 475.969742549263, 533.701092780666, 477.329829355964, 538.069863040208, 526.356668477833, 492.945393480103, 529.52087705142, 503.584443627747, 550.759136239272, 524.623986833845, 531.555092606203, 511.664666551936, 534.29903645036, 511.500393407086, 519.45113056965, 519.030106668625, 553.261956058065, 541.858984552284, 486.448942809922, 519.577402044771, 532.38003530926, 528.103425654336, 479.733753618559, 530.503904048049, 507.640494855001, 519.857306457167, 522.276343912407, 550.573573362808, 526.178736279686, 506.025833764071, 507.454955779095, 517.294298548587, 522.7443980834, 516.049938536977, 521.763206687688, 533.671437038217, 513.72662656258, 545.889045084474, 521.587955526297, 498.628204234888, 521.631678730949, 517.22848592103, 521.497804245701, 520.467731882111, 543.98440211258, 517.348321396826, 525.152795892673, 508.827808666444, 523.08816908123, 514.92601082642, 514.877410670337, 523.341464558044, 506.585524770164, 527.164108161523, 519.908408710515, 541.13026147814, 530.537608065122, 512.567298736834, 507.214796735854, 517.465069760169, 529.326858234804, 532.136720081666, 538.726405377455, 528.335293351906, 521.617003270318, 511.1477540611, 526.686365866743, 537.329837134509, 520.178474417481, 517.570080072131, 512.146610299644, 506.213110410159, 537.528586695563, 541.412108153943, 520.65724909901, 509.313538186117, 533.458417254277, 490.936027036557, 529.612435812793, 539.802873810036, 507.051930994255, 552.522058432626, 536.224371274784, 510.348209873918, 539.837778939194, 514.778598114437, 517.831834434612, 509.824553381813, 494.576856849045, 527.387324564806, 523.155120638068, 515.74110239693, 551.489748329711, 538.472331763262, 508.295993390173, 559.909266867486, 545.227961242147, 526.588205542682, 507.58713551733, 536.137990505196, 481.698385702263, 555.367958254331, 512.710831479792, 513.575269850781, 561.3154538344, 525.201642790983, 513.748763530296, 545.453840253693, 545.004209863376, 530.879579658848, 517.205488518076, 502.323284643295, 536.249754023833, 516.668157789209, 512.027454403902, 516.990119672965, 529.6933508187, 516.918702661949, 521.478510867698, 498.03086864747, 520.677639111522, 500.20019010999, 528.283468063427, 512.102234507217, 509.714860093252, 515.40275972463, 506.240263725672, 493.674428598021, 540.972241139521, 542.562871590101, 499.387380806195, 537.737023424877, 531.24790058372, 532.072577192467, 543.432052954534, 532.779430290206, 533.084441399981, 551.822448624594, 533.829513057237, 531.4314851094, 518.422607860352, 531.007444306679, 513.212078735725, 525.196134466058, 545.970116227119, 555.332507010533, 519.068184020383, 503.012539073891, 510.135544482245, 514.713660111914, 553.86926704228, 516.297616995954, 514.793457263792, 518.091680782652, 532.998243671619, 541.586547823395, 546.703995325062, 522.900316555077, 519.223500875396, 502.348505910587, 539.877504781875, 544.636555218419, 492.710760231868, 523.689139733632, 542.897024992838, 516.288169719238, 541.338802281266, 544.740738900396, 502.248039792236, 528.386578023282, 510.932304412629, 510.437791923102, 524.180505040416, 518.573725341952, 534.089879652456, 507.567143754085, 531.547896177434, 518.182336753972, 560.795331397214, 508.26473931235, 506.20097426487, 532.946445561827, 523.747323802477, 554.125920018092, 523.572553694392, 535.696780550466, 489.625366022324, 528.60591515509, 514.911883529764, 522.213683030974, 553.532583455288, 547.312190459444, 559.057374388747, 546.406186822893, 514.329228544678, 517.369486558802, 539.587892741835, 535.944382845381, 542.575202751666, 521.960839923014, 515.585221532533, 516.305054890192, 526.285811880824, 505.074665714663, 508.444174766497, 514.648655021814, 493.921936804141, 519.431028644669, 496.159078346087, 537.183884491419, 523.013296406549, 540.238769761808, 532.066288396298, 526.694634811252, 504.289833405477, 521.194923869717, 532.831274681165, 541.568421572743, 515.604025593789, 550.291890589652, 493.403824939924, 499.527926636799, 534.690122159789, 541.708468073791, 526.108775842126, 550.045542067413, 534.209850739887, 510.798226582791, 490.641961909376, 496.984614126104, 550.730264423915, 513.71735637249, 551.619436332564, 508.993954474177, 554.472770856682, 523.456930216794, 532.600450051023, 542.498314603323, 499.97204056778, 530.426828592063, 541.177750013788, 521.044711629851, 541.811406398359, 524.691987884753, 498.320330008002, 528.88317739848, 496.972336360665, 531.449181555064, 507.900746382612, 536.032563289803, 532.754022301065, 505.912138127928, 533.59527593061, 520.686477744105, 530.246493837778, 498.652998338872, 543.102268840707, 513.040971790271, 520.7696976686, 509.688639767089, 532.83765118561, 534.953790109065, 508.830835511534, 543.074411354963, 547.948800840223, 499.578040052577, 526.86878312074, 536.376660334763, 528.451134417047, 518.11950496613, 524.543121355969, 535.300692095689, 519.985432373616, 564.145565781585, 541.328489096466, 522.801606798946, 548.815870962182, 527.832590674153, 506.224218791523, 544.635185599529, 554.004930438482, 521.389920032453, 534.958057068655, 505.591127352773, 527.331874897308, 519.107324046415, 520.057771737874, 508.355938212441, 515.237933979755, 492.751008492108, 561.585409063947, 535.510108391442, 478.813053586628, 559.103246359788, 517.918242044739, 528.887387258735, 512.609902889422, 522.572401120973, 524.42370667237, 511.550106617402, 519.935984898764, 523.830445905284, 512.249430535958, 516.918923211922, 502.40799722005, 514.528116626436, 517.968676181819, 531.193360282496, 495.655788128794, 495.497586313303, 528.616750290683, 503.960429701172, 533.470963151345, 520.520057027263, 543.804353840143, 543.10093482005, 533.902792848515, 517.92999593559, 540.043766347425, 503.167586064911, 504.444495899001, 541.211676235195, 512.959463203316, 529.640479090837, 520.970996993136, 536.946625128898, 532.714674053434, 518.279924164766, 514.216682416839, 534.773507800954, 514.914730335084, 536.357970241301, 509.314174385619, 486.302436306262, 532.376199051654, 530.680102058587, 513.12061141517, 509.408941666456, 516.789973638473, 533.087795782088, 514.632222916736, 535.672518431932, 546.591704036523, 554.258974592417, 548.147923329125, 511.486988484144, 526.979242284425, 517.549605469396, 525.353469345184, 538.746566862745, 462.273063302184, 520.252338279741, 546.031158790401, 531.65456873828, 533.786093813423, 530.433012323088, 532.427919255922, 537.255307727228, 498.790749072226, 528.282870949356, 522.470213770481, 524.811538826709, 526.097456314128, 536.049640444672, 503.487448403309, 519.394346767782, 537.090210308722, 533.065801171365, 526.131273263185, 533.110904275067, 521.115732837456, 539.73957187354, 500.997787591563, 535.144493952285, 515.642857975474, 520.080385159075, 552.874775592613, 470.511521993391, 510.486865485285, 529.641770298425, 521.134721810814, 531.0029414587, 545.05668860856, 569.715326016811, 542.332375933028, 521.105865074924, 515.404743606456, 495.900913369849, 486.003109104102, 512.878505610442, 542.88145010756, 499.670033128064, 498.495123195778, 517.564857439952, 519.51408113181, 529.61032074605, 500.245657983721, 538.356266769288, 537.8523069502, 543.739899026355, 527.420604196004, 574.872922672062, 517.490269957077, 539.989159185095, 521.176599402253, 530.25329247149, 514.585196324438, 532.063134747582, 514.211833272797, 521.130882426896, 503.229077258607, 559.196394825508, 546.283589588111, 496.9217580255, 561.904159054564, 535.694905964016, 476.179941799389, 526.24934253435, 504.034035511753, 517.947949412969, 515.346122575767, 507.187082396352, 545.497980837083, 538.477017306014, 548.950928670028, 539.252711388732, 490.422284707499, 506.007967267572, 516.675247846549, 543.453112476155, 525.385221575934, 513.793091996629, 521.374368400791, 500.752934093561, 512.687125028653, 526.587003536682, 517.07643506562, 506.201343248188, 525.358846273801, 500.618532892528, 501.231503159707, 535.417622368204, 570.962217050266, 544.868909168876, 535.856803205612, 537.121105459811, 523.169192580533, 524.389534822392, 518.190638045847, 548.094581495231, 530.299984636754, 522.911627636541, 497.898173865684, 517.193110498668, 535.04750636286, 536.953437852583, 533.379330535712, 524.656820255408, 524.77308387647, 497.662863162117, 509.798699062375, 540.045616232607, 538.155278566471, 524.457900024266, 526.480122858593, 525.49630892149, 532.475823843758, 539.32213049568, 510.593839865763, 538.89111615635, 499.588314084003, 496.595982857146, 526.005438581662, 510.639558905632, 531.73098509816, 529.991002160686, 526.969669415745, 532.051657774509, 536.847979597254, 491.937222776312, 529.334363758679, 537.420659672887, 520.340537203157, 521.541112363954, 548.564779988139, 529.94571259433, 529.301651799185, 518.775347223607, 531.597846292268, 527.029510831554, 497.304929974986, 513.621571274285, 518.384348153028, 518.196494264271, 507.820325721591, 505.282532055254, 547.409163864365, 530.453947783257, 545.765533194467, 509.702188248987, 533.652787993651, 551.06834531102, 540.031186612248, 531.965078563738, 514.14601839463, 499.192615023037, 488.485974458426, 501.095756439629, 506.139991266237, 481.136053148299, 497.210628635658, 521.228011761485, 515.657848960016, 548.51044128923, 518.172087487787, 532.230090171279, 526.844284203689, 545.665188307604, 518.216342653358, 524.067105159459, 553.622130247572, 542.428899264529, 532.760379108369, 510.745770737905, 516.389666075902, 514.484520422373, 526.884151388888, 530.130755861195, 537.35463655365, 535.663112049203, 528.214507532799, 530.533800876446, 500.046976453999, 526.095008013378, 523.69751121526, 543.266436686286, 553.442352634338, 508.934922649175, 535.914764087282, 499.265723742178, 566.338389108905, 491.090334221233, 546.693667958462, 515.614502786237, 529.370018908622, 530.659793467925, 552.661348429793, 550.814425194576, 478.012894742866, 524.43196931547, 540.738769237889, 528.73035428753, 546.540876555685, 528.10048348736, 495.049645942569, 494.276867588822, 531.598014173225, 533.370841940056, 512.122426420989, 505.444149040482, 526.813742505034, 566.851934265864, 527.60599993067, 538.257288752147, 518.477679955863, 524.638460902614, 519.647359107965, 525.873248620209, 541.681719561047, 499.468889862168, 509.951855239036, 497.80131110274, 516.575116338442, 501.784511515163, 521.675877377467, 542.218246870771, 514.565275980754, 527.07146166991, 540.450098960993, 541.172684550146, 503.064853926617, 519.332168966543, 501.069533675183, 528.308544202673, 503.340942188833, 535.894852510006, 515.898451955353, 522.568734296379, 558.393799344764, 515.696628657169, 544.337718228646, 513.368960431078, 526.390433886002, 511.444228146643, 499.975634945062, 520.030295695859, 497.129167719559, 512.264203401496, 491.906694945148, 521.031044177446, 527.568176220278, 522.925079820582, 540.423960515429, 536.320240106112, 521.937423782852, 507.372504022118, 511.804740382448, 539.649116985802, 526.700931383307, 502.963230398289, 531.181393244113, 539.13968390681, 507.787255625892, 479.86832909001, 544.723763635592, 501.211470870651, 512.359411398011, 518.982748708895, 536.90339867607, 534.603423547687, 532.384398097396, 517.689257310317, 501.10355949295, 503.278666207679, 506.192320628414, 524.601347562682, 483.697345077571, 528.828107669314, 481.536797517902, 522.565822961651, 526.849724651414, 519.754816028594, 504.857976257167, 530.844533932678, 520.742823516067, 527.275023288089, 528.252643562081, 516.06767057564, 508.246061415075, 517.11593696492, 521.56961238023, 513.943729655817, 527.089199407607, 532.786864954043, 555.652884876121, 515.476272093781, 547.978451490726, 535.253795792845, 495.439138991253, 508.310728829354, 515.534970027307, 499.539217439944, 509.35066749369, 517.607673395223, 515.029852361064, 528.230371259958, 525.839345493263, 532.030128624599, 526.266675339519, 531.297456331356, 543.446448157055, 519.032917843619, 513.757849815621, 526.024923690903, 506.466310341999, 506.469100463372, 511.974352487234, 517.875217906047, 530.48483450743, 539.280254727346, 526.569695443661, 495.420385215464, 541.329852895837, 515.57597318552, 488.446997876444, 535.030015662942, 518.415265142286, 533.058669645136, 553.253266380672, 532.476385985498, 513.885158351897, 517.449751979993, 517.056310283232, 508.665171986709, 523.385705514044, 490.061967187419, 512.944534924701, 494.747349925307, 490.93838685762, 556.486818692936, 485.368328606135, 503.205179249026, 542.379404087576, 528.201774734439, 551.25095266239, 532.121111968753, 525.401233006462, 517.609927410333, 526.181448156836, 537.708355768176, 535.851404315507, 527.909178028474, 513.946769384889, 506.682688206486, 523.385829577635, 546.008822868992, 539.162116422755, 534.265353671523, 505.037027071727, 497.325589047869, 537.913555794618, 482.82289882692, 506.566428217981, 539.911774873959, 530.268671842638, 511.361265878308, 513.10498439526, 511.820082789368, 495.4442363656, 533.998858131476, 522.781775358688, 512.326551370796, 518.22483600598, 510.136289918902, 524.300957809374, 525.592789821322, 529.886083831889, 530.008468513241, 516.575577526757, 510.66045510219, 526.459404935961, 518.446198471785, 549.405064845946, 541.724975370856, 549.259789159489, 478.330477911395, 491.885532783988, 515.441094074493, 525.151030910492, 525.671634130254, 502.829235145717, 509.345658916569, 537.906970925143, 505.51421783295, 522.30253525812, 554.132893798823, 501.983414346567, 521.446634381601, 492.200561334998, 548.17018321467, 513.525523844243, 517.996733439335, 549.708059478362, 475.481378830047, 517.585248490972, 552.822126355446, 521.300115751222, 565.409207911629, 488.561970376795, 521.903121349809, 508.410416718584, 516.124958999725, 520.849382505777, 525.952408027969, 499.6343453929, 508.182718179974, 527.081226149749, 517.284440560133, 504.093087339545, 535.25412788962, 516.327362527686, 527.251371515848, 497.929737047841, 547.702946285295, 519.502390042637, 530.563479694001, 508.457758516215, 520.196934668175, 541.568937734978, 530.647084624774, 532.13802846696, 516.256815993837, 531.558514753363, 517.556126769769, 532.609200205408, 530.027805907763, 535.333658425873, 493.803688460905, 554.467507870732, 501.491372070861, 502.170721132904, 519.197202269811, 500.215380744969, 513.380194661321, 534.111272665298, 504.538754822336, 503.74846997649, 546.046298486847, 550.080304669236, 543.82599815785, 508.686790137558, 539.875861308892, 499.05239690572, 545.479321963519, 523.929516195704, 521.856203797325, 543.567187633244, 504.041148399988, 543.670445433002, 536.041687675324, 539.505405808519, 545.558528274313, 535.80029512254, 525.029357132762, 542.071642188751, 523.914799897011, 512.016311353018, 537.636073590034, 498.220457885112, 491.313534474651, 503.583356319739, 528.93229488732, 496.257869539722, 508.495833184609, 541.540839420128, 477.772469669428, 510.403849230606, 513.411958673352, 511.786632941767, 511.197042185369, 528.968864278958, 515.045644232457, 504.088375712945, 519.626460492579, 530.117180652374, 491.380259622605, 515.635388456904, 544.024520765295, 531.824212519889, 512.920813344913, 527.627424882843, 543.125676188342, 475.698486445539, 511.021346543518, 511.338335613308, 503.927519640881, 541.995686186374, 507.56253155932, 470.405628532295, 544.27023484039, 508.603992377167, 501.823522430689, 548.653938533472, 514.123806079108, 546.494019893507, 523.97031196618, 524.790045146826, 543.943089687846, 527.893440282484, 513.171139875999, 535.964402017098, 475.900375359982, 507.253125682383, 518.357510757684, 535.820558827379, 525.514209286139, 531.958938963757, 535.593534394034, 526.862136420811, 522.26584463185, 506.431468154786, 521.842609982437, 476.778870230368, 520.616623953176, 531.339310629267, 542.681019204406, 517.805386187569, 516.39584026268, 505.83335552912, 545.136989876266, 508.441130138828, 526.016329731046, 511.372345840983, 539.067159972004, 530.719658665779, 514.959963642355, 468.327595225555, 503.285177576174, 528.047620133617, 505.989952162277, 523.082220480596, 521.596939727335, 509.024279195211, 547.434133332357, 549.172873107022, 528.615527865465, 522.894246102673, 514.121186609789, 559.615670058791, 513.808874557842, 514.474057001804, 528.805093266772, 498.648093976306, 522.025354436564, 554.953066101104, 507.572257918655, 523.903337511795, 530.596849523314, 509.593555486678, 522.514348235821, 507.5010482519, 517.571241222684, 528.979994333306, 530.843728539498, 505.176120136225, 532.061199946177, 514.917201290921, 501.663531431716, 504.576169513168, 512.342835108735, 529.684445304411, 524.541409342265, 532.660515653418, 548.801733562976, 479.168927305169, 535.302320739774, 546.172429000286, 530.574473793004, 491.76111338502, 527.397809763422, 519.010210943346, 514.752108861824, 535.108620168485, 483.904999235685, 517.021887699403, 530.612286598525, 510.766027200997, 513.698464553517, 560.433823016774, 531.636834607456, 534.012982900679, 520.916171381561, 529.271488397813, 532.125205231967, 529.17130691648, 547.968687190245, 519.989973435982, 519.588985882449, 489.17987375518, 526.109982987814, 519.78869528396, 517.63574240752, 546.715263344467, 532.03383474289, 514.349737746526, 520.982633961762, 505.713819891703, 527.419315544728, 505.522786017055, 531.016574726447, 508.608742400433, 524.504085641599, 546.013381677429, 505.730384889424, 515.946489123615, 517.398093159807, 518.58026582894, 509.990008379576, 525.500173932949, 541.076549001374, 494.763076750743, 533.352869485505, 525.126318945206, 520.810773993035, 526.81776997934, 476.616893136818, 519.997346344517, 509.179582740407, 507.12864285491, 518.060474516935, 505.693369044056, 508.072811066341, 512.704138127265, 497.053255696908, 526.835245095798, 511.012003821517, 522.336569417934, 507.712039187159, 525.969342053806, 540.520118181286, 549.547082612862, 515.412733661625, 541.267368215757, 523.000410245827, 520.201207090935, 535.05589790021, 552.727142186872, 500.811217497022, 522.099053242942, 522.969971070159, 532.817671685582, 520.279879260863, 529.916703744217, 523.774232082073, 493.437345330972, 510.253543850707, 525.949592693665, 496.860078278205, 532.096198261562, 525.068313039176, 517.916099946378, 540.476014949508, 479.619190375108, 527.950476015481, 546.063645679186, 512.916819753769, 504.841193522276, 519.509098597241, 502.094982797435, 521.571230498339, 520.271433314161, 528.629388429131, 505.474293563574, 516.92763415883, 498.766524515285, 543.178586007528, 516.121953398316, 521.364309716811, 539.1479045519, 491.580986509706, 516.913936621048, 525.367264515933, 526.360185162384, 490.121309823698, 507.358888364381, 482.764284962283, 524.127048419017, 527.449975985334, 555.166543882833, 521.896474809326, 528.784077292711, 521.206683423424, 513.824686966664, 505.184863305278, 522.727058004888, 518.426973208096, 527.040234100787, 554.401944866227, 537.000646173494, 521.309706121708, 492.58634145225, 511.820573581297, 514.476702295389, 540.341847701025, 528.094103297047, 552.876170267382, 514.655412172962, 482.27929922561, 514.608657135297, 557.705693350257, 538.60800071769, 493.449856918377, 519.658007921318, 513.377872310497, 485.669617502553, 521.150853064355, 551.52378512717, 510.108025885863, 523.850096794354, 527.686550333231, 515.369575646558, 512.424749613798, 511.171561343942, 519.50535594831, 520.445513235711, 540.188051668917, 511.472816226518, 518.205920350192, 497.716204588346, 530.280360484577, 514.850008264276, 500.285517658152, 521.577127934417, 517.819086311737, 533.956470553756, 533.632396691645, 532.656461464032, 504.710398945435, 523.427646612339, 522.859703555145, 526.047669703818, 520.740514171179, 544.483594320577, 542.312030560502, 493.432617593181, 544.414594877218, 543.456826823632, 534.139501932535, 514.739713853292, 543.717075049572, 499.136218579727, 539.942625516878, 523.087662309078, 528.400607360326, 517.415858267233, 514.002803701543, 524.276903571954, 533.982890693912, 517.526889146479, 530.386938454005, 550.651451420546, 527.187847919095, 513.00653843395, 525.850900271227, 528.090209397771, 501.527461704459, 526.453206939785, 488.157298953756, 497.343318511552, 514.975308935973, 514.148748703376, 483.214257619121, 547.011966407259, 530.940604449028, 547.810092750142, 519.285403002842, 529.139768372624, 536.907237318472, 536.511887129288, 563.796362863605, 547.34700953339, 538.46518082104, 559.193748090529, 520.645158146115, 529.171254615755, 494.601286518186, 527.147332652599, 525.025700335021, 512.001345524342, 529.362682505346, 518.130203200214, 486.352857073158, 494.184328731534, 517.164850786388, 506.978904441609, 557.287673111463, 541.440873494131, 519.197298125348, 502.60169426358, 530.634076696893, 521.987088326312, 530.658006562839, 533.405729308697, 498.566617696299, 518.263065120709, 523.79861063011, 498.229105228159, 521.149434271894, 518.329696398614, 506.425163420617, 519.299765863967, 529.547538426409, 531.090184549921, 500.50796104458, 520.736384315754, 530.139010969853, 537.754198601638, 539.595079269555, 506.976404904754, 540.946046289867, 496.098614660287, 538.393450659912, 523.6663773831, 533.467872620386, 550.686603120783, 500.199611899839, 516.791173686144, 529.061305675812, 527.68855054596, 553.07694233572, 525.038747275435, 517.656537099278, 527.550596260608, 527.901378978852, 528.190309225973, 533.89321338561, 538.328601219082, 539.398096271405, 505.320245656248, 532.064704434487, 530.564512841379, 525.806331215943, 540.294642628003, 507.000527322611, 524.45696587488, 527.390532620863, 540.09183274863, 507.623271909216, 514.085712846956, 509.118154268544, 528.209569142283, 517.885367768299, 534.217024359158, 522.943831306436, 518.290331262287, 506.493309439763, 534.372526785631, 530.33492568429, 483.135283661085, 514.773069186557, 530.221641500248, 528.57357644769, 512.478051951751, 504.682868385618, 518.812977455788, 489.8785516915, 525.309294657134, 548.494479497887, 521.241213813105, 509.209542217785, 547.849086281958, 501.053956904975, 511.357479048406, 533.478248372273, 526.846904325345, 561.744106233058, 515.231871972188, 540.515486268552, 497.87488508824, 520.966806834162, 519.535741373881, 522.813205640356, 524.902608205284, 516.681270628096, 537.87773558493, 534.211603926105, 511.946331817095, 521.519268251262, 489.068735270341, 508.430512288809, 503.711377208287, 519.662420188555, 510.814378736165, 527.659500922541, 545.444227617376, 506.390735936949, 498.695814600857, 542.351804279544, 552.546001903105, 530.296789436278, 528.532396398115, 496.15193632824, 524.691198072908, 524.937395267263, 544.797535608579, 502.567614256555, 524.351610052252, 525.98236544924, 478.320807016817, 519.049463195364, 505.278421388611, 500.359955333913, 517.315747432398, 522.564491423258, 528.161018335564, 567.546892188666, 532.729759168928, 535.754968581498, 495.886553952108, 527.119381907039, 550.419002476362, 510.26401662239, 512.458365970164, 536.973935767155, 548.12667087351, 544.301062379844, 537.112457905444, 541.149982051207, 516.712099827393, 524.559426477603, 531.395045125937, 530.685833598456, 528.896811355522, 528.513229590892, 559.20353658412, 500.4561041903, 523.715483065341, 510.326371428133, 522.807478763294, 528.024670700031, 514.117469346008, 540.335377432608, 551.276509377742, 499.90259792143, 504.321500052674, 521.880164335932, 521.716443847904, 521.193796614203, 527.376870815909, 531.854822248094, 505.777231737763, 543.558285114685, 523.555465659952, 522.448780837315, 533.594639549353, 510.60080880412, 530.267635377375, 534.535959721528, 509.533212245669, 508.635808338133, 515.239899767198, 526.408200796564, 527.917236635881, 519.811236893618, 528.612417667948, 545.818391681207, 515.793424926746, 542.88532495753, 510.372483563564, 513.956733088756, 533.773760622248, 535.398497167801, 541.305595703512, 526.069484321911, 537.718961672772, 514.382539511665, 527.23708988561, 537.648407398129, 534.987657425379, 530.723781310752, 524.021166066842, 528.26166559702, 536.506854036461, 509.295195524508, 506.113420738909, 530.520614455029, 546.495723353529, 507.382481962031, 528.169352386247, 538.11166794757, 539.8681395142, 533.628997504774, 517.174266055155, 542.616016946032, 528.931211124324, 511.14958401662, 515.010797621475, 543.506930466752, 495.669310900003, 493.69964570661, 504.867958148367, 557.417502474056, 533.55384798282, 512.023054206704, 512.07225633786, 501.756808553421, 517.859133580976, 575.374735662314, 524.364995955238, 519.793262889003, 511.455075065509, 510.838943630231, 534.013159002147, 510.468892430846, 522.475100818834, 498.027301024449, 534.271378917456, 553.099843513722, 490.493034744229, 507.042829522981, 497.863310357815, 539.745870064292, 517.893601621643, 536.166913737458, 525.367644266262, 513.408738860036, 539.440242905333, 514.233338551254, 512.550223439679, 527.61967106169, 508.757892747494, 534.572053232588, 522.279285845392, 526.761886891216, 534.900278680176, 544.581278471708, 515.317598609357, 528.17524973375, 519.614905903251, 497.1214956084, 522.911831621911, 535.515465030533, 505.116187522017, 511.547617905646, 533.948439400389, 532.083723516503, 534.693450003503, 512.767663484531, 548.364935073951, 517.883619487933, 511.104434381032, 520.669443551564, 535.017126390361, 559.182938030074, 529.438811140471, 507.514687776973, 522.329351530618, 534.515817816819, 521.739641380259, 504.369883134596, 520.143006389841, 546.233465412516, 533.663754069383, 513.400997755078, 536.956925884849, 513.527403260303, 529.841548991438, 499.333652713187, 514.755841892804, 555.553866471477, 520.471494864424, 531.443853273967, 509.280760845721, 542.967496046964, 529.155122700012, 528.604799236358, 523.601591036968, 518.266738225539, 521.425435521959, 543.385726917962, 524.848400948653, 511.904610670167, 503.440212951916, 537.474917258606, 551.571837239695, 535.540548097544, 533.143118778767, 536.534967815761, 533.71651094228, 521.199963930386, 485.014224932458, 559.056428972406, 533.701916146674, 520.888591090985, 504.871287098536, 542.952648801889, 515.177021019886, 539.461020557011, 512.727206277889, 508.476565542849, 520.651881550305, 521.25436748438, 530.298377257366, 488.57222439956, 523.167159241761, 542.262657666559, 538.587818809732, 520.987829302526, 520.973911490416, 538.545633043627, 495.604637634686, 559.763311453578, 514.551260203344, 530.345937144707, 486.423770510977, 516.577932700209, 519.852229586362, 518.069734087594, 511.377664150439, 549.286727441384, 515.923754584922, 538.873146330048, 512.58789794243, 516.592492858015, 540.79518632293, 506.639548138342, 552.456645026787, 542.254748849603, 481.02215327065, 505.266000590603, 523.66227839136, 536.962293316755, 502.732585941478, 534.127403057162, 481.775526225238, 547.788695627779, 514.441632386948, 517.652780997921, 505.922778299973, 521.123404104914, 505.875681690206, 555.442829610016, 542.034269543262, 482.857844461147, 493.182518276095, 526.131508657954, 532.749397241842, 524.315453404778, 520.619251797246, 507.198501816822, 526.625554376569, 553.582992329013, 514.663238694079, 537.384863645634, 516.632961621501, 512.996287547509, 519.476673547438, 500.969684246921, 544.993806818248, 497.502510857486, 525.672854510007, 566.379572403201, 562.492995586794, 535.354909719209, 535.503933236683, 547.883335958708, 493.40164684631, 499.647780825752, 493.729116030466, 519.396090905163, 510.871122678304, 528.647447079977, 538.350123414759, 515.400369970899, 537.867186166363, 514.775667065452, 539.553390899713, 564.514151234666, 518.829393163433, 557.16903280958, 518.339647621535, 537.019275526486, 553.309597784559, 492.457850278065, 532.64872558838, 523.550440441131, 543.568099976461, 529.646035323012, 547.094176669123, 528.291294452609, 542.220858608847, 514.190700174898, 511.550957974719, 489.660235373244, 510.679663923371, 541.028173885669, 534.899905094459, 523.366166591915, 529.704295386105, 505.813116204255, 497.897470285231, 522.440425710067, 537.501987907059, 531.723652021309, 515.303075271222, 581.504468446335, 568.749564573808, 539.945674013448, 542.451295928971, 502.148956660209, 520.191197016722, 508.859800391238, 531.056420071124, 506.892928185745, 521.918519388234, 493.576010574395, 518.608167006292, 520.507689702897, 510.183248728816, 528.427238137392, 501.005470237536, 529.704579095517, 545.934479160736, 514.933346833034, 529.59954639152, 499.145491987439, 548.425165727466, 534.575626751931, 520.253290523774, 503.392280381981, 511.045656746391, 528.420302266888, 522.780411492177, 522.702273843905, 518.778494949626, 560.302598314602, 536.972520611268, 502.515452748028, 508.586292777961, 523.091190766991, 542.468923571441, 531.523412758574, 487.941933699835, 546.172439904313, 529.395629229956, 547.307497949467, 493.877808091906, 524.097896639172, 518.031123263519, 518.427444887391, 534.298978344417, 541.042235132127, 502.900796166121, 493.72104304889, 530.683737126404, 518.268909443389, 518.666889301775, 508.461637350504, 498.132915580003, 534.383343298642, 510.169311623859, 550.710340968124, 532.740925603255, 533.482062121118, 539.426916761701, 508.522798692162, 527.849246385378, 519.314399364574, 502.689970074087, 481.160173468727, 531.938322736756, 528.914927534102, 519.964336190009, 517.655795410924, 553.543505559253, 542.297521908727, 526.216074658797, 532.656017724436, 511.483743973252, 522.651828029544, 523.938948952787, 513.745479649854, 539.758596455285, 539.385932086849, 520.954012085312, 515.628598734338, 516.093870404909, 539.775485409584, 530.683283027368, 528.434160533127, 543.956176317719, 513.021079443685, 536.253306196756, 523.042968107592, 512.865226929069, 522.078125342276, 537.270171982434, 513.129719196814, 538.1206068621, 507.676453920788, 517.281376725256, 522.288091797177, 485.615635085269, 532.998873244649, 538.945152427125, 560.926796580091, 509.404323181925, 515.858161493847, 529.750709893307, 535.733314459795, 514.985609261292, 531.30456148825, 555.934722424461, 532.435428118854, 521.451925325251, 506.369788851733, 529.462303944735, 529.1334820801, 524.390877685718, 532.899425589829, 517.918570346831, 507.08941697034, 522.62008163388, 521.510480156241, 558.377702593725, 495.708062666382, 542.068775158733, 522.509260079201, 544.308102091966, 531.632366700389, 519.671019982611, 529.753056391237, 522.111337853221, 503.304676046374, 537.567879426414, 519.471999677015, 558.106612052222, 519.876565327242, 503.510778751758, 502.5242714361, 547.38853063054, 528.753560021444, 506.430163207997, 498.569123307711, 498.266413824078, 481.16680292387, 522.633337069594, 510.080942320923, 544.36723287952, 502.924451348338, 523.404046318121, 535.92556942659, 536.860420368209, 522.070838125583, 506.874643663494, 521.803923449414, 519.299745092516, 540.506844770617, 512.877169856741, 549.550151765734, 536.397207673912, 518.966779383325, 507.358297281434, 542.523344417276, 547.595579613758, 516.590458994038, 527.252737188901, 498.173179754912, 519.534516859093, 533.619565072909, 513.995490714493, 537.296289003242, 540.873591348674, 544.370041268404, 512.435367260296, 498.310822297802, 501.841767806718, 570.867305678077, 535.130441781115, 542.642145896696, 509.849531370289, 506.724593388803, 507.535903850133, 552.533435335977, 519.766158280648, 509.865021545653, 541.702068385689, 516.102416808281, 515.332854508441, 497.106404057987, 486.395435914291, 493.905542974402, 501.372922945406, 534.657910658515, 510.793873594633, 543.218686805074, 490.111123735098, 544.385908440122, 514.445716028166, 537.735581459051, 501.505970309154, 521.689056660953, 522.326339690662, 525.56819193189, 533.725987527625, 510.272192768278, 509.355907559063, 534.300462125551, 535.866678593666, 525.691500673593, 527.149567821894, 518.449582895154, 520.738687776541, 545.348686208982, 530.671556220925, 517.937494854218, 524.696934509483, 525.254958109044, 513.215100803508, 522.900412983308, 517.794170147658, 525.245141392861, 526.679006564751, 559.016147285253, 537.586081454925, 534.341366159655, 542.132877582684, 506.513519310066, 530.067484254395, 551.415504603015, 529.993856107884, 506.358076425791, 534.121430432887, 542.216883012984, 502.588894303669, 515.319061174354, 531.397728648468, 547.358484217192, 518.773098862427, 503.745264095071, 500.416295432255, 519.978643083971, 545.527631135604, 522.03785412836, 503.084862443903, 507.34586375639, 521.665855733957, 523.710434182861, 523.19565508419, 522.947821975217, 500.27677376909, 520.197659117151, 543.123939826415, 520.86292045379, 534.440898549511, 499.524307010307, 495.771922778457, 494.936645230984, 526.38566406028, 542.449927161348, 548.396749495361, 513.002019034995, 553.253279304666, 534.017418355588, 550.464151167893, 513.566583398941, 491.707687061556, 513.340999582817, 536.765058130519, 505.355053640936, 553.04260147817, 505.374700208845, 544.341215255345, 520.666165406073, 525.496535402044, 529.395469240556, 511.348291813544, 503.245442210802, 529.183038134434, 534.54420320131, 549.51067590749, 534.718923840356, 551.051049476943, 534.172661148868, 509.935050634339, 517.83733859334, 555.33478447479, 527.930996560587, 537.489484406953, 494.606115413422, 517.823106890861, 524.07828574726, 519.134546411198, 539.8567490161, 525.715863919158, 547.121361326568, 521.86020023032, 517.077785170865, 517.659637910221, 526.509380793363, 544.322473122068, 518.248551500389, 501.647236860337, 516.183328369521, 534.486086188761, 538.580781856779, 531.108232450854, 511.07281871647, 523.732467327525, 556.987279231326, 547.618688110767, 526.428490900066, 534.200437158001, 545.946667608385, 535.891061534295, 529.528496979074, 515.284997141949, 486.569144860165, 499.569601361931, 543.694562582929, 507.47669738917, 544.964162659725, 509.280514234645, 540.981062016938, 504.478712045424, 508.709225302486, 539.08921681835, 544.967994264169, 485.806698839304, 508.031306848851, 490.841010974284, 524.17421146561, 524.242598608605, 534.444856076767, 568.536775114441, 525.747811310467, 521.222611425964, 522.646257804875, 518.211531890336, 528.10997090481, 507.221358272056, 522.543926631415, 515.897051831173, 487.101939096118, 523.424474729512, 513.657700669389, 508.398671121597, 519.734514104371, 501.6521733893, 532.45538299632, 560.338488163771, 534.091827046682, 536.88832526727, 535.125915249184, 542.352956000138, 499.349431567239, 544.152955392542, 552.799201641218, 518.670751573006, 538.198003087687, 512.344569828777, 537.707443827902, 534.06652728568, 485.447128394788, 528.232891485072, 553.900147487836, 521.189965772027, 551.919221245955, 531.991517537533, 530.946297252748, 517.107399733685, 496.625273777975, 535.342566878573, 565.311031079191, 517.611699067854, 516.714586720483, 537.259497391985, 510.694501892122, 547.013145992998, 540.830982046746, 502.581897758211, 535.029618355485, 533.730782054995, 510.517900957251, 549.849717088282, 488.709169883302, 517.297667804441, 528.443969829046, 506.129219054503, 500.171383461746, 541.69360589569, 516.958970619992, 546.671605760753, 517.380677135785, 536.60811692652, 524.083816870439, 509.687633263781, 504.238125103048, 532.139007981565, 548.544066242213, 534.865761784867, 514.114939800061, 530.334504078618, 520.486946404199, 527.23030114437, 532.457221833116, 536.457705121313, 552.904635015946, 537.23065200389, 519.464226660789, 511.423648202842, 546.013962162182, 520.783458881848, 511.06228648523, 515.753255295946, 551.283186114573, 502.599804280684, 524.095306104068, 511.338070943669, 529.518882319689, 517.622470303948, 527.025185689646, 525.290259012811, 534.444760747589, 532.749251889881, 529.208002138583, 511.291419223722, 507.338389966938, 507.013968305828, 538.579349002538, 516.728182385085, 532.669408915078, 539.64542197492, 513.772990488141, 496.585840252024, 522.299079807296, 524.320636288173, 539.206206365467, 502.972031660062, 520.050625315274, 504.433387228824, 515.249691948126, 506.976254647634, 528.137694185376, 514.268787459257, 509.437930509547, 518.969942033911, 513.715958658159, 499.466501802653, 537.375644400542, 546.393560846513, 528.346351945297, 483.26052474443, 521.38434971978, 545.724115612215, 522.623408702739, 516.715104644256, 542.971716739138, 535.236126433534, 525.31348137485, 531.222125185271, 525.890787921454, 546.87449374499, 509.751419738051, 527.186439952069, 531.117587634207, 530.753949611217, 529.47427327517, 514.107900079729, 504.221384001519, 528.510373565218, 522.60123862238, 504.378030180663, 547.914025731971, 508.78382362449, 539.201197991882, 520.113032514256, 497.849221351093, 505.468165881542, 539.596200481401, 531.419231947054, 521.911261175324, 531.511565720753, 501.871977470777, 526.479209351956, 521.873482195573, 530.665457836394, 512.362907942171, 548.881356475747, 510.007075216587, 507.347504964113, 522.72299155007, 538.225065787857, 488.977149011607, 516.525553786766, 512.015663033398, 542.826842265482, 559.59191263117, 504.482292051646, 531.08532628289, 521.948499152973, 510.090991906153, 515.817905947469, 545.7966069164, 521.516927558792, 514.366558674481, 543.590145208208, 521.222063032005, 535.800006976932, 493.964844794295, 526.969397679777, 532.896016536397, 523.876315429205, 538.794522666169, 532.952155400749, 525.690023358305, 522.265210257216, 530.350622634357, 511.824948939613, 520.984612357356, 525.905808631692, 519.249957988883, 503.763986808728, 521.999235252875, 540.297695236921, 504.745902245378, 536.099394319425, 523.340323703385, 535.208215674116, 516.84211955063, 488.05953021938, 528.836798727188, 535.828460226172, 527.161353287726, 546.39030253311, 504.942834260599, 533.785901832785, 545.268219563477, 523.822433474507, 531.377595097579, 526.533022070585, 518.981153133505, 513.816685308783, 526.475659130915, 536.051993480899, 512.962898047382, 542.72035915975, 513.270007300922, 524.866046465285, 532.26148517974, 508.621122164388, 505.654766237549, 508.000012085942, 522.694193170287, 527.979494531166, 514.098182701112, 556.899724231427, 504.449613742449, 522.547246091185, 533.955446491936, 489.234292658368, 524.154647470918, 538.261382259206, 531.853813366581, 539.728443430539, 494.770412302963, 526.652683923512, 522.348602230796, 499.961236744117, 535.5876105988, 528.438724179972, 535.418866493965, 504.639392832819, 525.925647963129, 533.834564980406, 519.054924435451, 548.48094942127, 532.647083376551, 504.688275308865, 536.82481277374, 519.530535888529, 535.038347647369, 542.078874045889, 529.285969270756, 500.748735909323, 545.429545362678, 539.61146400995, 533.029743989872, 534.482940773208, 511.819518413841, 505.870573686256, 506.924317258934, 516.001192369073, 543.427607149031, 482.447204471437, 531.68309633753, 539.611864040365, 532.231445926805, 507.126583263286, 531.39288547697, 516.753209838203, 510.388428684733, 530.615946661047, 489.880444042209, 546.563601513938, 513.904794155263, 519.114692491413, 521.808504672107, 541.690825726381, 508.474226996524, 503.682775803631, 519.532099069286, 506.578546829958, 510.570439844119, 527.158313388726, 556.903045702579, 547.628292669045, 531.51307891625, 522.03203083557, 483.488060971636, 545.999194326215, 528.991857345256, 533.352524681079, 515.497591043927, 545.139517849517, 533.881677586785, 513.426857866735, 523.193316352843, 530.638173859022, 543.167484152926, 565.589226886096, 507.771834143142, 526.798021934481, 520.790145128501, 530.014185075477, 510.251855556522, 525.646568730038, 524.51034071172, 492.846665527968, 526.973063445507, 497.134633010808, 545.59227982294, 509.993806293268, 514.695894448306, 531.070072387786, 512.901797166415, 493.166604740023, 544.604415372926, 531.567838860652, 525.260554261531, 530.074678291617, 541.788370252276, 524.012636930973, 509.715720537818, 536.310944449388, 539.597334562821, 536.00825414471, 528.14406954404, 535.327696471248, 517.950636201263, 528.264333407225, 493.601518844906, 502.196605862634, 515.028517399748, 519.869981164985, 528.293358863108, 505.192520415085, 526.177072562398, 515.360614086185, 517.727686325421, 542.61920775172, 546.096471267643, 551.630328852881, 528.972387949305, 498.114190326542, 500.727318136709, 506.993219643915, 537.055994018697, 527.424253682692, 548.465213312866, 537.598621665828, 537.843007693706, 532.230076705216, 504.141469119952, 527.419140401902, 513.718872399417, 519.693480340224, 547.575723567185, 531.844520468025, 507.188714323259, 514.943167095214, 489.3140050727, 508.910698152166, 503.742874831455, 521.699513054697, 543.924665025976, 562.576230474363, 519.819020114549, 529.467587719444, 510.474680729418, 533.754661934225, 516.739793042709, 502.156505623319, 519.307825210559, 490.207224970403, 531.464604197011, 490.892923062595, 523.652073571921, 538.22021397351, 533.248501361172, 554.182534187573, 529.962481687454, 496.814785493145, 516.784237032589, 546.253363632511, 508.153808790915, 503.083095461626, 522.478180015072, 523.142672069519, 549.130550409359, 523.608941230584, 529.674464803396, 511.805545171401, 516.327602000592, 524.017125099108, 525.220219887327, 516.896421155403, 494.930017135935, 527.498952733896, 527.136056645568, 549.505104555537, 522.746560836474, 562.169215330537, 518.364548739646, 513.638106709542, 506.799437237505, 524.82123713809, 488.244473395312, 502.598539127375, 562.234196779935, 525.76292900962, 521.968145597364, 504.505896231424, 503.831470984724, 569.232597207163, 533.072712691697, 530.430921538683, 496.699835811644, 538.259782334105, 523.026573826332, 507.973403794734, 502.83899532836, 509.156558127669, 489.866265554897, 530.049634323427, 521.195849788873, 524.736061244547, 543.725907286116, 524.54349093663, 520.998325673543, 550.300197158129, 519.286835069574, 521.398959447336, 527.773835961685, 513.425007108997, 498.144988818538, 514.967269325155, 500.809933043423, 518.266986306409, 509.039938079895, 538.938676909809, 517.384374060191, 515.918270652935, 523.425980572329, 544.703174971729, 511.831426881379, 504.325952869767, 488.748169921344, 502.037695946824, 519.619201659693, 521.691714542043, 506.931532938324, 535.587214416854, 544.83701867613, 525.540114391652, 526.333577445716, 516.240032034043, 518.536214981497, 542.759834401137, 513.481906194251, 548.549744580839, 539.479583834199, 543.18090834415, 548.72579426764, 509.329051049846, 484.635663518896, 518.909810903475, 534.417176167448, 537.846938205168, 517.148375989392, 533.812152049514, 512.837377980288, 544.974230817004, 528.854108343417, 527.387657563076, 538.693777127574, 514.317663632205, 546.854235356666, 529.771501493191, 489.840776299395, 512.433325283057, 533.377546803971, 521.388709887702, 537.36285132235, 562.746519028928, 492.254863667008, 540.511138854472, 540.047319090715, 511.662541061139, 543.047528837828, 499.827919707495, 485.333500493048, 538.927536941359, 545.922936300842, 541.04299941889, 517.967438126344, 517.125894501778, 529.07865196426, 553.684103290781, 527.970470390429, 493.009776205267, 521.696292689103, 527.107780788303, 503.934233517384, 498.944167167456, 503.244540766884, 550.660646149206, 527.41161715339, 526.869954976431, 549.771049069641, 520.920723792397, 547.926182332458, 526.383310267575, 523.301267609147, 507.171186780854, 493.135933259226, 518.676467363684, 544.8798956375, 508.782023688796, 540.640559023751, 520.189515623542, 516.810986690449, 498.633849199112, 554.890988058961, 524.358004534209, 537.521198782179, 513.533582046862, 543.041111147862, 512.474638088329, 526.51265748863, 520.694316104866, 531.467800975413, 495.907736535313, 512.838740182007, 508.202978460439, 507.485059994768, 527.642525928938, 513.565806008243, 515.128541411452, 515.086318316421, 511.213804567395, 503.099637352549, 536.273246186679, 527.915816148491, 522.927095422301, 565.212072926748, 521.278667091578, 532.430640157111, 510.793783054098, 515.7231001236, 537.483978819633, 496.90841384969, 521.975458233455, 506.150091561663, 537.982283131174, 535.890280256457, 514.702018256178, 520.192513087018, 542.138638619318, 531.075920931323, 522.200898261322, 541.548512519093, 525.125375262836, 513.301024555831, 498.086437476668, 535.353543594401, 523.169075231732, 491.906294627903, 514.252975893164, 506.727569740594, 530.467870086109, 503.076210377605, 511.71916146469, 550.280737704584, 561.771290955377, 543.026999130126, 510.358912972837, 524.430474697431, 531.121984867065, 548.41147540502, 535.151644735368, 497.096834528068, 532.548475478118, 540.717711933682, 505.404472131596, 536.650408810428, 501.767924570581, 485.478240438044, 520.561435834302, 521.833925427158, 505.554919453687, 529.956569989144, 532.267442965714, 499.825954867659, 522.270087192134, 546.10467905401, 500.711417264389, 529.585387456006, 519.277348406372, 533.64201458462, 537.789745283286, 522.43137178478, 544.270871579131, 510.532386128686, 520.063008052037, 501.835331624954, 510.737011255732, 528.354856670548, 525.35248773959, 536.164416933109, 495.995649208417, 523.777145969407, 524.472649329008, 531.712767571586, 518.532323404184, 499.827861256026, 492.564001845881, 516.840890137774, 516.736427445891, 521.93626969035, 552.235706672176, 541.929909837203, 533.718528071566, 497.274687425145, 550.138681111762, 516.30837280227, 512.702805728699, 508.041407691939, 504.760791269901, 521.810278402444, 511.344609571156, 510.203262436336, 508.677114184847, 530.903206068667, 510.398705761666, 507.887328259478, 525.091550294775, 512.155524927235, 523.514629093564, 511.068805483437, 545.082357447434, 517.638169449886, 536.815246248295, 542.418729181526, 523.849049764478, 523.19790914085, 531.001226731866, 539.309630247341, 529.009794057332, 534.880590425995, 532.344290792695, 520.026207996023, 507.529426031797, 512.191994581529, 492.87204881905, 517.140635189987, 524.875130729224, 506.06071583487, 503.952233995526, 524.738970613244, 512.563302571307, 498.2741564878, 485.467864428831, 513.160298786801, 508.98709260169, 522.206387827871, 511.968267909088, 491.293793347764, 536.647777172841, 529.755761921464, 507.797410999379, 545.408342022518, 539.068079432964, 549.282453723362, 550.753832298421, 531.91603781438, 543.669200770372, 525.974593401072, 497.578292596053, 521.84195488887, 537.696390218277, 515.975958468371, 497.261928915142, 554.608360223838, 530.920236519677, 533.21845544823, 549.600523607027, 549.563853761892, 521.842802381965, 498.472235235027, 530.890988605556, 525.175756247466, 505.521631168919, 527.611875214128, 510.002194503425, 521.088228509167, 514.812066511869, 508.079660383805, 535.262339956677, 510.975737757432, 525.892771754044, 499.314324058339, 503.068202217938, 542.805043472366, 524.093577749221, 545.383014702121, 551.398755965192, 539.910876569625, 508.294723821197, 534.078950894823, 508.639010091283, 522.621192195445, 504.156957971354, 505.71689610616, 527.305639142518, 501.975880856916, 522.181013755163, 510.007235714007, 507.234678783286, 515.441391868535, 496.634713195144, 528.309643638675, 495.09315038691, 501.188172693036, 512.828625433688, 555.092258972903, 511.133504454929, 509.14560505678, 536.786342252868, 499.587443728876, 525.44211495813, 516.323645379542, 509.263157970203, 520.005735265484, 524.790660673122, 531.199183828485, 519.948171157685, 538.183361914904, 505.746990320256, 472.715552308516, 530.033561440742, 508.340098441606, 509.244253883296, 514.674899440884, 507.690671283336, 531.392718436236, 504.651636913097, 530.576149225028, 504.899921472035, 534.975120723178, 539.742865882066, 519.882456609976, 498.456008848128, 524.372473384466, 537.003665532192, 559.195845281891, 523.33922204085, 518.22807276074, 528.211375396871, 519.57019715275, 516.547752169714, 506.930003035387, 533.036667446419, 533.407053481834, 524.017905976797, 515.065500506755, 531.04513879146, 562.754435443899, 552.878344327105, 522.029372583497, 534.800523164211, 511.212385749197, 532.935494270751, 553.202522946396, 517.1072626465, 518.327572379025, 518.614105345149, 542.530999906911, 527.272643322798, 528.605618575824, 545.110031949198, 486.318458244618, 492.075324374356, 519.382115428695, 529.452792928277, 494.150623731059, 469.710658863546, 538.115502934363, 515.948363240164, 508.787539470815, 531.197469958674, 510.882296322442, 524.856238981419, 549.118428064949, 539.372460936373, 529.029116425153, 541.621238679484, 521.695879599636, 547.089195222887, 512.524358519823, 525.737796664755, 524.347059169087, 510.995816715605, 531.422004555688, 529.321635500041, 562.244464314262, 533.944161797263, 498.899389916546, 500.525011274436, 517.803072078459, 530.433653061899, 491.323888666698, 546.73152448767, 502.823977414957, 508.771916006911, 509.194520642961, 536.472060450746, 521.440892661848, 476.432809462988, 512.135465164747, 539.419411790184, 540.940733659061, 542.029459305101, 514.009198023672, 525.043712634572, 525.504051873054, 515.277161428345, 515.74017492333, 519.059087306339, 498.776314490368, 527.543105476047, 507.512031530278, 551.24259496362, 528.279198479837, 504.623955745623, 506.238900206993, 512.651575439367, 501.727289641889, 514.739613587838, 534.568095865464, 527.546846026165, 538.829823868552, 549.260737552224, 519.130796831556, 524.111535478571, 532.091848243694, 507.460291301709, 547.970962408251, 534.728273879217, 521.98376116377, 527.342164009084, 499.905641322084, 503.602268055022, 495.184386384633, 520.951830891216, 509.671153878653, 536.103569885398, 499.835763813554, 520.807336526551, 497.766316703487, 516.748815028622, 540.762760648428, 521.006294430547, 509.992124692384, 516.761197805686, 544.094224759099, 545.527491101682, 507.806466742723, 548.791023943558, 519.799341671838, 524.712691476886, 513.228178105975, 535.047512462832, 534.214514805293, 504.885842831472, 494.516946781401, 544.275361481806, 508.262916476206, 581.15998410725, 518.587038432132, 483.72695994741, 553.935922919784, 518.328738573564, 534.237438005007, 524.459248932677, 495.575434921129, 523.238543301329, 486.622050867605, 531.849614371446, 535.524721135168, 516.93347603462, 521.728782492982, 511.862879547501, 548.83957436433, 534.863169883249, 538.57113587447, 509.85238877226, 544.005546693901, 516.158186155011, 533.328479155349, 544.011962276368, 514.103323306034, 510.047337535578, 522.28855402311, 505.215729247237, 516.907337236315, 521.484709793263, 517.540218780138, 534.175609713237, 526.301103523425, 528.001998354067, 525.605477966338, 514.711535861601, 492.224470876726, 504.595973221258, 512.23269445129, 486.064862933344, 507.723798912442, 531.404881094321, 517.671888923011, 484.303855054419, 540.412928621722, 555.050623418003, 536.341546460013, 547.880413366891, 475.897611421449, 519.013744280791, 551.127618267349, 524.692139332167, 514.279259929264, 523.340994587416, 526.558962662172, 517.771537005183, 515.951148440927, 529.738156153759, 534.388887392263, 489.879666163092, 533.38941981177, 521.293658644282, 521.171676697433, 498.263002486546, 519.63797620127, 543.797256514534, 490.807880487845, 512.551427472335, 530.301091534321, 521.793953345414, 523.480833106653, 509.630938697425, 532.225175633505, 537.53586447888, 525.735968517768, 539.282402193407, 525.970714067574, 546.765270681587, 531.212721301199, 503.580760977652, 566.484637659771, 496.224726995196, 525.578187246402, 545.272652149894, 517.423382357821, 521.358753695676, 514.859728124347, 540.248814040813, 537.235248942446, 537.73004494022, 535.62512054694, 517.597095040405, 530.143691988249, 511.123079587185, 550.793628052186, 550.100263187159, 524.02402749066, 531.872509026574, 569.559183578359, 519.913771555442, 535.339843097313, 551.200258912205, 502.997171427281, 524.881911575656, 526.826370127567, 527.168402498349, 536.223847480884, 509.886712386243, 511.115199898902, 533.213369148982, 544.139715039045, 518.377549382967, 523.372964548293, 540.878913550374, 517.739104987145, 533.394053065769, 530.543942675977, 501.659563527559, 549.367130967252, 513.662446184218, 502.411704752821, 544.859866215304, 497.518068988946, 532.37554700404, 534.885316833637, 518.342863064915, 495.615241664289, 505.159104125707, 528.355027335903, 503.207161066926, 530.291482905513, 509.500071683208, 513.518810257616, 525.43967793348, 524.944043645466, 521.269375164548, 540.987313815069, 535.196386620136, 505.786458032924, 533.705270467978, 530.783901095496, 528.847498877086, 514.730849420841, 503.553727564402, 503.348977834601, 516.164315713295, 552.89411832233, 511.667425243883, 521.597639045838, 508.998821087529, 531.275146508679, 536.712558701052, 516.197006814367, 534.084189976281, 521.079499197217, 543.582675036431, 501.250188188791, 520.362759354707, 498.908386063957, 524.836582975749, 546.170660317825, 545.79422955849, 565.603945456058, 529.684085496631, 528.08719371928, 523.082425335142, 493.814863795656, 492.310920519803, 521.582135287981, 503.732981340404, 539.391468684296, 505.032358985442, 510.619611344223, 527.670948783882, 547.794647360523, 520.247169108902, 506.2102201316, 519.208767990399, 523.114123139559, 516.305762727715, 547.216348761379, 490.516453077858, 502.307641437831, 546.647658926651, 527.876802617552, 519.139087583305, 560.326204513695, 507.963735305741, 533.733210468189, 514.014469977184, 535.118008794562, 522.424134986922, 520.544375495326, 527.264968541632, 501.683774115425, 539.137559633155, 513.658426651685, 512.090170761221, 522.653294608715, 538.095566776854, 517.886129396162, 529.172044780517, 523.058214983525, 537.108315019745, 501.534540835833, 495.922690137825, 515.259714082334, 554.129502180116, 537.291964688898, 512.369264329835, 516.515853399519, 499.724095213739, 528.694198314543, 537.183596606106, 520.048353139654, 554.253176580234, 543.863944802448, 530.029481635953, 532.353942151956, 523.317726093321, 493.642531230003, 514.680190839526, 531.590271470042, 551.336115073839, 538.392646639626, 493.269651938636, 530.765990096885, 516.084930971446, 509.575993097416, 509.937740543177, 518.769713421871, 539.648182731658, 555.365151316765, 493.437252021911, 512.651811111299, 541.652800157007, 505.089063341342, 530.630569557808, 521.752754967837, 505.278563141367, 505.924764214301, 509.79547121094, 516.282500402745, 528.171260971631, 533.699250305181, 502.487896114187, 535.675631587919, 502.614928592942, 494.455360828904, 546.116322025332, 515.443684494059, 545.568850172443, 547.294880681323, 524.366607049297, 524.816714231598, 510.681315132906, 530.822781413253, 496.075552329443, 525.500498627362, 501.566521618178, 557.002619235701, 509.239807979745, 514.856650167309, 494.107398451365, 529.949291789423, 518.242870614549, 512.81631176432, 517.855797837335, 516.123504377441, 516.887376789917, 545.085176385726, 487.239620877248, 522.710968166185, 540.073509235991, 549.144557351155, 518.66147749934, 503.697681762102, 506.857436500665, 524.633981556986, 516.83331608225, 531.008772505204, 523.15384575722, 514.297646328284, 507.580716023422, 516.568835446138, 508.463368615582, 518.02305491082, 530.286879875741, 488.611829571187, 514.164726125364, 527.099511269541, 529.413720867113, 496.927317194108, 511.853258672875, 508.558458507502, 530.231753575344, 545.088691941762, 521.605332788247, 536.173934165693, 511.048028038655, 537.334085649194, 482.485111979911, 555.687123056822, 539.050136054185, 533.057241733344, 512.271744514779, 496.018293245213, 486.749729311865, 506.148240740598, 514.007003898374, 518.634669072005, 538.530978257003, 495.440710115281, 493.608462218195, 536.802406876131, 513.403060205064, 497.898967967767, 528.572440172979, 537.418174398157, 507.783358234587, 533.793894273447, 545.355385661102, 515.476077125775, 494.672783400296, 523.799282818058, 526.982911797052, 530.475998613172, 531.948026728134, 525.034640943617, 526.809026357732, 504.201926699688, 526.765230421146, 525.94520531357, 490.487445596527, 490.659081099007, 561.480065998949, 522.900462731806, 542.583460191931, 502.124268617399, 502.746087801861, 556.918118443102, 520.975951179378, 523.579759522632, 556.758401387584, 549.178776236536, 511.430061563224, 520.068526519645, 541.353765117295, 511.698359612167, 527.773468837327, 491.875541721243, 531.030196923838, 505.600409941658, 542.258969093558, 556.472759240366, 493.809071546759, 492.23396201451, 539.041553494681, 544.639262829998, 497.231876387912, 500.478826101117, 528.653487309708, 558.903232253896, 517.352097722308, 530.480160660911, 522.326344465805, 550.321428230835, 506.520520512616, 517.099179573854, 504.177755621378, 514.784912836376, 536.100041449546, 485.688620949911, 515.707081384796, 525.199984194073, 516.738518134123, 517.595344679417, 524.304824588923, 515.164781234767, 523.994326228255, 545.368837866679, 536.226328068332, 536.831388461907, 520.520097387007, 486.279432441959, 523.931194700275, 505.957345213125, 515.016552456337, 528.996220036394, 504.247942848403, 495.746715663193, 505.024121549723, 500.817136381357, 530.897114446714, 564.124330597137, 517.686128014818, 516.901941854143, 536.198041034579, 527.241911228726, 518.734398731967, 487.263999667056, 532.239053957352, 509.570112920533, 504.323117802681, 537.525660461105, 518.136854041756, 504.827300448681, 492.736274160131, 534.440146849999, 546.382213592939, 536.547345823155, 508.624413610707, 546.410807216659, 529.006616151277, 540.504536807582, 507.682370821474, 501.546514383502, 512.28744207035, 573.89308489871, 525.857633073298, 546.825817376672, 523.178329226679, 509.017967908683, 520.651432826842, 514.087228016702, 540.799861358935, 570.586070198628, 531.00688015722, 494.838740999668, 537.320310058497, 508.130365485519, 512.070451165045, 527.191041139373, 562.791656537673, 507.936475250585, 507.383328492279, 503.978045312986, 488.919883601489, 506.218691884712, 520.611559139503, 535.704928175715, 488.023499293307, 533.611815207852, 483.910148836011, 499.55846787743, 504.657508617859, 520.562508365651, 511.60559924797, 514.360330961059, 559.574716955015, 539.765553259611, 522.697641834618, 525.784742523428, 518.282005137876, 492.917749732277, 562.172404926337, 534.826101410831, 523.086799634871, 520.419445336462, 527.511842034327, 528.895812179446, 523.992566332587, 533.652925088319, 504.556545366693, 504.105319969909, 530.530537098874, 527.753727797926, 538.395995635319, 532.404379821083, 515.929239155784, 504.121338363403, 520.621008385157, 528.905418849222, 519.610048788811, 540.702928991411, 526.053904465957, 538.093603816004, 549.068645519461, 517.895883390729, 538.563031728512, 513.295774153884, 500.720997417711, 523.364279251799, 546.664281716387, 516.017813077275, 518.864960473685, 522.50012745005, 526.957428024053, 520.697567989346, 540.948592438486, 522.832696187893, 548.634515539058, 527.121891774368, 528.012375148999, 509.759849354098, 541.729033106488, 510.089767804368, 503.50904121715, 500.974960286727, 527.899326246348, 510.977017600799, 525.394052400144, 521.81589433427, 518.752550309376, 539.461646808829, 509.032761703966, 532.575988425452, 534.45432179491, 523.514274526105, 514.374836757951, 531.803165277842, 538.605843614964, 552.487041569465, 524.673709865449, 526.943866948186, 526.579615753496, 524.107534913727, 522.265152486786, 512.038597995133, 538.611629604938, 498.327153895399, 516.235178528149, 504.504764841508, 533.547242441914, 542.558349282428, 517.351395687612, 534.318846195607, 550.826390659583, 535.886804486499, 555.364167223917, 527.050261571172, 538.614046391176, 495.359794440906, 544.112478363728, 536.751537601054, 524.437381090372, 555.743691499176, 540.807028309628, 502.507694414805, 530.093354458941, 511.621903793138, 509.323430015197, 526.281769860593, 515.719496763272, 532.817649376815, 550.280714608912, 529.220226006827, 499.681211776599, 532.527613953984, 523.293640729312, 533.675372179891, 502.327040799173, 517.071618998032, 528.941730947896, 548.388991010282, 529.975738725007, 505.35553009072, 508.738501907026, 529.336211963537, 526.511168760488, 533.704181525542, 526.299977786131, 530.267446277406, 530.032350531431, 563.510346600537, 520.09152653449, 558.120830953533, 496.927120037304, 558.118095214267, 532.924672797534, 546.262190652789, 558.98870407887, 517.92933445086, 533.307586568438, 515.010630730899, 504.613480301261, 522.608203655046, 486.497727314164, 512.382874815236, 517.315885854026, 518.012330324344, 523.808218369086, 508.253781344179, 528.315686854408, 523.881964309843, 518.45774010719, 548.068314571139, 522.258477993773, 518.823309873014, 527.454751321389, 499.16034821016, 514.612254613316, 544.994003598056, 503.878601791781, 540.120597979581, 550.419850945745, 536.283865452957, 523.921557808642, 508.728888371542, 498.927441905863, 509.551055542694, 536.28140917633, 533.817367988038, 510.255187483289, 543.186533964443, 521.699786475522, 499.497802837817, 528.971473375589, 526.053703943817, 512.515074422086, 521.087768637522, 489.542310690101, 519.000106908766, 503.636196754993, 549.296317173268, 501.193308440398, 530.076387297789, 529.734930368274, 525.020205191529, 535.125633061672, 529.352995119986, 522.651938011536, 540.405006346754, 514.256070753358, 497.012184297802, 558.116462402506, 516.470480600846, 529.11312204879, 525.363037859348, 527.019978125184, 516.385804784124, 498.135535437182, 494.906139826163, 514.941981411302, 485.172515219104, 502.946974036928, 500.260215239085, 524.770693274645, 525.906376585957, 518.128915523296, 518.42865732412, 517.802154829607, 522.74160900847, 542.780389433351, 518.371524771585, 550.531515065709, 534.414008791591, 537.755788056139, 519.919217161226, 511.795204267562, 518.727300234247, 546.993887513612, 538.059593743455, 506.731250471896, 525.16859179141, 512.769953243101, 517.699726110103, 511.492034872338, 556.501691190126, 511.014339945469, 503.10769042328, 542.330887761628, 512.4696534796, 521.715323537887, 503.166776681402, 542.573830533031, 517.175547678035, 512.241869899407, 534.790770849703, 530.085021001863, 517.918385841835, 523.433488850904, 504.70243408164, 541.43374988066, 528.803167743186, 550.70178735581, 529.615893723238, 538.720645124018, 506.165666083123, 504.847855838679, 564.165946511365, 526.621244873753, 534.904985843483, 512.437196795686, 498.658360443106, 514.272078319572, 500.494112263213, 558.031509334761, 518.457493843646, 520.059822045698, 505.655128172553, 548.278002131064, 501.363636549254, 525.721107657073, 518.852504774655, 482.372225060157, 504.60558926777, 530.602254060288, 522.929528713875, 489.231734337907, 553.255505284178, 489.253418058668, 529.109320490298, 508.212183559162, 522.582253521082, 532.778241234941, 570.023334910168, 537.831856390951, 520.995848351686, 522.000891440416, 535.725649628249, 548.012682949688, 520.767773828526, 521.893038527583, 525.04486164499, 521.186616624392, 532.770806573914, 526.644027548222, 509.005238671897, 515.723506937397, 513.516196904765, 525.647754164392, 517.277741698101, 546.555261142848, 524.232353731947, 531.760432459238, 519.848482624354, 517.202757777064, 504.796480497914, 505.440629453506, 535.874158721153, 494.098856979335, 507.337385588388, 485.374807629283, 535.361330177496, 528.494373936529, 535.957445191686, 537.135718603455, 513.904107363061, 494.539871970695, 523.184476120212, 519.829647505754, 491.60787963889, 512.291131422443, 531.847135018311, 529.837023820725, 504.947626570667, 555.016838433947, 563.572874873715, 517.535914153386, 528.771875144073, 527.069108046594, 517.907660322491, 504.307971451029, 502.378057622596, 497.376075346825, 512.004659609161, 549.854317863032, 516.663730743045, 542.986099817862, 541.142998093479, 513.954830557547, 503.410180543888, 540.184985676384, 493.957578246385, 517.384866143419, 526.612934219098, 516.756326282779, 546.209112041048, 513.4959164758, 516.319985192746, 532.098328123219, 507.933820847067, 530.943476462071, 506.536587807826, 541.883434411221, 522.278994930455, 516.197383665738, 532.988489062995, 535.053892189711, 532.116977756282, 519.041848234653, 521.223319946499, 496.008158681795, 527.709898053508, 521.217338259708, 529.684941225777, 504.303831597712, 520.420793804558, 553.683454955391, 536.873491898576, 519.773666468826, 545.096454231869, 535.449230755843, 535.887358436742, 513.199104901068, 497.564023210936, 523.097656135757, 503.546192958176, 530.748467644074, 518.6656779439, 537.488495582581, 512.794078534926, 546.912101962236, 500.572906922988, 538.97962263881, 515.472886999038, 508.032696822413, 559.138964576014, 507.920215108014, 544.108211019914, 530.576271906449, 548.154101217756, 520.284596847773, 517.420974253886, 552.153807652504, 516.807662094592, 525.324737275786, 508.255446552493, 520.612102815936, 518.297495161818, 490.503253872948, 535.088600363586, 524.321865353289, 518.099093720626, 519.291161783506, 537.752531032968, 521.650312159353, 500.349529429191, 533.036114558329, 535.980341870884, 501.008829152817, 530.446007892988, 510.500727535339, 532.987128940067, 531.181811986423, 532.341127778932, 554.535344012309, 531.583783818461, 530.229152705816, 492.075145600223, 527.988597145216, 507.389467384166, 504.015193036486, 528.636355231975, 496.868889163175, 516.072614552715, 536.843170502791, 546.502083090499, 491.581376103945, 494.501559198336, 512.70238652687, 531.3027385171, 530.187426990291, 539.742196933954, 511.393219977694, 517.026187669616, 526.670948699624, 538.276855362743, 512.275328634588, 500.878435527759, 524.068213118846, 508.932888591094, 496.182816089357, 505.154454625083, 514.236012935793, 506.439443727683, 504.087192442279, 487.78204637684, 552.133210470331, 537.15322739081, 529.087970417722, 500.794446144606, 570.684196781099, 535.11219854316, 531.200217261372, 498.155200307066, 526.42818571704, 523.484568827113, 511.562481211935, 489.689044469213, 506.19484449825, 511.856500403348, 542.365821863936, 515.665548893149, 536.269012726063, 531.604488443288, 532.492825231112, 493.015183587716, 533.887367074595, 512.052430537645, 537.69696298897, 510.887061941042, 497.769294872325, 532.628073950303, 524.228064916855, 524.450819684835, 537.301390309942, 515.394345084151, 520.456349096016, 521.912734696548, 521.282716034937, 548.479556420057, 533.044592932535, 533.286435000007, 533.74122990168, 514.796879842717, 532.350581167069, 506.336145977953, 516.218586728214, 502.95375547529, 522.903380172088, 516.11144865776, 511.602335035986, 522.294654006785, 478.484481785625, 533.653972034838, 524.477066104943, 491.843411383642, 497.871043743634, 496.024699026788, 537.899141876098, 529.53989804614, 530.392452004095, 537.226919927915, 508.630525392517, 547.135146899078, 544.437600320358, 546.905233940505, 529.346386812906, 544.896160527638, 505.121059075307, 490.076740741734, 534.944644970172, 511.365235904864, 534.266211032074, 488.874205484644, 521.200196898695, 508.547279802336, 531.238491558784, 528.913464293979, 544.16203396973, 516.04007281533, 519.327474646103, 506.428121317374, 506.128335291047, 545.29218282177, 522.101366563268, 531.623352588988, 529.748206547931, 509.554916173736, 497.730766979202, 518.460924471939, 532.295020334059, 546.16390232694, 508.865822308063, 532.352533044544, 554.991163940551, 529.300973145509, 517.419763514322, 531.316613750555, 514.673041437935, 500.371167419193, 560.617034832035, 516.2776742934, 513.007130993165, 502.9068827867, 518.628622034686, 511.065451907165, 515.849239553935, 518.456820256019, 529.545606351209, 545.157444115959, 529.128918257108, 517.343732273968, 517.838525390056, 511.31266626621, 528.673016482391, 534.354467878841, 543.712434676771, 515.190408034339, 513.258233853893, 535.719554003455, 550.299440330732, 530.302939372707, 484.260708172455, 508.371484477395, 538.127362760245, 527.168387464409, 569.633593955753, 523.065576755265, 534.226127973288, 545.416118600661, 504.230969305557, 516.714525685158, 531.649436709391, 482.736404217067, 523.286245740014, 547.50420774217, 506.652343579881, 512.650591623282, 521.337566113667, 527.094247692415, 508.227146345091, 515.374561065828, 514.572867038107, 503.793838441039, 535.241717479146, 517.542511789771, 522.31006037703, 521.753896873856, 514.738811337705, 522.654363962544, 547.018140009046, 525.392248982371, 536.524048787137, 500.020874421369, 518.973499815071, 555.296558393659, 476.870971274397, 492.462598705162, 553.617362084165, 497.239686149482, 527.510968484727, 524.761870618783, 495.242666053711, 535.833257387056, 555.153054960273, 497.85076491888, 512.1014727257, 547.796193996183, 519.938059974249, 507.307054544559, 540.310456623675, 501.897674127346, 527.383241556393, 524.733031121934, 530.352790489788, 539.438552104281, 543.829799467803, 529.202014027229, 533.07725908557, 503.671405310942, 525.13415973164, 523.748729045579, 559.707485448077, 544.70290596516, 513.958528116386, 544.08939460064, 523.832787012963, 546.296470335453, 518.404820837366, 503.600214827195, 508.23119586271, 542.236720962763, 520.237629411534, 513.432850866091, 546.340056919987, 513.528654450006, 526.448477279736, 504.680667525102, 543.677333824788, 515.910933750049, 536.730243766831, 503.625791166614, 533.136509189415, 525.009089758856, 523.021710925992, 525.453316334167, 519.685562008995, 520.958034143345, 534.863854193291, 542.193738366558, 483.932796371061, 514.800814803081, 527.850626161076, 531.8385040682, 539.873510588535, 516.536270400417, 522.619232702062, 510.00992195454, 508.260374965243, 521.44344228642, 521.156806685609, 530.765871895441, 520.844884427112, 526.997810491373, 510.165266207347, 507.423825004134, 536.917515374235, 502.025445921738, 506.959102934909, 536.559436978201, 499.927979501419, 553.205433118575, 521.554972552554, 518.924010275003, 495.255862932147, 570.398784483171, 524.306555867938, 543.806112934047, 528.80901810272, 533.601476062756, 522.388252183727, 534.029935055148, 503.3074086133, 554.158428359979, 545.496614284591, 536.806118244688, 523.103786352027, 539.145822737776, 548.881244045268, 541.968098549646, 545.807576100753, 511.289273940264, 532.528177165877, 536.127300739156, 533.043617715766, 530.116125045132, 503.592407770713, 508.284596424261, 503.147576913869, 532.950904076456, 519.806799930969, 521.618219016635, 520.891921629272, 524.793248408505, 527.050332621125, 532.754380134442, 500.342851535803, 517.134663929036, 517.739825447486, 518.624531527714, 515.777089245672, 520.805498290581, 525.380710551397, 541.837144392214, 552.909290762323, 530.804088078707, 504.627984679865, 486.678702898868, 521.387245632133, 507.592243442616, 523.039310642028, 528.645929231346, 538.976730143852, 523.733512592979, 510.61709091783, 513.653390041599, 531.262251336415, 522.471524757514, 529.948224004578, 541.30161606181, 514.494859272361, 533.179270697847, 549.383643385917, 549.476185018822, 486.976250954994, 540.527621017796, 515.883816835324, 513.24111003751, 518.9496737968, 552.677084738387, 532.900730341427, 512.662937544121, 522.093206874926, 523.624991050988, 530.400953718407, 523.880620033931, 517.69431535714, 507.314417524075, 539.579540997298, 547.423575006498, 533.565327424443, 517.981127138334, 527.452468960755, 525.71522604152, 522.979362435258, 547.128303781678, 523.973726564128, 516.590458666124, 498.548966778287, 522.287966752666, 503.998256845175, 517.002159706811, 514.558823836599, 500.01711469749, 545.295911387269, 510.994933898295, 508.539833432607, 544.664806188144, 525.458052329072, 520.081609615932, 514.603489439253, 536.426531613907, 517.073993821641, 516.508540652788, 517.115704744476, 502.740800388548, 523.707772209258, 516.556581584956, 517.928661815132, 511.759504503361, 539.179171050325, 514.433428006486, 510.549222613657, 497.493570462024, 542.229362784946, 545.900903704892, 525.784555375174, 491.474295966648, 536.367940836611, 518.113989217984, 500.81193240157, 504.321732759977, 507.414394146654, 536.608132597254, 500.967520627028, 504.635481625201, 522.877616939112, 542.806155988969, 515.104190944602, 531.16144419756, 523.676720393894, 564.256634578284, 514.578919049682, 537.674956245556, 536.334381421529, 539.320890260148, 530.492164756658, 521.432299235954, 504.201291093696, 546.685149693832, 529.594649792717, 523.902285440398, 524.684967352959, 485.457761545585, 533.605782761869, 513.906149081472, 504.500302022942, 475.146980804618, 511.928794514378, 524.059470242326, 494.886848564138, 505.347443862261, 534.001709136127, 519.229561533148, 508.633227174576, 570.513690133343, 531.876213318739, 505.523197277012, 559.187535870305, 512.359989154484, 527.554108357502, 491.474582065723, 522.681596159389, 545.863506199483, 545.223154425697, 542.260984810809, 499.445077580098, 545.572320834245, 513.84965203027, 545.377233834467, 525.541993806511, 516.302580179303, 521.204784647579, 527.080493887805, 564.081076389574, 544.370024662204, 530.79063114778, 541.929549821963, 503.778150848699, 537.428376877948, 498.301910111426, 549.234745613391, 552.602274126483, 531.778879540686, 508.868679797016, 510.475499916325, 559.742811110075, 516.732567423189, 531.374075840595, 501.037727029062, 501.880021793339, 534.262600714084, 506.149785633128, 534.257926964155, 542.757112232701, 528.384889276866, 523.914070092642, 489.934911553768, 492.863029775354, 539.117227464877, 516.579493219046, 546.986409137585, 512.606861799898, 507.817743059441, 518.363785159471, 541.436017158309, 517.43021987528, 496.495688129352, 562.634101791871, 520.198241192742, 517.800947090661, 552.392075054204, 515.962456193694, 516.36037616086, 506.492494272084, 520.089060638006, 528.732665330094, 535.384401096278, 525.408647180519, 532.192034591523, 524.309173030205, 544.555377893716, 531.012270529875, 513.187944428049, 505.894815298265, 519.880464463289, 535.973204931967, 546.309573779426, 534.382227819632, 524.460602821661, 497.085322205401, 513.307459779247, 534.216012995256, 547.428899611598, 515.754325338467, 533.330190486776, 511.702226557779, 526.395264512538, 529.940216928975, 521.713029125768, 512.115141915877, 510.385310179958, 527.302484151582, 546.431181631161, 545.479322551229, 514.793050189868, 530.765108021394, 483.429071608118, 535.313528776224, 477.379517424616, 535.082390313748, 503.330215045439, 505.261673014229, 551.10387817508, 528.810788012185, 522.821613773475, 529.23688351514, 532.618405660001, 526.316157944361, 510.572202346627, 508.280712069886, 544.472863674236, 528.244692480302, 513.645362655008, 527.757502543995, 513.33164480937, 515.112389706257, 523.086611081644, 532.279011257935, 521.639415437692, 529.15310360648, 509.06375476599, 511.839142206696, 532.570614406902, 482.268363818939, 505.457760478819, 523.389997729166, 512.58482949573, 520.491865411084, 546.976942829947, 523.429054703609, 549.572992982981, 535.159543047715, 532.518171110456, 532.242646326707, 530.630551987975, 506.662777118983, 518.232665097518, 505.817447171371, 520.263371060644, 528.029547954795, 541.58467703389, 514.205878991514, 527.207762568569, 537.049812408634, 503.142280635789, 508.31606307137, 514.242675032486, 523.910552530385, 529.010774551092, 516.075428880305, 520.930988904756, 524.522968520612, 537.717611209982, 523.656350421397, 518.701861736067, 511.556036230987, 521.069777787322, 518.18766536631, 513.51513745236, 526.49992907445, 531.781695123587, 513.929354483351, 513.981528031274, 525.137434505516, 503.352362123309, 526.511910750696, 517.523420625635, 509.418421307834, 526.887376296545, 531.322289329064, 512.513882279208, 494.926116436029, 498.917086043309, 513.887592131919, 527.590504916317, 518.638102203429, 545.088186062175, 517.113387738586, 512.319348666915, 533.284654985211, 539.043603140553, 540.043032435191, 517.01615115775, 540.36619339413, 530.776548949627, 543.494484326474, 521.973322747842, 512.312112949964, 521.500034120596, 515.945752317967, 541.75099604418, 548.897904351544, 534.161643186786, 505.65377199975, 512.227594212273, 529.615207525952, 545.354836022954, 512.372832733412, 483.467846379702, 507.600191952048, 513.135210532331, 534.008898981317, 541.284473413704, 510.990205033796, 546.325850244884, 529.896301803057, 519.39224439905, 527.296141186756, 485.569829504596, 512.510713300038, 542.380050978409, 511.523439892943, 539.187441717485, 547.035097040044, 514.004138461163, 537.515981353103, 535.854436674842, 504.895349329603, 523.143598345414, 527.514040895729, 540.902157713048, 544.673826121424, 532.253770166004, 505.123887607841, 534.405063613052, 515.585465048497, 509.071269847686, 511.632900422679, 525.091030577881, 548.252074846363, 503.994769026896, 527.57359200107, 542.299394939382, 534.223323324057, 520.46493821771, 496.365635115976, 519.678089690579, 515.585365218937, 533.631514247439, 534.514133016157, 517.202808838356, 523.782864272005, 536.406929670257, 510.435994163609, 548.782596761502, 502.019308009101, 525.199967412934, 542.795875951725, 525.001560354784, 523.535471576418, 508.788686666037, 560.427478740349, 521.118308246942, 505.044178787434, 482.601387931842, 514.267463075925, 547.06226006223, 527.869991289026, 507.910798764031, 525.90515384467, 512.745435418736, 503.836389769724, 540.298685410994, 534.338080227956, 545.527533663908, 518.583767934033, 522.435640443391, 541.185545493699, 527.800515675416, 555.739523661163, 489.755655867116, 541.505016560316, 510.962183810188, 530.093449125882, 502.999097533349, 547.752775337115, 545.024857909968, 537.766940842341, 505.567812045877, 506.289107735666, 508.073964342252, 507.157617324389, 492.537093287736, 495.410149768124, 523.05948234862, 526.655533028213, 513.800849333933, 553.039982304913, 498.576693783884, 513.088877354812, 532.95659606552, 541.085784393601, 511.598571993039, 547.295134510158, 504.335366177142, 503.864096704039, 540.314544103232, 538.741611195946, 505.838894312262, 502.196162175477, 504.474809197984, 516.324895770411, 538.465996480993, 537.648388533707, 513.862341860367, 500.155929314639, 526.78775661919, 503.440361321124, 536.300351270315, 511.324659806658, 500.431006589949, 506.43955755131, 543.270387240235, 508.783343942321, 505.258119865238, 513.001101135168, 530.555935109743, 511.371624181675, 536.69444790907, 539.249393096057, 536.475935266249, 516.099087040873, 521.344698834876, 541.977001240209, 540.226863107855, 531.369156103823, 530.342775391636, 526.034184409634, 506.091396246216, 527.900912426467, 506.587255549876, 517.575893082651, 511.83318748965, 510.234098615575, 533.269654484306, 528.913086199145, 534.610336658882, 508.880755754908, 512.931462016364, 529.508258618888, 492.749713453954, 503.474689278137, 502.585734317817, 499.313803848125, 522.838583626844, 527.186642806901, 510.467892403629, 540.805646278678, 501.246239829128, 509.205195553609, 528.857055150695, 519.826161001069, 537.432293251729, 543.275596693636, 531.431960028937, 511.010699965281, 531.696029295033, 524.073402444623, 480.962971055004, 541.099953091209, 512.333531135759, 531.550869114853, 528.252028478323, 535.026031160933, 497.865192524257, 539.268678874332, 532.848489669884, 515.36090089919, 495.760341116894, 542.78826967886, 515.076033019915, 523.060485131535, 519.253136435131, 534.989148325054, 552.470084689467, 520.681027356295, 512.933330540298, 525.311239209381, 506.76061608279, 540.594354856417, 511.211033507397, 524.332587654568, 522.18439162257, 478.744789491947, 559.089054657109, 509.135110718935, 545.804655108281, 511.84572321567, 522.734662959785, 497.279236770343, 535.860208194845, 551.658671304196, 508.078662602061, 533.327068948707, 527.032417162821, 497.334065588766, 503.845074666899, 533.479047387259, 518.663662524179, 521.18711663497, 521.442458257463, 540.943395565816, 549.847515663388, 531.842896224945, 533.612092171944, 521.961780762947, 543.989935572298, 517.759053533514, 557.354069246016, 492.636083690206, 507.827211364771, 510.673542488931, 514.060435051082, 525.526461945476, 526.253652978982, 529.942054901955, 556.494056673081, 550.056417953734, 524.091862240736, 551.768538800003, 507.825079541439, 537.533401346667, 491.632822597673, 488.179464213528, 521.807574258179, 515.647498351995, 561.190647122381, 541.408885592826, 522.839521319552, 506.869669157717, 542.076609722932, 531.75473245292, 507.067276103493, 529.221262332248, 517.999645794935, 489.958590480895, 510.339893420215, 524.79027997682, 512.809517783999, 494.976244962911, 522.543572602999, 530.226338995065, 525.254984513403, 537.955080604656, 528.104946875296, 518.365224583899, 501.339436756827, 501.073773973146, 532.286184014121, 504.24486997055, 515.981150801025, 510.354804524822, 529.741695980239, 508.051683846993, 494.274108182716, 536.181299676616, 543.717716324637, 521.573896918196, 505.922346723892, 524.982280919677, 522.715951813569, 501.43523983238, 508.362040199052, 556.195399890359, 528.320351714907, 529.130063365895, 514.682481773777, 499.390211083585, 549.028866062683, 495.635048457874, 509.738967052025, 542.388871667324, 494.342268113677, 537.498486109028, 527.178378958171, 542.017726554922, 518.139510255371, 540.475134977498, 529.705428688851],[340.324052295712, 341.005702610411, 345.622249709413, 346.496433124957, 343.270118932318, 345.794105464917, 342.2859412036, 346.084515000818, 340.52517178469, 340.464963320139, 346.256488122539, 345.375488459609, 345.060780115508, 344.399364691778, 341.51225468697, 347.265388370295, 343.490274721575, 345.154287938367, 345.18295973234, 340.041199108062, 343.126061032466, 345.785948207344, 346.402019516676, 341.435544425029, 341.206852714185, 346.330737532142, 342.988891510458, 345.12558078669, 346.704861486241, 347.961079722018, 344.689670895449, 341.966858681356, 343.995967779354, 342.770414696906, 342.711563578716, 349.44356928317, 339.901944511784, 342.901469357962, 335.019134032382, 347.106480073914, 343.061366803264, 345.280980098385, 345.509163564937, 346.972886144598, 343.091636743744, 345.129297719808, 343.308263039557, 347.399952492902, 340.129499711379, 342.616423069469, 344.465038861996, 341.086790860709, 346.641056594862, 342.382699148211, 339.758892398115, 345.968853547562, 343.894202021032, 344.439318109449, 343.63916690049, 343.532798215978, 343.343202646141, 342.799693664442, 338.622266365844, 339.993928140684, 341.952642553926, 341.989314878886, 345.445854003068, 345.42031122337, 341.675302915565, 343.99665068475, 335.892685233588, 347.037114808593, 338.719545079802, 346.113660015883, 340.641016003087, 343.221049539553, 344.045800634411, 342.516871560242, 343.512515401262, 345.832537620102, 346.13873185209, 337.662956784092, 342.010125473834, 341.896118740159, 344.947013313087, 345.119542744319, 344.211744816574, 341.487628597037, 341.01335694878, 347.034212873381, 339.912498963067, 344.846708612389, 343.415017380136, 346.120213999264, 342.614190489719, 344.914872620564, 344.612719642629, 343.86351550838, 348.770157420077, 342.183300405833, 343.455523070895, 343.838735427838, 344.847613658405, 344.923003664149, 345.054740683343, 341.651202652435, 341.001260009432, 344.082781243194, 346.192587379376, 346.038617048603, 345.587205773523, 344.892732937019, 342.381837932257, 343.103505721167, 345.241060567322, 345.609749723602, 344.783093658148, 340.957608278497, 344.718157134023, 347.421198029416, 341.653203466471, 343.189025432094, 343.440309611683, 347.438821838659, 345.072331903148, 344.510488488948, 344.165329068202, 350.045024897192, 346.480569611569, 350.734840975644, 341.412312100154, 341.188541700908, 344.379004762613, 341.15955010645, 345.36242317524, 334.737891377341, 347.610557099858, 347.875242629613, 344.261879995139, 347.256344691603, 344.389862070299, 350.427703979571, 346.331040906659, 343.0954721197, 338.27608683633, 345.28527154762, 345.682753839494, 344.949949000414, 349.945985636227, 340.117746221971, 342.041497358712, 345.605284401013, 342.856164271975, 342.74525775583, 344.891721052328, 345.291529000225, 345.76568049514, 344.139501564872, 340.962058272802, 347.441700776755, 341.400208078301, 342.800108788587, 339.486691526076, 345.806850418017, 347.484344180878, 340.741806536731, 345.164066233748, 339.236303290971, 347.307787198572, 344.989657938197, 343.194444942753, 344.927752683103, 349.357773424705, 342.104226376568, 341.485602716379, 343.292052079178, 342.233690477847, 347.347140522791, 342.772983602055, 345.820030949091, 344.698486314982, 340.610087162596, 350.378371957509, 346.898366495084, 344.638130045229, 344.255266946891, 347.20168750012, 339.377134074979, 344.412848434356, 342.143473440558, 343.268155990748, 345.297289329484, 346.734611199028, 341.534053460262, 347.778959470514, 340.189808684509, 341.889652728912, 346.636135892906, 344.225202263883, 349.13867719377, 345.03713400239, 344.537166310546, 340.634289189, 338.732804656265, 344.301217761062, 341.552651263272, 341.34486799198, 341.077708639066, 340.33347750202, 342.861540212891, 341.760916788965, 341.76775500897, 343.364932067969, 346.847188405598, 341.832169826371, 341.876620811442, 344.420901254788, 343.88232126785, 344.778036898964, 346.516750382198, 347.708805179003, 343.223657263469, 347.863589526482, 336.735613443607, 344.358288319049, 338.817435542501, 349.920531529329, 343.278667073385, 344.097432684708, 347.919482789121, 344.260188659563, 344.672919967684, 342.744707636742, 343.261227307672, 344.465820249891, 341.641242640185, 342.013512460337, 343.477502830055, 338.938028744024, 343.068043687404, 344.84148264657, 348.305450778381, 345.824023157681, 341.641699005766, 340.514641237262, 342.96002748028, 347.96429751713, 340.405318977752, 341.464015715201, 344.557411092437, 346.591853866467, 345.027683873273, 342.407555237463, 342.210196174492, 347.553964158238, 347.734233968215, 346.209307075176, 342.617074783882, 341.40904897318, 344.890363720386, 347.421332402884, 345.289878102202, 347.489246630835, 337.678087161998, 339.738924931747, 346.005696627211, 344.058916204256, 345.630236742688, 341.697408114973, 344.755781198763, 340.326991101542, 344.161138916226, 341.386606073597, 346.867521882435, 348.572661178563, 344.48011010328, 341.725818376812, 344.622789891207, 350.945525483019, 343.414966742427, 343.86879383927, 344.845355388765, 344.436909344656, 340.218579857687, 347.980571344088, 343.556258480854, 341.339538532456, 347.433483690918, 344.089377377354, 351.516910961089, 344.088948732761, 344.304336095754, 337.968577664918, 343.092721597093, 350.360329373174, 344.34585903406, 339.122730576046, 342.453892181732, 342.713562188648, 341.832642765427, 343.353667347612, 344.753904207363, 342.685804192692, 349.252058765806, 340.427047431967, 347.660012769984, 342.027112376412, 341.711775807508, 347.443691164667, 342.4289225699, 347.818748673693, 344.852561046524, 342.001933553705, 342.588610192088, 341.851981506888, 337.536367810284, 344.535789482902, 341.367951031965, 351.251670877983, 351.022374709964, 355.323538459138, 344.183543897485, 340.581599034558, 341.662328015737, 341.976169461623, 345.63993304291, 345.573044132396, 345.504557947332, 347.114266088362, 345.600200815949, 345.600807333732, 340.81338144786, 341.573843239855, 346.153969379641, 349.348148385979, 344.089758392628, 342.103089593719, 340.670079949341, 346.627905904482, 344.302050432837, 343.058914048481, 348.98865965988, 341.111307443272, 347.423722777649, 346.040603742448, 344.152687637265, 344.24236398423, 340.508775560906, 343.819940301735, 344.995662206778, 341.083834198847, 347.958346970487, 340.547762103266, 341.244669327829, 342.480241118835, 345.58630869008, 341.505411437059, 348.821429579835, 345.59870517068, 341.54542490037, 347.938750505012, 342.50927670033, 339.22988193677, 340.645753434831, 342.974792055799, 342.015140397442, 342.952327411102, 339.732759355977, 346.631890214276, 344.313414846606, 349.127930318553, 338.822832041258, 344.267843521039, 342.79421044783, 340.605632318226, 346.039958114939, 341.950412338599, 346.190298451663, 342.438351309839, 344.529393028761, 346.642902245041, 342.849957300146, 348.183020144414, 345.718254335368, 345.102153555418, 346.523752746373, 343.551472958499, 346.498907941401, 348.44426040647, 339.04909241449, 347.039299180691, 343.37369362651, 338.846910270687, 345.466360822462, 346.402159566788, 346.159658139878, 336.140961448661, 346.769980289222, 343.959580612942, 347.422177263679, 345.369568671286, 351.802663400638, 347.53540309294, 343.940737249131, 345.69714622507, 341.743083633446, 349.121681932472, 344.11822297131, 347.922587096934, 347.027626818177, 342.298391114064, 340.103289768411, 343.838734521529, 344.224942241458, 343.978051774115, 340.611108597424, 340.526595691623, 348.857229244756, 339.153319002785, 346.518134528698, 337.102507337265, 344.802230706355, 342.281002671733, 346.295304671827, 349.323269579491, 345.632847046202, 341.62750838421, 344.156774355016, 345.485865552295, 342.972822875808, 344.735813564093, 344.781617246642, 346.37512159738, 343.086641299564, 341.115492837329, 340.74298218861, 341.963907315945, 345.395248078636, 346.216512010102, 341.047364370093, 341.791909881821, 343.462610022711, 339.891974651947, 343.91331113832, 341.29151423164, 345.217703980659, 349.855439723703, 348.738887803865, 346.974511470243, 346.738684269362, 347.281158416426, 337.744976527957, 347.798040098494, 340.482777349297, 344.847375085506, 344.957560488666, 342.623345497005, 343.700594343877, 344.51049606358, 342.089346426981, 344.074320040081, 348.943651624386, 345.54548372318, 340.197773411334, 344.020946507828, 343.811294281983, 342.540124874426, 349.053700938807, 338.853698137658, 342.654733551932, 341.745681002245, 345.535177903007, 343.482758954246, 345.722442668255, 339.547835293116, 343.103063558471, 346.344475067552, 341.23902665207, 344.633602291385, 346.293701677933, 339.944802918639, 345.130792321716, 344.068385454771, 338.06056101133, 344.948029707812, 339.963885977423, 344.561537960861, 345.046636028547, 343.711553063357, 344.260520587365, 338.075706996572, 344.195510196873, 343.98570751336, 341.813105732325, 344.94434975841, 346.711643867607, 344.08155252585, 348.114183836688, 346.930725468404, 344.005264703117, 341.807301473722, 345.887821937038, 343.863358878949, 334.951656016917, 350.998149923965, 342.793199504464, 342.913973998459, 346.738024483076, 346.559785399889, 343.68029438416, 344.356102566343, 342.413290311189, 345.037062876533, 343.883409793711, 347.855352871371, 339.55924165848, 343.274664472196, 344.308647075551, 345.821551507711, 345.591415060006, 346.235257385711, 347.050893852493, 343.158234999589, 346.524057565414, 342.208077782596, 345.500144345469, 334.843040331058, 344.394823774697, 341.059559615564, 343.574694627075, 342.787827086429, 345.023925037428, 346.80372339114, 340.177788864971, 346.647154663662, 349.406899039619, 338.403506326074, 344.346101401198, 345.803354566323, 341.994263955989, 340.190309629818, 340.022128922856, 347.452720658783, 342.301921276637, 342.921441662209, 342.50708458697, 344.859183474524, 343.488376052911, 342.077487336142, 343.148905192818, 347.513430101534, 343.464996714094, 342.972112868517, 344.567893858683, 341.021152466129, 346.250034700477, 344.82231111424, 348.039819400674, 334.754672721078, 346.831571757054, 344.913014780891, 342.613128152299, 341.326867202826, 349.568505975134, 343.675897805459, 344.195467821287, 342.446697089375, 343.029549753587, 343.942973402874, 343.012299864895, 344.252568055681, 338.902419806789, 341.693191563721, 342.07554729747, 342.991297289151, 344.583004339893, 348.018138454652, 343.488764038934, 345.832217948465, 343.019478504873, 348.000615128001, 341.544144104175, 340.412921425421, 343.193949788046, 339.037196681511, 349.630103945642, 345.496053822351, 342.564337665584, 344.254427350606, 349.813891418618, 342.925269949929, 341.17912314047, 343.116441924309, 342.657972754846, 342.344618777124, 343.51112872546, 341.550495720671, 345.057401707184, 339.134462220283, 342.827507639279, 338.941198688477, 346.299039678212, 346.194269061102, 346.998258624066, 345.87751044912, 345.178703681473, 352.534688519512, 342.644104070719, 343.765557732176, 338.576486437636, 348.198331329938, 347.883088284239, 346.965362648246, 347.708879964486, 344.641496135928, 344.639623167479, 342.236459650024, 344.075025688757, 343.740447838041, 346.567679062357, 344.036189053319, 339.137863027411, 343.733637526132, 343.707000257725, 342.250122165946, 342.788649232532, 344.289945208006, 340.586715806326, 342.193929684674, 346.220536529499, 340.012694771803, 346.109679125181, 341.382925473002, 341.999700768191, 346.974276641794, 339.610935626288, 340.894267460355, 347.968328499739, 343.779174711225, 342.131761174152, 344.339850554599, 346.0174765265, 335.730603529927, 351.69495118735, 345.25630871482, 343.176427360598, 343.751683475521, 344.798899434394, 340.140124838064, 346.737406477706, 342.159886249478, 348.098283414632, 343.13312699092, 349.224072694506, 341.106883620015, 351.742157995145, 341.885904946476, 340.321973344936, 345.899789602871, 347.907676056464, 344.248707252669, 343.864276389145, 344.255571875574, 345.23367538893, 343.25703972328, 339.469951782162, 340.600616267605, 340.358500520563, 343.744474627807, 342.495992343902, 341.026327303792, 343.199416144499, 346.589453529315, 346.227641835359, 344.43890375036, 345.059051790408, 344.327146201287, 346.942593752245, 348.599901380342, 346.91605059142, 343.42289694073, 340.63225427508, 347.340322750057, 346.029332348382, 342.102027435427, 343.007662316352, 348.734531531765, 344.661604763521, 340.285273197549, 337.801271032276, 337.316074738283, 339.967488950755, 344.486586485596, 346.80430732075, 346.238876883119, 349.332624514066, 344.207998707382, 340.42997304944, 348.836009595996, 345.488941021107, 346.720541936973, 343.275933547493, 344.570821503164, 340.100985147115, 341.489425337254, 347.007939882648, 341.308665101832, 344.738419869055, 346.876105067584, 347.455676263059, 340.747884124605, 349.518317644447, 346.949731757841, 345.137052116642, 343.995745553339, 342.511863436953, 349.061923807172, 345.766962607655, 337.117734199785, 338.960481618041, 342.705801896834, 344.632884858788, 353.09361675269, 345.490176733501, 344.710714037609, 342.832853369166, 346.994895486196, 345.737129151868, 345.280824838724, 339.134171841065, 344.230490447672, 345.797578300212, 340.687556686619, 344.394594008932, 339.102418606825, 341.527389890434, 341.150424061079, 345.30459957963, 341.955980470338, 342.244338755155, 346.173693121366, 341.684707490587, 349.062579113392, 348.823094523719, 346.461524315171, 348.65646630692, 341.628435224182, 345.805288374437, 345.406456930482, 347.05608380933, 345.721985334546, 343.184152399121, 344.605504044589, 348.070942021681, 348.564434146443, 349.108354892245, 347.167620483084, 345.143924024532, 346.776909992912, 338.489307548138, 340.143345636908, 342.99887915592, 343.992795809163, 342.006579564137, 338.398435489323, 338.612874479118, 346.505948935164, 341.967739278406, 339.898320196943, 346.035198836149, 340.092709438785, 345.695846843338, 345.213106006952, 345.904882393976, 344.027166146215, 343.186828663263, 341.570640424041, 343.560689927271, 344.304065594297, 347.532868803244, 346.411469810691, 341.436900395318, 342.262022828641, 346.07185654765, 341.97836239792, 343.063418503594, 343.440345903921, 344.661780220874, 348.009975163231, 335.841351282432, 340.935716111048, 342.088757160162, 343.975219275235, 338.765516491608, 342.873590093856, 347.613640694227, 340.087345691313, 345.739107356193, 345.085502291804, 345.148395793792, 346.253432115906, 340.380285032642, 344.47609732391, 346.737229613746, 345.967906460642, 343.282880170354, 340.386299566719, 343.380101070724, 346.77109551621, 340.443605789096, 341.059230266301, 344.291669019968, 342.5155923824, 340.351595636443, 348.083186649606, 345.598381124897, 345.788606327569, 342.796463391342, 340.589388909832, 344.550575052733, 344.429471763404, 344.886902118152, 341.383534527309, 344.504974502206, 342.050075630667, 340.592525278608, 343.670237143677, 342.681746071675, 346.611436072713, 345.181168406401, 346.316800685729, 342.503701534388, 346.839338357525, 349.341540649946, 345.402805947818, 344.315965413861, 344.464852801424, 343.380617154727, 348.377230439025, 342.749898695006, 346.890652378325, 341.39516770604, 341.878766112691, 345.423506342254, 343.8325431848, 344.09543586388, 341.524848170625, 343.509651118864, 348.497706806367, 344.613826973696, 344.643287659661, 342.050410441747, 346.806136382964, 343.179077945424, 342.706702713241, 340.95249616458, 347.548754017812, 341.488071462453, 341.845295231926, 346.752078418964, 346.289597523708, 349.01210949607, 347.435129805876, 346.116547528854, 340.255581523752, 345.276668815271, 341.458885325464, 336.414763937142, 342.10937811446, 341.174748618073, 340.744945354753, 345.877005953474, 341.53037496076, 343.459310016982, 343.941072981319, 342.902677094976, 347.395559488492, 343.910668944976, 339.754700983418, 339.537873271559, 345.317383852432, 340.165824773716, 341.929651052701, 345.448357393333, 343.229073829434, 341.289322935427, 349.404567991131, 350.246553874452, 348.199122260124, 340.230505066501, 346.200560585993, 347.047025764831, 346.68340045034, 346.150759121362, 345.6201545871, 341.354751559703, 348.024191099673, 344.79102253852, 343.812674757084, 346.493208042328, 345.600388501638, 342.65356921299, 341.419509908838, 343.269021495837, 344.516359883937, 342.702739490502, 340.171633091677, 343.06532357315, 344.693663731246, 345.476081932301, 337.509129205898, 344.876699396768, 344.791953696838, 340.288019885446, 344.541767058441, 345.600734997668, 351.643416447761, 341.571964820255, 340.689600548854, 342.830310420872, 341.217074867849, 341.964329505112, 345.163569306435, 342.767073604487, 346.098483101299, 349.900297307467, 346.564977117228, 341.347165234273, 348.631910095793, 344.79218626549, 347.427986344693, 344.94304830904, 344.839953112589, 340.765306057868, 342.948704034785, 344.308037197385, 345.595401070018, 343.024963176849, 344.193614746505, 340.616594772641, 338.611408222249, 346.89751669501, 342.975427559619, 342.443989223727, 342.377811153435, 341.710263469731, 343.728679191642, 340.289020032683, 341.593825794497, 345.389596569704, 343.680506750487, 341.03695795096, 347.232783407251, 345.884451318671, 348.834067238796, 342.805748043464, 341.828703783175, 341.867649514449, 345.08494712469, 344.138313375448, 347.489943028481, 344.123323455632, 336.482825551535, 344.452707219558, 346.922538214322, 339.662340945079, 344.123109084747, 345.554016142191, 338.89268470005, 340.953718573903, 339.275823734824, 342.588785673588, 342.22211819282, 340.139799034596, 343.296281384263, 339.588883002179, 344.42304519378, 343.194511432151, 343.102951603362, 345.858243014672, 343.194109451525, 343.513790225351, 342.858232868976, 349.631941978696, 345.672910915011, 352.29011995972, 341.374938920468, 348.080762977663, 341.917248261401, 340.083498937004, 341.784312161982, 343.527260882465, 345.16637792556, 347.088029236008, 340.699036047858, 340.738026756129, 339.772628385199, 345.779246558473, 352.594794605856, 340.501532589397, 342.75129872516, 344.22441137551, 344.755511630639, 341.857699591155, 342.554123414648, 338.475245761323, 348.308930921815, 340.004846963688, 347.895626382925, 347.426292730241, 343.707278394794, 344.239894551436, 341.518984846478, 342.676012935151, 345.433308387882, 341.108765761648, 341.987088402362, 344.078780164314, 344.335044076757, 347.39709941545, 350.647808082626, 348.692338997465, 340.030725193757, 348.370455740574, 346.275484678271, 344.974275723254, 342.349404778998, 340.269121461726, 345.886420800124, 345.693497953558, 348.258379765573, 345.636750513176, 341.182812098653, 339.74042776737, 339.429215416399, 346.423448223962, 346.657669812784, 342.125218626126, 344.536270356715, 342.250119888281, 345.943854694927, 343.623020426527, 344.017179521853, 345.685918025528, 346.94661484801, 342.939498313281, 341.346044159776, 344.098669217259, 341.122963312699, 345.826887792334, 346.262867331099, 340.875078601926, 347.675569364361, 343.297873469494, 344.237701698934, 344.491071297735, 345.745989180139, 345.692671944857, 345.737659949909, 343.546799601866, 344.841988583755, 344.999389560892, 339.889104855879, 339.356804311262, 345.808615781928, 346.654339431401, 344.507779588175, 341.389446263906, 342.744863307828, 347.612810701283, 345.880390867062, 351.28340025064, 342.806212182392, 351.042064227641, 345.860569198183, 338.718173603534, 343.833486506908, 341.131303200993, 347.981006512636, 345.117132781045, 345.239567611831, 339.818308780475, 343.994509264202, 337.721383672369, 346.624726362368, 346.330417843244, 337.842192785686, 347.557870961187, 345.4331629477, 344.647650443031, 344.591380229327, 349.134789220974, 348.165196096686, 338.847060140825, 343.774190038836, 347.824976458062, 340.092425221445, 345.118746314883, 346.313125607424, 347.851517004687, 341.836303314732, 346.650331934036, 343.07974728273, 344.556793418522, 340.863767909573, 347.206600034392, 345.246001726854, 346.047965180369, 344.45009470637, 345.342443811098, 345.608025523403, 342.076268597796, 344.153114230576, 349.485110248214, 343.221053646245, 342.350253368963, 342.797793193132, 340.443508035513, 347.345559616161, 343.965222419624, 341.775604580736, 347.326694304135, 340.679709606869, 340.596391690096, 347.543403527992, 350.560195129639, 346.730471702857, 341.640132994692, 345.802840982968, 339.593160854002, 339.351471039856, 343.895284930425, 344.046581962136, 339.359800707982, 344.412807648071, 340.224759161143, 349.070188921516, 341.24699649188, 342.513782147681, 341.141875231799, 344.424026753477, 348.372284526043, 342.912497495446, 342.836889762333, 343.467961462512, 346.890173223453, 338.026092599266, 343.101537742571, 346.515299128537, 340.422443035916, 343.286274978405, 343.428116686516, 345.416941902898, 344.234022194001, 345.080881097044, 346.444284064662, 339.404581848791, 339.449079522824, 346.891052980152, 344.170050661341, 345.658422102179, 339.322570948164, 345.836499847314, 348.880696696067, 342.226396684172, 342.099869872602, 342.535902300832, 341.870236522176, 339.315709695281, 349.945345554533, 343.754888182636, 346.824552840523, 344.491102030453, 349.100197458532, 344.886535450942, 340.753477458365, 346.153977359332, 345.250928604346, 342.925463419267, 339.415478564322, 341.082692386556, 344.433968156263, 344.384404832123, 347.463334231938, 345.436343453864, 348.731717289415, 344.141397922346, 342.536904574558, 348.737202496418, 346.340839553446, 343.438361064256, 345.005993265553, 342.315908671934, 341.751487116966, 344.211189549935, 338.757079874143, 344.467158373176, 345.211867173556, 346.212115711417, 348.250618188472, 340.27253652097, 344.577109183882, 343.853757249827, 346.805970830167, 338.785596314526, 344.374330822719, 348.111181521234, 343.944214884852, 343.973526745854, 344.881775531096, 342.268008412531, 342.30043586908, 347.258510069161, 348.32924654007, 342.242151669686, 341.010700651938, 341.196175977009, 341.589830601024, 342.375027108935, 345.362466148649, 343.403558610425, 344.32080517546, 334.011541452731, 338.901441081445, 344.169414566551, 338.72566662763, 346.758858121325, 336.721690582143, 349.099437938436, 342.888881937101, 343.775156645467, 344.832343140558, 348.035853023275, 345.677607523038, 347.907702377883, 348.821287790024, 343.517078994181, 345.436276938019, 340.215386798271, 346.547578137811, 344.875175122008, 347.017103517295, 346.730169326393, 340.243759102575, 346.721960296015, 348.928669751985, 344.245081793557, 345.429159727203, 339.892118652506, 337.156615494493, 339.951685848912, 339.446325431744, 346.862422182777, 338.928369253508, 342.39970715279, 351.196459977971, 343.139705291068, 343.538399277287, 346.140155996143, 342.742908898268, 346.091366759603, 348.033682571225, 345.014577533993, 346.811527174535, 347.212192127657, 347.547693454951, 346.105604134373, 341.300956659508, 345.351293132012, 342.726358056262, 343.125964182966, 347.677505454911, 348.349493627311, 345.204649116822, 342.44003222725, 343.776030518894, 345.762660332416, 339.412487685025, 345.322171398943, 345.008854842305, 347.811821690963, 342.731517194156, 343.631281435653, 347.879060390503, 344.786303684445, 343.021231281406, 346.238528196428, 349.123481378195, 345.403058711349, 343.797054943338, 340.866916125183, 346.494462194168, 346.099541857708, 343.117337116301, 340.462480781466, 344.699681039037, 348.393544675272, 347.963737359843, 341.557044029068, 342.244708837823, 345.152533632496, 344.415207711499, 346.720859531445, 345.406425332866, 339.299403972709, 344.07301394861, 343.591248475908, 343.076875500243, 340.548992748013, 346.106469846122, 341.170208792097, 347.062018547919, 345.35277964116, 343.317105644912, 346.986521530734, 343.197790849574, 342.060189752733, 344.924450056928, 344.228018287914, 345.861487224853, 341.995202960602, 342.997688655204, 347.560642141373, 344.339242136782, 350.79166453981, 340.135266300089, 340.205168639329, 344.158946691367, 344.052910082584, 344.227402738511, 347.834138495731, 344.180005863557, 344.904987937592, 342.391717128083, 347.639798234378, 346.4118513029, 339.464907877146, 345.927055677389, 342.586770796623, 347.914582484866, 344.785840249679, 346.669507381736, 345.489219932825, 343.579391976358, 346.856176495719, 346.079111666873, 346.245452882769, 345.023907206513, 341.988988597486, 347.008775501278, 348.271545443039, 346.533162968973, 342.836745886701, 341.907749061947, 342.037497988093, 339.933954167363, 339.883230713831, 336.017124521788, 345.069518322199, 344.649241504532, 341.471233123314, 340.558962860897, 344.921750168024, 347.349789849809, 347.317998186692, 342.882717617267, 342.849622721411, 344.639026546439, 351.124951754307, 342.339893954715, 345.341233195709, 345.356794198354, 342.392836564196, 343.999876807904, 344.198539448729, 346.489249280998, 344.39526807008, 345.561987570599, 347.025430962075, 351.258999577166, 338.7315005959, 347.510377605346, 347.698931481759, 344.884674038826, 341.666636384321, 347.770248444892, 345.188260982937, 343.120449512238, 346.6272681131, 347.291486461224, 343.06397203759, 345.288443347493, 353.702782752411, 346.00507357633, 341.891177770226, 339.892163492899, 342.599705083678, 344.980961597633, 343.308102642998, 343.87960312268, 345.522415457257, 339.480195272668, 343.7023961277, 340.462565069532, 341.389796996085, 339.681487101388, 341.837094183305, 340.975737643147, 345.705050469685, 345.686359870077, 344.380638472726, 341.972056834496, 341.979605229113, 346.72156234883, 346.148563252927, 343.474876029586, 340.298437348823, 341.278063405885, 340.89693255429, 342.441964128949, 345.483988299985, 347.484375274781, 339.438300410649, 343.547238004529, 347.806425875378, 339.071987206907, 343.837695453281, 342.491311460133, 347.416693638799, 344.04676050894, 342.310126785905, 343.846214272055, 339.24323235925, 346.12811750622, 345.391060378289, 340.64160658196, 343.052669233728, 346.363754891926, 341.894534294461, 343.557064670135, 345.486676660046, 343.435685930083, 346.449761179705, 348.32614965506, 343.653300794879, 339.424374657644, 344.45264018927, 346.610509256546, 345.635249589924, 337.987605576633, 346.692463973546, 339.115092661084, 341.814288324567, 343.078167667929, 340.034012607696, 344.143251464144, 343.068919614268, 342.502078529142, 341.93804349086, 340.305197092445, 339.772757715417, 346.281039323585, 344.003799709305, 343.623497929219, 343.069227327893, 348.516339900176, 340.469725454893, 345.112042314108, 346.582048045118, 349.433542112391, 346.055777586, 342.12161311232, 344.455261670485, 347.324953636257, 342.198605365287, 344.480980323873, 344.00307556115, 346.628216950747, 343.195640704171, 337.381293255438, 347.442847055114, 350.967691248083, 342.133276552592, 342.280108697095, 344.617966819369, 341.012902210924, 341.732457341782, 340.930947690256, 343.960218236577, 347.65663002602, 345.274872625185, 341.920183654406, 342.672171920448, 350.337374479117, 340.30927132283, 346.31801148407, 344.255263553572, 343.667506421664, 349.449315608393, 344.346667356599, 344.055076836654, 340.87336266369, 344.461144722568, 344.024656611242, 351.100832326575, 345.000585399263, 344.155485340116, 344.273787357227, 342.670600867984, 343.269670227744, 341.746352381015, 343.089641745788, 339.532919332501, 341.634345220095, 346.69536721518, 344.562117640401, 341.373168290832, 341.793694022827, 346.619364002283, 342.178883007741, 344.528007616026, 351.559029224071, 347.239863195385, 346.411844466235, 344.953952577309, 342.566256047446, 343.295643198481, 343.792510407136, 345.436248464332, 340.090712086931, 340.914477751564, 346.63234605792, 345.597229909845, 340.601213459289, 341.246627459073, 340.883270691, 341.908999269458, 345.202776678277, 342.946629825016, 345.765867646878, 343.319022009545, 345.894183394828, 343.056491736432, 343.634388276291, 345.624315162333, 345.275235256951, 344.272968227459, 342.840395849495, 340.293310244807, 342.068902213706, 343.247837545294, 340.441628651441, 344.350409930551, 344.060242785743, 341.556525546205, 346.057521208758, 343.628705070367, 343.763245822472, 345.30367707775, 346.492826821384, 346.035390428144, 339.210955063056, 342.054330603407, 342.27615875222, 333.383806249267, 345.025541529909, 339.141280052596, 343.884881469296, 338.102555048453, 346.648766155929, 342.267237256521, 341.488331925602, 340.307018151704, 348.615780824472, 346.347306674947, 346.082010047914, 340.051578593728, 346.798609427064, 344.31515433993, 345.624314884278, 344.198432147445, 342.713170306753, 344.973764005148, 336.001705639654, 337.82889217639, 341.810663084327, 339.730294438238, 344.96283304471, 351.818034188245, 342.263819164442, 342.516629914725, 340.187068292427, 347.093343167589, 340.745247659717, 348.159203799431, 343.715897821496, 342.926532620041, 341.819505999175, 341.883443487765, 350.870572808011, 347.087070633895, 348.569256441231, 340.98904779575, 345.28182721905, 349.188761343652, 344.467694653909, 341.054022730228, 344.090517855379, 346.583005879551, 342.173222115757, 348.066338308821, 343.189689724709, 345.758949346498, 342.667233359834, 337.463593699843, 339.403588744499, 343.845443350669, 340.457328431, 345.346021191808, 342.05897303199, 346.883182525664, 340.869821754613, 345.916942588985, 343.212967647655, 342.915624970748, 345.53569158188, 339.412882502963, 346.762489779809, 345.462184215463, 344.424446174988, 336.925790824763, 340.875014651585, 348.017690935928, 344.846487117931, 348.200450966543, 342.680945973491, 339.014171948737, 347.82954271915, 340.113566056321, 343.371248296134, 341.604079988752, 346.620317292716, 344.532623679317, 339.449108029163, 343.960550881887, 343.569227157266, 347.372915168909, 343.466954540672, 344.056410510269, 347.730109281049, 347.927985137564, 346.217366758223, 343.496156970321, 339.075422563878, 351.694990743672, 340.517126729836, 344.507784904134, 346.663226946751, 346.457930797415, 340.97579928446, 345.147829080959, 342.202043452981, 348.550550607742, 342.582864623346, 342.387876819464, 342.90063716623, 340.885206072102, 341.126670301677, 339.566700886461, 346.508769384735, 340.893279518407, 344.91964611552, 343.882745032295, 343.190502993939, 346.455588978015, 353.380200480375, 344.875256663202, 344.965581958882, 340.003482998376, 343.913848756635, 337.88177474651, 342.20622447855, 347.033253597271, 339.787957759919, 345.428875309929, 341.314951222278, 343.798983441382, 342.461634510018, 346.113836841035, 344.900859848189, 342.490140955361, 340.575582574128, 345.523124056615, 351.709271846131, 348.963002167003, 347.742060406914, 340.125769288568, 351.238016660843, 345.658946066937, 345.594711258621, 345.103449474159, 340.297680769004, 340.720807283015, 347.186661620776, 342.787170759686, 340.558732219468, 341.415553091656, 349.962016368988, 344.258697736152, 344.712104818772, 343.859830737522, 341.865113051299, 350.462412024636, 342.153387417352, 344.532491760074, 344.041375671334, 340.734269868982, 349.857762272394, 346.487744472776, 347.670277780949, 345.247647744999, 344.471264097981, 340.556395959893, 344.557687152943, 341.285513617254, 345.111538799182, 340.140475016922, 341.919024430182, 345.913784005476, 342.680953946286, 346.845623739115, 337.314936955543, 340.76250750623, 345.956211062703, 349.130419006876, 352.231850088183, 342.098109735909, 343.324745910619, 340.894017587983, 348.466090489164, 343.825360993327, 342.11845676413, 342.518140179023, 342.092762770471, 341.774717101554, 340.36262481762, 341.752279780428, 339.783882949749, 342.601682775889, 338.521184725005, 342.746177546299, 343.273583385008, 345.017787101428, 344.85492867772, 345.992552816794, 343.299458709371, 343.780294286644, 346.945917612302, 347.539451339502, 338.944155623991, 341.01253967925, 343.641966219772, 344.82680068395, 344.84845754554, 350.103863133178, 347.013977393715, 342.568248501001, 344.176431459451, 348.238487753, 349.046171792225, 346.251201036222, 350.757644418696, 342.997786491041, 347.830369799921, 344.711376227222, 344.796697331932, 338.93623729626, 343.252728549397, 339.520778035527, 338.153041861514, 348.189765814543, 345.798256083995, 341.571280632777, 347.842237549136, 345.328505240729, 346.146071293425, 342.360081096666, 344.679622714957, 347.673294075691, 338.310143885936, 341.771983518159, 347.560954723382, 335.639673814688, 344.137993036396, 349.126176617682, 342.034519884961, 346.461590523658, 342.728415512446, 342.430289625618, 346.774536974567, 343.760229777229, 339.040175390043, 340.899591317725, 345.56965719348, 350.079186228901, 346.946162920621, 341.678371252397, 340.895292740849, 345.479495415589, 344.432277547313, 341.217493141284, 345.872585361035, 349.186003975019, 343.40964740812, 350.095093794461, 337.427978465863, 338.096230301036, 347.45434038054, 338.56780003108, 347.25367666822, 340.102929072433, 346.677263325557, 343.244608637746, 341.350499417456, 348.406995735078, 341.64204940766, 338.9025210837, 341.032550660652, 344.116714833989, 338.638231145996, 341.691811917432, 341.594998607229, 347.978122675521, 344.299810276052, 347.773391566983, 343.230352773009, 344.965565238579, 345.926121992197, 344.014945499193, 342.9747582956, 344.318667921215, 343.298459974219, 345.80652201639, 345.650192418748, 342.020937324924, 341.198258245038, 345.806286693341, 344.19933106702, 343.612912209315, 342.260353044694, 350.119505062381, 349.592610392265, 344.515004590701, 342.480466655058, 337.877561729714, 344.299558325331, 337.263106395442, 348.764847748396, 344.311945893288, 344.748609100703, 342.323385489965, 342.909936560617, 345.050870659206, 343.561891255449, 342.260134619422, 345.199585908368, 341.676196754459, 340.936644123067, 348.884359295067, 345.116481051876, 346.036429071956, 345.431134819435, 342.503935142158, 339.904736448199, 341.42147754019, 344.908203372021, 343.774528617304, 347.393503916099, 343.416861312865, 341.309109174123, 349.223352124688, 340.590942060656, 340.592717355539, 344.086351784692, 343.105087204794, 346.459277372754, 351.437363300375, 343.500803425943, 348.072150666247, 348.731467901388, 336.769844891166, 341.499660283585, 341.200932779521, 347.918574924911, 346.933964944387, 337.207718222586, 347.364513482159, 346.851545862449, 343.726384761142, 348.452665541027, 340.722729123204, 343.385864230631, 345.045240676037, 346.223354420347, 344.590147294986, 340.78036765786, 350.225394082286, 344.016418035603, 339.706867590635, 347.685053031726, 341.870122343084, 343.135293730632, 341.185073017375, 345.482988219067, 345.483229200747, 347.460087514169, 347.24123082402, 342.110439136787, 342.892164376789, 344.484037423261, 349.459073905973, 346.746302572372, 344.872067554401, 341.310139613668, 344.410804459628, 341.717555318618, 349.398424108341, 344.128088881893, 348.346295633914, 345.986693041083, 353.084288034853, 341.544568366111, 343.239643758343, 342.2392446689, 343.823363161627, 336.996667363534, 347.533882548292, 342.75410491264, 342.571424679101, 346.206671991376, 342.487271968923, 339.922602665903, 348.23810794905, 340.611637092312, 342.702918297082, 339.181122444499, 349.297893723875, 341.704238523741, 347.708383568298, 346.146864982683, 340.675237638254, 344.006210655856, 345.722461131199, 343.603373484308, 344.770337746511, 343.635721932296, 346.606267952247, 343.706931067587, 343.527564596943, 342.698869881598, 346.484675472911, 340.455372604498, 343.359955910806, 346.833894924337, 349.001855000736, 345.885674568036, 346.69574031548, 338.720540539803, 347.146634131884, 347.118687004815, 341.338564459248, 348.798704083424, 348.342112976571, 339.962664284276, 342.668436868802, 343.963936574749, 345.136384271716, 340.728328615567, 345.3472700986, 342.349861056742, 345.651899799021, 342.749576077508, 345.264756642828, 341.419931674622, 345.676178951096, 344.644338713815, 339.661009339258, 343.902335515503, 342.979977479733, 339.16337924216, 340.398621073773, 342.848256890494, 341.204483662898, 348.994112174547, 341.417575582603, 341.064242447953, 344.672304916742, 340.475369608746, 344.803628617142, 342.954862851685, 347.662796494511, 340.182722626799, 345.913056199523, 347.668605112318, 340.014601705041, 348.104800528689, 348.537630854762, 343.905142965281, 338.662757733571, 344.933596637872, 340.992880929563, 347.520173945953, 343.485977252144, 341.084246371215, 347.078877525204, 349.095675292773, 346.82252026726, 340.470334182182, 343.039719974907, 342.42303656729, 344.495376237471, 345.684705576013, 345.081014755477, 340.654323597526, 343.664654606463, 340.323160212084, 345.127615737569, 347.386708626484, 351.744761637048, 346.025337877154, 343.563219772931, 344.177168483244, 340.955621962092, 351.114806464303, 345.575612107624, 344.897602482858, 344.361982000395, 338.518389334703, 343.182034071924, 340.267308313194, 341.871860225233, 344.791411194139, 342.640417946628, 343.78796995022, 343.894595270489, 342.149666581788, 345.273706868123, 346.720933534227, 346.944563266882, 338.383878418652, 348.113860569706, 339.152564225902, 342.851660414626, 344.93326464558, 341.203188100237, 344.497787985392, 344.729902919437, 340.787952974773, 346.52260018434, 344.527498556399, 345.387855531295, 340.323519181207, 343.870370718448, 341.740408746857, 342.896152614833, 349.647062991321, 347.654043997619, 342.021268492912, 348.873118626029, 341.59087307617, 347.02993485031, 340.322418670494, 344.532073652599, 344.114678482998, 344.645298235086, 345.832073202163, 344.661472349843, 345.21318049612, 338.632745481643, 346.459643789526, 337.999672921107, 345.812070836931, 345.549653453072, 344.437840679922, 341.887599363187, 342.185330634113, 344.450251382592, 350.449732163023, 341.256378808775, 342.980801242997, 346.614626379657, 347.838047204458, 342.319640795892, 347.12495134543, 344.481649671554, 339.16755122955, 338.566222981958, 341.842833869504, 345.681006628903, 343.049138499155, 346.695581452251, 343.784625562209, 342.815528852773, 343.688288571697, 344.186730958829, 342.525979400717, 337.584360289148, 333.263126425845, 340.71088108099, 340.29625306986, 341.117091618747, 342.571279315335, 344.212840606382, 347.648534340511, 340.741081013836, 344.446698812925, 342.012008948849, 343.231630831242, 347.393808783486, 344.064471782929, 344.584727140347, 344.765650265525, 339.892980739327, 342.713335533101, 347.853346809322, 338.303842300758, 343.508040566056, 345.583170524172, 346.950399930859, 342.855997791481, 342.258425114298, 343.003187475842, 344.570584864259, 344.448217329297, 345.150295158443, 346.024702735841, 341.615094901598, 343.249618908642, 341.798890609603, 345.428209510684, 343.134901256584, 344.1701521048, 344.89349777841, 348.645343634785, 340.465158221005, 343.989189798269, 343.336013029289, 343.390620427331, 345.44900893896, 344.096250994527, 345.223310362936, 342.234659236774, 341.932102104162, 342.170205692432, 345.675504154371, 344.322847708316, 344.642615772573, 346.734985675571, 346.02206325671, 344.716823853889, 342.449442777843, 347.902266756227, 347.874473187843, 344.009608860691, 347.966441290618, 348.878109737934, 344.524176204177, 336.405527157498, 345.760626446518, 339.982623367787, 343.825302346445, 342.755294547685, 347.885746583732, 342.19013114651, 341.222118415253, 346.717101667862, 344.31225477663, 344.958354795218, 347.142387187105, 345.537227554062, 343.76945451284, 343.443139924031, 343.607338480393, 345.326683513652, 346.75144451931, 342.600717543109, 343.793072572876, 349.62034664213, 337.813275176584, 343.286718246878, 346.847607293517, 343.962877268668, 343.562934459965, 343.175753483153, 343.403948446964, 346.812327270926, 346.953547372851, 340.378013488957, 343.481312775601, 343.511716852844, 343.880278143192, 345.705331201333, 340.587419820494, 344.55907261961, 342.571434226817, 345.067007561997, 344.534248937679, 339.128087632649, 344.563329893351, 343.710029514234, 343.626603679772, 343.369513512849, 346.617989151704, 347.514495440934, 345.564950534428, 347.168386453675, 339.606341684531, 343.038938644977, 342.509319288263, 344.209731942455, 341.116384500654, 344.085705087398, 347.791938384114, 345.063087548329, 344.485023733147, 343.301640483282, 343.731694658664, 343.305817144588, 344.804088174915, 336.664701474905, 345.484231287148, 345.127691934278, 344.366764787555, 346.047413127575, 344.584517888255, 345.241421860778, 341.955047321656, 346.271646296957, 346.71920439921, 344.466307892968, 342.497840864291, 342.289879480261, 342.22842572911, 345.9880822995, 349.556773017358, 342.016411176031, 342.679273073166, 344.203912438732, 346.814077241796, 342.508652883522, 344.137341487635, 344.9278026942, 345.740197182976, 344.155042400379, 344.175108633702, 344.354793446724, 339.178007156929, 339.314702882719, 345.522177430534, 341.527651075646, 349.284138232542, 344.140436060939, 341.654042267946, 346.811979343773, 347.456207478106, 343.624146093434, 340.003785443239, 343.634595198567, 345.819816087552, 343.852100768794, 343.655817952414, 342.873464065185, 345.689651610466, 346.799499090568, 344.910423524935, 341.346187801508, 345.1386339275, 344.715412654578, 342.372703854568, 351.178596388484, 346.297234792425, 342.761353456085, 345.698963099182, 342.106813001281, 342.657041475531, 344.148889207638, 338.71581954988, 343.74418320884, 345.007309322505, 343.847352713817, 343.819646178839, 344.880502665002, 346.427390450723, 339.275945876032, 340.967428278614, 341.2074544889, 350.131624987015, 338.249976465512, 344.234214299392, 342.28807715479, 345.364292423198, 342.523450823069, 346.001349258531, 340.646068132663, 342.969249177497, 345.849174270173, 340.347515396415, 341.023875648581, 342.870504486798, 341.094549006785, 341.469076876152, 345.222107633694, 342.816248300595, 346.215150151943, 343.131477197487, 339.112075083309, 343.639056931214, 343.129278165241, 339.093271645437, 343.472487498761, 345.282191006265, 348.516708207626, 340.809963349133, 344.233785953625, 340.81158881757, 344.909249026016, 347.475799715959, 345.387304029884, 339.257196462067, 341.80322512918, 343.368477096558, 346.502278178667, 337.412081611588, 343.143459063181, 343.249960654334, 342.688742958158, 344.712836973982, 342.601181779521, 348.031132092483, 343.065298905689, 345.588037231156, 343.25797113347, 347.985873625331, 348.35375793284, 345.757009425282, 338.27136660383, 343.254168982917, 343.948747998097, 344.866494855296, 347.530585818117, 342.397277134178, 344.680658491337, 344.4575108354, 344.278948163612, 346.278042966061, 345.59692180724, 348.905065059521, 337.73591001249, 343.700151584452, 344.055683410662, 342.975503161981, 348.542439507711, 342.280223012077, 343.385926595863, 344.025264860738, 343.613256533816, 344.355284863219, 341.158761298174, 346.750042083043, 342.931902063156, 342.52215040258, 341.712429259649, 342.168409471728, 343.833089756842, 343.869715416549, 340.448424216192, 339.867144100364, 340.054078522785, 343.228724155381, 340.294243283875, 344.72825423282, 341.982754987199, 340.558087314077, 347.190765226612, 347.333876335887, 344.763346506943, 346.087730349378, 340.508472301598, 342.452885195886, 345.574490886773, 341.598336500549, 343.339935371253, 346.907021022167, 344.274097896723, 346.499365766355, 347.627093730061, 345.457013488043, 348.433863065345, 346.276659187907, 346.882203545591, 343.14707490938, 345.363224838741, 337.939113751344, 345.528139101186, 343.672807713507, 341.75851666884, 338.722009276566, 343.258743948242, 343.827759079967, 343.8003387716, 343.811729020939, 345.143217709269, 342.730736042, 345.602700394649, 344.431267046666, 345.108466331294, 344.042307568393, 347.023161777552, 342.503756725694, 343.629632024397, 342.854714249897, 341.971133346509, 343.808800323765, 343.257519009062, 341.946733264391, 344.98361142273, 338.112946990369, 342.364525485022, 347.559585336995, 346.33659171166, 344.010032977516, 341.569839092182, 343.196602288285, 345.533243856587, 340.905877896076, 345.954612649748, 348.019571287789, 345.330373000469, 340.789710469791, 339.128050283936, 338.799166625844, 341.912711018726, 346.979857220919, 341.703266406469, 346.160209982135, 349.833548101183, 342.582148700243, 341.252086096976, 346.810917747441, 342.243438458046, 345.694961285372, 340.786849070785, 348.790543947124, 344.435395004272, 343.132321592159, 341.872066977863, 344.379846862778, 341.408146672258, 344.222968702324, 338.453810276493, 349.428027669929, 344.964715350948, 343.10663156527, 340.545007667954, 341.669987283574, 343.692162066757, 336.950900252369, 350.049632028289, 343.96902066603, 343.619432820786, 344.590243871696, 342.249037329552, 344.929299940355, 344.647610679083, 340.328178550173, 344.494366464765, 340.839209765029, 339.669332114207, 339.138387357666, 341.356503823091, 347.558234355431, 344.465632970295, 344.728035619803, 345.265628376486, 342.944092670314, 346.477254934597, 345.491999469232, 346.054948992562, 344.883322448219, 346.397294672021, 343.548515546019, 339.100902964523, 344.059014646964, 344.786628921162, 342.04621760068, 339.993129140632, 343.170806043249, 340.499942740394, 348.325945665975, 342.670071288079, 349.615729910551, 343.840302850097, 344.798915511336, 339.700729766506, 342.645883985528, 343.737813802489, 344.305103027271, 346.408664034684, 340.933784925181, 338.558656751738, 348.067686866105, 340.328064931708, 344.789413815604, 345.709733083832, 339.376905030243, 349.752324734237, 346.00478225041, 345.147513364434, 340.971261934694, 346.097900334447, 344.57080151318, 349.375771766269, 346.574937036355, 345.366633316921, 346.266253418892, 346.706143550259, 347.353142206716, 345.94768919142, 344.8301454759, 350.412789265607, 342.889947389054, 346.654691516424, 347.517877943009, 341.098556663951, 349.229573676363, 343.627591708544, 341.599692999499, 345.320404302595, 343.961131237457, 339.32372933406, 338.302546180666, 339.762679481213, 347.014266095727, 346.237913696677, 345.428304278544, 344.981188057397, 342.189854180835, 341.928803624909, 340.765814679422, 342.968569681974, 339.467805232788, 346.392316950499, 338.366232175808, 341.573874767382, 343.007090315708, 348.684208721063, 341.252630959733, 346.311823003696, 345.72374146904, 352.793554700528, 338.53465333421, 344.409079096791, 341.664953378774, 340.479173610912, 349.000571547243, 340.713468343961, 347.222075618317, 341.298245936843, 342.885031796203, 345.250953498942, 340.006677141412, 345.978201932166, 340.731998854078, 339.858029043185, 344.868755131712, 346.619080421845, 338.414079917902, 346.51424614635, 345.912646621843, 342.481602145096, 344.895462830567, 340.094876238559, 341.083856251929, 343.210902576711, 346.66577695547, 340.679162183314, 337.616818644509, 342.591563329109, 340.521736872268, 345.756609400725, 345.674344903941, 341.984684758937, 344.673675393049, 341.794553683901, 337.284963911217, 346.187250937916, 340.241763340267, 341.26978293958, 340.640510887163, 346.07948306174, 343.593511151006, 344.72043693249, 342.350189127963, 341.363323450852, 340.794792984105, 340.41238883508, 344.516585049326, 339.559322529803, 340.218776372138, 339.247832329714, 343.070044381241, 340.382203197899, 340.251979308404, 340.759848712949, 342.410122016339, 342.821678146376, 348.67863769515, 340.736824386841, 340.810788103716, 344.407071483199, 344.960332987955, 340.324816608967, 344.604843194312, 337.979928484108, 340.995910519536, 343.902048257612, 340.028300899459, 344.094425597024, 344.343642860631, 342.502335233252, 343.6994646055, 350.145720160038, 348.833387105997, 342.871003788737, 343.609050182966, 344.403513093995, 342.643391768225, 352.375574334453, 344.869736528913, 342.402217153293, 345.910867872557, 345.28859671111, 343.577880136381, 346.620166241945, 342.457888119387, 347.438593865129, 352.128999235643, 339.487018665676, 347.147718143177, 343.037645947168, 346.855130440672, 344.176186407021, 342.996255177872, 347.82127225643, 341.271423056392, 344.11078425888, 344.037667715856, 344.54827860278, 343.814290237798, 345.663392043597, 337.819815422921, 345.074473960718, 347.145353879944, 335.64437610921, 344.764068986683, 341.991810615017, 339.68230088466, 342.77246468292, 345.161186919841, 343.179334290749, 341.15338476231, 341.339603544849, 342.47085234548, 338.777566038739, 342.736535616371, 346.641496373534, 340.215087431594, 342.218040813609, 343.549188484939, 347.706654558757, 352.094961746343, 335.708645855391, 343.393285185378, 340.584654365728, 343.188866892964, 346.038410559409, 345.696280785677, 349.249292095265, 341.595053356744, 341.318635205685, 347.909662681132, 345.437242362884, 342.1998679012, 344.951408937519, 340.719889005598, 344.555334741252, 346.891281559881, 342.893821738013, 342.973392684756, 343.945131055266, 339.813402488095, 346.823128815315, 341.923507817496, 344.637453627102, 344.160750252889, 345.421963448692, 342.473584939338, 341.606049039964, 346.39610793586, 343.860926232394, 342.594482417785, 348.342498572404, 344.754199899733, 343.885009637647, 345.673317568941, 338.839999146964, 349.927535629944, 342.392750979997, 344.801701715946, 347.894941239647, 342.508855660695, 344.944387370077, 341.885326917484, 347.947360304072, 342.198983617425, 342.8847161045, 339.851832471345, 347.859104500335, 347.232443228915, 348.140060466307, 341.572605892112, 340.065164223892, 342.003593897715, 345.435036452451, 341.253472990798, 342.783247626403, 342.65795960252, 343.353233214325, 343.701517786817, 346.44265261622, 345.470604414626, 343.931821950194, 345.497724790215, 344.667710265272, 347.257970644503, 344.623572459696, 340.218938658176, 342.373015163278, 342.938761844238, 340.34994518876, 345.598135248094, 344.264073502382, 342.660992154465, 342.39849431373, 347.687701135332, 341.329830544716, 344.495106067656, 344.471719722402, 346.366976366966, 339.418812971379, 344.012383888805, 343.167368755699, 340.414248667853, 343.844050748909, 346.176749069024, 347.955793406712, 345.184923067504, 347.535735142932, 341.319773490595, 342.916752876731, 341.963658601336, 346.14794541614, 347.981542451617, 337.702861543628, 344.614965561926, 341.617829110681, 342.80487796127, 340.102598768342, 343.687506361516, 342.076510012402, 341.057040267027, 342.033639112068, 337.524780710807, 347.917416634519, 344.391813801176, 350.013223827232, 346.145206307508, 344.737068099084, 339.540274975079, 343.477707902156, 340.726954721544, 341.370011714657, 339.362292568595, 341.536263464922, 343.463995936121, 347.205386700224, 349.284878681568, 336.756945832676, 342.301934521139, 342.353227426954, 341.021155199395, 339.633176182707, 352.237510399118, 343.110335201001, 342.866743986411, 345.831214661026, 346.639550675104, 337.457397264617, 348.331785047637, 342.886159481966, 345.912394365319, 344.436152902307, 346.842762132328, 344.752398722406, 346.2749902091, 341.069556817217, 344.030907773172, 342.272387166446, 344.268775360145, 341.878817289583, 346.318429478763, 348.903557452611, 348.088171717975, 340.394976509661, 346.145585792699, 337.764830311668, 337.581260737699, 343.409761245033, 343.027810007359, 344.50123292892, 349.546697625148, 344.827821406928, 348.272191570876, 340.545631612611, 342.3278131967, 344.363834320071, 346.401208288852, 345.084359599616, 345.485247187074, 343.55521578212, 349.366846103884, 343.409350133205, 345.23923877498, 342.634645545505, 345.761489874691, 343.552177661974, 343.985498225863, 345.237907301127, 340.907233173412, 341.613062940588, 347.316106108219, 341.427801191937, 346.138731360058, 344.155754337047, 344.192334091255, 348.195794197301, 342.303653870559, 339.127811634848, 346.14901623469, 342.797944481718, 344.751520527151, 347.112117429436, 348.280421745489, 344.226485902156, 343.152374879535, 340.103672627916, 344.62448470546, 342.783226778451, 349.962462234424, 347.271357974857, 343.945707063785, 341.606150236834, 343.006100150609, 342.552489852447, 343.174385327143, 344.115757649832, 346.231220617464, 341.73178762829, 344.057775562965, 343.943722873723, 346.043529978828, 343.723885949699, 349.679680681009, 342.841111320207, 348.173511941665, 346.202933580239, 340.124703363294, 345.063681301787, 345.540236472553, 347.707813526788, 342.236285647357, 342.659325503508, 341.033085043319, 352.357893633392, 340.766567962229, 343.51246422718, 343.54696624104, 347.127516925214, 343.723950578319, 339.002150373644, 345.891521202567, 345.397330496194, 344.285281814248, 340.652919136566, 343.320018428627, 341.666175099734, 340.774903105641, 345.757995753923, 338.500698023245, 344.842894742476, 339.75486264968, 343.168665167593, 341.609755473718, 347.965372027677, 347.492783028729, 342.328659556205, 343.490995050279, 344.007421535872, 343.879971857882, 343.622512882322, 341.757269845154, 341.624628098816, 342.609546379736, 346.744609324395, 348.635412022439, 347.111697977713, 341.487783928905, 344.628359628608, 339.913825418708, 346.189881838578, 349.182248044837, 341.279407179173, 342.753588616948, 346.587361498002, 348.580526570771, 348.110598350238, 348.758634778588, 344.056017903805, 343.740378156484, 343.706825732322, 347.586963356767, 350.744319643907, 341.551896031652, 350.951030920806, 341.472255350247, 346.845058759785, 345.922980295159, 339.294780037411, 346.215811315067, 346.52267499615, 344.253906254449, 345.258047186539, 344.084751568085, 343.999252834608, 342.564925756855, 337.505462012694, 341.824834106802, 344.413399259534, 345.84349572807, 343.327339348765, 340.471768042645, 341.894462878255, 345.082376321463, 340.838028763242, 342.588762667945, 343.51518447836, 347.679538096821, 342.120759329011, 346.082607512908, 344.903935055404, 345.121834035566, 341.101637852812, 342.040984017294, 346.940328770266, 342.295199045552, 346.500705896516, 344.700032629352, 338.804344254567, 345.198648539937, 344.346873243662, 344.916323274457, 342.428981060715, 343.230982653158, 346.506837517872, 344.605819682549, 344.939622912531, 339.718329919053, 343.969337646826, 339.56793986555, 343.412164743822, 345.473141312109, 341.031801719931, 350.725193298047, 346.059478878969, 341.646162625576, 345.703273795116, 338.696020964329, 348.678020991304, 335.995683965294, 346.764521123691, 343.431903764583, 348.400482945396, 345.903129361937, 341.886545940778, 345.792550602244, 343.343018165965, 348.027300982855, 344.069186782922, 349.55237565532, 344.894904926907, 344.45010590008, 342.101632000586, 345.29956065833, 339.330882741507, 342.421791905388, 344.206365129009, 341.76882049761, 341.162211668275, 343.746811003315, 340.586170481826, 341.482122438531, 345.984729492229, 343.871104937872, 344.041078309697, 346.250482032173, 344.568112196355, 343.160256901994, 346.814048517258, 341.651586783998, 345.030477556014, 339.928043588753, 343.327156473285, 339.728415913056, 344.753771726637, 345.419533934309, 345.060929254463, 342.167606761025, 341.636875036529, 349.828868134458, 341.802138567628, 339.858191343943, 345.211466366237, 343.672108231675, 338.450831145306, 340.029586221165, 345.03526389795, 350.383230462507, 342.871354220003, 347.71268779342, 346.739678398546, 347.257836338608, 344.753844834483, 341.76962624379, 346.92397302923, 342.194648566272, 339.862846838089, 352.051287110988, 339.355816180244, 343.196000759322, 344.18936302259, 344.9967118983, 344.740063136068, 347.024261198275, 346.726734655733, 343.15455422681, 342.688429805367, 345.235145556283, 348.147601059253, 345.898731649372, 343.212202801958, 340.012325090734, 340.162502816745, 340.993196294478, 343.028402883488, 346.9201735275, 345.475650779383, 346.046698152332, 342.89727003488, 342.633404335189, 346.960520926332, 340.785771065953, 339.02853445299, 339.145519368978, 343.331833442236, 342.707504080546, 344.935477286522, 345.252555174558, 344.937362053658, 346.722813027264, 344.004592391175, 346.983571926129, 347.010569398911, 340.698935681332, 345.970767927371, 348.578432213927, 345.840294267905, 346.626534813659, 346.769745558026, 348.717484525261, 345.491487840245, 341.691217601853, 345.02096889433, 345.890511797586, 341.776864583975, 343.149814820179, 342.772708401402, 339.860780809054, 340.218963918571, 345.017571498097, 343.422516477952, 348.349096428158, 338.017691869449, 343.343600524787, 345.358263272986, 346.327206582399, 344.724509745991, 347.700580208162, 341.48668624651, 342.982867982305, 345.881771133656, 342.91511885347, 342.527648620485, 344.185297050579, 348.699584634717, 343.642599733829, 345.710211859988, 344.628031959571, 344.12952198558, 350.246914426249, 344.297672399548, 347.246202623115, 344.593129366368, 346.429396108075, 344.17887905251, 345.20380983796, 342.298232081524, 339.47763223251, 347.702672978709, 344.229979623017, 342.017860187839, 339.126069328511, 343.103546575067, 345.527357736244, 345.604381204457, 343.631561234683, 347.774754653898, 340.72628272239, 343.867172242377, 344.55956533198, 341.129548998693, 346.259940801299, 343.898536180499, 344.722092316968, 343.800103260505, 347.717146767022, 345.052303016468, 348.389163058299, 351.616386598636, 343.618260071877, 346.086287553741, 338.45278607155, 347.888612496776, 344.898287407656, 349.658422393899, 340.406313889872, 344.498519693923, 348.644477953737, 341.684038544921, 342.998133014638, 335.762705291026, 338.706366036537, 341.817796718593, 345.463313904473, 344.558708924522, 341.535786859453, 344.254638891692, 343.53484276403, 346.74398005951, 345.540451977587, 343.678264644942, 349.342153122334, 343.976134147107, 339.01659264478, 344.617788602931, 350.224210065169, 342.363981691124, 344.507904149026, 343.852070194599, 342.803480502988, 344.380346818669, 344.828747690056, 344.18161418719, 340.595558490898, 342.085236125233, 339.700012006046, 346.93004925054, 343.990988089608, 339.892011233327, 344.012252313178, 348.259555587275, 340.703678291484, 347.550391952988, 344.129884429664, 346.015485154045, 342.640216054573, 347.442855353061, 348.405690553974, 347.006133894086, 342.716518956334, 342.203847054175, 344.400437597825, 345.553240172862, 346.116371601943, 347.595971520844, 347.583906165248, 345.254892841761, 346.369901850743, 350.859284172864, 341.324286491271, 343.682030403377, 346.357846548745, 343.912863685347, 339.667736149262, 350.717174260361, 342.398457172167, 340.099233825821, 343.852858849656, 342.749736865096, 343.777193736136, 340.991721427803, 339.901616809561, 346.35369770949, 340.685117454212, 345.354490051808, 344.565027836106, 344.670746629817, 343.122677997221, 345.206571655843, 343.402078872879, 349.15737516692, 344.793884822656, 341.158121304257, 342.874864188305, 344.099818790463, 343.832518031855, 341.367796994945, 344.986953039254, 346.117510966485, 344.080789747205, 338.307671139253, 343.482490008492, 347.717526623211, 341.99928117874, 340.344847762404, 345.982686491946, 339.755414511147, 344.418884524798, 343.186880540582, 344.494107804882, 341.93761474892, 345.290639968243, 347.903388577161, 349.510753614489, 347.942967776065, 349.336031761744, 340.217921675706, 341.611587630448, 339.518029622873, 345.451524739284, 348.437612116199, 344.340594748946, 349.712651214638, 343.873656703918, 348.816490622638, 342.919515872947, 347.346502547998, 345.918841014242, 341.179654462293, 344.148919040589, 341.450567864373, 342.185544367496, 348.95381929734, 344.151138806522, 345.899843642099, 347.597418126312, 346.688229382093, 341.120539664639, 340.183960992551, 343.606521751786, 346.496459075074, 344.8500180308, 340.202566644732, 346.966158193754, 337.681306976619, 344.625474593378, 343.987696994611, 335.466534032485, 342.105518688226, 342.910152579008, 346.741190194106, 350.559922399401, 340.916821026944, 341.391172066693, 344.555793363749, 349.425801941514, 343.413055211892, 342.638052056102, 343.494102882546, 340.775797719903, 342.863417314993, 340.713249814988, 343.113928306959, 340.148996171742, 344.732957410823, 345.229744382878, 343.786590770127, 341.004008271774, 348.706930684941, 344.844704394007, 345.080299350638, 343.990552140954, 341.868761050004, 342.56036560406, 346.489087161654, 341.856088707789, 344.131946076106, 343.529363970995, 343.184861657338, 343.460881668699, 338.217669460407, 342.125347958508, 347.106965755172, 342.903471359613, 342.455419742787, 338.855464667139, 348.893898899147, 345.157392500265, 340.661413808467, 340.828891303685, 342.939402183352, 342.108637645727, 339.981673933412, 344.012601492, 342.9188294312, 344.64269355786, 347.714134648091, 344.929103047554, 343.665901038808, 343.103574541682, 344.892877800587, 343.863235595561, 346.18252773436, 348.666810742743, 346.238098140036, 347.097018787916, 344.52138468949, 346.077926285638, 344.865885221918, 345.449073481074, 344.082255400956, 342.678095530372, 347.142559874891, 347.156664479564, 346.751107281422, 350.565192330215, 344.756219634949, 341.952282541928, 345.42040463475, 340.927956781035, 345.481177369726, 343.730425459848, 344.810835836801, 348.109611291315, 344.663666462122, 347.923391396209, 339.552488185382, 346.383634999145, 344.748200737768, 345.274550983529, 349.138493019521, 345.188707630012, 342.203741430063, 346.196803586106, 344.726775949915, 343.379373876061, 343.106771272657, 340.42322815471, 332.902293015403, 346.788551632497, 343.157278836947, 337.840349218243, 344.479112362412, 350.837109194042, 344.906593618719, 343.992145599249, 341.270770445715, 348.666883333434, 344.547159909197, 346.368822291037, 339.95283619146, 342.754225560639, 343.730562102493, 342.834636663586, 346.108741728333, 339.852091713496, 341.932422107889, 342.823296740773, 343.775274613061, 338.912399506637, 345.577160664602, 341.838430947344, 342.178059293387, 343.135469115115, 345.415878316723, 343.399272932049, 344.44134802757, 342.162482550129, 342.760587696858, 345.285672746907, 342.407816423688, 338.320066730189, 342.790961397111, 342.082355086824, 340.876273292214, 344.332391891927, 344.428333294726, 349.263127313975, 343.819915102316, 347.058932193803, 343.85548826428, 341.296509721236, 345.100124275993, 345.367462917677, 347.891659364327, 338.679178391923, 347.384087712699, 342.647920649864, 341.904561196973, 342.715170710944, 348.335456498002, 339.093399111018, 346.739879184309, 347.082784520758, 341.985306810237, 346.768398111872, 343.665907101742, 345.511266870416, 341.93310966893, 346.691564225743, 344.760526035139, 348.067256771628, 341.642497474679, 348.829523225386, 345.09954204461, 344.843046573692, 346.180044501467, 344.555050270236, 342.325959477474, 345.40041977831, 340.420610744447, 345.197776247057, 342.144158696788, 349.012734764425, 348.274223954343, 342.394609752254, 344.659928025742, 341.618097552776, 345.769221116717, 348.225657352253, 344.044040268258, 341.963407121592, 339.958944466589, 343.276272687887, 348.845317383701, 342.016232999107, 344.501563572795, 344.140489136692, 346.606044788961, 340.106396369318, 345.332409956777, 347.440008533876, 343.201089387255, 341.745253010099, 344.222172383461, 345.155840780686, 346.212616547409, 348.551336123744, 347.444865225316, 342.136210469256, 345.880895669433, 342.196676252632, 342.547735500044, 342.302518832398, 344.677404353571, 339.466039782346, 345.094708268382, 342.036794933668, 341.136973258907, 345.592980293518, 341.862553418299, 345.469244430135, 347.218200009636, 344.591717222361, 342.622094211942, 341.158749079621, 344.87351438968, 346.41070344996, 347.09899666963, 346.069531445894, 345.583380946995, 343.173628734939, 346.38213890257, 344.47642577217, 351.801733270468, 345.071445130539, 345.031591779372, 344.303407857232, 347.714889066951, 347.438840128374, 347.063312346866, 344.693099682984, 346.199913239178, 345.524962811024, 339.669066285496, 347.401786728986, 344.170274290378, 339.511498204942, 344.046105506688, 344.707312523347, 346.659900107606, 349.252187645732, 339.420779475258, 349.298878828802, 346.639470934142, 344.317166309598, 349.767709950643, 342.97230704027, 339.568849113474, 346.465493036834, 346.952382023465, 347.070217793807, 339.661497177772, 340.659469627604, 342.75993892441, 345.729283151812, 338.498465755177, 345.519547481246, 345.614308794598, 340.431341543998, 341.380489248133, 345.614327757153, 343.989574589355, 341.445620493186, 342.447966416286, 341.783063498991, 347.548833633452, 343.182541670271, 336.524230511371, 345.545891241773, 347.944811653061, 344.81497152767, 346.953596096182, 344.288827662689, 338.828714813836, 345.476769234811, 343.073197784865, 338.602780165607, 344.559601973961, 339.278750717994, 343.986154236168, 345.6607960253, 340.185283038225, 344.176771782336, 347.581556836822, 342.927493375093, 341.849069385573, 342.51349018915, 337.501840440525, 343.088889799714, 342.498231710262, 339.192164674325, 340.799101159253, 344.564005132397, 344.516533857364, 348.356537027614, 342.328325622607, 344.130519931752, 343.83740210849, 346.342057176637, 341.892177470627, 347.025702511821, 342.516486262224, 342.181458819033, 343.524943508816, 342.884921112848, 345.436912752853, 342.150779894293, 341.916593805823, 346.559803177761, 344.153300764843, 345.823995484864, 344.109389270515, 343.865703608625, 346.051364935437, 345.80697529275, 343.124225289866, 338.862237679108, 337.61302147677, 344.083792280934, 342.035456599085, 343.523206254266, 347.306907173062, 342.858634948181, 341.014515215305, 346.885133990384, 341.303586607621, 345.147613009474, 351.509772547428, 342.145966988738, 349.955771381856, 345.931323841781, 343.239778216457, 342.640946598937, 348.347992207011, 340.33408846011, 342.408335141898, 342.123562071302, 345.701099151468, 346.5577297217, 344.774887165217, 343.103220937522, 343.370803740078, 341.904412891918, 343.803722614399, 343.224880871278, 347.07908041206, 345.728309281063, 340.252255602806, 343.722769698214, 339.698422732088, 343.177104924626, 338.486562661892, 342.517788148976, 341.721096974257, 345.124286729286, 343.42127963403, 340.878617424415, 342.333244747324, 344.611877882116, 339.763038879484, 344.010189816385, 341.277098135336, 344.410720170536, 346.416594172064, 343.488062415981, 345.520407261339, 343.995255476856, 340.620998908134, 344.040251905514, 340.608623303341, 339.044341033769, 345.937783377895, 346.423102848866, 348.660196903751, 346.65722549681, 346.006198592007, 343.154176762762, 344.497411636191, 341.306455884839, 341.374068741188, 339.391538020006, 342.656161620757, 341.882222163148, 344.735139035923, 344.459500227569, 340.384998612135, 348.728061565498, 345.788188522175, 340.393118428311, 343.658398281205, 349.911378251865, 347.734432861185, 344.217547902777, 348.558656274188, 348.395469430208, 341.709204230253, 346.889650764997, 341.405623788241, 346.300825954996, 342.774853916062, 342.407475457465, 341.77100468177, 343.902116987756, 345.412246504803, 344.116442084827, 344.477054313193, 338.589688144897, 341.837501235119, 345.1540130173, 343.03803952625, 346.74122686981, 339.079134824933, 342.586168073071, 349.336572631585, 347.877193919781, 343.467311609692, 339.876914534732, 341.655624178479, 341.588049801075, 343.980816835376, 341.928496582294, 339.758767077155, 342.965308018385, 348.888679703307, 342.948403268754, 342.248567523655, 346.913997193828, 340.833223224312, 347.30867163837, 347.586837070806, 346.238721547054, 344.915973471742, 339.154923648971, 347.106553732779, 348.344836291504, 346.721622228373, 345.874466007794, 345.936533884318, 343.607141795229, 347.538478847076, 344.062301144325, 343.525625562862, 344.933240104911, 345.664951036235, 343.552394717393, 340.787899589623, 340.206999426336, 345.710191628633, 342.729926075952, 346.787059560501, 350.823151905399, 341.553328099544, 343.217385258322, 344.058717527064, 347.089820168016, 340.942763983763, 340.820728076073, 342.921000195135, 341.36116459491, 347.052441004806, 342.29711555369, 344.307644688698, 339.382222010849, 344.769395623308, 346.821212113986, 348.309233693582, 346.232804276026, 341.274550830232, 344.454506405449, 341.418320542046, 343.349061357277, 341.707674941112, 345.454096522951, 342.391582055325, 342.375137214397, 343.431401778291, 341.663756469532, 347.348586404339, 344.316282672422, 341.577018001843, 341.868814363065, 348.451127469299, 345.677653215442, 342.993990009086, 349.446812714341, 336.455186936792, 340.789410394612, 345.189004449618, 345.015631639636, 345.026612394974, 340.356518979681, 337.732400933753, 343.362046965342, 345.156075417037, 342.687793277822, 345.245607495489, 345.516676785962, 347.456511188506, 341.145921585241, 342.472237439205, 344.481878014227, 351.262202356269, 344.679819249458, 341.57035725126, 347.453398044366, 341.834508837109, 343.745254522045, 346.80446051804, 344.997732822112, 343.960680393345, 342.262859985308, 343.485832282983, 347.506643402389, 346.654677020421, 345.40565125706, 343.964772997895, 344.578582581824, 338.738204952623, 344.911210919003, 348.866336921897, 341.62307223596, 342.422468329843, 348.176935866651, 344.665112950481, 344.539552712821, 344.941305743697, 340.822453200766, 341.383068795493, 343.696193953552, 348.146546706691, 344.240313296877, 344.571454740981, 342.655038533948, 344.114220736469, 340.807202608095, 341.746257772294, 343.168739212082, 343.043326539753, 345.333181682188, 338.508538321113, 348.91809636758, 344.893593570349, 343.230215995249, 345.872801107287, 345.700968773186, 341.444655053239, 347.330596625717, 349.096477765167, 343.580947287387, 347.382208762273, 344.517802294956, 342.352707296151, 338.615819393613, 343.696098688341, 343.849259885373, 345.889530819454, 341.195469639984, 345.076568973847, 343.130545758018, 345.569941617702, 343.872246306104, 352.595202723743, 345.172906672416, 349.574176426396, 346.100673263197, 346.737023165116, 343.495180736898, 338.847181561726, 340.128344863444, 345.62747154959, 343.56820238342, 346.032086623241, 343.749409627395, 345.316946003495, 349.316286880346, 339.701499999312, 341.442246004975, 343.239204865598, 347.439105067359, 342.554857105154, 340.968910461826, 344.363044458721, 344.442214643498, 343.723964733615, 341.849427384466, 339.864374742691, 347.834026059778, 345.011148981195, 352.596628868629, 339.529053952122, 340.964148549804, 343.375138394213, 344.598120804251, 345.044545433567, 347.847979959365, 345.088239376362, 344.723042165412, 345.059127641719, 347.642372397047, 349.677054747944, 342.034753561367, 345.563733629945, 338.358074857851, 341.240107521065, 344.037537606843, 344.15102052065, 348.057169826321, 342.844880239575, 343.089970592262, 340.554676316561, 342.917797516752, 345.653048377107, 342.384346730001, 346.404162509724, 337.080790270478, 349.530592201119, 347.253586508831, 338.569703134961, 342.053030568318, 342.77220647934, 344.06241507783, 343.772661584596, 347.714977661578, 342.846541227028, 338.791628648588, 347.85323472393, 339.965902722026, 345.011169086295, 343.551912455715, 349.37014911783, 342.771195964589, 343.383150433891, 340.859468550325, 341.622014153794, 341.545452439204, 341.51917344686, 347.016770531757, 346.50371356528, 346.505517507794, 338.684342763056, 347.199458877799, 341.228781908809, 344.69405378685, 342.07978982139, 338.584107521611, 345.410500320257, 345.860163796862, 344.035063412403, 347.581551050631, 347.437042526998, 346.55008385891, 343.556871641252, 349.528068577913, 338.150741316563, 343.683032632585, 344.89443238617, 344.358302314153, 338.889231163636, 343.068765509994, 344.62433885514, 343.103380980687, 344.020637182645, 343.195630127458, 339.915556123982, 346.480050714656, 343.670065806344, 344.82743341714, 353.416916630984, 345.264800175003, 337.260871812671, 346.349914396354, 342.453747907957, 342.35234240678, 351.253934100296, 342.595116929046, 344.462785384457, 343.753574964479, 344.768364154885, 347.441501520621, 344.999208834233, 341.648023136035, 345.942135830821, 343.99738635867, 341.273891406591, 342.548531153405, 344.466168685637, 344.412041148527, 347.263939120201, 344.015225502728, 341.821624029295, 340.099290607264, 342.709381256585, 344.814082847345, 343.603753735612, 351.142132733618, 339.174799942878, 343.646531874845, 343.587624090734, 344.050401795586, 340.370784782771, 339.730325359306, 348.794808344786, 345.410996119913, 348.183166467687, 346.508981260293, 347.087507584123, 341.982900361859, 349.63325844281, 345.20981129592, 342.747086386846, 346.4817685494, 343.880640413191, 343.926603964403, 348.464460426627, 340.320894056657, 343.23960679072, 345.135674976108, 339.292965593938, 349.641745139804, 345.596321883259, 344.874750336052, 343.552856453308, 339.947192400175, 342.61322700983, 346.415048008753, 341.233676776715, 340.123436677058, 346.632086607659, 344.740109767693, 344.957667335692, 338.213464419299, 343.785221671006, 343.236569018359, 343.719368849047, 346.901237728529, 348.625662151633, 340.611538047632, 340.69921019511, 345.296117131826, 344.017754988061, 345.052884815418, 345.74818181764, 347.127092390305, 342.886575253796, 342.574780995168, 345.95416601266, 348.915739236086, 338.294329773396, 347.521310283874, 346.71608343516, 346.826021467091, 345.764072769533, 347.032110942729, 340.904742256697, 339.029261708578, 349.309655732256, 347.058933227208, 342.372155762442, 349.17836693512, 346.785378030038, 348.264627727528, 344.629157632226, 338.465163738425, 337.36777641925, 343.733856908124, 346.128303543864, 344.216062222269, 337.207611217866, 348.642065719626, 347.138016222306, 349.582062796218, 345.490586025147, 347.614187330077, 347.225604841143, 343.968190883525, 342.112864952351, 341.913212667415, 339.905327241291, 347.447348075231, 345.109121122847, 349.260800165487, 342.490667691458, 348.426363588095, 349.028186519265, 342.475998103831, 341.980216377071, 343.526563718492, 341.381742227235, 342.662111435421, 344.199825094858, 341.129669913183, 350.34170838926, 348.083373389555, 343.981539519373, 349.529479808721, 337.486785529257, 344.405233989824, 342.092627589998, 338.590235213413, 347.748577790159, 344.067894785036, 345.801987614847, 344.687459780382, 342.618202609532, 343.411412659971, 349.529220327807, 340.91806149431, 344.985143823634, 339.298127638528, 343.764832653829, 344.527166146562, 344.896554806084, 343.530754433863, 345.316227837929, 342.991508818997, 346.981408599295, 347.31689987511, 343.600894810121, 340.349589780641, 347.771201473827, 348.977707264134, 343.353125521395, 342.764614500343, 339.477590668224, 346.354502360297, 342.921537660082, 341.183499557476, 343.912242858559, 345.720032403453, 341.503378445104, 339.383463281066, 341.039312086534, 344.079096788133, 340.971898428306, 347.125555853219, 339.639338715763, 345.965118518515, 341.407519092048, 343.076603152206, 342.760681001188, 344.831366788608, 350.443039515296, 345.414155218985, 340.884152486753, 348.495046152642, 344.727939966927, 345.32930489329, 338.763137606942, 341.961981387373, 347.160676545834, 347.6509971375, 344.218577118463, 340.9090567522, 346.567675496827, 340.923356014516, 342.58648085925, 346.308853130225, 344.24870368471, 338.387304942521, 349.623681026252, 342.613818857326, 344.071478636948, 346.48052193356, 349.27004852317, 342.915973008264, 346.530261692766, 346.962755582419, 343.471636759789, 338.374466533899, 345.50424219924, 342.388521129214, 341.500651943247, 348.811161331099, 342.820102048648, 342.085179492674, 346.940043367145, 347.566946011883, 342.511687038544, 341.268138097161, 348.993861773706, 337.838263055586, 348.027698451134, 346.942365376498, 339.027635903985, 344.201523164296, 340.790623178297, 343.534958702658, 345.190619436894, 341.308547838497, 343.043282809238, 345.778099848503, 347.773734714636, 343.975950019944, 342.18009024694, 338.911605569933, 339.688047101485, 349.0961077058, 347.654007394418, 342.04341788201, 343.65045788416, 347.221486007961, 343.446944994844, 337.867617107626, 343.310296874318, 348.942737382313, 342.638198433388, 345.141966577526, 345.411479287886, 342.6816368688, 342.603066966996, 344.552483730988, 346.802522222711, 343.676046698296, 339.456520779273, 351.146791797565, 345.558689239926, 345.807096707134, 342.753905152161, 344.559178379167, 343.857295981956, 345.133880556487, 347.26041954327, 340.039024955049, 342.747767053053, 344.103817803208, 346.01937120155, 342.03394774649, 342.215752323162, 345.874420749268, 348.862813597631, 339.804757330194, 347.597203131338, 346.625909110192, 345.52726215025, 344.604879528843, 345.883736004513, 344.389693845369, 344.840645908917, 341.444022397651, 344.948665558502, 343.007142968375, 344.320639708244, 347.730529659877, 347.650535103897, 345.564542901118, 342.965785842624, 340.90755404569, 343.919189440057, 344.821177270281, 348.098308275025, 350.635513664529, 342.508935953389, 345.792284318537, 346.954467797271, 340.971154734486, 346.596130228792, 344.922083868457, 337.962702021941, 337.159520066037, 340.923040261503, 347.537953485736, 339.394551790611, 343.795844504088, 347.047157671342, 343.422516358507, 347.065428911765, 347.44357444839, 346.516713436652, 341.725168353457, 340.842852068052, 343.933370926427, 345.567457557906, 340.922560307118, 345.017002958066, 346.880717216154, 347.313832954878, 343.632407542739, 339.904179149032, 344.983831583849, 348.132152602969, 341.942518107506, 350.645646472754, 347.356974487383, 344.821347770635, 337.613077686306, 338.417948530429, 343.900594767516, 341.991705472444, 341.444611939401, 341.20133972477, 347.708298879278, 341.870480669945, 343.360617901686, 343.630163153715, 349.937704030451, 347.134814579504, 342.945382403185, 346.340295838361, 340.742466205155, 351.27435040499, 345.542951470526, 346.81841453536, 345.292338861033, 338.036469409796, 335.915000409457, 342.368351820954, 350.383955828653, 344.55228132634, 344.878728512026, 345.005990630934, 347.425732866605, 341.302153225619, 341.752432434931, 342.552306572682, 344.048179833035, 348.242615056376, 344.922194704632, 345.866015319107, 347.003950706556, 342.509215705068, 343.235181914778, 346.351856583456, 338.087967605774, 343.726972349566, 343.988295126099, 344.221984862651, 351.152355077411, 348.005368279361, 346.012549829403, 342.227706129904, 346.285969513202, 346.053745467864, 345.750276922533, 341.889464718959, 343.282926222875, 342.467071566533, 343.325334196132, 344.005103551209, 345.671100289206, 344.749477740825, 346.802261032695, 345.350311865584, 348.915887430893, 343.022123287049, 342.817963979738, 346.269151222158, 344.369482580296, 347.620030949763, 342.071137984148, 347.825961578745, 335.428836296863, 338.612615661909, 343.255222013521, 345.303791729071, 341.817347081213, 344.952670610669, 342.424543605417, 336.975807147326, 341.845861215408, 338.146985736217, 342.579266570815, 339.447486197227, 346.237918697816, 342.731412212998, 347.53084348213, 342.754673280417, 344.415863421074, 343.442848319491, 343.947917433082, 348.608862817592, 341.407320439963, 348.506429457122, 342.68438750029, 341.352237558117, 346.318379475392, 340.258511190889, 343.00048890251, 348.714277437409, 341.917142790104, 345.28062111582, 341.288554308148, 341.477046647555, 345.791290357575, 341.527356571918, 344.121251477977, 346.001378623463, 345.347383712305, 347.827958803125, 339.512401577244, 345.551426569136, 343.930460796553, 341.6404738984, 345.46569079319, 342.729490219666, 342.464505610806, 339.408537803585, 345.868933114953, 340.650825492135, 342.77952713265, 348.068876908444, 346.397498002109, 347.353792732125, 348.723035440565, 348.873455998261, 346.863396210554, 345.313924717403, 340.494823825027, 344.349398171134, 341.605287586843, 346.719766432154, 345.578336885507, 344.238047515395, 348.932750098293, 346.832491818202, 347.581354939558, 342.884692000172, 348.424327224748, 337.336779214856, 342.390210596385, 346.333804587803, 337.481400255462, 347.889122860433, 347.636053023704, 345.003447725155, 344.306289656872, 339.021535255151, 341.730665921629, 348.361876486814, 341.877061992669, 338.830531053928, 344.29622439808, 344.440203257205, 344.676757991489, 346.064592615594, 340.819087462943, 345.798642296961, 342.199275925557, 346.674954559734, 347.55701984197, 340.63937144334, 347.629150008929, 342.263752126843, 346.68621635375, 345.458655320936, 342.491626537796, 348.265362526143, 346.324291344583, 341.993487495192, 346.432196790891, 344.582280113308, 343.713596034032, 344.002484462946, 351.230933857822, 341.629834461198, 344.998803124524, 342.434351437486, 346.112275629151, 345.716978255702, 343.732142610785, 343.689006724048, 341.364810414802, 341.309332912573, 344.262574630919, 343.382789027217, 344.218051096659, 337.616545929506, 351.531818391786, 338.759969060241, 346.74499658806, 340.475063729424, 347.014356513052, 346.970666325712, 346.281328573846, 340.191931602911, 338.625041357756, 347.920696837611, 344.582658213185, 341.321028906824, 341.838456197839, 348.891810185832, 343.379257361102, 342.693835140204, 341.946131840521, 345.529340309206, 344.699690282676, 338.410654541771, 347.234418500514, 344.451594313159, 339.882746926317, 346.495555998655, 341.63750380735, 342.974098035823, 343.314985518482, 345.72407012937, 346.030257683391, 342.575587006991, 343.301808450625, 341.324297988633, 343.36623381735, 347.512773428366, 342.706418650131, 343.715541463497, 346.035648406266, 344.586920674386, 342.25961777805, 341.821277773476, 346.340210545539, 344.197359051963, 342.556048410653, 342.218220496493, 344.355123198332, 341.401581791737, 343.074113491767, 342.035675111853, 344.042273384612, 343.575150628416, 344.540348052004, 345.549409160062, 341.581320852434, 344.875211851852, 339.96047994981, 344.169579811922, 341.246695541384, 341.937231528799, 341.29790817768, 351.000876809278, 341.767796498958, 340.750314466476, 345.329379787926, 340.716227838532, 345.341229347812, 339.541671744537, 342.90583035873, 347.096699111255, 343.258580157159, 345.160639431898, 342.408866263884, 343.280144712205, 344.61563270151, 341.960596801345, 344.264727961484, 346.076616825468, 345.171567446325, 344.283557885751, 336.773506652214, 348.689089414943, 351.124370700403, 346.862715617925, 343.223735133311, 345.764292826936, 351.101512524143, 343.074444726637, 347.248022390663, 349.702331040939, 349.31956151921, 342.412684310868, 344.584600019483, 344.574579652535, 341.249827510342, 335.637559250995, 341.993612639469, 347.437190391847, 346.554052803528, 339.357505239725, 344.287525915645, 347.164045885807, 346.73229518686, 345.93907758363, 341.865065182697, 338.6532202678, 346.799441993057, 339.848674803526, 341.548854058435, 342.422182616792, 342.496294062293, 347.045774663653, 343.769237836019, 344.002526540038, 340.064033813537, 346.123011689121, 350.71524717814, 343.550906509968, 344.852896805459, 344.380935152125, 347.767071068813, 345.644751172234, 347.216301147722, 343.651388935321, 342.664061427063, 343.016056221627, 341.314595513569, 340.680598639328, 342.511919378797, 342.419696230403, 345.169105331192, 340.324788313982, 343.497678615478, 339.467568083103, 339.180291044339, 342.394726054608, 349.31508894451, 346.21641107495, 337.786360554925, 343.836256072784, 342.379098614825, 344.371380767857, 342.343859838533, 344.839964890363, 348.285808197556, 346.686304195737, 345.231280305344, 345.541443882612, 343.4720268435, 341.981205675622, 342.867553582099, 343.372520862541, 340.28990034912, 346.900896494283, 345.706676061735, 347.038227848699, 344.553878664957, 338.918307229035, 342.230054483764, 342.59291771578, 344.074324937064, 348.833196465566, 349.558991111926, 343.703495679911, 346.064749906339, 346.293868640676, 347.13118778263, 338.29115992991, 343.168418223122, 347.856850042213, 339.980562362083, 346.553811065209, 343.22141311929, 342.094142134442, 346.243794330243, 345.728281453969, 343.992865393235, 343.068212086926, 344.76030536293, 343.949921672984, 342.158675153101, 341.946783903262, 344.927796597751, 341.594324823415, 341.623882590527, 343.254628777113, 344.066682014117, 341.342223714501, 341.264723312925, 349.82228459886, 346.598488706068, 340.057073045754, 345.186062841766, 346.387338231984, 346.434306279601, 346.77432454364, 341.924661587612, 345.522370704802, 343.142588516055, 348.112702872052, 342.45937812216, 352.657759240769, 346.00129521639, 342.418841958629, 346.814051509171, 346.074803907195, 342.995649814906, 340.882482240836, 347.832055017493, 342.329213925809, 342.855750527244, 340.1154202172, 345.846290461571, 350.784495394751, 342.843661918927, 348.191559998093, 346.331267633753, 342.672180194763, 347.349520354662, 341.605425223103, 346.424116066705, 345.44913629554, 343.892060928782, 346.223468953377, 336.379926536045, 338.480575057222, 342.775644093467, 343.428652680361, 346.711749607993, 346.560913060951, 347.423033372314, 350.322942726121, 344.921097036018, 347.484882464508, 346.690509799593, 346.097293679317, 341.963816865267, 341.51938555676, 342.862482343143, 345.700461143103, 348.665521783409, 341.90697192212, 344.808294745806, 343.981928620962, 347.166431573272, 346.763422090492, 344.30899598073, 347.618891954315, 341.98947327668, 341.728388146861, 343.542761821559, 341.968723148428, 345.807740058436, 341.894842557445, 341.744110860113, 346.571227951087, 345.447629888938, 346.882978720543, 344.079207751802, 347.206246264077, 348.681356927499, 338.352739681618, 342.268961223271, 342.06577648261, 346.332739030805, 345.605177947658, 347.412678145247, 343.598587008296, 347.557043282024, 342.130070219554, 339.005386138067, 342.540763821042, 350.455717783276, 344.608981708431, 347.720517868761, 342.217615584219, 342.399315800358, 344.489983455336, 343.60246247585, 343.682449221446, 347.903902807143, 340.519349384942, 346.154186787801, 345.912258818286, 345.694859135753, 344.224512795158, 343.424623863937, 340.552914838572, 347.027539304898, 345.002692929259, 342.192047542848, 341.409369814027, 348.127518674672, 342.95896514966, 343.163078100508, 337.854555532342, 343.724000171469, 344.749924277938, 342.926856759428, 354.39068929892, 341.896596510105, 345.0830451798, 346.635216136041, 343.430947409513, 345.909168119348, 339.704823593918, 343.716036904145, 337.146687241598, 343.573922648412, 346.133137392151, 343.644857683788, 343.459194266791, 344.123952500457, 340.485523003149, 344.053338355195, 347.671822296854, 339.049629746871, 344.053274909197, 337.77871593065, 343.302919326303, 343.74534202357, 345.341383063652, 344.548463988511, 343.119153640567, 339.640441318006, 341.966611513368, 341.239216417463, 347.099267276733, 345.963597278937, 349.099579040278, 344.76465394653, 349.171268254647, 340.15178189148, 339.362798671172, 345.293275815548, 341.728547751174, 341.103516906747, 346.317133153846, 349.177705659222, 346.34956763068, 348.302267791685, 345.821065879697, 348.857978483101, 343.322362818146, 340.925600527158, 348.945053329474, 347.218230110362, 343.285322877902, 348.103550470152, 344.093723188269, 347.791811543108, 341.239069379483, 341.37136424061, 345.674052455545, 344.068605455487, 348.824492774776, 344.027638173585, 342.991622813988, 343.104654282924, 339.656784091604, 339.875960848413, 346.187977151669, 346.94545301698, 346.8195178366, 345.528039422104, 338.441818137536, 345.864108602997, 344.830481503796, 341.059138132316, 341.473976498599, 348.504032004959, 343.482812495365, 342.997758221939, 343.41954543136, 348.50191212138, 345.795864054514, 347.047553823696, 345.027065594223, 347.753045946037, 340.474084063339, 345.270611105481, 344.172356610858, 342.438223108453, 340.868799180134, 339.099756683874, 345.242925098531, 351.618688011641, 341.894467622319, 342.731601115322, 343.327228810222, 337.709644923964, 343.586990320206, 344.392246055588, 343.024848717423, 344.723781233619, 343.043932895738, 341.191049074321, 346.352137753301, 344.052230700923, 340.371248029454, 344.079704128814, 350.616725526966, 340.898782392938, 335.408248819086, 343.684637776398, 345.582806954678, 344.828095458642, 348.88429124394, 347.017380699514, 343.002396980668, 343.345162720316, 347.113791942816, 343.855242791026, 343.055342009739, 341.167648066613, 340.922941249393, 341.72058486874, 342.498080249534, 341.684461029189, 345.199288875473, 342.546978293506, 340.152134831018, 340.039726889133, 344.723671820594, 335.792061772736, 346.843626287884, 342.770446434121, 339.961110440726, 340.096491944787, 347.75577502331, 349.083563998792, 340.657864175193, 343.927126231297, 344.413087148557, 342.387675080801, 343.841128673826, 341.925703036953, 348.017875444803, 348.418525978005, 348.348218115116, 346.694005704228, 343.896854860411, 341.904974407783, 346.794068829674, 336.717043183526, 347.135205544846, 342.720943911498, 344.462517829396, 342.031192409417, 345.663551608276, 345.441558696614, 341.671860543895, 345.440318227425, 349.507175398131, 349.866909967072, 345.365817943778, 342.513825861687, 345.609589423898, 349.470471948524, 348.092477130371, 342.830181906558, 339.870730344122, 342.597745878879, 338.515388091645, 340.556326171467, 341.331824417309, 345.92567940101, 348.269559854342, 342.644802848, 346.046684843714, 343.378669553382, 344.746998428322, 348.808343469198, 342.920402672534, 345.741616402467, 346.782512661757, 349.128964184926, 342.080245347164, 347.537456727925, 347.753427766911, 344.324678776802, 345.749499523855, 345.327116543811, 346.824406810763, 338.070824473524, 344.45894680995, 346.005868406228, 338.249060267863, 344.473036901023, 349.161518681796, 341.898728073081, 346.044551311949, 341.207999809465, 343.909902964598, 349.078582022944, 341.525587139142, 346.219982429001, 344.939340407169, 342.075897850458, 342.74603783276, 342.265372857244, 340.376696046896, 341.629005278685, 340.290963321831, 344.806868495229, 347.251698414569, 346.605910878624, 341.877751905981, 342.54877842835, 345.738433549527, 337.728747478978, 344.978567125486, 349.134197090991, 346.174938743985, 344.76476689655, 345.185062174662, 336.767337531585, 346.596355937591, 346.429612706389, 342.619249531752, 345.70670938133, 340.677734187648, 345.487114445029, 341.992000275846, 344.012880443628, 338.525456250647, 347.739800809563, 346.508782771971, 342.216376159197, 346.090232529884, 338.437737673402, 347.708363448368, 346.600089344092, 342.231855339967, 340.967805277556, 344.35945197604, 348.267642225846, 343.551538691032, 339.200336879159, 344.604188865588, 344.007657447868, 349.106697196709, 344.161663343736, 336.974946893214, 344.408726950292, 345.726822109272],[115.937708491483, 88.9492440236733, 117.195369688497, 124.607715169633, 137.579260289652, 130.514615648106, 125.382669694413, 129.595970961706, 121.576849290612, 136.581801762345, 98.9989545971226, 110.670827212462, 142.086792558297, 106.28683128796, 100.756969001422, 134.471801444451, 133.688896842317, 96.8838463086128, 131.791912123466, 133.554873515441, 122.133375197192, 132.14504195404, 140.497019988252, 125.191349006787, 139.850095159765, 116.802855443822, 132.452084719365, 123.797280950592, 124.356877399611, 124.482144798509, 165.463593061443, 129.158102758551, 84.2546578936383, 120.614988459594, 136.58307868939, 130.14531778822, 125.97912211852, 137.67110188457, 144.656190783162, 140.699266382558, 154.46017777767, 130.253389671087, 154.382271028787, 148.8434489544, 132.99721745926, 132.987532616527, 154.016673010345, 143.228742323263, 118.35557545253, 129.192901383166, 113.483899701264, 136.026269343064, 171.43447069554, 140.57876721543, 146.519271046798, 127.675013198284, 139.714292132898, 121.873298622269, 127.758593174395, 134.800727710381, 106.679792263564, 135.82790100602, 145.474944089874, 110.655474671119, 125.923402311075, 137.229893852496, 139.596089575209, 108.433018874828, 100.759699355129, 145.185561956636, 96.461297892009, 118.539521350723, 151.912726559413, 137.831588122523, 145.682142696396, 140.691570363922, 152.755980736966, 114.256033822866, 142.227603623675, 129.946536596127, 121.374945666572, 148.390362161922, 124.383267891128, 144.85397761393, 150.273619628947, 106.198115756069, 96.8964734360255, 116.861772576588, 141.421393896019, 126.105343692423, 105.281459539035, 112.010780674078, 123.222930433489, 121.426862729565, 159.395113960574, 139.592122248774, 145.249096555612, 148.174090745803, 138.438834692623, 111.77391555183, 111.781946789392, 127.174114356942, 100.466092221468, 115.548745187195, 137.382918199062, 107.2164496736, 120.96564551696, 155.022440822301, 111.427305717776, 124.259420686834, 115.424981922578, 145.679552285945, 126.02872031399, 123.262026644006, 149.047425761712, 128.611679305937, 113.526372936458, 112.25224332259, 122.42811001838, 148.336550392057, 128.249174153477, 144.161932082762, 111.693436799996, 108.736620506647, 111.498966441274, 142.333295313227, 116.327840511135, 140.49522412833, 158.928325075262, 130.944503326087, 123.329008512593, 127.881858715024, 139.796139838657, 127.307433727897, 156.677824484505, 107.143329224831, 129.983992037344, 122.302148198766, 129.989192517795, 82.700176979, 145.98164255421, 133.455242128467, 157.999447172711, 100.117076111112, 120.065226832139, 113.991138759559, 108.979265086573, 141.833738382829, 157.626993949582, 139.313273722597, 113.140938770558, 138.402659200731, 122.050930745037, 135.08716337859, 120.532159172752, 161.226210190527, 144.798189634895, 139.195727256574, 156.719074400948, 102.81481203885, 140.142848394861, 147.001071369201, 94.942947465167, 129.534364140076, 127.013539800672, 104.127864490134, 162.615509724882, 140.807284171337, 115.946892430558, 140.413151411676, 123.518155125617, 133.184604908421, 128.53514133193, 121.353658907547, 135.549997043604, 104.132084096805, 131.922973414915, 130.71312638312, 108.298097423602, 109.131513897183, 144.023544509278, 109.518506255454, 128.666317771399, 156.519481467709, 112.981432015539, 132.519271093306, 122.883044467734, 140.887905812513, 124.627300792683, 120.366437804241, 134.34636850079, 133.948540270292, 155.003753738432, 131.738332492706, 90.2756387901033, 116.910048152876, 143.693013940244, 128.883064062954, 144.074272450039, 128.666542461415, 130.832630128672, 144.406984384675, 123.238809995815, 116.006148486696, 145.392841384614, 165.294628076081, 132.891670073832, 141.2234992291, 132.487840673915, 129.326842943509, 132.749546100647, 144.467763822011, 134.311498114448, 132.304525761471, 128.387843747776, 127.840094249129, 138.339556574904, 140.495039943312, 118.706628357228, 123.029323772287, 119.596580504031, 149.662919574954, 142.818954762864, 153.929792344186, 147.876110572962, 146.318165441025, 124.884253056045, 137.297449423635, 150.154970175551, 170.471707605768, 128.861623293502, 119.964969887273, 98.3446265044764, 143.23643430612, 136.054911176414, 132.014619163825, 116.580805669062, 96.8178639631454, 146.280067882374, 154.973463978185, 149.88237600753, 149.544562523802, 147.608984613525, 116.392052206921, 142.134652945613, 117.050290031974, 113.736732620519, 119.50927818575, 156.634849906934, 122.450216655452, 102.452502835059, 128.557108958008, 115.207836414947, 169.905168896127, 138.926042390765, 130.621882218654, 171.574136934114, 100.172795510886, 103.976862230605, 131.301670538231, 97.2102964162549, 150.974059691097, 136.116832255633, 118.946349039251, 138.91197678008, 133.806681011046, 86.8080158765777, 124.442029209436, 150.754276436222, 123.263395657553, 142.643965393295, 121.391294149953, 134.426588824525, 152.695113223536, 176.191995119678, 132.288479978148, 119.842427422262, 140.858729091408, 155.496131616647, 105.649045349741, 147.263464527771, 143.398486018373, 127.125565155787, 119.341954031842, 125.60012724844, 127.556629113896, 82.1501039134114, 111.570886844619, 115.438011445275, 137.639926235823, 127.616701700483, 120.398863066297, 134.612301089521, 116.97648309642, 150.056540427415, 144.86919831944, 128.733094865189, 119.294151627027, 151.797481035392, 98.0232246942811, 141.961468538305, 100.928771842507, 135.098066021295, 133.550563672213, 106.341005751279, 147.99920174244, 159.620713809935, 128.275447267214, 129.484228198313, 133.827547555269, 167.446138430406, 144.787749184723, 131.566611177829, 155.549704396007, 136.647973758508, 128.267737344347, 133.330390789323, 143.743895186532, 103.485988157548, 124.044018977388, 127.221016005897, 135.536933368153, 123.738355643299, 155.045937746015, 136.471290354591, 131.094294365836, 126.534626092448, 118.528505198113, 144.04506186655, 123.853056045305, 133.937916647491, 143.869691179216, 106.423773368231, 131.698808077401, 131.834519124554, 99.1218610195737, 146.986302535837, 141.585648066723, 136.389136694023, 143.872537707536, 137.929978540952, 120.84456324837, 96.5080782987935, 119.112153963751, 135.905732405858, 133.13172402953, 128.108411752976, 126.207687155773, 156.954495080343, 124.550011064512, 138.264512613078, 126.037215403119, 135.347945265564, 116.890491312628, 145.002005902678, 95.8968339110848, 113.163302751294, 151.775012759689, 116.436326811637, 116.036479839709, 125.569331047705, 111.554437454689, 137.019703189689, 130.805793145257, 133.897271970537, 116.75108341059, 155.270987799317, 143.931553475986, 132.589372844133, 149.865553872405, 148.981034434366, 131.837326152532, 144.563249711986, 97.7910434399443, 122.410552520543, 126.807945334277, 95.5553792266156, 133.434023893301, 149.506122959963, 129.13174340844, 121.768176661758, 103.761976571364, 157.393412156157, 134.862445992437, 163.817204993353, 136.377048675222, 138.085131735725, 124.171085759805, 147.252906349771, 138.913742760427, 121.502176714769, 112.451251600571, 166.282163124756, 144.312545547772, 136.599055788379, 134.766413834076, 136.494910862924, 143.106599561861, 136.228952492678, 127.611448489508, 139.451573285199, 157.404504490826, 113.878587003326, 140.111347681245, 116.749245392583, 139.443584838784, 151.874508661838, 115.806858368363, 125.917508972228, 118.786475667428, 132.627804177862, 136.783518384319, 124.660097041847, 97.3406626366469, 175.267151803527, 121.31006164789, 103.542386395296, 88.8204132815066, 139.173131356878, 119.081261130138, 135.94175023984, 122.424173378481, 130.784230506723, 149.963894745755, 126.001587831539, 147.573476534089, 118.398951856084, 159.294918474675, 122.54746675397, 129.948920889941, 158.860071561953, 103.503371039913, 116.882935848476, 104.547802934761, 145.425782305934, 133.055815895829, 110.531169668595, 143.140445006683, 106.289725569716, 122.543068062845, 109.598863810256, 115.065332159847, 148.809494109474, 138.793520885871, 140.969524950255, 115.941033443622, 147.071179589759, 128.230053401746, 153.500529465972, 115.349178717386, 125.782416137451, 151.797566571776, 106.67367402853, 146.357220760993, 103.915938941458, 123.431293825634, 96.0418053773594, 154.026261213892, 127.88603737916, 111.029537964112, 120.115097115768, 161.22073032901, 128.416641672057, 151.133542611215, 123.612308059451, 140.485548215736, 118.256430578779, 143.845183138724, 154.803404039293, 110.235213044254, 142.807331962653, 148.528090184842, 133.530767443359, 139.897847356657, 111.2955469653, 142.904574065191, 147.933065421786, 121.506031313154, 103.297505910316, 169.971609781801, 142.011006638793, 126.337176917618, 136.761696819502, 100.843185168504, 123.876405850316, 113.632991902721, 133.098351040249, 141.999327658467, 112.242239447545, 132.996083599416, 137.611735280341, 130.59262753231, 148.283201830432, 128.937269654293, 151.285250186069, 129.703519983077, 119.292241367171, 121.165897023348, 114.055375197393, 90.9478717644863, 119.056798416944, 179.830548200067, 153.340854076144, 149.39941221813, 135.677074213394, 110.441171758771, 133.48836718545, 143.612957562596, 133.317285694123, 116.628408551767, 143.000024204043, 156.179815694223, 121.579683079908, 133.856056578448, 129.690656284178, 128.471915420702, 130.839772080369, 151.203300089855, 143.822438535432, 95.0988542311069, 98.1066852569401, 163.177516192307, 115.714166265469, 107.631141686222, 126.95405831746, 169.809772865395, 84.164519332402, 109.502609102384, 113.546373070703, 139.603045631184, 139.934359188952, 138.87274156346, 153.879110841024, 152.427477160983, 124.258472274739, 134.283623058604, 124.992412475346, 113.644030358912, 142.656138057975, 116.108109220415, 135.154505274696, 141.055631736238, 115.960776478057, 152.573775234432, 125.782571076203, 141.422818925709, 153.815843420506, 112.786275146166, 120.524584385778, 132.135314015722, 109.386372445419, 129.393660623181, 132.243401906296, 142.954206232109, 107.879283278207, 128.816556157782, 106.887551553473, 132.134101021109, 144.837421212762, 161.919525519692, 139.896853163199, 100.426437290274, 106.800501324017, 114.406000844498, 146.596825880349, 136.951015300436, 162.679259969068, 143.923690800127, 122.067733879342, 125.065235078907, 134.581357681172, 149.409604027404, 156.081315822651, 138.32917712103, 153.285369740703, 145.970477585631, 119.456106505547, 141.281451946333, 144.238418102517, 139.392237637927, 129.251147771688, 92.931788699105, 111.038108042142, 117.781659411172, 134.675005628824, 135.561494017058, 128.458243771607, 138.893511988638, 144.064673708055, 137.29955781488, 165.834474374136, 122.299071084819, 119.927421691043, 152.089740528943, 156.995197543017, 141.95288726281, 100.161199360832, 151.856932815622, 137.838190228288, 132.422229586241, 126.296337434925, 144.436155629914, 148.992789401921, 113.666796631893, 124.028017252068, 109.568175735091, 121.640652553053, 134.583878864354, 112.716944374557, 145.268303525212, 138.719539443493, 140.861548206476, 121.215619160989, 110.754976383473, 130.013016210467, 163.674919963267, 129.074781779343, 158.183041592151, 107.518492467508, 142.674799188874, 102.630385854247, 146.555347407628, 119.533000174263, 127.157005935421, 132.371868136452, 134.780206890228, 128.227974662192, 138.501210975147, 126.10982748254, 111.122366250623, 130.242836781887, 120.270540544388, 105.460445797296, 123.001381601404, 147.987294014599, 144.492617392526, 131.613163072495, 149.215514903607, 109.192197383684, 128.782931200362, 142.910303103313, 108.45656519408, 115.648142600016, 118.919810348186, 124.586650978364, 154.107318666159, 123.34175729732, 137.442421880351, 106.82259983742, 151.446299035932, 127.92805563133, 136.350678849844, 135.559794163329, 141.09871574074, 109.45081963008, 146.087415058138, 138.745675054473, 127.994562819041, 156.417803830827, 120.773331822495, 141.001867561977, 111.786764568618, 122.03389632922, 114.57327559697, 140.283224175389, 120.768840194282, 153.379221627099, 149.358519394378, 148.202962811555, 156.536460610491, 96.2814235155237, 78.7053521095384, 133.059739670275, 130.300406931596, 114.217965922203, 149.178245694315, 117.650418845642, 143.977615988863, 132.026416651988, 134.13573989292, 105.68878195115, 129.429120524682, 166.874478475156, 140.687593278976, 105.990355477743, 132.587709154854, 153.36391349521, 148.439412861981, 109.630386362366, 112.182685506145, 117.699072452116, 138.111424257208, 140.077076122394, 138.664092497289, 92.6268910297706, 135.06192327524, 148.437168323082, 107.340468809096, 133.907073764874, 106.511659424908, 137.147799476321, 86.5415397776967, 149.202344896704, 126.540201610288, 105.492552599004, 118.133349191746, 148.142964361566, 109.663571758744, 156.26350536138, 135.142750050589, 122.27776060978, 150.170869555438, 138.117211251738, 134.317304761796, 130.965770756136, 120.029162150715, 136.307442659778, 119.372002316979, 134.969321672987, 152.019762756667, 145.891564873934, 135.045953373335, 156.246093283964, 123.753120396553, 139.719848151175, 134.716337941709, 112.688936222422, 114.42575001953, 127.07388949477, 130.776260544883, 128.944103935143, 154.913463420368, 135.581311607917, 128.282315198006, 132.059140655107, 155.425532459876, 123.133529738453, 154.162896986364, 101.522868929291, 130.761135006943, 131.630921580287, 136.334557287182, 143.720993965357, 157.999234107831, 115.61455629559, 153.394576883005, 124.746467938839, 101.732923242611, 146.011161641427, 138.671884271814, 151.462769570431, 150.280703958981, 173.79733481852, 133.824380337635, 138.187572789399, 128.167672203067, 138.066844999575, 115.419004437936, 133.234950049271, 119.446318809511, 122.157819021882, 114.868374439265, 126.748681733616, 143.074168522822, 143.062270913171, 147.858413259601, 110.42447554, 136.931744477973, 135.791905645208, 126.461883416902, 140.624969990072, 126.817256793901, 126.433436320785, 110.943051461805, 126.17291860449, 140.716315240359, 129.290649132291, 108.387884481127, 136.394649501493, 119.512808459503, 124.040672984531, 141.96993736002, 170.67459428479, 89.6276630212886, 145.081502576407, 114.12015113481, 96.6780788440767, 120.130845307489, 142.405478621439, 162.548541426834, 163.290248251271, 132.655030768187, 148.955617084468, 114.176410154185, 137.576752929534, 121.745365505497, 116.516173639016, 133.654945067594, 117.974910950359, 128.546101283506, 110.798573103475, 130.213300952471, 111.008010434053, 129.900589904945, 121.345542097129, 118.536533898857, 125.37820195657, 137.806197829718, 100.981200919711, 130.315462823279, 136.270567364281, 111.808673247841, 160.681932743535, 115.000529533046, 125.684404855399, 158.130990102219, 116.313059592371, 96.3057779399423, 115.291378877677, 122.33669234715, 152.075322339261, 141.489148132108, 121.952016171487, 140.337198049233, 160.519940889949, 137.652771815377, 136.232028959514, 141.781944773312, 135.350958048418, 107.337555454486, 159.392406678294, 141.586744331816, 120.0586815557, 116.94359917242, 168.368143657547, 133.428939674319, 141.799707364288, 110.418463303975, 126.679416724619, 134.608472556419, 125.804468106246, 131.576516955633, 128.90478101137, 119.508142548954, 140.56439957183, 102.905860149571, 126.087674191146, 176.235592128128, 101.126372107317, 162.893344776989, 153.510074582194, 150.771222304722, 133.304306997874, 121.415740070843, 127.67767634271, 102.306823945204, 141.222935316037, 122.018439382841, 142.567885223588, 114.742228760468, 132.887708977146, 125.058265332965, 127.987526291231, 131.838322455274, 160.931075892034, 129.793888004363, 122.160784969784, 144.704796750259, 135.573033158141, 131.958404073793, 152.305406848499, 140.923155671269, 166.233420837112, 123.960639625174, 133.30268312825, 116.440697859209, 97.9172837541761, 122.284713567366, 145.906194701616, 136.137751352589, 135.38486680388, 117.959677957291, 137.376851602223, 128.128806408523, 117.614640170125, 119.349496550886, 197.847770868788, 132.727589038958, 137.983605250524, 121.694548564121, 141.465887394826, 156.650215419853, 112.232304171115, 108.305632531293, 114.724172430332, 146.426564793319, 141.518107693773, 117.24990612844, 135.066867199018, 134.551740610377, 95.8190526447237, 134.545058090532, 112.15137331788, 147.883547014712, 137.419430415419, 119.361057656159, 165.334066000354, 132.023972491109, 178.770840473458, 150.902812393835, 113.931760747219, 158.245651296026, 157.16276820698, 145.757607930282, 128.371882462884, 117.444796477704, 115.183158387052, 138.4963402292, 130.903546095279, 106.582717589507, 112.051924882319, 137.489479663777, 127.249025332585, 139.536679482417, 144.518500092651, 104.751596302933, 147.198695947383, 116.888638423559, 124.150127011885, 105.569343069215, 126.729608731734, 115.508319066601, 144.646923354761, 115.274073467611, 134.131928975999, 146.885252228267, 145.822893653079, 102.58657927375, 146.239562969127, 104.258416996096, 147.897126011819, 131.603474916929, 142.812995333055, 108.813899240345, 137.993894872773, 128.945060135022, 103.83376882669, 134.451518377564, 112.50555148552, 150.351852394061, 128.370315244893, 86.537117387757, 114.134789797535, 132.749772497693, 137.114137674081, 139.815819835397, 141.706296047621, 129.333525879402, 136.276301481197, 127.986455057764, 126.971210035085, 115.237489804314, 135.437889214246, 117.76101115449, 126.844760027216, 124.008337307161, 124.192422781776, 126.263715885233, 118.818616664731, 163.613954276361, 144.778048367397, 124.471095862604, 130.738910319674, 113.304417893217, 134.691961322921, 141.163441902872, 148.1797136981, 132.819745968197, 121.699228362133, 129.984268756391, 114.458493466377, 132.699303852401, 145.211159739009, 115.426770550669, 119.690614838465, 155.087021696104, 125.818947566602, 140.202027640829, 144.321088259064, 138.304240415152, 133.051493108245, 142.88773671898, 134.767347410976, 115.021901136425, 114.70571220539, 127.123116431534, 136.1721816861, 162.997621402752, 129.070081661837, 126.605344053233, 150.30932608452, 141.664426190494, 117.3023493076, 119.711132877093, 106.829152055335, 132.100844545989, 126.766515497385, 115.693900549528, 117.850846041471, 131.747556432916, 176.042676065853, 112.87485200247, 123.213123013483, 159.723670222153, 125.084288168554, 123.906545714979, 170.171169066603, 154.918590539703, 125.060860267545, 123.733854797241, 146.357339849328, 117.234383401828, 142.683105209804, 137.61367560443, 110.557630092834, 142.068936403515, 139.198237923995, 110.979147122895, 139.093131348907, 148.480742710779, 129.586989410218, 102.031536070913, 131.533438175948, 138.742126364792, 161.682668844423, 116.153680630472, 147.675650295612, 136.642934007096, 132.435734681107, 126.396789879862, 152.044847355385, 124.691715392232, 124.675548277692, 148.843491695178, 116.569579009678, 101.544860897614, 158.94430249695, 138.675783084693, 149.614174299788, 140.842904701131, 126.594414600877, 152.166865800527, 146.774138472631, 151.809722530484, 105.155150927858, 145.59541466311, 118.554771571718, 140.427861987352, 146.593318259449, 114.964920030473, 102.999836437172, 110.785256504716, 116.821965304549, 134.788339408278, 109.777521012452, 146.726562086293, 138.251110406706, 109.037760075895, 131.923683436363, 129.575193606953, 121.803985244706, 104.216734496462, 89.0593158899073, 136.737311897572, 145.587369603599, 136.725972726914, 110.60430110658, 116.123638483101, 137.420635832806, 145.745225996435, 131.199708190354, 80.8119295128107, 157.289064880535, 128.974222024596, 127.674166315385, 138.721658919475, 108.312597986394, 121.438851724385, 123.121632662767, 147.181586128067, 111.064810626703, 136.866594162741, 123.224403932301, 150.060480068774, 121.349944651002, 129.817880903199, 118.494002816656, 135.703495609411, 107.21839386451, 134.099243645461, 119.320549026837, 115.139763617472, 158.291389211434, 131.13022995752, 110.592584090478, 115.66576017518, 162.637374721384, 150.256063939587, 127.019256520218, 123.822889594952, 124.951320162506, 139.564658275839, 126.327621506058, 140.81432675813, 114.487990907256, 140.10761208049, 132.893311730401, 127.144234679188, 127.425115156042, 120.044145242035, 146.743714833909, 102.665603898804, 141.460082992478, 121.141129903356, 147.500886410719, 152.775977352966, 142.792043527076, 121.46904987291, 110.481377705703, 135.701121195365, 108.138147872191, 100.526751253504, 168.470720568086, 142.375508968265, 119.812357685185, 131.749484476591, 173.403824151943, 106.484939540213, 158.654465438815, 156.697414654258, 128.881870213597, 125.094303670164, 138.51163344038, 132.972399793668, 156.840310313274, 114.429370494702, 122.007703194328, 130.236702370842, 138.497890024741, 107.398326745587, 144.659238932503, 127.518794063525, 122.038702744321, 143.391698240314, 156.840991146931, 169.083667834723, 128.623241030145, 112.329155168524, 122.190578770658, 139.307884408442, 101.402036906206, 91.8454540193863, 150.036499423423, 132.891336210643, 109.038415205753, 129.499327459053, 149.914930580114, 140.670924162846, 140.044384602449, 155.807932162706, 152.283783618629, 144.725969769438, 147.143207487729, 145.555910570576, 105.075251991858, 138.675583125185, 154.378303573578, 154.477839889604, 95.1116624531466, 141.333691005139, 123.374288523187, 147.82192219758, 155.886722939428, 142.547349429154, 140.558851911631, 149.384174983149, 96.0640073678397, 131.306264208338, 117.526202853231, 143.096046226354, 130.543519789116, 146.683412243863, 128.047129718361, 133.343955010822, 150.115050471493, 128.191443390792, 99.1986000515213, 155.042978123836, 136.410988830309, 114.966865146331, 151.128863774279, 136.304503035023, 112.532175421802, 99.636050792112, 103.249898891969, 135.532798389194, 119.976427022622, 128.053382426823, 146.613978597071, 166.931088295254, 137.412893873529, 149.843348586012, 113.108886550965, 134.886802746553, 112.899201325112, 119.301365016951, 107.316918370637, 135.072091525629, 115.63547698167, 137.788823794373, 114.286719005257, 106.121422546961, 142.163089272475, 89.7573185246963, 140.052726427719, 107.675926066428, 145.129531483184, 137.285533396019, 119.270659572405, 98.6545944531608, 147.623212176928, 109.595752032505, 129.414189389709, 151.307893622725, 135.553639401337, 138.956760428908, 134.661145284002, 117.706126386911, 135.834051432089, 165.322913953877, 89.5512556914465, 155.689370287155, 127.334218160366, 132.563045960369, 133.476173679028, 135.115475662967, 134.030635544942, 136.60894170023, 118.789918815006, 130.357722414537, 121.506586893671, 150.588209139425, 149.377831530652, 157.433061119463, 106.920786109813, 98.0891749364974, 129.568265903872, 132.826566760816, 129.659016790831, 124.396301345618, 88.234415203, 118.09843895458, 146.210879951822, 157.45968345885, 139.908274667309, 131.851319382908, 129.639945337528, 153.448453528391, 132.987458361752, 111.239349551644, 129.402308773218, 131.941043246832, 115.254191947118, 155.826680320539, 134.865142249056, 164.735318409758, 132.071398191339, 109.923308646802, 150.015437176942, 119.964649646146, 147.733822425805, 148.263994843797, 143.257323120185, 122.424828044335, 134.376288033622, 163.252246401354, 140.813990046344, 155.713475925873, 129.538181142162, 121.733785844127, 117.706401986367, 133.081991788155, 130.123822881685, 117.95256887534, 141.672347686059, 134.416633477828, 109.115579298832, 112.665502131439, 130.727407723723, 135.718995616869, 133.962088856185, 154.869174180206, 113.63485141054, 150.427069120581, 105.263901827423, 129.988989813719, 110.427992494843, 108.813311964533, 159.196732679737, 117.868320373844, 160.096904870732, 112.669595560528, 158.824660746364, 148.49814378796, 132.039720067336, 142.513499176106, 183.609340953095, 137.94526821975, 139.298788326051, 116.273757160394, 110.385872877156, 111.438951403839, 141.167907020009, 134.908036065803, 153.621692003596, 114.122025282399, 127.845490148561, 110.381547911031, 157.109705798333, 147.352685272162, 151.57065309235, 140.223774446062, 112.904084155184, 109.693765118084, 127.482867019898, 126.540081072602, 140.630793336435, 138.587969213098, 117.101707421262, 143.705517569021, 141.491357288751, 145.75755809273, 161.564553601822, 128.629316474139, 144.748418896267, 132.624788399482, 138.684977173782, 141.961873319138, 121.271985719935, 125.6672595941, 180.313274232885, 143.907971347971, 121.679357335147, 112.996021686291, 119.813582263524, 149.466760514881, 149.985728274193, 150.019622326063, 105.992571234265, 158.152195649138, 136.846605085443, 113.835112975992, 128.864171329654, 155.228408377001, 135.747153892201, 122.005979479952, 140.435463193071, 111.256406896793, 140.253904953363, 138.678585950308, 139.33436322206, 124.550921865024, 93.6312364059252, 148.237118067641, 106.835117673936, 162.779973745392, 171.39894601542, 147.101651143972, 106.717593040845, 148.072830773547, 135.871012890299, 110.870647501324, 131.087176752104, 123.760425421064, 103.136984400953, 90.5343082305276, 115.824011453487, 122.933246117651, 102.631717561241, 123.29641966315, 125.452000525421, 141.933115438959, 132.105670123194, 115.274776168788, 98.8946189410914, 116.783282578937, 148.083771560385, 160.919555540904, 139.330757178267, 140.745763850221, 106.206290694423, 117.295530567015, 122.536199127781, 132.934132953662, 114.882584528741, 142.273311155746, 145.173011181923, 143.786558194484, 146.461842556458, 118.853012405337, 139.450401737594, 111.948958159322, 157.030017937054, 131.129271657372, 128.29362523141, 138.533679239877, 123.945119082004, 124.183389860306, 161.085334944064, 111.471146354218, 135.623342927325, 150.488694890438, 124.305797692723, 143.472969218718, 171.139458093259, 100.535795085264, 94.5184818104227, 139.351587922343, 125.712281055979, 93.8432422247751, 95.3356004974098, 117.51048072154, 114.337588439369, 121.636000475728, 125.553339608523, 145.298894175567, 122.77621950184, 130.043224328893, 141.200424984334, 128.375301295493, 136.370913934057, 130.478550066082, 102.859643677047, 157.70817205847, 105.6198673914, 113.269190419763, 123.067073631496, 151.394449553728, 128.481115812549, 154.249096181518, 146.114333607321, 138.534483533096, 138.289541729756, 146.044560158182, 132.925287457995, 132.743608297985, 111.680177152624, 142.941063499085, 135.497630161715, 113.531211203929, 141.837781939232, 117.177364471056, 123.76450562429, 120.136322058044, 112.9717158719, 132.472880137318, 117.035852671714, 144.438280445742, 109.332321907747, 124.759984138005, 114.602555036407, 114.232963360235, 132.400346614278, 140.674845926592, 125.579714119769, 128.254900371573, 122.058916032621, 149.526085498242, 162.830204916811, 125.062400532176, 124.096170027163, 116.105036357174, 127.595733493796, 141.913036950642, 130.118589432274, 146.156552963814, 118.36529394928, 139.030182698278, 90.6167009146965, 144.3261142537, 116.551039602581, 116.793026335175, 120.899517410252, 125.464501123272, 122.039444648984, 141.364150328609, 136.323103412066, 106.61535134992, 114.855656421633, 128.432262768845, 146.900110099087, 135.75878528774, 120.844795443592, 145.582817669091, 127.131054187977, 112.834392832136, 118.156306362682, 113.181887487282, 125.109645871989, 141.996877485185, 135.623880378446, 90.5352786750967, 156.937350356296, 130.05601176503, 131.174563787785, 108.638760644808, 131.358403802928, 121.608148998007, 168.443370857694, 121.547759136406, 133.189672792509, 139.178645249374, 159.086808665186, 135.564506224321, 108.173849459186, 158.341045855022, 116.714979767816, 146.554349509107, 127.818978796454, 136.934453341488, 131.938533775478, 146.422600323104, 135.495538028944, 128.493070286854, 126.224735595345, 154.714561870341, 149.6747385907, 113.274690366026, 148.943189178344, 104.354177588868, 132.867294936525, 116.972262980992, 177.087819862995, 135.683899062527, 163.723233183602, 104.314815859387, 102.568524192485, 124.957679263192, 144.213571475217, 111.382721461217, 123.407225015764, 138.774015476004, 143.55867234436, 147.358759458672, 112.857999487335, 134.568441920466, 128.734193781887, 126.478884224269, 146.684547228201, 139.479616321628, 136.430876379796, 130.194369991694, 125.985522341102, 108.927685812084, 133.956094306498, 151.208976635554, 111.699773083783, 139.132132539945, 125.360945856206, 118.655521822889, 153.269187944043, 106.902490685398, 137.261466257108, 139.908265479287, 107.66189777741, 167.839604867951, 141.029721969735, 130.345702040198, 165.193844171528, 163.168368728203, 117.472607589448, 113.839464567024, 135.836855640615, 148.45237649051, 119.267953964207, 157.395033218766, 125.212068430394, 130.052981641642, 154.183886956364, 138.414234584219, 119.133665115664, 144.273516058373, 130.743832937048, 128.747358548444, 146.957123815306, 123.45661329482, 166.275888245645, 136.55846639854, 107.884628252044, 131.808437300326, 129.587544451436, 151.800070875718, 160.930743319417, 123.692215275979, 142.474052285633, 100.584439414541, 125.523293259027, 156.153843138107, 113.207412595849, 97.7548652493027, 118.385550982636, 124.956330942923, 114.735041509469, 103.227913775632, 129.383646485397, 133.556699175874, 124.391289370303, 107.245381213419, 139.209590665095, 143.409248988808, 142.820392821874, 133.409973849191, 168.253851214036, 139.008020836494, 125.441133465418, 107.087950260839, 138.525727606035, 123.490168670459, 111.537537271068, 119.08044007708, 115.552484888651, 99.6584680451084, 138.716437323533, 166.144209862835, 117.809391744693, 116.407939676024, 123.435973940881, 110.078091161585, 109.659516425042, 127.979480850601, 105.748684636341, 143.448514463322, 102.750172545309, 119.750506864298, 118.766427679075, 115.311570023672, 125.11322650075, 92.1095824265527, 127.072479853253, 126.094135205085, 136.250110153166, 116.322363569899, 139.159074809253, 146.755806584162, 151.171623439589, 123.109467890472, 164.899366621381, 117.994306967353, 146.151100806307, 112.394209919634, 124.298909339793, 116.836404357544, 156.205824346302, 113.733088287244, 151.241823801423, 129.10174848058, 141.010715447043, 125.503698548563, 136.77098252388, 124.059576924617, 124.58840423033, 131.035084838454, 129.926722265002, 158.429780326049, 124.612227611245, 162.739466875906, 112.461013374529, 97.8243264854949, 122.136658736614, 120.60789351875, 124.015762063231, 130.818096244252, 129.09462980169, 125.726675289281, 114.758084715637, 130.649016056162, 138.978387940318, 143.866246175797, 117.065044937613, 136.742768254903, 119.982590269485, 132.73533174965, 164.815377174473, 120.216205571336, 183.878461845871, 111.219036759437, 128.953288199462, 130.705351143327, 157.756864032807, 113.218977211245, 140.298740893842, 127.589101501107, 141.681744775815, 133.426477082868, 122.723369560158, 116.440431380048, 110.77557696998, 153.8755616307, 116.032053337003, 162.703900713937, 160.203659518863, 135.214985894317, 172.370860200307, 115.272514382136, 138.720981122515, 142.855094234218, 143.651453715746, 134.979783307792, 122.123569887529, 134.742360624333, 136.813581850389, 133.27899386024, 129.955376099279, 131.684069466263, 147.816424545797, 103.9168067754, 152.4970801933, 131.200640157224, 136.200011760036, 113.111543614065, 143.787856530874, 153.936346421826, 119.597545388218, 150.934178441811, 129.583506775545, 126.435984537953, 163.078047870351, 134.152243446129, 126.631840768255, 125.076283076927, 125.930528799363, 110.234431516505, 130.558572544268, 112.837837222546, 124.897430544185, 118.275896234449, 121.891861915373, 120.53689753161, 127.791295444194, 121.751760740434, 117.825084561311, 150.714511880924, 162.161666440636, 129.933133322089, 143.220757237576, 132.174961377925, 140.145047193156, 129.740075821451, 119.459076360279, 106.184084592172, 119.203986251107, 126.249848076068, 153.263350282696, 132.047786547045, 165.716215258802, 125.365112561919, 118.107149122579, 135.12580199392, 124.160896056996, 147.951408995239, 142.047682702215, 144.013930604905, 122.48336718019, 128.326493458669, 143.693716825154, 160.865942346652, 97.3269356963913, 106.61488752666, 141.1319443402, 158.38490339902, 145.628844228044, 123.75334426513, 144.800393765077, 153.961064802856, 142.379570703543, 127.052641202883, 123.868909051984, 128.491462453307, 118.372591237537, 141.719224627246, 156.892216533444, 132.014769257302, 139.977919893692, 121.960883982437, 126.808122275067, 133.584137084282, 82.186700795871, 113.885129957527, 126.660884606733, 114.617377405409, 107.376095378115, 169.592588100884, 136.836129669665, 128.864088810516, 157.364202712331, 163.319453872892, 121.605238999497, 147.549853769801, 149.368562352173, 131.18506373452, 127.672309996699, 125.747122335, 128.359918037388, 137.927383397001, 121.043351555403, 146.7091494401, 135.209911710398, 116.198845907911, 149.668342851214, 96.7918115911607, 129.885647574721, 126.923749357253, 125.865931623941, 76.2450794476521, 137.554928668656, 103.647254927093, 128.310053764433, 141.20522353885, 123.565344092066, 164.24557179199, 156.004849048273, 146.118186701202, 94.8141951110717, 141.868965076509, 158.615441130331, 130.150526300099, 100.172166566963, 144.647606481662, 151.121508284063, 121.064744944092, 146.467110400836, 164.491865854695, 111.389798685502, 114.191416305204, 135.568384898, 122.219653599828, 161.693804486838, 131.761836086917, 128.911992878805, 159.115553752469, 137.750899713225, 118.741504970664, 149.241047582395, 130.356625209295, 149.495248658414, 120.648636601238, 133.596306889906, 112.489388882225, 129.368445516675, 144.647857334329, 98.1129428075603, 140.843269186799, 143.152113132168, 141.732945695597, 141.745617238483, 108.400833396559, 160.987950171819, 79.9837014606192, 148.093848526137, 112.991116734975, 158.271537824009, 147.403741557231, 135.89771222007, 122.519752347762, 124.601322103433, 128.691325452126, 118.002802602231, 147.613302808464, 146.46839646811, 115.980040535037, 128.105677242536, 108.825314226378, 126.3634396383, 131.733121997725, 129.537156482509, 131.420892861949, 145.941552836755, 116.291304461702, 155.083291256345, 94.1286852907552, 154.071247347882, 117.921322237161, 96.0828046320972, 150.329919998727, 136.783744261188, 112.829259810444, 141.475442539757, 144.689401195909, 135.35333080339, 125.707018642371, 148.361501010325, 135.853328966339, 121.832420811238, 119.619551031457, 126.23783561543, 112.950005000233, 115.037329498251, 119.061026398886, 145.411936249971, 126.612240062665, 116.915729064916, 125.616624473337, 157.472581576119, 108.711285473889, 133.37259052823, 125.681904221477, 152.223552085155, 130.418935800651, 145.99004579049, 127.226675507256, 119.996905606066, 102.73768474847, 132.83587158314, 117.230841264552, 129.200608289833, 136.923171650146, 138.184766450658, 145.267592268528, 120.80953833564, 126.203509787379, 145.517599134966, 132.836772093677, 144.749882278453, 107.749589677275, 103.544483455889, 120.541537857355, 153.139881149274, 131.943998622123, 142.458339619045, 133.052359383605, 125.468581316598, 139.424929098574, 143.868381363328, 110.866904828257, 126.665730510482, 114.95354663026, 159.768435621948, 146.893375086484, 104.920773701497, 97.3063539867823, 122.646520119818, 131.42493435708, 140.463347905771, 146.80291234038, 101.234672922493, 134.275003969577, 137.118711229224, 122.86810468682, 128.917926861527, 166.708663319693, 113.584556847834, 113.14488171702, 128.834566612084, 147.099654244555, 142.536901754649, 126.427883501366, 109.915015091555, 148.152569420019, 133.715845867494, 146.922508358405, 145.693912002446, 104.271367206715, 132.782866591622, 140.289395123318, 126.218113052348, 120.290794605921, 105.43329585636, 122.717822707836, 116.038098083167, 141.804587684685, 136.625128116544, 146.176995904583, 131.866869745232, 131.221799524458, 132.526175065199, 123.254790498108, 162.480037733855, 96.3662350260328, 167.233374704116, 137.478634497607, 141.055332773389, 138.878029516792, 133.020384594674, 153.141269632144, 97.4438375966349, 110.013963757229, 115.391568818552, 120.390388872408, 117.84087716468, 136.549988247223, 134.84832088274, 127.270424627136, 110.514154218485, 119.123832185236, 133.479807841897, 112.79391385414, 124.608872092316, 110.926388415873, 141.249259686361, 151.443520477626, 123.913456781168, 125.781497679986, 160.310177352848, 152.240956621354, 135.30073932551, 137.599102929958, 140.088104720684, 138.914646715258, 150.275075386495, 132.911405075687, 139.672531152206, 133.604126312013, 141.268770039871, 124.206841293109, 174.567891282159, 136.892454952755, 117.304454944476, 149.488285790547, 122.146539617391, 120.384258993153, 132.19840699852, 129.48663211118, 143.877083658812, 163.486252997336, 118.702604444495, 165.055012095592, 128.591099796846, 128.599873125654, 135.019194988599, 117.687667815811, 140.560695989055, 134.369977189943, 154.9024374987, 153.679326191988, 132.723588800853, 108.534623808293, 130.416113126552, 133.267874370664, 134.985769606031, 150.709611329504, 146.29850660033, 137.045687004909, 135.966854887059, 130.816509267296, 134.861033953618, 154.166786509524, 111.47800121501, 135.769795845428, 127.176340996373, 160.662782536686, 134.665229306022, 132.156494939692, 134.973572367795, 137.535049711692, 113.071070129627, 134.047691316838, 92.914746730892, 143.896706817062, 149.387616188747, 122.59550273242, 116.611272904999, 112.963772618158, 119.02122672122, 118.095384419345, 148.551075557207, 162.234767590248, 106.402533339891, 127.365415281637, 155.01267657305, 107.490390682657, 137.095626516201, 148.840088151112, 107.992140614789, 126.418167796675, 117.356360586498, 124.621257256983, 129.911472398627, 115.576329735716, 142.671823172987, 128.748627775513, 136.772777769348, 124.186866728478, 129.741907772121, 134.261539520936, 137.237062266631, 138.04813068997, 123.907888567298, 132.571207004937, 135.318398257992, 111.29950654206, 137.645212383666, 133.968496688227, 129.13042802411, 152.806489165994, 137.923347593856, 129.552832215244, 128.13549187032, 133.201218709519, 132.664724944927, 120.817297706211, 153.914906719453, 145.091703176195, 110.306271644012, 170.661894045979, 131.43628977456, 130.074229003929, 118.201990314809, 121.130069648648, 132.455324702822, 137.066778847451, 96.848222398078, 147.633824807153, 148.725151363359, 111.997382713843, 132.628784124016, 146.083595836349, 151.767501302585, 135.779640442352, 141.917035458296, 160.181573464179, 131.637951255632, 134.914056724208, 132.96246218766, 127.742348308901, 142.447881475712, 109.827718896973, 121.119111959696, 131.896841395066, 145.878275342207, 131.410184780772, 161.414562323423, 123.054616114173, 128.974404573389, 124.829110643811, 147.695610054976, 126.322575611415, 119.486132244728, 122.727404494871, 134.408238749759, 143.541637687186, 124.191920852722, 123.049718999761, 137.054749365568, 112.603760988788, 111.707663399325, 129.585697418822, 97.4651084448183, 132.008007327786, 127.456826115968, 110.016001186779, 143.138033702093, 135.904841153653, 118.214282543354, 129.857852230553, 136.311654003878, 156.319180347124, 145.394381341152, 138.325731970753, 113.075506477662, 171.301255347838, 136.079693746884, 113.365863965605, 127.371243077721, 148.204461219145, 128.834103974356, 130.749827701577, 141.847481895918, 102.383794344404, 115.22479340527, 135.378592420396, 126.04595305827, 150.312798447926, 145.060073907448, 149.754466321876, 156.460925004426, 108.791146313975, 109.61352613872, 129.431693417801, 138.190507424816, 140.139929692052, 118.933848602573, 114.810929181409, 137.705981731578, 116.348346013614, 141.271073651681, 124.781470432493, 145.617266430437, 114.151630616307, 119.303854148425, 114.344635191666, 119.034926388537, 147.681827559991, 144.103328770729, 149.084118256958, 131.573086041419, 110.584836981814, 140.617894025241, 119.94131085112, 135.250868971155, 143.780425448371, 125.97634565631, 127.626843064149, 126.699610182752, 121.54997569805, 146.917237729714, 135.096140317732, 108.494353599616, 152.094508817574, 125.776119106343, 131.309136259454, 149.578932510652, 119.682998637907, 114.549960720318, 108.261465819859, 130.148092209449, 117.43699885747, 142.377225073589, 105.204168183894, 92.6714101863903, 105.134167674142, 143.812933405392, 109.872949228492, 116.894318204334, 131.868527900878, 133.026623374606, 148.76772478409, 145.19465531269, 122.964292377763, 110.981134021545, 116.022978672838, 112.360666264021, 135.770133433217, 127.171359401898, 122.942521245166, 125.772072432866, 121.454206872374, 123.265767411177, 134.927803592866, 149.384978680267, 149.199599789055, 146.044537659576, 135.544627040565, 142.953686390409, 102.31731106358, 146.066633572645, 103.947906302878, 134.662091398847, 113.283234261543, 113.227448123827, 124.079066373654, 128.236749417077, 149.299263087147, 135.622197145832, 127.33858569941, 123.873403846273, 137.594965883718, 130.738075033436, 119.380970578322, 110.990040233116, 129.73012634206, 123.497209115457, 139.828018906018, 144.452703794513, 104.565393955663, 142.991045723444, 140.724198132846, 124.6654751273, 140.077131526929, 131.934759960513, 153.329790035135, 115.538752523235, 119.086069480021, 136.936283944972, 135.919333530835, 145.02892544846, 142.830582688854, 138.460690536338, 142.33117307977, 138.327183213297, 135.186276553075, 126.61482546916, 132.848186301171, 130.295786228008, 128.98914137477, 131.713822924619, 159.713560093888, 121.748150627442, 143.556735734298, 122.09656781898, 124.041085415405, 110.693710448479, 124.293576038149, 107.40286955438, 165.047946892032, 124.589448492927, 137.420666592429, 139.206901993386, 115.249257777, 117.476996331014, 111.563981072163, 105.004750084732, 131.998170363384, 128.563917157267, 146.526432925837, 100.455910543481, 149.909189811398, 142.014219048339, 147.878027704906, 153.810263274733, 112.922741097402, 126.732860623611, 102.109812017707, 142.676616808556, 125.16277432591, 119.369472245793, 143.060870076287, 115.702617984107, 155.857701579655, 130.703401574771, 160.977874958524, 114.129092885569, 127.564556043111, 131.966256050057, 164.533953116765, 154.617323179381, 157.695784391135, 123.841323663962, 115.342510394426, 148.392718180786, 152.988921800559, 105.080042448978, 131.410453459388, 146.976905543185, 111.857455436372, 126.096282256144, 114.723116698206, 104.665064949066, 172.558594702639, 108.305120968569, 163.07933560032, 144.018698662002, 125.37138303442, 127.382692547155, 116.130350919448, 139.538967590751, 142.766707356963, 123.071751359542, 129.931683176578, 127.062885156825, 152.826028509707, 139.634977703796, 138.607220416704, 121.791806198129, 142.502718920154, 120.716510617104, 143.510098500825, 131.319573593409, 133.006363455048, 124.826288181727, 111.827568898782, 132.276901340144, 144.691153099647, 137.591267751881, 148.659465610861, 97.3931726540446, 124.877360933237, 140.975728941285, 135.041456900325, 127.474396168092, 112.320725138533, 122.878182614667, 134.485543597763, 113.319897161942, 121.826365327679, 104.471012186905, 155.009257823757, 136.351468666694, 100.231888013225, 155.266076915191, 113.840896904436, 124.794449890071, 109.19687456392, 132.949575210169, 158.403003662615, 165.313896988934, 153.409271513042, 114.388186459698, 122.184395801381, 122.119181137647, 138.420606691152, 118.913244532823, 131.032890613867, 137.157898539465, 142.874957674807, 129.377329253092, 148.55330130607, 124.450795992223, 116.310698624132, 156.881890889875, 121.260274533534, 138.778158841818, 136.177177400556, 121.510569798816, 107.827894588258, 131.822793672253, 128.036669888711, 105.557364079557, 139.783481357208, 139.793775315194, 150.730219951876, 110.269817024349, 144.710750605698, 130.814656178875, 107.732133685657, 146.847780009198, 118.184981286163, 144.120286044037, 160.778038586228, 121.399613741448, 120.781814508448, 115.98414187428, 123.65948740687, 137.539856639642, 127.81105133701, 121.245312471528, 149.884346625202, 123.945393123345, 141.380583780785, 114.439579320582, 146.001364555013, 109.175241670068, 134.669289234262, 131.670801335349, 137.678312502474, 147.721248350552, 149.193246127915, 124.994133348586, 145.627872850115, 126.233247085366, 98.6092791715345, 95.8479455984374, 141.54355329554, 160.355485723013, 120.92644927718, 135.395533253074, 136.024800738132, 142.642521939967, 145.907410400303, 125.892535249761, 134.762643956158, 144.596839231965, 127.087203452063, 152.144208418468, 161.795184958485, 101.779843537349, 103.599293854428, 131.475059410665, 104.33655944345, 111.787494575954, 126.018088321481, 163.189392683102, 157.181685941065, 105.724715105246, 145.647654635704, 111.956397251565, 186.766372085029, 134.213789277339, 117.093193647352, 125.915174722125, 138.497622522327, 139.747929410757, 128.185955487655, 128.597625509258, 113.984779729268, 114.852316128411, 107.270295571348, 142.932519252505, 138.689911137336, 131.832983980222, 120.292582685033, 131.975537512709, 111.567760496735, 159.711640735762, 126.175034529029, 110.416090129558, 143.754687556821, 147.683326877939, 125.690403435473, 135.846219432805, 99.1562295609529, 147.426139422831, 139.293641603218, 118.964157343719, 111.970985084022, 122.215593439084, 134.270386278517, 115.69008751853, 150.592290123324, 138.800448043345, 165.643290949238, 153.433749552645, 110.234326857396, 128.141833522282, 133.58161506157, 127.675861846205, 123.669064644416, 121.599805875499, 139.35908348434, 109.280924874238, 82.1590089010023, 138.202709952508, 159.003066981311, 115.573861068274, 134.19560732958, 141.957813111943, 128.26224250606, 123.813090574383, 135.722106411299, 147.688305999345, 129.160656330902, 150.702832313949, 136.672998518412, 141.347692808298, 122.20596517167, 135.813370155219, 115.22074034684, 124.34522268833, 175.430479778745, 135.160596124353, 134.916680255255, 123.789155570489, 139.923480439732, 116.159019138401, 107.198157503169, 131.159879003291, 146.824352104636, 105.076954023792, 156.319700553976, 134.04276017083, 127.270648118907, 117.496836963551, 136.687844570941, 142.113118365912, 128.205510805838, 128.086774296644, 88.6614257174828, 136.904314191855, 134.462222692695, 97.7663114821089, 122.171061858651, 133.862946963032, 146.910736909525, 141.570660839, 138.340556218552, 145.722565095905, 132.479382404308, 141.339498461836, 134.112768297735, 147.699047073648, 123.607598229684, 121.517637517857, 165.925752243445, 152.122998834023, 111.468270020694, 123.129457767166, 121.981696358279, 119.033969365667, 89.7537646288154, 105.053943390946, 172.049283836656, 107.560632152966, 146.272907883217, 130.343289403461, 123.912033207609, 113.685555522941, 123.321953739286, 147.072546105263, 139.225598226281, 106.489066436269, 116.785600445062, 118.620183317026, 120.894946525779, 130.474511793781, 109.253143267017, 107.060624975805, 93.0958677345476, 123.342802209306, 126.494453836536, 113.541838175003, 88.8133322984716, 128.125914341384, 130.486352617582, 128.987772064985, 118.400256875255, 103.354343598327, 132.15448728119, 109.163816348948, 110.080150010388, 129.362517699884, 133.196661854283, 143.73972672704, 125.787679555438, 149.53207457817, 129.384672367402, 143.597876166589, 113.693607392073, 136.511083025406, 137.680012418488, 116.664378580203, 121.466287687619, 127.537766483982, 133.01687956801, 142.841701858659, 151.364799310964, 118.883200245786, 122.745502102371, 112.179279962908, 135.956934399615, 130.394821982217, 127.671284053013, 115.16641758339, 131.637295622405, 129.071357392704, 130.618295086059, 146.242750082031, 123.157811807402, 137.946539115123, 144.186023712921, 128.022324964375, 137.177976678691, 127.501468722742, 119.599260113056, 130.341218090561, 119.136157093194, 144.069046961709, 124.691417032274, 137.127797359939, 171.596636129303, 146.548559085065, 151.865635875721, 131.129012040957, 101.98689183202, 113.067306707303, 143.295366628905, 136.610335478251, 109.637848580582, 162.558635696395, 137.230488499161, 132.19025196138, 148.265361979492, 133.070804001903, 118.073332571012, 160.441707253353, 120.479417332412, 88.2740726203373, 143.116904665272, 132.050051266929, 128.538771051185, 127.253495164116, 123.201868230141, 135.619834913881, 123.00903807386, 124.887551816128, 129.49473784674, 93.7923668760011, 160.079268703126, 137.15812308378, 100.551938542735, 114.760636953912, 131.149986117476, 95.3581074102261, 124.775352648771, 149.204467916236, 130.02352928301, 163.040786521207, 149.535154042016, 135.666387677828, 143.95758288808, 128.027773316261, 148.504662607221, 121.394279627096, 166.740896634717, 122.948028771831, 119.613235328387, 121.547206583107, 121.664461667771, 128.172917306827, 140.74503694815, 105.569552330118, 121.659526703058, 134.476252475323, 127.17450646133, 128.68702529836, 134.612053816159, 125.044863996866, 128.070787947185, 121.204585903628, 149.419340132299, 134.260344674638, 121.039998049648, 148.830124744755, 141.751493011974, 146.089084057706, 113.803086165663, 151.079130029491, 144.782191940703, 137.507990103122, 87.7335467776019, 135.859175242266, 152.726297510042, 121.849717304177, 128.823502871836, 128.645971188391, 129.384962426032, 135.657329597593, 100.041252355344, 140.007355990204, 124.022661642376, 135.018132587995, 147.624682321697, 161.607820729011, 127.114799593305, 129.846483458423, 102.105465984836, 119.863558194431, 146.381704208291, 127.854964149179, 101.775986413581, 119.08274885229, 142.892313867133, 104.829916014017, 133.579002989629, 114.845183533715, 105.481944613781, 126.671930266023, 144.781630970606, 132.987723052239, 144.456606225631, 121.881004308745, 136.653910543321, 119.410131043615, 135.565274184076, 134.661140781076, 138.570253867448, 137.634969137974, 102.540869949896, 135.044370222013, 138.629654239965, 107.976259894175, 122.246130079748, 133.662427350031, 126.687148535224, 108.831556774047, 128.437628035723, 168.225137740305, 151.364802770529, 145.720237154676, 113.681398030343, 123.43939111968, 128.521531188982, 144.149083638947, 110.451551963982, 121.725461243446, 154.647145102825, 113.37073946888, 139.130513839844, 137.347657851933, 114.212441189493, 144.080424175075, 119.042073440336, 134.201234415972, 126.614246112209, 116.502158816991, 122.09011606589, 116.776698698838, 125.718192409284, 135.828855323742, 133.191661400785, 153.931274864407, 128.825257653929, 153.855173411256, 137.456694254188, 138.61189988825, 164.932330666338, 117.152865063839, 118.932472847766, 160.648938078995, 135.83422317018, 120.154240532811, 147.501364123049, 150.745638072503, 110.513854108042, 123.88310862756, 111.454992211446, 145.660914429073, 114.649898709625, 102.994914830311, 140.125430661713, 143.406085462381, 137.027172473474, 136.530375979606, 161.812096460927, 116.034912079292, 132.531165389949, 135.136230152584, 159.856293949475, 120.961222557706, 157.127491586264, 146.902848454452, 110.341540529995, 118.148840414516, 166.042972334868, 133.383870049931, 118.828939123731, 118.506592937646, 123.177596709648, 148.729104476589, 126.908057962146, 140.498328806467, 120.077846194613, 125.98492893641, 146.386587869768, 116.853626406689, 138.118476649412, 146.419955492182, 145.243867026517, 136.608395924494, 135.696493149343, 109.776234217581, 142.021427779371, 133.770653229826, 157.351069596633, 154.857768488169, 115.35069984857, 131.746474662369, 128.940967048427, 144.060672662408, 119.247800124535, 140.64520289169, 132.337742535563, 141.271259419224, 166.294949416974, 146.712440216996, 121.050295426733, 103.371552363188, 133.339257104696, 122.900810731632, 148.886581539223, 108.240451520082, 150.121599788811, 121.371877530374, 116.202580471079, 137.672741690646, 150.279980357036, 114.845256949852, 116.69809548879, 130.294676565183, 138.580217926705, 111.786280342951, 124.087381978064, 152.936683276238, 137.034519923594, 151.012784263618, 94.4160968911408, 122.214551626614, 156.065590626851, 155.558786396666, 141.207236906442, 132.456083017894, 128.069225779116, 110.744670449469, 160.054030153395, 127.136408370226, 109.132088583446, 145.851221575579, 123.23533152486, 109.834960488694, 73.6511717898155, 148.570098414975, 115.340139720025, 141.988833657943, 147.930186572715, 116.291283850477, 135.627156370114, 130.024194724598, 151.639334185076, 148.815462642997, 139.296284612183, 177.657721886901, 112.558855482978, 146.785922898812, 153.180813461557, 128.922777919642, 102.908244328772, 134.889530469961, 143.635459787512, 168.430020963968, 123.496300758565, 112.674071840511, 115.237814966085, 121.008416213297, 123.549048535756, 137.040349597068, 130.852888427546, 130.124222912719, 150.836303961226, 105.36830223166, 122.20767808257, 121.740500893552, 130.434111178659, 146.746161756929, 135.19086331147, 147.832272590014, 116.530985956188, 143.526208913398, 134.406639568238, 127.672942325469, 188.023196542306, 134.368898757454, 131.353278180874, 119.6626264222, 121.216126665559, 145.218244968201, 138.27583302811, 128.752379767983, 140.984172445015, 137.970825414309, 109.152429581353, 150.786456769177, 119.685940925773, 113.160504743168, 132.603164386956, 152.551041383274, 123.425050122057, 124.737254675532, 126.40318516274, 142.06170564073, 104.74077478529, 161.538005552685, 118.799337989185, 135.727632615592, 126.846778496233, 146.722320393429, 144.232927363019, 148.827705318437, 118.135491378248, 87.5668360749173, 154.177602289679, 134.111782927778, 131.569634657782, 126.452937779229, 127.614838962498, 140.3594999474, 116.176758015217, 147.463738039986, 121.131559578142, 125.858449185445, 108.489954161127, 121.106588407997, 105.035187017429, 144.118709381313, 127.512326913917, 148.646120998464, 115.684640848539, 132.218829427746, 125.526610366859, 119.805942198065, 102.559805517969, 163.601462927102, 139.273754643004, 128.496744441425, 113.458861240971, 142.16846031918, 127.424495828962, 145.097048759918, 122.274865585562, 120.830161506854, 103.26276355763, 111.47924249884, 129.317657918669, 127.385517006796, 124.201028600951, 118.647724090664, 133.755483923659, 138.389792890688, 148.099502457227, 139.314638038561, 140.822647227204, 128.399889580917, 146.148294790144, 142.169836627677, 116.117064481995, 156.342503213241, 153.448461122704, 156.759814904739, 101.210665312097, 135.788227263759, 133.152859885088, 94.6223134401777, 120.867490262371, 128.252737927106, 109.561487077824, 104.722232416498, 139.412656131852, 127.713393079577, 137.805385344625, 114.465996231364, 145.716806293467, 127.930274267444, 127.145787248858, 132.580418631864, 102.757710640106, 145.493593242997, 163.36927219682, 96.4010546684222, 134.385833249065, 128.629864671836, 127.256390502245, 121.350912412101, 116.582924320097, 126.316220364098, 140.802099302691, 106.639621081256, 146.758955506648, 146.43090047, 141.389218643182, 99.3210950029172, 105.457715594687, 125.518518376625, 125.929547245605, 130.51337195952, 124.134151507075, 125.41496248584, 138.651382121643, 111.76291137938, 146.168265092456, 114.296572255889, 140.138853754799, 125.624092561678, 110.368290550506, 133.439901408239, 145.002770127877, 127.798450787748, 148.249816797712, 124.197504368622, 133.310744259111, 114.285334679539, 160.787362638897, 115.580452709215, 118.670558898619, 149.309981250332, 121.038110319361, 134.172364411588, 119.68581786549, 126.505647136289, 176.767452517801, 100.156005796268, 110.150107902307, 116.791173152292, 154.851821651275, 115.542268436955, 109.627421039675, 107.410961960768, 138.61143297099, 142.0709677511, 130.034696710975, 148.842566699156, 117.10658446983, 150.865284565075, 126.301907463752, 125.191433663963, 132.572705138459, 94.4991530884384, 132.573007459238, 143.599777520016, 136.533726771845, 128.940624141979, 132.76643510261, 144.359743316539, 144.838446431402, 131.969233842966, 163.390921937184, 117.064656444617, 116.14524704924, 115.948111575378, 118.174803854532, 150.74247106957, 153.152399357858, 118.090382887534, 127.068481801944, 136.521633037649, 105.303389263535, 125.074170181857, 155.1177561154, 133.053751663868, 157.627767704308, 129.094198968267, 124.049945856388, 157.731205589693, 110.484324341878, 120.639860791946, 121.822348436112, 125.38301542419, 130.005499140946, 127.129683016513, 144.816991688318, 169.016860539823, 116.856710039224, 121.241078100295, 99.6658265889019, 136.526176848446, 95.1349818407081, 136.871287803595, 162.17592838466, 125.26859341956, 147.955854261827, 133.07980948091, 121.903475167736, 166.540494372478, 99.0662006197708, 167.26892610539, 112.301602620037, 117.408946769965, 122.963516139209, 139.844523672616, 121.518167862838, 122.076774672094, 140.784769491207, 119.587658462629, 131.549288752157, 149.096380113802, 151.30085080047, 107.809399742378, 119.664559050792, 110.409570794234, 134.457235121793, 133.167905743224, 130.052278698334, 127.304182722723, 145.290941959213, 102.837704302381, 90.2715081391111, 142.870117703221, 108.159235082049, 151.062989988793, 119.022262226101, 83.0410230996292, 112.781961632756, 88.3341615153361, 148.01553684949, 105.784414987434, 108.673872978052, 111.317421441653, 138.495133841654, 133.401789706607, 123.434970790644, 124.276697249142, 154.110372255507, 130.932811513134, 132.414474578147, 176.687956092072, 120.769685005476, 111.970855420072, 157.236130275649, 136.464833050785, 117.52344027179, 121.804803861469, 118.51150872586, 105.410778237803, 99.036240421341, 137.626868774552, 135.410544639, 141.180191874016, 138.645293063184, 132.285439528794, 150.936172988037, 127.080078860147, 130.117285946513, 131.928259042358, 120.920997895714, 101.295284108935, 130.37471613387, 142.574448298895, 158.750408463318, 122.686007543483, 116.788530466555, 119.846339909941, 151.147217532591, 127.004189277048, 143.799373461661, 133.032276837579, 155.174449206414, 131.499895473162, 144.476752873487, 122.857332620659, 114.917143011143, 132.571843693339, 144.132510322633, 124.714102801921, 105.332847806465, 140.932274729899, 142.774870403684, 107.302508390092, 139.022277722738, 132.095454168626, 155.137924637249, 128.811704292471, 118.297024220416, 103.598995595704, 130.413620640064, 137.659712494687, 134.123475859459, 160.930971278639, 117.762312454118, 140.617062520695, 118.479997811418, 115.335738697485, 124.650157171906, 131.488357849456, 126.675767344245, 122.926211259552, 164.73654635535, 99.6566011575354, 139.637543650346, 132.388304762608, 135.64671389067, 121.695663503019, 137.192956144361, 142.632537225792, 142.334908410779, 137.099826342902, 143.759596390558, 123.104706445094, 122.535426373943, 136.565263514648, 155.235186557068, 137.77693162933, 150.080569405404, 127.838715522025, 130.134398102552, 159.440355571029, 116.94966694547, 119.000796968101, 118.170407407515, 106.257068242532, 103.414573354442, 134.103016308626, 109.744589983227, 122.700941081775, 126.675032404071, 148.173804497664, 142.647656809282, 144.574939322961, 140.007431553568, 143.738416341015, 176.017234069752, 132.625155424343, 134.01366765154, 111.000736041314, 126.864527525254, 125.408498815793, 144.323707033325, 119.872461907429, 135.499540527332, 143.833966483938, 136.485027059928, 131.389009611644, 129.241736082647, 140.786935729075, 124.399913729551, 145.64342529915, 151.053533401555, 131.231206923436, 134.043832270021, 90.1450612372965, 147.067664388943, 130.344637042624, 116.406762599901, 116.268486611249, 125.945381183105, 137.037463036993, 100.979440988043, 143.486308244927, 118.574851872839, 147.889022126355, 155.243623648355, 122.644243144493, 108.923223098332, 90.2592449637927, 160.814383068234, 114.541377992154, 159.882146962641, 152.016285232201, 119.6885744498, 105.808390830647, 162.298828594809, 167.058739602999, 118.917042348699, 135.707050498898, 133.213248676472, 87.9395326183134, 116.752538581304, 149.157615022319, 143.348713473081, 137.044816827631, 130.970039964972, 159.546110164781, 129.879079501864, 123.182825980624, 143.016998673669, 116.396287975195, 100.764681561343, 121.313189975589, 127.97651038724, 105.085189685051, 123.605034266423, 101.314858170382, 122.435679199794, 134.867458722369, 135.473816159022, 109.335530845185, 130.778095843717, 129.57711133494, 116.102136609233, 137.227148834705, 139.092951813239, 113.652951022059, 133.921491158964, 125.648739300929, 106.188135783292, 151.806466248818, 122.932752767313, 127.170574149078, 145.634854830041, 122.409236187706, 124.727654543125, 134.554002609945, 134.617487346943, 129.734639204054, 122.312545462067, 129.156881046249, 107.562168642295, 110.462523942006, 119.115457189453, 158.880230902732, 126.808725427889, 133.129669731424, 113.440110256527, 128.136976234784, 145.910605299538, 130.127925900981, 110.522556653914, 130.367426091406, 137.431713768271, 106.306060520483, 157.993860163217, 107.993093733055, 131.465657711901, 139.762603959056, 140.394157839814, 116.567950658, 145.390931068403, 134.197760004748, 138.891909152601, 127.631289729838, 113.202544162002, 121.351323503221, 111.955702178847, 97.1616444406897, 133.567902781917, 142.138074970805, 133.334335101269, 142.44002112788, 116.896907199307, 121.062325338856, 110.178762512617, 159.110932179765, 103.784603716709, 120.682648717538, 117.241315010202, 114.381467028361, 151.197345200077, 110.955037056712, 108.168245375048, 148.683218710555, 149.267441986309, 110.668019298014, 153.253387043409, 129.373886942341, 136.002658030289, 151.41430627754, 176.130824188885, 131.495626830976, 126.368075179448, 126.054193631477, 129.436959986515, 132.423221623552, 137.883342611627, 136.352386745757, 93.8048516727624, 131.367717768756, 131.709913063434, 136.938058657977, 151.186965874147, 100.355819503935, 159.090196262406, 129.975843027057, 154.93755585347, 117.430779009123, 117.862231568796, 117.762546725222, 136.551812371294, 153.10535990852, 160.27541559371, 143.218450924808, 136.793571443586, 117.991620578186, 149.369999173572, 135.30200000941, 153.903959648952, 152.823895281344, 140.50972679076, 90.019400372331, 124.445040746057, 125.964825005646, 148.183953614821, 147.076881198713, 119.468470136184, 120.153700165402, 129.35774496534, 145.339981546776, 154.946321444536, 115.029531162018, 124.216722457723, 141.122447853612, 159.410693566291, 111.41433573988, 113.945033099435, 132.134111588212, 121.582095845127, 140.290271457449, 132.276502971596, 134.656753599424, 138.61160797399, 119.002947162267, 128.68130402395, 148.087164011592, 100.634821241159, 132.352176588372, 113.678883443984, 131.575832228462, 141.404695241206, 73.2486782026776, 128.80863702511, 125.562577090402, 128.406747660286, 135.837201309648, 149.405875994244, 146.965343728976, 90.1688463330186, 144.219741530936, 140.860342577262, 124.865605498164, 144.106243477465, 137.989268031794, 141.329806492426, 103.642728920749, 136.751529848979, 147.306473148234, 121.586980599032, 119.604751482209, 113.633640883576, 105.103340599998, 107.678422820294, 145.340969686071, 123.492527134184, 127.174644032142, 85.1505291603217, 117.816608697502, 157.646828112865, 152.493194019102, 130.73310997025, 139.478914528837, 111.288588686067, 136.482173319883, 113.532280674051, 131.673177356593, 100.069067141519, 138.947960567702, 149.888212194124, 137.787307940674, 144.188107757667, 117.626829487614, 141.194067709683, 160.861890458467, 127.787333201023, 103.048031377725, 116.824130767401, 130.409383961618, 140.173950092792, 135.794305478351, 143.696371266634, 135.464455235108, 115.828816847109, 128.751859329712, 135.187018705606, 131.555709883221, 135.183853451273, 134.292299188086, 143.138619813079, 166.622002423557, 146.344737277897, 161.986036249229, 146.825488298705, 124.928095144583, 156.608602413993, 132.159571179932, 137.413525767175, 141.64898703772, 145.246554910155, 112.749428205167, 152.698317032054, 139.451249326211, 141.322826874536, 136.928760561239, 121.217513791626, 104.54946176208, 151.388926500824, 104.756854183041, 163.117370373981, 105.329768777011, 110.958805252494, 113.220328036239, 152.201790807439, 142.806032311201, 111.056722744795, 123.958670147453, 148.450326779112, 126.100188048414, 107.82812472901, 120.733616588681, 139.320753375688, 127.857208051737, 121.540344179519, 118.338729553499, 123.572296517813, 139.891859065355, 103.778704951402, 146.466288513938, 169.422218483004, 117.799895809706, 119.417920242286, 130.226678030696, 130.270424865211, 123.543791979921, 120.567368557177, 131.177535186525, 117.112410789392, 143.775083192403, 142.070910362835, 133.938319244688, 134.041409940357, 135.111676913839, 143.335838374604, 140.239831001182, 149.147289794704, 155.794638615671, 121.79931495632, 104.968996101463, 145.266746031803, 152.282762583661, 104.801559786298, 93.136465592291, 135.71185858051, 139.40336376216, 131.251782543778, 112.692850630007, 133.55493576499, 116.436813778309, 110.403086099796, 131.8467484893, 174.098678616562, 162.186504408358, 116.350085650018, 120.67233589848, 122.791151905369, 124.698236856213, 129.484911607032, 156.199328534548, 140.063009615559, 121.870614973781, 150.464449653974, 136.048196111084, 122.2629963744, 106.95635397543, 133.972847809988, 123.537077445392, 133.171782865308, 164.45740510105, 142.279769758487, 153.521506206068, 135.709231352577, 130.899987403259, 149.034993281598, 138.00616071422, 109.028965815034, 129.214815095215, 134.480287101926, 146.453427256374, 116.526711796416, 173.773335732746, 129.615765797475, 135.368537287319, 129.749556897123, 128.579693506005, 114.737077568101, 149.722332721647, 125.809401517511, 131.696548294915, 151.111376476226, 131.109346276253, 141.403776827346, 143.305873390119, 137.444762299219, 101.761651254767, 129.532280278039, 146.033694149488, 129.236505901841, 125.905778035985, 133.893643027476, 140.00559932971, 140.963284378906, 97.4459695511484, 129.10710603257, 98.4404086085166, 118.228017150902, 149.800800383259, 107.211888126997, 144.825714091681, 100.526128592146, 132.616991028186, 120.367353506138, 150.363033074843, 145.963126980068, 130.288272153278, 157.935727581195, 142.248901958616, 123.889633753037, 107.286656072905, 126.756916917495, 149.686347853428, 124.270263261249, 138.837204035667, 138.574737872162, 143.031371138945, 129.632710242649, 107.707026486957, 145.796093496199, 110.289620177736, 108.529300326791, 123.185426806702, 143.539065907779, 136.887254694916, 118.422338475888, 146.852717405217, 114.455544400592, 130.856562837158, 143.138542735894, 139.529286800246, 137.231455648117, 143.09987403253, 138.736704454817, 143.456416531833, 150.011775758723, 149.953084163337, 136.416540829396, 129.662632751082, 140.144744989409, 110.059717688323, 136.827379451026, 150.087177055957, 112.469208724396, 137.683314374259, 164.002636337191, 142.05977492358, 129.792559089171, 162.140667848165, 136.295301241213, 111.638786247255, 100.256885455512, 127.539267879892, 134.074617640306, 124.435104127629, 131.614481343232, 157.169310576289, 142.475550616936, 135.109469963531, 144.493562001864, 137.737255183534, 154.975735343389, 123.867902248753, 136.326828714781, 152.630016018828, 102.578026179469, 141.349557630749, 141.002857016827, 113.439580879132, 149.683871795655, 141.042087853682, 119.484235157994, 126.888050269814, 130.832700785136, 95.8518722609345, 162.717913783102, 175.185513662917, 110.263980882303, 167.527037213304, 95.2876539908474, 158.864882032996, 155.084268249072, 147.819487013724, 157.598359728844, 150.467819635295, 143.601691768272, 139.453151307838, 156.094643078165, 137.113189717558, 136.932133820924, 113.074713889498, 128.333570791947, 107.905275531937, 116.320074198441, 115.076311809218, 156.167235083863, 140.376372973156, 122.158750262187, 145.158087499743, 133.718473739167, 129.483757536342, 96.7586007745784, 116.431778706758, 163.255745163849, 106.146223168133, 158.700991924074, 135.338404913898, 95.4160004694362, 134.538469613419, 134.208051715457, 124.270008495455, 140.166536718021, 123.732841158993, 130.326785772169, 155.976313775329, 159.598495980838, 142.962908132575, 144.413651603047, 130.53669148183, 134.205257083028, 100.583214323402, 132.017852663486, 135.824473405626, 99.008847601696, 156.794554667178, 100.81449688179, 122.153196036762, 117.17097144724, 131.818356852057, 98.0084750988713, 112.32622330796, 130.791765515722, 112.602028542972, 103.26396503843, 146.647363576816, 155.807762392513, 127.899125882138, 118.403749951453, 123.775977537235, 157.669624251006, 99.4054726808332, 112.497398374681, 125.594114451598, 112.736717067262, 129.002265746375, 131.009650785193, 144.839444088924, 160.126281422119, 135.297950207445, 141.51080580702, 103.945694668452, 156.39788214698, 109.809426466141, 145.170243379014, 130.063967500829, 139.751071541157, 117.543017265579, 122.569403545877, 132.699839656249, 121.968185621373, 121.949895938277, 137.597022968068, 115.648376907902, 128.914611590054, 116.231125978242, 135.157162292807, 121.49694836223, 104.068337959112, 110.817306925299, 109.652365939381, 132.997674703102, 131.159325451062, 129.474266339843, 143.868576095169, 139.311294818774, 161.592585578692, 119.808073549143, 157.845879453148, 116.612407574966, 161.955594654811, 125.220525478848, 110.099323774054, 135.310301670893, 135.948417926173, 110.852396333453, 135.417621775217, 163.576550917356, 139.547796920794, 127.191822020464, 147.475682682924, 131.232801369973, 109.067583148599, 132.496976008342, 130.462862447438, 126.596086601751, 124.995292608159, 145.978833225692, 108.262747024567, 102.55076498066, 152.394634314683, 127.663436147657, 119.486142958744, 140.148856382495, 148.519034211282, 119.431355403572, 104.692612320981, 157.181845781695, 118.591146466471, 144.594728034821, 168.456721668683, 102.614238413373, 141.55235821796, 131.344946761744, 138.442656352161, 114.226625607315, 123.0179357547, 163.368911330581, 118.143038967209, 131.758430633452, 152.578050540917, 142.269108437059, 156.100933312292, 145.344415956772, 113.413431908059, 110.558505229682, 155.750846376064, 136.61776981212, 120.497511783889, 110.632483165161, 150.375911903649, 137.530415216493, 149.779763023153, 110.872517375353, 144.964344212902, 147.376476919146, 127.435484227298, 124.393797205102, 155.573883753519, 140.183263348505, 155.379872240747, 105.048823445963, 137.033653719991, 122.510486349768, 129.296532484479, 140.642583498149, 126.60162222816, 164.148534957326, 161.968138317821, 115.895586163642, 147.803924594533, 107.430710375855, 156.940355387594, 88.2317466891258, 131.259345332474, 147.21403666634, 125.599482519645, 132.818345287148, 131.194793021068, 95.3525533757345, 153.304640285069, 128.342230272893, 134.812874647673, 136.596506724359, 133.028145624483, 144.514004964424, 122.771629586113, 123.946566676475, 126.377930221093, 160.869452297177, 104.790759752042, 121.64645670963, 142.331366067686, 118.912982033556, 136.943316589758, 137.755795145049, 141.253983119005, 125.593753152194, 136.967161281006, 142.415350670263, 149.527602552597, 132.493799279664, 108.203660182815, 121.042947384979, 161.684943580134, 97.8585408345537, 151.484355902153, 157.069941478793, 116.33721588854, 131.105854976293, 124.458913038734, 133.028240490528, 134.373590178999, 128.305607982201, 169.565182639378, 135.356165850406, 142.016651846979, 127.858192480632, 143.520335211528, 131.585645223011, 146.529278714315, 143.953315705262, 138.368350426025, 130.005117309653, 129.82079834855, 143.106066655283, 127.979936377333, 120.608763533111, 151.027340123421, 113.790403661209, 161.19116264546, 151.838455375742, 141.547955257558, 123.211361958497, 149.367962610963, 126.461847986314, 141.940363714537, 124.623234610459, 110.434265041518, 124.938583301125, 110.565159602779, 121.882281915353, 146.314755067642, 96.1404620624378, 126.116322268538, 150.533371589432, 130.701480924121, 124.312785976065, 122.373060910594, 124.060531101464, 121.374207246565, 162.383861932763, 164.059777358775, 133.529907048207, 112.836904309081, 131.713521274639, 140.046515435683, 196.273146973501, 104.330273169503, 140.525711475925, 124.690323052338, 115.746684523248, 132.371437489029, 123.685616484494, 142.06760242599, 133.796451664242, 128.840747030021, 140.883592874402, 124.947344393864, 151.261259256548, 136.895781996963, 126.144460300286, 140.935472972334, 98.5735289221883, 124.418295829368, 125.709074126379, 135.794974018856, 132.541981503828, 119.929132868619, 132.500434171466, 151.544564996381, 136.547536984108, 112.187617954596, 159.206977498391, 135.58317260337, 151.51027345604, 156.145524423394, 121.496007468971, 158.856037225007, 108.263732877563, 121.161628314657, 152.831628321514, 120.182844239083, 107.758027291642, 138.723189586945, 145.711046503973, 124.985148341138, 111.214020582553, 152.540742600115, 139.532845078835, 140.130264648282, 124.367002120892, 136.095126402189, 125.963965980052, 108.572234510587, 145.641072512078, 120.461754915914, 128.709068248813, 126.513717025483, 166.086007145604, 134.796240960549, 121.861115273932, 114.355714869961, 138.967069962096, 124.567604217292, 154.353986847393, 143.476670319075, 142.048512074094, 143.714909938343, 121.1351465551, 153.108686857748, 127.376062900264, 124.047319791106, 137.796474724807, 132.264780045065, 104.636954123281, 151.751820530435, 133.631762673681, 162.176073479775, 146.322848871572, 112.071318203754, 132.043659216034, 161.578948010202, 117.869213950625, 85.7389441651827, 130.98664849531, 107.864127041243, 143.074693451989, 119.462680061934, 128.231411985435, 120.781155064428, 103.395742488221, 122.055302002517, 102.970617495456, 161.062864159844, 108.784483457671, 83.498102542258, 121.117867174334, 147.702906525632, 137.022070495846, 128.125093669427, 114.589077537366, 124.285104005675, 119.211627158548, 140.088432778754, 111.789066597827, 129.590055880776, 134.244138773431, 121.843409442769, 113.416488792894, 126.795457502293, 125.39379595099, 91.3171880313052, 142.017488808302, 99.6548396286227, 105.748832403306, 132.271412520266, 117.205606369426, 141.468957559106, 113.090077184976, 153.917880777913, 150.441381220868, 154.919497743555, 135.672447852148, 128.768988231016, 152.023178012831, 142.012145918302, 156.881869609757, 133.064733526034, 137.861580787753, 138.347853714222, 139.694166259342, 130.580065267292, 121.714719964569, 154.421403450683, 123.019332786803, 115.347943559119, 129.304026464419, 123.119311170696, 150.268272427773, 126.09490310755, 139.153472609394, 144.055089610776, 122.367234725835, 111.945992421673, 137.914623703509, 116.88531165842, 157.181128885791, 173.208542986664, 167.862296996121, 128.07609585768, 115.974277983824, 138.021945486521, 118.02105414674, 146.907004717675, 148.018692866763, 123.79763148093, 118.330441395044, 128.970984105848, 130.471292674671, 121.646424151442, 116.094399210952, 114.35264598495, 139.767305426586, 137.597720278616, 134.455293919211, 107.225980201762, 118.936789548086, 160.876316740727, 140.455857701856, 127.663206265624, 100.706155441146, 134.075882249141, 125.893503074058, 102.253512401363, 137.100066413871, 128.935305400388, 156.517270815497, 129.800239348022, 167.273127134521, 127.437381902954, 145.741175059748, 128.262142104865, 103.568754148822, 118.565069296082, 111.441757443829, 149.309594173642, 147.345974493128, 133.666824149143, 141.426516841191, 147.878188773814, 124.418578456882, 116.867979632204, 141.258238250532, 138.361692119298, 139.855302411582, 128.838826837611, 133.299183607069, 107.858537876934, 134.390240425325, 130.725938003263, 109.053773543678, 113.476232186142, 154.067198638968, 112.763471690548, 100.917157936662, 149.083077819884, 135.340211230404, 117.338710010773, 165.407024120898, 114.898993815417, 175.619765912869, 134.653837285396, 117.222483324699, 136.239500467545, 97.6049069008028, 137.064418325513, 159.178381798582, 141.48798440118, 136.156988452649, 105.227567775092, 113.12897754978, 126.073452441664, 127.873769827693, 144.03425950259, 118.571969013126, 140.2225377112, 125.678292781412, 143.338334324632, 140.908793916689, 119.031057035435, 137.036058611624, 130.985639281154, 117.237547317902, 147.509985371621, 155.466483236706, 148.928514389458, 114.523428106081, 94.400948678116, 120.681989374522, 136.045848003881, 124.379282848284, 126.557882288639, 123.164726382718, 116.000800625342, 137.306187281742, 164.435772826278, 137.648215861288, 145.451675849653, 133.767856518506, 135.901813539453, 158.194327473713, 151.470073665296, 133.326426269506, 145.056999596275, 126.686335621987, 126.778830473008, 138.621653838801, 147.002229396361, 131.955353697135, 125.223323688302, 111.449688644918, 148.266892816221, 103.985483168148, 139.452336892978, 124.838450416061, 128.468439376523, 117.062623093819, 110.342937314838, 151.330596300026, 109.356581904202, 97.8653911410314, 143.246315066782, 101.535452214442, 83.8811138505936, 129.506578611717, 161.552824036573, 115.285367270817, 114.654917600344, 105.642567991421, 135.756743768508, 158.176414012061, 130.331557759413, 148.172387044646, 145.190173817442, 116.306774589558, 158.02319060428, 124.897822888682, 101.090512354108, 151.30507698315, 121.604380078186, 130.640797518274, 143.752858951338, 127.694365747511, 127.604038460687, 157.903765521998, 117.238983824015, 124.819151055881, 165.297337935966, 109.698357818756, 152.070275066148, 145.263339023124, 138.827508453254, 119.830909920405, 115.568267166497, 144.960716332918, 134.159067444069, 163.423511275531, 115.267746751356, 119.730218081537, 130.194501366088, 131.58439367444, 123.889590854155, 129.668175131506, 133.392196078723, 151.512275986825, 142.653153387993, 148.357206920224, 162.040957730269, 138.376969465492, 123.421197754015, 114.513370205097, 139.084249798942, 116.626989502121, 123.783773279109, 128.407079839142, 138.063770309175, 128.731249891882, 122.993429977193, 115.007392384654, 164.066366398852, 116.220296367001, 137.169592509055, 138.807487823638, 122.131761203141, 120.737545123246, 135.755611173698, 121.762062315674, 129.68547923529, 123.814917832619, 115.839177099191, 127.755882363642, 143.465430576737, 117.852135260108, 155.349061940296, 123.861689996711, 126.337600216093, 122.798125995905, 141.002935138807, 122.687647204784, 164.237503150922, 131.424979089593, 102.690678064669, 147.346217187818, 101.498885773912, 132.548648849506, 134.577529849588, 141.469620799599, 131.241931218302, 119.702280114462, 133.032009581661, 125.479387078658, 110.151118409298, 154.979977401583, 101.951729333289, 138.360668850429, 147.914794824827, 144.000550736804, 125.396695712872, 129.812758025329, 117.900150765986, 126.728380784333, 125.383180478064, 113.237299629023, 133.982782579848, 102.682265643754, 155.394689056022, 111.425164505073, 157.02628935013, 118.252158895385, 138.004241500389, 126.290270648028, 95.6268694160457, 145.707781221206, 141.634085204199, 168.881770488838, 117.033874655868, 137.900409752867, 138.352396165003, 149.529574769712, 146.866500824683, 154.62917603484, 150.747850087253, 94.5746550610062, 118.647386662828, 129.782434872831, 136.161405142573, 120.394936542632, 96.2817110897573, 116.307336090916, 143.239944867463, 116.667955722123, 140.358274246687, 97.8481503836758, 123.339416651966, 148.550373338932, 161.405613202237, 121.111121015918, 163.184904376578, 143.144116643648, 131.270145110365, 146.307621123905, 139.912773479853, 115.500605342562, 147.413763751451, 134.267665970742, 136.316480121376, 132.09509281534, 149.206190284582, 134.149958068639, 118.912682199332, 154.988385405415, 130.075835185276, 134.036945642718, 140.220142208914, 143.782736769865, 127.178496172553, 120.028390077351, 131.953348963461, 128.255106573249, 139.729149546814, 121.191509577763, 123.762507349548, 135.085006343279, 142.722937343671, 147.006249353962, 128.904547838586, 125.060653192754, 131.404892559576, 144.179467681409, 152.306367738197, 121.459584892166, 112.521275595827, 114.951376451865, 149.570672479723, 142.936807997218, 126.035927232628, 114.883008116906, 162.078671161692, 140.302981300851, 114.207249907997, 104.558091457184, 140.755524768361, 112.078779577126, 84.5154244738685, 129.931528051444, 145.724738907259, 129.074027686308, 155.895780840045, 128.421544471577, 107.260299980698, 137.717589027061, 127.782280681162, 137.805497320346, 97.1889917012599, 151.883340039506, 120.026712370271, 134.60965911042, 131.139491512218, 103.383347051216, 115.093911529539, 126.753560610964, 143.862527173371, 158.954984497725, 123.931544390861, 153.458862799462, 128.277235044777, 113.397103236085, 126.511583445857, 138.942586838906, 148.65878454692, 118.475631730857, 151.011224991262, 133.014162814228, 111.792436900367, 135.626227263406, 119.169102647295, 124.505840022412, 129.474592636837, 117.722448457639, 122.994887480911, 142.678363054175, 127.65790870105, 140.391966482951, 128.250289307627, 143.411685029707, 111.454074473888, 129.125742913234, 141.838353187466, 120.665371267692, 124.406682132963, 133.306740198625, 146.334864381098, 122.143616400382, 137.148403860243, 129.684507162304, 147.298340546025, 129.490097904775, 129.11812713219, 141.941482596615, 136.509503069958, 119.960711206308, 153.831342101127, 123.699213163097, 111.409872963864, 136.505283832956, 114.858216231037, 106.961765221597, 136.620869742364, 138.996142476175, 138.354588068691, 126.388312970969, 146.323351462632, 119.425348083619, 105.792837267546, 111.294730089748, 104.096261564265, 117.839402436124, 136.196712934801, 141.280765220711, 118.753571081829, 140.955441610789, 129.366767854606, 96.2802837979885, 124.018906682184, 113.918587405512, 146.989437803287, 121.873574018954, 136.404358896542, 130.781977824548, 132.55331418682, 131.992256534314, 110.945479323079, 142.679115332228, 131.513521323404, 96.6699378794893, 114.501755162667, 115.96075487695, 112.44714909904, 173.347844475904, 162.72970642147, 157.649968163477, 111.175845500853, 130.967598586635, 154.299136712422, 133.468089430304, 100.527283706789, 139.066912018596, 153.921785445006, 129.4400418605, 120.620938023789, 146.281238877368, 130.737973164981, 146.815355287517, 132.641320314859, 97.8907991008576, 165.355262199546, 118.348554510534, 119.881643525826, 148.092535899737, 106.761296405443, 135.179262761229, 145.440770609269, 148.808872133306, 122.737641235706, 131.473986466015, 132.315036783071, 148.374995392363, 117.382651319667, 126.354439808851, 97.1296556340924, 117.895722870211, 161.543440103018, 131.701314154399, 147.514522340788, 113.754221259971, 124.573429307472, 127.965806198323, 122.671206175115, 148.793181686603, 136.094420568998, 133.375185921597, 128.681516867518, 137.833792269294, 143.668254508878, 123.397043324759, 110.842300683358, 145.577134698027, 149.02334254156, 108.371351782726, 99.7884447802951, 163.495320875876, 131.653173799539, 97.0951539461138, 161.208224234696, 147.671292402155, 141.271715318261, 128.651845834799, 144.336502198313, 134.255543142642, 143.271316997424, 122.772305196011, 131.897233094621, 122.066197272122, 127.492426062196, 113.596417762121, 117.988448200269, 139.735997372231, 136.197657637867, 112.464686860549, 134.19566842683, 141.410495149866, 134.458886328151, 116.937758397896, 139.813457979348, 127.74068352003, 143.917970258364, 123.977908967457, 135.91645148933, 108.436825905856, 103.813625462178, 96.3897533112807, 157.983640237313, 140.20973631162, 120.396772569817, 141.882517397735, 122.464624327469, 134.713866956714, 115.317557780996, 126.151309179582, 146.795494672938, 140.111300141073, 154.627749525276, 92.3332535840008, 134.311402217637, 116.702070631154, 146.224652225332, 155.838932612437, 177.93728003969, 143.453181935342, 129.067669155371, 134.12377006193, 101.236870913276, 116.281852646852, 142.391926320955, 127.217583306044, 149.847984108556, 114.517812003297, 112.231481129296, 145.66929960987, 144.868250212349, 153.318499969263, 123.459231846474, 119.359472247327, 127.392453658741, 141.109980782859, 129.066906967672, 140.048882982411, 105.622646753253, 123.585804067617, 150.476392561111, 134.85878337652, 132.974061031242, 141.760889568798, 133.087666387539, 126.617215535408, 157.221733575837, 128.228212972595, 112.625588048585, 156.802559500988, 126.601138653271, 159.385808335384, 145.633232824371, 131.973848144043, 152.94932476751, 120.028141324962, 128.545245132706, 110.598123083008, 117.608289928463, 129.881652438729, 122.32823667538, 110.840581688575, 128.43670571012, 122.960973691441, 110.276510355674, 130.354873113474, 148.458108976217, 133.002065128813, 116.975895121623, 147.266004899961, 131.281858744564, 140.097020985598, 144.77976384534, 98.6983195145181, 125.214442735551, 144.059568503224, 126.111817647412, 122.543807757585, 133.455952543355, 110.936022594353, 162.865614188641, 114.767730315103, 116.697891315985, 126.248989973083, 139.993663710327, 152.569090354388, 121.197886580116, 117.135654649523, 117.991126549996, 121.652069274843, 115.27939765222, 121.238504074097, 154.916821098225, 135.042613019384, 112.589839577671, 144.992603181424, 129.244647296829, 119.602735348851, 127.441774327247, 122.075868870873, 131.084566207228, 148.901493680012, 107.959379000797, 121.701151143822, 131.704682164497, 128.140461280254, 145.329894149802, 132.256701121165, 129.270850856152, 143.251643512762, 137.304966377001, 145.737678055134, 144.212233782788, 145.840775915147, 106.630115318272, 140.5986226984, 149.225916591243, 171.513115564754, 100.979578482177, 165.862599186595, 125.775532891753, 145.652491647848, 126.460126901179, 133.375433395777, 147.601473800884, 138.89622101327, 125.337671477784, 117.043745776218, 129.674800421468, 145.196403783162, 112.292039244129, 100.348972646963, 138.958792006185, 152.921128194807, 153.521824599038, 146.57658750736, 150.496271881896, 119.917452224137, 140.21423337478, 138.343669985939, 127.676890889883, 112.169019163095, 114.251747816954, 113.3331746737, 138.640611038255, 135.763959528068, 142.004457946921, 112.805472350217, 142.758603350889, 112.865863470446, 138.6544558806, 140.335490977306, 141.784435641288, 152.275247730077, 116.990142105487, 112.11675651066, 138.917391916887, 131.87779480285, 134.16326390367, 133.345927443037, 116.097418812873, 121.574645794727, 137.663173498205, 143.044921159993, 126.028016966498, 110.848447584831, 124.452815146304, 138.481929120789, 135.364615777185, 149.247112480828, 107.417866358055, 125.000775204911, 122.452177497332, 124.254478122522, 99.7921963963455, 151.597210791574, 114.669536575502, 151.860846606834, 164.668927768039, 128.971256398409, 137.913174236797, 125.215192889204, 122.37970155605, 122.845048844195, 143.892875810016, 116.195281378641, 158.972800855488, 113.859832557182, 154.242078485123, 125.53149998401, 130.419147067971, 132.137494749513, 118.130868006959, 122.952220001547, 103.803632104861, 133.014564690654, 122.996710542076, 107.154115327111, 139.714022509201, 106.0184702408, 134.50243526242, 145.317405744506, 123.993499125139, 123.459653725701, 118.86829057765, 126.692452789323, 142.94686107096, 129.274813640484, 115.57008796188, 129.38767008842, 150.43978064905, 149.827379784342, 121.325909301029, 154.741293207189, 128.703978210092, 146.673038506461, 171.829480725208, 89.4550497202805, 133.324444518363, 138.022096834318, 149.155561371715, 124.053131288948, 118.518707019519, 179.944167980966, 113.057691388997, 132.699156028564, 133.400385258937, 120.525342830877, 155.493914403253, 130.085466321501, 131.884010972102, 121.002761126157, 139.6533514248, 135.316968045836, 130.20723159969, 110.498459247082, 140.70695604874, 112.984366584179, 137.35291941583, 122.44404779094, 116.666947604221, 150.385076840699, 115.939708355953, 109.241813686859, 86.8025436749648, 106.259386649012, 125.803945682783, 146.28204266711, 176.578901683455, 150.203575715146, 152.458176006883, 141.078359680381, 125.535296977705, 140.597377434328, 150.613671738174, 118.544259426009, 126.143306585997, 132.108907533345, 146.333966989822, 149.479815436457, 107.127629101695, 127.582679067587, 115.324230187194, 106.095081360901, 126.890394641557, 155.463844613189, 124.231659911972, 104.536077324793, 140.460976568814, 140.015555906141, 119.227988546704, 124.854774293737, 123.052818157184, 120.794089377703, 163.470316001486, 132.07810882999, 119.472311953007, 122.462882386329, 127.407988363506, 151.866365899761, 149.334163780762, 120.971666691261, 115.944159379071, 121.01647074752, 121.208819266183, 115.729587946152, 157.449736468626, 105.231885531258, 157.148721613532, 122.668394204784, 135.398150862936, 150.3524127407, 130.46763029464, 156.604374591968, 117.179656010333, 140.331044104084, 115.441126081071, 140.360926618272, 101.801718659352, 138.642442376057, 140.222533126547, 117.204622886779, 124.891833806217, 109.745505887632, 123.527971724246, 143.487727459498, 138.69275666635, 149.423614785, 121.069904652038, 126.960741880308, 147.510120353552, 117.517868739878, 134.336028837359, 100.108655118129, 112.80016739997, 133.65854378293, 106.852130720001, 127.535638792468, 131.255550128959, 127.948550747546, 105.07614908628, 128.887444312665, 132.19964644851, 142.62759754804, 123.231151168215, 136.023904314704, 138.332760075745, 131.563850452523, 150.299293789721, 131.512715727897, 147.221056447956, 95.5953376559633, 119.59940078056, 139.880756003533, 131.678215848272, 107.129935072557, 137.773365607015, 131.451880778837, 117.63142336835, 160.047785371792, 116.814376751041, 112.746637740322, 129.497787574438, 147.384060629644, 170.714714761401, 149.779627968354, 122.95557464291, 112.786766572602, 145.324371316321, 119.081139140188, 130.110817885482, 145.311477570954, 116.896592001984, 76.2832279399845, 161.533897058355, 132.038782449824, 152.490071331326, 160.177887884375, 112.307070489229, 162.893449258866, 137.400047833516, 157.632883774444, 143.218364823932, 126.015755044216, 118.21640292653, 115.598309496752, 151.0562260709, 131.098522725596, 157.229025442575, 115.12245169963, 142.294190251768, 144.18357344562, 134.854278701653, 147.944639290311, 141.800658677489, 109.064226314373, 116.754891850695, 138.251516704738, 125.189920095225, 155.812688189762, 141.428344348313, 116.677360466539, 123.917128197813, 141.757554066993, 108.119498807937, 123.473309210126, 129.903347722334, 137.793373570018, 156.612317248496, 161.901649999668, 108.273768583134, 147.425509003092, 151.46668172821]];
