# Supplementary material for: Hypothetical Outcome Plots Outperform Error Bars and Violin Plots for Inferences about Reliability of Variable Ordering
Source: PLoS One. 2015 Nov 16;10(11):e0142444. doi: 10.1371/journal.pone.0142444 (PMC4646698; doi:10.1371/journal.pone.0142444)
Supplement: S4 File — All experiment interface and visualization stimuli code is available as a zipped file. (ZIP) [file pone.0142444.s004.zip › experiment_code/data/one/95.csv]

	sample_num	task1	task2	task3	task4
1	1	671.237048655114	519.800043515062	348.589122495856	97.83699787109
2	2	669.366687419835	521.831357105743	338.011180767912	133.55142710425
3	3	668.466081066075	520.091429640284	312.488671563164	123.105726878307
4	4	669.793893124909	522.696889713903	327.432474917513	123.974779147409
5	5	671.527259852061	517.679284241029	341.603408984477	118.4027672795
6	6	671.95813967491	523.394403696186	334.292961136886	114.54218794338
7	7	672.482340467378	523.323734595749	349.279980563847	164.801991387232
8	8	669.455709802797	524.497989623755	340.967195760836	109.977540683144
9	9	671.971702756107	525.519657466762	360.075145514917	114.988169698846
10	10	670.908374900165	522.223006775488	336.047297528316	110.177044838042
11	11	672.653119101295	519.888957745498	328.550534900597	166.324334110591
12	12	673.632995400372	519.488563036749	330.406747825794	119.358730743983
13	13	670.731113828831	517.616053320578	341.828709340138	119.791117105776
14	14	674.841279074019	524.066901956809	337.556732079716	131.418182170616
15	15	669.312759021135	522.269854269049	342.166643060384	142.045289757836
16	16	674.544829780191	519.719744361434	359.493250161035	133.895436191294
17	17	669.266763047205	521.314880058855	366.876608987825	141.612524386036
18	18	670.243698650702	523.829209479856	326.382756871596	129.571222244622
19	19	665.870394125263	523.953782659835	346.877347758283	129.555328658487
20	20	670.185936504608	524.115426017122	362.625917447829	130.866117021577
21	21	669.12290051903	531.164925119702	322.45875806875	159.698384925273
22	22	676.722034089535	521.383442458205	365.066139463716	141.616740475725
23	23	673.670031574834	523.299641557727	356.994816056012	119.618246067684
24	24	676.0405238663	521.9784891297	341.660808009618	152.145055731286
25	25	672.80853490251	526.247844985386	347.845197094321	127.267761686155
26	26	668.61902825437	519.936895643867	322.474318944984	122.099098552011
27	27	673.502123712762	524.554892911965	337.302694123671	155.690790982666
28	28	671.190776901815	526.114102789046	355.6950276136	173.003227505745
29	29	670.328526255813	523.126411988253	378.572387755889	133.846829766561
30	30	670.610627816569	517.280214305406	364.808119062156	97.6478597261246
31	31	667.711593430885	524.58519136891	338.967856994449	129.57648860327
32	32	675.545204702409	524.787553544078	349.735008848225	130.816480570471
33	33	674.321579270937	522.582850891692	317.21936860755	133.267831518585
34	34	671.302185247927	533.375144327928	372.011859720398	140.592781841193
35	35	671.160779393107	529.118351626268	347.009879978908	144.549909534784
36	36	674.583548954415	523.660627516683	358.653312493616	130.962209179282
37	37	671.266315279358	523.286704428304	338.515875176674	135.218795229219
38	38	670.657344042212	522.334672828467	340.308174041794	113.582530968642
39	39	664.189232418769	526.367504049435	332.358112745024	129.898657819103
40	40	674.662586419146	518.397604528068	339.727954296433	128.968264143058
41	41	670.960099303223	526.57127409014	355.983455507212	121.058987574962
42	42	670.419455268878	520.604784540366	348.934675912099	124.201578533046
43	43	673.400847225136	523.359339504756	323.502489746695	119.126259167568
44	44	672.045192749118	520.975432019103	338.83055179789	142.402199581157
45	45	676.098636976104	520.682711879968	358.200153930363	149.581812905127
46	46	674.741799158609	522.187827657463	349.084010327398	100.301068542828
47	47	674.455851721419	528.912367402145	361.506025147051	129.506572792734
48	48	673.510444265839	519.347225753241	353.189033370338	129.357241552049
49	49	673.695663729616	527.047668041574	350.41151595069	123.130763415162
50	50	668.704295661376	523.702426241592	330.213662469427	131.659520297256
51	51	671.95180459073	522.657901622856	299.971130632847	123.603289873646
52	52	671.27188066556	521.994280939135	364.834910046289	122.592154671299
53	53	674.257687619438	524.832103059056	325.544669216152	131.29742308692
54	54	674.341976448538	523.072568189961	327.963156673294	136.418379514108
55	55	667.815839847175	523.151473652134	357.634485103807	145.793107779411
56	56	670.514093812062	518.089473969318	324.281948811205	180.503890075003
57	57	667.931888899839	520.316172928942	338.688249628191	147.553196589052
58	58	670.93645135642	523.497077636107	350.674092240952	131.072531172797
59	59	665.484063833102	519.680426610557	353.490635224277	133.591006293414
60	60	673.629693743771	521.991721681382	353.272316555638	161.28758525174
61	61	672.22473402419	524.119531412509	318.976515855639	127.497619488887
62	62	673.096916750394	527.213905845903	319.745227640935	119.0623278041
63	63	672.4244543754	521.342685210107	348.940958394114	158.90838133996
64	64	675.310574685412	521.589153527191	350.641277344304	112.810212333486
65	65	672.690275068735	519.837143172645	360.289701819985	151.803944566209
66	66	671.122384827452	519.090484960765	331.210420778352	155.109987269285
67	67	669.726831903607	523.432731125306	343.671090866954	137.181835793998
68	68	676.70953384712	522.159174519184	323.198991450084	119.042577744363
69	69	672.987412306745	520.017862992682	343.559354745113	110.771822557303
70	70	669.864744745021	522.020257283976	341.809623695152	136.633278006233
71	71	673.259017388649	519.828213120379	324.405775870265	119.565246833968
72	72	674.967277196554	524.719742494157	352.746677928235	143.287787111427
73	73	669.152426967665	524.289325571614	372.34114055088	160.618539087175
74	74	674.872951868218	523.814923372169	319.244816734116	109.886607620681
75	75	671.211815255216	519.890775223363	316.643114388806	119.361899823186
76	76	669.460582080271	525.296388015689	347.563199098246	135.191613282854
77	77	668.655948011662	522.634517625681	349.840048568892	114.900774637144
78	78	672.180785716436	524.416169252694	353.86923544517	150.74672995789
79	79	669.38849432069	520.428840245426	350.701168887389	119.557054624016
80	80	673.80483053558	517.82734245332	355.628141880386	111.134372417889
81	81	675.861031661355	526.180484308886	341.999550470873	152.893938331053
82	82	665.575115440114	521.495075114643	347.629361429772	111.042091493671
83	83	672.580235280873	517.706202835445	300.311710029685	136.904046104853
84	84	672.909864817251	523.655139851048	350.58949374094	168.153950534282
85	85	674.181594318861	520.081559391465	317.005466520436	135.502796336601
86	86	673.875115207684	515.428046300951	323.393054950342	140.464049147648
87	87	675.010136739015	523.703344868402	320.95940075932	161.812370852234
88	88	665.329528558771	518.069680293114	322.109695365453	140.330231628195
89	89	672.038982997205	517.87263910693	343.751857659781	147.566190093699
90	90	677.447641370887	525.41115377263	353.217088142164	128.19365272755
91	91	668.685129176941	527.174168274772	338.94096803226	141.028410990514
92	92	669.585989139172	524.268316715689	310.458246022469	131.042607888283
93	93	670.341623077445	521.521434221699	347.007528510952	127.438126881565
94	94	674.306223755074	521.970216585574	321.729419376024	107.578738987754
95	95	673.901205353829	523.133189506799	366.754948245033	139.529205359838
96	96	678.303647932853	524.438730899243	335.64261773467	105.065606022104
97	97	669.810915079406	520.676738752029	368.336013327284	107.372276007218
98	98	671.488269371493	528.188421921718	305.239177666788	122.537597526246
99	99	670.133131140964	525.012793220436	357.877575299572	166.289137363366
100	100	676.661871436787	521.08811544299	344.9640330753	135.529046016443
101	101	670.905725535873	515.819864698254	334.586999050788	113.219648559171
102	102	668.335782645082	526.662332357631	327.980819984554	146.348221737795
103	103	670.930830094296	524.105173504856	350.302941103955	127.209302959195
104	104	669.769327484083	522.432556151003	379.2244275006	131.827629821224
105	105	672.736244260048	522.641072652234	321.332800797897	123.398400966652
106	106	676.864394384232	524.485120610518	347.940315331877	139.366354612102
107	107	674.602208788655	521.132836551633	335.698035870947	134.403192249184
108	108	672.975102302049	521.720385216087	339.689530108803	150.572341951812
109	109	669.62418296691	526.42633626247	314.703129421069	123.816336845858
110	110	670.543860261635	520.277407841875	319.527129176076	100.038937308658
111	111	671.98710720363	522.248716114531	360.734137248262	150.917822072378
112	112	671.511053494127	526.358945195717	339.286942412967	144.040788074111
113	113	669.964230818334	519.998877592393	353.578049696699	146.304984195931
114	114	672.878191564634	526.498956076217	331.211744246864	111.728796252794
115	115	675.062138535722	527.794541173312	333.665766308253	160.289678144254
116	116	673.779812899313	524.257941842537	363.122248909334	152.794036325728
117	117	667.92983935433	521.819998536648	347.630119869954	134.341702335219
118	118	670.198717012801	528.365401186775	328.292630635722	107.215186263954
119	119	665.298129108756	524.688973872535	336.009451561405	108.13874777513
120	120	669.669073891458	525.225719225463	346.319299126695	147.089569256381
121	121	670.648001747253	525.066090618722	317.776073520281	158.634811236029
122	122	670.274941511971	518.259360194557	336.830483053409	130.898534027968
123	123	673.75305065479	523.260446197965	339.751397792704	124.385669792875
124	124	671.352245130596	521.339119739879	340.711622452767	113.391403173374
125	125	668.273557450368	526.530319057859	339.372964822075	99.5010765755459
126	126	676.070001018612	521.611455600304	325.213064120777	134.679090146062
127	127	673.264072517137	519.696648416687	364.63104771555	134.256118718209
128	128	667.887421188186	523.985299221266	361.537808639804	122.930224761298
129	129	672.61519545509	525.933607019719	309.47792506526	158.451849207685
130	130	668.137404998596	519.752501779539	378.809744775841	127.662498577764
131	131	676.479599691703	520.134128574048	356.599444134073	116.517478145079
132	132	676.980774002817	520.382279364225	348.850941614508	147.971272056387
133	133	670.236089421154	520.337732487185	359.364425825502	139.2868499478
134	134	674.862824083376	521.214840534415	314.346473306229	150.885967011795
135	135	674.377859865435	525.727634148654	345.680208398201	125.256579107846
136	136	672.681328451082	520.01291341195	323.599112487386	123.970442191024
137	137	671.884540260523	524.744772780343	333.037534963133	122.337650987076
138	138	674.716273896045	524.393967515874	327.738689393314	163.555365721803
139	139	670.009450028639	523.750035778168	323.392122681923	150.801248219203
140	140	673.047809817987	523.378301645768	339.425862424872	144.763977052224
141	141	667.618957321715	528.750439342022	336.29952374244	143.759496594034
142	142	667.447319592594	518.16981649566	334.286492842892	118.410781703287
143	143	674.29937459404	523.755723877678	370.368008817524	142.481445917148
144	144	669.424543991354	523.68444271129	321.681634597274	95.4421595084068
145	145	667.663101321804	525.247363731849	334.572286496755	127.013856409105
146	146	667.156694249963	524.466166228798	341.397051711365	137.772905168712
147	147	671.535347935054	524.528827480895	346.749454338601	129.858716488808
148	148	674.932609021099	524.935398747265	355.876006976385	138.0659595012
149	149	668.693193510158	523.466362260434	363.598461204701	137.382395335551
150	150	668.324075927991	522.408477987667	339.371842055654	149.109972891192
151	151	668.46403760959	522.574606713033	348.484469751821	154.169307009345
152	152	668.875448761484	523.486787186636	370.167494317998	125.156204243759
153	153	680.057159786934	521.012624903561	365.245485750997	136.038798070265
154	154	675.886437335769	525.473479860153	370.026935467477	144.082538315346
155	155	670.772885557854	521.293914895629	337.898455526714	120.423376752959
156	156	670.805229519877	519.878718632002	354.256967028368	107.290051310015
157	157	671.510882116859	519.599781267001	332.472390123587	122.021091159654
158	158	670.115873633537	520.846412065233	357.497092680896	147.372895256449
159	159	667.556051250611	519.992436548282	322.562541303402	118.157337442415
160	160	670.84199019297	524.663660933928	345.771166735339	127.879882175368
161	161	670.629716845862	525.680274294196	327.597737663197	102.887889640104
162	162	671.569579800023	519.429722595535	319.747898457885	119.481064998762
163	163	671.397635848339	521.424230640006	333.022259666369	95.8424588095953
164	164	675.074114076397	522.660022779539	318.518567479553	141.938639631075
165	165	675.492534493624	519.371441141441	322.735386483761	122.044793137885
166	166	669.028788689153	516.82411365319	354.923989188309	145.743339517831
167	167	675.630566802988	520.967964702987	340.045602806741	133.19612974939
168	168	668.257941862221	520.424793688856	335.174730577941	136.647762023297
169	169	671.097788797002	530.768017720654	342.543208776033	109.886780992616
170	170	673.265438462024	519.017731539939	351.803371894184	107.249500468834
171	171	671.174914156307	527.76445994588	351.327885217385	110.448559275789
172	172	665.233263628269	523.457561705679	367.835425935832	139.05624977953
173	173	670.122100803609	526.48876491797	347.479110358815	159.207679862333
174	174	671.918614220886	525.560026552436	344.524532954431	123.784340639781
175	175	676.735220586283	521.071562373793	359.379628167632	122.018694429153
176	176	672.375801017113	524.178662077394	390.770984756787	140.328092371613
177	177	673.096026356664	526.271372229546	356.468245171911	147.543510841106
178	178	673.732308288347	522.55895604433	358.199948545414	135.622164228388
179	179	672.161951263837	523.07858715817	344.141904351551	97.1895984868594
180	180	666.39207964352	525.730786669643	344.902042256925	128.236602013942
181	181	673.398983030833	528.638380985107	347.640828872562	143.815728621705
182	182	670.835496546691	525.075651998466	358.655325427794	89.2581874394412
183	183	670.589513602592	520.424003147756	359.575774185792	121.825164423103
184	184	673.958542507078	522.321073973738	326.448509853139	131.774750089222
185	185	671.235202467363	525.133924644334	332.074096735045	138.237759178585
186	186	676.894443383819	522.537980263515	341.87719571078	113.892700005799
187	187	673.45002008963	517.672590324491	349.384181039832	124.007062195088
188	188	673.127175135956	516.995166475911	330.435003854967	130.14741709248
189	189	671.123092006511	524.763497324553	303.025256605859	141.418486331864
190	190	673.219055161999	518.518735751009	350.716432234383	146.838457806399
191	191	669.257632130284	522.737704016247	330.247646656144	155.880404032383
192	192	675.535573181057	527.650038577628	373.214847769366	139.193268440698
193	193	674.84398809094	525.447772644072	304.781777301557	114.836154623524
194	194	667.810941281678	527.883037468008	352.81481496727	142.089357293925
195	195	674.311619710131	522.99769875511	339.120994567366	129.625380116792
196	196	666.280420156982	528.109751237499	353.747224387279	130.112988289777
197	197	677.568425593315	521.879578579731	332.062563256377	150.963916586631
198	198	676.908360696917	533.140200800521	336.049474985495	160.59790987415
199	199	670.019368770955	527.042813388177	352.38142097709	134.125213622516
200	200	672.713499485797	520.379321789063	354.74557717276	174.254686656699
201	201	673.45792026353	526.229144915628	364.229301231092	157.914116387756
202	202	677.716759765243	522.266466909733	361.004439116975	105.485198881987
203	203	671.614783463369	522.88017747206	352.676902504752	123.332846338355
204	204	671.508311543994	518.56098143061	320.187673504094	127.515163447926
205	205	674.372787542896	521.019376758177	341.247858519829	134.35900850048
206	206	671.830629011749	523.239215457305	355.055328266422	140.494655790125
207	207	678.314273185496	525.011850313677	349.285083748467	100.137982757548
208	208	676.910871320354	525.272247159569	335.537824437341	166.69194468158
209	209	674.909490738612	522.562397007977	299.321982583554	158.869822073706
210	210	672.93968239943	523.0681446305	319.960510357153	130.729540901598
211	211	667.501823621179	522.959547230878	351.577416897582	132.493492307631
212	212	672.635099328009	522.501980821988	368.614154131672	132.72489336642
213	213	671.521680753622	522.028336897313	367.11088772121	144.318458133656
214	214	676.967213825851	520.399869194492	330.566615789803	141.643809426376
215	215	669.447476659033	525.967637339441	344.498776830833	148.977215978769
216	216	676.963085552505	517.795636678167	329.546919706859	125.901481255984
217	217	670.591051884756	521.557793669812	357.384935493543	156.114658592371
218	218	675.716881405365	522.722093265839	325.905804040886	124.787958580264
219	219	675.030897642308	527.994431108762	350.139548106477	124.946879154248
220	220	673.296898723086	526.058283769165	347.449915182204	160.195767973708
221	221	674.386123416125	522.769204086776	344.56745720593	134.910738187699
222	222	675.841986752009	523.069003647688	331.807272223435	118.040923775772
223	223	675.885217239773	518.087526367249	349.294444649808	121.76871844994
224	224	668.074576659531	525.730193781268	358.029333304903	129.461274294292
225	225	665.910055855813	524.474087282045	348.80766522917	122.023691773895
226	226	667.850904977318	522.235596976668	338.816617533285	146.757853562963
227	227	670.146576283518	525.845033466833	365.98978694264	157.75519177277
228	228	673.648564367462	530.265938323307	331.949738191067	156.438280166034
229	229	669.09923201583	520.618839709805	341.855959304634	122.494739912633
230	230	673.233176290194	525.191910204554	305.057824737156	128.565555618793
231	231	664.344223435974	520.912415397493	328.971780902474	105.690905191751
232	232	670.568659793393	524.844998330719	362.254759538274	147.924380506843
233	233	669.584834834811	518.567929116074	343.415583621194	128.516738824811
234	234	667.016208699806	522.484352563219	336.673438672834	131.183206264421
235	235	672.724366419138	525.343837093603	333.589002239356	103.293611440823
236	236	672.322319602898	523.678355274521	316.753497067639	137.296201205307
237	237	674.349233119933	523.628001217636	347.383617094964	126.853751371649
238	238	670.259149513072	524.45689049956	362.491672915105	145.215921969325
239	239	670.065191707788	525.986896868556	337.937301758129	131.908345349987
240	240	672.320131129985	523.813539124594	364.219265491673	111.260242473827
241	241	669.525449665275	522.369530809864	354.962584175608	134.001049913923
242	242	671.647550651028	521.940540315868	344.067378076431	135.088918724564
243	243	673.788822733975	526.111690583455	346.543372145894	112.139552898884
244	244	669.914903198224	524.200950753105	361.344047992217	133.348485263875
245	245	677.704456401006	520.43294610629	361.025643510297	160.24191813331
246	246	668.643564798782	521.42047799793	340.255191015076	128.606200464467
247	247	670.718231276827	521.496153505075	348.322714450753	133.700778684816
248	248	670.348939578588	518.095982294608	356.147691724512	124.002886564836
249	249	670.534568837793	523.634348472998	345.414114944852	121.537860932566
250	250	672.994809181418	524.466159017142	349.81632592066	157.474184299587
251	251	669.246631733866	522.701672384827	342.731862078813	151.10427064192
252	252	669.698843105686	524.816699610889	359.341148300979	85.5998005591674
253	253	664.015607140508	518.341454499391	328.777372242901	107.448228737943
254	254	669.030204313227	524.289487628148	372.4287968563	137.129799011015
255	255	668.685780536656	520.176424388133	339.113343768359	125.727984929716
256	256	670.607825490331	522.121836828243	396.558645908402	136.952179140422
257	257	669.475177089536	522.385246980556	381.172160279302	159.104364030502
258	258	670.215148076837	522.179677392782	336.082551435456	119.868675638379
259	259	672.928601230893	519.986354430998	354.896900431193	102.881717459916
260	260	671.320890610313	529.505024920921	344.825770659713	124.938374969507
261	261	675.450088034685	522.296579038381	371.430379273677	123.539379587917
262	262	676.995435995453	524.343715908819	340.736295556974	150.580249671773
263	263	673.026979522255	526.06370049181	351.953782494662	117.773712975935
264	264	679.501060709843	520.604903372829	369.071036416736	107.406919703061
265	265	670.810756080272	521.99334353221	333.396778594598	109.454252034503
266	266	677.025422734746	522.731025746472	309.197100806056	137.601294432026
267	267	674.269835136029	521.002242540942	344.291776231377	134.640912136028
268	268	674.057064771257	519.700351750863	359.318450408128	137.75288729032
269	269	672.15829047869	520.365534345063	339.985376959327	151.800816076224
270	270	672.504461732165	522.253988384099	340.605709962043	106.499990956842
271	271	678.521114608864	521.352403819144	335.879875498565	118.048729200093
272	272	673.315599631937	526.732177386889	354.332268458757	154.912505347216
273	273	670.426956593179	523.162895624315	323.531570229297	104.789381540169
274	274	669.208582361787	523.475005432508	347.70096499802	137.422541161726
275	275	671.579804355535	524.362345326748	340.194251285045	113.193834915212
276	276	669.842661405981	522.009068219029	358.643537327266	146.897121742637
277	277	672.650143602228	522.996063348114	355.79894060254	138.422355158213
278	278	665.839588281651	523.814050626397	326.755947154656	116.122472765925
279	279	670.078646145329	519.059302412058	340.384755071358	125.289352200084
280	280	674.838217309462	523.379874488234	341.576413360552	122.031988854736
281	281	672.574630977547	530.619413711506	312.238981733821	131.150290475006
282	282	676.148275643441	527.888918215825	316.410136656715	131.229682818797
283	283	666.47906010792	519.712111041065	370.83331597999	138.519510736667
284	284	676.987893328666	522.347128706985	347.251040518066	98.2643109263089
285	285	676.429571011623	519.439889833932	349.480335573692	118.25594622657
286	286	671.184712265807	521.748676609326	337.019508207421	122.571719045179
287	287	671.52013085195	522.828044621097	372.090680185922	116.589240347136
288	288	673.08609111517	521.383224609654	338.638595386332	147.469334209107
289	289	674.091513955038	525.662197798265	350.262860495525	176.181876887254
290	290	671.933629432923	525.658910072591	335.395295064731	127.16112516434
291	291	677.251912380592	522.182050069732	326.332794476898	140.323441318316
292	292	666.259292061242	521.263472817714	347.389759239078	144.649634627972
293	293	668.312047456641	527.614378305354	345.629998315305	130.394007178453
294	294	675.76624752197	522.748639537536	332.360507556571	117.21247235109
295	295	672.313038808894	518.053953697336	342.122633910961	131.610157702907
296	296	673.870340662372	526.475248880889	316.374496622213	144.985627213776
297	297	674.665615102102	529.957893913442	323.366706569659	109.500351836093
298	298	678.960731742727	519.396817661699	329.081709097281	107.473673757774
299	299	666.892754749946	518.011386116945	375.514389511715	106.051445033019
300	300	673.69600806684	523.115210928089	342.187014020278	119.29191741345
301	301	676.458666021744	520.733853446021	344.497083171762	135.671809737269
302	302	667.667396332229	526.87410118623	323.592145639356	128.140470739297
303	303	667.176685002698	519.229877177451	332.011503432982	157.652086624349
304	304	670.43733202795	525.735472786429	337.547356402705	142.500097755049
305	305	673.289924965286	523.30407898577	332.956658787925	89.2518598186368
306	306	666.712257900587	521.481605672216	340.828005614524	115.403762577422
307	307	671.948524778929	519.578503014638	369.110379634089	135.201235490542
308	308	670.242848274614	524.636255563592	338.388555011338	152.640701988605
309	309	667.589508774201	523.07465075871	328.673931469165	132.884864075183
310	310	674.347343044821	522.590722456395	338.016360117351	119.636271548637
311	311	664.778856651213	519.096045040933	328.42218845103	124.268217034304
312	312	668.615519771287	523.574412127103	341.112986418148	141.694491507666
313	313	668.534576983926	524.171613463334	351.339187291724	126.613194074636
314	314	676.726325843439	523.564506105749	345.697524807686	124.37110679128
315	315	675.352017098025	523.749461124368	355.508909775199	141.542118613862
316	316	670.717258151499	529.646025145542	318.932995256873	136.257156343603
317	317	672.593465411761	518.630108172776	323.291392539265	142.045700268337
318	318	673.457499673785	527.041140975901	374.576066679958	132.182582965295
319	319	670.834149618417	523.222076796671	339.138559319699	110.847802554555
320	320	667.80366906814	514.895525361185	334.436807992598	145.173886168487
321	321	669.079532037793	519.955760060861	370.729854658224	143.005297075505
322	322	676.224350288411	514.589545298292	358.809173540831	100.393910393729
323	323	674.064475518341	521.953644818515	341.548232446425	135.060841307993
324	324	674.999640471706	516.819940114762	394.973780246866	133.617519570606
325	325	674.813518514576	519.974912838174	368.5565686579	167.765096019097
326	326	671.880137498401	523.447021967512	366.204771513727	147.065032976662
327	327	679.742007822608	525.669540754621	330.323341803603	138.277486486029
328	328	669.306014020436	522.538443259137	344.41783205409	124.484382788152
329	329	667.067223883474	525.158158155555	335.377595569281	95.2002827042701
330	330	671.271027250511	528.236333641818	375.273365195868	132.699988040328
331	331	674.327756461838	524.7446046594	343.299231565362	168.050095844267
332	332	674.332843393434	519.926524523635	360.346335776169	158.997307200524
333	333	674.396778700262	520.821056077205	335.521868754946	124.315631101765
334	334	670.806713344537	520.887394513767	354.6172214214	144.830724714489
335	335	669.5688174642	516.754763466205	350.965531503466	119.139335544972
336	336	671.052263705182	522.481598221908	317.637372037052	121.914502788349
337	337	669.896063519401	524.226693927681	347.652541059924	147.456942747558
338	338	677.279185235604	526.219370382341	363.613364626009	146.431279406658
339	339	674.871422360524	520.813426911629	361.435450451019	110.213040214704
340	340	669.750356375639	528.325343720165	351.539149243909	114.311275548492
341	341	672.193039704386	524.995697853924	359.981397532051	113.210579821904
342	342	674.176862634675	516.176144531521	317.722288982369	119.570906169538
343	343	666.144743905827	526.130970329374	316.180993217249	123.909336940442
344	344	677.604628258588	519.034311476744	341.365394638668	135.962771192158
345	345	670.462636436046	518.718009472645	345.326651982124	118.331280881667
346	346	675.242324170982	522.394367486339	357.238702068367	115.572813575104
347	347	668.672853669618	524.027236909982	337.096186184427	122.216077547309
348	348	673.054442401409	526.959845660645	349.391017645654	113.15337580209
349	349	671.81234851728	523.502107447837	334.280569748468	136.244841651044
350	350	677.021096120057	526.112062570574	346.571955983552	129.456688106459
351	351	675.734617013027	520.248937305421	327.12167884725	132.094760426507
352	352	669.443150064018	525.705259019707	330.429675284974	107.514398718703
353	353	671.264815608816	523.289851184579	340.625385497362	129.698690042184
354	354	670.909386054388	526.232041294007	340.034654726912	133.329884592692
355	355	669.726111674906	523.490488295236	381.258748183867	122.091727546637
356	356	669.433904503397	523.29534109086	368.250210027116	101.599155168783
357	357	677.380479455038	519.628148945878	346.272905399116	131.022834618871
358	358	673.908268424404	523.856875883006	330.463492736726	148.899274289568
359	359	668.346901959718	520.707028951971	336.621160351281	146.456075363817
360	360	668.274713935286	521.013237607585	353.500174900506	113.865622626606
361	361	673.129349784773	524.144279677318	339.511196840746	131.024883310878
362	362	669.456492682176	522.988693199579	339.924095246609	147.032587236188
363	363	672.70882505215	521.4162420617	352.549871866656	147.496769119811
364	364	676.288773938097	529.547587776903	351.586709175862	133.939560623133
365	365	675.644831583898	524.065933577338	367.391761947255	128.044481584779
366	366	670.069673263925	530.512149007354	349.078334345854	151.693341494177
367	367	675.758199100349	521.016809494567	336.984454297544	140.245720872217
368	368	672.556699097416	516.061750728944	345.049418839505	125.643671808177
369	369	672.926355409681	520.115338326359	335.292227698083	126.890215294821
370	370	667.562296134855	522.295890771443	348.205860864979	128.630791189399
371	371	674.526240265216	525.825653530393	373.049290504752	106.704353045987
372	372	668.361715746156	520.532571751101	356.430107171753	125.644525651797
373	373	676.102459868488	522.868237592346	327.204897532875	130.13576777516
374	374	674.794984987658	518.825285603319	342.793709084446	129.046562641156
375	375	672.900651834877	525.104351481026	361.449821512544	111.325210056709
376	376	672.042876014338	519.876718819326	367.009944714878	113.074721289175
377	377	673.459123150012	521.730265859301	333.156307190795	115.563055450183
378	378	671.39250162275	524.259012708912	364.58817556325	100.354060440676
379	379	673.34850349628	524.089423229574	333.639562436562	125.902863468269
380	380	669.539370733086	529.467168756537	325.989969386687	117.479387839681
381	381	672.090570168367	528.387142586002	380.854582730767	133.949887500487
382	382	676.386525975894	525.233665062233	330.539686048551	109.575320867364
383	383	667.433142694856	524.006549615216	382.200311107747	97.5578545630375
384	384	671.540392456931	522.017154968753	350.286665400511	134.28420907372
385	385	674.611425876517	522.382273962173	339.322115809963	127.124327024152
386	386	675.372187127212	519.093557295321	357.941658914229	172.206857752526
387	387	666.466552686029	525.460676253997	355.914220050748	154.947949353415
388	388	668.877742249171	524.111234309213	332.397062494616	134.039889406505
389	389	675.730522606059	528.379848608984	348.174075241307	144.907990468632
390	390	671.421555518874	521.345622844899	335.758099149817	134.763819745197
391	391	676.71705568744	518.829240614246	324.080658045533	111.584092124666
392	392	677.723345856105	522.314017814891	379.45724175377	145.125895739561
393	393	672.121102870132	522.651396726732	346.967769052527	117.139272605834
394	394	670.640686950677	517.511923057901	321.066978253107	151.932193808374
395	395	674.141118662801	516.870677131873	344.356306695154	120.383020168849
396	396	677.227191005893	523.403119638151	353.37706361512	136.021616299808
397	397	674.339142233569	525.324250848963	325.395706169033	131.417812647289
398	398	673.993278254757	524.894399792065	331.875555659206	148.271814237426
399	399	671.352786985439	519.264726359581	357.917670377287	147.111667011281
400	400	673.298637837203	524.237089794345	330.172089510779	95.0485711927265
401	401	672.824573927384	525.177272993653	368.963792867653	120.669481017914
402	402	676.855622483087	524.550819349837	365.689187816705	112.261643688985
403	403	670.815020548622	520.494128410289	360.647233599484	116.897147385304
404	404	670.325091923604	519.188533848087	367.692381649147	144.809079947652
405	405	670.833442099931	525.365071086503	319.109289935805	116.389854411025
406	406	673.365186290651	522.011938780175	336.55330773668	128.021713849995
407	407	673.170782213484	528.714469993766	356.113447072332	97.191536153116
408	408	670.530012641219	526.380004648231	343.234611226343	152.372310167287
409	409	670.260498864093	527.560172172081	339.219048408527	175.403149653795
410	410	668.01993001672	522.626849120124	314.518136972255	119.832472127164
411	411	668.568645527449	522.673312309627	341.566501454121	129.270255144322
412	412	668.420908561803	524.390371279515	330.004216070013	149.733655079489
413	413	675.594580161651	521.481855914458	357.549988549772	162.424961708075
414	414	678.902964860322	523.05678345522	369.922600805654	120.946316767165
415	415	674.828700508178	524.496386151773	358.077747534208	154.731966793829
416	416	670.754387571874	527.124561872935	336.904829279631	94.271041476325
417	417	668.163055237592	517.139344357454	337.811394178422	151.005318217328
418	418	670.88357020546	519.117920515188	365.496889754751	118.120806855509
419	419	671.875048862591	519.918939139313	334.611002405609	130.504222124761
420	420	674.200279933911	523.431042337691	331.653162767299	140.840712669755
421	421	671.076275483233	516.191641894287	338.977486234079	128.11843679476
422	422	669.74844674427	520.216837965585	370.178066057432	143.231008227286
423	423	671.151715677825	526.3475745776	352.874659474707	131.500080278302
424	424	674.906825601758	525.232487101152	350.356494981203	122.900938724858
425	425	669.212244705011	520.749802220531	352.473030298751	147.984626128726
426	426	674.491037000511	523.011837619294	333.027654880349	119.014402446459
427	427	668.549546583789	524.800873552898	369.273024900387	96.7680323596256
428	428	675.794423163392	526.598037994458	322.967023694387	140.033873090027
429	429	668.093478806668	523.793285715469	338.194382944204	138.94117993257
430	430	663.110844786617	523.73517781694	363.747403398637	118.15797785093
431	431	671.973136965226	517.486087269105	345.640122589928	127.07931266206
432	432	669.350435219234	522.258514155365	312.347407688755	129.239620105439
433	433	672.037594226787	522.888833352609	366.810964882129	118.707769691417
434	434	672.936357759166	527.384611165758	327.437596893827	125.759726844149
435	435	668.743076536389	524.075012608526	361.628861836392	144.925903398935
436	436	672.794972985451	526.372418479035	374.092738709605	110.096296075107
437	437	670.583389403332	517.197024794619	350.413278348969	136.411918505091
438	438	672.423500123203	521.375387763425	353.504997191684	155.537659746302
439	439	666.873984066881	522.904721528278	343.703136353236	130.359805497286
440	440	671.552102921497	529.553509778656	336.77320522581	130.417847018773
441	441	664.225626622456	522.895327325412	326.189136779314	129.993827863633
442	442	673.143681810652	523.098821524839	357.475731835685	156.607968608405
443	443	671.872983099871	525.93184342553	323.360885203795	159.470945753799
444	444	673.496870417479	521.882799103983	333.59877143702	143.120693542602
445	445	675.07593896807	520.665294574596	365.948825896603	124.177910445762
446	446	673.482879052883	523.179990666091	341.130084643115	138.873308339857
447	447	668.049575992297	523.885368999925	339.199846958733	146.339096289943
448	448	672.922822791724	524.353636221058	340.62394963298	139.608399237916
449	449	671.623886647128	524.597929146252	361.240031424259	124.750656535806
450	450	668.711831809105	521.877868706865	337.629072377911	133.74461571014
451	451	667.879761363989	524.613378692993	367.410073797137	158.851701007157
452	452	665.540767078025	519.111305242999	362.39839169319	139.334601887765
453	453	673.831764085408	527.906472695903	366.443585348072	152.026060450138
454	454	676.448206309948	524.673320620621	353.430441030529	161.593843203323
455	455	674.96854633239	520.475140477414	362.2864188242	126.701841269692
456	456	667.271922249701	518.674839095549	337.119440607375	154.898059838767
457	457	667.268931598396	525.965725459514	316.085843870014	151.600358038486
458	458	676.994937413599	524.987271023053	335.663824549042	127.837784862902
459	459	672.724339771813	524.704036773791	351.413681186407	110.759884774513
460	460	669.971804943228	525.399571423737	355.931365204237	144.220379670317
461	461	672.696715441098	523.302318196271	369.075312590916	123.299212040238
462	462	670.522936728485	518.88277991322	333.945153895844	111.394611461321
463	463	669.523670282929	521.751726631245	343.871545860617	104.974618459446
464	464	673.349223890655	523.662850582611	371.393000108818	108.025742491219
465	465	671.0304912648	520.496385159834	337.257884227626	131.348187691553
466	466	672.152175085963	519.227292238572	329.796693670721	145.541119793152
467	467	666.95502386642	521.420767485982	348.492714806663	128.764781463222
468	468	666.994237737624	529.612378158441	365.448432295309	146.51147531942
469	469	665.137899918298	521.864762274723	332.780860694469	164.159865353945
470	470	671.974088994995	521.299227327222	346.051009994387	118.771320779919
471	471	671.997820895425	525.118580868707	375.496885071138	126.080775376074
472	472	670.837188629437	523.611007306691	332.082282208109	116.08754179145
473	473	670.527940716132	523.046884839328	356.582401349197	132.118074597123
474	474	677.7757725858	521.243300235846	344.665921280889	174.733060607566
475	475	674.096696467395	522.38616549461	338.729816712993	128.933637580587
476	476	672.296984645567	520.490868367851	339.970820918485	166.215382856802
477	477	670.281447353359	517.845963760994	316.608534842587	133.363925703364
478	478	672.726865698696	516.34514068642	339.516350545863	125.035067882355
479	479	674.925464104463	525.825182356556	338.998373025556	132.74857620708
480	480	676.028208942057	526.528878563208	342.901172015673	129.357909975362
481	481	667.786189280816	522.953504893036	366.089492511529	138.313620998669
482	482	671.892736505412	522.427045407721	359.728668251667	114.356132123667
483	483	670.042577515968	523.826298738359	342.428145859512	126.072021732563
484	484	675.64388206418	523.831088038871	372.372003583971	125.581927097407
485	485	676.907785408383	523.383430075049	317.656640512514	131.897974735
486	486	670.112457601157	525.529039270339	364.813006284234	141.102661456481
487	487	675.727666591538	519.607905115046	314.268385243599	124.583035309454
488	488	668.92697131925	520.731928520378	339.341486221909	141.686134507706
489	489	671.289975732233	518.6708598221	349.724085136712	151.675211304842
490	490	669.498681392369	520.018075796434	351.655474257675	116.089520413417
491	491	670.311179545463	518.793770431396	363.375989390554	118.37127712248
492	492	670.12184259241	522.223775397119	308.294991028153	164.103428887926
493	493	671.052813158925	520.273395763091	340.627160358776	103.528381821422
494	494	667.386369901052	520.358063117897	324.548432581383	126.316425156751
495	495	669.948936917071	520.332519529939	353.26002190701	166.142517063879
496	496	673.706963457386	525.687465027432	324.538413190185	117.882346048705
497	497	670.97199038735	529.912300825345	348.075723006686	121.320878615165
498	498	671.555273436712	523.404060598456	343.252443284819	108.386555039821
499	499	671.698598918572	522.347263887395	333.825109863263	112.706357512892
500	500	672.521103981819	525.062909027524	326.333539784679	153.026496999752
501	501	672.42110083296	521.61392826121	339.334003998067	141.890706371386
502	502	673.21953740629	525.575414187779	325.126282889779	108.085510366011
503	503	668.665038003855	524.39140803291	339.380064576224	146.170040935983
504	504	674.76561608588	518.277500933848	329.155040938349	144.106469080942
505	505	670.215882065056	530.234044734298	305.557956290634	131.447636771155
506	506	670.883911700471	524.904627781986	360.7369612425	119.783936839485
507	507	674.553188491818	523.669139178399	342.50614582757	145.98416465684
508	508	668.610644478864	522.56158494882	368.672681584274	138.215113706818
509	509	666.969172748135	529.41690558858	340.735479355805	100.84345741113
510	510	675.399351079374	522.572161800577	330.753516018096	145.580306025488
511	511	665.684232248327	523.289601337188	326.125354874736	123.814465479244
512	512	669.265879677945	524.832030793344	331.857014721618	154.257966920286
513	513	673.121284862258	528.33743945649	344.908130829865	149.203359939382
514	514	673.709044519342	524.990476833646	363.311696307569	145.005705888067
515	515	666.60272051811	522.787713695414	337.060173763785	96.2251810577965
516	516	672.938643134873	527.208659222318	343.275552301683	107.034554107627
517	517	670.375360619277	524.375852147421	342.131855379264	130.124619261831
518	518	674.439856723739	523.664152615011	354.368626584499	137.15715120106
519	519	666.723258500513	521.519288483232	342.376932222723	124.325818806719
520	520	668.025398365147	523.469159850988	328.534103856608	164.808661439444
521	521	666.475885839706	517.666139108059	339.633191671526	159.128592651233
522	522	672.986501374292	519.622354850393	327.713583000408	110.517939897959
523	523	675.773046588085	526.420314524556	355.916099396446	110.397349689294
524	524	669.260014788831	523.400239241613	334.965602784771	121.347766995916
525	525	673.286173034376	522.797542161972	344.087757088905	109.642185990859
526	526	673.54921802729	527.288137366009	323.724068364104	137.965293279357
527	527	670.008112050161	520.035681868535	333.243597482984	161.530163386648
528	528	665.429962427704	520.6884878762	338.159252355068	139.515339619703
529	529	673.262529392431	524.793882396166	344.827031343902	116.232180388068
530	530	674.347732796113	525.926416478944	346.574265707202	122.446829607802
531	531	671.461180915947	523.455473016354	312.608722003783	124.005657970329
532	532	669.459478476199	526.777084938064	341.611577378612	132.179260962372
533	533	674.526172274122	521.714708880205	350.328751212909	137.167297255801
534	534	669.159630629812	528.13522903119	359.065937047611	143.195226144988
535	535	672.510793996699	523.981297640952	373.02997439635	144.866650097
536	536	672.432030423325	519.903171393094	334.880893711108	162.06464259052
537	537	675.597049716558	526.039571110431	342.58356389518	128.27198727021
538	538	667.382046940071	522.620220991952	342.014014720413	116.015616764399
539	539	673.6189703753	522.388918596056	328.497730214591	130.887805768234
540	540	672.108753052862	523.376894953862	307.47795684737	134.900759462985
541	541	671.718477908964	524.092268089959	375.081261406346	125.969644087388
542	542	668.084884081521	522.570617505017	330.446008183654	119.370751131975
543	543	671.695623290876	518.751990962655	330.561808847449	141.973486896559
544	544	674.540104938955	527.768760882129	332.733842097261	151.376471204695
545	545	674.128927042782	524.7677141163	385.440229692336	140.662963986221
546	546	670.251963369964	521.514003485012	339.754838371838	132.991710139135
547	547	667.148194077112	518.26165487462	333.642041190748	125.933924095029
548	548	670.812073584562	519.70579738025	304.081929397343	124.527179650751
549	549	671.283296917507	523.680089906023	358.157923496898	108.06513988662
550	550	666.217793762398	521.711379626939	340.065242081587	114.75642588423
551	551	671.486623862663	521.230308156539	325.564592014356	116.935444805299
552	552	671.865755242421	522.97186321953	334.135513929377	141.726151969951
553	553	665.869783407136	517.208245834438	372.083334006605	121.335106820338
554	554	674.717959306781	519.112305529749	339.176258836469	140.398541883933
555	555	676.227575975517	524.890799779349	341.505788597078	147.411211869834
556	556	673.862708015381	525.78327205432	333.006748554636	140.590656361524
557	557	665.574807529637	524.768766767062	372.159373287358	126.122784669668
558	558	669.487173088567	522.403570811537	313.810365231962	149.699604199261
559	559	677.515998537904	526.662999179964	356.571173348247	123.405662711198
560	560	669.306950130858	518.721353271831	351.762237190224	132.011303749099
561	561	671.88281871215	526.863905128834	344.949520986051	127.220804721497
562	562	673.020242938424	514.932725923669	335.031865079886	122.912065248885
563	563	671.962524512854	521.726821897131	361.118705067725	125.87193937144
564	564	669.062383620363	526.409884922608	370.020959821527	108.209828259729
565	565	675.984812933629	526.773914913242	379.935134723221	144.350538160577
566	566	671.247237879788	517.401200454359	355.104438443277	127.672160741385
567	567	671.921989273848	516.364813114636	386.616419917155	145.268645222772
568	568	674.087174631093	523.99050954219	345.407809182959	127.957739007483
569	569	668.669001292679	522.907620855318	336.353967429062	142.961600165753
570	570	674.049122650665	528.47962233698	325.984675513318	126.664076467208
571	571	675.200417814242	524.785389317525	329.730045027937	142.435566071713
572	572	673.902478630674	531.663421361371	339.599291155557	133.930583201863
573	573	667.595090119916	520.991688643747	363.907564412029	117.438835943976
574	574	670.986580295439	525.336410018883	335.428611743989	101.635051744831
575	575	671.894255607007	521.61720736854	334.291240787014	134.145686745292
576	576	669.617022247476	526.710617410617	356.342247537224	151.877493061575
577	577	666.902294261481	525.628443215579	341.049584595284	149.435484254624
578	578	673.774442049147	518.509193556053	324.879241414564	117.142947791432
579	579	669.397711849726	526.578598653797	339.560050180036	130.728031420793
580	580	673.081301096858	522.390069993742	353.145308456693	140.088626619714
581	581	678.032495052317	528.941664268739	339.352699252131	130.331039417469
582	582	676.255638863883	525.654264186131	337.713151720886	153.950401866149
583	583	670.157730507731	515.911729670133	330.927059877045	138.9108418913
584	584	675.745265557427	524.480212782344	350.268776170407	143.708478142063
585	585	668.117360579537	518.773585047915	339.298787892484	104.484770230426
586	586	670.177208524759	529.853421970149	346.768091769952	112.200587072593
587	587	669.005659601573	523.12200698462	358.389141721371	131.342468652898
588	588	671.818013642911	524.102993157701	343.336579644644	154.527562980991
589	589	669.341630970174	519.841092454848	343.914911744836	137.511906034702
590	590	674.360185832474	530.561744581654	332.456512711104	131.269080062164
591	591	676.717246630351	520.257354245092	344.48334133627	138.956145737098
592	592	678.237083351352	516.571083663777	315.05327293175	157.2624968022
593	593	674.988552346793	520.407377784524	316.457836478538	134.297162217175
594	594	672.404922266003	519.464391405467	335.921301189549	133.686335507666
595	595	673.423287068961	523.286432669925	366.149854065619	110.058080585414
596	596	669.8736644798	520.381976980818	339.239725051742	177.031908891104
597	597	673.531063977111	524.629992017201	348.814962635691	115.76127775249
598	598	671.625123248765	515.095471471647	372.452898280324	147.543181034571
599	599	669.229569213012	523.477392990238	393.116533854233	145.046620349363
600	600	673.85006922443	523.508002090169	366.302505231196	117.090462844769
601	601	679.86806324948	522.522140535468	326.813779989719	145.885722178784
602	602	676.998513001551	528.958371087135	320.823591674461	177.496434954425
603	603	669.207763505508	522.951449536482	356.248506034741	116.139147018948
604	604	675.432497296754	522.554396566142	345.278391240237	125.320786273815
605	605	672.005750707453	521.637267951351	336.260124745516	132.02440390479
606	606	673.650418851357	525.702735995938	347.48277889584	142.748750183048
607	607	678.040163020219	525.627438852905	336.770782145205	108.813219965113
608	608	671.240399841177	524.842128143747	337.751987310411	133.874400948667
609	609	674.516629071604	522.858600740508	351.706236034885	168.513704707161
610	610	675.711773541651	529.990879109251	339.035192030941	157.258942716292
611	611	666.612255509052	528.796065181385	345.344293039266	127.398138495502
612	612	670.769264291284	519.395699784141	343.697715945006	150.403526878026
613	613	673.842470411062	522.53534176465	347.735448920805	147.445735673193
614	614	672.712498046903	520.185172751633	350.236525538809	135.486511741314
615	615	669.270679749495	524.500396210448	341.163678887077	178.301965275065
616	616	672.189191160488	517.464881748768	368.271336925903	139.129569321291
617	617	667.978962715213	522.031226699686	345.537177543495	120.215216199361
618	618	671.981726897912	521.318994352284	381.167145650063	136.206640555418
619	619	672.957520092545	516.544741571078	346.374267423895	101.902337003078
620	620	674.935372185106	522.194889769611	334.838750786198	137.553378365084
621	621	673.626750371411	522.226006703112	327.994217318097	111.331674856981
622	622	675.064478072082	517.779597784779	311.39094226507	147.927641087008
623	623	670.069378881083	519.137272618535	352.186763545701	102.811184276438
624	624	672.277173179561	523.701051978677	335.817793697065	111.345250228214
625	625	671.132542272341	517.5287001939	348.419022433724	114.526658100323
626	626	670.32078595114	519.570998802832	328.937607864713	125.772005506993
627	627	670.845901387641	529.103642779283	342.355253708342	102.320148281641
628	628	667.033561692917	524.956202397518	344.327774748305	127.905618004829
629	629	667.537826137821	531.260866281502	351.885253322974	155.253941134227
630	630	674.063257817641	521.575755601624	345.139085972758	80.6560244964415
631	631	668.722382433043	528.409611014639	339.312079358485	122.502912260366
632	632	678.241160092803	520.604208909628	338.864971648068	162.3874615889
633	633	673.556266890306	515.649097431143	362.013651577375	140.100998548847
634	634	670.16039008999	527.658763184328	348.1903462423	144.144502885382
635	635	669.772023983776	520.848460845722	350.736168601138	135.491126314901
636	636	670.226527562179	522.143544575845	329.010169697724	135.521581272879
637	637	670.88290445145	521.202465302852	357.171185845383	119.331611336739
638	638	669.699478252519	518.77502666706	371.832390506786	158.489493336741
639	639	672.665289495594	521.252287261118	319.135726011967	127.041684328214
640	640	673.730314254823	519.598772324832	353.075426375074	196.245799758602
641	641	665.607578626932	523.823704423967	331.176778914764	134.760920762657
642	642	673.462475637165	524.155312284482	337.699465613644	127.350766298073
643	643	679.455253605325	523.792550187208	346.817178471525	122.893744424914
644	644	670.675724721487	520.028935143896	320.227166931682	152.886802710334
645	645	671.963642435614	518.062300174113	349.64809768762	158.859756195709
646	646	669.109235953356	521.133516892663	358.057564406932	125.730053854654
647	647	676.248506911772	524.900560513421	349.569634515477	121.739047028391
648	648	665.433107750087	522.571327332753	358.434431170908	118.863106491552
649	649	668.939056218792	524.640587473817	357.065950116228	117.923400334416
650	650	674.623881775359	526.357878574992	339.743481301059	133.069982559768
651	651	681.029888922396	519.01443026137	371.983974447936	127.387160465606
652	652	672.698735195551	531.28869024276	350.726341702766	146.264160454833
653	653	667.514940993632	519.663009601047	350.090507310147	132.01776613836
654	654	664.37102920302	520.46520926118	341.383882355054	147.026878484986
655	655	669.712064654906	522.074266858338	357.250778457071	107.891304377891
656	656	673.495097172627	522.763195187904	342.531620247892	146.540560757821
657	657	669.954067112314	520.652540926441	346.081029646265	126.271441252478
658	658	677.919318354709	526.1443717288	331.940583345758	133.259944342017
659	659	676.180042076675	526.940567579663	345.882857096929	145.978874976264
660	660	675.767795049249	527.131743741977	320.50428127983	114.569816109547
661	661	670.032972955408	523.042833141354	346.773872339743	142.616808163185
662	662	675.393761638789	524.938960158335	322.997506199112	153.792156791936
663	663	670.22545333855	526.262675461873	330.341649993017	154.199171270586
664	664	667.570388072633	522.555972224914	335.27903525635	111.105419254683
665	665	671.819193519209	527.161339311798	352.761449027081	138.512637562152
666	666	671.552261073458	518.092537889534	372.689754939075	133.651211352322
667	667	668.197062192494	524.343298816871	350.192804390259	149.202828327429
668	668	671.7142738947	523.01914095276	342.715721205882	129.823875939511
669	669	674.684139760778	525.180454876541	324.098190489406	137.926335128144
670	670	667.861458636295	526.034741327363	343.486364346047	144.911548430437
671	671	676.099116540186	522.171480041969	355.608451751442	131.066324452362
672	672	667.700037189953	521.941365109053	341.982150736171	126.521217454881
673	673	668.037801615691	524.6212001099	345.144285227235	139.563417672782
674	674	670.898775265577	520.604406611101	334.80769386194	120.539857108431
675	675	672.490650510359	523.452129535408	347.392027246652	133.536072967119
676	676	668.225826101288	523.715717360977	326.132227937426	124.639688180611
677	677	668.14952554918	517.577772088314	363.530356714414	158.334589136236
678	678	668.739886439174	524.810061288682	328.898902843191	131.884534976061
679	679	681.274779314884	526.197643322672	343.73569326406	142.189621556209
680	680	669.76270792263	522.351777930932	344.78638712277	117.569775995833
681	681	665.46221846443	520.087298604381	358.308356924963	117.087437672672
682	682	672.591058023061	524.111831927759	357.308144058492	155.106768576615
683	683	672.604760486107	521.417070624576	324.874314145112	123.002602456729
684	684	669.069983306977	516.566042529508	333.907150500999	146.74064748889
685	685	672.0492638899	521.769354332352	345.804277739291	117.34544839874
686	686	678.639487985316	515.778950494106	325.634757211444	121.681927115382
687	687	670.397774433966	521.067699459338	339.3314016015	111.869640430489
688	688	670.702226773462	522.350998960277	322.277810065838	139.2242277173
689	689	676.024376881879	520.3497532869	351.283229239492	126.559112516217
690	690	673.346118930981	526.565308854246	350.21025308049	133.31326653071
691	691	672.445881896677	524.312443466683	339.17293098075	121.107547727258
692	692	670.461742701785	521.919001549499	353.728922323555	140.817861583051
693	693	673.595417294594	529.219027105158	359.759563503518	160.659821158256
694	694	669.506036773348	522.257401871192	340.228679376479	128.242285040774
695	695	670.900208994769	519.075931976958	345.112214276567	161.10255042107
696	696	669.939264941466	527.170943984079	344.612783145771	108.791991793572
697	697	669.756927736734	526.950700805364	361.893853810598	131.289111321989
698	698	671.637417715154	521.093485764118	345.378757745782	117.553802143555
699	699	671.561888814265	520.586553435598	372.936067623794	134.447993273427
700	700	670.417619700327	520.193740359887	347.315149748937	136.748849043592
701	701	668.262479597719	522.148844294903	324.822123860884	138.206470568086
702	702	676.299108073891	522.561236039778	348.437054289277	132.43905308271
703	703	669.3923496259	526.02769882113	329.345487349426	118.435330787012
704	704	667.468867743214	520.287735516139	366.046590167763	132.827611869481
705	705	672.753823455689	523.382492343417	368.294344801709	135.21087148879
706	706	669.183515640561	523.536555454703	341.830267770376	111.087086773796
707	707	673.079680055858	529.05363874608	340.621115112839	120.53278624701
708	708	669.284049773104	523.023666674063	316.34709990795	126.133400929913
709	709	667.316070301496	523.920947511781	345.465713108079	118.429569515192
710	710	674.683698414566	524.149583280508	324.982864603367	115.35658339312
711	711	675.128662343906	527.592359907647	351.922730118256	122.004620085534
712	712	667.621461246061	526.648908961491	383.613584032146	141.240566933116
713	713	667.767129572566	519.334432320552	360.10234377525	117.818471907682
714	714	675.337562315519	519.803342955207	353.260814208587	106.98721499653
715	715	669.268988936392	524.551543309316	359.824602660555	115.907641756219
716	716	671.17334971715	523.343474007142	347.748424543469	134.191513213229
717	717	676.541183097872	520.961361303809	365.146835350143	117.84102310247
718	718	677.137445225683	527.245630278214	338.147048771465	127.786883346934
719	719	671.972285782285	523.756130288309	336.131629025113	161.221149395834
720	720	674.897295774871	521.018788865676	345.143617171837	178.60483288381
721	721	671.160778362808	526.127464740235	334.49892360104	113.141566692138
722	722	668.687123470493	522.462299914037	356.750476335777	135.674332523669
723	723	665.256465624436	523.082877705011	364.57584285021	128.712009694765
724	724	675.523086648539	517.631687134461	331.582021977626	151.046367902684
725	725	674.632337345532	518.898133405445	322.760652219997	140.376908464008
726	726	674.712239151234	520.491732341826	309.773652060446	71.6758667770542
727	727	670.506449635373	523.812489982641	357.91303501704	150.194184888264
728	728	676.636287473093	522.337212303925	372.210147897832	129.867938698002
729	729	667.758369333161	519.303074955825	360.227162111982	146.004939907213
730	730	672.094268559326	523.592490310493	365.292917800662	137.693005033789
731	731	670.33983609242	524.897383592026	324.313278385566	130.015802898652
732	732	670.833649578958	522.053594658603	359.274938625952	141.100529218745
733	733	676.29027160149	522.727775490261	335.162885758594	130.669808756942
734	734	672.409469996958	521.75406797787	334.299682715584	150.200105696335
735	735	668.755030326526	527.643900959096	323.711101601001	87.7931877762023
736	736	678.405399362435	530.909042522372	365.752228280629	132.705877130933
737	737	674.823776629466	523.82071095492	366.477629897681	167.444130648398
738	738	671.863221300518	517.363681601779	325.324266083412	148.872227710848
739	739	671.623590860851	518.064359583762	354.803840199673	142.753329809884
740	740	678.689123443607	522.23901736418	328.045574148146	130.386752979402
741	741	671.38543671046	521.983475597557	338.844980254109	108.75622466563
742	742	672.224892850969	520.688336954349	336.169671878352	121.526035667102
743	743	662.604855831345	526.346924578689	344.718302523828	148.693331854494
744	744	668.477009341432	521.886434701205	323.481334316285	132.81728014212
745	745	672.389430060403	529.214826054403	344.894882665386	148.697497788359
746	746	673.286419776173	517.728929847203	338.617348586967	175.589264599454
747	747	673.975470449905	530.982723427285	367.183383948632	113.595144895829
748	748	670.727869954641	524.383987653991	357.633517177288	122.031719924856
749	749	670.811368532059	523.016011065336	344.167496552118	123.090777531717
750	750	678.847460570982	522.6710700651	377.8251647931	123.872476577702
751	751	670.843101790866	525.950052203252	368.711064212801	115.083654087741
752	752	670.373299326038	521.717653655224	325.49895933945	139.065214466525
753	753	669.573659837603	522.313368109165	344.080578581277	125.035830902706
754	754	677.533728942583	521.169016073629	353.574271386998	126.091467503792
755	755	672.849342094066	521.293049837568	306.966353474706	146.634011064619
756	756	669.478294314801	521.582972500129	348.059958121671	133.639298980779
757	757	669.570879446389	525.639994319023	322.005287253142	136.244721484428
758	758	671.824315339273	522.566848448881	352.171224795615	121.809891994056
759	759	668.700566486095	517.352322861737	341.202694729158	127.042159002764
760	760	674.467318782827	524.071453512821	343.808278310376	123.164667298911
761	761	671.167996058123	523.83994442275	369.725349909463	140.179116966032
762	762	672.786502550903	521.214323037392	338.559687864374	141.237760973365
763	763	669.685099548717	524.878151715611	329.670060795122	134.11358019441
764	764	670.271290216424	521.578935249841	336.371327452102	157.468387502944
765	765	665.224806573145	517.718589540282	344.489733085393	116.060593241058
766	766	674.713379664616	523.169386561922	336.335650912239	125.074307146633
767	767	671.175010341902	524.351738917194	347.211244111866	121.989548043751
768	768	672.603707820815	527.53818101953	363.96446578974	132.849383555985
769	769	675.632748572976	523.084422259168	341.550037883963	108.991085445531
770	770	667.228671393029	517.876714021062	338.01206498333	125.86431886548
771	771	678.432294403944	521.37438725937	365.112337069406	129.742534920894
772	772	676.404974737885	521.386845314732	316.659852941704	150.68132250884
773	773	670.509112255819	516.069952948241	342.837296233767	151.061435095215
774	774	666.402209575392	526.419118333814	318.209638845884	126.075574199231
775	775	674.770983400078	526.279672477306	362.544670435784	150.993932435219
776	776	671.187331415253	523.343226805198	348.41857588871	134.535639220369
777	777	669.439878572883	519.312850516723	354.293502089828	111.824570855717
778	778	666.859099486109	522.674886360612	366.675413675103	117.450803346614
779	779	678.582722055382	522.202899470996	333.90618814201	151.71080555492
780	780	672.416019888154	521.56305314515	372.969281682552	117.512570980705
781	781	671.573368402504	518.726013752334	334.851359104139	139.817471401093
782	782	673.5984739191	518.487291179541	330.317278843772	118.563079124169
783	783	673.378407659602	519.483572916125	334.112430621835	120.843442483543
784	784	663.651716611148	526.118122427587	368.459473407013	128.554418932327
785	785	671.167208659057	522.388319479961	343.454081862345	134.078318696603
786	786	674.202087957663	525.025809080214	351.331353117279	152.381637551871
787	787	670.43903900376	522.069810400666	321.890542553279	76.2857425528964
788	788	672.651374137581	517.089892479994	363.790920803322	148.189136544701
789	789	670.494853248998	523.506695032304	354.684353298751	125.73762849743
790	790	670.353910923347	522.635285412988	355.1742226638	144.387150987834
791	791	668.241593896831	522.531823572479	354.627720545287	116.600367334469
792	792	671.678008802545	526.24289637254	320.659373663317	107.931614709827
793	793	674.48660316771	521.466603781418	318.911121486087	158.040814249592
794	794	673.224673172552	525.353790630443	341.844775527988	129.14269862486
795	795	672.978911483262	525.769338049843	340.827587724839	158.438041319842
796	796	667.771351219637	522.769551995086	332.584548509327	112.345916345261
797	797	671.522851283288	520.620070365513	345.578915236129	149.973736449642
798	798	673.135612709505	524.929652944841	336.191672189485	121.616566552934
799	799	669.89493339482	521.228110639995	342.764649845484	138.941929945363
800	800	668.957236172406	524.415818855134	333.07061052517	129.480835037995
801	801	672.379094117664	525.204092692295	327.088655448931	134.277154589716
802	802	675.260351376824	522.277213239105	376.388629304004	144.767667131172
803	803	674.088569461817	522.300420045064	340.71322639209	90.5714967012133
804	804	674.952940950354	522.564523065762	360.202348288433	121.549603197129
805	805	668.833335487014	519.753489897787	332.573675197159	149.173138216115
806	806	669.74021291473	518.45091411219	357.81670071401	134.955527857842
807	807	671.996357762321	523.147211333837	305.951139426463	117.94156790381
808	808	666.386939566662	517.721670576072	339.31774675497	142.114635303897
809	809	668.293120981888	524.27645551809	333.598977361286	125.329772593054
810	810	666.88669101644	522.222154907839	363.650036767223	128.52110377266
811	811	674.354269019216	520.410445332068	358.435083739628	112.559956567955
812	812	667.436790910912	527.890321985157	333.226254012855	112.407298061281
813	813	673.220187177544	520.138487135478	309.228326555466	140.199678844573
814	814	676.893687115225	523.283174360836	362.79629847547	105.826064186953
815	815	662.903845873062	523.584979086195	337.241247667687	94.5867863503876
816	816	675.200328739725	527.518509183467	338.493204286172	121.400418576007
817	817	676.110324308518	522.762368051681	373.972504900116	123.899100849239
818	818	670.852693127535	520.881033628606	338.176197937165	117.222962639107
819	819	675.262001762791	521.965012746937	364.215510674984	136.976822506698
820	820	671.898958055967	525.956491775086	376.066288124813	133.882438283946
821	821	675.424957720399	521.419765894659	337.946088343674	138.649630101425
822	822	674.679352565237	524.486625338729	320.902051790153	116.577756032397
823	823	671.811293041654	518.032466725784	346.687000503351	121.955981753281
824	824	668.520097189225	525.784957150746	348.36682706178	124.047345439651
825	825	667.618725123569	522.251047655277	362.70436932625	143.152657405502
826	826	669.863637299538	522.517578242252	345.132625630936	99.2630759099699
827	827	678.717373417579	525.472699338185	340.95024955735	126.620520822918
828	828	677.279273653182	524.441616426874	359.341107258907	132.788117824796
829	829	672.236031140149	520.057926504066	331.401289007546	111.630439493216
830	830	671.965625994505	523.442454777518	348.559886924127	117.989712141387
831	831	669.853879561828	523.15906179602	361.650738476322	148.366622975802
832	832	672.978306111309	519.798177406968	343.160108859356	153.67484600352
833	833	672.380526203661	518.213241329875	359.709748965084	135.348693004962
834	834	671.109548912758	520.629202875477	360.899117667141	132.439898023151
835	835	669.715029547383	525.426679350054	322.90735240482	145.525720046351
836	836	675.273644872813	524.065823313482	318.648112611864	108.485612813629
837	837	673.241500929097	523.559635745229	336.77956730399	119.985599786271
838	838	677.257417331268	527.258137777865	348.501600915293	120.354813209333
839	839	672.364116483968	522.237358405088	349.951104478115	106.516855958005
840	840	673.638464428988	527.31463372903	349.865229868309	121.217199120306
841	841	668.703302378557	521.583765962481	365.570505300097	164.350169202657
842	842	672.300095951878	526.234085854619	334.61419988213	123.013901273146
843	843	675.989786525172	520.388602809194	368.785552570315	140.962673159869
844	844	680.368683560186	522.780641286968	350.622401595043	143.410023984274
845	845	672.610397722349	523.857509048899	361.416853492474	110.98718692713
846	846	670.199697590647	525.228160785621	361.691836997524	131.976343168813
847	847	662.758467259356	530.820221366881	364.669837415695	133.443070826678
848	848	669.462689573028	526.532005622027	353.729708989243	159.474749963459
849	849	671.068231296239	522.292757029226	364.989038258437	123.083545814191
850	850	675.146164414167	514.933948389514	328.139697143181	143.695564242044
851	851	672.213841338938	523.280218718461	377.255024899546	149.667385541628
852	852	675.656814352694	526.219811866461	356.701513007669	128.322439639536
853	853	667.331056964345	520.752117477821	306.481353906339	103.446684122433
854	854	671.085424371223	524.014611846671	351.52080343113	134.969254750243
855	855	672.257534149784	521.727016225894	325.034647462539	146.789593671335
856	856	671.195614397722	517.509188488141	339.994819997886	108.653872476653
857	857	670.476358060475	524.879791575817	365.401945737214	160.49880068974
858	858	665.984846430618	524.242911418309	351.205706893764	120.024021603583
859	859	671.572983098237	520.804414943241	345.568895512286	152.790474901732
860	860	671.898577483139	524.259566867631	331.709649551863	105.921268937887
861	861	670.221276403886	532.242830492527	335.102349789093	152.973501373521
862	862	672.159434158307	522.38087596079	359.849310410314	141.270900011238
863	863	674.249625535469	520.173395842929	340.788756650288	127.159036927543
864	864	669.465076805433	523.194477022983	368.185904142524	115.769624797314
865	865	667.546035207256	519.754197928786	321.422086298088	134.701541930207
866	866	669.11086212493	522.967835939193	355.915901930041	130.102287189161
867	867	673.645669322828	524.510453578661	320.142315465572	146.74668615036
868	868	673.83199395943	523.090269996193	337.463973093485	101.068954319834
869	869	672.972531186006	531.047337893265	347.428772691506	142.800917688527
870	870	678.246470293838	519.471502143547	344.059450348488	126.081347244523
871	871	669.54787444613	519.041181702884	330.135326478692	144.962796965047
872	872	664.713953475782	520.774279785091	357.75343911134	129.459560202046
873	873	671.258237084919	524.661300653813	356.259712211964	131.985989658488
874	874	670.003693064833	523.446113290459	343.015857529298	117.08323926062
875	875	672.324485295401	522.54346937396	337.516917653635	144.390074589281
876	876	671.963527820871	519.897934188439	355.743885015911	107.878387364667
877	877	672.96551763207	519.450757880674	389.603643975826	128.791645259008
878	878	672.93593608126	525.821034169372	313.397197569866	164.642588286046
879	879	672.275986707487	523.644359077673	334.546861093862	114.795999073233
880	880	669.879919506822	521.183192992892	332.18221248662	154.056749579004
881	881	678.684963995169	519.031143304619	341.181821144039	130.502583007904
882	882	669.813718601233	528.125435171456	342.536289658276	129.917130388081
883	883	674.099763411785	531.368320035025	323.871654338349	161.946672874598
884	884	674.385220585908	522.371791518047	322.005210407251	138.391275732611
885	885	676.406615259055	521.66528919345	360.986445780605	111.486635537106
886	886	672.302228858384	522.797475531764	353.102858805556	147.211611007935
887	887	668.504734408557	520.7306194782	346.079999083404	136.927185826642
888	888	672.655316627172	521.518564677928	356.525119493635	114.480855256446
889	889	678.162815037373	524.610126396189	325.69511133824	129.882852539194
890	890	671.049128757112	525.484532325076	369.691073163011	141.969865341536
891	891	672.920042236502	521.796911386897	323.164576149769	123.931385626657
892	892	670.612180199666	522.47263454085	328.968695159253	121.602161310824
893	893	668.732549906063	517.73086034792	351.550210456811	154.543323283013
894	894	667.907144690529	522.001463733387	323.992543934939	135.773502726879
895	895	674.030907040619	524.595063888808	353.528863807344	124.797337830005
896	896	669.534729534055	519.853395876548	337.765939770922	114.200652408784
897	897	679.384282882242	522.884798600265	339.252208299065	147.051981785952
898	898	673.504761409104	519.949124862547	362.704496244314	115.553837313489
899	899	672.578671822659	523.390153556375	342.091973052073	133.042083600659
900	900	669.771921402403	518.994775735022	341.574465078483	122.859982667619
901	901	675.902206326432	526.213692737393	307.333194637064	116.670135484302
902	902	671.012799096703	524.399040364738	312.775545199884	125.236496255221
903	903	668.913984662883	521.106547487427	360.948382078369	149.889542337603
904	904	678.254080637147	527.088554456027	346.277486500089	132.285737075116
905	905	674.959026305266	523.533603232465	340.634639512978	142.499679259362
906	906	668.541500491252	519.417729380317	348.819397484104	146.748135232297
907	907	678.056448604392	519.752622150679	326.074585412521	144.167457500306
908	908	673.547637125559	519.481069879278	313.118812708229	124.885399662652
909	909	675.474216529928	522.79402678071	352.404850824126	129.672731356118
910	910	675.722596269121	521.543971420972	334.950265005707	99.1753616776317
911	911	671.719642689379	526.043198181619	365.330204061534	160.031699481713
912	912	665.851599995003	521.453278381536	339.998865694753	118.011714256751
913	913	669.087554938488	531.806743364163	336.752714958893	113.113080684219
914	914	667.831860847784	526.460744370684	325.7768992428	127.730545898765
915	915	674.707392980664	528.857746291745	341.884646365955	126.556966289621
916	916	673.864442559533	519.047397406569	294.160535156785	123.140821862949
917	917	671.838752333396	525.185440699324	324.937653564561	148.49432129112
918	918	670.817094968677	526.362140080005	345.481653907456	95.0371688957852
919	919	668.168561194298	519.520679682023	348.0690908887	134.21929475851
920	920	668.854732132456	526.136247112598	346.593826525608	160.995980545887
921	921	673.302065419995	521.044584948855	316.470581367864	131.242326238261
922	922	671.226226078841	523.123800720411	311.456505936892	107.426995438322
923	923	672.436352979838	523.546549815229	329.333509408644	120.708707615953
924	924	675.24797636984	518.957700816895	294.403921394111	133.340286137526
925	925	671.985255877632	522.274551925431	359.260582052604	137.938740525711
926	926	672.401221975161	524.448091804842	326.712505688196	135.309496035076
927	927	674.967231459285	526.435915315067	355.173520051857	103.97644479013
928	928	676.951121839149	521.153921342295	359.207804822358	133.571536332635
929	929	671.881415289151	522.461604008119	349.871686507999	138.463443951502
930	930	674.429372863226	522.348508165063	348.630245959235	130.640296359965
931	931	672.509774016222	528.246233357259	331.687104566668	119.300946055229
932	932	667.947571489932	522.049712508586	321.10222886387	160.850017814229
933	933	673.892270346944	527.800763577823	356.265435655674	131.159628792091
934	934	671.846565702197	524.722714980515	323.971699413038	133.031685656687
935	935	666.393210819446	524.796544585373	363.377407131685	121.890940783904
936	936	668.829557969076	526.340052510753	329.718491138242	102.004754556781
937	937	671.361592402936	523.490461643773	361.495480251801	127.865127618028
938	938	671.256136173111	523.950007659417	325.36724390354	125.892408834471
939	939	671.040326463998	523.210565348342	304.373615367625	159.180849879839
940	940	670.490379402617	522.338513987471	321.681378830723	122.228101953351
941	941	676.392714237191	520.315125100477	333.994860353489	146.51604225352
942	942	672.811323038315	519.012538053565	339.41267732607	132.746156743261
943	943	670.502408054487	517.961148831699	363.915879101207	153.119761947192
944	944	667.795741553211	522.772896078861	366.292304135609	134.300410309755
945	945	679.583718068523	519.658847815525	320.544474463312	137.09860212828
946	946	669.936104181584	522.023608457445	324.772035118371	111.835808700298
947	947	669.470864741996	521.632781004779	367.117581874324	134.552325697538
948	948	672.569610691277	525.676083440306	318.575304644631	145.956106685524
949	949	666.090359054089	529.261849412346	347.330501850528	131.691604395447
950	950	673.295800719898	523.028437416724	349.891314612429	128.160180223228
951	951	670.626012943666	520.145881074586	318.380574527574	132.248916789471
952	952	671.064035489191	524.692921057497	338.609497826631	116.308005585423
953	953	671.575958336176	524.558409962215	323.544438934327	116.048940460405
954	954	674.766367333443	517.052254179161	374.616877917667	136.979910428382
955	955	669.507446615281	523.773667193823	353.715077702519	140.809767774039
956	956	664.817937963212	526.018794592238	348.432053582871	133.316076665314
957	957	670.256803020185	527.645436101866	370.66008808801	109.98014434513
958	958	674.379704191974	522.568903109197	350.182995227504	150.485732264064
959	959	668.459642334387	522.656599948341	346.061242786656	122.513617926175
960	960	674.582928836684	526.959208597944	370.860570311204	137.073812535728
961	961	674.842797859817	518.38535697926	346.008985274165	129.754183783663
962	962	667.666823974182	520.52352660029	372.882664423132	123.250402942339
963	963	677.395876574551	524.575824607998	338.666070869157	144.26110309343
964	964	669.928358090155	523.387239537751	326.981314620534	132.19538831143
965	965	670.804214977445	521.904323517199	322.641415510681	122.717519845165
966	966	670.932506499024	524.812684619727	324.557036031143	142.905527871931
967	967	670.333402943311	520.880061933513	341.197704006041	135.547118656264
968	968	672.341615027188	524.670671864351	339.17066615052	134.191653366343
969	969	666.690216547697	524.847771810289	358.179782592073	148.6886552666
970	970	669.683847785405	520.45280427168	350.205325277188	126.980759146335
971	971	675.159281715921	521.120106128797	320.998538653686	104.343803338344
972	972	677.297663322318	526.377443875158	325.365288782096	112.233830727391
973	973	670.667835881334	522.213369712114	335.868048993792	130.827572092936
974	974	674.968076146874	520.1855071891	360.872732403107	128.027629499187
975	975	671.632168597425	523.884929146352	357.786007752606	176.542617218455
976	976	675.602522364591	522.699290148562	353.422208085867	110.709997620517
977	977	674.921202876543	524.713982987656	367.274441707672	108.202175827508
978	978	667.215874968828	523.079196912563	359.980563804759	121.14149324692
979	979	673.692392417825	525.226929608495	360.390057873267	153.859677184934
980	980	672.188445802461	527.761647922546	338.237933197789	113.405694453109
981	981	672.420883064698	524.681211052776	306.254949393828	99.8722639143859
982	982	671.583605180024	522.658421569839	338.06744526885	124.09102610381
983	983	673.412459928936	523.990366926143	362.638907676473	119.619118146959
984	984	670.044997694173	521.104901389806	345.577093579354	161.118414953697
985	985	670.259794621649	519.652931071513	379.396515687326	112.044361358386
986	986	672.190005920014	526.127388100343	340.454839579528	105.178531787632
987	987	669.404057847541	525.458068704662	319.880247478364	114.602450155047
988	988	674.831751191754	522.560918438594	318.10072128349	119.567253920698
989	989	669.892265200726	526.947373268904	355.199974324294	129.560126253067
990	990	672.014209381108	531.862475957993	352.013283609184	116.505166843052
991	991	669.295898837257	522.561362632035	386.187675376819	165.658019210102
992	992	678.890172842552	524.975877916661	350.763238977594	149.377555921277
993	993	670.390563648529	526.626084636922	352.497263340578	93.6662080998882
994	994	665.716835636926	520.730613996235	313.362148029933	125.990036909913
995	995	672.260459405505	523.777356949584	322.980048172508	125.43392660867
996	996	666.998470158334	519.213816225278	305.515623025102	139.905062818385
997	997	674.442393657727	527.959550443601	295.559789812387	156.8581269696
998	998	671.668584737015	525.396822124255	338.505980603714	154.858390263854
999	999	672.862340776193	519.312233339881	317.271981392095	121.228707570289
1000	1000	671.707389280861	517.374839622444	328.143822646863	133.109142845787
1001	1001	666.047941373565	520.928922492591	345.375386815207	127.312338802485
1002	1002	671.867085239005	524.638740222483	336.265845456352	102.969018740312
1003	1003	671.047558961074	521.304620538553	352.817073085202	116.136720388506
1004	1004	668.5833340732	524.886171998019	367.96321526971	157.045142238029
1005	1005	671.305356385076	521.82650648437	340.984617147184	142.415484842738
1006	1006	675.559662711345	524.462809317981	362.119757089875	119.350273120084
1007	1007	670.562238326407	521.660917607331	353.220186810075	106.871821307412
1008	1008	665.422591449467	518.9385030332	320.55441860425	113.026873868566
1009	1009	678.139036815967	521.916554007495	339.80835681918	132.858424796031
1010	1010	676.201297526446	520.393100168925	345.515987216826	132.362003372173
1011	1011	676.02462080343	524.225116865472	364.054099098241	150.921392913858
1012	1012	674.657397366226	520.80869286932	328.87676182286	110.083336628793
1013	1013	669.834710617701	527.852713328822	342.973704353479	156.246237622874
1014	1014	670.197129610593	519.724791265179	316.199988927712	112.74294000993
1015	1015	669.019868309992	524.153599131619	363.616400579101	98.0954330816089
1016	1016	669.255685488797	525.839539080616	310.225775419759	130.048077295453
1017	1017	672.49338207049	521.552744203795	347.142240458563	130.339174672366
1018	1018	673.880074393782	518.182199503056	330.249631983518	135.987596533714
1019	1019	673.663639151896	524.342302460198	315.729717858524	114.076155844237
1020	1020	673.747200011905	527.780202460828	328.546408482248	169.805672503922
1021	1021	674.27600591021	515.244492377255	342.380083699708	140.251577093271
1022	1022	669.577781296822	525.743513884567	344.137810740565	132.245352785095
1023	1023	671.260906258686	519.641766260815	348.410425961595	127.79376353848
1024	1024	673.081596382788	521.94481647438	369.24489537351	129.712763130158
1025	1025	672.427641958372	524.966503551147	352.644442372555	131.989066111718
1026	1026	675.864050727537	523.123116561099	362.385401388632	135.778707845436
1027	1027	674.488063442687	528.01891730295	353.957612617303	102.504793364794
1028	1028	671.669590173176	519.088040232596	326.885229644291	139.411252931758
1029	1029	668.722099415527	525.389015304123	363.474896273098	107.609965659862
1030	1030	665.769697800483	523.385851489656	335.218773064346	112.526815132399
1031	1031	673.222239955138	521.936043612776	325.744149041337	139.741965010806
1032	1032	670.766203402693	523.839715127281	344.999524347024	115.499886534022
1033	1033	678.367256658974	524.775016399882	374.901733553329	149.464455512146
1034	1034	675.684158938706	519.478963375157	326.564750165586	119.614097403743
1035	1035	672.455002620078	526.483048826887	337.057097266632	119.171273515959
1036	1036	668.442927526121	521.49662488718	356.827410295234	136.109777304178
1037	1037	675.979560121575	521.99523006651	334.00513063552	126.82192765168
1038	1038	672.09093875232	521.772829484946	352.931585528368	91.034602109362
1039	1039	676.60108920458	529.869412016459	324.376328766639	139.462509170082
1040	1040	671.44385006721	523.534558960206	342.944971464206	139.723913672504
1041	1041	669.593163370955	526.009529522911	318.351532929129	127.34436863355
1042	1042	676.038645060288	522.500015304621	369.230090331323	128.707703197665
1043	1043	674.481195618168	526.07301695576	359.199985383611	125.049939901312
1044	1044	673.492324821427	520.12797733586	327.655182030658	94.3167908759766
1045	1045	668.449426996344	525.078152249197	344.356879986215	117.168261458873
1046	1046	672.528076050797	521.942296945404	324.112604322082	150.890441989516
1047	1047	669.77580367572	528.769423460995	342.10388783547	148.347868762634
1048	1048	670.819596330489	520.644085950933	323.303842337047	132.40960497516
1049	1049	677.568953841199	521.195578130096	326.62735447686	102.993399691946
1050	1050	666.420260586816	525.668198798696	337.539173031137	124.472401222701
1051	1051	672.317880529289	521.668486678129	351.996369287963	171.947082992277
1052	1052	671.752003060627	526.337411905301	335.704307358593	135.65384056853
1053	1053	668.490687523006	523.959416325408	345.586279701501	130.716667726756
1054	1054	673.553898851821	528.278180064337	340.506187426182	127.940120349473
1055	1055	669.943053690999	521.597093098911	373.137999141325	106.595717424751
1056	1056	673.300423941605	522.634074358437	376.459767689681	128.770097826337
1057	1057	667.281772301249	527.575252210829	323.914238360782	131.725394122033
1058	1058	669.131793613798	527.238114945376	362.87520535791	125.698348193851
1059	1059	674.672177536686	517.086920942096	326.141113815354	133.321283215887
1060	1060	668.248930488459	522.39475645859	329.3370516007	118.158806854327
1061	1061	665.996750334304	522.334648739988	350.520629984678	118.946843222152
1062	1062	671.110494362416	520.825497370561	347.258224343501	129.032749818295
1063	1063	669.071459534487	522.354090282241	352.026117906026	117.178296030118
1064	1064	677.04643955219	525.32678188481	331.952562167913	134.596485299249
1065	1065	676.487452636316	521.327698798695	330.583475496089	136.842543421928
1066	1066	666.417968974525	526.176519970666	317.561204125255	83.0006054223122
1067	1067	670.284676636045	531.149756156866	318.216100429967	142.544968993827
1068	1068	669.560660904559	527.851034428181	352.665345952682	164.830547467454
1069	1069	673.825715875698	522.956829691036	318.291709852139	158.457875901434
1070	1070	672.097690165736	524.068654144718	361.060845573023	146.396715153723
1071	1071	668.802902365821	520.123942674551	375.264239613784	132.755540025084
1072	1072	679.69168472935	527.496064141667	343.382114322465	145.532106805507
1073	1073	672.3226478605	523.404292357391	333.306569738197	129.969244288759
1074	1074	670.453804341281	525.045728107259	365.607751385693	153.902378356857
1075	1075	667.561394387066	524.837933439256	329.389839022868	117.041881346248
1076	1076	671.230465953855	523.256923145638	318.071716104095	145.461096441158
1077	1077	667.945160794254	527.243640135414	342.293509089394	126.984359996653
1078	1078	668.701396619129	525.993985692774	331.196765896033	122.40713057587
1079	1079	675.752153031656	525.592023584297	338.142686601368	154.185095175483
1080	1080	670.583398709272	517.64375430591	334.183782834565	137.343622578736
1081	1081	671.962965386898	524.973705801085	333.530874276046	145.280073388616
1082	1082	665.837096692805	524.067879735406	340.899169374976	123.926104948757
1083	1083	669.248823103933	529.215826617662	356.635650940144	119.892579437675
1084	1084	671.598253286556	526.368297463369	333.915268096422	135.151770136581
1085	1085	674.378522443286	520.871315016572	336.498661195123	126.292495452781
1086	1086	675.009826717727	524.781080453211	329.659645899233	153.482060550571
1087	1087	669.327176471392	523.818269688626	322.968441565408	163.311698313927
1088	1088	670.743549629359	521.359260292178	310.637138253264	130.996520777003
1089	1089	674.062241524752	523.998517768623	354.019734671109	163.816742526741
1090	1090	673.838541589657	523.730740978041	336.825882316062	115.080433566488
1091	1091	670.327538021414	520.193482435143	321.154947846466	129.735359037547
1092	1092	671.219947532842	530.207290113501	335.939004364028	106.209275780452
1093	1093	669.285721479127	525.792899953172	343.1010278137	119.176274524237
1094	1094	677.050202587743	521.874117258325	360.051835256839	139.581265481116
1095	1095	671.310097903269	524.008955819731	328.596052519957	156.92933780948
1096	1096	667.016224386776	524.909337014607	345.184170036206	129.818330273164
1097	1097	669.455299241719	523.616352397176	362.981233424031	141.618139356941
1098	1098	672.70321606497	520.819201824904	368.025829222974	105.574977549742
1099	1099	672.696092115214	525.900782647914	346.245681504569	124.411587207287
1100	1100	670.717561016908	521.100277792264	370.473775392225	115.629662608297
1101	1101	666.802182977471	520.812119824128	359.192916664055	138.594036168782
1102	1102	667.059790180819	518.515722474765	369.554629475603	135.806105916364
1103	1103	674.20919456019	522.093436614388	338.398472356884	146.089162631049
1104	1104	671.448722485351	528.078846258235	324.867611452512	145.971547260206
1105	1105	676.802456571156	523.779195138938	355.195575341596	121.855060527486
1106	1106	676.58457491002	521.487044991696	359.680098257191	124.3066588723
1107	1107	663.647711375151	523.575801239821	354.517596382123	130.950895805298
1108	1108	673.561256214305	523.048731827474	333.703860351271	116.028303014608
1109	1109	676.925037839393	525.696095708268	346.740632232283	134.180636795091
1110	1110	673.223501970497	527.256267824287	355.936834782248	138.829495308158
1111	1111	664.623145317066	527.23108475153	353.983472293443	113.726397075485
1112	1112	667.327986418954	521.741653408889	332.778926781575	117.450793599164
1113	1113	675.12183714742	524.035904794719	313.243605566728	98.5205051714705
1114	1114	669.350097481341	520.250512366382	354.664039538536	131.331521223921
1115	1115	672.359848331921	523.077383843047	351.407423941471	137.880327075999
1116	1116	671.505403870876	519.516403268765	343.341153810021	138.021433877711
1117	1117	676.38397445211	528.698002833737	337.80521124728	147.714974582586
1118	1118	674.561432270141	523.436636464053	331.772021839491	118.753474284883
1119	1119	674.607656008124	523.428000958202	346.337598510652	119.588973246324
1120	1120	673.666936610664	520.532984799584	325.450807100765	115.911835780014
1121	1121	674.402381572331	521.547676743213	345.219370441372	119.062641454123
1122	1122	677.823804214049	524.046549810404	317.41283740878	125.222452288811
1123	1123	670.906103925839	526.805061909552	369.962632052348	108.610692956252
1124	1124	672.130102408751	519.361286081795	347.758950941637	147.012369747194
1125	1125	670.630900594377	524.853360560244	328.502535463869	110.010709562746
1126	1126	670.786914279228	523.150053159517	332.737444768435	116.445537811915
1127	1127	671.55117321387	528.218128777431	335.620155224388	131.108469620131
1128	1128	676.515928294675	525.707445391871	335.579977009041	136.677375861694
1129	1129	671.470766252179	522.945223484542	307.054953338207	110.147909038075
1130	1130	673.141723914706	523.880593178869	365.607635491821	125.561492662691
1131	1131	669.51908368915	516.033916675345	356.213993111728	134.250873092932
1132	1132	670.532029926903	524.562346467731	327.987521160481	116.854095676151
1133	1133	668.488733805974	525.547645658528	369.58074295379	113.627071885907
1134	1134	676.185691710872	524.653632222007	328.029536362089	143.967832097966
1135	1135	674.543671920982	524.688566972537	347.025606512346	111.428689784222
1136	1136	673.312760435765	526.195111735459	344.400829478623	133.532158561753
1137	1137	669.913508917132	523.302154570511	313.121352388281	131.369791280225
1138	1138	675.188214486439	522.103613672479	346.651516844478	122.547286729613
1139	1139	671.536591611749	523.20419112635	323.770100863153	126.002199190333
1140	1140	675.970817915627	523.05856960713	345.041483191057	196.51677294103
1141	1141	671.9357152677	520.524017266793	314.219959892692	142.347952605809
1142	1142	672.540810079717	524.944881178617	342.762936949179	149.295096443663
1143	1143	674.51193601736	524.544424016152	332.389502058773	155.1123949155
1144	1144	674.630524867713	528.756792592776	336.011253402097	145.320195963506
1145	1145	674.804574684204	516.357181495178	339.13362376695	185.613710050674
1146	1146	675.496573382598	527.66998818379	336.761638175763	138.776897760736
1147	1147	669.414736292556	525.267874774452	332.323985269733	133.781526789392
1148	1148	675.136936828172	522.573923338911	333.108418999361	132.899088521136
1149	1149	669.382317280087	526.568817732848	357.489921759779	140.676888921694
1150	1150	674.8106066815	523.197985833506	373.191682963076	150.869963852416
1151	1151	669.907947382625	526.239153711873	315.709008706803	118.735074648878
1152	1152	670.397413560086	522.234034430888	323.657059586622	127.245173335588
1153	1153	667.244337348847	519.261628761197	337.349892687228	134.437839670244
1154	1154	673.313494152789	519.858669442381	351.787722691186	125.075032768139
1155	1155	670.193756132559	520.959642106752	311.053054930809	153.883817829987
1156	1156	672.740675428362	521.174514124532	329.768413202643	134.878582783395
1157	1157	672.926340835941	528.538385920276	335.571088684508	136.231514124464
1158	1158	669.191874880598	523.07490467321	348.802655388854	124.633657481274
1159	1159	670.587216770898	523.613279397059	344.777488931847	112.201373698641
1160	1160	667.604084390748	521.442859519827	346.550397739009	141.534689011846
1161	1161	672.623447531219	522.320578597806	343.958355037983	133.167778554643
1162	1162	668.272864181932	529.364928290832	372.124720813315	142.703227416797
1163	1163	676.110788072789	518.149390134841	340.002581207805	146.503789474396
1164	1164	674.084503605687	521.40762849283	343.061722075085	130.55421551229
1165	1165	666.290160431794	520.981975538481	360.801743173444	162.912108953775
1166	1166	673.120392882409	522.785805669138	357.190448626149	122.080075783692
1167	1167	671.163412867636	523.908132068835	345.745877931494	129.609457222802
1168	1168	674.120913215064	514.6892002692	329.444811754206	159.258716157231
1169	1169	677.702959953148	520.305231872881	351.82656442339	135.475750792366
1170	1170	676.814865975919	524.137472160787	353.84670713455	130.50532243018
1171	1171	674.80554330976	521.846869028218	374.135873460652	154.717554744562
1172	1172	673.941246192368	520.103065736612	325.441725135943	134.774250359519
1173	1173	672.071666028552	522.580209624961	359.388496798217	123.649148096723
1174	1174	673.077271906896	525.749815288949	351.09405120248	148.95290840488
1175	1175	673.632909170554	521.197151707435	339.865273305733	134.879732637186
1176	1176	671.862715776791	521.268023649307	336.586579835185	137.101930355087
1177	1177	674.181289062877	517.644871000979	332.073726531203	130.157169915972
1178	1178	667.251145642495	521.589373877131	320.619914903501	162.400347752955
1179	1179	672.30169468745	528.917501409266	344.503418214851	144.58580535018
1180	1180	676.294345589647	523.4199819718	349.416796042476	98.1579076740165
1181	1181	668.301430048194	521.933574502905	366.109286929465	118.061472673549
1182	1182	666.9826530204	525.043123244366	348.792625224848	117.398280142308
1183	1183	674.395126228462	518.856352102774	326.680703026904	157.795963892111
1184	1184	671.485765196833	521.486972319521	338.694956036229	121.877143260865
1185	1185	674.93642349662	530.326854201953	342.240081497347	106.718770084249
1186	1186	672.186466624798	524.700708339471	330.215799413757	146.97775313581
1187	1187	674.24599969569	521.428844231867	359.377332469691	128.527751316514
1188	1188	671.207487253187	526.654925476243	339.8208074279	149.657484474953
1189	1189	672.937566144725	522.902106264171	330.961851597693	115.646331578966
1190	1190	673.364896524114	525.789734152797	338.653841720462	156.442960543744
1191	1191	675.801987204223	525.660833459959	335.25355062951	141.079686355081
1192	1192	672.238985738308	522.374245322876	350.525951960771	116.498371798344
1193	1193	670.658627697992	520.637037333079	358.37240927444	156.598308425531
1194	1194	669.45946266973	518.306922137387	354.54629096437	123.478107439188
1195	1195	674.794328971385	513.776964851418	363.394761716442	111.147656178235
1196	1196	667.710231871147	525.780842303733	346.391967104104	140.897195983446
1197	1197	674.825652124898	527.541212387234	323.190247105099	120.136375425324
1198	1198	676.316803619839	516.405263943869	322.391599529873	144.042306019064
1199	1199	669.551424171759	522.986297721382	351.783568997259	134.241942420954
1200	1200	667.531949144193	521.279150471777	345.789216694028	126.066989310908
1201	1201	676.912032577622	523.797933834496	327.581513557541	104.973383994319
1202	1202	677.129810335094	525.844064194887	336.889295900483	115.539623124358
1203	1203	671.891658713897	526.789749742715	335.331043732619	139.182305440971
1204	1204	675.540265647287	522.88132356069	333.477159743653	113.840303074247
1205	1205	677.984153516574	522.836451156932	353.559216811962	142.181822270997
1206	1206	673.24291563489	522.992357719874	337.182957504576	119.430710796849
1207	1207	669.019119561513	518.422948153039	350.965602741512	125.173339630961
1208	1208	668.072873943924	516.856299834679	343.233745589923	119.616533568278
1209	1209	674.597107554905	522.612403342573	341.754934019475	139.017531085985
1210	1210	674.794629695805	525.456273121961	344.836321823901	112.795668851386
1211	1211	673.84160925135	523.807847136011	313.495176983257	120.059570581472
1212	1212	670.75309275143	522.955771655421	318.2456233388	125.750471156033
1213	1213	672.30277320587	525.913990889941	339.920268131798	129.663520832792
1214	1214	674.253159473703	516.855335605947	346.385793756191	130.98244096318
1215	1215	674.1991717595	522.545120000654	358.004168575369	148.315448759595
1216	1216	675.384962626429	526.67829424578	345.351889389951	126.207888999371
1217	1217	671.682913222997	521.646064679164	316.662478405534	135.453513192048
1218	1218	671.591497500146	521.359289838545	320.921163557105	119.128692312126
1219	1219	673.075188473733	522.200568892712	318.773763262104	135.507060609738
1220	1220	673.511916506399	525.023551866847	345.281596001232	114.902127745081
1221	1221	663.732498772263	524.511834112325	321.045361028235	148.02645389548
1222	1222	670.401566148522	522.875504100402	342.5028346507	107.717662761443
1223	1223	671.701826996255	525.954294753704	347.431584454842	127.467905119789
1224	1224	670.552033270477	519.123771946191	342.841478553351	113.886110034533
1225	1225	670.961955804192	524.7789689281	337.297341761857	140.227480385481
1226	1226	676.869584265437	525.203030422812	341.918604875226	137.128273561508
1227	1227	671.399677905081	524.145328754718	319.821686971403	150.163892653117
1228	1228	680.206179931483	519.011227121183	369.708164516166	112.253319422669
1229	1229	678.855239052246	523.448951978436	318.373360521365	132.026094109531
1230	1230	671.512726147119	522.370943090137	324.382979901013	126.481408464005
1231	1231	672.648511986542	522.116612547536	348.132811711181	128.120585017603
1232	1232	672.3573530077	527.058960566805	345.521458758763	118.289230381596
1233	1233	666.675227786044	524.229596458273	328.96480260447	114.573544616534
1234	1234	669.171670729059	525.884210371064	340.428702640234	106.264308128791
1235	1235	672.95451189562	524.46639607922	350.37385690031	138.704717434783
1236	1236	671.438201961796	524.720600246777	328.489375587941	182.456014084532
1237	1237	673.89166508927	522.836464180696	326.334103708903	147.225094506074
1238	1238	665.699070159996	521.884856748904	342.434054637301	113.964753506588
1239	1239	670.829909838832	524.901804528066	329.283617567931	135.636843604647
1240	1240	675.311246035688	526.288516774115	343.179897644629	156.052506430289
1241	1241	668.35833963204	518.956411846647	332.216488777609	142.181741441543
1242	1242	669.652203449925	523.183317669245	325.885066164431	132.764510506446
1243	1243	671.252276204725	525.580673203973	355.273275282266	105.580048546313
1244	1244	673.471863712823	518.874031966599	352.416675175369	119.6890073995
1245	1245	675.418673359091	526.379369860869	350.116940824112	140.919913408565
1246	1246	670.263749334189	522.658935718448	344.371789213414	110.275975308205
1247	1247	669.269446881496	520.187053520429	361.778495025515	121.622171561812
1248	1248	670.818737502649	524.092064347495	332.594961805659	143.454752538859
1249	1249	671.841055197097	521.123682008343	361.722627814821	107.415222187552
1250	1250	672.116823028874	525.997884465522	346.074610730083	121.346035871279
1251	1251	671.981075850957	521.482688015026	347.816862258891	151.529908200149
1252	1252	667.908588972376	517.481823625869	338.665525737421	135.220371411913
1253	1253	668.494222627454	523.880168073884	343.416649577374	164.743837359765
1254	1254	677.732352283542	527.801686216643	357.256994982512	145.252236335404
1255	1255	671.650293630566	517.612421486732	337.281357677403	148.821650865773
1256	1256	672.511517585308	521.064399611759	313.113209168607	126.867861607271
1257	1257	676.826765766845	525.502272803984	352.723634728952	136.398687262101
1258	1258	670.418506926614	523.745205804767	324.898810183189	116.830910508173
1259	1259	670.377673210878	526.950654346807	344.975600478172	123.393137273837
1260	1260	673.490389368872	521.616113456956	376.402082803972	174.050026808379
1261	1261	675.817676462302	526.806027395005	354.048891302824	118.364968055086
1262	1262	671.131062043677	523.532192517483	325.505284153539	122.212019332988
1263	1263	669.957608831948	520.431477605096	335.136913535637	124.284076217076
1264	1264	668.227692565347	522.010422540344	329.143593587796	135.864190760379
1265	1265	669.233438073013	522.622486317437	319.558480760459	132.059127008273
1266	1266	666.989191921173	527.953543703973	331.657590595665	125.859677275603
1267	1267	677.612744224142	518.865288551756	341.842911919432	163.762380877057
1268	1268	669.948527417951	524.638173549623	357.909359468008	113.048200438298
1269	1269	673.954646600486	524.047851536731	331.425627119902	113.264267653886
1270	1270	672.528252280793	517.139491342089	340.021958830716	118.702705977661
1271	1271	669.327170265896	525.614118401151	343.840206936672	106.032410613373
1272	1272	671.478229661022	519.661452943436	354.441085546883	115.925395185538
1273	1273	672.472654229384	528.531554050512	326.435390009844	115.599242714252
1274	1274	673.588457105821	525.602286998849	318.294870987873	117.548842948288
1275	1275	672.732828885949	527.453259494296	343.278397207436	116.971954608881
1276	1276	671.198708876874	525.10304923575	359.412419950054	121.73615693214
1277	1277	671.897458480842	525.196171818192	353.472555472353	97.3754479939907
1278	1278	669.790746622692	518.905109762097	352.998158263037	122.211201845554
1279	1279	676.333825442897	525.497373393685	325.459968387633	118.216131961552
1280	1280	672.810735317331	523.740976316557	360.489433764956	87.681457639767
1281	1281	668.499831587701	524.684646497177	341.346845011611	116.106293356034
1282	1282	668.001322522271	520.138699089586	320.361308480287	118.964774988446
1283	1283	667.547094514711	526.25097251658	333.498832038189	121.157693232698
1284	1284	673.046444370052	521.972745247263	347.070620459036	115.557109871832
1285	1285	671.854844129148	521.339199204597	340.39169160277	118.14321738113
1286	1286	670.683748245528	524.008886500225	358.822614442769	138.152394978858
1287	1287	668.824868204442	520.466931372553	337.32851476404	152.54866655064
1288	1288	679.402718904796	520.782030194627	340.829749362483	150.715396506849
1289	1289	672.848399674582	529.690886438695	364.608463206254	126.942696459546
1290	1290	675.171971517516	528.577152884373	372.402472112172	134.123761036912
1291	1291	670.455406687531	525.11280123018	356.194029898985	182.921520743256
1292	1292	674.880803138595	521.038930725005	351.170020728555	113.539585966981
1293	1293	677.995596035605	524.102730808112	335.028690022031	124.611951033198
1294	1294	671.205398719297	521.269409422982	338.852327964944	130.721599898467
1295	1295	675.296167110203	526.09319025028	373.251650700953	102.406227546427
1296	1296	675.809485621913	523.801738515427	347.158426693911	117.217354731356
1297	1297	675.254418219687	524.372429017885	361.820216325342	138.234949318669
1298	1298	672.275212517471	528.414077509406	355.640578071682	122.267710786116
1299	1299	672.860231037779	524.881296243495	332.89765182557	118.896666250276
1300	1300	669.352071901507	517.037924139778	355.548843121056	111.069491772933
1301	1301	669.073085675289	522.915014781006	345.486837746284	162.011204700525
1302	1302	675.498498707563	528.060179379299	339.656993581381	146.544805637991
1303	1303	671.474808804434	523.668788688974	372.164933586554	121.725012077209
1304	1304	671.585629350039	520.622008319846	368.801782605563	123.006081221263
1305	1305	671.294363066552	526.383020569469	345.019184424991	110.357740319587
1306	1306	663.275456299659	521.700401824573	366.185585939422	100.15858654374
1307	1307	676.59102931049	519.489870441448	320.660474283046	130.83648330302
1308	1308	670.009915036711	521.148242107814	343.113520303183	138.149795792404
1309	1309	677.240367996909	521.435417262334	325.491671023239	132.9657146664
1310	1310	676.82981581073	525.905953009971	338.182162668154	95.6389557995118
1311	1311	672.638253646164	525.438542568894	356.329963927444	102.435330146152
1312	1312	673.746915683546	520.169781344859	350.198792889491	132.809659832337
1313	1313	673.310810597705	520.378260269351	371.269487188322	125.075117626012
1314	1314	673.391291708821	527.431138862204	327.194777099864	138.366369735809
1315	1315	676.569027357261	523.777497188305	337.406352713226	101.18933679974
1316	1316	676.695114206384	524.198402335268	325.336939815795	120.867519205893
1317	1317	665.549058270223	522.910631467998	345.525604549773	89.9704752765821
1318	1318	670.708497268673	521.492067762621	364.061914208311	166.035479256014
1319	1319	674.887730982857	527.677943382342	361.60822963342	119.479803926639
1320	1320	674.590363135113	518.39200562617	367.058212232915	151.992409384471
1321	1321	673.718725724959	517.083655839812	332.407381691909	134.678614554856
1322	1322	670.230213184724	522.193631531813	349.033144109808	138.881057584614
1323	1323	666.261134500311	525.097493498664	359.504423642737	120.486874858396
1324	1324	670.881725696949	524.325475209043	338.20520629828	130.543951649563
1325	1325	674.648862002569	521.402068498175	353.729160966916	106.943898001452
1326	1326	671.900411438527	523.93481459583	355.933199110929	128.605608511061
1327	1327	673.943551794885	523.369807939026	356.988184985841	144.706439749518
1328	1328	677.894065204116	520.664334196082	359.96833977754	139.748124184755
1329	1329	673.3636009502	525.633714323202	335.544888570465	159.104934617276
1330	1330	679.991005468614	525.543149500672	366.420434006208	103.855082517896
1331	1331	671.779934497105	523.158275811118	364.168055537061	145.283226426133
1332	1332	673.650794075685	519.095087515189	356.210533467578	103.099033310914
1333	1333	673.741866663492	519.142173696339	348.025234887273	112.619662936001
1334	1334	674.094882291069	521.94560047543	358.493001816411	150.234827284946
1335	1335	670.388522908225	520.944435191528	360.560487135093	130.936729092559
1336	1336	670.277222792051	526.675162020802	311.242938982255	97.1003621569897
1337	1337	667.879614044171	523.147127385488	329.496523667795	105.746198818206
1338	1338	672.435100498933	524.56889677093	356.433555643458	187.429185711933
1339	1339	672.531678849107	529.089393517667	337.289879337945	108.182995254281
1340	1340	669.856578347592	525.722548056124	359.157939530587	99.4697079078014
1341	1341	672.175493242808	517.674215342724	327.270011512645	149.33866629461
1342	1342	668.611991554116	522.176201816104	372.3980869333	137.608929198268
1343	1343	675.370569883135	517.231208026413	351.821500747287	134.847178562362
1344	1344	677.249815885109	522.845801373227	348.928427452558	140.635552096817
1345	1345	667.603163802734	522.55548449485	325.929231359272	142.498430127889
1346	1346	672.768539894652	522.397558022334	333.01789454807	105.69142866378
1347	1347	668.533790971157	522.89514795066	342.909640708675	150.439862295097
1348	1348	673.027375808687	520.56222745372	351.894676336317	103.318159174874
1349	1349	672.924062052147	520.392441474884	357.173871216357	149.604484748231
1350	1350	671.044136227114	518.537098008279	344.664653328101	100.019323948822
1351	1351	671.514891124877	526.228266997385	351.985569010774	93.8639516022124
1352	1352	672.025625538349	521.663912703563	339.178707409947	159.647967057948
1353	1353	671.680293315671	518.812229649215	361.44367775072	129.939404291599
1354	1354	669.146386738209	524.059459095185	341.91475717638	156.828425000932
1355	1355	675.653530380543	523.013805143444	353.810652993588	93.5665947090128
1356	1356	676.286440526368	518.74749171637	344.416429306211	116.237190381214
1357	1357	671.394123193789	520.29577599655	353.630050291174	134.131530365225
1358	1358	668.71190314743	525.438755840336	354.261381865999	136.305396555691
1359	1359	667.681652778326	527.953879404178	344.848558102578	132.406719966127
1360	1360	669.767092378263	523.823555988025	341.897636689689	124.746921168524
1361	1361	676.631655835642	522.14660068744	347.469419288301	112.414533644785
1362	1362	672.222704910733	522.242559777059	365.645302114105	119.417270896102
1363	1363	673.945220558036	522.922780963782	338.728918922624	133.502744800436
1364	1364	673.640089193101	520.731235075082	345.399669246083	127.658958472082
1365	1365	675.411985697089	522.341494763644	349.951884171144	129.35626966642
1366	1366	672.72502704451	519.777442735064	350.463169001279	147.038834710955
1367	1367	670.85981860989	522.485202866435	360.567485068476	133.498547232684
1368	1368	668.867960726674	522.326317911518	318.899254230218	105.23069461134
1369	1369	663.854759774789	527.688293176578	359.769750891079	124.402197117176
1370	1370	671.810334361344	517.782072277924	331.865197847402	100.731548066994
1371	1371	677.216331478455	522.253733466333	335.622255568221	135.24104652849
1372	1372	676.008791888192	520.602132469219	324.894970532219	171.575514399988
1373	1373	668.704685974712	523.954022572775	343.545910597935	113.840407047103
1374	1374	672.797683797051	524.259169751248	365.454346092237	128.222665352644
1375	1375	672.406069758373	520.978046374962	368.066480723957	134.741335524599
1376	1376	674.937636390392	520.599806422419	332.412242426287	134.951989982166
1377	1377	670.318230981688	516.770472078085	341.277731950583	108.30599029602
1378	1378	672.387041829661	519.045651391779	320.535146068211	142.171247197703
1379	1379	670.487634172431	517.030479646991	336.456050003	165.496930953491
1380	1380	677.227380707656	522.067237363374	365.818947286122	133.097879123856
1381	1381	671.788458942171	521.650627948435	377.97471407919	103.899133661512
1382	1382	672.485832772862	520.615344946758	323.125164014306	110.075931974964
1383	1383	668.438182493619	517.729018394866	335.535145909059	147.285068450968
1384	1384	670.613239243798	522.693776279926	332.086181922284	164.134626051942
1385	1385	671.403844119457	523.847192347227	336.787566345584	129.35620732431
1386	1386	672.382469812058	521.445307182618	322.656751709144	132.148283573295
1387	1387	674.393623415815	523.94551974176	348.4449693336	132.674148575624
1388	1388	675.348754461882	525.423777310909	360.697681323849	171.030527807326
1389	1389	674.095896597717	526.768681444995	321.850177395904	159.75634364125
1390	1390	672.444529037516	525.454025851016	353.730773200875	125.036407634321
1391	1391	669.394635968605	523.929179398402	359.224314615286	134.998471318033
1392	1392	671.641907729514	521.652622353712	345.07982702653	134.200675464218
1393	1393	671.247029246833	521.91426833413	341.378413045461	101.885585469763
1394	1394	671.379569507281	522.602587153008	375.530775855506	131.578970279982
1395	1395	669.336618193478	522.886610352111	356.511782112903	137.630490647764
1396	1396	670.962703309864	521.233448220383	328.574239985416	126.014942889883
1397	1397	670.217031400449	522.211505810374	342.182125816367	129.588268474592
1398	1398	676.205068786682	524.745728092489	349.570167688142	131.988138226562
1399	1399	671.612648734208	520.855025241072	334.917193635789	126.095393329345
1400	1400	671.572895805791	523.957510320495	362.997381373377	145.904233603089
1401	1401	672.961373460891	520.258560980632	344.0709184498	128.897546545779
1402	1402	675.643833911468	525.59793258554	324.13897322459	139.527163237195
1403	1403	665.690827705723	523.005727276102	341.735449060874	150.756407886078
1404	1404	677.604760679273	524.997204103832	354.99071061063	153.728046036691
1405	1405	676.006365756096	521.948323789221	364.504921532686	113.930618728719
1406	1406	674.702096629863	520.650171251062	331.410754928719	120.157336748381
1407	1407	670.026594188937	519.359443281506	319.254561197658	145.502272845859
1408	1408	675.950056222851	520.852533369784	365.223024065638	150.441449750155
1409	1409	673.457953911735	526.87815262142	318.322643225081	143.864212404654
1410	1410	672.635830122043	523.398564264426	372.969067138617	144.906395971316
1411	1411	677.495123886533	520.577769915715	360.74466839705	130.097541216809
1412	1412	674.480949368129	524.738471185246	343.957361838272	114.33178425259
1413	1413	670.11521555542	528.955013426279	304.865055893122	134.145251377026
1414	1414	673.301473026324	522.816672450057	355.732569009411	159.615588624274
1415	1415	668.892379121768	516.60115772528	332.343482247513	154.281867937388
1416	1416	675.506825713922	523.63563706947	326.204083471493	132.272448715667
1417	1417	667.538927523574	523.931760743938	350.67716921835	124.354195272351
1418	1418	675.410722311873	521.188975388701	326.517689053225	119.416111626335
1419	1419	675.704173397849	523.402006741023	354.137491381667	104.984539358786
1420	1420	674.432956037447	526.396740409979	362.68370250683	141.391319272964
1421	1421	672.433143690322	531.341944900276	338.505318370934	92.9567798777126
1422	1422	671.034962316196	527.320910987409	320.066674067503	133.599801346979
1423	1423	674.365706983474	520.545321746804	347.082916003399	160.865517395419
1424	1424	677.237394441834	521.486630912038	364.009797598585	103.205278220731
1425	1425	670.880708861041	522.206182961108	286.236072657259	129.52804652296
1426	1426	674.948003386432	521.462673688103	341.877374758941	115.745520290882
1427	1427	676.380581931074	517.918184538015	346.246405963032	132.258281899562
1428	1428	671.568869062914	523.534793277583	360.178156405195	130.862693746827
1429	1429	672.42629576345	519.797436980152	363.092102034156	143.4330620962
1430	1430	675.456164338263	521.602246432937	344.999739135914	134.832192692517
1431	1431	668.723785846932	521.942304627085	328.824301890511	144.249942227365
1432	1432	673.554746300294	524.823306234399	356.491028439772	141.575282752038
1433	1433	673.929828245081	524.001090113617	347.472221075911	133.019848873069
1434	1434	670.866134617698	523.533439028241	356.378717319074	119.923762000537
1435	1435	673.047643663646	525.373892465613	332.386991014474	166.677075290826
1436	1436	665.910728490561	521.753615523042	357.594384678594	118.607005537476
1437	1437	666.792550459635	521.062105747458	351.744078459647	135.180123193286
1438	1438	669.767925273846	523.018016305862	363.878928151813	140.68039762548
1439	1439	671.249525083122	523.557209535028	323.633424581957	126.592985065819
1440	1440	670.122237143502	521.339966500005	332.594161715413	168.616222000965
1441	1441	670.743419360221	518.141635860987	346.453128060938	150.352620922942
1442	1442	672.448409443856	517.454145337799	336.280066117081	142.468337780229
1443	1443	670.025001960065	522.395558357584	371.674151548752	134.541599939966
1444	1444	671.335007162978	522.4826243652	350.522999218582	115.547097727472
1445	1445	676.987585997452	518.057046547719	340.511002246757	134.191851842601
1446	1446	668.813204910843	524.048677943304	320.235170118386	135.386196730091
1447	1447	672.564863248527	526.922631250092	341.018960777848	156.097089153166
1448	1448	677.580010892963	521.652782565132	366.898029670736	133.213452303014
1449	1449	675.968287933642	518.994577767447	340.111216845064	156.881939976259
1450	1450	664.045389027428	522.504269486115	330.210021235118	133.600772529756
1451	1451	670.775495608619	522.282413226113	311.30823782592	121.824297314989
1452	1452	669.457039481292	516.494400629283	345.703014498309	134.10615249459
1453	1453	669.596657241732	530.540941948763	362.726441010874	142.883695227788
1454	1454	671.212623747366	528.07080560461	341.825348224229	117.084499217197
1455	1455	674.851414572464	522.917115586026	353.889583502966	146.846616877056
1456	1456	675.558493737284	523.812158478339	324.666592658766	136.131775376203
1457	1457	667.0624857392	529.548809948971	305.988624220429	115.313726247664
1458	1458	673.417195424977	520.870060118582	319.512501066366	153.042314266596
1459	1459	672.376064884209	524.42128992077	364.4082402313	127.093197669713
1460	1460	677.973402207218	526.325446031371	323.970574248135	128.567423816823
1461	1461	674.871415804921	523.063117323488	329.971030244614	148.933846268374
1462	1462	670.000819579852	525.828069927725	335.728109386553	110.59954654364
1463	1463	673.396490238442	520.068871090165	347.699776933903	135.235716665719
1464	1464	670.227631558602	520.558918727648	343.540992638892	138.934147933871
1465	1465	671.292753304077	528.942262355971	316.509577212054	107.725944098834
1466	1466	674.121565778727	528.64440451124	335.241689038371	132.166621156466
1467	1467	673.97791449012	526.316617137983	362.823863182067	133.179717278475
1468	1468	668.522500644942	523.34250693963	348.193635164889	123.426747370464
1469	1469	670.2032060206	524.701114858658	355.021866328351	112.207245273427
1470	1470	673.350749708696	525.082193429615	353.763036871583	106.101103603603
1471	1471	671.498437893837	523.695383045194	296.246680307073	94.7981538607092
1472	1472	667.727918619475	522.510311200219	346.652304510279	135.792059164893
1473	1473	675.470638848316	529.778225705346	336.421005915045	120.038409949454
1474	1474	673.996490827106	519.795218052066	332.284330217158	130.883351553776
1475	1475	670.232421595859	519.984565933533	314.405582424925	108.423732026381
1476	1476	672.832159076399	525.967717611133	320.639454230654	167.002544562084
1477	1477	671.195413626877	518.495535610711	337.920136922813	109.801739079279
1478	1478	671.305810845122	520.500132742143	344.821844553068	129.650148136078
1479	1479	675.185066344163	528.8927656322	339.453145743916	134.233612704346
1480	1480	675.353953989518	521.646296419956	331.451316327879	126.529478798476
1481	1481	672.031208932422	520.192373776201	349.414681919601	138.602228858126
1482	1482	665.204639059089	519.981062257034	355.422116791581	134.183677696774
1483	1483	666.374345025499	521.631811647477	343.821363291859	125.961439065355
1484	1484	668.484171236734	526.283187998674	333.807971845187	131.06675031576
1485	1485	674.273645462741	525.594041191318	352.252089776727	128.589108734397
1486	1486	669.790927288078	526.297907177147	310.411405816525	155.880377135923
1487	1487	672.851493477081	524.436030007456	326.230351090329	120.154260204796
1488	1488	676.071519230435	521.144372369769	365.962274619714	123.72399815593
1489	1489	666.841099759674	526.348588096312	372.867559928382	107.497269434839
1490	1490	670.285166720345	515.744772560262	358.231794160238	112.960227304655
1491	1491	672.795422971462	526.155328998321	340.472249977816	127.576053272811
1492	1492	678.548796738283	524.714494628541	342.44182017268	113.434833207407
1493	1493	674.021607308708	517.062298236159	327.584429995976	135.733987729041
1494	1494	665.746809715632	525.412738924004	344.504863178535	125.696959004787
1495	1495	673.809719047129	524.707744099727	353.892168858744	151.18445485285
1496	1496	672.841080596023	522.874726025598	315.306129173239	115.734588957466
1497	1497	671.754859748847	524.628983544532	330.402838696181	124.85947922381
1498	1498	667.958332450476	521.654220302884	319.705734424191	120.109109500623
1499	1499	675.884660612155	522.423940507542	373.99519613017	119.646846055496
1500	1500	670.806124239161	520.858520085316	339.712996234636	128.341469988992
1501	1501	672.373759643175	521.581492347561	339.319444346714	164.995025330929
1502	1502	670.121796111518	520.083910530376	337.702808416932	147.347917625081
1503	1503	673.247474366057	524.272914514174	358.412439313115	115.261041073407
1504	1504	667.361354427401	523.134744838492	363.273146952634	117.258904271422
1505	1505	676.774807620355	523.706784430271	383.444011488526	109.040494230279
1506	1506	677.030368885881	521.078621415686	337.080241266634	120.906730360359
1507	1507	667.820669634135	520.433164026175	287.817443062149	104.873506142916
1508	1508	671.26694733889	516.710655367648	340.436066044618	139.036615704082
1509	1509	672.37691004915	522.928817340768	388.179858348223	130.172431988483
1510	1510	669.249348425487	522.380565047337	357.486007586984	143.892998893903
1511	1511	672.756859436816	522.743505719985	339.597980139051	96.6104999565499
1512	1512	671.8329650245	521.333483093513	372.140544313475	134.848684349659
1513	1513	667.01506997243	524.798637206502	346.112624250719	120.093918301348
1514	1514	671.798692959828	516.00018437208	359.288084222669	162.892175839244
1515	1515	668.258440066368	526.214278080839	342.283072863757	135.613748185508
1516	1516	671.05264353327	523.386337332339	338.595518307889	107.238095129853
1517	1517	669.943436310205	521.31302597522	360.2570853021	133.24771891537
1518	1518	672.112960325287	527.118811450492	370.909373185679	121.752539996275
1519	1519	670.754620938718	529.647460568422	340.192248803775	154.421258882609
1520	1520	674.570101412763	522.778324113023	317.945765492311	128.928313437313
1521	1521	671.311827739048	520.250608282142	344.509665437253	127.740972963447
1522	1522	669.135414833196	521.315673110339	360.262505310765	126.651165682466
1523	1523	673.39522464783	525.088717335968	321.004415912287	140.429431199494
1524	1524	669.704343851551	520.765447626395	338.563559274101	117.733384982033
1525	1525	676.730969936585	520.081015463296	348.1482337807	147.618692502206
1526	1526	669.597264267257	519.782982436258	338.743031802834	122.45097071344
1527	1527	674.106049807736	520.75095279982	324.529218943625	145.262875781554
1528	1528	670.768439273212	517.069100102413	338.069629525447	129.969536993596
1529	1529	666.786578154333	524.931346043602	316.244712670495	143.386843713148
1530	1530	670.586999045748	528.158449660219	333.271265975253	124.544987928059
1531	1531	671.389064309884	520.955987380954	360.031938752432	138.184018247074
1532	1532	669.870327533674	525.53690261715	335.721856835337	107.40880394337
1533	1533	673.580516946042	523.518630526434	335.014848835151	112.664366296295
1534	1534	670.411543583368	523.634117539979	322.755934975352	157.219788863444
1535	1535	673.423868507224	523.600758033507	334.11103571311	123.583746172722
1536	1536	673.263042449616	521.76672466312	333.899192008836	127.646113206256
1537	1537	674.803111247499	526.736364946106	335.7308823969	92.8967070415103
1538	1538	672.776206329328	522.300004162162	345.323011213941	127.194544122619
1539	1539	672.455457889278	516.539242116756	318.326862318591	142.048106533415
1540	1540	674.406930537133	517.044891587313	365.50075830889	119.77047821348
1541	1541	667.986308484938	528.001281327092	350.732705018814	141.732326436917
1542	1542	675.362747686924	518.674139990038	346.66797006097	112.289676236292
1543	1543	676.932704405513	521.544552633147	310.014575624424	119.573485758813
1544	1544	671.836088284608	521.855495177368	348.383835098271	97.8395800176434
1545	1545	673.183086385582	521.13267863603	352.457873186293	126.023300453594
1546	1546	676.397553596247	522.236706956933	340.580617416676	164.054487960769
1547	1547	674.505938608325	522.258753396235	343.519875595846	133.213373019166
1548	1548	668.189987734723	523.809113063738	341.428423460029	140.040168955357
1549	1549	665.800290471717	521.967591300855	372.6027050218	116.509692931924
1550	1550	672.107111054747	522.634912748453	336.990848718539	141.637432333813
1551	1551	671.924816465907	523.426072890667	368.4289720941	150.47723515139
1552	1552	672.172568048751	518.897291636993	323.370429339219	124.37761148494
1553	1553	670.985046516977	521.861611418959	380.038652338397	102.363174425805
1554	1554	667.382117341632	528.004967113412	351.524042355435	130.405467415485
1555	1555	676.533747436725	525.142197635579	337.761340300179	142.454913756676
1556	1556	675.632162620885	526.866756609306	348.711384121621	152.684484074377
1557	1557	667.28521739107	522.410109967434	352.176643500219	145.581334787264
1558	1558	676.685468405789	518.898481588166	329.45583167501	119.826160036056
1559	1559	674.331903936944	522.528924283792	339.971726223088	122.459630182957
1560	1560	667.977382822829	527.081902984795	302.348463771793	140.785182259713
1561	1561	674.619510386063	522.867468896841	355.320542875382	113.469362108856
1562	1562	674.602449283582	522.520890434471	323.685879563891	121.163125537552
1563	1563	669.274327782535	528.407232396809	311.613407448615	143.923522396913
1564	1564	674.164844409779	529.107009139999	343.827508726598	127.229182256982
1565	1565	673.201014494839	520.125965539564	347.364558254764	155.177602635955
1566	1566	675.083156790575	518.876999192139	351.893215396038	138.263222144266
1567	1567	669.16716052852	525.939198537239	339.527664688587	171.066967840801
1568	1568	670.14466542179	523.454953370652	355.30475485254	137.606983620482
1569	1569	674.004241890863	519.82747516292	371.994949960646	142.633824235032
1570	1570	666.416706421434	525.937426533438	336.668997022461	135.759325786289
1571	1571	670.932493415843	524.047936567063	360.43909210054	150.060955019859
1572	1572	673.160377012051	524.032998569809	383.236718197846	126.460933486915
1573	1573	671.762257927763	523.171906465396	371.763777581175	116.856549202462
1574	1574	672.165882808106	519.730551277687	337.011718218597	134.860119406373
1575	1575	673.485321813763	525.482846480768	325.586241870889	140.466344194964
1576	1576	672.848419582048	518.799972795197	345.701697166543	119.098520075129
1577	1577	672.835637098116	525.392287238371	347.017807108501	109.481648113663
1578	1578	672.495744170037	524.829750768024	344.936814255997	140.174190189884
1579	1579	670.169953917666	514.514353185509	363.685996268607	158.490136927032
1580	1580	674.4395209189	527.597021896066	353.849068188983	131.058074925986
1581	1581	673.930259417562	526.540855297074	330.794149452129	129.449278637372
1582	1582	669.938524427651	519.030676717431	360.607651705556	145.196497665986
1583	1583	669.644687765411	520.062309585956	355.647376482224	140.720790067192
1584	1584	672.857713309722	523.535231878223	331.706777700189	124.984080058216
1585	1585	671.350185968227	524.372974755413	352.273346487307	129.587871813708
1586	1586	667.827953276807	526.451652964914	340.709689589776	140.959260644224
1587	1587	675.215393484324	528.573920594636	369.977196785261	134.643690491722
1588	1588	664.752418998362	522.930445068846	325.183698221983	126.312565709758
1589	1589	671.417795272293	522.51246045339	348.51515070786	139.861774915657
1590	1590	668.052589770615	521.452429561753	348.802518120103	135.374742139793
1591	1591	671.306427990812	520.169078710822	352.137725776188	121.95782714009
1592	1592	668.590107099016	520.247864005052	362.114931703126	137.167470637529
1593	1593	670.793304468924	523.314538100869	320.332248559871	104.171474178823
1594	1594	671.455850345909	523.910904145116	355.195698546557	123.736222509294
1595	1595	676.43734059293	523.14531711145	335.508977865048	125.911080983721
1596	1596	672.812020359912	524.491021589328	349.456846327121	123.106819211539
1597	1597	671.806075105699	523.598245376	348.932457450047	127.014942659555
1598	1598	672.606346954991	519.081057498579	351.485460734321	131.332930794846
1599	1599	668.6355666194	523.626956740898	356.010483629968	132.912404077154
1600	1600	667.249499405021	527.001665171956	348.130979982107	128.569351621363
1601	1601	668.690694078647	524.435182406231	340.372015505323	134.511665992266
1602	1602	673.674645833165	524.818829024117	350.955961219844	131.552996783183
1603	1603	673.540137618157	527.51532486177	357.235660419935	119.815706890365
1604	1604	666.430366719287	521.511438057498	328.180746594377	122.615744055706
1605	1605	672.729511963031	526.71415581428	339.617907715263	108.726694299126
1606	1606	670.739774232308	522.144322374729	359.866197333494	132.750592593234
1607	1607	672.390824983278	525.632315417979	337.927207394505	125.729328536586
1608	1608	676.360176963654	518.836566775779	356.681311384451	107.272439016223
1609	1609	671.029714759443	525.630460868185	335.338991346579	140.126055649382
1610	1610	674.005309998745	525.098873080777	341.077243112027	116.804641717896
1611	1611	667.978402150335	521.099549601321	340.658396241547	148.027558679562
1612	1612	666.851500682651	521.900531363051	330.083731942101	97.9309444735641
1613	1613	673.514083541286	525.216416603061	361.330644669375	135.705007080029
1614	1614	671.063064177662	522.844518557623	355.840164106656	138.719777758795
1615	1615	675.539024838344	520.392024622608	355.909736847751	157.817985522281
1616	1616	675.145064739018	522.336799329753	331.349421749437	119.822470815134
1617	1617	671.812300446016	523.54149212695	348.413352826874	143.243919682688
1618	1618	674.678022115945	526.866719675233	352.990971264126	145.023333661476
1619	1619	676.285697977524	522.317721463143	362.483786028274	130.332648103203
1620	1620	674.824850084986	524.803912733655	354.070332944566	115.677288614508
1621	1621	672.908615054218	516.422546975095	333.166027341588	128.461546700817
1622	1622	668.83937732929	520.497166648595	347.736895476561	113.40734411509
1623	1623	669.690362858285	523.80102651724	321.371640621493	118.961960443581
1624	1624	672.134106174956	526.400591165461	355.541388090165	127.141499526612
1625	1625	674.5847974739	519.873981276127	342.122389281545	131.40333058493
1626	1626	676.565787153738	525.872385209502	364.531267595525	152.512339012256
1627	1627	673.242746422434	521.251838974869	362.474284522413	118.892451441402
1628	1628	672.468511615226	523.380880484567	346.840072020421	133.884230543273
1629	1629	675.47843526462	523.016396376836	379.611879450469	138.59164608744
1630	1630	673.404543350763	525.019640023672	332.170840370692	144.806833353023
1631	1631	670.69893503218	521.31932104795	351.263888132278	140.578824799376
1632	1632	671.69092529256	527.810727899555	347.420162560387	155.368187212848
1633	1633	666.108394651745	521.008900562906	348.197311131032	100.64653710039
1634	1634	671.463493058885	519.697214726347	356.600178746073	145.032785778697
1635	1635	669.491998306118	525.746700060897	336.797691672662	150.214062619205
1636	1636	672.60975715695	524.267693053444	324.599223271925	139.156937254539
1637	1637	674.945455192294	524.74529807669	362.505292300539	144.165650624156
1638	1638	669.875696783421	524.663098778676	310.991207218914	163.264636004381
1639	1639	675.286049892143	526.603897302237	344.795759800945	151.509076039528
1640	1640	670.450375507559	528.737065033236	336.376113548387	151.623405286213
1641	1641	667.62909734037	523.375586443401	347.765804636267	115.3150228137
1642	1642	668.712954213287	518.58088315815	339.65386122447	146.620089975137
1643	1643	669.819935889807	524.930464557418	314.74059444085	138.547021732029
1644	1644	670.949911706792	516.507928886122	351.879349434878	99.8253406711465
1645	1645	670.559260769255	524.903034166149	344.603716878843	122.959154754397
1646	1646	671.295939086133	522.99085487122	336.922414477706	121.8261194701
1647	1647	672.523102846642	514.677530899386	357.490688504037	117.681201268853
1648	1648	673.931499522013	528.470575353328	333.842679620445	101.820675995728
1649	1649	667.924953069776	522.322325048681	359.168230444992	120.124571029489
1650	1650	669.584267084863	520.562538981934	338.365426325842	146.250604363625
1651	1651	674.287380852253	524.709101572035	320.1670461798	106.1136288251
1652	1652	669.355260783353	521.076909076896	359.852716382749	126.719760227105
1653	1653	674.746786319815	522.343349373629	334.064217011013	128.880952999722
1654	1654	675.60746944574	523.25790042328	367.518717817281	114.248267499495
1655	1655	671.413096768248	520.278567471707	334.401589213722	137.241117042491
1656	1656	675.280839149893	522.874703005188	345.86789618013	125.782724127055
1657	1657	674.137389673161	519.759297295789	348.858984266476	119.041896967807
1658	1658	667.688832221031	525.826944812524	347.275789422876	127.297107584601
1659	1659	669.965720626685	520.549903840786	344.56464608211	148.393690308032
1660	1660	666.888914348805	521.696142069919	330.590318085443	178.04805494107
1661	1661	674.570368173799	521.450766782835	333.831920176485	138.702116927773
1662	1662	666.151665992621	522.265703138394	351.731691332793	112.948779715008
1663	1663	668.955040782647	524.677457463061	317.606829295976	138.836446848922
1664	1664	673.574360871706	524.170745005222	365.104161456244	131.135708207318
1665	1665	674.405672849173	520.857492501259	388.287600110299	123.95460782334
1666	1666	673.308517504774	521.93954803045	336.109717941103	162.295220015694
1667	1667	678.463749369231	519.616831060499	332.652987615095	133.095434062362
1668	1668	674.45055313968	522.170817828997	316.32977576336	124.277105311111
1669	1669	672.745449523009	524.205438231033	364.216777528097	133.637343873831
1670	1670	676.912311740833	523.114892094277	329.468866721544	118.446526571502
1671	1671	677.279667250613	524.602752630802	344.283836323014	143.144240415606
1672	1672	675.354706689139	518.685617896984	351.907839452867	152.532406964032
1673	1673	674.382879209381	525.201846462149	346.141949906174	151.081895449267
1674	1674	677.658681052999	522.935961450217	337.314936385317	140.112927390104
1675	1675	676.052392122107	523.775163757228	354.012809532457	131.80884672397
1676	1676	670.300817702896	524.051226130146	331.866876664569	116.260098357154
1677	1677	669.749359600253	522.768648399366	360.620884772341	133.860285806733
1678	1678	668.003655169139	525.417349164442	337.957428806897	120.892405264892
1679	1679	670.615537677448	521.811465836409	340.677775680699	135.077177803302
1680	1680	671.969207927434	521.397639692474	309.94038743831	140.205444035457
1681	1681	676.354374206575	520.965822282737	360.352254725742	127.469184166205
1682	1682	674.943248522391	530.193724838975	340.998253011319	108.140787230956
1683	1683	670.455174247369	518.41669237417	338.979139664927	73.3215890132889
1684	1684	674.309018094518	519.756543638803	328.185395834556	134.709125096037
1685	1685	673.330112666937	523.245810372215	345.763932636609	120.390778554748
1686	1686	664.051164777454	529.015252968078	341.792191200863	125.387065084458
1687	1687	671.500997831316	523.984804054243	341.256784987257	150.639202853628
1688	1688	666.839213643044	525.238499509902	310.496400933242	119.550205839286
1689	1689	673.566881475757	525.979165937919	354.646157086989	161.291430019051
1690	1690	672.578676009627	521.416377987	374.45291906117	153.761867593351
1691	1691	672.622292662632	522.661616920225	326.616586012612	116.49331435403
1692	1692	673.57928235375	522.095099651272	329.761666712291	116.336391897435
1693	1693	674.963668022468	521.660595302113	319.840980507079	124.182824191221
1694	1694	675.947287844906	520.745039349731	356.355452304899	117.711163121601
1695	1695	675.547762452188	529.095399460387	307.719744395504	140.129311301058
1696	1696	674.265822860907	519.398763176301	314.213121822469	130.672885047151
1697	1697	676.898393928809	519.848368495443	328.152788834911	133.919672425726
1698	1698	679.210718854492	521.616007407126	336.453006182327	129.305427314156
1699	1699	668.732884930056	524.153354979595	341.399054685074	124.544736854045
1700	1700	670.203893883237	525.664479593999	350.09468499519	142.555137256537
1701	1701	670.910169340867	527.094623068884	309.590351990388	133.555021028226
1702	1702	670.597800116303	525.414727401936	345.112770377675	139.390617062241
1703	1703	670.34819075227	521.9985047003	341.316066116352	127.292959037902
1704	1704	673.518635335416	518.638709102206	325.203876013932	124.195593470474
1705	1705	666.955189795874	526.232649474449	330.344829660542	128.3177121185
1706	1706	671.264749066768	521.722984456903	334.299400776116	163.483162126871
1707	1707	673.876865340837	523.334141780895	338.21862209663	129.661628927841
1708	1708	671.388388354512	525.139465914874	368.247033515305	144.074863214098
1709	1709	673.168376324828	522.334562608727	336.465880149895	87.5413157228809
1710	1710	670.615702152895	523.194537187676	343.922583838775	155.396837897257
1711	1711	672.795313287802	522.505189824456	340.419793101544	117.795554391172
1712	1712	670.797800536605	525.617052345671	367.336297410991	136.145280704415
1713	1713	670.565827498779	518.282915435547	336.415487601753	136.343439319423
1714	1714	673.521203693422	525.657459615534	347.00658329558	124.501251145602
1715	1715	670.599914321116	529.073068650187	358.958988606859	143.278109745518
1716	1716	672.73194470649	527.14089442214	311.954957098952	115.595763087855
1717	1717	673.453828395673	522.895029693461	347.567492067562	112.496264194236
1718	1718	673.622697502825	523.983028550855	339.425005562928	117.16532471953
1719	1719	666.210156925654	525.685279020264	349.107787311135	124.670151806359
1720	1720	669.267215071382	523.220275190585	344.788242586331	124.819376521768
1721	1721	670.159080417224	523.031958244401	355.799489570583	140.659799184327
1722	1722	670.141316019003	519.49693494678	334.171767012608	118.697474115309
1723	1723	675.893538859522	518.845967161137	338.596430393074	115.414319024324
1724	1724	672.870531008593	519.227305702769	328.681429444177	105.528060756682
1725	1725	675.204055432918	527.944848731361	328.466499053521	106.805854749786
1726	1726	669.851628474553	523.580956565643	339.603114512739	146.302005424722
1727	1727	673.132812583835	523.780408700746	325.454198964369	94.1327732408184
1728	1728	671.514979851126	527.950043457556	344.006608507774	142.292061590889
1729	1729	673.763947972928	521.036358320323	345.224594413633	120.177689120458
1730	1730	672.620820850267	523.649254776648	341.968835790712	122.192811538667
1731	1731	672.342398624512	522.985655080439	342.972894195599	128.706639468363
1732	1732	670.271173350025	525.731620320335	375.666806891552	114.391682761317
1733	1733	673.205250268242	522.7775985929	326.530941546	151.133639701319
1734	1734	672.043908679405	523.375065963566	317.924641205969	120.001051618495
1735	1735	673.436512401841	518.918437814403	331.81435682592	124.059300243893
1736	1736	672.515426612186	524.844480424375	335.848704041195	127.988924171875
1737	1737	673.996571350676	520.638057882143	344.627955403275	159.413451578317
1738	1738	666.661868972537	523.396902390505	337.055252399399	123.501561619024
1739	1739	669.37393351428	523.19842106378	335.429313508011	114.019486704121
1740	1740	667.119097935005	524.999856606454	351.11431929572	119.967853236144
1741	1741	675.245965955349	522.363137538911	348.655183441784	134.25874529886
1742	1742	672.201492140406	519.13356635385	341.270147828648	141.226367427452
1743	1743	671.586866985576	525.675563020866	364.31560655484	119.552584842137
1744	1744	673.258325049738	519.518731926853	366.426765221627	163.178523044594
1745	1745	669.729768740409	522.672595737004	337.157382274166	141.04037807078
1746	1746	677.394540127645	518.963057685676	333.251680557564	119.183200528088
1747	1747	675.025997837538	520.43163774935	336.913458789545	126.914368309789
1748	1748	672.37272735908	522.191191580478	331.961323487521	140.478362456466
1749	1749	674.881201517577	522.956722194438	327.733210033965	94.5554311642091
1750	1750	672.223118898378	521.152514501244	341.924555580041	121.185272696489
1751	1751	676.413030042779	521.151364654298	351.269285773894	162.476710514528
1752	1752	674.037089416729	526.509856185194	323.322733046013	137.909835637351
1753	1753	676.072039367807	521.800624194388	348.986437892756	140.916009379403
1754	1754	673.238649120424	520.633667819302	367.816226610326	148.901008550937
1755	1755	673.016608021692	525.844948788581	328.77449816736	130.837902790917
1756	1756	672.112709514317	524.940200996268	352.501000498912	124.518447846546
1757	1757	677.685727346107	520.865100537001	366.641341814144	140.084045189317
1758	1758	668.253903761789	520.460763421732	321.67790729392	134.446425409769
1759	1759	672.517257533216	523.763679844113	346.125296656661	123.111230617435
1760	1760	672.046480921002	520.614047999533	335.246319343574	133.36907254557
1761	1761	672.644790493491	526.898005772773	378.667492838108	103.525801680395
1762	1762	667.199482715346	527.346584645576	362.729858504652	118.375683433028
1763	1763	672.370238694027	529.739141545967	342.878467138908	131.890628039282
1764	1764	672.750009061148	520.248309074232	353.498383584313	117.070644579441
1765	1765	674.092952323704	524.262384875	335.73793529687	127.365343524047
1766	1766	671.688481219854	520.828271620399	369.383949263482	119.757535967514
1767	1767	675.215556007073	524.005605207325	350.199882357447	157.152121495952
1768	1768	668.755957746584	521.674816783876	340.996770871218	164.633587033112
1769	1769	670.949302848742	526.886468948631	336.280166408903	132.063782409679
1770	1770	671.707844270597	524.031685830303	344.999682628583	143.833599029804
1771	1771	671.716227638587	526.541675439187	335.059011669497	145.257778702782
1772	1772	666.626130313257	521.460633436527	343.554662761715	110.053598150429
1773	1773	668.783762120733	524.073420603656	345.375982933209	131.95665268237
1774	1774	678.429981768204	523.307401576084	335.639239506731	122.304930285476
1775	1775	667.069156831053	526.550303928452	334.557816332535	121.752860433953
1776	1776	675.696048013491	518.364703177122	317.142885984826	120.030689275642
1777	1777	675.156082218925	520.236903473881	357.94361481314	125.510074977487
1778	1778	675.778636171538	515.730261270066	328.723052781163	131.853510110405
1779	1779	671.806800786641	519.91139532306	358.61804631634	133.436324300498
1780	1780	672.448308678612	526.332678694079	343.487491564717	118.442283937598
1781	1781	668.223479456114	520.753004310296	352.424185528305	128.556063080627
1782	1782	671.346209636696	524.770702584434	356.840175521487	146.896378226226
1783	1783	673.040865007654	524.760964091176	355.86271712459	140.808615007917
1784	1784	671.892717978801	523.700924152425	336.07247550252	161.272052512
1785	1785	674.561911717892	523.000111898063	359.943122773259	114.989863006322
1786	1786	676.698284954506	526.504890008536	319.794810468004	153.29225701377
1787	1787	677.787453174895	526.483295655066	335.120771002359	121.4382104496
1788	1788	672.886644047233	525.076044520629	367.784641474625	125.22480714401
1789	1789	674.61087185059	525.526472061657	392.454390992632	142.858708783377
1790	1790	674.626950660514	523.251112168644	333.190277662133	129.554581101955
1791	1791	668.663324315376	521.353016688273	336.993131281893	76.2848502031268
1792	1792	668.127976198207	524.387019123095	335.119794688984	161.845270809422
1793	1793	669.850566884192	526.641479917266	347.8896846898	118.08842946883
1794	1794	673.455278796069	520.754747196676	355.729452878493	131.02353153668
1795	1795	675.319917392549	522.651440712935	349.981761642985	127.573509970609
1796	1796	668.737354069178	525.620162758071	349.470105644534	137.986756726301
1797	1797	673.171128689836	523.235447602813	319.539197376767	131.939899813454
1798	1798	671.814952568434	521.719526145989	348.248342906488	116.74559432837
1799	1799	673.960831658477	522.727864301477	325.111293684728	100.363380429867
1800	1800	670.969849066949	529.052231116686	350.698919957331	118.170647533161
1801	1801	673.642926508659	516.881504451636	352.531929427832	133.063434535322
1802	1802	666.178877425384	522.733009227541	336.923068679458	107.328034060877
1803	1803	670.710756630077	519.202957398002	360.91022522523	144.690146601008
1804	1804	674.951522631399	520.018229146479	387.932389561784	120.85063778943
1805	1805	671.489775800493	524.680443643811	341.854739681632	136.941466825709
1806	1806	670.080285607192	524.477471859996	309.055973793181	134.80289869046
1807	1807	665.535004130113	523.034727940632	351.358196955347	118.750439125776
1808	1808	666.779754236612	524.787518602151	349.991505033169	136.335541831557
1809	1809	674.393511020874	518.990080686312	349.368137038554	160.054842056608
1810	1810	673.263016244963	519.493295108808	345.634259747429	113.159405746776
1811	1811	673.949896876577	519.828352269896	331.499906008775	112.573527752062
1812	1812	671.989432598607	517.311975364415	352.483082082686	137.055269288142
1813	1813	671.025313022742	523.162553762364	360.060451011632	125.64848675301
1814	1814	671.452043244101	520.04625453014	344.347775462597	115.697383054866
1815	1815	668.378893359786	526.584042831832	348.369890208765	131.918560464551
1816	1816	673.028676813939	523.215730520767	301.40475414968	104.672599619847
1817	1817	674.688183027777	519.150845324263	384.128934767585	164.739739552031
1818	1818	671.019520774647	525.889524628907	308.970910413005	119.012260111191
1819	1819	668.678951164852	521.411541093136	351.971497330318	123.902899186955
1820	1820	669.453810769261	515.346348503531	352.544093002459	117.050605626966
1821	1821	672.383622199182	524.468786181159	324.070683918557	155.727308542385
1822	1822	674.287740103322	530.30616438633	366.740076221634	137.850978418599
1823	1823	673.808556875941	524.783069968677	346.636145719724	116.20543651923
1824	1824	670.914267330485	521.066114104002	359.889705462093	112.09749244315
1825	1825	674.472920063918	525.158951975784	364.630911924509	141.643133065357
1826	1826	675.720336086989	519.99767501164	360.581527231286	133.918535934319
1827	1827	673.424887763662	513.818388829998	359.564132221156	105.536223935151
1828	1828	676.392791866203	520.605814424614	357.437819921345	160.577924520773
1829	1829	676.254142435317	527.381872488163	361.128682059826	129.064630850452
1830	1830	675.660680949934	523.10431540861	326.232519191496	139.195706921578
1831	1831	671.18230454725	524.785243461716	334.692169644344	118.807462563897
1832	1832	669.139599195567	520.998110590421	349.25925861665	142.104688862215
1833	1833	673.30759419816	527.438589327752	324.037237056056	114.686844728093
1834	1834	672.275710231666	522.255363339162	325.791642051874	127.696694697678
1835	1835	674.12906986043	519.010258809776	387.364250177878	114.304672259037
1836	1836	673.185038436153	527.108808349987	321.192799037867	140.688874025571
1837	1837	672.280220130234	527.098319673549	331.063846120294	139.370719630526
1838	1838	671.585349904183	527.225592175795	310.353661968154	138.138885369252
1839	1839	671.375183942056	527.552144864549	344.454464756932	119.045931775518
1840	1840	674.341538243455	523.550039280046	352.475468221839	156.562835474047
1841	1841	672.140145908725	520.510347705951	362.675998540264	101.167198567818
1842	1842	668.799243712907	522.007914615669	337.72819540288	115.52625384556
1843	1843	673.792052013542	519.808232049931	348.310207885281	132.862341664311
1844	1844	671.688181856535	523.908320635887	343.038533528909	121.977797819401
1845	1845	674.680021564325	520.117280200662	340.435301412635	139.021702853521
1846	1846	672.368034034741	525.378295395398	321.032094178993	101.265084563155
1847	1847	675.05824392211	526.463930791147	350.325922206655	101.973897385221
1848	1848	675.000456729541	525.721570419542	305.469295758163	155.64271246314
1849	1849	670.173046007997	524.004546531888	325.373198875152	123.295301673659
1850	1850	669.655108795752	522.98709842748	335.271466874349	145.214557759336
1851	1851	672.345705095034	526.810912187245	317.19603741699	144.22552416919
1852	1852	674.269046994706	522.591020598093	336.721553368244	147.665112823857
1853	1853	671.600497752683	517.337065905526	355.999483269125	98.5822015353095
1854	1854	670.776338807028	520.739385753634	324.166248422833	148.786721681915
1855	1855	669.543902087773	520.699084343371	359.864486043508	139.366576824065
1856	1856	673.887811105927	520.634596848278	317.397537102686	147.498739346792
1857	1857	673.642299784859	523.792273482773	330.347006465583	125.865888367786
1858	1858	677.477081015602	518.257961249302	357.711789160721	133.618071278771
1859	1859	671.115003288468	520.862176653841	322.27040594346	121.384212499829
1860	1860	668.904760686303	525.399893622666	335.851564150458	106.618558791951
1861	1861	674.779314611749	530.056884046401	318.743849620864	145.02826927522
1862	1862	673.197007897539	514.98535875357	338.649346688936	119.27343695133
1863	1863	668.874990001176	522.337538754695	343.933895536466	122.335945776256
1864	1864	671.884123255568	522.388917581104	312.392846675419	102.237599446615
1865	1865	672.36654564456	522.769425719318	322.921740219914	119.721214892856
1866	1866	673.302584578112	517.754981450569	348.810204135525	125.971170130433
1867	1867	672.603928231481	519.981438206957	336.226965102569	123.730087623949
1868	1868	678.355374855702	518.841363214278	353.029460778287	106.775716577911
1869	1869	670.323924213768	525.410266684278	312.996522572973	94.2347024013287
1870	1870	670.574895696507	524.582423411431	361.708685560263	130.670315396813
1871	1871	675.024739304362	518.897132488381	368.438732492031	105.687473370972
1872	1872	666.318447006409	523.060025245822	356.706002676866	137.552264982882
1873	1873	674.532988189222	522.489121488953	318.531577231403	161.365926356776
1874	1874	675.526584857933	523.582755635507	306.475437388451	130.974311874896
1875	1875	669.047391261234	524.216864461251	337.700187753062	123.407285683428
1876	1876	672.926447936315	526.317884804927	351.856573269177	122.636108199996
1877	1877	666.980205733795	524.084408596576	315.94075376672	131.716206196376
1878	1878	669.231091338498	526.519414973512	340.7210907365	146.609388713399
1879	1879	675.385280464881	524.420214064063	343.272872454668	136.181310344079
1880	1880	669.245060642476	525.499886377515	355.720092668166	112.577174947584
1881	1881	665.539722143412	523.23948055195	327.935426030215	129.951950714714
1882	1882	670.336678696131	521.670769176479	378.305976030569	122.595246950929
1883	1883	669.389439319117	526.296607312204	356.38853508286	135.576489914587
1884	1884	674.508015535232	527.418931723831	351.427907583517	146.273351954938
1885	1885	669.36846175112	521.707582263727	334.459126888645	114.011656053535
1886	1886	668.589825752565	519.084478476785	353.175094548041	135.924791474837
1887	1887	679.319195800149	520.465857246735	334.470103738167	110.633858587586
1888	1888	671.932182775906	523.789418101672	341.201073733491	155.612322741491
1889	1889	664.701699302123	530.045707801132	339.761882742477	153.196643238531
1890	1890	674.829519201644	519.721465544094	336.09839677448	145.568604374408
1891	1891	672.584058490179	519.204918813356	343.42779201127	130.312814319736
1892	1892	671.991162560118	525.492118214646	338.542152048093	112.736458266085
1893	1893	669.578659397693	523.634824316122	343.120664651944	113.553117247795
1894	1894	670.836504886635	523.197755499465	345.086761539604	162.839457753432
1895	1895	676.871515335144	521.785209892539	349.173845589285	101.02399886303
1896	1896	666.70888191113	524.338201301015	355.858023224458	106.916695443676
1897	1897	675.88338889455	524.576441713112	328.415644473204	141.890348684204
1898	1898	672.604686347433	522.140843133002	346.140597185599	147.573324074724
1899	1899	672.495483172239	518.206022085614	350.194590624401	120.598060830612
1900	1900	672.800616652296	519.924863475805	346.468980839043	123.684626253579
1901	1901	668.675160085241	522.644269850838	334.871457516728	138.710435321231
1902	1902	667.643445407581	522.351334715123	330.45819483281	131.126043319178
1903	1903	667.957735092577	522.876611898098	335.335964604637	121.088158962945
1904	1904	671.239182785172	520.536725668085	340.109697901846	161.67977152739
1905	1905	668.669667878207	521.5145855137	359.683196247053	115.003535686195
1906	1906	671.345775988095	517.999059490464	346.83959150019	162.181147481839
1907	1907	677.896573391023	530.256097293818	339.021338721211	131.696343397283
1908	1908	675.028528159596	519.800717730541	353.916842394914	130.231652266167
1909	1909	673.535382802748	523.404557767463	359.034820105893	134.387216629117
1910	1910	669.266527611197	521.767007397166	340.899490950228	158.94070198407
1911	1911	676.680995211265	519.84336089878	326.045773071273	102.332602291654
1912	1912	671.929069081388	525.48735344135	371.901898163655	122.805558111539
1913	1913	678.525398442276	526.138791447524	363.136864833844	129.13695375105
1914	1914	667.96111549276	526.794768149756	333.156696699295	141.025838302093
1915	1915	679.91570407966	520.405355012789	338.636393444505	115.538871144338
1916	1916	670.582826632116	525.377539441593	329.986928866034	140.479728919071
1917	1917	674.113746184231	526.052909872211	347.21404796761	130.574909854861
1918	1918	675.193352178745	520.947033096361	371.539063425234	159.285048196403
1919	1919	667.660649281446	522.735443219452	336.54799972568	106.20358486645
1920	1920	674.080625465728	519.362433896553	326.917689982699	123.059774386263
1921	1921	674.378534169199	522.460358112336	338.252027364454	131.659991229315
1922	1922	670.249666526192	518.419445338948	310.638847537755	91.0485154676187
1923	1923	669.917745341115	519.615792818725	365.833583218523	139.370594237765
1924	1924	672.628437146055	524.779995229377	338.552517873176	129.404707338865
1925	1925	671.921633236508	526.245905293027	350.148241808481	160.909822697037
1926	1926	671.706235589763	526.500076420551	344.538424508195	139.081297671662
1927	1927	669.662014298281	522.148642479228	346.933698807368	154.524600329958
1928	1928	672.416349802286	532.210207428528	300.447738209335	125.322269672661
1929	1929	670.195590851817	526.680550617077	338.844743321199	147.93478890444
1930	1930	671.223090163711	520.109856112896	351.104827261764	126.48370992908
1931	1931	675.98334620305	522.421382454592	344.103016916921	138.577865214497
1932	1932	669.037628049586	524.955316995206	332.311049803845	116.296978552078
1933	1933	671.485943049339	523.900558238655	339.519888551179	140.047286663449
1934	1934	671.591338847909	523.674305495888	330.73076848333	119.274270182228
1935	1935	667.587816559279	524.34694534104	306.656814931621	129.385160231285
1936	1936	669.013025586154	521.041036212774	326.371043787415	128.950945914279
1937	1937	666.979785722011	524.487799602058	342.54998204461	185.885421249602
1938	1938	671.299606770615	524.501229197944	331.983894487372	88.0056825094698
1939	1939	672.740783709799	518.917314895553	345.705593124553	143.271052049598
1940	1940	673.835172747059	525.068576111087	343.557698905916	133.565320775675
1941	1941	674.858499939375	521.497084737998	348.129988018368	145.523547926911
1942	1942	670.809002340889	520.986509661474	338.572109351195	88.8592691734757
1943	1943	672.711049319335	521.979424798295	350.822254626125	143.578451347779
1944	1944	669.512479235314	518.712085880149	321.236409396682	138.199139869902
1945	1945	675.729405580005	525.675491836612	326.78048007973	134.735580782058
1946	1946	668.426831010981	516.693717867785	353.580983439904	135.994387145683
1947	1947	673.083971938578	522.419522114609	321.483068390396	125.656721280408
1948	1948	666.549353856437	520.411750480991	348.932985850372	121.390739564797
1949	1949	673.056728702949	523.071420924429	357.504898061229	136.877808335158
1950	1950	672.68688700246	524.927535870843	361.165159088431	118.754753354355
1951	1951	670.577128550204	523.707638617091	318.760111197623	154.440901952342
1952	1952	674.446158057575	520.31016344518	343.870847662171	123.201290106521
1953	1953	672.148250994779	516.871956033721	323.785068601215	121.558344181358
1954	1954	673.741797347548	524.742653581318	355.890717094585	145.248345426255
1955	1955	671.369461086463	521.708047682292	347.675174471365	144.23479893417
1956	1956	671.171277680591	521.942640822829	358.842501581258	138.404925306266
1957	1957	670.0747807257	520.110948798514	341.828942432965	132.043588659828
1958	1958	673.351664770216	527.088867099527	325.733337374647	121.028485439952
1959	1959	665.912797428627	520.135779668809	330.370895651653	149.672917574395
1960	1960	670.877810754884	520.397470173196	365.623877869536	117.777124435135
1961	1961	672.098758825301	525.508907617425	349.37032693527	136.3758327475
1962	1962	673.15582597324	526.61476945485	356.787652728722	123.328612147822
1963	1963	671.559254389289	524.482144734717	336.3770856225	122.490335693892
1964	1964	678.294056591037	521.064701800496	330.335768445778	98.8696164527823
1965	1965	673.941951791471	518.542040079439	315.201905143163	126.476385106082
1966	1966	668.426226963096	527.85540093934	356.068614508628	133.535500568534
1967	1967	672.370482571393	523.606147174372	342.581416887982	104.708039647961
1968	1968	673.77771746514	522.678156256247	307.787716413085	125.264627971878
1969	1969	673.295083471938	522.889421023781	344.281443544827	117.107249306647
1970	1970	676.948100367626	521.364968653184	347.151997557398	137.933833607727
1971	1971	673.410137653826	524.463131132993	332.289449854343	154.51850773372
1972	1972	672.823711418015	526.665791705514	357.627685147594	146.116333171873
1973	1973	669.768790198369	519.440466161143	352.779641389583	150.928907583031
1974	1974	671.315231675939	523.224848718955	342.246546152813	120.319589597468
1975	1975	672.104969856748	527.947000263051	340.982398882343	133.201840077076
1976	1976	670.316145541505	528.264170039452	350.92495963016	133.390356128842
1977	1977	672.808906664043	522.983680201055	336.957288368726	130.393987322646
1978	1978	672.077176385769	518.00638016057	347.164099862503	131.877241561228
1979	1979	666.955859647796	527.131906976913	337.170173705107	119.923955032128
1980	1980	665.968598808201	522.805549215646	345.412514495205	135.113670867958
1981	1981	670.959347721791	524.287968680372	341.488230852214	145.233937033286
1982	1982	666.495816742749	524.757588730356	314.383993012552	118.740266417881
1983	1983	677.988916870149	518.912939599151	373.060694671841	132.661409312798
1984	1984	673.060019477345	522.366144905304	348.648603045762	128.474373591199
1985	1985	671.961692745461	520.551416003997	376.42940109281	128.560060131865
1986	1986	672.800022428275	529.440610666549	329.668308041453	100.414813012026
1987	1987	673.202838023196	522.075527546806	324.088869294925	134.972960818654
1988	1988	672.221940582297	521.848425661291	373.464994907365	145.216338370671
1989	1989	675.00947333452	519.399424901902	309.520195883205	134.399845018079
1990	1990	674.353611737127	522.218355032384	347.001904754477	110.830377578785
1991	1991	674.957791032634	521.932585129174	334.892599174395	139.903308415777
1992	1992	669.019426582348	526.656859010327	347.90511133175	131.987640904903
1993	1993	669.605091936903	521.772371247704	370.153421593935	132.10047316515
1994	1994	671.503969013135	522.008486416951	354.973322289393	139.067513798263
1995	1995	677.365018510056	521.038367247499	330.495027239007	163.834725758035
1996	1996	671.548820432293	526.414618568187	361.390307220128	147.192939360297
1997	1997	676.855856721069	524.330654326474	332.194907290807	139.599777773901
1998	1998	671.189547974018	526.90675363602	327.225443769375	133.956030167808
1999	1999	671.420126025157	520.275938292489	350.032614451179	144.667468587604
[truncated: 3,001 more rows]
