# Supplementary material for: Hypothetical Outcome Plots Outperform Error Bars and Violin Plots for Inferences about Reliability of Variable Ordering
Source: PLoS One. 2015 Nov 16;10(11):e0142444. doi: 10.1371/journal.pone.0142444 (PMC4646698; doi:10.1371/journal.pone.0142444)
Supplement: S4 File — All experiment interface and visualization stimuli code is available as a zipped file. (ZIP) [file pone.0142444.s004.zip › experiment_code/data/one/95.js]

var results = [[671.237048655114, 669.366687419835, 668.466081066075, 669.793893124909, 671.527259852061, 671.95813967491, 672.482340467378, 669.455709802797, 671.971702756107, 670.908374900165, 672.653119101295, 673.632995400372, 670.731113828831, 674.841279074019, 669.312759021135, 674.544829780191, 669.266763047205, 670.243698650702, 665.870394125263, 670.185936504608, 669.12290051903, 676.722034089535, 673.670031574834, 676.0405238663, 672.80853490251, 668.61902825437, 673.502123712762, 671.190776901815, 670.328526255813, 670.610627816569, 667.711593430885, 675.545204702409, 674.321579270937, 671.302185247927, 671.160779393107, 674.583548954415, 671.266315279358, 670.657344042212, 664.189232418769, 674.662586419146, 670.960099303223, 670.419455268878, 673.400847225136, 672.045192749118, 676.098636976104, 674.741799158609, 674.455851721419, 673.510444265839, 673.695663729616, 668.704295661376, 671.95180459073, 671.27188066556, 674.257687619438, 674.341976448538, 667.815839847175, 670.514093812062, 667.931888899839, 670.93645135642, 665.484063833102, 673.629693743771, 672.22473402419, 673.096916750394, 672.4244543754, 675.310574685412, 672.690275068735, 671.122384827452, 669.726831903607, 676.70953384712, 672.987412306745, 669.864744745021, 673.259017388649, 674.967277196554, 669.152426967665, 674.872951868218, 671.211815255216, 669.460582080271, 668.655948011662, 672.180785716436, 669.38849432069, 673.80483053558, 675.861031661355, 665.575115440114, 672.580235280873, 672.909864817251, 674.181594318861, 673.875115207684, 675.010136739015, 665.329528558771, 672.038982997205, 677.447641370887, 668.685129176941, 669.585989139172, 670.341623077445, 674.306223755074, 673.901205353829, 678.303647932853, 669.810915079406, 671.488269371493, 670.133131140964, 676.661871436787, 670.905725535873, 668.335782645082, 670.930830094296, 669.769327484083, 672.736244260048, 676.864394384232, 674.602208788655, 672.975102302049, 669.62418296691, 670.543860261635, 671.98710720363, 671.511053494127, 669.964230818334, 672.878191564634, 675.062138535722, 673.779812899313, 667.92983935433, 670.198717012801, 665.298129108756, 669.669073891458, 670.648001747253, 670.274941511971, 673.75305065479, 671.352245130596, 668.273557450368, 676.070001018612, 673.264072517137, 667.887421188186, 672.61519545509, 668.137404998596, 676.479599691703, 676.980774002817, 670.236089421154, 674.862824083376, 674.377859865435, 672.681328451082, 671.884540260523, 674.716273896045, 670.009450028639, 673.047809817987, 667.618957321715, 667.447319592594, 674.29937459404, 669.424543991354, 667.663101321804, 667.156694249963, 671.535347935054, 674.932609021099, 668.693193510158, 668.324075927991, 668.46403760959, 668.875448761484, 680.057159786934, 675.886437335769, 670.772885557854, 670.805229519877, 671.510882116859, 670.115873633537, 667.556051250611, 670.84199019297, 670.629716845862, 671.569579800023, 671.397635848339, 675.074114076397, 675.492534493624, 669.028788689153, 675.630566802988, 668.257941862221, 671.097788797002, 673.265438462024, 671.174914156307, 665.233263628269, 670.122100803609, 671.918614220886, 676.735220586283, 672.375801017113, 673.096026356664, 673.732308288347, 672.161951263837, 666.39207964352, 673.398983030833, 670.835496546691, 670.589513602592, 673.958542507078, 671.235202467363, 676.894443383819, 673.45002008963, 673.127175135956, 671.123092006511, 673.219055161999, 669.257632130284, 675.535573181057, 674.84398809094, 667.810941281678, 674.311619710131, 666.280420156982, 677.568425593315, 676.908360696917, 670.019368770955, 672.713499485797, 673.45792026353, 677.716759765243, 671.614783463369, 671.508311543994, 674.372787542896, 671.830629011749, 678.314273185496, 676.910871320354, 674.909490738612, 672.93968239943, 667.501823621179, 672.635099328009, 671.521680753622, 676.967213825851, 669.447476659033, 676.963085552505, 670.591051884756, 675.716881405365, 675.030897642308, 673.296898723086, 674.386123416125, 675.841986752009, 675.885217239773, 668.074576659531, 665.910055855813, 667.850904977318, 670.146576283518, 673.648564367462, 669.09923201583, 673.233176290194, 664.344223435974, 670.568659793393, 669.584834834811, 667.016208699806, 672.724366419138, 672.322319602898, 674.349233119933, 670.259149513072, 670.065191707788, 672.320131129985, 669.525449665275, 671.647550651028, 673.788822733975, 669.914903198224, 677.704456401006, 668.643564798782, 670.718231276827, 670.348939578588, 670.534568837793, 672.994809181418, 669.246631733866, 669.698843105686, 664.015607140508, 669.030204313227, 668.685780536656, 670.607825490331, 669.475177089536, 670.215148076837, 672.928601230893, 671.320890610313, 675.450088034685, 676.995435995453, 673.026979522255, 679.501060709843, 670.810756080272, 677.025422734746, 674.269835136029, 674.057064771257, 672.15829047869, 672.504461732165, 678.521114608864, 673.315599631937, 670.426956593179, 669.208582361787, 671.579804355535, 669.842661405981, 672.650143602228, 665.839588281651, 670.078646145329, 674.838217309462, 672.574630977547, 676.148275643441, 666.47906010792, 676.987893328666, 676.429571011623, 671.184712265807, 671.52013085195, 673.08609111517, 674.091513955038, 671.933629432923, 677.251912380592, 666.259292061242, 668.312047456641, 675.76624752197, 672.313038808894, 673.870340662372, 674.665615102102, 678.960731742727, 666.892754749946, 673.69600806684, 676.458666021744, 667.667396332229, 667.176685002698, 670.43733202795, 673.289924965286, 666.712257900587, 671.948524778929, 670.242848274614, 667.589508774201, 674.347343044821, 664.778856651213, 668.615519771287, 668.534576983926, 676.726325843439, 675.352017098025, 670.717258151499, 672.593465411761, 673.457499673785, 670.834149618417, 667.80366906814, 669.079532037793, 676.224350288411, 674.064475518341, 674.999640471706, 674.813518514576, 671.880137498401, 679.742007822608, 669.306014020436, 667.067223883474, 671.271027250511, 674.327756461838, 674.332843393434, 674.396778700262, 670.806713344537, 669.5688174642, 671.052263705182, 669.896063519401, 677.279185235604, 674.871422360524, 669.750356375639, 672.193039704386, 674.176862634675, 666.144743905827, 677.604628258588, 670.462636436046, 675.242324170982, 668.672853669618, 673.054442401409, 671.81234851728, 677.021096120057, 675.734617013027, 669.443150064018, 671.264815608816, 670.909386054388, 669.726111674906, 669.433904503397, 677.380479455038, 673.908268424404, 668.346901959718, 668.274713935286, 673.129349784773, 669.456492682176, 672.70882505215, 676.288773938097, 675.644831583898, 670.069673263925, 675.758199100349, 672.556699097416, 672.926355409681, 667.562296134855, 674.526240265216, 668.361715746156, 676.102459868488, 674.794984987658, 672.900651834877, 672.042876014338, 673.459123150012, 671.39250162275, 673.34850349628, 669.539370733086, 672.090570168367, 676.386525975894, 667.433142694856, 671.540392456931, 674.611425876517, 675.372187127212, 666.466552686029, 668.877742249171, 675.730522606059, 671.421555518874, 676.71705568744, 677.723345856105, 672.121102870132, 670.640686950677, 674.141118662801, 677.227191005893, 674.339142233569, 673.993278254757, 671.352786985439, 673.298637837203, 672.824573927384, 676.855622483087, 670.815020548622, 670.325091923604, 670.833442099931, 673.365186290651, 673.170782213484, 670.530012641219, 670.260498864093, 668.01993001672, 668.568645527449, 668.420908561803, 675.594580161651, 678.902964860322, 674.828700508178, 670.754387571874, 668.163055237592, 670.88357020546, 671.875048862591, 674.200279933911, 671.076275483233, 669.74844674427, 671.151715677825, 674.906825601758, 669.212244705011, 674.491037000511, 668.549546583789, 675.794423163392, 668.093478806668, 663.110844786617, 671.973136965226, 669.350435219234, 672.037594226787, 672.936357759166, 668.743076536389, 672.794972985451, 670.583389403332, 672.423500123203, 666.873984066881, 671.552102921497, 664.225626622456, 673.143681810652, 671.872983099871, 673.496870417479, 675.07593896807, 673.482879052883, 668.049575992297, 672.922822791724, 671.623886647128, 668.711831809105, 667.879761363989, 665.540767078025, 673.831764085408, 676.448206309948, 674.96854633239, 667.271922249701, 667.268931598396, 676.994937413599, 672.724339771813, 669.971804943228, 672.696715441098, 670.522936728485, 669.523670282929, 673.349223890655, 671.0304912648, 672.152175085963, 666.95502386642, 666.994237737624, 665.137899918298, 671.974088994995, 671.997820895425, 670.837188629437, 670.527940716132, 677.7757725858, 674.096696467395, 672.296984645567, 670.281447353359, 672.726865698696, 674.925464104463, 676.028208942057, 667.786189280816, 671.892736505412, 670.042577515968, 675.64388206418, 676.907785408383, 670.112457601157, 675.727666591538, 668.92697131925, 671.289975732233, 669.498681392369, 670.311179545463, 670.12184259241, 671.052813158925, 667.386369901052, 669.948936917071, 673.706963457386, 670.97199038735, 671.555273436712, 671.698598918572, 672.521103981819, 672.42110083296, 673.21953740629, 668.665038003855, 674.76561608588, 670.215882065056, 670.883911700471, 674.553188491818, 668.610644478864, 666.969172748135, 675.399351079374, 665.684232248327, 669.265879677945, 673.121284862258, 673.709044519342, 666.60272051811, 672.938643134873, 670.375360619277, 674.439856723739, 666.723258500513, 668.025398365147, 666.475885839706, 672.986501374292, 675.773046588085, 669.260014788831, 673.286173034376, 673.54921802729, 670.008112050161, 665.429962427704, 673.262529392431, 674.347732796113, 671.461180915947, 669.459478476199, 674.526172274122, 669.159630629812, 672.510793996699, 672.432030423325, 675.597049716558, 667.382046940071, 673.6189703753, 672.108753052862, 671.718477908964, 668.084884081521, 671.695623290876, 674.540104938955, 674.128927042782, 670.251963369964, 667.148194077112, 670.812073584562, 671.283296917507, 666.217793762398, 671.486623862663, 671.865755242421, 665.869783407136, 674.717959306781, 676.227575975517, 673.862708015381, 665.574807529637, 669.487173088567, 677.515998537904, 669.306950130858, 671.88281871215, 673.020242938424, 671.962524512854, 669.062383620363, 675.984812933629, 671.247237879788, 671.921989273848, 674.087174631093, 668.669001292679, 674.049122650665, 675.200417814242, 673.902478630674, 667.595090119916, 670.986580295439, 671.894255607007, 669.617022247476, 666.902294261481, 673.774442049147, 669.397711849726, 673.081301096858, 678.032495052317, 676.255638863883, 670.157730507731, 675.745265557427, 668.117360579537, 670.177208524759, 669.005659601573, 671.818013642911, 669.341630970174, 674.360185832474, 676.717246630351, 678.237083351352, 674.988552346793, 672.404922266003, 673.423287068961, 669.8736644798, 673.531063977111, 671.625123248765, 669.229569213012, 673.85006922443, 679.86806324948, 676.998513001551, 669.207763505508, 675.432497296754, 672.005750707453, 673.650418851357, 678.040163020219, 671.240399841177, 674.516629071604, 675.711773541651, 666.612255509052, 670.769264291284, 673.842470411062, 672.712498046903, 669.270679749495, 672.189191160488, 667.978962715213, 671.981726897912, 672.957520092545, 674.935372185106, 673.626750371411, 675.064478072082, 670.069378881083, 672.277173179561, 671.132542272341, 670.32078595114, 670.845901387641, 667.033561692917, 667.537826137821, 674.063257817641, 668.722382433043, 678.241160092803, 673.556266890306, 670.16039008999, 669.772023983776, 670.226527562179, 670.88290445145, 669.699478252519, 672.665289495594, 673.730314254823, 665.607578626932, 673.462475637165, 679.455253605325, 670.675724721487, 671.963642435614, 669.109235953356, 676.248506911772, 665.433107750087, 668.939056218792, 674.623881775359, 681.029888922396, 672.698735195551, 667.514940993632, 664.37102920302, 669.712064654906, 673.495097172627, 669.954067112314, 677.919318354709, 676.180042076675, 675.767795049249, 670.032972955408, 675.393761638789, 670.22545333855, 667.570388072633, 671.819193519209, 671.552261073458, 668.197062192494, 671.7142738947, 674.684139760778, 667.861458636295, 676.099116540186, 667.700037189953, 668.037801615691, 670.898775265577, 672.490650510359, 668.225826101288, 668.14952554918, 668.739886439174, 681.274779314884, 669.76270792263, 665.46221846443, 672.591058023061, 672.604760486107, 669.069983306977, 672.0492638899, 678.639487985316, 670.397774433966, 670.702226773462, 676.024376881879, 673.346118930981, 672.445881896677, 670.461742701785, 673.595417294594, 669.506036773348, 670.900208994769, 669.939264941466, 669.756927736734, 671.637417715154, 671.561888814265, 670.417619700327, 668.262479597719, 676.299108073891, 669.3923496259, 667.468867743214, 672.753823455689, 669.183515640561, 673.079680055858, 669.284049773104, 667.316070301496, 674.683698414566, 675.128662343906, 667.621461246061, 667.767129572566, 675.337562315519, 669.268988936392, 671.17334971715, 676.541183097872, 677.137445225683, 671.972285782285, 674.897295774871, 671.160778362808, 668.687123470493, 665.256465624436, 675.523086648539, 674.632337345532, 674.712239151234, 670.506449635373, 676.636287473093, 667.758369333161, 672.094268559326, 670.33983609242, 670.833649578958, 676.29027160149, 672.409469996958, 668.755030326526, 678.405399362435, 674.823776629466, 671.863221300518, 671.623590860851, 678.689123443607, 671.38543671046, 672.224892850969, 662.604855831345, 668.477009341432, 672.389430060403, 673.286419776173, 673.975470449905, 670.727869954641, 670.811368532059, 678.847460570982, 670.843101790866, 670.373299326038, 669.573659837603, 677.533728942583, 672.849342094066, 669.478294314801, 669.570879446389, 671.824315339273, 668.700566486095, 674.467318782827, 671.167996058123, 672.786502550903, 669.685099548717, 670.271290216424, 665.224806573145, 674.713379664616, 671.175010341902, 672.603707820815, 675.632748572976, 667.228671393029, 678.432294403944, 676.404974737885, 670.509112255819, 666.402209575392, 674.770983400078, 671.187331415253, 669.439878572883, 666.859099486109, 678.582722055382, 672.416019888154, 671.573368402504, 673.5984739191, 673.378407659602, 663.651716611148, 671.167208659057, 674.202087957663, 670.43903900376, 672.651374137581, 670.494853248998, 670.353910923347, 668.241593896831, 671.678008802545, 674.48660316771, 673.224673172552, 672.978911483262, 667.771351219637, 671.522851283288, 673.135612709505, 669.89493339482, 668.957236172406, 672.379094117664, 675.260351376824, 674.088569461817, 674.952940950354, 668.833335487014, 669.74021291473, 671.996357762321, 666.386939566662, 668.293120981888, 666.88669101644, 674.354269019216, 667.436790910912, 673.220187177544, 676.893687115225, 662.903845873062, 675.200328739725, 676.110324308518, 670.852693127535, 675.262001762791, 671.898958055967, 675.424957720399, 674.679352565237, 671.811293041654, 668.520097189225, 667.618725123569, 669.863637299538, 678.717373417579, 677.279273653182, 672.236031140149, 671.965625994505, 669.853879561828, 672.978306111309, 672.380526203661, 671.109548912758, 669.715029547383, 675.273644872813, 673.241500929097, 677.257417331268, 672.364116483968, 673.638464428988, 668.703302378557, 672.300095951878, 675.989786525172, 680.368683560186, 672.610397722349, 670.199697590647, 662.758467259356, 669.462689573028, 671.068231296239, 675.146164414167, 672.213841338938, 675.656814352694, 667.331056964345, 671.085424371223, 672.257534149784, 671.195614397722, 670.476358060475, 665.984846430618, 671.572983098237, 671.898577483139, 670.221276403886, 672.159434158307, 674.249625535469, 669.465076805433, 667.546035207256, 669.11086212493, 673.645669322828, 673.83199395943, 672.972531186006, 678.246470293838, 669.54787444613, 664.713953475782, 671.258237084919, 670.003693064833, 672.324485295401, 671.963527820871, 672.96551763207, 672.93593608126, 672.275986707487, 669.879919506822, 678.684963995169, 669.813718601233, 674.099763411785, 674.385220585908, 676.406615259055, 672.302228858384, 668.504734408557, 672.655316627172, 678.162815037373, 671.049128757112, 672.920042236502, 670.612180199666, 668.732549906063, 667.907144690529, 674.030907040619, 669.534729534055, 679.384282882242, 673.504761409104, 672.578671822659, 669.771921402403, 675.902206326432, 671.012799096703, 668.913984662883, 678.254080637147, 674.959026305266, 668.541500491252, 678.056448604392, 673.547637125559, 675.474216529928, 675.722596269121, 671.719642689379, 665.851599995003, 669.087554938488, 667.831860847784, 674.707392980664, 673.864442559533, 671.838752333396, 670.817094968677, 668.168561194298, 668.854732132456, 673.302065419995, 671.226226078841, 672.436352979838, 675.24797636984, 671.985255877632, 672.401221975161, 674.967231459285, 676.951121839149, 671.881415289151, 674.429372863226, 672.509774016222, 667.947571489932, 673.892270346944, 671.846565702197, 666.393210819446, 668.829557969076, 671.361592402936, 671.256136173111, 671.040326463998, 670.490379402617, 676.392714237191, 672.811323038315, 670.502408054487, 667.795741553211, 679.583718068523, 669.936104181584, 669.470864741996, 672.569610691277, 666.090359054089, 673.295800719898, 670.626012943666, 671.064035489191, 671.575958336176, 674.766367333443, 669.507446615281, 664.817937963212, 670.256803020185, 674.379704191974, 668.459642334387, 674.582928836684, 674.842797859817, 667.666823974182, 677.395876574551, 669.928358090155, 670.804214977445, 670.932506499024, 670.333402943311, 672.341615027188, 666.690216547697, 669.683847785405, 675.159281715921, 677.297663322318, 670.667835881334, 674.968076146874, 671.632168597425, 675.602522364591, 674.921202876543, 667.215874968828, 673.692392417825, 672.188445802461, 672.420883064698, 671.583605180024, 673.412459928936, 670.044997694173, 670.259794621649, 672.190005920014, 669.404057847541, 674.831751191754, 669.892265200726, 672.014209381108, 669.295898837257, 678.890172842552, 670.390563648529, 665.716835636926, 672.260459405505, 666.998470158334, 674.442393657727, 671.668584737015, 672.862340776193, 671.707389280861, 666.047941373565, 671.867085239005, 671.047558961074, 668.5833340732, 671.305356385076, 675.559662711345, 670.562238326407, 665.422591449467, 678.139036815967, 676.201297526446, 676.02462080343, 674.657397366226, 669.834710617701, 670.197129610593, 669.019868309992, 669.255685488797, 672.49338207049, 673.880074393782, 673.663639151896, 673.747200011905, 674.27600591021, 669.577781296822, 671.260906258686, 673.081596382788, 672.427641958372, 675.864050727537, 674.488063442687, 671.669590173176, 668.722099415527, 665.769697800483, 673.222239955138, 670.766203402693, 678.367256658974, 675.684158938706, 672.455002620078, 668.442927526121, 675.979560121575, 672.09093875232, 676.60108920458, 671.44385006721, 669.593163370955, 676.038645060288, 674.481195618168, 673.492324821427, 668.449426996344, 672.528076050797, 669.77580367572, 670.819596330489, 677.568953841199, 666.420260586816, 672.317880529289, 671.752003060627, 668.490687523006, 673.553898851821, 669.943053690999, 673.300423941605, 667.281772301249, 669.131793613798, 674.672177536686, 668.248930488459, 665.996750334304, 671.110494362416, 669.071459534487, 677.04643955219, 676.487452636316, 666.417968974525, 670.284676636045, 669.560660904559, 673.825715875698, 672.097690165736, 668.802902365821, 679.69168472935, 672.3226478605, 670.453804341281, 667.561394387066, 671.230465953855, 667.945160794254, 668.701396619129, 675.752153031656, 670.583398709272, 671.962965386898, 665.837096692805, 669.248823103933, 671.598253286556, 674.378522443286, 675.009826717727, 669.327176471392, 670.743549629359, 674.062241524752, 673.838541589657, 670.327538021414, 671.219947532842, 669.285721479127, 677.050202587743, 671.310097903269, 667.016224386776, 669.455299241719, 672.70321606497, 672.696092115214, 670.717561016908, 666.802182977471, 667.059790180819, 674.20919456019, 671.448722485351, 676.802456571156, 676.58457491002, 663.647711375151, 673.561256214305, 676.925037839393, 673.223501970497, 664.623145317066, 667.327986418954, 675.12183714742, 669.350097481341, 672.359848331921, 671.505403870876, 676.38397445211, 674.561432270141, 674.607656008124, 673.666936610664, 674.402381572331, 677.823804214049, 670.906103925839, 672.130102408751, 670.630900594377, 670.786914279228, 671.55117321387, 676.515928294675, 671.470766252179, 673.141723914706, 669.51908368915, 670.532029926903, 668.488733805974, 676.185691710872, 674.543671920982, 673.312760435765, 669.913508917132, 675.188214486439, 671.536591611749, 675.970817915627, 671.9357152677, 672.540810079717, 674.51193601736, 674.630524867713, 674.804574684204, 675.496573382598, 669.414736292556, 675.136936828172, 669.382317280087, 674.8106066815, 669.907947382625, 670.397413560086, 667.244337348847, 673.313494152789, 670.193756132559, 672.740675428362, 672.926340835941, 669.191874880598, 670.587216770898, 667.604084390748, 672.623447531219, 668.272864181932, 676.110788072789, 674.084503605687, 666.290160431794, 673.120392882409, 671.163412867636, 674.120913215064, 677.702959953148, 676.814865975919, 674.80554330976, 673.941246192368, 672.071666028552, 673.077271906896, 673.632909170554, 671.862715776791, 674.181289062877, 667.251145642495, 672.30169468745, 676.294345589647, 668.301430048194, 666.9826530204, 674.395126228462, 671.485765196833, 674.93642349662, 672.186466624798, 674.24599969569, 671.207487253187, 672.937566144725, 673.364896524114, 675.801987204223, 672.238985738308, 670.658627697992, 669.45946266973, 674.794328971385, 667.710231871147, 674.825652124898, 676.316803619839, 669.551424171759, 667.531949144193, 676.912032577622, 677.129810335094, 671.891658713897, 675.540265647287, 677.984153516574, 673.24291563489, 669.019119561513, 668.072873943924, 674.597107554905, 674.794629695805, 673.84160925135, 670.75309275143, 672.30277320587, 674.253159473703, 674.1991717595, 675.384962626429, 671.682913222997, 671.591497500146, 673.075188473733, 673.511916506399, 663.732498772263, 670.401566148522, 671.701826996255, 670.552033270477, 670.961955804192, 676.869584265437, 671.399677905081, 680.206179931483, 678.855239052246, 671.512726147119, 672.648511986542, 672.3573530077, 666.675227786044, 669.171670729059, 672.95451189562, 671.438201961796, 673.89166508927, 665.699070159996, 670.829909838832, 675.311246035688, 668.35833963204, 669.652203449925, 671.252276204725, 673.471863712823, 675.418673359091, 670.263749334189, 669.269446881496, 670.818737502649, 671.841055197097, 672.116823028874, 671.981075850957, 667.908588972376, 668.494222627454, 677.732352283542, 671.650293630566, 672.511517585308, 676.826765766845, 670.418506926614, 670.377673210878, 673.490389368872, 675.817676462302, 671.131062043677, 669.957608831948, 668.227692565347, 669.233438073013, 666.989191921173, 677.612744224142, 669.948527417951, 673.954646600486, 672.528252280793, 669.327170265896, 671.478229661022, 672.472654229384, 673.588457105821, 672.732828885949, 671.198708876874, 671.897458480842, 669.790746622692, 676.333825442897, 672.810735317331, 668.499831587701, 668.001322522271, 667.547094514711, 673.046444370052, 671.854844129148, 670.683748245528, 668.824868204442, 679.402718904796, 672.848399674582, 675.171971517516, 670.455406687531, 674.880803138595, 677.995596035605, 671.205398719297, 675.296167110203, 675.809485621913, 675.254418219687, 672.275212517471, 672.860231037779, 669.352071901507, 669.073085675289, 675.498498707563, 671.474808804434, 671.585629350039, 671.294363066552, 663.275456299659, 676.59102931049, 670.009915036711, 677.240367996909, 676.82981581073, 672.638253646164, 673.746915683546, 673.310810597705, 673.391291708821, 676.569027357261, 676.695114206384, 665.549058270223, 670.708497268673, 674.887730982857, 674.590363135113, 673.718725724959, 670.230213184724, 666.261134500311, 670.881725696949, 674.648862002569, 671.900411438527, 673.943551794885, 677.894065204116, 673.3636009502, 679.991005468614, 671.779934497105, 673.650794075685, 673.741866663492, 674.094882291069, 670.388522908225, 670.277222792051, 667.879614044171, 672.435100498933, 672.531678849107, 669.856578347592, 672.175493242808, 668.611991554116, 675.370569883135, 677.249815885109, 667.603163802734, 672.768539894652, 668.533790971157, 673.027375808687, 672.924062052147, 671.044136227114, 671.514891124877, 672.025625538349, 671.680293315671, 669.146386738209, 675.653530380543, 676.286440526368, 671.394123193789, 668.71190314743, 667.681652778326, 669.767092378263, 676.631655835642, 672.222704910733, 673.945220558036, 673.640089193101, 675.411985697089, 672.72502704451, 670.85981860989, 668.867960726674, 663.854759774789, 671.810334361344, 677.216331478455, 676.008791888192, 668.704685974712, 672.797683797051, 672.406069758373, 674.937636390392, 670.318230981688, 672.387041829661, 670.487634172431, 677.227380707656, 671.788458942171, 672.485832772862, 668.438182493619, 670.613239243798, 671.403844119457, 672.382469812058, 674.393623415815, 675.348754461882, 674.095896597717, 672.444529037516, 669.394635968605, 671.641907729514, 671.247029246833, 671.379569507281, 669.336618193478, 670.962703309864, 670.217031400449, 676.205068786682, 671.612648734208, 671.572895805791, 672.961373460891, 675.643833911468, 665.690827705723, 677.604760679273, 676.006365756096, 674.702096629863, 670.026594188937, 675.950056222851, 673.457953911735, 672.635830122043, 677.495123886533, 674.480949368129, 670.11521555542, 673.301473026324, 668.892379121768, 675.506825713922, 667.538927523574, 675.410722311873, 675.704173397849, 674.432956037447, 672.433143690322, 671.034962316196, 674.365706983474, 677.237394441834, 670.880708861041, 674.948003386432, 676.380581931074, 671.568869062914, 672.42629576345, 675.456164338263, 668.723785846932, 673.554746300294, 673.929828245081, 670.866134617698, 673.047643663646, 665.910728490561, 666.792550459635, 669.767925273846, 671.249525083122, 670.122237143502, 670.743419360221, 672.448409443856, 670.025001960065, 671.335007162978, 676.987585997452, 668.813204910843, 672.564863248527, 677.580010892963, 675.968287933642, 664.045389027428, 670.775495608619, 669.457039481292, 669.596657241732, 671.212623747366, 674.851414572464, 675.558493737284, 667.0624857392, 673.417195424977, 672.376064884209, 677.973402207218, 674.871415804921, 670.000819579852, 673.396490238442, 670.227631558602, 671.292753304077, 674.121565778727, 673.97791449012, 668.522500644942, 670.2032060206, 673.350749708696, 671.498437893837, 667.727918619475, 675.470638848316, 673.996490827106, 670.232421595859, 672.832159076399, 671.195413626877, 671.305810845122, 675.185066344163, 675.353953989518, 672.031208932422, 665.204639059089, 666.374345025499, 668.484171236734, 674.273645462741, 669.790927288078, 672.851493477081, 676.071519230435, 666.841099759674, 670.285166720345, 672.795422971462, 678.548796738283, 674.021607308708, 665.746809715632, 673.809719047129, 672.841080596023, 671.754859748847, 667.958332450476, 675.884660612155, 670.806124239161, 672.373759643175, 670.121796111518, 673.247474366057, 667.361354427401, 676.774807620355, 677.030368885881, 667.820669634135, 671.26694733889, 672.37691004915, 669.249348425487, 672.756859436816, 671.8329650245, 667.01506997243, 671.798692959828, 668.258440066368, 671.05264353327, 669.943436310205, 672.112960325287, 670.754620938718, 674.570101412763, 671.311827739048, 669.135414833196, 673.39522464783, 669.704343851551, 676.730969936585, 669.597264267257, 674.106049807736, 670.768439273212, 666.786578154333, 670.586999045748, 671.389064309884, 669.870327533674, 673.580516946042, 670.411543583368, 673.423868507224, 673.263042449616, 674.803111247499, 672.776206329328, 672.455457889278, 674.406930537133, 667.986308484938, 675.362747686924, 676.932704405513, 671.836088284608, 673.183086385582, 676.397553596247, 674.505938608325, 668.189987734723, 665.800290471717, 672.107111054747, 671.924816465907, 672.172568048751, 670.985046516977, 667.382117341632, 676.533747436725, 675.632162620885, 667.28521739107, 676.685468405789, 674.331903936944, 667.977382822829, 674.619510386063, 674.602449283582, 669.274327782535, 674.164844409779, 673.201014494839, 675.083156790575, 669.16716052852, 670.14466542179, 674.004241890863, 666.416706421434, 670.932493415843, 673.160377012051, 671.762257927763, 672.165882808106, 673.485321813763, 672.848419582048, 672.835637098116, 672.495744170037, 670.169953917666, 674.4395209189, 673.930259417562, 669.938524427651, 669.644687765411, 672.857713309722, 671.350185968227, 667.827953276807, 675.215393484324, 664.752418998362, 671.417795272293, 668.052589770615, 671.306427990812, 668.590107099016, 670.793304468924, 671.455850345909, 676.43734059293, 672.812020359912, 671.806075105699, 672.606346954991, 668.6355666194, 667.249499405021, 668.690694078647, 673.674645833165, 673.540137618157, 666.430366719287, 672.729511963031, 670.739774232308, 672.390824983278, 676.360176963654, 671.029714759443, 674.005309998745, 667.978402150335, 666.851500682651, 673.514083541286, 671.063064177662, 675.539024838344, 675.145064739018, 671.812300446016, 674.678022115945, 676.285697977524, 674.824850084986, 672.908615054218, 668.83937732929, 669.690362858285, 672.134106174956, 674.5847974739, 676.565787153738, 673.242746422434, 672.468511615226, 675.47843526462, 673.404543350763, 670.69893503218, 671.69092529256, 666.108394651745, 671.463493058885, 669.491998306118, 672.60975715695, 674.945455192294, 669.875696783421, 675.286049892143, 670.450375507559, 667.62909734037, 668.712954213287, 669.819935889807, 670.949911706792, 670.559260769255, 671.295939086133, 672.523102846642, 673.931499522013, 667.924953069776, 669.584267084863, 674.287380852253, 669.355260783353, 674.746786319815, 675.60746944574, 671.413096768248, 675.280839149893, 674.137389673161, 667.688832221031, 669.965720626685, 666.888914348805, 674.570368173799, 666.151665992621, 668.955040782647, 673.574360871706, 674.405672849173, 673.308517504774, 678.463749369231, 674.45055313968, 672.745449523009, 676.912311740833, 677.279667250613, 675.354706689139, 674.382879209381, 677.658681052999, 676.052392122107, 670.300817702896, 669.749359600253, 668.003655169139, 670.615537677448, 671.969207927434, 676.354374206575, 674.943248522391, 670.455174247369, 674.309018094518, 673.330112666937, 664.051164777454, 671.500997831316, 666.839213643044, 673.566881475757, 672.578676009627, 672.622292662632, 673.57928235375, 674.963668022468, 675.947287844906, 675.547762452188, 674.265822860907, 676.898393928809, 679.210718854492, 668.732884930056, 670.203893883237, 670.910169340867, 670.597800116303, 670.34819075227, 673.518635335416, 666.955189795874, 671.264749066768, 673.876865340837, 671.388388354512, 673.168376324828, 670.615702152895, 672.795313287802, 670.797800536605, 670.565827498779, 673.521203693422, 670.599914321116, 672.73194470649, 673.453828395673, 673.622697502825, 666.210156925654, 669.267215071382, 670.159080417224, 670.141316019003, 675.893538859522, 672.870531008593, 675.204055432918, 669.851628474553, 673.132812583835, 671.514979851126, 673.763947972928, 672.620820850267, 672.342398624512, 670.271173350025, 673.205250268242, 672.043908679405, 673.436512401841, 672.515426612186, 673.996571350676, 666.661868972537, 669.37393351428, 667.119097935005, 675.245965955349, 672.201492140406, 671.586866985576, 673.258325049738, 669.729768740409, 677.394540127645, 675.025997837538, 672.37272735908, 674.881201517577, 672.223118898378, 676.413030042779, 674.037089416729, 676.072039367807, 673.238649120424, 673.016608021692, 672.112709514317, 677.685727346107, 668.253903761789, 672.517257533216, 672.046480921002, 672.644790493491, 667.199482715346, 672.370238694027, 672.750009061148, 674.092952323704, 671.688481219854, 675.215556007073, 668.755957746584, 670.949302848742, 671.707844270597, 671.716227638587, 666.626130313257, 668.783762120733, 678.429981768204, 667.069156831053, 675.696048013491, 675.156082218925, 675.778636171538, 671.806800786641, 672.448308678612, 668.223479456114, 671.346209636696, 673.040865007654, 671.892717978801, 674.561911717892, 676.698284954506, 677.787453174895, 672.886644047233, 674.61087185059, 674.626950660514, 668.663324315376, 668.127976198207, 669.850566884192, 673.455278796069, 675.319917392549, 668.737354069178, 673.171128689836, 671.814952568434, 673.960831658477, 670.969849066949, 673.642926508659, 666.178877425384, 670.710756630077, 674.951522631399, 671.489775800493, 670.080285607192, 665.535004130113, 666.779754236612, 674.393511020874, 673.263016244963, 673.949896876577, 671.989432598607, 671.025313022742, 671.452043244101, 668.378893359786, 673.028676813939, 674.688183027777, 671.019520774647, 668.678951164852, 669.453810769261, 672.383622199182, 674.287740103322, 673.808556875941, 670.914267330485, 674.472920063918, 675.720336086989, 673.424887763662, 676.392791866203, 676.254142435317, 675.660680949934, 671.18230454725, 669.139599195567, 673.30759419816, 672.275710231666, 674.12906986043, 673.185038436153, 672.280220130234, 671.585349904183, 671.375183942056, 674.341538243455, 672.140145908725, 668.799243712907, 673.792052013542, 671.688181856535, 674.680021564325, 672.368034034741, 675.05824392211, 675.000456729541, 670.173046007997, 669.655108795752, 672.345705095034, 674.269046994706, 671.600497752683, 670.776338807028, 669.543902087773, 673.887811105927, 673.642299784859, 677.477081015602, 671.115003288468, 668.904760686303, 674.779314611749, 673.197007897539, 668.874990001176, 671.884123255568, 672.36654564456, 673.302584578112, 672.603928231481, 678.355374855702, 670.323924213768, 670.574895696507, 675.024739304362, 666.318447006409, 674.532988189222, 675.526584857933, 669.047391261234, 672.926447936315, 666.980205733795, 669.231091338498, 675.385280464881, 669.245060642476, 665.539722143412, 670.336678696131, 669.389439319117, 674.508015535232, 669.36846175112, 668.589825752565, 679.319195800149, 671.932182775906, 664.701699302123, 674.829519201644, 672.584058490179, 671.991162560118, 669.578659397693, 670.836504886635, 676.871515335144, 666.70888191113, 675.88338889455, 672.604686347433, 672.495483172239, 672.800616652296, 668.675160085241, 667.643445407581, 667.957735092577, 671.239182785172, 668.669667878207, 671.345775988095, 677.896573391023, 675.028528159596, 673.535382802748, 669.266527611197, 676.680995211265, 671.929069081388, 678.525398442276, 667.96111549276, 679.91570407966, 670.582826632116, 674.113746184231, 675.193352178745, 667.660649281446, 674.080625465728, 674.378534169199, 670.249666526192, 669.917745341115, 672.628437146055, 671.921633236508, 671.706235589763, 669.662014298281, 672.416349802286, 670.195590851817, 671.223090163711, 675.98334620305, 669.037628049586, 671.485943049339, 671.591338847909, 667.587816559279, 669.013025586154, 666.979785722011, 671.299606770615, 672.740783709799, 673.835172747059, 674.858499939375, 670.809002340889, 672.711049319335, 669.512479235314, 675.729405580005, 668.426831010981, 673.083971938578, 666.549353856437, 673.056728702949, 672.68688700246, 670.577128550204, 674.446158057575, 672.148250994779, 673.741797347548, 671.369461086463, 671.171277680591, 670.0747807257, 673.351664770216, 665.912797428627, 670.877810754884, 672.098758825301, 673.15582597324, 671.559254389289, 678.294056591037, 673.941951791471, 668.426226963096, 672.370482571393, 673.77771746514, 673.295083471938, 676.948100367626, 673.410137653826, 672.823711418015, 669.768790198369, 671.315231675939, 672.104969856748, 670.316145541505, 672.808906664043, 672.077176385769, 666.955859647796, 665.968598808201, 670.959347721791, 666.495816742749, 677.988916870149, 673.060019477345, 671.961692745461, 672.800022428275, 673.202838023196, 672.221940582297, 675.00947333452, 674.353611737127, 674.957791032634, 669.019426582348, 669.605091936903, 671.503969013135, 677.365018510056, 671.548820432293, 676.855856721069, 671.189547974018, 671.420126025157, 668.429972382704, 670.493691920997, 674.072035209169, 673.026570818161, 673.855007379003, 672.278662215018, 672.394138160729, 671.202902944021, 676.849738470223, 663.681817800667, 671.524819222688, 670.624684471811, 668.630536831224, 675.182070537589, 672.190744774636, 670.233927084989, 672.530891893196, 670.505194923783, 671.561103687176, 669.747027250752, 673.557398929655, 670.013617907023, 670.81258842297, 666.702463485961, 678.135731149323, 666.688380914018, 676.18727651933, 677.010472254442, 672.892132476629, 664.660153310502, 672.27471455143, 675.403137453221, 668.677773021323, 672.028135230368, 668.676929870221, 664.894147182728, 669.985945595605, 673.176932680299, 673.197070984803, 671.648496460272, 667.27480967004, 670.250497310529, 671.990273584563, 672.609453888312, 675.790611746675, 673.195829979092, 673.243653417875, 672.946745550397, 671.693660035682, 675.983583540129, 670.495550892269, 676.964163136534, 678.75845089941, 674.691400325578, 665.528356834415, 673.554223086831, 670.609150890558, 675.217001244637, 670.256429567535, 669.933810683431, 668.545055933896, 667.314020444004, 672.400824362602, 669.584597112683, 669.922296738715, 671.381539065572, 675.784164606966, 673.246453831199, 673.945787516144, 679.612548874614, 669.18682621633, 671.660722594153, 675.696692971636, 672.498730820717, 671.118335252386, 668.419273501925, 672.229163971867, 677.803042314976, 674.09338801344, 678.373455496734, 671.531235735915, 673.533472390248, 667.199551327595, 670.305234118433, 675.004959850958, 675.023954230641, 672.440206342616, 674.542603990911, 675.050872953265, 676.065157970691, 673.2576829461, 670.281035077842, 671.902919590971, 672.810825522419, 668.588319115185, 667.544364197115, 673.525059043288, 669.872257914977, 672.305213682511, 671.492171679239, 673.540768977556, 672.880546715799, 671.47467600461, 669.291399103893, 673.349646209309, 673.685861702111, 670.988612957351, 672.590564428832, 677.67192818819, 669.063571451686, 672.325690667453, 673.370877757863, 677.132410213124, 670.739532330017, 670.523416957233, 668.198747902599, 670.611789277536, 670.571542265631, 669.604108362458, 670.449977316443, 668.689699434041, 673.925853787521, 673.481892682247, 672.809035439408, 664.925211282616, 673.670664698551, 673.03714274929, 675.875248104087, 670.496460058902, 670.050807180811, 676.252590364128, 672.166860998465, 670.194850134666, 669.864009362227, 668.067698153559, 676.085219385571, 674.171857565352, 672.608967837516, 670.12805668114, 671.252885494749, 677.011945106517, 672.91173545762, 668.428506517019, 671.04753657017, 673.751446793169, 674.482292037695, 671.888550336598, 671.541276927995, 680.023855333776, 671.307665976913, 677.847642897434, 667.630779647473, 668.429233504499, 674.904317990161, 669.686647468915, 672.382159296675, 668.556098308403, 669.65927415811, 667.493026795579, 675.401655262931, 672.44895522607, 666.119034447606, 674.087644500614, 674.421774905734, 673.363515163855, 676.364351013907, 674.420131160854, 671.531940714236, 666.387526669239, 673.520178379602, 674.770599144542, 665.838607334556, 677.961207012154, 671.568034364174, 667.60409467623, 669.503996600451, 674.087536285463, 673.195508407979, 673.622218302463, 671.917610919662, 674.247386919119, 669.383787386077, 668.128363292949, 674.639185689831, 669.241005670157, 673.292767624453, 667.363073451244, 671.985525254756, 672.547036295089, 670.352518363912, 668.167622502898, 675.004230739671, 671.754988932364, 670.518100704326, 677.031585645766, 675.303252815389, 672.775258857838, 671.077740543755, 673.13182854578, 667.710157601708, 674.647767781427, 673.502571258872, 671.01477546375, 670.809980547681, 670.951019977791, 672.810947676366, 668.664792211316, 678.456934591792, 673.770822011495, 676.361113719694, 671.696099118712, 670.031347689651, 672.317420047282, 668.374668941811, 669.634787420242, 668.855108990746, 668.809978406804, 669.67057202392, 670.469020760343, 670.210181356761, 673.779822041397, 672.000277401438, 671.977944216788, 669.12520427789, 668.585399007836, 668.399062408215, 672.686618188896, 674.553506739032, 671.394593902789, 678.418449057086, 671.389759434253, 671.006206523147, 672.588205500154, 668.974717784648, 669.680275698676, 666.265036444536, 668.299109739754, 668.834987187392, 678.584892300842, 665.777324104347, 668.854413383965, 669.092220584069, 674.390317804375, 677.837035765246, 675.74431302167, 673.648987576376, 670.521483696885, 676.370581691672, 674.964277537516, 670.371863335162, 671.674006267612, 670.422751274345, 672.90451727332, 666.936557914202, 668.913148157401, 669.703622398714, 673.300517425052, 673.874599993628, 668.481659796062, 672.563909625401, 671.330995971668, 671.303607903497, 668.769109327373, 668.669035763049, 668.502391258622, 672.133533417466, 670.044564705484, 670.646700055848, 668.275559979415, 671.758950948414, 677.247204151559, 676.333759910543, 670.259215956677, 671.441856493147, 664.058394414358, 673.465292418756, 669.066664706218, 668.68044761306, 673.346093889978, 672.710660112166, 671.969584746776, 669.26947861401, 670.642625187012, 674.169900922487, 675.878502118164, 669.593351251322, 671.025941469795, 667.655380232769, 669.196483799813, 676.710475666753, 671.332939874238, 675.610584392572, 672.393422374138, 677.730106632648, 671.242683953392, 667.61808371533, 672.733751860065, 678.105147876835, 674.315010099197, 671.663873431097, 671.571290287484, 678.120193244801, 671.825006432027, 670.213209261431, 669.672031114419, 678.15432134547, 678.414445668082, 674.126020776299, 674.182260881749, 674.215680653828, 668.740443051219, 666.43265927504, 668.372340238408, 673.340602137759, 673.428551908994, 670.934887891957, 669.370052304262, 668.192843956763, 670.984064814915, 674.813211963909, 674.368656357938, 676.169867287529, 671.736317661693, 670.334005826017, 671.087264624589, 673.530636602781, 674.401059362286, 676.462556659397, 671.326474685012, 669.998324776676, 668.461906410106, 673.123189157654, 674.420256655196, 668.014573464733, 666.344688623036, 677.321181664198, 669.242633952651, 670.868976651875, 673.549878851459, 671.709005563726, 673.167098984968, 667.773695800118, 665.533014988749, 667.373593348733, 674.836048467087, 671.069353809335, 666.627779352552, 664.946814311022, 672.278360078833, 671.981214757061, 674.582354875854, 671.281273019217, 670.579267156669, 672.423988745426, 669.460997993187, 666.720313733612, 669.02743622673, 668.737243629614, 672.560269546975, 671.536065755628, 672.157128148345, 668.857170051034, 673.048481644692, 673.051970309755, 672.211638767352, 672.920645091014, 673.213173453395, 672.648117431532, 670.374979998292, 673.744878291789, 671.481195548403, 671.337419193947, 672.101080352645, 675.600630107626, 670.68561276552, 673.790663798244, 672.744230214561, 672.023049198285, 677.170455301218, 670.985217293336, 673.650826694159, 674.942821196883, 664.822378520732, 675.723080699294, 669.817823786222, 678.826490675604, 673.79777730038, 675.837255101369, 674.14634080189, 670.625676729682, 673.271182803737, 673.087989271867, 670.237627912669, 668.497677835233, 665.637915790594, 678.029779389706, 673.832239297739, 671.733152574147, 672.093699419973, 673.127350603524, 670.8150009117, 670.399796983969, 673.502910351919, 667.266577039268, 665.11613592325, 673.369181168595, 668.589935619732, 674.287654201019, 672.136569941978, 671.434957646306, 668.382255618399, 670.908184212523, 672.361864847368, 667.62933145329, 674.922024777203, 673.108220662486, 675.655702828045, 672.774759353132, 670.020662538942, 673.211983080378, 670.013276559648, 670.103332246774, 674.340861475781, 673.188671599935, 678.158937638672, 673.443893713822, 669.503728603398, 672.006280208078, 669.170320841104, 673.553727170416, 670.129925530261, 669.760006144471, 675.050522631257, 678.689648820963, 671.781259360186, 675.049664724531, 672.9587271273, 670.143944208852, 676.50944387912, 671.389826758906, 669.385163987341, 671.323543541676, 676.395695873731, 670.139814383254, 670.134551079423, 671.997199463935, 671.106963633106, 672.955866193975, 676.690212451392, 672.403001389266, 674.08417107357, 672.273001531762, 674.111390090593, 675.055496383118, 671.579114351909, 670.727233344472, 672.765049441468, 668.776031978279, 671.802371767285, 673.485057987736, 673.305847663575, 669.874643132533, 667.253008141262, 666.690984421899, 669.673511683208, 671.71129777023, 678.489051700168, 672.844983796178, 671.451304336077, 676.447234597955, 672.567926263963, 665.233649933142, 666.969901789894, 670.431670145806, 670.834503755275, 671.873507361507, 667.892174769739, 671.976545980583, 669.009594615789, 672.959727187335, 675.00505389622, 673.699478740036, 665.228715349366, 674.218362603354, 668.868795139292, 675.808714195494, 674.830448283331, 660.981274405455, 670.011022115097, 670.003428639844, 670.9460590283, 671.770021917401, 670.279248931941, 676.824611833161, 676.532815296628, 671.694828510275, 673.318425359565, 671.163547342378, 669.628881384587, 671.740091525056, 672.801460228661, 671.552767340985, 675.24423215435, 666.073287470522, 673.202425682167, 678.181021873981, 666.693499400865, 672.847018766276, 679.186243992464, 671.528929134434, 674.867742265321, 669.513246977958, 672.944431733432, 672.735200470766, 674.468739600237, 677.879529208118, 672.377619382556, 677.879473830652, 675.56306431014, 665.76181933435, 669.973011005663, 670.971926355156, 674.52874914837, 670.150553721455, 673.655714372957, 675.818114385268, 671.159076070907, 676.680458606074, 673.807959825168, 674.133086327209, 665.474025464094, 668.582155389171, 676.947471330058, 674.927084634006, 673.387198085841, 665.690514807405, 674.569129543143, 671.600721148747, 669.962289734557, 672.231042418992, 676.338775387205, 667.306937979991, 672.016158850234, 672.428559307595, 672.239786967327, 672.510744847326, 668.893533824686, 670.050220874455, 672.66454555009, 671.018393820566, 674.592542468506, 672.187594853032, 671.728351450768, 669.242624132126, 668.075489307174, 673.720087025091, 671.618061469631, 673.254826050943, 665.769323742514, 670.498556825114, 671.563220896394, 672.622012523411, 670.159420731053, 669.687309591621, 677.102240137546, 669.360845297015, 670.28578866311, 670.093766189741, 678.929109778923, 667.852864656154, 671.777226048518, 672.698386605129, 675.160283824264, 672.424616012301, 666.174393955333, 669.572228167067, 674.628800580247, 674.460088992109, 672.273282457305, 671.197413010016, 673.07243090973, 671.228019633548, 674.331124921574, 668.671913582278, 673.576623910671, 677.455476657513, 671.065901303776, 667.911160761365, 673.952733045533, 676.673903806067, 672.628143275453, 671.193953959847, 668.506986643506, 669.908494932753, 670.085108923564, 675.342879369248, 670.115407609095, 671.363085428783, 671.473477996406, 668.893470328923, 682.636832811675, 669.035719386988, 668.591131134922, 671.467498229786, 672.965403784183, 674.003751784512, 676.216924746454, 671.41875453106, 672.396145421891, 669.616184090585, 664.196893677014, 670.142725838185, 668.301145251534, 671.775348942752, 670.43693994072, 676.466091793051, 669.913273664064, 674.607190286014, 674.266731027997, 676.774168541474, 668.597242266347, 673.466744990732, 670.859120780293, 673.948423166233, 669.058156732399, 674.868028690412, 668.80022915562, 673.868153360454, 672.875262352125, 670.779754306743, 671.869955574195, 671.81041899334, 673.632943830697, 675.914696166782, 668.287554764466, 668.433924840036, 672.065703637335, 666.610792688488, 672.215430107257, 678.393281373865, 675.774723825757, 673.800457175683, 670.053720158317, 676.942332781349, 670.739264518147, 670.791599114334, 670.684617583937, 674.430342526644, 669.884044483673, 677.951368624754, 665.797104937621, 678.25316659305, 672.095520415125, 672.400498746616, 671.533959942682, 669.097810363461, 669.492064916426, 666.889360974203, 675.130226075282, 667.474686521694, 675.800350882149, 677.013451879931, 670.974183590397, 671.909820724553, 668.693864455985, 671.206603128854, 670.85184031563, 667.459026637643, 670.579200284001, 672.910932969325, 667.995087567733, 663.912668244892, 668.062884343854, 667.901540747323, 673.548188334016, 670.133869332929, 674.766072151758, 674.531765362034, 673.42503420189, 672.462160104566, 670.497294187341, 675.866150711267, 675.341629187829, 673.978221538863, 673.4652314062, 672.533867945796, 671.467444821403, 669.056817160141, 673.39061106207, 674.811768377127, 673.404584137527, 669.926002244598, 671.046769123441, 673.300588652346, 670.612561496482, 670.079073364623, 673.001150318139, 673.116781405223, 671.48871983705, 675.677779536761, 670.336867346048, 669.812787145211, 673.364877189446, 669.7639809008, 669.701871225322, 673.054333598558, 672.375573089106, 675.010341646257, 679.623031500433, 671.413144867811, 672.393873923679, 675.798624732488, 667.968407748275, 673.118948697606, 673.471909929379, 676.182019074375, 674.483027699983, 672.643150942224, 669.098421811379, 672.750894841795, 674.934674947883, 669.989537244867, 670.20024703758, 672.390618624344, 666.400497896562, 670.520757562377, 672.261422770226, 668.956072818153, 672.30088341021, 668.807614839681, 671.870837592131, 665.303899362458, 668.045593750146, 667.479720226635, 671.284210826458, 669.078412895371, 677.157543085199, 669.828445989142, 672.660845943479, 675.717401310568, 671.07769635513, 670.16564031694, 667.053881813792, 667.062497425642, 668.779432166455, 672.087641207287, 671.724759901355, 669.959056570978, 670.491751022003, 672.473520148933, 674.303771057419, 667.110954373315, 672.652283721209, 674.966356161766, 671.936888937411, 671.997128893326, 669.445254742139, 669.970720346544, 673.564298853682, 674.330833599662, 667.497892565405, 671.266823371033, 671.097336128698, 675.021603440688, 670.772138854175, 673.391336382142, 670.065117993092, 669.930134844317, 677.169522449039, 675.703469833403, 668.754383533409, 667.864264231684, 670.130572731567, 672.598912145955, 672.140042975258, 670.151728032857, 672.35433064687, 669.451400685289, 670.287479481715, 672.819662645518, 668.678773717987, 675.491159493915, 670.850871210585, 670.617873525005, 672.036504317828, 670.688186661008, 672.348523506853, 674.960695341578, 671.46945929365, 673.630109103415, 672.531769324131, 673.826129114789, 666.834377038687, 671.616598908792, 677.005950812393, 668.500568591197, 670.224889161521, 668.734177993936, 670.916900750531, 666.072005419499, 671.628855140379, 671.13520178712, 674.948884754509, 671.948012709621, 672.906121683191, 674.265027429636, 670.39644589249, 671.083075800494, 670.772402723264, 672.291365449036, 675.699330259354, 676.352049812205, 668.096718568313, 674.307410675668, 668.953533317685, 673.356875166823, 676.97945740385, 669.577143134241, 672.626266584041, 677.566558673112, 670.686953483902, 672.015502104943, 674.451033785557, 670.675266282621, 672.254322655778, 669.002034356501, 668.092596073475, 674.512161527497, 672.69275463233, 668.890337923664, 672.386773222103, 668.433811156243, 676.2755985187, 672.979659802997, 675.591216565706, 670.078951018303, 667.217736524515, 674.051669331483, 667.344783305552, 662.590063967695, 670.655555386462, 670.265354586323, 671.287772079754, 670.265528286666, 670.211480332485, 679.430024315902, 665.881053961745, 671.126566469065, 669.800200658452, 675.434467431431, 667.996697902164, 672.442703534418, 671.072537340091, 668.499511313142, 673.945764757488, 673.165420035903, 670.609542452253, 672.090433691456, 672.612268194321, 675.092617273543, 676.906937744139, 670.313698144171, 665.32186146509, 673.868562917433, 670.415210602696, 672.998159739984, 672.996100801351, 672.111819604685, 674.749906483066, 672.891478673135, 671.707997362436, 671.977534652965, 677.719952698021, 673.957345369128, 671.923788722437, 676.661628439755, 669.356209385477, 673.802772474556, 672.135393205153, 669.13912377081, 675.009713833835, 667.937745867999, 678.297496732681, 673.391927417671, 672.390369800788, 673.060833752376, 671.918466809759, 664.974901295073, 669.821389691097, 675.584398708094, 674.410314480058, 670.257832306932, 674.350903311063, 674.421444972458, 675.105568818394, 674.660609519214, 673.179894195932, 671.374230247883, 676.093606753702, 672.413847160666, 667.608893827442, 669.829872637934, 669.685656163326, 673.51755871983, 671.756388013447, 675.096046102389, 669.274580622337, 670.184264100386, 673.234625700875, 671.745462236194, 668.388311373417, 672.332528874246, 672.31965347633, 671.67903397888, 666.730867668815, 673.104012062714, 674.577409083715, 670.359698038013, 671.360470950968, 670.837628896379, 673.724561627911, 669.651893747066, 674.651103388208, 670.591453093819, 674.216218360558, 672.686509236579, 670.265490406777, 669.752076219173, 668.68323032774, 675.65154023796, 675.356040516517, 672.986529452677, 673.054547718371, 673.985058955218, 670.277139310148, 669.051651671082, 673.517254824805, 677.116560119086, 671.002183809318, 672.496374335924, 675.537665670714, 670.099602979781, 664.819048690185, 675.624753038433, 675.986447630942, 672.386310920988, 663.99352280322, 668.177464777835, 668.634985005498, 675.680687133739, 666.625880449234, 672.567457343927, 675.184112565762, 674.520139739589, 670.229534701519, 673.999716619985, 672.790935262488, 665.547764190548, 673.856497264367, 674.275458941156, 670.087498756207, 671.172398828468, 671.28133503692, 664.867287595617, 675.3066028291, 668.868325956249, 672.146905715177, 672.806608277286, 677.829473684991, 673.305486853583, 673.582109317797, 674.385774406511, 676.363004382396, 668.376637961489, 675.714237095131, 672.528644945392, 672.74074556674, 672.836496284326, 671.126250856431, 672.807123363699, 670.715322977008, 674.727749298535, 677.646806343239, 675.665478767902, 667.880534069219, 673.438332761379, 673.699140551501, 673.709894583976, 672.697896145673, 673.567225897838, 671.128004856079, 671.438929604498, 677.353855326853, 671.712162357879, 675.003192432887, 675.67665865585, 669.526416031691, 671.922410883098, 668.389831125197, 673.060607755137, 676.874321444322, 673.756342159978, 670.245129272725, 677.031907727952, 671.382368598921, 671.10644812308, 672.816026065049, 673.644299003895, 673.767287715876, 671.700277072931, 675.328276685342, 674.091320114993, 676.214264138331, 672.680629992376, 673.192207834553, 671.085011228673, 673.112089095894, 670.786698791453, 673.948572404617, 677.458097154055, 675.289436561682, 672.024956891463, 671.805187834031, 673.661472393584, 673.540301373531, 676.330457719538, 674.63938986056, 674.19369305309, 675.820363897274, 677.622378363259, 674.728002927111, 665.141945813331, 664.889677860806, 670.316438656477, 674.532709768429, 673.447264672198, 670.463303030733, 675.276496603876, 669.972517302373, 673.162619788798, 671.386914419562, 673.168306455599, 668.61482949343, 672.402968984052, 672.480545643215, 672.897272848238, 672.88486351861, 669.341557298362, 670.948231681772, 672.110826675249, 672.353453677653, 676.551960020566, 675.17386783813, 668.739802626541, 674.308991036151, 670.652837763518, 672.20151753411, 675.978905685196, 667.849863905968, 672.001622090338, 678.065215772121, 672.612862218278, 671.780035111143, 671.276315813918, 675.12537354466, 674.83395748191, 671.047324939141, 673.777843192928, 672.798784751742, 670.103982859002, 670.886292319373, 672.235797918365, 670.404032749938, 673.285229658607, 671.068719271872, 671.885038003456, 672.778068733385, 669.279610157705, 673.562034548558, 676.038888253698, 675.31857772699, 675.023100535573, 677.904369503012, 671.898034427683, 670.190352163558, 675.110880789506, 670.25319253001, 677.669433078767, 674.688235844664, 668.820323604297, 671.3431235129, 672.598121565619, 674.801920169401, 669.293503914299, 672.870967978703, 675.084361528739, 670.404489375682, 668.067043626722, 672.083706203229, 668.067360481007, 670.651655527948, 671.363639435393, 674.541817200684, 670.508178753766, 672.134987858685, 676.948258406255, 668.911638379333, 671.814610392153, 669.734199598304, 669.765303896638, 675.41973702129, 666.80283253767, 669.415270346438, 671.076474228018, 671.340562384634, 670.534758789916, 671.284486054967, 669.762526542444, 673.084852006739, 670.839795933365, 673.13718459592, 673.097603509676, 669.450337921463, 669.192424657202, 674.424939458526, 674.442489292259, 667.952451670079, 667.994736596888, 672.306506751729, 674.405713413239, 674.573703779689, 672.503496941643, 675.822980004601, 667.764850385161, 671.356224236348, 677.649691014313, 670.647029872643, 667.97451361543, 674.977783759762, 671.628993279236, 676.614930280102, 672.8372982136, 671.659032811532, 675.466862850358, 670.224921960524, 666.476897157077, 665.043412574315, 672.537633243283, 671.756997576278, 671.27092007371, 673.723809712151, 675.715593221256, 665.548380314386, 671.710050662493, 664.088457566438, 676.414844147342, 669.55710742449, 669.006119248524, 670.747346994356, 672.976700569364, 671.026185202324, 674.941102552581, 674.918001001033, 670.280408217929, 668.426734052145, 672.700161103781, 669.722181390862, 668.462986446965, 672.678545869573, 672.309470950428, 674.133219132491, 676.847684936673, 669.483186500344, 669.668758932138, 668.327209869138, 665.710025187073, 667.80771743474, 665.294504030416, 669.361302313327, 674.369945769176, 665.104837874092, 677.45266867035, 676.986431743268, 674.130615199061, 676.677561580796, 670.084644017802, 671.719711849609, 671.816887256824, 673.489329329662, 670.331278724298, 670.41714311365, 669.129398174239, 674.786241565871, 675.635678887805, 676.256117493438, 673.580765562613, 673.462091693199, 674.036522511817, 678.1541429131, 670.718818229766, 676.985758000455, 671.307119651527, 678.020497602144, 670.783758928991, 666.420226023155, 673.237711097862, 670.346642283598, 670.988347358309, 673.774242355804, 664.649589141216, 671.073702119687, 667.309019805325, 675.43626657348, 673.495488690131, 669.027756876123, 670.171122437423, 667.440151490187, 670.460671662834, 671.026471505185, 671.19257220406, 670.621299557577, 675.03433535642, 671.836043216251, 670.451527894361, 672.962039795808, 673.600541102882, 671.0949536021, 667.017014799476, 666.999926611612, 667.626471924605, 678.95122322658, 666.291692555536, 669.527129456256, 669.488681050266, 672.1911175631, 673.191022169629, 675.03608558359, 671.660210000318, 671.113876001367, 675.533416328378, 671.960501510405, 673.798451631258, 675.229950640727, 670.307232484081, 669.565021745744, 678.094073226281, 674.215192627505, 676.709519238475, 667.116088180813, 671.902517516859, 673.482506461505, 674.369549823249, 679.120789644742, 676.062214758509, 672.628735709718, 671.514973680649, 671.43869087291, 668.086789609501, 678.865870616248, 669.693212990873, 669.183567264604, 673.597056992599, 675.862058675032, 673.871921077734, 672.911417773894, 672.753847510777, 674.900496758194, 670.119958559856, 669.848831039662, 674.551954067077, 675.23455341523, 667.543251934461, 673.66761815233, 677.980137391597, 667.720961890152, 667.354705920528, 669.830045090502, 668.573169448585, 675.72070473888, 670.331938292063, 667.852409648981, 671.858000776151, 674.489499749924, 672.460588320796, 676.296288917049, 670.63549563659, 669.245665795287, 670.818251467189, 667.141642829603, 672.029230004202, 672.068442231288, 673.53116153324, 672.683717473739, 676.828293814351, 671.459140350269, 674.147682011427, 667.193753882966, 677.390267383922, 672.469878885744, 670.240283371106, 672.927330982542, 672.010563066182, 669.118916681391, 673.647401378921, 669.036358954412, 674.37070409074, 674.33051076625, 671.174065562736, 668.216526708256, 679.082234582964, 674.00794991303, 671.639058302757, 673.263030694852, 668.992139136835, 672.907123674355, 671.0753398115, 666.973003054267, 674.579601195565, 671.738725911003, 672.010660282751, 678.016448801239, 675.867426526885, 675.104663949542, 667.094218790892, 671.355761639541, 672.199654062816, 667.914214687217, 677.047729806951, 676.682589117377, 676.142331408958, 671.317802835681, 666.689208790225, 669.743211341142, 675.701564254035, 667.899515294104, 670.702339232355, 667.027773292806, 674.421778819407, 670.77087416479, 668.979377557682, 673.101596595925, 672.157225710158, 671.205960302425, 669.516337538114, 672.955699399007, 670.483633858117, 673.725877440882, 670.004606536418, 671.574226928353, 668.08965844491, 674.879929644687, 670.205345436917, 669.226593255894, 675.494910579323, 668.921202285838, 668.672814852891, 669.408099481814, 668.090034528558, 670.597923632668, 670.508066048474, 670.715165813999, 673.425804845382, 673.348271080906, 669.030302472943, 667.46415069815, 665.592808302915, 673.726497036659, 668.924951594791, 675.663334746885, 666.346018804654, 671.12770938204, 677.832238708226, 672.563983828683, 672.142410094565, 673.39640413943, 676.101212436295, 670.352601436926, 673.440188187103, 676.683277966419, 670.188050769205, 671.268363319472, 672.232899596831, 673.942958559546, 665.171093308298, 673.735623343689, 664.362371562603, 668.089190382039, 664.66143679876, 673.413128898044, 670.640493327778, 671.199110690703, 672.392572271694, 672.06676496163, 671.290365143453, 667.691567897787, 669.87842695893, 671.727702540649, 673.991879883599, 670.941164018047, 677.23480630818, 671.25097682407, 673.040437280598, 674.087169136591, 670.526761033832, 672.224171946832, 668.103057329393, 671.030328902055, 674.388226716445, 672.800742490265, 671.023195369133, 676.071446183494, 669.142649762248, 672.663062719134, 672.264787160846, 672.214304758583, 666.033481641626, 671.07093450102, 671.736801125381, 669.314166930528, 677.233519293929, 671.20729307646, 672.616509513176, 667.537325994614, 672.027779913585, 674.723702677073, 670.265200483638, 672.747482352441, 672.935620842589, 670.445720843702, 672.208624583484, 672.705691259112, 668.265158090639, 666.331209498221, 669.78404782885, 675.602655770312, 670.085204715399, 671.679140195458, 673.240877926269, 671.600819078, 669.634336017096, 672.994247399305, 674.928711022029, 676.785573297885, 675.55782681228, 668.192161429975, 675.306848097772, 666.839940594501, 672.073640797806, 667.712786133783, 667.008156658745, 669.391281044726, 669.912262648809, 669.395651016292, 668.230224694592, 671.60455009799, 668.570160991253, 667.970403610856, 669.961407047764, 669.383384372515, 674.177568996494, 674.004431540878, 672.855071617165, 673.366476008623, 665.941881676575, 668.075954128995, 670.362878790692, 676.250614320689, 674.130083717654, 671.764376130955, 671.743681188318, 671.636302783779, 668.291146632047, 669.442040566532, 669.894754130239, 668.869667675149, 677.848344178291, 674.749539766992, 672.696640138068, 677.257710129128, 671.418574772232, 670.443764812389, 673.177260243036, 674.345924631227, 668.600012334956, 672.312056836212, 676.976347995684, 671.752710281659, 669.229599210186, 668.759906462729, 675.45810944745, 668.269745812068, 669.354843836556, 670.85670950501, 669.148228643208, 676.863092740945, 671.119208070556, 670.908923596832, 675.739578944162, 676.730333522767, 678.384750316052, 674.714595149465, 673.098027920281, 670.625628795205, 669.350551381144, 669.575571191224, 667.504261732327, 674.643058707772, 675.288355160782, 674.929858817803, 669.194736133106, 669.829623935654, 671.64039439276, 672.37111300259, 673.882792529424, 675.027776293045, 665.165402414075, 672.196637996621, 678.269174946072, 669.799445428824, 673.994002422093, 673.018763427072, 675.6130031855, 668.93160334537, 674.946709431921, 671.823206788751, 671.057163705597, 672.577236512937, 670.986042622402, 674.664574802304, 674.298527685381, 676.718561410117, 676.812555770517, 674.669439498204, 671.502707669073, 671.344961980667, 670.426863779246, 669.118419385096, 669.85770110969, 666.708352419332, 668.699418180188, 669.876349698447, 670.875618940821, 666.570313817013, 673.274607091492, 677.741018433678, 672.88032743162, 667.936331794456, 672.742967748888, 677.176579068836, 672.628068536732, 672.404248567339, 676.198597078269, 672.402944706458, 670.942011806158, 672.887865821701, 671.991038406043, 673.97954356923, 672.296126065742, 674.914448821271, 676.812704840558, 672.558944387743, 672.567948495801, 667.506012217278, 670.177357269646, 673.451606585453, 673.249043963775, 670.760475371678, 666.255080483876, 673.595308736404, 671.14527807984, 671.256904834047, 676.548662269914, 667.744078773281, 668.170746423332, 671.937096680487, 672.697394934714, 675.074320716853, 668.14932849048, 673.560022778624, 675.450614827733, 674.744412802745, 671.689816480948, 672.436281122224, 672.94602681541, 666.169339615431, 672.955232810715, 674.447944798209, 674.304661026368, 670.763092083626, 672.785169053825, 672.49938016747, 670.292073173051, 670.687985626082, 670.438572196726, 673.55762126883, 671.429427845924, 666.756501795141, 670.056341065222, 665.987381512154, 671.776507366625, 666.881319228587, 673.534479318953, 665.859938447366, 671.537185418565, 671.681022578259, 676.218865767346, 676.260696223592, 668.34205722746, 669.578687627769, 674.231913529228, 671.801775168362, 671.70505232322, 667.007266794501, 672.827048026409, 669.646925088583, 673.347460581829, 668.686028429337, 673.049433909054, 673.052430075163, 676.01003937588, 670.853335632703, 671.707994227215, 671.674584175414, 670.858934791254, 667.827078080587, 667.66928973584, 671.872526956773, 671.631770953491, 676.849653918815, 673.177091812858, 670.406148679768, 672.547940244265, 678.467435578351, 668.948761789881, 667.513670694682, 668.705184817037, 672.846925039432, 675.502986877641, 672.494347185944, 675.541655912947, 668.94509231169, 665.445520564967, 668.940813526895, 670.947405592786, 665.021433408372, 668.831816177809, 672.107249313812, 670.389541120012, 673.15215709748, 670.390226525661, 672.317594331289, 673.012449042645, 670.574809058215, 671.435456091526, 672.767405399994, 664.051485667063, 669.790304934597, 672.75910395771, 673.592654252479, 668.534027580971, 672.109575310692, 671.944026118717, 674.824691089762, 669.051738293571, 666.229273760001, 674.174662443947, 671.510742457489, 671.06574543691, 675.15367537934, 669.85681193702, 671.665329446992, 672.127222071619, 672.254682908044, 676.073863213532, 668.544704676432, 673.791569605217, 670.965998009493, 677.7937043739, 673.83081498649, 674.330896121722, 673.189348054554, 672.706434574002, 674.758885949535, 673.683152717447, 674.499971477902, 673.111060412607, 670.180805849149, 675.976046568677, 669.158970511103, 675.11787555193, 670.497436620226, 673.78246270383, 671.127752050377, 666.599761799589, 669.944761060509, 672.094894060693, 666.629023678944, 669.063175204604, 668.142229807755, 664.03097949123, 672.812564840493, 669.62296969764, 674.258112848105, 671.937992261501, 668.063118000896, 669.644975627802, 668.562551679083, 676.243602245516, 670.526561016443, 669.64407767135, 678.10794001113, 667.255760278358, 673.309052874115, 670.082057774695, 674.473400544242, 670.919920417201, 672.700550938834, 671.153399682782, 670.236415157998, 669.676469505167, 671.253189142217, 675.449471159164, 677.259556678596, 677.070239657728, 671.612796391281, 668.591524327118, 672.935672245225, 668.484486200329, 673.263365464154, 674.97916483479, 678.727336674459, 672.542420586824, 675.13049828086, 670.632754384606, 671.11160063211, 671.861476948836, 672.260767929172, 671.225960734844, 668.362683411661, 669.212787727409, 673.715741476403, 673.60522580005, 669.728067336975, 670.305626393347, 670.407601074011, 668.577946828283, 673.78754584529, 670.89852418353, 671.550818237881, 672.435148845244, 670.743032107586, 663.120610285795, 672.43052778089, 671.240110868932, 677.750533268306, 669.041621767579, 677.747250863504, 673.259921894398, 679.842883564428, 673.814239399592, 669.826997868813, 669.649846166905, 673.018391664369, 667.756330852318, 674.553422384293, 674.462542134189, 673.487957659818, 676.528970638939, 674.242652132183, 671.366760066176, 674.194153385506, 668.291849425817, 668.615386814865, 671.808624299868, 671.497863902357, 670.469040909389, 669.951224371366, 669.297652243356, 675.979127763301, 668.737110952302, 669.80877511747, 666.595193026411, 673.812253872125, 670.635126779405, 671.621472621837, 676.489307651075, 667.72380972758, 673.8909699225, 674.937614643634, 668.352688173633, 670.927611859547, 673.103776031109, 672.312141495119, 669.908517092342, 671.321229764506, 672.473479985987, 672.309107842412, 669.614797763234, 667.898690617886, 671.458532483206, 673.739638135819, 676.534745834446, 672.169559101968, 669.334436996133, 675.755752586163, 669.618385080495, 670.576842109513, 673.547733465905, 670.155560827379, 668.90332508998, 666.118992689722, 672.113433997155, 669.38985922623, 667.029272403507, 673.38129361899, 668.314898011473, 675.159773798882, 670.222185113495, 675.542850758992, 669.442548533532, 670.217095174671, 673.13238489839, 668.607823877392, 670.864174938421, 670.725069399616, 670.505664443163, 673.773861291463, 674.786542290938, 671.953174315199, 672.969924352309, 674.768113377173, 669.722182439071, 667.602704181869, 671.44777268629, 669.335589214703, 663.476210582513, 676.613459258974, 669.213926504165, 671.38640351587, 670.341773363713, 671.200201488947, 676.132969738986, 669.02127904187, 672.152628656249, 667.968670553091, 668.57232221063, 670.52586427288, 675.553861423527, 670.330075611335, 676.725422520449, 674.251691469181, 670.37371038821, 672.932504156385, 668.340903776667, 671.036532323818, 670.488552136035, 669.526365260765, 675.563250096134, 668.6874697436, 675.132062826529, 678.450468970684, 671.169254541491, 669.833660362197, 668.07365290634, 678.905735093281, 672.172819139139, 671.488709130259, 673.613543557381, 670.7141594226, 675.764682667669, 670.974159287519, 670.533588502235, 671.676886790181, 674.411984063898, 674.433322663125, 676.147863548826, 665.040736921772, 673.738460857527, 668.748875232798, 674.089358972329, 678.169578427732, 670.305945209149, 672.26132479277, 676.576626582151, 677.618707278866, 670.776049088703, 669.002404036884, 671.9123165147, 673.686796858799, 670.556378769551, 673.318983917008, 674.578299293271, 665.616472198803, 676.719426903111, 671.402127121231, 672.784864961838, 665.546509454249, 664.691338928141, 672.55227930895, 667.759381197897, 672.718802068037, 675.995845083259, 678.68397225509, 675.621448822217, 674.910464905263, 672.559645961626, 676.590860794159, 668.0528738432, 671.781127225423, 671.414441048186, 674.735493284703, 669.063569170177, 673.469107446252, 672.602744675144, 670.083804749443, 675.304790504419, 672.434155378648, 668.891579890242, 674.011907569652, 670.01597482744, 678.710657261062, 673.232083832157, 674.543913327564, 670.631322167663, 671.473683642498, 673.638649104157, 673.331767954674, 674.457442459455, 672.585088559463, 674.230555655598, 668.476127960402, 671.991135729541, 666.567787343997, 670.054509029402, 676.554147804299, 675.894590593849, 672.244478583765, 663.008299543242, 671.085001243808, 671.61125509032, 674.277147623983, 676.33316391918, 675.367123319771, 670.557445930535, 665.917459019701, 674.345969618749, 669.476664114948, 671.137290338877, 672.771385413648, 675.425081498601, 672.816088950275, 673.580484229195, 670.485258440715, 671.9646004792, 670.225704512416, 674.128353912528, 669.571910280964, 670.264314262185, 674.805322783352, 675.672351090821, 668.99988568538, 674.260225198475, 669.651222319373, 670.384527402819, 675.464557032062, 670.915992072624, 673.635777873443, 673.260913846863, 674.104031363717, 675.858600427127, 671.747319166399, 669.239323889136, 673.330061517668, 675.694208043867, 670.961619453587, 674.821032545482, 672.333344434385, 672.821711193187, 669.780515891646, 669.620308131962, 671.305877906536, 671.766575502749, 676.857481402481, 670.963218789607, 671.984548361292, 667.785589513275, 673.012949937845, 674.52005685491, 670.251781605518, 670.724660170686, 675.994117875966, 672.373197660988, 667.225711382385, 668.901336346718, 674.978893586386, 671.613845659939, 670.516241460318, 675.881318504636, 672.434945435377, 670.769573194321, 673.149565934962, 671.264774910648, 671.609306784185, 671.455384230585, 672.139859018399, 669.150840374906, 675.810674791917, 670.042679399342, 674.84336972512, 669.301277872261, 671.260187056097, 675.973289779606, 668.456036721877, 668.923501392916, 673.345860854332, 673.594649833684, 674.150658949951, 677.293828762181, 669.848385763673, 677.18119750658, 672.338374828176, 675.788295913895, 669.453948741791, 679.174759084063, 665.509585043064, 671.425233349693, 670.017387282512, 673.538277976797, 675.404909482564, 667.699809140325, 678.229361250411, 670.17574775923, 675.241160957449, 672.328421419793, 670.194785184096, 670.818105180065, 676.794287203467, 669.362661167835, 666.817129575535, 671.249247480456, 672.884047513932, 670.351166671749, 673.315735208709, 672.731564826611, 672.754550654463, 670.845983686019, 670.250994546422, 668.36690173372, 675.861708173555, 669.943169847894, 672.333635658293, 668.86922532291, 670.888554649233, 673.219823426883, 672.454348298026, 673.511182536517, 676.822741646772, 671.733787891714, 672.316930050837, 674.781040803119, 668.262264575355, 673.252767409309, 671.224815387673, 672.418825976962, 671.489066434228, 672.480194986969, 670.705545359211, 675.030855427437, 670.287990024639, 670.683091133823, 671.481164983661, 673.657060455435, 670.879986966908, 676.162736616024, 672.687877447564, 666.402580330674, 673.859885926702, 665.951427716906, 672.900054187279, 673.152064853096, 669.512392552188, 674.922810504479, 676.852478271034, 674.78097143104, 672.367381509543, 674.579277872052, 673.422123103202, 674.797068069418, 672.758485310323, 670.08535517124, 675.355346320788, 674.983256532945, 675.418826920164, 670.292281011665, 671.936675378499, 675.123586340934, 673.89289723278, 674.512446782329, 671.222179344638, 671.385126424823, 676.568446690644, 674.390319395018, 674.695572715047, 665.859921716318, 677.285664774969, 672.846824639428, 670.097268937122, 677.119103299496, 672.430332160019, 671.688676970237, 676.128505874439, 671.237220422578, 672.767758971514, 672.277054249597, 674.522351711365, 677.141100801362, 672.716175529342, 672.747186783235, 673.134321405345, 672.255997832682, 667.270575038295, 667.84849789664, 673.120511013023, 668.030860201094, 673.968922160431, 671.975262558231, 672.461609327704, 667.557155589482, 675.516057238316, 672.102269533902, 673.053700783019, 669.238548326956, 673.200272871118, 671.954693566534, 669.77030878898, 672.905988645364, 678.198733565819, 673.89470802838, 674.857867695307, 676.910508594012, 669.323373523384, 672.257057113808, 672.075555018371, 670.345845465416, 668.405080311122, 674.336781634609, 674.481415492662, 668.085892633944, 672.477368456395, 671.697211448941, 671.902219542249, 670.675003309598, 670.352559837818, 672.382730189631, 673.105051814251, 672.744409735896, 676.470882449528, 670.765093798795, 669.720052926054, 675.641288061859, 674.006393446599, 670.733393159808, 670.586419525978, 670.289218490326, 667.955422517478, 672.594241116185, 670.418124706961, 672.71678820834, 668.647510860681, 680.116018191268, 666.479286835419, 671.617122140551, 673.107741669661, 667.802262787227, 671.054323342175, 672.253496576457, 675.564685632519, 673.140842737506, 670.329407472288, 670.669966029418, 671.942027805233, 672.057664283169, 672.231521131278, 669.718532160583, 671.457863867215, 673.234726648203, 670.522463944919, 675.624542024905, 672.99636277603, 672.27441876348, 666.554299494214, 674.763623642219, 669.453333431402, 674.30733990141, 668.739549485688, 672.633606197261, 670.956470163201, 669.61826225223, 673.482754004405, 671.141087308944, 674.074370962604, 671.357493395355, 670.271897283272, 671.681670563449, 669.737996625954, 673.272056286707, 667.639624845933, 666.566082483747, 667.238850079084, 669.752393031267, 670.316118757012, 676.076475233189, 673.598952449783, 672.443338906664, 672.233634570138, 674.781738156055, 672.295529461592, 671.942282374452, 671.418641421803, 672.747039200045, 675.824527207416, 668.757926074595, 670.034104768065, 675.365301398628, 669.320393985972, 673.920088712613, 669.172439514025, 669.96095714269, 669.576393476392, 676.300954034195, 666.773564222555, 668.207716541474, 667.488404901451, 667.276298333415, 673.765225915959, 665.460146558437, 675.061348584221, 674.660091174264, 675.37050625886, 676.362738891314, 666.387796978005, 669.563002338299, 669.976024804642, 672.678028712649, 669.699531875728, 673.429455061793, 673.943510157393, 668.346692548367, 673.092492382614, 663.209742075129, 671.402681261992, 673.773567184355, 666.995531670377, 672.45496212943, 676.190085827887, 672.012314541287, 677.228753901845, 668.77268940679, 669.165524064347, 668.450964054656, 669.362054634328, 668.061636107561, 671.618031396583, 676.611820776983, 670.266558183003, 675.077376248588, 670.406087601272, 669.950123038892, 670.720077205779, 670.08520031607, 677.03781436506, 669.33985703514, 672.06859862658, 671.735422887252, 672.126107758878, 668.730534952173, 670.209979030829, 666.998842944425, 671.184943435936, 667.392883080408, 673.548974465762, 671.721323616977, 671.158158720918, 673.56768719016, 668.803043379632, 673.027695600492, 669.98253222752, 667.345897138035, 670.117859367736, 670.639644810946, 671.68252090447, 672.359807762734, 673.017426517653, 666.534128192128, 676.810785902094, 667.914384978143, 672.132690132355, 674.85038793121, 670.204477230113, 665.617338826583, 672.990483311671, 670.597021259127, 674.58680460064, 671.791268239878, 674.508776073215, 667.784330212735, 678.768020160097, 672.605413972996, 673.349336238701, 677.113501638062, 674.113347063601, 670.817778846318, 674.791458897102, 677.965067832613, 672.738114232147, 670.808573687672, 674.209635729618, 679.09448026996, 672.517109997233, 673.857433653848, 672.039985595736, 673.054730638301, 672.929230032364, 670.733248730204, 670.394465425189, 668.157385097979, 666.719245442222, 674.238760349674, 673.432783468172, 676.682585441413, 668.916505930646, 668.76227919695, 671.524445163099, 673.246625865865, 672.829903242218, 675.355131657373, 668.933155183539, 670.196551079635, 672.502951100469, 668.340387198757, 672.851625342875, 675.289617906143, 678.019438655334, 674.071368494311, 673.039398396944, 669.191874473227, 675.484145394569, 675.367469349751, 668.970633985988, 675.83802808948, 669.404930648627, 669.928473052852, 671.667859871679, 665.467924242177, 668.056253394844, 672.644847601151, 675.13027022677, 671.727262961726, 671.31269979647, 673.245776683585, 672.046745631066, 670.463753482806, 673.249491621205, 673.429096301772, 671.880474276608, 665.943138526247, 670.186120440488, 672.82277353241, 671.990728321007, 668.94743680428, 671.635304772685, 674.999695845859, 674.517370008688, 670.705028563353, 672.199960064238, 673.4283767156, 673.806719510441, 666.422480074783, 678.73010067885, 669.658530098134, 671.883012623343, 671.069775476587, 675.221039871344, 669.754887895401, 668.621807680662, 670.443175004431, 670.901360704178, 677.278262353467, 672.848187588011, 673.587865357256, 670.938773571569, 676.610214361898, 672.04104459177, 671.67106379966, 673.174401949036, 673.702205786406, 672.126247087099, 669.627287719549, 666.831831238213, 664.997370179218, 676.713827670521, 673.045977692869, 667.915601933324, 670.512064603091, 670.783015591744, 668.317757640248, 673.694706906437, 673.504269299879, 670.81237682656, 671.063245304888, 672.48245103478, 674.758575196658, 670.793294335477, 673.259573422305, 671.566859239287, 675.482780891031, 671.212607621174, 674.314464070295, 673.962361322759, 676.585378689698, 669.321925600778, 672.179688310402, 672.193533510773, 672.809747581913, 672.85867688203, 669.711591130197, 672.269332960391, 667.346053954941, 663.150165348994, 673.090213726773, 673.138820235631, 675.913326993397, 674.557779528433, 672.316452257262, 671.825814269795, 672.584153315251, 671.554188326931, 675.024338463132, 672.074263429296, 668.753460597445, 668.492375657253, 669.840092014136, 671.98839652815, 664.487261299005, 672.678971696147, 679.209073090888, 674.914812754105, 664.861217336708, 669.273556174939, 673.461836794144, 667.124090045718, 672.291441564648, 670.416191790427, 670.501141256997, 677.543319200849, 675.366651468277, 669.760306722793, 673.256810549087, 672.695931009033, 669.5813171336, 675.976569288349, 673.984911663245, 674.647188842751, 672.55533464724, 666.800467970196, 669.764815072074, 673.78780408033, 678.510505265015, 676.05827661035, 672.764133678728, 672.215993670468, 669.288453592791, 672.736501566955, 673.198362045003, 670.677039957315, 675.364797287229, 669.083208642446, 671.700946681178, 673.271571389978, 674.626056903656, 673.962974715912, 676.501305818217, 672.881847773955, 676.27059576149, 673.513917004845, 672.477461181484, 672.815359527367, 665.80117958475, 666.922643137272, 673.42109054732, 674.084155618147, 676.123242293083, 666.662938354526, 673.401700578646, 672.98170932333, 671.365769631788, 670.623232520827, 669.74079621156, 667.064555159714, 675.313088806202, 676.234737941599, 671.974890204015, 671.705899130256, 673.180179728628, 673.787975343161, 672.139575112088, 672.346786023397, 671.444833872337, 673.179404005381, 675.518187614161, 666.945608947634, 669.889778486165, 670.226417039348, 669.492877860767, 677.755714658504, 674.075741273623, 673.840815336137, 673.163277919994, 675.224105100165, 671.556115393212, 675.892968258219, 675.213373749621, 669.316605959014, 673.326168764557, 676.886664839581, 672.744879177651, 674.49319245972, 667.841701280519, 672.085726858783, 673.046064846998, 676.582361114816, 676.804959081229, 673.484012884949, 672.291322645417, 673.002452654814, 669.210218792608, 669.115970094541, 670.232769315463, 664.658514543878, 677.902867670662, 667.581983851529, 669.829217445944, 670.136353330025, 674.56236006562, 668.907803287536, 673.403649749703, 666.387946245464, 670.844266841032, 666.412084771339, 678.156573730737, 672.892021246451, 672.281910801863, 669.343026736692, 675.187789895236, 667.433666513029, 670.672815641583, 670.272405176849, 669.610318457294, 672.739470260965, 672.219666291479, 666.095605050395, 671.121834887731, 673.644337969259, 672.13968209961, 672.717490793021, 669.674302052783, 674.250789347829, 672.901856016118, 668.088996814584, 667.77063197292, 676.991898843589, 673.781402399919, 672.98101243958, 673.835965070176, 665.878104252451, 666.668712364186, 675.41027536401, 671.877048030139, 664.258829512355, 671.297872005463, 671.870677795602, 672.39036351466, 669.808153424628, 673.453328082275, 670.27683165198, 669.287536864568, 674.213066701332, 672.928725281968, 672.421641484782, 671.402331584544, 670.59906309447, 679.072120265334, 669.1129293455, 668.717402802917, 679.474152767353, 671.573567061994, 669.870534938593, 673.458247642168, 676.2310256983, 673.639581303309, 672.66544124938, 671.842081338263, 677.698824253793, 674.450968618919, 673.125720220315, 672.641965871842, 669.205481780414, 675.096999052499, 674.035151915201, 670.895960238591, 666.786439015211, 676.258965323659, 669.851866826779, 675.837364814712, 670.998243760868, 669.123406742623, 671.54646884044, 678.784559060161, 669.786476563007, 677.622986723908, 674.583720388019, 674.570554224971, 671.735210663636, 673.67930434533, 673.372017846999, 669.080280984666, 673.40479804055, 676.822386008301, 670.477202836661, 674.257068554143, 670.697161864267, 664.538005400162, 670.908335730035, 672.071957940943, 673.263026734068, 665.991995632419, 679.521874746333, 670.923060989198, 668.293727730267, 673.307375465938, 671.98045069363, 671.777322888412, 673.262733270805, 667.292475644783, 668.880766619023, 675.253726088577, 670.77934813171, 673.572210509205, 670.726467662664, 677.768785229828, 668.233396334374, 668.197880316128, 670.379003589246, 673.631501842973, 669.536215135759, 673.58909148267, 668.765322424843, 673.292306214011, 671.186846600876, 674.508468080013, 672.041432849794, 675.211331365544, 677.989455054458, 672.296156297693, 672.70930166075, 670.892917949799, 669.506616251113, 672.672983557705, 671.490481230055, 666.329232006697, 671.740862920033, 670.190719160414, 673.592626008415, 667.532122415121, 669.562157311946, 677.699072279305, 676.698121248432, 670.958573934613, 671.819938268685, 675.657453891314, 672.393647055201, 675.595619182681, 672.916456809116, 674.482254400445, 675.28035024799, 674.291047659537, 674.437562209212, 674.754176376533, 670.729378073909, 670.52175651616, 678.157855492807, 670.577991817481, 673.923956718505, 672.67264090754, 674.218500939905, 670.179648543764, 671.223187626039, 675.81485017785, 678.210278383731, 665.629002619435, 669.224659857666, 676.847870509648, 670.129183189013, 669.252699674274, 673.715118672982, 675.821510343599, 675.893111309358, 668.113592566953, 669.428785122197, 677.423036706467, 673.051024032808, 675.134184301844, 669.97557512872, 672.84192737984, 673.075396300211, 673.775339895244, 669.502051621369, 672.339471826981, 673.203505415789, 674.479157356299, 673.250944894835, 673.439653717897, 676.614140797245, 674.661100134188, 673.177642443169, 674.083222924579, 672.397969716822, 671.811500754448, 674.726231432992, 672.762901916628, 673.413322683341, 672.546886530836, 674.892884827349, 670.669947410579, 673.207879197369, 673.073127458903, 676.282284965335, 669.818327838469, 674.882014483221, 666.521153521507, 677.996200725878, 678.16351125777, 673.939570917265, 668.076920095226, 669.520935972655, 673.782368115223, 671.872617166944, 670.295655404695, 669.895558327456, 673.711734510376, 678.530024845246, 676.035185481608, 675.05209821624, 669.825251792759, 672.117746949496, 670.865750444383, 671.854523762289, 672.870844541376, 671.588273661295, 670.545059399518, 670.61637269842, 671.988582614638, 675.725871443718, 673.245906450726, 666.617987728697, 671.623497885588, 670.335749271188, 671.407384717876, 673.046776143693, 672.95181077581, 674.07927687562, 671.337776661772, 664.853100105001, 672.488557511257, 670.624637925069, 674.556016650965, 667.633461512799, 670.592324771663, 675.064669133694, 671.118069278969, 675.953884721974, 667.888245519853, 673.240404462448, 674.942118195299, 671.273036635719, 675.735078183487, 675.63203427166, 675.270676529351, 672.86236384682, 673.387208698376, 675.968809452756, 667.664234807147, 674.787120743833, 674.373970583878, 673.070647851244, 670.711995122209, 672.16225163853, 670.628379947478, 670.097663572115, 667.341867985915, 671.163458827337, 670.279903758975, 670.598262688753, 674.146453979291, 676.057656295921, 671.348449490473, 672.172318686005, 670.663776618902, 667.883470116171, 672.157386196491, 671.950021364088, 668.814721767176, 673.904708773656, 674.52776004452, 669.95135412317, 675.904662010105, 673.267402067707, 669.087448030871, 673.785784710636, 667.993115361135, 673.074937551582, 669.779014791421, 673.320736898759, 672.586985389907, 672.128941458811, 673.424414724708, 679.692331520263, 673.563561083792, 673.57114576029, 671.817719219029, 676.328466690005, 673.437677583246, 674.438728894321, 672.70339058993, 669.832842205981, 667.480671819362, 670.641220790112, 666.229674147785, 670.014118200888, 665.184803874751, 671.678655583024, 673.497204950232, 675.568484749155, 671.306180486273, 670.521966680906, 675.211087930958, 675.442530003637, 674.153229954976, 669.048406009272, 669.611858608343, 677.382855837895, 671.214040742339, 668.460727654807, 673.879520120862, 672.05547479891, 676.091119521791, 669.76697163547, 674.149342494692, 677.411898451076, 667.762519434327, 669.148800030969, 673.244462135869, 676.684975477118, 673.461191852393, 669.927262790249, 672.058668281121, 672.253991078142, 673.394123202911, 670.560481302876, 677.877038239283, 672.342925434669, 670.918998811497, 671.365540416944, 674.047826410789, 672.660994691723, 670.997058308901, 672.014134153289, 675.707474200225, 670.321693993505, 670.45689628133, 667.456176373116, 669.7544863924, 671.094763388224, 668.286148669316, 664.136402846655, 674.177949760582, 670.739112238979, 668.030040139462, 672.499655290937, 664.436724819407, 668.024788850465, 673.756989325281, 674.820802445064, 673.010727922999, 667.748451620095, 669.163779432577, 671.166248033177, 671.498807529693, 670.786114993144, 672.184274521712, 668.421307348847, 669.229962390769, 669.461219016889, 673.695255159093, 674.715212262941, 672.757840848191, 678.095349912834, 675.672691514592, 670.110389695092, 671.329539375009, 676.75903651902, 668.855860684086, 673.550744953645, 670.476199120185, 678.107726579659, 671.188631570131, 674.445906016377, 671.223421079115, 669.588232821789, 675.963990894238, 669.681193013919, 673.630197107306, 667.922554831711, 676.145778869823, 674.840030079655, 666.92286559716, 671.713992150212, 669.690928421702, 673.137199411577, 671.460034742169, 670.282072215668, 670.757952170942, 669.156136582109, 670.353310697338, 675.479861421954, 670.395590534233, 670.571831260261, 672.452063364297, 670.00609490962, 670.902083290609, 667.343442618611, 672.117263305411, 669.749390474082, 673.552486995178, 669.474218317245, 673.163463204986, 667.115101977977, 672.152792731487, 670.851406822689, 673.146150634095, 675.5263292569, 671.055761607921, 670.456887580226, 671.520354143994, 669.38617952201, 669.72973678522, 669.397684018581, 673.778691571294, 671.747933143991, 678.402906693935, 667.580990712302, 667.04612144024, 670.596464046632, 665.784751287405, 673.002350453908, 668.760098570604, 670.494109511327, 673.720238626736, 664.764811558478, 676.773423587141, 667.053815943342, 670.07665822265, 670.372815683453, 678.561740375682, 672.408996047244, 671.398937132486, 677.107013216058, 667.679798668997, 666.187352353328, 672.015843351823, 673.377198884038, 668.247979016599, 671.753792009661, 673.7681245559, 675.575399716445, 669.401362073887, 671.819683017325, 674.106770163541, 666.431145942981, 673.149926822668, 670.153736382874, 671.013693806946, 673.354755084373, 672.716356421347, 673.707990031007, 669.904999976156, 670.255486723741, 664.469841133172, 668.832834529297, 666.874709351868, 673.391922080377],[519.800043515062, 521.831357105743, 520.091429640284, 522.696889713903, 517.679284241029, 523.394403696186, 523.323734595749, 524.497989623755, 525.519657466762, 522.223006775488, 519.888957745498, 519.488563036749, 517.616053320578, 524.066901956809, 522.269854269049, 519.719744361434, 521.314880058855, 523.829209479856, 523.953782659835, 524.115426017122, 531.164925119702, 521.383442458205, 523.299641557727, 521.9784891297, 526.247844985386, 519.936895643867, 524.554892911965, 526.114102789046, 523.126411988253, 517.280214305406, 524.58519136891, 524.787553544078, 522.582850891692, 533.375144327928, 529.118351626268, 523.660627516683, 523.286704428304, 522.334672828467, 526.367504049435, 518.397604528068, 526.57127409014, 520.604784540366, 523.359339504756, 520.975432019103, 520.682711879968, 522.187827657463, 528.912367402145, 519.347225753241, 527.047668041574, 523.702426241592, 522.657901622856, 521.994280939135, 524.832103059056, 523.072568189961, 523.151473652134, 518.089473969318, 520.316172928942, 523.497077636107, 519.680426610557, 521.991721681382, 524.119531412509, 527.213905845903, 521.342685210107, 521.589153527191, 519.837143172645, 519.090484960765, 523.432731125306, 522.159174519184, 520.017862992682, 522.020257283976, 519.828213120379, 524.719742494157, 524.289325571614, 523.814923372169, 519.890775223363, 525.296388015689, 522.634517625681, 524.416169252694, 520.428840245426, 517.82734245332, 526.180484308886, 521.495075114643, 517.706202835445, 523.655139851048, 520.081559391465, 515.428046300951, 523.703344868402, 518.069680293114, 517.87263910693, 525.41115377263, 527.174168274772, 524.268316715689, 521.521434221699, 521.970216585574, 523.133189506799, 524.438730899243, 520.676738752029, 528.188421921718, 525.012793220436, 521.08811544299, 515.819864698254, 526.662332357631, 524.105173504856, 522.432556151003, 522.641072652234, 524.485120610518, 521.132836551633, 521.720385216087, 526.42633626247, 520.277407841875, 522.248716114531, 526.358945195717, 519.998877592393, 526.498956076217, 527.794541173312, 524.257941842537, 521.819998536648, 528.365401186775, 524.688973872535, 525.225719225463, 525.066090618722, 518.259360194557, 523.260446197965, 521.339119739879, 526.530319057859, 521.611455600304, 519.696648416687, 523.985299221266, 525.933607019719, 519.752501779539, 520.134128574048, 520.382279364225, 520.337732487185, 521.214840534415, 525.727634148654, 520.01291341195, 524.744772780343, 524.393967515874, 523.750035778168, 523.378301645768, 528.750439342022, 518.16981649566, 523.755723877678, 523.68444271129, 525.247363731849, 524.466166228798, 524.528827480895, 524.935398747265, 523.466362260434, 522.408477987667, 522.574606713033, 523.486787186636, 521.012624903561, 525.473479860153, 521.293914895629, 519.878718632002, 519.599781267001, 520.846412065233, 519.992436548282, 524.663660933928, 525.680274294196, 519.429722595535, 521.424230640006, 522.660022779539, 519.371441141441, 516.82411365319, 520.967964702987, 520.424793688856, 530.768017720654, 519.017731539939, 527.76445994588, 523.457561705679, 526.48876491797, 525.560026552436, 521.071562373793, 524.178662077394, 526.271372229546, 522.55895604433, 523.07858715817, 525.730786669643, 528.638380985107, 525.075651998466, 520.424003147756, 522.321073973738, 525.133924644334, 522.537980263515, 517.672590324491, 516.995166475911, 524.763497324553, 518.518735751009, 522.737704016247, 527.650038577628, 525.447772644072, 527.883037468008, 522.99769875511, 528.109751237499, 521.879578579731, 533.140200800521, 527.042813388177, 520.379321789063, 526.229144915628, 522.266466909733, 522.88017747206, 518.56098143061, 521.019376758177, 523.239215457305, 525.011850313677, 525.272247159569, 522.562397007977, 523.0681446305, 522.959547230878, 522.501980821988, 522.028336897313, 520.399869194492, 525.967637339441, 517.795636678167, 521.557793669812, 522.722093265839, 527.994431108762, 526.058283769165, 522.769204086776, 523.069003647688, 518.087526367249, 525.730193781268, 524.474087282045, 522.235596976668, 525.845033466833, 530.265938323307, 520.618839709805, 525.191910204554, 520.912415397493, 524.844998330719, 518.567929116074, 522.484352563219, 525.343837093603, 523.678355274521, 523.628001217636, 524.45689049956, 525.986896868556, 523.813539124594, 522.369530809864, 521.940540315868, 526.111690583455, 524.200950753105, 520.43294610629, 521.42047799793, 521.496153505075, 518.095982294608, 523.634348472998, 524.466159017142, 522.701672384827, 524.816699610889, 518.341454499391, 524.289487628148, 520.176424388133, 522.121836828243, 522.385246980556, 522.179677392782, 519.986354430998, 529.505024920921, 522.296579038381, 524.343715908819, 526.06370049181, 520.604903372829, 521.99334353221, 522.731025746472, 521.002242540942, 519.700351750863, 520.365534345063, 522.253988384099, 521.352403819144, 526.732177386889, 523.162895624315, 523.475005432508, 524.362345326748, 522.009068219029, 522.996063348114, 523.814050626397, 519.059302412058, 523.379874488234, 530.619413711506, 527.888918215825, 519.712111041065, 522.347128706985, 519.439889833932, 521.748676609326, 522.828044621097, 521.383224609654, 525.662197798265, 525.658910072591, 522.182050069732, 521.263472817714, 527.614378305354, 522.748639537536, 518.053953697336, 526.475248880889, 529.957893913442, 519.396817661699, 518.011386116945, 523.115210928089, 520.733853446021, 526.87410118623, 519.229877177451, 525.735472786429, 523.30407898577, 521.481605672216, 519.578503014638, 524.636255563592, 523.07465075871, 522.590722456395, 519.096045040933, 523.574412127103, 524.171613463334, 523.564506105749, 523.749461124368, 529.646025145542, 518.630108172776, 527.041140975901, 523.222076796671, 514.895525361185, 519.955760060861, 514.589545298292, 521.953644818515, 516.819940114762, 519.974912838174, 523.447021967512, 525.669540754621, 522.538443259137, 525.158158155555, 528.236333641818, 524.7446046594, 519.926524523635, 520.821056077205, 520.887394513767, 516.754763466205, 522.481598221908, 524.226693927681, 526.219370382341, 520.813426911629, 528.325343720165, 524.995697853924, 516.176144531521, 526.130970329374, 519.034311476744, 518.718009472645, 522.394367486339, 524.027236909982, 526.959845660645, 523.502107447837, 526.112062570574, 520.248937305421, 525.705259019707, 523.289851184579, 526.232041294007, 523.490488295236, 523.29534109086, 519.628148945878, 523.856875883006, 520.707028951971, 521.013237607585, 524.144279677318, 522.988693199579, 521.4162420617, 529.547587776903, 524.065933577338, 530.512149007354, 521.016809494567, 516.061750728944, 520.115338326359, 522.295890771443, 525.825653530393, 520.532571751101, 522.868237592346, 518.825285603319, 525.104351481026, 519.876718819326, 521.730265859301, 524.259012708912, 524.089423229574, 529.467168756537, 528.387142586002, 525.233665062233, 524.006549615216, 522.017154968753, 522.382273962173, 519.093557295321, 525.460676253997, 524.111234309213, 528.379848608984, 521.345622844899, 518.829240614246, 522.314017814891, 522.651396726732, 517.511923057901, 516.870677131873, 523.403119638151, 525.324250848963, 524.894399792065, 519.264726359581, 524.237089794345, 525.177272993653, 524.550819349837, 520.494128410289, 519.188533848087, 525.365071086503, 522.011938780175, 528.714469993766, 526.380004648231, 527.560172172081, 522.626849120124, 522.673312309627, 524.390371279515, 521.481855914458, 523.05678345522, 524.496386151773, 527.124561872935, 517.139344357454, 519.117920515188, 519.918939139313, 523.431042337691, 516.191641894287, 520.216837965585, 526.3475745776, 525.232487101152, 520.749802220531, 523.011837619294, 524.800873552898, 526.598037994458, 523.793285715469, 523.73517781694, 517.486087269105, 522.258514155365, 522.888833352609, 527.384611165758, 524.075012608526, 526.372418479035, 517.197024794619, 521.375387763425, 522.904721528278, 529.553509778656, 522.895327325412, 523.098821524839, 525.93184342553, 521.882799103983, 520.665294574596, 523.179990666091, 523.885368999925, 524.353636221058, 524.597929146252, 521.877868706865, 524.613378692993, 519.111305242999, 527.906472695903, 524.673320620621, 520.475140477414, 518.674839095549, 525.965725459514, 524.987271023053, 524.704036773791, 525.399571423737, 523.302318196271, 518.88277991322, 521.751726631245, 523.662850582611, 520.496385159834, 519.227292238572, 521.420767485982, 529.612378158441, 521.864762274723, 521.299227327222, 525.118580868707, 523.611007306691, 523.046884839328, 521.243300235846, 522.38616549461, 520.490868367851, 517.845963760994, 516.34514068642, 525.825182356556, 526.528878563208, 522.953504893036, 522.427045407721, 523.826298738359, 523.831088038871, 523.383430075049, 525.529039270339, 519.607905115046, 520.731928520378, 518.6708598221, 520.018075796434, 518.793770431396, 522.223775397119, 520.273395763091, 520.358063117897, 520.332519529939, 525.687465027432, 529.912300825345, 523.404060598456, 522.347263887395, 525.062909027524, 521.61392826121, 525.575414187779, 524.39140803291, 518.277500933848, 530.234044734298, 524.904627781986, 523.669139178399, 522.56158494882, 529.41690558858, 522.572161800577, 523.289601337188, 524.832030793344, 528.33743945649, 524.990476833646, 522.787713695414, 527.208659222318, 524.375852147421, 523.664152615011, 521.519288483232, 523.469159850988, 517.666139108059, 519.622354850393, 526.420314524556, 523.400239241613, 522.797542161972, 527.288137366009, 520.035681868535, 520.6884878762, 524.793882396166, 525.926416478944, 523.455473016354, 526.777084938064, 521.714708880205, 528.13522903119, 523.981297640952, 519.903171393094, 526.039571110431, 522.620220991952, 522.388918596056, 523.376894953862, 524.092268089959, 522.570617505017, 518.751990962655, 527.768760882129, 524.7677141163, 521.514003485012, 518.26165487462, 519.70579738025, 523.680089906023, 521.711379626939, 521.230308156539, 522.97186321953, 517.208245834438, 519.112305529749, 524.890799779349, 525.78327205432, 524.768766767062, 522.403570811537, 526.662999179964, 518.721353271831, 526.863905128834, 514.932725923669, 521.726821897131, 526.409884922608, 526.773914913242, 517.401200454359, 516.364813114636, 523.99050954219, 522.907620855318, 528.47962233698, 524.785389317525, 531.663421361371, 520.991688643747, 525.336410018883, 521.61720736854, 526.710617410617, 525.628443215579, 518.509193556053, 526.578598653797, 522.390069993742, 528.941664268739, 525.654264186131, 515.911729670133, 524.480212782344, 518.773585047915, 529.853421970149, 523.12200698462, 524.102993157701, 519.841092454848, 530.561744581654, 520.257354245092, 516.571083663777, 520.407377784524, 519.464391405467, 523.286432669925, 520.381976980818, 524.629992017201, 515.095471471647, 523.477392990238, 523.508002090169, 522.522140535468, 528.958371087135, 522.951449536482, 522.554396566142, 521.637267951351, 525.702735995938, 525.627438852905, 524.842128143747, 522.858600740508, 529.990879109251, 528.796065181385, 519.395699784141, 522.53534176465, 520.185172751633, 524.500396210448, 517.464881748768, 522.031226699686, 521.318994352284, 516.544741571078, 522.194889769611, 522.226006703112, 517.779597784779, 519.137272618535, 523.701051978677, 517.5287001939, 519.570998802832, 529.103642779283, 524.956202397518, 531.260866281502, 521.575755601624, 528.409611014639, 520.604208909628, 515.649097431143, 527.658763184328, 520.848460845722, 522.143544575845, 521.202465302852, 518.77502666706, 521.252287261118, 519.598772324832, 523.823704423967, 524.155312284482, 523.792550187208, 520.028935143896, 518.062300174113, 521.133516892663, 524.900560513421, 522.571327332753, 524.640587473817, 526.357878574992, 519.01443026137, 531.28869024276, 519.663009601047, 520.46520926118, 522.074266858338, 522.763195187904, 520.652540926441, 526.1443717288, 526.940567579663, 527.131743741977, 523.042833141354, 524.938960158335, 526.262675461873, 522.555972224914, 527.161339311798, 518.092537889534, 524.343298816871, 523.01914095276, 525.180454876541, 526.034741327363, 522.171480041969, 521.941365109053, 524.6212001099, 520.604406611101, 523.452129535408, 523.715717360977, 517.577772088314, 524.810061288682, 526.197643322672, 522.351777930932, 520.087298604381, 524.111831927759, 521.417070624576, 516.566042529508, 521.769354332352, 515.778950494106, 521.067699459338, 522.350998960277, 520.3497532869, 526.565308854246, 524.312443466683, 521.919001549499, 529.219027105158, 522.257401871192, 519.075931976958, 527.170943984079, 526.950700805364, 521.093485764118, 520.586553435598, 520.193740359887, 522.148844294903, 522.561236039778, 526.02769882113, 520.287735516139, 523.382492343417, 523.536555454703, 529.05363874608, 523.023666674063, 523.920947511781, 524.149583280508, 527.592359907647, 526.648908961491, 519.334432320552, 519.803342955207, 524.551543309316, 523.343474007142, 520.961361303809, 527.245630278214, 523.756130288309, 521.018788865676, 526.127464740235, 522.462299914037, 523.082877705011, 517.631687134461, 518.898133405445, 520.491732341826, 523.812489982641, 522.337212303925, 519.303074955825, 523.592490310493, 524.897383592026, 522.053594658603, 522.727775490261, 521.75406797787, 527.643900959096, 530.909042522372, 523.82071095492, 517.363681601779, 518.064359583762, 522.23901736418, 521.983475597557, 520.688336954349, 526.346924578689, 521.886434701205, 529.214826054403, 517.728929847203, 530.982723427285, 524.383987653991, 523.016011065336, 522.6710700651, 525.950052203252, 521.717653655224, 522.313368109165, 521.169016073629, 521.293049837568, 521.582972500129, 525.639994319023, 522.566848448881, 517.352322861737, 524.071453512821, 523.83994442275, 521.214323037392, 524.878151715611, 521.578935249841, 517.718589540282, 523.169386561922, 524.351738917194, 527.53818101953, 523.084422259168, 517.876714021062, 521.37438725937, 521.386845314732, 516.069952948241, 526.419118333814, 526.279672477306, 523.343226805198, 519.312850516723, 522.674886360612, 522.202899470996, 521.56305314515, 518.726013752334, 518.487291179541, 519.483572916125, 526.118122427587, 522.388319479961, 525.025809080214, 522.069810400666, 517.089892479994, 523.506695032304, 522.635285412988, 522.531823572479, 526.24289637254, 521.466603781418, 525.353790630443, 525.769338049843, 522.769551995086, 520.620070365513, 524.929652944841, 521.228110639995, 524.415818855134, 525.204092692295, 522.277213239105, 522.300420045064, 522.564523065762, 519.753489897787, 518.45091411219, 523.147211333837, 517.721670576072, 524.27645551809, 522.222154907839, 520.410445332068, 527.890321985157, 520.138487135478, 523.283174360836, 523.584979086195, 527.518509183467, 522.762368051681, 520.881033628606, 521.965012746937, 525.956491775086, 521.419765894659, 524.486625338729, 518.032466725784, 525.784957150746, 522.251047655277, 522.517578242252, 525.472699338185, 524.441616426874, 520.057926504066, 523.442454777518, 523.15906179602, 519.798177406968, 518.213241329875, 520.629202875477, 525.426679350054, 524.065823313482, 523.559635745229, 527.258137777865, 522.237358405088, 527.31463372903, 521.583765962481, 526.234085854619, 520.388602809194, 522.780641286968, 523.857509048899, 525.228160785621, 530.820221366881, 526.532005622027, 522.292757029226, 514.933948389514, 523.280218718461, 526.219811866461, 520.752117477821, 524.014611846671, 521.727016225894, 517.509188488141, 524.879791575817, 524.242911418309, 520.804414943241, 524.259566867631, 532.242830492527, 522.38087596079, 520.173395842929, 523.194477022983, 519.754197928786, 522.967835939193, 524.510453578661, 523.090269996193, 531.047337893265, 519.471502143547, 519.041181702884, 520.774279785091, 524.661300653813, 523.446113290459, 522.54346937396, 519.897934188439, 519.450757880674, 525.821034169372, 523.644359077673, 521.183192992892, 519.031143304619, 528.125435171456, 531.368320035025, 522.371791518047, 521.66528919345, 522.797475531764, 520.7306194782, 521.518564677928, 524.610126396189, 525.484532325076, 521.796911386897, 522.47263454085, 517.73086034792, 522.001463733387, 524.595063888808, 519.853395876548, 522.884798600265, 519.949124862547, 523.390153556375, 518.994775735022, 526.213692737393, 524.399040364738, 521.106547487427, 527.088554456027, 523.533603232465, 519.417729380317, 519.752622150679, 519.481069879278, 522.79402678071, 521.543971420972, 526.043198181619, 521.453278381536, 531.806743364163, 526.460744370684, 528.857746291745, 519.047397406569, 525.185440699324, 526.362140080005, 519.520679682023, 526.136247112598, 521.044584948855, 523.123800720411, 523.546549815229, 518.957700816895, 522.274551925431, 524.448091804842, 526.435915315067, 521.153921342295, 522.461604008119, 522.348508165063, 528.246233357259, 522.049712508586, 527.800763577823, 524.722714980515, 524.796544585373, 526.340052510753, 523.490461643773, 523.950007659417, 523.210565348342, 522.338513987471, 520.315125100477, 519.012538053565, 517.961148831699, 522.772896078861, 519.658847815525, 522.023608457445, 521.632781004779, 525.676083440306, 529.261849412346, 523.028437416724, 520.145881074586, 524.692921057497, 524.558409962215, 517.052254179161, 523.773667193823, 526.018794592238, 527.645436101866, 522.568903109197, 522.656599948341, 526.959208597944, 518.38535697926, 520.52352660029, 524.575824607998, 523.387239537751, 521.904323517199, 524.812684619727, 520.880061933513, 524.670671864351, 524.847771810289, 520.45280427168, 521.120106128797, 526.377443875158, 522.213369712114, 520.1855071891, 523.884929146352, 522.699290148562, 524.713982987656, 523.079196912563, 525.226929608495, 527.761647922546, 524.681211052776, 522.658421569839, 523.990366926143, 521.104901389806, 519.652931071513, 526.127388100343, 525.458068704662, 522.560918438594, 526.947373268904, 531.862475957993, 522.561362632035, 524.975877916661, 526.626084636922, 520.730613996235, 523.777356949584, 519.213816225278, 527.959550443601, 525.396822124255, 519.312233339881, 517.374839622444, 520.928922492591, 524.638740222483, 521.304620538553, 524.886171998019, 521.82650648437, 524.462809317981, 521.660917607331, 518.9385030332, 521.916554007495, 520.393100168925, 524.225116865472, 520.80869286932, 527.852713328822, 519.724791265179, 524.153599131619, 525.839539080616, 521.552744203795, 518.182199503056, 524.342302460198, 527.780202460828, 515.244492377255, 525.743513884567, 519.641766260815, 521.94481647438, 524.966503551147, 523.123116561099, 528.01891730295, 519.088040232596, 525.389015304123, 523.385851489656, 521.936043612776, 523.839715127281, 524.775016399882, 519.478963375157, 526.483048826887, 521.49662488718, 521.99523006651, 521.772829484946, 529.869412016459, 523.534558960206, 526.009529522911, 522.500015304621, 526.07301695576, 520.12797733586, 525.078152249197, 521.942296945404, 528.769423460995, 520.644085950933, 521.195578130096, 525.668198798696, 521.668486678129, 526.337411905301, 523.959416325408, 528.278180064337, 521.597093098911, 522.634074358437, 527.575252210829, 527.238114945376, 517.086920942096, 522.39475645859, 522.334648739988, 520.825497370561, 522.354090282241, 525.32678188481, 521.327698798695, 526.176519970666, 531.149756156866, 527.851034428181, 522.956829691036, 524.068654144718, 520.123942674551, 527.496064141667, 523.404292357391, 525.045728107259, 524.837933439256, 523.256923145638, 527.243640135414, 525.993985692774, 525.592023584297, 517.64375430591, 524.973705801085, 524.067879735406, 529.215826617662, 526.368297463369, 520.871315016572, 524.781080453211, 523.818269688626, 521.359260292178, 523.998517768623, 523.730740978041, 520.193482435143, 530.207290113501, 525.792899953172, 521.874117258325, 524.008955819731, 524.909337014607, 523.616352397176, 520.819201824904, 525.900782647914, 521.100277792264, 520.812119824128, 518.515722474765, 522.093436614388, 528.078846258235, 523.779195138938, 521.487044991696, 523.575801239821, 523.048731827474, 525.696095708268, 527.256267824287, 527.23108475153, 521.741653408889, 524.035904794719, 520.250512366382, 523.077383843047, 519.516403268765, 528.698002833737, 523.436636464053, 523.428000958202, 520.532984799584, 521.547676743213, 524.046549810404, 526.805061909552, 519.361286081795, 524.853360560244, 523.150053159517, 528.218128777431, 525.707445391871, 522.945223484542, 523.880593178869, 516.033916675345, 524.562346467731, 525.547645658528, 524.653632222007, 524.688566972537, 526.195111735459, 523.302154570511, 522.103613672479, 523.20419112635, 523.05856960713, 520.524017266793, 524.944881178617, 524.544424016152, 528.756792592776, 516.357181495178, 527.66998818379, 525.267874774452, 522.573923338911, 526.568817732848, 523.197985833506, 526.239153711873, 522.234034430888, 519.261628761197, 519.858669442381, 520.959642106752, 521.174514124532, 528.538385920276, 523.07490467321, 523.613279397059, 521.442859519827, 522.320578597806, 529.364928290832, 518.149390134841, 521.40762849283, 520.981975538481, 522.785805669138, 523.908132068835, 514.6892002692, 520.305231872881, 524.137472160787, 521.846869028218, 520.103065736612, 522.580209624961, 525.749815288949, 521.197151707435, 521.268023649307, 517.644871000979, 521.589373877131, 528.917501409266, 523.4199819718, 521.933574502905, 525.043123244366, 518.856352102774, 521.486972319521, 530.326854201953, 524.700708339471, 521.428844231867, 526.654925476243, 522.902106264171, 525.789734152797, 525.660833459959, 522.374245322876, 520.637037333079, 518.306922137387, 513.776964851418, 525.780842303733, 527.541212387234, 516.405263943869, 522.986297721382, 521.279150471777, 523.797933834496, 525.844064194887, 526.789749742715, 522.88132356069, 522.836451156932, 522.992357719874, 518.422948153039, 516.856299834679, 522.612403342573, 525.456273121961, 523.807847136011, 522.955771655421, 525.913990889941, 516.855335605947, 522.545120000654, 526.67829424578, 521.646064679164, 521.359289838545, 522.200568892712, 525.023551866847, 524.511834112325, 522.875504100402, 525.954294753704, 519.123771946191, 524.7789689281, 525.203030422812, 524.145328754718, 519.011227121183, 523.448951978436, 522.370943090137, 522.116612547536, 527.058960566805, 524.229596458273, 525.884210371064, 524.46639607922, 524.720600246777, 522.836464180696, 521.884856748904, 524.901804528066, 526.288516774115, 518.956411846647, 523.183317669245, 525.580673203973, 518.874031966599, 526.379369860869, 522.658935718448, 520.187053520429, 524.092064347495, 521.123682008343, 525.997884465522, 521.482688015026, 517.481823625869, 523.880168073884, 527.801686216643, 517.612421486732, 521.064399611759, 525.502272803984, 523.745205804767, 526.950654346807, 521.616113456956, 526.806027395005, 523.532192517483, 520.431477605096, 522.010422540344, 522.622486317437, 527.953543703973, 518.865288551756, 524.638173549623, 524.047851536731, 517.139491342089, 525.614118401151, 519.661452943436, 528.531554050512, 525.602286998849, 527.453259494296, 525.10304923575, 525.196171818192, 518.905109762097, 525.497373393685, 523.740976316557, 524.684646497177, 520.138699089586, 526.25097251658, 521.972745247263, 521.339199204597, 524.008886500225, 520.466931372553, 520.782030194627, 529.690886438695, 528.577152884373, 525.11280123018, 521.038930725005, 524.102730808112, 521.269409422982, 526.09319025028, 523.801738515427, 524.372429017885, 528.414077509406, 524.881296243495, 517.037924139778, 522.915014781006, 528.060179379299, 523.668788688974, 520.622008319846, 526.383020569469, 521.700401824573, 519.489870441448, 521.148242107814, 521.435417262334, 525.905953009971, 525.438542568894, 520.169781344859, 520.378260269351, 527.431138862204, 523.777497188305, 524.198402335268, 522.910631467998, 521.492067762621, 527.677943382342, 518.39200562617, 517.083655839812, 522.193631531813, 525.097493498664, 524.325475209043, 521.402068498175, 523.93481459583, 523.369807939026, 520.664334196082, 525.633714323202, 525.543149500672, 523.158275811118, 519.095087515189, 519.142173696339, 521.94560047543, 520.944435191528, 526.675162020802, 523.147127385488, 524.56889677093, 529.089393517667, 525.722548056124, 517.674215342724, 522.176201816104, 517.231208026413, 522.845801373227, 522.55548449485, 522.397558022334, 522.89514795066, 520.56222745372, 520.392441474884, 518.537098008279, 526.228266997385, 521.663912703563, 518.812229649215, 524.059459095185, 523.013805143444, 518.74749171637, 520.29577599655, 525.438755840336, 527.953879404178, 523.823555988025, 522.14660068744, 522.242559777059, 522.922780963782, 520.731235075082, 522.341494763644, 519.777442735064, 522.485202866435, 522.326317911518, 527.688293176578, 517.782072277924, 522.253733466333, 520.602132469219, 523.954022572775, 524.259169751248, 520.978046374962, 520.599806422419, 516.770472078085, 519.045651391779, 517.030479646991, 522.067237363374, 521.650627948435, 520.615344946758, 517.729018394866, 522.693776279926, 523.847192347227, 521.445307182618, 523.94551974176, 525.423777310909, 526.768681444995, 525.454025851016, 523.929179398402, 521.652622353712, 521.91426833413, 522.602587153008, 522.886610352111, 521.233448220383, 522.211505810374, 524.745728092489, 520.855025241072, 523.957510320495, 520.258560980632, 525.59793258554, 523.005727276102, 524.997204103832, 521.948323789221, 520.650171251062, 519.359443281506, 520.852533369784, 526.87815262142, 523.398564264426, 520.577769915715, 524.738471185246, 528.955013426279, 522.816672450057, 516.60115772528, 523.63563706947, 523.931760743938, 521.188975388701, 523.402006741023, 526.396740409979, 531.341944900276, 527.320910987409, 520.545321746804, 521.486630912038, 522.206182961108, 521.462673688103, 517.918184538015, 523.534793277583, 519.797436980152, 521.602246432937, 521.942304627085, 524.823306234399, 524.001090113617, 523.533439028241, 525.373892465613, 521.753615523042, 521.062105747458, 523.018016305862, 523.557209535028, 521.339966500005, 518.141635860987, 517.454145337799, 522.395558357584, 522.4826243652, 518.057046547719, 524.048677943304, 526.922631250092, 521.652782565132, 518.994577767447, 522.504269486115, 522.282413226113, 516.494400629283, 530.540941948763, 528.07080560461, 522.917115586026, 523.812158478339, 529.548809948971, 520.870060118582, 524.42128992077, 526.325446031371, 523.063117323488, 525.828069927725, 520.068871090165, 520.558918727648, 528.942262355971, 528.64440451124, 526.316617137983, 523.34250693963, 524.701114858658, 525.082193429615, 523.695383045194, 522.510311200219, 529.778225705346, 519.795218052066, 519.984565933533, 525.967717611133, 518.495535610711, 520.500132742143, 528.8927656322, 521.646296419956, 520.192373776201, 519.981062257034, 521.631811647477, 526.283187998674, 525.594041191318, 526.297907177147, 524.436030007456, 521.144372369769, 526.348588096312, 515.744772560262, 526.155328998321, 524.714494628541, 517.062298236159, 525.412738924004, 524.707744099727, 522.874726025598, 524.628983544532, 521.654220302884, 522.423940507542, 520.858520085316, 521.581492347561, 520.083910530376, 524.272914514174, 523.134744838492, 523.706784430271, 521.078621415686, 520.433164026175, 516.710655367648, 522.928817340768, 522.380565047337, 522.743505719985, 521.333483093513, 524.798637206502, 516.00018437208, 526.214278080839, 523.386337332339, 521.31302597522, 527.118811450492, 529.647460568422, 522.778324113023, 520.250608282142, 521.315673110339, 525.088717335968, 520.765447626395, 520.081015463296, 519.782982436258, 520.75095279982, 517.069100102413, 524.931346043602, 528.158449660219, 520.955987380954, 525.53690261715, 523.518630526434, 523.634117539979, 523.600758033507, 521.76672466312, 526.736364946106, 522.300004162162, 516.539242116756, 517.044891587313, 528.001281327092, 518.674139990038, 521.544552633147, 521.855495177368, 521.13267863603, 522.236706956933, 522.258753396235, 523.809113063738, 521.967591300855, 522.634912748453, 523.426072890667, 518.897291636993, 521.861611418959, 528.004967113412, 525.142197635579, 526.866756609306, 522.410109967434, 518.898481588166, 522.528924283792, 527.081902984795, 522.867468896841, 522.520890434471, 528.407232396809, 529.107009139999, 520.125965539564, 518.876999192139, 525.939198537239, 523.454953370652, 519.82747516292, 525.937426533438, 524.047936567063, 524.032998569809, 523.171906465396, 519.730551277687, 525.482846480768, 518.799972795197, 525.392287238371, 524.829750768024, 514.514353185509, 527.597021896066, 526.540855297074, 519.030676717431, 520.062309585956, 523.535231878223, 524.372974755413, 526.451652964914, 528.573920594636, 522.930445068846, 522.51246045339, 521.452429561753, 520.169078710822, 520.247864005052, 523.314538100869, 523.910904145116, 523.14531711145, 524.491021589328, 523.598245376, 519.081057498579, 523.626956740898, 527.001665171956, 524.435182406231, 524.818829024117, 527.51532486177, 521.511438057498, 526.71415581428, 522.144322374729, 525.632315417979, 518.836566775779, 525.630460868185, 525.098873080777, 521.099549601321, 521.900531363051, 525.216416603061, 522.844518557623, 520.392024622608, 522.336799329753, 523.54149212695, 526.866719675233, 522.317721463143, 524.803912733655, 516.422546975095, 520.497166648595, 523.80102651724, 526.400591165461, 519.873981276127, 525.872385209502, 521.251838974869, 523.380880484567, 523.016396376836, 525.019640023672, 521.31932104795, 527.810727899555, 521.008900562906, 519.697214726347, 525.746700060897, 524.267693053444, 524.74529807669, 524.663098778676, 526.603897302237, 528.737065033236, 523.375586443401, 518.58088315815, 524.930464557418, 516.507928886122, 524.903034166149, 522.99085487122, 514.677530899386, 528.470575353328, 522.322325048681, 520.562538981934, 524.709101572035, 521.076909076896, 522.343349373629, 523.25790042328, 520.278567471707, 522.874703005188, 519.759297295789, 525.826944812524, 520.549903840786, 521.696142069919, 521.450766782835, 522.265703138394, 524.677457463061, 524.170745005222, 520.857492501259, 521.93954803045, 519.616831060499, 522.170817828997, 524.205438231033, 523.114892094277, 524.602752630802, 518.685617896984, 525.201846462149, 522.935961450217, 523.775163757228, 524.051226130146, 522.768648399366, 525.417349164442, 521.811465836409, 521.397639692474, 520.965822282737, 530.193724838975, 518.41669237417, 519.756543638803, 523.245810372215, 529.015252968078, 523.984804054243, 525.238499509902, 525.979165937919, 521.416377987, 522.661616920225, 522.095099651272, 521.660595302113, 520.745039349731, 529.095399460387, 519.398763176301, 519.848368495443, 521.616007407126, 524.153354979595, 525.664479593999, 527.094623068884, 525.414727401936, 521.9985047003, 518.638709102206, 526.232649474449, 521.722984456903, 523.334141780895, 525.139465914874, 522.334562608727, 523.194537187676, 522.505189824456, 525.617052345671, 518.282915435547, 525.657459615534, 529.073068650187, 527.14089442214, 522.895029693461, 523.983028550855, 525.685279020264, 523.220275190585, 523.031958244401, 519.49693494678, 518.845967161137, 519.227305702769, 527.944848731361, 523.580956565643, 523.780408700746, 527.950043457556, 521.036358320323, 523.649254776648, 522.985655080439, 525.731620320335, 522.7775985929, 523.375065963566, 518.918437814403, 524.844480424375, 520.638057882143, 523.396902390505, 523.19842106378, 524.999856606454, 522.363137538911, 519.13356635385, 525.675563020866, 519.518731926853, 522.672595737004, 518.963057685676, 520.43163774935, 522.191191580478, 522.956722194438, 521.152514501244, 521.151364654298, 526.509856185194, 521.800624194388, 520.633667819302, 525.844948788581, 524.940200996268, 520.865100537001, 520.460763421732, 523.763679844113, 520.614047999533, 526.898005772773, 527.346584645576, 529.739141545967, 520.248309074232, 524.262384875, 520.828271620399, 524.005605207325, 521.674816783876, 526.886468948631, 524.031685830303, 526.541675439187, 521.460633436527, 524.073420603656, 523.307401576084, 526.550303928452, 518.364703177122, 520.236903473881, 515.730261270066, 519.91139532306, 526.332678694079, 520.753004310296, 524.770702584434, 524.760964091176, 523.700924152425, 523.000111898063, 526.504890008536, 526.483295655066, 525.076044520629, 525.526472061657, 523.251112168644, 521.353016688273, 524.387019123095, 526.641479917266, 520.754747196676, 522.651440712935, 525.620162758071, 523.235447602813, 521.719526145989, 522.727864301477, 529.052231116686, 516.881504451636, 522.733009227541, 519.202957398002, 520.018229146479, 524.680443643811, 524.477471859996, 523.034727940632, 524.787518602151, 518.990080686312, 519.493295108808, 519.828352269896, 517.311975364415, 523.162553762364, 520.04625453014, 526.584042831832, 523.215730520767, 519.150845324263, 525.889524628907, 521.411541093136, 515.346348503531, 524.468786181159, 530.30616438633, 524.783069968677, 521.066114104002, 525.158951975784, 519.99767501164, 513.818388829998, 520.605814424614, 527.381872488163, 523.10431540861, 524.785243461716, 520.998110590421, 527.438589327752, 522.255363339162, 519.010258809776, 527.108808349987, 527.098319673549, 527.225592175795, 527.552144864549, 523.550039280046, 520.510347705951, 522.007914615669, 519.808232049931, 523.908320635887, 520.117280200662, 525.378295395398, 526.463930791147, 525.721570419542, 524.004546531888, 522.98709842748, 526.810912187245, 522.591020598093, 517.337065905526, 520.739385753634, 520.699084343371, 520.634596848278, 523.792273482773, 518.257961249302, 520.862176653841, 525.399893622666, 530.056884046401, 514.98535875357, 522.337538754695, 522.388917581104, 522.769425719318, 517.754981450569, 519.981438206957, 518.841363214278, 525.410266684278, 524.582423411431, 518.897132488381, 523.060025245822, 522.489121488953, 523.582755635507, 524.216864461251, 526.317884804927, 524.084408596576, 526.519414973512, 524.420214064063, 525.499886377515, 523.23948055195, 521.670769176479, 526.296607312204, 527.418931723831, 521.707582263727, 519.084478476785, 520.465857246735, 523.789418101672, 530.045707801132, 519.721465544094, 519.204918813356, 525.492118214646, 523.634824316122, 523.197755499465, 521.785209892539, 524.338201301015, 524.576441713112, 522.140843133002, 518.206022085614, 519.924863475805, 522.644269850838, 522.351334715123, 522.876611898098, 520.536725668085, 521.5145855137, 517.999059490464, 530.256097293818, 519.800717730541, 523.404557767463, 521.767007397166, 519.84336089878, 525.48735344135, 526.138791447524, 526.794768149756, 520.405355012789, 525.377539441593, 526.052909872211, 520.947033096361, 522.735443219452, 519.362433896553, 522.460358112336, 518.419445338948, 519.615792818725, 524.779995229377, 526.245905293027, 526.500076420551, 522.148642479228, 532.210207428528, 526.680550617077, 520.109856112896, 522.421382454592, 524.955316995206, 523.900558238655, 523.674305495888, 524.34694534104, 521.041036212774, 524.487799602058, 524.501229197944, 518.917314895553, 525.068576111087, 521.497084737998, 520.986509661474, 521.979424798295, 518.712085880149, 525.675491836612, 516.693717867785, 522.419522114609, 520.411750480991, 523.071420924429, 524.927535870843, 523.707638617091, 520.31016344518, 516.871956033721, 524.742653581318, 521.708047682292, 521.942640822829, 520.110948798514, 527.088867099527, 520.135779668809, 520.397470173196, 525.508907617425, 526.61476945485, 524.482144734717, 521.064701800496, 518.542040079439, 527.85540093934, 523.606147174372, 522.678156256247, 522.889421023781, 521.364968653184, 524.463131132993, 526.665791705514, 519.440466161143, 523.224848718955, 527.947000263051, 528.264170039452, 522.983680201055, 518.00638016057, 527.131906976913, 522.805549215646, 524.287968680372, 524.757588730356, 518.912939599151, 522.366144905304, 520.551416003997, 529.440610666549, 522.075527546806, 521.848425661291, 519.399424901902, 522.218355032384, 521.932585129174, 526.656859010327, 521.772371247704, 522.008486416951, 521.038367247499, 526.414618568187, 524.330654326474, 526.90675363602, 520.275938292489, 522.877264329454, 521.073548984714, 522.931904326903, 522.292118807219, 527.013568849979, 518.357713517599, 523.957863198389, 525.318414251975, 520.425724221025, 519.964602389817, 525.932006312854, 523.905805281599, 522.813508463301, 523.004233443719, 524.07859310397, 524.077661037493, 518.550361735902, 519.608072958139, 524.555917534807, 523.969154453105, 517.728087768388, 524.460624914624, 526.22737330789, 523.188681182054, 525.353125994326, 527.146422060667, 522.165850399593, 519.716434869953, 525.033722644712, 525.799597805787, 525.004814089748, 520.115673871144, 531.223305316238, 524.955419085268, 525.2634912592, 527.097850169335, 520.349758369173, 525.155581653764, 523.022277591289, 523.490658626914, 523.667752051171, 524.674708301721, 524.346464041255, 525.961904703213, 522.805006314298, 523.283334060399, 527.447346355086, 523.590017945468, 524.359160518675, 527.834538359857, 523.750976920402, 521.558290844636, 526.216565667237, 519.64695155597, 528.235314633736, 526.293436135763, 520.939490604444, 523.82402133549, 519.325255985718, 519.387821106627, 524.639851910933, 522.275077173055, 523.860927899351, 520.558696292969, 525.084090906415, 523.405359696809, 523.643501815054, 518.401392581425, 527.212597387673, 527.982956312514, 523.335769668994, 520.462029931855, 521.317805076704, 524.96461984249, 522.566250070101, 521.061148227719, 526.166757894682, 520.834160027656, 524.356978907501, 520.032088782795, 524.73720451389, 531.137838347128, 525.182434234825, 522.46870980274, 530.141123965076, 522.629736455122, 522.073342440951, 523.893027479037, 527.42558691615, 522.486440003456, 522.413946767964, 520.128371309146, 524.614912034149, 529.66865834174, 521.453592515965, 527.221237598641, 522.628664792011, 525.481131520002, 525.888147516629, 516.26680063632, 526.96722965391, 524.109625989988, 527.762073328765, 518.33369582449, 522.432919573604, 521.157023958617, 522.395682228371, 526.309737536828, 519.065796887279, 520.356846339397, 522.073487581303, 514.950196522474, 520.930256285941, 523.247642733268, 519.090472016312, 524.401023064573, 519.656884427981, 524.623047255123, 526.758850846676, 527.299087073826, 524.521155309169, 521.447143604245, 525.037441898769, 525.197416477662, 528.807956179497, 526.092718109885, 522.383965100479, 522.066549242054, 520.733413614407, 521.260363761404, 519.897676852329, 524.301386019617, 526.007310334809, 516.534583527197, 521.685293790993, 522.31825124207, 527.620734643832, 526.923085873047, 523.54536999489, 522.560995688672, 523.306221514966, 523.647032083849, 524.746639965737, 524.348599779664, 529.856340970024, 521.211460454779, 519.490805798853, 526.94241416183, 527.579298681374, 524.314792261348, 521.891412797355, 519.866574699342, 523.03832652313, 520.606647093158, 522.394978403791, 521.823203629906, 524.107075437026, 519.382955160915, 524.478359104617, 521.506440671565, 520.245064181997, 524.874373873663, 528.344681482436, 524.85872538903, 528.148641297463, 525.965094236642, 523.115910178238, 523.668583179771, 525.482264637278, 519.271919078826, 530.8365796986, 526.169015884925, 522.84753929349, 520.481750543554, 522.88183006028, 526.247851442877, 517.259341667968, 521.877782216392, 525.234359179963, 521.328621659683, 519.505956267914, 515.785835814817, 521.245397426131, 518.326140909142, 526.943741897385, 522.987138574642, 515.801457928602, 522.907215419038, 525.352005930317, 522.929497417102, 523.489832589654, 525.740735840101, 526.920414433733, 525.777150727017, 521.232989813392, 519.928139808799, 520.070992313379, 523.630755691223, 528.8381404897, 527.809854013026, 517.853175206336, 523.604779830508, 521.634022111876, 519.088040133789, 524.429891632048, 518.239744031656, 526.043344121057, 522.660951314877, 517.219860725492, 517.789233494049, 526.208494294256, 524.946000173003, 524.781945768274, 526.048845209484, 522.078253031757, 531.517447491282, 530.055997668379, 527.065830062347, 523.511573503693, 522.317198188678, 519.320158246245, 526.922122552876, 527.812357056612, 522.668833147179, 526.003151986491, 525.610645489568, 525.771616243635, 520.658250193653, 522.147592993151, 524.849875659, 528.488059787594, 524.306383879635, 520.572385753431, 521.234813181231, 517.10951883779, 517.582396951215, 518.053738996722, 525.812815926687, 519.225681844405, 523.027494372066, 520.202951335575, 529.189590418135, 523.083036640441, 522.495833542979, 525.319581350111, 524.190251826532, 519.91078422986, 521.76254756357, 522.050773794751, 519.631216975021, 519.656064832093, 522.351310761016, 521.963085959542, 521.330344840753, 521.287509162985, 526.260032375964, 521.383700517712, 525.441669716105, 519.638123948242, 522.802884946487, 522.404923892601, 523.730282551361, 525.636436124597, 520.926191270926, 522.592850341305, 525.557383249783, 526.241311180758, 522.125013648329, 519.622725048477, 517.787383016032, 525.985676116382, 524.291988764758, 519.72126272098, 523.932680233272, 521.588962903875, 529.950576625846, 522.265071047678, 522.3279716705, 522.640451747381, 523.194632766046, 523.791439593055, 522.067387907727, 526.913703347325, 522.102910930585, 523.774321236049, 522.062644062236, 517.909527257566, 524.499168912272, 524.079990427525, 516.519805309811, 525.374052327024, 523.853108819348, 525.160328870825, 521.384838289656, 524.506018394391, 525.042714700342, 524.590581948881, 525.4956679099, 521.839388779651, 520.544328079847, 524.899351039244, 523.255998811107, 523.496514044854, 522.873869655214, 521.016721878743, 522.532824086237, 525.13827532977, 520.693972246447, 520.038065805703, 519.854218693795, 523.955582031591, 522.886184283818, 523.604293985766, 520.206944352536, 527.637048721626, 524.894913364508, 523.58058123129, 523.151933576853, 516.97417012642, 525.285177018484, 526.835606856479, 524.347118104319, 525.167824292246, 528.528348166822, 516.863913468037, 521.265936117728, 525.198636442695, 520.714824117931, 527.395557731167, 524.924110660573, 522.851297448086, 522.568810777081, 523.681506316912, 522.907512949938, 520.702068902913, 526.011625528051, 521.329982223869, 525.07412495133, 519.836215207967, 528.804300545051, 525.490481189032, 529.482154433898, 525.279711857097, 521.314327463187, 522.385871302456, 520.459675212491, 524.656333330719, 523.125563570909, 520.310481330432, 517.967283400473, 525.698510762376, 517.059889512761, 518.534014380786, 526.381218178923, 521.009207377067, 524.436872027088, 531.128629645197, 527.538298817719, 522.66975963829, 521.182077216207, 523.045036989816, 522.306094314356, 528.361786540841, 525.061889738782, 525.032663644871, 529.266643892178, 520.654184541103, 524.380959801958, 520.276085019601, 520.857328281874, 523.700814178858, 525.261265551844, 521.654599662637, 522.271000928473, 523.050335492282, 526.231407669671, 518.49232681061, 525.096746780466, 527.474745477342, 523.857775306579, 523.273196858333, 520.236626607872, 525.905600037307, 518.932863366944, 526.489389828817, 518.75072912596, 523.034653721239, 521.122752267365, 524.411412776295, 526.164090971754, 525.514086909563, 523.963289963242, 523.63562197302, 521.295984055621, 524.793108720005, 519.799394156047, 531.358825357874, 523.618101642314, 516.15997800736, 520.150445090207, 518.383231008459, 523.195376951631, 523.364246395716, 524.261255817438, 523.311205558295, 526.738303221279, 523.20381789713, 519.792802183858, 523.439722336129, 524.006230107255, 527.365859327021, 530.125844278495, 521.404934784503, 522.806995844258, 527.804887007158, 524.540747650506, 524.666521720304, 526.64326861223, 521.035239205956, 525.542534989062, 519.336053317637, 518.206617276253, 523.989942130303, 525.405205925954, 521.569881487348, 524.088937624968, 526.95644566708, 525.076584855102, 525.82418983662, 520.888996159711, 528.126926089074, 519.592570762862, 522.700732667458, 519.829152367573, 520.900495004523, 522.167779345722, 523.880083956775, 520.951255727192, 523.888666482416, 522.390090095275, 524.978268777478, 525.226171549395, 526.11340754982, 526.211272099154, 526.86313771142, 519.019703894846, 524.87044565942, 523.669485646876, 520.694582301182, 528.627784490596, 524.974632108819, 525.531926068502, 525.656932248882, 520.720435213566, 523.102571659044, 518.314890553481, 522.893686557956, 525.130081011973, 528.392766114484, 520.21669163952, 518.309396420639, 518.914846290142, 515.209412640027, 525.718312488257, 524.817325965164, 529.172201415355, 523.769432952143, 525.222307027187, 523.604848865127, 524.311297657101, 530.372542664854, 519.600001729695, 520.117511342265, 522.05900823646, 521.23626840343, 522.895938854784, 519.207299499645, 523.134706468241, 517.179064192559, 522.079940577616, 521.686611004744, 523.188847961932, 522.214057863108, 524.947696504817, 528.341556100628, 526.515468216977, 525.600279362061, 525.195892431531, 524.405088685524, 522.131567888115, 517.996391261069, 526.745124358083, 526.894832577155, 521.402529111662, 521.077797482284, 521.438778334833, 528.092122788381, 518.810955965417, 524.241001550008, 520.435598347213, 522.116107610987, 522.483703338, 525.626232411275, 521.497804246038, 525.903672286078, 526.662069655054, 522.132323072269, 521.567636218259, 525.972417103393, 521.126838932463, 524.497997884947, 520.372270382717, 523.323176944456, 524.906192200843, 519.848998238359, 520.813569269784, 527.402682927534, 528.607035098611, 522.018114781772, 518.801857304921, 523.341590836897, 524.841448002562, 523.05885870557, 526.269202710975, 517.806531496077, 523.268998101003, 521.086295315949, 520.137947792823, 523.603225002952, 523.250874415039, 518.652408844571, 529.693002520639, 515.699226032537, 521.310988548373, 522.808974795456, 521.78056434091, 526.600437043565, 523.141670469673, 522.445362380117, 524.039055593655, 523.571444463504, 526.332539852348, 522.188958048038, 521.567441075314, 521.44793894565, 527.065367901152, 520.640656691924, 525.049331696819, 522.422807047733, 525.090483492674, 521.691583824019, 521.92598995558, 520.745900783244, 523.687977170547, 524.130638077138, 522.172712195918, 519.226567226402, 524.318834905855, 524.378671307336, 521.559105989815, 523.029187556147, 526.284326969865, 527.442784531837, 525.164520041251, 528.61295167272, 526.404623216269, 525.227070174705, 524.137199570955, 529.08836507663, 521.239171057777, 525.598085664628, 523.361742311934, 523.57632713784, 522.066087251123, 522.229666341553, 520.219221108658, 523.414827934659, 521.847492985603, 523.680328401413, 519.78524871989, 522.85281839176, 526.471689584237, 523.045986873401, 523.322701916457, 523.813853208217, 521.632133413643, 519.437896137683, 520.287151036716, 526.372564717356, 521.905524597121, 527.80550180087, 523.330796198827, 520.303748989404, 520.670808154649, 524.610055282014, 517.211464281263, 521.191029708736, 523.873271906571, 521.842013659176, 519.339655450132, 517.28093689044, 524.029009484905, 524.316965271338, 520.807798027029, 519.866285687056, 520.860273907063, 524.573551353191, 523.374237640178, 524.667168251021, 527.37941334003, 523.918132686851, 524.9170776441, 519.683296740514, 518.632490911964, 519.379440059457, 522.709453512012, 525.810281828477, 520.145087266921, 524.381129973415, 521.512966243478, 519.687113834798, 528.006483903898, 522.459742632941, 522.30034339114, 528.449135336324, 523.591046225731, 523.011363562807, 522.921003043461, 521.942332160824, 525.144428649971, 525.028660864036, 523.276237399289, 520.746848143203, 526.318300990498, 521.853265581864, 520.077952814859, 526.534952725817, 522.107991085088, 527.398445460298, 522.756982234027, 523.169999890464, 529.047989687591, 524.248941634046, 526.194460153843, 523.606271473498, 526.775412753375, 519.010724302945, 527.28445115681, 517.66674444414, 522.554256659297, 525.542026455757, 526.374593837927, 525.811766056499, 524.562429488876, 523.702862803683, 523.449941480923, 520.082289993586, 523.563081114886, 523.105268277047, 519.180177992356, 525.230380909671, 526.289167375215, 528.529204169292, 518.364052979083, 524.079924320018, 520.793887773589, 520.506801838908, 529.447699397175, 527.367318132683, 521.596910412445, 531.901725764228, 524.91943933511, 519.567720594578, 518.065235001237, 525.697712685635, 525.079972840791, 521.030575587534, 524.990700854962, 520.500067443048, 518.259050147192, 527.010973278998, 522.402962640911, 520.08994089142, 524.840998129885, 521.669333898548, 522.543791161993, 524.370540383227, 525.342772189127, 520.872230952011, 522.663914024844, 524.748370601802, 524.90430506581, 522.636290282684, 524.737311597076, 523.639245153378, 529.631541077689, 522.096062594258, 521.297737339076, 521.060400188726, 525.465394287878, 520.673720560347, 525.071114426794, 520.903510263199, 521.099848264016, 526.177442397481, 519.744916489135, 523.424939915619, 521.514133360063, 524.632725944882, 517.917801408148, 520.846504913843, 522.010380112835, 523.916835474854, 521.853685930851, 520.381943498882, 519.566484364744, 527.599176671538, 517.793462721365, 523.160182406473, 522.944958620801, 522.419540823879, 520.549734272097, 521.443367721776, 525.162770254239, 525.953864077761, 525.10562758708, 523.877120846862, 521.130746593293, 528.564791413622, 523.178083168588, 526.956652132632, 518.277097146595, 526.099557450453, 520.6899953198, 521.927243309607, 526.743438974942, 522.896588606908, 521.923547680794, 519.478197799683, 518.873162439696, 522.63595924246, 522.247651880947, 524.832798663079, 521.314100689813, 528.030148353179, 518.650884231751, 529.166679029093, 527.535365687245, 523.61005656726, 522.664405805364, 521.0444371946, 523.062804093383, 518.064673050866, 520.814417340937, 522.848756739669, 527.213200601636, 520.978944650055, 519.652483161491, 524.683424202479, 524.667890631069, 523.377904147608, 519.29710683841, 520.595769104563, 525.173786999931, 519.256132530231, 524.866004727008, 521.627718125933, 524.392166014478, 516.619676704819, 526.757640911284, 521.23558912606, 524.759071401573, 524.394379346203, 515.936020105412, 522.057250250954, 526.838789259216, 523.101164437488, 524.234145614276, 523.285717054697, 521.193889504775, 524.025329811971, 520.077437404671, 520.025448412879, 521.056436853451, 525.006546661803, 520.434879166774, 517.347919812254, 524.62740701792, 523.932684340647, 516.92378618518, 525.315526065483, 529.430065398602, 525.229332088822, 527.01710650944, 520.858252673318, 520.072581517428, 524.033527711522, 523.244773971794, 520.907875605888, 523.985749839225, 523.057635619375, 519.495422048694, 525.760856367492, 524.889743813295, 522.654722207596, 522.018429003901, 523.537396282233, 529.863002693039, 522.979912236474, 521.430622174198, 523.636216780915, 521.201932635224, 519.74790690459, 524.767719096753, 524.576568602397, 523.970438663886, 522.376545668814, 523.351536544436, 518.617375092117, 519.072624874181, 527.501218399587, 523.347745394455, 521.068293082533, 523.515691502514, 524.163812625315, 522.938628305003, 523.656069821866, 518.085845267918, 516.228136120987, 523.910999218057, 526.380134058591, 527.365929948991, 524.468646821851, 521.549518683243, 528.464056015544, 518.960227644557, 523.485556826814, 520.23201511512, 523.490246320986, 525.855774499028, 523.382551826998, 520.023465982029, 523.490813936294, 519.817014575189, 526.562325059852, 520.099828870905, 524.302791994955, 516.417744694745, 518.350542175021, 526.305434952693, 520.705276783258, 522.622873197354, 521.559576033181, 524.852723241899, 522.291994789561, 521.311702871171, 526.689283853386, 521.308579682563, 521.90188303722, 518.954423170362, 522.418605990639, 524.367858404886, 520.849172482488, 523.051458274972, 521.162814447255, 521.799414086859, 518.6764152173, 526.508960666202, 523.278694840126, 519.905706661155, 516.523399213571, 517.712972810485, 521.641515093504, 522.975647238604, 522.629779302328, 522.916711849781, 528.15855799858, 524.358512375963, 526.550360563112, 519.061291103766, 521.360300679877, 521.055776229795, 523.677868522853, 519.024719423434, 525.373467707064, 523.010120647605, 527.477541041852, 523.23764841516, 523.516942130086, 528.059471808178, 523.693355376342, 518.169921278193, 518.119424240114, 521.425959046005, 527.467866169673, 525.677869949678, 520.849340054107, 521.508157928177, 524.297994159715, 522.019032930187, 519.953441077429, 517.679024572515, 524.290173123732, 520.513508910253, 523.083337271756, 525.625285772868, 523.020844390323, 519.418437431748, 522.309654655413, 519.098591423446, 521.991228692215, 520.258089269231, 523.151194579543, 524.993678194656, 519.087081305822, 523.702137451889, 520.05546646115, 518.354941518343, 520.756719241038, 527.020479659051, 521.79192002589, 527.127864943469, 517.531089091637, 526.735153719014, 520.06778909151, 526.186552019389, 517.934144452384, 519.071474066871, 522.582445337319, 522.656214934727, 521.797918126055, 523.43274663045, 522.138168897476, 526.396700047518, 520.18153299477, 524.206893601949, 531.217922601661, 524.601565523991, 521.741335805806, 529.189438754443, 522.245166616003, 523.128573677661, 524.375571137007, 520.870707469851, 520.998029871382, 517.961770576142, 520.400338640232, 523.241384406123, 520.966945440563, 522.689825435493, 531.569032411845, 521.435306488964, 519.268456040038, 522.480617044404, 514.317891087625, 522.159159281827, 524.2721442431, 517.012550834344, 528.632785450698, 520.899135031918, 524.926731041064, 526.53526706746, 526.660967331628, 525.337913835002, 521.478492752806, 523.694930652096, 522.457792448675, 520.125710441745, 522.049899579975, 524.633830476141, 521.12247872968, 522.993941824762, 528.941391070436, 518.935201639818, 515.718455387322, 520.99497384611, 523.360841543872, 524.724371705142, 525.032581226632, 519.330205163146, 524.967818459972, 526.857617547787, 519.892173033559, 525.380120250121, 527.078397982622, 521.009390578264, 519.335413730189, 517.14390995, 527.311125112481, 524.65976536593, 521.526666929001, 522.540180133611, 530.059353094721, 520.553420628276, 527.310972823755, 523.003672664347, 524.467423430233, 524.197982605009, 523.957329984228, 524.998685831341, 527.054250597423, 525.933553566992, 522.020380882241, 519.513443740567, 520.870013513599, 522.045870887453, 525.9184431408, 523.705511677106, 521.176926886392, 524.697162369254, 521.14978977457, 524.026155532739, 522.233743048249, 527.046479520309, 521.408796771567, 516.054913023942, 531.016629639093, 518.350055096028, 523.499549593411, 517.922705982692, 522.992994078122, 521.745639524852, 521.014260539169, 524.383858887136, 523.140721582096, 523.898871545549, 521.66528857552, 521.362439445196, 521.506026335511, 519.296067358539, 518.842794019129, 522.00405581819, 522.785059032302, 519.841084330587, 522.788820036095, 523.022697639747, 522.121818154655, 519.929127691186, 520.460729300871, 517.133655905249, 527.371108541914, 520.187317087929, 519.206823402569, 520.385300800265, 521.714775563224, 526.329918164564, 523.72025564636, 523.59399144593, 524.412469476213, 523.8757346198, 521.412948294542, 524.321540307521, 528.269024604804, 519.472975133683, 519.090558377731, 525.637193146654, 519.205746277599, 526.247995757221, 519.544606425611, 525.050343803003, 524.83356853363, 519.337526803975, 526.958207470948, 523.341469433797, 522.573816284233, 523.357927936426, 519.215501074364, 519.889323168822, 525.644205977799, 524.501607445727, 531.008610084843, 524.409957894512, 524.633862031188, 519.375633741493, 524.860475935171, 523.492771273849, 523.57838732716, 520.202586623547, 527.092161159289, 525.346574703195, 523.945553023356, 526.355086387133, 518.70666109526, 528.318715597632, 525.689430928362, 519.2004117839, 523.26874293524, 521.182413119146, 523.81609377013, 524.094006357612, 526.79730042465, 520.752640974059, 523.178216554997, 528.027470931944, 520.869429596678, 524.246787271122, 522.24795362702, 520.720930812946, 526.891577546184, 523.089885760125, 521.814354854192, 522.574151754393, 520.658206183694, 524.554530539572, 525.066151983879, 523.397040727501, 526.602793420622, 526.710297176511, 522.436596305924, 517.506492311519, 522.006945182894, 522.646082378294, 525.231731455151, 521.384758910979, 525.720866888721, 522.784925417303, 521.499789965227, 522.156147508974, 523.351721026281, 522.039701749809, 522.7485860019, 520.462180929622, 517.644563002011, 523.642320019389, 530.339936823238, 528.645423157134, 516.93308043623, 523.487105347897, 524.925202718729, 524.756277900136, 523.507374383702, 519.560796298825, 521.126105652897, 523.562743352859, 520.956967835881, 524.46430986342, 524.370045581625, 526.344413599133, 520.679958980841, 523.482842341849, 524.599732450431, 520.596087931851, 522.885875650261, 521.931617764675, 520.158763845548, 521.077074964862, 522.708258504737, 525.625917947199, 525.565075341297, 519.845673333647, 520.748661007309, 520.054669864709, 520.541576629561, 522.961069924715, 519.161011282612, 518.890885040942, 526.062176177218, 524.60137676395, 518.659875410798, 527.455606027232, 527.247143440857, 519.752762360251, 525.930145889202, 525.199254852856, 522.574003999398, 527.964753928627, 523.685747819899, 527.127872334787, 526.942011487481, 522.157908075487, 517.913967706602, 523.43076599779, 520.98813984729, 524.642772210315, 525.21194605678, 524.692490382436, 520.386233830595, 527.244273147477, 521.158771149176, 527.471603008285, 521.984180984249, 524.51294904403, 518.93644210298, 517.686014109221, 521.910154430899, 519.011330969341, 518.037437247695, 521.234531578808, 522.687049555319, 527.845262520616, 525.399665892883, 519.159993468865, 518.935982161368, 531.345054911606, 522.609051632715, 525.303477279706, 524.673969378415, 524.174918762891, 521.99737788187, 522.296835613457, 525.742660114768, 519.537114721174, 524.102822895382, 522.282455770285, 525.397133159109, 525.657711598905, 522.328859239992, 521.197240492651, 529.639100991149, 524.416179535841, 522.666451821171, 517.284027191161, 522.474433310768, 526.670039775386, 520.787088927859, 523.738304989113, 524.530506849409, 520.243739201053, 519.669936412136, 524.762818164094, 523.272241614157, 520.010572353411, 527.419225892378, 517.567216087769, 522.884463533715, 522.283773422104, 521.841903985322, 523.419897154973, 521.657279372996, 521.810436502406, 525.451866440606, 525.397738081703, 526.476181305215, 522.011864671816, 528.442410624465, 525.96891863643, 525.792028677327, 521.875051898984, 521.142740883838, 522.078551600359, 525.756029537465, 523.83289727492, 517.091052638452, 519.519500814112, 524.780734850847, 522.950038521654, 522.499827477921, 521.782869402416, 519.348114697063, 524.985477905239, 524.959431219546, 522.59240209564, 524.893694076373, 520.208409679566, 522.62804680729, 524.694845137576, 521.749077771187, 521.22266446814, 524.649697390789, 522.80999001009, 523.723671327382, 523.564490973752, 522.62752401026, 523.67017031897, 522.716652357446, 524.609949319235, 524.287949562738, 522.597094841841, 525.598775065509, 523.254762838781, 524.638466452577, 521.746739374257, 526.431931785022, 526.279276508787, 526.177231512043, 522.594998109046, 526.92874189134, 519.405384821476, 524.273038752319, 525.284222657398, 523.534249557541, 519.411406438983, 524.783702348641, 515.883972790168, 522.752170112032, 520.742253086921, 523.903406127273, 527.41264119768, 522.27871415531, 525.718375630591, 526.08738625049, 525.769295909925, 526.327424095673, 526.912961387864, 527.888586590541, 527.457088578749, 522.4702901377, 529.972157470655, 525.104956351568, 519.009238341604, 517.173262207515, 525.372961982198, 527.537256366907, 523.854164136314, 524.208002707121, 522.673066859537, 523.267008044346, 523.533422384729, 518.561557597191, 528.912948445582, 526.679436503709, 516.148130804675, 520.673759216154, 519.633776791367, 523.174415419653, 526.463546202585, 525.550899635158, 522.362943009797, 528.194890423032, 529.270225184822, 520.817800394582, 523.808216949033, 518.701250800088, 517.47414556715, 526.287786847292, 523.081292935167, 523.26040864485, 525.374348022856, 520.476179815361, 526.198999006036, 525.290600415655, 520.716431194209, 523.908320016009, 526.844422957613, 520.930495327185, 524.787422974171, 524.623394004926, 518.448375483377, 527.482893140305, 524.131419531765, 523.208030281797, 525.273097124436, 518.921992481427, 523.745730813679, 517.650218760326, 526.530911738839, 517.919535500282, 520.660447389521, 525.407809163006, 517.062852668318, 528.893158758958, 522.28181976925, 526.971228529579, 527.195574521568, 526.651513722116, 522.003196335924, 521.81998225335, 525.571690194922, 521.953560611478, 521.665048207495, 529.88944454118, 524.711476899494, 520.169066990577, 524.866425450502, 521.753303878664, 522.776432639809, 524.236349759534, 526.785588147173, 526.012204327119, 525.59706176259, 526.006257332182, 518.399518913761, 522.120710788326, 522.42922640234, 525.410480131152, 517.990861846083, 522.386898635783, 523.501241654374, 523.308680003635, 522.099681130228, 526.364955988797, 522.448903000924, 525.029083584573, 518.340844703536, 518.246299840115, 522.603492593141, 519.27364669693, 525.44026135269, 523.882720828004, 517.189169044176, 526.227848285066, 520.205160741573, 520.719088485077, 515.938787802982, 517.639340014805, 524.116643299483, 519.017017483299, 519.593595156949, 522.968168129668, 521.134625583142, 523.640010030915, 528.310870303337, 525.513515433047, 526.995656640702, 521.790374083775, 526.226095990839, 526.083797450074, 521.285582411565, 522.227560008024, 522.215022972696, 525.429408386225, 521.041355083512, 522.930087485395, 522.333716688185, 518.395063351524, 522.166332467094, 522.571755087076, 528.287651822248, 517.326354135538, 523.408504656325, 518.542865326366, 521.113059609311, 521.184827439756, 524.63957713625, 525.157419088457, 526.434892281753, 520.54977473273, 522.869815580374, 518.641295866311, 521.849105174151, 520.273306868835, 525.38014102586, 525.186449210928, 519.703775875259, 527.846870169195, 525.660106127978, 525.844642372204, 525.571816532674, 518.71602587183, 519.169359240972, 524.349893434672, 521.373296809676, 523.006617434694, 523.167718143643, 523.327365181346, 522.987901941186, 526.789382913292, 517.490733022164, 521.865850967516, 520.713798264152, 523.28959014228, 524.026835632528, 522.421750741112, 527.758199739797, 523.317593985431, 522.397826815505, 519.207729628024, 525.437648401231, 520.458210152207, 524.89721287207, 525.390593302971, 527.294960378017, 523.720674530326, 525.991113561236, 518.44090262077, 526.749385315733, 536.800828135476, 524.623569889303, 523.183598929228, 522.134866603785, 522.012040589042, 522.581844868951, 522.930282930125, 523.214698759628, 522.222473954496, 515.547037277749, 521.387433389875, 528.432451966003, 518.771410737795, 519.813275799003, 525.174503889479, 521.294281918073, 520.986528888595, 528.140363825702, 524.833164383766, 520.838412038439, 519.508763924662, 518.58704601717, 519.320213236381, 523.91783384963, 525.820765327224, 526.213032016587, 524.004955558091, 524.27553504309, 520.23069141859, 524.932505408805, 531.198280453054, 519.447940835525, 521.075314933028, 524.350643234613, 522.239811945195, 527.752362987062, 525.429087262194, 522.767958610164, 523.016791184526, 520.562363460441, 525.29929830585, 519.887220209408, 520.322475258996, 523.126980109517, 520.801092729487, 524.212076472041, 525.837605592631, 522.648796273027, 527.056283805443, 525.018856180007, 516.342462436608, 522.163847040537, 526.505159455988, 519.221183714031, 527.343361825284, 520.903556820649, 520.485365364187, 524.776360853255, 527.647661681231, 526.02683489246, 523.033752051578, 522.82671271436, 527.449254639554, 522.289888127983, 525.934310488741, 525.831391096899, 524.49132851031, 524.9310332128, 524.314598118017, 525.663187268649, 523.86585104104, 523.856685005185, 525.509582295818, 522.037528477309, 523.43041253191, 520.066547766853, 520.723919603682, 520.778571087716, 523.654401827561, 530.403889486947, 526.559691287201, 525.024035993874, 525.334734267979, 524.197068764744, 519.215389848402, 523.008272158242, 520.061366087577, 519.890537094721, 522.146320441677, 523.562211899629, 523.21129767349, 519.880852454603, 523.227949521999, 525.244364638517, 521.97917249385, 523.25149788138, 526.135775300091, 522.431361005915, 522.709773460904, 525.549295450935, 516.073345326147, 523.89540309579, 526.751315888287, 523.917895985578, 522.312008721079, 526.690614349543, 525.192660753466, 531.457971919623, 527.722975539196, 522.016962399541, 523.916804678944, 524.129857233083, 521.768574706187, 521.630840859979, 523.85347584758, 524.304591190204, 519.702046545374, 527.254381464575, 523.0927821997, 523.339532792301, 523.31199991285, 524.99023580889, 521.35714810935, 521.793434454988, 521.465629530403, 523.152212589498, 519.07010723024, 517.942942549731, 528.590833417996, 526.991290978525, 519.597051628012, 522.250680064816, 522.644270427357, 525.962599241606, 520.666538551933, 520.424369677793, 523.230785426448, 523.108158726852, 517.968929525544, 530.333833049975, 522.659377564051, 523.9533440344, 523.939004649749, 523.253239147884, 524.507586412993, 524.540895636867, 519.167950388786, 523.662479759949, 526.001878493246, 520.923064967561, 520.980211588144, 519.72253825393, 518.760582284527, 528.213983815956, 522.70862057679, 525.350095437384, 521.057945622694, 527.173233743248, 517.069964674096, 524.207159490182, 523.268410892107, 530.457779283284, 521.008423816321, 526.790044912171, 522.172462202987, 522.703650976227, 522.973365822506, 527.461003851352, 524.761981547095, 523.12512127679, 520.238991117373, 518.933780027508, 523.195218470405, 526.004426106112, 523.496745857207, 517.654016978912, 525.77685964077, 524.452827017666, 519.439188912175, 528.433774377277, 524.710815735086, 519.360369238422, 522.133449747432, 523.456128560944, 520.622498862483, 522.90554048911, 519.384266038462, 521.36909647847, 522.561998687475, 520.662592084198, 524.192581092906, 525.469351023311, 520.324372771691, 522.479517553246, 518.881236755261, 521.639447218863, 520.597043262137, 522.786235527353, 519.688430951068, 520.262738881808, 526.205128999595, 521.507229175748, 524.209003661807, 522.945814975577, 519.596061666787, 525.317100873217, 522.96879915892, 524.686725350603, 525.78209220646, 524.085244596722, 521.848277625032, 520.854786674524, 523.366872762906, 522.809766047056, 521.293470554233, 525.891547336152, 527.935602543907, 526.708489203163, 523.460131444258, 527.840629387318, 525.308155417641, 522.449376326959, 526.97414455014, 525.349577085926, 522.673681036281, 520.789757073085, 525.407876848845, 531.142828390207, 524.365897349489, 522.313153111883, 521.120288840994, 523.380003645725, 522.884484550077, 527.500150302448, 521.422063335896, 520.164869343822, 524.129503672955, 526.050469936629, 523.679171781137, 521.914187297136, 520.716714687271, 521.997392282336, 525.229042787189, 524.76614174845, 520.41591489299, 525.47385631514, 526.395694139498, 527.519457704498, 524.567117121935, 519.239395345564, 526.441868055744, 526.740114452052, 516.072893159589, 520.683236936009, 527.292696504676, 526.323554167308, 529.395388964024, 523.551775669279, 524.656764686198, 519.505179101819, 526.816363304795, 525.084786496741, 522.117492771641, 528.021190771219, 523.985897884398, 531.611066699441, 518.517889816682, 514.649836908576, 523.641093306361, 519.577088031846, 524.94639907864, 517.8609792251, 523.271744080141, 520.883938140607, 522.053652179945, 519.0587773182, 520.68446378059, 526.044561257285, 529.225310760953, 518.869385588938, 521.827140897319, 520.450815944979, 520.142103153652, 523.975163260164, 518.854742294091, 528.413714218608, 524.431028615621, 521.185614594845, 522.542523756127, 526.035129514189, 523.113218612811, 523.227137390733, 524.515310169105, 525.375691977987, 521.600804011809, 520.043108651141, 526.407640585351, 524.296805671505, 524.19908015098, 524.788000296926, 523.94599820789, 523.902256792609, 526.233273935495, 518.531107386282, 520.323092138471, 525.050882859553, 521.145716506013, 522.210587922966, 520.945163995569, 521.064030506952, 528.621892563879, 523.095213330262, 518.864502706437, 524.659153611267, 529.54498857027, 521.391559508663, 520.521829243227, 522.447236867223, 524.346586123421, 527.912228586325, 528.022345787992, 523.514492703245, 521.228146842574, 522.309831783895, 527.739259076841, 519.135004539993, 525.575121694062, 523.044839159058, 523.992887097133, 522.413632367759, 518.901704731958, 524.283567846191, 520.871106481496, 525.527122537056, 524.766926138465, 527.118100778576, 519.432857354844, 520.761645452116, 521.322428989618, 523.057612368295, 520.496442266143, 524.438400026624, 517.417051115095, 522.804626160623, 520.069207218587, 520.751197737416, 521.731229708891, 521.929692911397, 524.225929193667, 521.735164139769, 522.373804996127, 520.301648368066, 522.918133615325, 523.2350599043, 525.038325338914, 525.253621285648, 518.950472563781, 523.095296058001, 522.459348949855, 521.098457907251, 527.343416224645, 520.961644188008, 527.063021015869, 523.407908505539, 521.095650258031, 524.072471008014, 519.386496635571, 513.547082161676, 525.468033263612, 522.534432394705, 522.185012225404, 528.268511229354, 529.323441321004, 526.905060891727, 524.823671227413, 523.994412539385, 521.32655889608, 525.209861322042, 519.97180134444, 524.853398761577, 521.183127891484, 526.804140999636, 529.448356380994, 521.606729266494, 523.755209080715, 518.769601608259, 529.975156322262, 518.135994408194, 524.749622409181, 521.275033898741, 524.0745992556, 519.581492084092, 525.076105385436, 523.177638757849, 525.169666840423, 524.188781577423, 520.086175241261, 530.70610289281, 521.757482211263, 524.532899911985, 523.527507866136, 515.816932762286, 523.827344226708, 525.343107077663, 523.896647286379, 526.738879671229, 522.748335804769, 520.708113356585, 519.483143640379, 520.021079679841, 521.302407117635, 516.142454158908, 520.839361439886, 527.430807758958, 519.354966858803, 520.589624186552, 520.686578500827, 520.004272554549, 524.982145803179, 519.432448968786, 522.269927185639, 524.677023612914, 521.215975306138, 521.182067115524, 522.690976678718, 521.023223077956, 523.082815916672, 519.231479461131, 524.161074252186, 523.233073881861, 522.968319595107, 527.580342585342, 523.671689338692, 521.908867777001, 523.866281947761, 525.90092046997, 520.371543535328, 521.907309147237, 528.172292039931, 526.768683423677, 524.680765814528, 520.366601268862, 522.977917513868, 522.992858528013, 519.57665406633, 520.691311737559, 523.791309379545, 523.650996050825, 524.010366118473, 525.735825655339, 520.987601233295, 523.208492402375, 523.947550634929, 517.176733527597, 523.964541021867, 523.330157810743, 521.042818629734, 517.751327263435, 528.249635847429, 527.361187233918, 523.279731585785, 526.967871486544, 521.873262122989, 521.629677622295, 519.732122896309, 525.546974429284, 523.850206774526, 525.013055288768, 520.383988459411, 524.999112792938, 522.746131226587, 524.864211153285, 521.289561777463, 522.208118772391, 520.189376666315, 522.697406446303, 519.362112557628, 517.679991833828, 519.577515544762, 527.209312425428, 521.543878662819, 521.911572160594, 527.088138893538, 522.765422270635, 527.540133243706, 522.720120527723, 528.711652522586, 523.937268989986, 523.784483602177, 526.737192560839, 523.099613932412, 525.538325028178, 525.163721387186, 518.772899441792, 528.615179752264, 523.343396738955, 530.550421307763, 518.389055662335, 529.618061171902, 523.14332849844, 517.552530528999, 526.532675210104, 522.138099532618, 523.015894503713, 520.176352215639, 518.924809890242, 527.524390932471, 526.333614959417, 527.038885967098, 527.905026247359, 525.82910159535, 521.784538764179, 522.410742328762, 524.799363281334, 522.34058543819, 523.97418293079, 519.649400877871, 521.910964779953, 523.438266808739, 524.445238488894, 523.920725431961, 517.588301295359, 529.0718514473, 520.491344386197, 523.221443228464, 524.37917328078, 522.961762648278, 522.318650680409, 530.803240600096, 522.072136602114, 519.847651584014, 521.04370577133, 520.496922624275, 525.61469001625, 519.495030529987, 523.123150067569, 526.37440329016, 520.661132099603, 522.367241311637, 516.940193519163, 521.043699150434, 520.897472453369, 523.325858362078, 528.706594248857, 521.3064012048, 526.08889465695, 522.874041171225, 521.186267513626, 523.479076969776, 526.492963469333, 525.801633940359, 522.114594317931, 520.914695707266, 528.320230328029, 525.100378389506, 516.295790283241, 519.352238398933, 520.59577187007, 520.776455468329, 521.821801115231, 518.545783597313, 523.923813833585, 517.817260160299, 518.990699915936, 520.520240719001, 521.358225166184, 521.815607302519, 527.477095147683, 522.162365245828, 520.811696009321, 524.34817040036, 525.930919309526, 521.499402113355, 521.86134673401, 523.068278449285, 523.20727162126, 522.996098020829, 521.005349916993, 516.495873343765, 522.052599609006, 524.092689346236, 521.449277879516, 525.477163153124, 522.058892557548, 524.461950829569, 521.240852480476, 526.099215773923, 520.878696680364, 520.151227079083, 522.549505141587, 521.133844177399, 522.847403600676, 522.634628846284, 525.76854950403, 519.365910080785, 522.560602447615, 523.0649974439, 519.254310021579, 521.123416654543, 527.09901529509, 520.294101363963, 525.352117605312, 521.646441276197, 525.455853739194, 526.462636767318, 524.478040598546, 525.449639271201, 520.731100526128, 524.434214201186, 521.008507463944, 521.576328637059, 521.203440687304, 519.824969099583, 524.340762866765, 521.252921386037, 525.350615103292, 521.95921360564, 519.123548359259, 524.580754073514, 521.562652278985, 527.729314568899, 523.319811644116, 525.491791664708, 522.584746456589, 525.17247353105, 522.7406295827, 526.55981748712, 516.402182472327, 521.763857809077, 526.298530263138, 521.308250074895, 522.715733047079, 524.998889168866, 519.45530590392, 520.998854214045, 517.63708423764, 521.158468746207, 520.502659860026, 517.421735429755, 526.33181385328, 522.772546791202, 519.914227910221, 518.153076688842, 525.872231209138, 520.916158347193, 522.099922398611, 523.177192139474, 522.969572315017, 522.244550672787, 524.401063998214, 525.434197053493, 522.044704888171, 523.391314415982, 522.786285589518, 521.627090518595, 523.796942971103, 526.390199693953, 529.524652771602, 519.42360217166, 523.622879267606, 527.087296054589, 525.363748224789, 522.069291430034, 522.547713163898, 527.256172545746, 523.0035162725, 524.875638185156, 524.277898560616, 525.803658175657, 523.600403260633, 523.606445574437, 526.283896831349, 522.885187432039, 528.592778600256, 526.532063612014, 522.83557349472, 524.23978767546, 521.760524827573, 523.954184242682, 524.476748342406, 525.464648450551, 526.302295949191, 522.044786918479, 527.068177944643, 522.125135873981, 521.427756189424, 524.962523172213, 526.340181230047, 519.782183960989, 523.184425039268, 523.361765305448, 522.691148742544, 523.136143398981, 519.311924817161, 521.790956327381, 523.976951870324, 522.844065271993, 519.855701557965, 520.542224184229, 520.515004746435, 522.298057885047, 522.831888882552, 523.584582929158, 526.335501737956, 526.882889514613, 517.876883493566, 518.70218549674, 524.329630133048, 524.276918356741, 520.552571062856, 522.497586751634, 521.737278338161, 521.97945139292, 521.419376246787, 521.329632977571, 524.121824923604, 525.309737597201, 519.935399222951, 518.299659443732, 523.053266314222, 518.345692524972, 518.883121927916, 529.110122088438, 522.411366157883, 526.883296777924, 524.044802966888, 522.669011138123, 520.134226815796, 522.169190191809, 524.172190130578, 525.523975414352, 524.486873129617, 525.996802948096, 523.568507836961, 519.533044801463, 521.348044093613, 523.723779109204, 522.239882430064, 515.692982147884, 523.604755699189, 525.568063200673, 531.072150682173, 522.420250813407, 526.387255111293, 518.945565684931, 521.441529418351, 519.45180325935, 525.811744845665, 520.510287205321, 519.452180113411, 519.746020801697, 524.372947249242, 523.849442302469, 513.041352733439, 518.414524119385, 515.289440895912, 516.578616187137, 526.901787502546, 520.106106122463, 520.049092562644, 523.128344389337, 522.117713050314, 524.35407544304, 526.141244404664, 518.995381304649, 521.01093358731, 520.117399755737, 522.992080855465, 523.721168297151, 524.647393978256, 531.160100555804, 520.402210062429, 525.253434232447, 520.835359309098, 519.27634228923, 526.268062466913, 520.810182220339, 527.117381514075, 519.08920115067, 519.9094350065, 524.624396896768, 525.721208589702, 523.390666902964, 523.612007465404, 522.155275910985, 523.756315464333, 528.003889595147, 520.80117487082, 522.567822383271, 523.547078374636, 524.522446644537, 523.028296929817, 522.963999316112, 523.290616281092, 523.723644731695, 528.245180451765, 525.87064816408, 522.352459673103, 517.055783377422, 524.096487006593, 531.248494920843, 523.109640600818, 520.760391152253, 524.51995270527, 527.834538248966, 523.270981052215, 520.637630617955, 523.49027235566, 523.153781935772, 524.255198697644, 523.612001514845, 521.80634503293, 525.471834470066, 525.537084339615, 531.4468546606, 523.711185759017, 521.903253569583, 529.044642986898, 524.300531568859, 516.727518847379, 524.048700850363, 521.665609948295, 525.520440437281, 523.230669501454, 520.587896604952, 521.744569857248, 525.958332367888, 525.839776025244, 524.504548062628, 525.321906157878, 522.939834997944, 519.479627817895, 524.159781291281, 524.669698358109, 521.775095794114, 521.869998905992, 526.384833122453, 521.992556489748, 522.574333297525, 519.866326262412, 522.429757909984, 520.418105406263, 525.711060844067, 518.95365304083, 526.96925580135, 520.764438905074, 521.907769358876, 524.304456668745, 523.653953949558, 522.605246830794, 525.502231293859, 523.766768895042, 523.657724338345, 523.02886692513, 523.23142296626, 519.775150949712, 519.055346493783, 520.797179870971, 527.408510013751, 518.198070907895, 518.956513232308, 519.567707430822, 522.262374012562, 522.143258046127, 524.232525145059, 520.364058409843, 525.420314316457, 521.140471394851, 522.001588508306, 524.196425822854, 523.174509640729, 520.068285409463, 523.46809656209, 519.014242594899, 527.054714476395, 528.496383003168, 524.164038088257, 521.995299809881, 521.941687204196, 527.94426769801, 524.547073303567, 527.832636556319, 525.373908769898, 524.334559692858, 518.789446006718, 524.23101863028, 527.521445697424, 522.199826952407, 525.786418310755, 522.018062854509, 520.689341275103, 525.766379233952, 525.185297979968, 516.687238383877, 523.349412657853, 521.574609132149, 524.834176232351, 523.515999598069, 518.480356553139, 527.195835255417, 527.422118034359, 519.955073467485, 523.47477971013, 518.065019364052, 522.44958623385, 523.083931219801, 517.580311571799, 522.004187347646, 520.462735205768, 521.388351328726, 522.467090916571, 521.826046963416, 526.238419231026, 520.503510076244, 514.697388959928, 521.725130466097, 519.392818815072, 528.744075958465, 526.53046933878, 525.530666064889, 521.992268042881, 523.181939169055, 526.274540733985, 524.346153675412, 523.379331148607, 526.143962201485, 518.457853374025, 525.777351552577, 520.717354689782, 522.031900746242, 527.059638898411, 523.434330516861, 526.525041413129, 523.916100517095, 525.494483842416, 528.059713877489, 521.957594504613, 526.550662384626, 525.440395188244, 523.012270387393, 525.187732821775, 522.420073605633, 521.555968093591, 519.322003031891, 525.427506215334, 526.853192021258, 519.439577900413, 522.288021661047, 526.670074416225, 517.911616913189, 519.782527462315, 526.013376882572, 520.174137155646, 523.217278491442, 522.097273384024, 522.306537773025, 525.906318363844, 520.678605916764, 523.980412310022, 530.337158841825, 522.359810482542, 520.571412942846, 518.969693539186, 525.768365382225, 527.146777460348, 519.14722699233, 517.443927051119, 524.590160081426, 520.194798505827, 521.375821652996, 523.884908571981, 518.111680601853, 522.186695794009, 526.008946118737, 524.18488937841, 523.894814192984, 522.210529327083, 523.808025846897, 521.483969967421, 520.450954393158, 518.824514500643, 519.799153178828, 520.596849873782, 520.554224740188, 515.448812877101, 527.771084675271, 518.115915177763, 517.630597628953, 519.720413327491, 522.896064566282, 522.703454897414, 524.802529765656, 522.963340270492, 524.911300714527, 522.371443892661, 522.315979525272, 520.876275156784, 516.160156127833, 524.734973385062, 528.752125323186, 528.188968485203, 527.218555844702, 523.60039904305, 524.59650695643, 521.996953542365, 523.834905000357, 525.458639114238, 522.802068932017, 526.625635581021, 523.370371593675, 518.973904686929, 521.656941627283, 526.39828534934, 516.127681378036, 522.626986124725, 524.194372834483, 524.780457471751, 526.729351914776, 524.780288676949, 529.414027060613, 523.782293916404, 525.502348774457, 524.793588120288, 522.866727254334, 521.87345018372, 527.827048898987, 523.85978996652, 524.018552315541, 521.903632897555, 516.542980868261, 524.775384345681, 528.630200537519, 528.166888655517, 524.953436758748, 523.777631148118, 522.67006970909, 525.20811890028, 519.760371250098, 523.959849180654, 520.69816499675, 523.926826654551, 521.369352922856, 527.425166597671, 527.431490336864, 517.584827596195, 519.456508920541, 523.835702751883, 524.337419918737, 523.865648256772, 526.654464818008, 520.57805779838, 519.882662991133, 524.540766466529, 522.402797150169, 523.759105074654, 519.848070193788, 524.672161740449, 519.338708323718, 523.29553860536, 519.242630002093, 522.324411955128, 524.201746695859, 526.285526833219, 528.119864463017, 520.899026808993, 527.110277442036, 522.069270325239, 521.23901633927, 525.790318150173, 525.150091299556, 528.773506113088, 525.447071247262, 524.020205185744, 520.647652710559, 526.70526047012, 525.822523173333, 516.607552337578, 521.568102538545, 525.905821922854, 522.085514374602, 524.328541885232, 524.183515105201, 521.664183310057, 516.67698407616, 524.186822465404, 523.04805793376, 523.335557298395, 523.718081586175, 521.303097689695, 524.038051775327, 522.899334709272, 523.789534664847, 522.823321400487, 530.80926225878, 521.716492705741, 523.009547154444, 527.733135565529, 526.247227263292, 520.733585393371, 529.522186495335, 527.251275751837, 526.192493113754, 524.679524033432, 520.242422517585, 526.799924273048, 522.598029990181, 523.294934437742, 523.857460975526, 526.867910697565, 524.303890173521, 519.458957527111, 522.778847796623, 527.459618126268, 526.966144278992, 521.226881580138, 517.008926935845, 520.649236536448, 521.116694762424, 522.748913792532, 523.279587642715, 521.356761749564, 525.18222509254, 525.230504451993, 523.829571436822, 524.149133339676, 519.428165483216, 522.952487879357, 522.366318662273, 524.162116557257, 523.270997673293, 522.390345776457, 521.651689867091, 524.475044607362, 521.678499194694, 525.217166208708, 522.541393336714, 525.907072499166, 523.134389514618, 518.469795633856, 525.361331353463, 519.723724937259, 523.761880871946, 526.659403660673, 520.499420013638, 517.839403130395, 521.233160126517, 522.949691591629, 517.923717050156, 524.555318935263, 522.40868330581, 521.013103521481, 527.926391978012, 526.192572659527, 523.372794153575, 523.890583644604, 523.491033161619, 524.366476138429, 525.387832138407, 522.632689117299, 523.715298614517, 519.56077506935, 519.963017428474, 521.175962304443, 523.540132788628, 523.210492588619, 524.888538363509, 522.233750242121, 528.727925133552, 528.118591164301, 526.355478420321, 525.524235149741, 520.112052387707, 519.887157306882, 520.983035712738, 523.451805744135, 529.774362881785, 522.643806344371, 523.166675260317, 526.929950265445, 523.840686283207, 523.294960646048, 519.839799406694, 526.217733999957, 525.20926421184, 528.454275549354, 525.300487074573, 523.190440325519, 529.223781496394, 524.635429078252, 523.629848496024, 518.649553516947, 524.358216034442, 523.728365318084, 521.226704507841, 521.772842522768, 522.704730170301, 517.279090658934, 515.262721991448, 523.423297339743, 525.007326463073, 520.984601797719, 523.435142140801, 524.338427223261, 525.249000491437, 519.962321410245, 521.361932423469, 525.842234450397, 516.352577035222, 522.615705111243, 526.902613422124, 521.807874963239, 523.563554126702, 519.444584564927, 517.72018347368, 522.771997095986, 519.728477885883, 523.338371593854, 517.726441006368, 526.005464765187, 522.96775770068, 522.9577030334, 526.566580918873, 521.176626451949, 526.921649630414, 522.271125029674, 526.135462089183, 528.260255234555, 523.496828225507, 526.180517459997, 526.323294745816, 519.081422120763, 519.818892763149, 525.738456384379, 522.926294851226, 522.517075860031, 521.657310563787, 519.310475009587, 527.63326960649, 521.742969661345, 525.818737125643, 522.337672288131, 522.80047191791, 522.924517106842, 526.014778727564, 524.184181008181, 520.983061250749, 521.311293916579, 517.4634883994, 520.956008316288, 519.492310838004, 525.733281493524, 520.994690345012, 521.089695884509, 527.066434926862, 519.522271874743, 524.909914523769, 516.684713625042, 518.247278263119, 524.854794880073, 525.8440747582, 526.86691981003, 517.785712385433, 528.094589604457, 524.417801060076, 529.317608676914, 517.543934602285, 525.679029108423, 521.291657974321, 522.656518224192, 523.398825490809, 520.965942686332, 526.520120815675, 526.419477565168, 526.92870140162, 521.130332576202, 521.228716853784, 520.39584642376, 520.229896272964, 524.515340600185, 521.95949045905, 518.768285086477, 528.153361456056, 517.469126606944, 520.631591433748, 518.559923684256, 523.909343073737, 518.612218911071, 525.603232898452, 526.239347234369, 523.589931497127, 521.150412375636, 530.214147090264, 521.789043998521, 526.639449368959, 525.215961553731, 518.453817686172, 520.042656056979, 524.585269121678, 526.788744081307, 523.071305725885, 521.386633758654, 523.109692211379, 520.503543064847, 523.690910261706, 523.897408872175, 520.639374690399, 528.709690177755, 526.724532752885, 520.286552738975, 519.908581968983, 523.142032719891, 520.493936391666, 525.530667709376, 522.6388897009, 522.897538864918, 520.245482001714, 528.757410413547, 525.017761257568, 523.72015842313, 526.340042726786, 522.823735227766, 524.525350357892, 525.325841579863, 526.184138604186, 527.293223147309, 525.612746006821, 518.056000316601, 530.895772231429, 516.119846984816, 520.285661730733, 521.897121013794, 522.926094719529, 517.949702260237, 522.164507461276, 522.051209319085, 526.362661768983, 520.963538388961, 525.093665914994, 526.825634568197, 524.333987804593, 520.029610927583, 523.222813224087, 521.711284486251, 523.316731967385, 517.837519091558, 525.683900312958, 525.695229214911, 527.379463327062, 523.329323850677, 527.342618413858, 523.140580632947, 524.535587161928, 519.378152445276, 524.189016615626, 521.568789557416, 520.888589081776, 528.276008240001, 522.112798543401, 528.333800425935, 521.206692021734, 527.537738934031, 526.993782198045, 526.918125969008, 518.920484734197, 531.233993856983, 521.818526743595, 522.6012460978, 519.122087638733, 521.809503004057, 522.106049818376, 523.218496558763, 522.179742545859, 527.372936375732, 526.568508289904, 516.493510944347, 524.335083856561, 522.303132060385, 525.95140171638, 522.472129839875, 524.257099791309, 526.837437273065, 524.269689891411, 526.06205808584, 529.886168936342, 521.736991013064, 529.137739558873, 519.307525904123, 524.52370824711, 523.899889638279, 525.205226302488, 521.290472632402, 525.309861356433, 527.600505450575, 528.188764610547, 526.886556215607, 522.564275995737, 521.202035454042, 519.759987503436, 525.819729916572, 523.214514707907, 523.665518112421, 521.790882490512, 528.956152988948, 525.699088647449, 524.345817420584, 528.530216620468, 523.140378858619, 523.133260868631, 522.348558806654, 520.613615950197, 520.182577621876, 523.470067262636, 522.366762659637, 526.203869987958, 522.116975319403, 519.366832225006, 529.482366117004, 526.169892918653, 522.261633020324, 517.687953817188, 521.122898688968, 527.265303321494, 517.216986345071, 521.790661340684, 523.37405044959, 523.438903936586, 518.864755072099, 522.43359813975, 520.324270369277, 525.513039489575, 522.319061083017, 522.605908830277, 520.820596907674, 521.250206968661, 523.392209095807, 518.456192535864, 525.559244824005, 526.867047463181, 522.428350181033, 520.966135269404, 519.475745145027, 516.562817560875, 523.173104035655, 522.447141249885, 524.576403507824, 522.237562162423, 526.454717628795, 519.796429134032, 531.444472039629, 517.580211208719, 519.407805207044, 524.118062807606, 525.161388335063, 524.520985362026, 519.06601239533, 527.215230728488, 523.131031187463, 522.552558056649, 521.205625644233, 518.725213351197, 526.289308193934, 524.010602392881, 523.398653611949, 525.397711461101, 524.072922599303, 519.400676153551, 522.584444075643, 523.385267734274, 524.356671382642, 528.616436195095, 524.427348527739, 520.011047701287, 520.244990631814, 520.121378165122, 524.151436800573, 522.96638636637, 525.642361347805, 522.841145450333, 518.397871609983, 517.915169267674, 523.421592256851, 527.741711806872, 525.430835693525, 521.348724874492, 523.292144318289, 521.544442814879, 526.298082226025, 521.10471555938, 529.041334012122, 519.213810896089, 527.336375488222, 521.414575165588, 527.837186204912, 523.484193222173, 518.146964700185, 528.161796724629, 524.133472681573, 523.684961701886, 521.229867314464, 517.538112324155, 520.309268199583, 524.341118987475, 517.456399509366, 524.424912801471, 522.464588337515, 522.81804123519, 522.540039660625, 524.302885055621, 525.405425376102, 524.853106627644, 524.126155073159, 519.585252098947, 521.625247139325, 523.8839556696, 523.306990863389, 521.434474122396, 524.04375766813, 525.062455036939, 520.775363101325, 525.965571343372, 521.841008314998, 526.7659551253, 523.480283573353, 518.156227699407, 521.865106657221, 522.084335670594, 522.68779769042, 523.724277755456, 527.670350485653, 522.62260682249, 524.186557999647, 523.687998249624, 524.737561477057, 523.178971648219, 526.778768075181],[348.589122495856, 338.011180767912, 312.488671563164, 327.432474917513, 341.603408984477, 334.292961136886, 349.279980563847, 340.967195760836, 360.075145514917, 336.047297528316, 328.550534900597, 330.406747825794, 341.828709340138, 337.556732079716, 342.166643060384, 359.493250161035, 366.876608987825, 326.382756871596, 346.877347758283, 362.625917447829, 322.45875806875, 365.066139463716, 356.994816056012, 341.660808009618, 347.845197094321, 322.474318944984, 337.302694123671, 355.6950276136, 378.572387755889, 364.808119062156, 338.967856994449, 349.735008848225, 317.21936860755, 372.011859720398, 347.009879978908, 358.653312493616, 338.515875176674, 340.308174041794, 332.358112745024, 339.727954296433, 355.983455507212, 348.934675912099, 323.502489746695, 338.83055179789, 358.200153930363, 349.084010327398, 361.506025147051, 353.189033370338, 350.41151595069, 330.213662469427, 299.971130632847, 364.834910046289, 325.544669216152, 327.963156673294, 357.634485103807, 324.281948811205, 338.688249628191, 350.674092240952, 353.490635224277, 353.272316555638, 318.976515855639, 319.745227640935, 348.940958394114, 350.641277344304, 360.289701819985, 331.210420778352, 343.671090866954, 323.198991450084, 343.559354745113, 341.809623695152, 324.405775870265, 352.746677928235, 372.34114055088, 319.244816734116, 316.643114388806, 347.563199098246, 349.840048568892, 353.86923544517, 350.701168887389, 355.628141880386, 341.999550470873, 347.629361429772, 300.311710029685, 350.58949374094, 317.005466520436, 323.393054950342, 320.95940075932, 322.109695365453, 343.751857659781, 353.217088142164, 338.94096803226, 310.458246022469, 347.007528510952, 321.729419376024, 366.754948245033, 335.64261773467, 368.336013327284, 305.239177666788, 357.877575299572, 344.9640330753, 334.586999050788, 327.980819984554, 350.302941103955, 379.2244275006, 321.332800797897, 347.940315331877, 335.698035870947, 339.689530108803, 314.703129421069, 319.527129176076, 360.734137248262, 339.286942412967, 353.578049696699, 331.211744246864, 333.665766308253, 363.122248909334, 347.630119869954, 328.292630635722, 336.009451561405, 346.319299126695, 317.776073520281, 336.830483053409, 339.751397792704, 340.711622452767, 339.372964822075, 325.213064120777, 364.63104771555, 361.537808639804, 309.47792506526, 378.809744775841, 356.599444134073, 348.850941614508, 359.364425825502, 314.346473306229, 345.680208398201, 323.599112487386, 333.037534963133, 327.738689393314, 323.392122681923, 339.425862424872, 336.29952374244, 334.286492842892, 370.368008817524, 321.681634597274, 334.572286496755, 341.397051711365, 346.749454338601, 355.876006976385, 363.598461204701, 339.371842055654, 348.484469751821, 370.167494317998, 365.245485750997, 370.026935467477, 337.898455526714, 354.256967028368, 332.472390123587, 357.497092680896, 322.562541303402, 345.771166735339, 327.597737663197, 319.747898457885, 333.022259666369, 318.518567479553, 322.735386483761, 354.923989188309, 340.045602806741, 335.174730577941, 342.543208776033, 351.803371894184, 351.327885217385, 367.835425935832, 347.479110358815, 344.524532954431, 359.379628167632, 390.770984756787, 356.468245171911, 358.199948545414, 344.141904351551, 344.902042256925, 347.640828872562, 358.655325427794, 359.575774185792, 326.448509853139, 332.074096735045, 341.87719571078, 349.384181039832, 330.435003854967, 303.025256605859, 350.716432234383, 330.247646656144, 373.214847769366, 304.781777301557, 352.81481496727, 339.120994567366, 353.747224387279, 332.062563256377, 336.049474985495, 352.38142097709, 354.74557717276, 364.229301231092, 361.004439116975, 352.676902504752, 320.187673504094, 341.247858519829, 355.055328266422, 349.285083748467, 335.537824437341, 299.321982583554, 319.960510357153, 351.577416897582, 368.614154131672, 367.11088772121, 330.566615789803, 344.498776830833, 329.546919706859, 357.384935493543, 325.905804040886, 350.139548106477, 347.449915182204, 344.56745720593, 331.807272223435, 349.294444649808, 358.029333304903, 348.80766522917, 338.816617533285, 365.98978694264, 331.949738191067, 341.855959304634, 305.057824737156, 328.971780902474, 362.254759538274, 343.415583621194, 336.673438672834, 333.589002239356, 316.753497067639, 347.383617094964, 362.491672915105, 337.937301758129, 364.219265491673, 354.962584175608, 344.067378076431, 346.543372145894, 361.344047992217, 361.025643510297, 340.255191015076, 348.322714450753, 356.147691724512, 345.414114944852, 349.81632592066, 342.731862078813, 359.341148300979, 328.777372242901, 372.4287968563, 339.113343768359, 396.558645908402, 381.172160279302, 336.082551435456, 354.896900431193, 344.825770659713, 371.430379273677, 340.736295556974, 351.953782494662, 369.071036416736, 333.396778594598, 309.197100806056, 344.291776231377, 359.318450408128, 339.985376959327, 340.605709962043, 335.879875498565, 354.332268458757, 323.531570229297, 347.70096499802, 340.194251285045, 358.643537327266, 355.79894060254, 326.755947154656, 340.384755071358, 341.576413360552, 312.238981733821, 316.410136656715, 370.83331597999, 347.251040518066, 349.480335573692, 337.019508207421, 372.090680185922, 338.638595386332, 350.262860495525, 335.395295064731, 326.332794476898, 347.389759239078, 345.629998315305, 332.360507556571, 342.122633910961, 316.374496622213, 323.366706569659, 329.081709097281, 375.514389511715, 342.187014020278, 344.497083171762, 323.592145639356, 332.011503432982, 337.547356402705, 332.956658787925, 340.828005614524, 369.110379634089, 338.388555011338, 328.673931469165, 338.016360117351, 328.42218845103, 341.112986418148, 351.339187291724, 345.697524807686, 355.508909775199, 318.932995256873, 323.291392539265, 374.576066679958, 339.138559319699, 334.436807992598, 370.729854658224, 358.809173540831, 341.548232446425, 394.973780246866, 368.5565686579, 366.204771513727, 330.323341803603, 344.41783205409, 335.377595569281, 375.273365195868, 343.299231565362, 360.346335776169, 335.521868754946, 354.6172214214, 350.965531503466, 317.637372037052, 347.652541059924, 363.613364626009, 361.435450451019, 351.539149243909, 359.981397532051, 317.722288982369, 316.180993217249, 341.365394638668, 345.326651982124, 357.238702068367, 337.096186184427, 349.391017645654, 334.280569748468, 346.571955983552, 327.12167884725, 330.429675284974, 340.625385497362, 340.034654726912, 381.258748183867, 368.250210027116, 346.272905399116, 330.463492736726, 336.621160351281, 353.500174900506, 339.511196840746, 339.924095246609, 352.549871866656, 351.586709175862, 367.391761947255, 349.078334345854, 336.984454297544, 345.049418839505, 335.292227698083, 348.205860864979, 373.049290504752, 356.430107171753, 327.204897532875, 342.793709084446, 361.449821512544, 367.009944714878, 333.156307190795, 364.58817556325, 333.639562436562, 325.989969386687, 380.854582730767, 330.539686048551, 382.200311107747, 350.286665400511, 339.322115809963, 357.941658914229, 355.914220050748, 332.397062494616, 348.174075241307, 335.758099149817, 324.080658045533, 379.45724175377, 346.967769052527, 321.066978253107, 344.356306695154, 353.37706361512, 325.395706169033, 331.875555659206, 357.917670377287, 330.172089510779, 368.963792867653, 365.689187816705, 360.647233599484, 367.692381649147, 319.109289935805, 336.55330773668, 356.113447072332, 343.234611226343, 339.219048408527, 314.518136972255, 341.566501454121, 330.004216070013, 357.549988549772, 369.922600805654, 358.077747534208, 336.904829279631, 337.811394178422, 365.496889754751, 334.611002405609, 331.653162767299, 338.977486234079, 370.178066057432, 352.874659474707, 350.356494981203, 352.473030298751, 333.027654880349, 369.273024900387, 322.967023694387, 338.194382944204, 363.747403398637, 345.640122589928, 312.347407688755, 366.810964882129, 327.437596893827, 361.628861836392, 374.092738709605, 350.413278348969, 353.504997191684, 343.703136353236, 336.77320522581, 326.189136779314, 357.475731835685, 323.360885203795, 333.59877143702, 365.948825896603, 341.130084643115, 339.199846958733, 340.62394963298, 361.240031424259, 337.629072377911, 367.410073797137, 362.39839169319, 366.443585348072, 353.430441030529, 362.2864188242, 337.119440607375, 316.085843870014, 335.663824549042, 351.413681186407, 355.931365204237, 369.075312590916, 333.945153895844, 343.871545860617, 371.393000108818, 337.257884227626, 329.796693670721, 348.492714806663, 365.448432295309, 332.780860694469, 346.051009994387, 375.496885071138, 332.082282208109, 356.582401349197, 344.665921280889, 338.729816712993, 339.970820918485, 316.608534842587, 339.516350545863, 338.998373025556, 342.901172015673, 366.089492511529, 359.728668251667, 342.428145859512, 372.372003583971, 317.656640512514, 364.813006284234, 314.268385243599, 339.341486221909, 349.724085136712, 351.655474257675, 363.375989390554, 308.294991028153, 340.627160358776, 324.548432581383, 353.26002190701, 324.538413190185, 348.075723006686, 343.252443284819, 333.825109863263, 326.333539784679, 339.334003998067, 325.126282889779, 339.380064576224, 329.155040938349, 305.557956290634, 360.7369612425, 342.50614582757, 368.672681584274, 340.735479355805, 330.753516018096, 326.125354874736, 331.857014721618, 344.908130829865, 363.311696307569, 337.060173763785, 343.275552301683, 342.131855379264, 354.368626584499, 342.376932222723, 328.534103856608, 339.633191671526, 327.713583000408, 355.916099396446, 334.965602784771, 344.087757088905, 323.724068364104, 333.243597482984, 338.159252355068, 344.827031343902, 346.574265707202, 312.608722003783, 341.611577378612, 350.328751212909, 359.065937047611, 373.02997439635, 334.880893711108, 342.58356389518, 342.014014720413, 328.497730214591, 307.47795684737, 375.081261406346, 330.446008183654, 330.561808847449, 332.733842097261, 385.440229692336, 339.754838371838, 333.642041190748, 304.081929397343, 358.157923496898, 340.065242081587, 325.564592014356, 334.135513929377, 372.083334006605, 339.176258836469, 341.505788597078, 333.006748554636, 372.159373287358, 313.810365231962, 356.571173348247, 351.762237190224, 344.949520986051, 335.031865079886, 361.118705067725, 370.020959821527, 379.935134723221, 355.104438443277, 386.616419917155, 345.407809182959, 336.353967429062, 325.984675513318, 329.730045027937, 339.599291155557, 363.907564412029, 335.428611743989, 334.291240787014, 356.342247537224, 341.049584595284, 324.879241414564, 339.560050180036, 353.145308456693, 339.352699252131, 337.713151720886, 330.927059877045, 350.268776170407, 339.298787892484, 346.768091769952, 358.389141721371, 343.336579644644, 343.914911744836, 332.456512711104, 344.48334133627, 315.05327293175, 316.457836478538, 335.921301189549, 366.149854065619, 339.239725051742, 348.814962635691, 372.452898280324, 393.116533854233, 366.302505231196, 326.813779989719, 320.823591674461, 356.248506034741, 345.278391240237, 336.260124745516, 347.48277889584, 336.770782145205, 337.751987310411, 351.706236034885, 339.035192030941, 345.344293039266, 343.697715945006, 347.735448920805, 350.236525538809, 341.163678887077, 368.271336925903, 345.537177543495, 381.167145650063, 346.374267423895, 334.838750786198, 327.994217318097, 311.39094226507, 352.186763545701, 335.817793697065, 348.419022433724, 328.937607864713, 342.355253708342, 344.327774748305, 351.885253322974, 345.139085972758, 339.312079358485, 338.864971648068, 362.013651577375, 348.1903462423, 350.736168601138, 329.010169697724, 357.171185845383, 371.832390506786, 319.135726011967, 353.075426375074, 331.176778914764, 337.699465613644, 346.817178471525, 320.227166931682, 349.64809768762, 358.057564406932, 349.569634515477, 358.434431170908, 357.065950116228, 339.743481301059, 371.983974447936, 350.726341702766, 350.090507310147, 341.383882355054, 357.250778457071, 342.531620247892, 346.081029646265, 331.940583345758, 345.882857096929, 320.50428127983, 346.773872339743, 322.997506199112, 330.341649993017, 335.27903525635, 352.761449027081, 372.689754939075, 350.192804390259, 342.715721205882, 324.098190489406, 343.486364346047, 355.608451751442, 341.982150736171, 345.144285227235, 334.80769386194, 347.392027246652, 326.132227937426, 363.530356714414, 328.898902843191, 343.73569326406, 344.78638712277, 358.308356924963, 357.308144058492, 324.874314145112, 333.907150500999, 345.804277739291, 325.634757211444, 339.3314016015, 322.277810065838, 351.283229239492, 350.21025308049, 339.17293098075, 353.728922323555, 359.759563503518, 340.228679376479, 345.112214276567, 344.612783145771, 361.893853810598, 345.378757745782, 372.936067623794, 347.315149748937, 324.822123860884, 348.437054289277, 329.345487349426, 366.046590167763, 368.294344801709, 341.830267770376, 340.621115112839, 316.34709990795, 345.465713108079, 324.982864603367, 351.922730118256, 383.613584032146, 360.10234377525, 353.260814208587, 359.824602660555, 347.748424543469, 365.146835350143, 338.147048771465, 336.131629025113, 345.143617171837, 334.49892360104, 356.750476335777, 364.57584285021, 331.582021977626, 322.760652219997, 309.773652060446, 357.91303501704, 372.210147897832, 360.227162111982, 365.292917800662, 324.313278385566, 359.274938625952, 335.162885758594, 334.299682715584, 323.711101601001, 365.752228280629, 366.477629897681, 325.324266083412, 354.803840199673, 328.045574148146, 338.844980254109, 336.169671878352, 344.718302523828, 323.481334316285, 344.894882665386, 338.617348586967, 367.183383948632, 357.633517177288, 344.167496552118, 377.8251647931, 368.711064212801, 325.49895933945, 344.080578581277, 353.574271386998, 306.966353474706, 348.059958121671, 322.005287253142, 352.171224795615, 341.202694729158, 343.808278310376, 369.725349909463, 338.559687864374, 329.670060795122, 336.371327452102, 344.489733085393, 336.335650912239, 347.211244111866, 363.96446578974, 341.550037883963, 338.01206498333, 365.112337069406, 316.659852941704, 342.837296233767, 318.209638845884, 362.544670435784, 348.41857588871, 354.293502089828, 366.675413675103, 333.90618814201, 372.969281682552, 334.851359104139, 330.317278843772, 334.112430621835, 368.459473407013, 343.454081862345, 351.331353117279, 321.890542553279, 363.790920803322, 354.684353298751, 355.1742226638, 354.627720545287, 320.659373663317, 318.911121486087, 341.844775527988, 340.827587724839, 332.584548509327, 345.578915236129, 336.191672189485, 342.764649845484, 333.07061052517, 327.088655448931, 376.388629304004, 340.71322639209, 360.202348288433, 332.573675197159, 357.81670071401, 305.951139426463, 339.31774675497, 333.598977361286, 363.650036767223, 358.435083739628, 333.226254012855, 309.228326555466, 362.79629847547, 337.241247667687, 338.493204286172, 373.972504900116, 338.176197937165, 364.215510674984, 376.066288124813, 337.946088343674, 320.902051790153, 346.687000503351, 348.36682706178, 362.70436932625, 345.132625630936, 340.95024955735, 359.341107258907, 331.401289007546, 348.559886924127, 361.650738476322, 343.160108859356, 359.709748965084, 360.899117667141, 322.90735240482, 318.648112611864, 336.77956730399, 348.501600915293, 349.951104478115, 349.865229868309, 365.570505300097, 334.61419988213, 368.785552570315, 350.622401595043, 361.416853492474, 361.691836997524, 364.669837415695, 353.729708989243, 364.989038258437, 328.139697143181, 377.255024899546, 356.701513007669, 306.481353906339, 351.52080343113, 325.034647462539, 339.994819997886, 365.401945737214, 351.205706893764, 345.568895512286, 331.709649551863, 335.102349789093, 359.849310410314, 340.788756650288, 368.185904142524, 321.422086298088, 355.915901930041, 320.142315465572, 337.463973093485, 347.428772691506, 344.059450348488, 330.135326478692, 357.75343911134, 356.259712211964, 343.015857529298, 337.516917653635, 355.743885015911, 389.603643975826, 313.397197569866, 334.546861093862, 332.18221248662, 341.181821144039, 342.536289658276, 323.871654338349, 322.005210407251, 360.986445780605, 353.102858805556, 346.079999083404, 356.525119493635, 325.69511133824, 369.691073163011, 323.164576149769, 328.968695159253, 351.550210456811, 323.992543934939, 353.528863807344, 337.765939770922, 339.252208299065, 362.704496244314, 342.091973052073, 341.574465078483, 307.333194637064, 312.775545199884, 360.948382078369, 346.277486500089, 340.634639512978, 348.819397484104, 326.074585412521, 313.118812708229, 352.404850824126, 334.950265005707, 365.330204061534, 339.998865694753, 336.752714958893, 325.7768992428, 341.884646365955, 294.160535156785, 324.937653564561, 345.481653907456, 348.0690908887, 346.593826525608, 316.470581367864, 311.456505936892, 329.333509408644, 294.403921394111, 359.260582052604, 326.712505688196, 355.173520051857, 359.207804822358, 349.871686507999, 348.630245959235, 331.687104566668, 321.10222886387, 356.265435655674, 323.971699413038, 363.377407131685, 329.718491138242, 361.495480251801, 325.36724390354, 304.373615367625, 321.681378830723, 333.994860353489, 339.41267732607, 363.915879101207, 366.292304135609, 320.544474463312, 324.772035118371, 367.117581874324, 318.575304644631, 347.330501850528, 349.891314612429, 318.380574527574, 338.609497826631, 323.544438934327, 374.616877917667, 353.715077702519, 348.432053582871, 370.66008808801, 350.182995227504, 346.061242786656, 370.860570311204, 346.008985274165, 372.882664423132, 338.666070869157, 326.981314620534, 322.641415510681, 324.557036031143, 341.197704006041, 339.17066615052, 358.179782592073, 350.205325277188, 320.998538653686, 325.365288782096, 335.868048993792, 360.872732403107, 357.786007752606, 353.422208085867, 367.274441707672, 359.980563804759, 360.390057873267, 338.237933197789, 306.254949393828, 338.06744526885, 362.638907676473, 345.577093579354, 379.396515687326, 340.454839579528, 319.880247478364, 318.10072128349, 355.199974324294, 352.013283609184, 386.187675376819, 350.763238977594, 352.497263340578, 313.362148029933, 322.980048172508, 305.515623025102, 295.559789812387, 338.505980603714, 317.271981392095, 328.143822646863, 345.375386815207, 336.265845456352, 352.817073085202, 367.96321526971, 340.984617147184, 362.119757089875, 353.220186810075, 320.55441860425, 339.80835681918, 345.515987216826, 364.054099098241, 328.87676182286, 342.973704353479, 316.199988927712, 363.616400579101, 310.225775419759, 347.142240458563, 330.249631983518, 315.729717858524, 328.546408482248, 342.380083699708, 344.137810740565, 348.410425961595, 369.24489537351, 352.644442372555, 362.385401388632, 353.957612617303, 326.885229644291, 363.474896273098, 335.218773064346, 325.744149041337, 344.999524347024, 374.901733553329, 326.564750165586, 337.057097266632, 356.827410295234, 334.00513063552, 352.931585528368, 324.376328766639, 342.944971464206, 318.351532929129, 369.230090331323, 359.199985383611, 327.655182030658, 344.356879986215, 324.112604322082, 342.10388783547, 323.303842337047, 326.62735447686, 337.539173031137, 351.996369287963, 335.704307358593, 345.586279701501, 340.506187426182, 373.137999141325, 376.459767689681, 323.914238360782, 362.87520535791, 326.141113815354, 329.3370516007, 350.520629984678, 347.258224343501, 352.026117906026, 331.952562167913, 330.583475496089, 317.561204125255, 318.216100429967, 352.665345952682, 318.291709852139, 361.060845573023, 375.264239613784, 343.382114322465, 333.306569738197, 365.607751385693, 329.389839022868, 318.071716104095, 342.293509089394, 331.196765896033, 338.142686601368, 334.183782834565, 333.530874276046, 340.899169374976, 356.635650940144, 333.915268096422, 336.498661195123, 329.659645899233, 322.968441565408, 310.637138253264, 354.019734671109, 336.825882316062, 321.154947846466, 335.939004364028, 343.1010278137, 360.051835256839, 328.596052519957, 345.184170036206, 362.981233424031, 368.025829222974, 346.245681504569, 370.473775392225, 359.192916664055, 369.554629475603, 338.398472356884, 324.867611452512, 355.195575341596, 359.680098257191, 354.517596382123, 333.703860351271, 346.740632232283, 355.936834782248, 353.983472293443, 332.778926781575, 313.243605566728, 354.664039538536, 351.407423941471, 343.341153810021, 337.80521124728, 331.772021839491, 346.337598510652, 325.450807100765, 345.219370441372, 317.41283740878, 369.962632052348, 347.758950941637, 328.502535463869, 332.737444768435, 335.620155224388, 335.579977009041, 307.054953338207, 365.607635491821, 356.213993111728, 327.987521160481, 369.58074295379, 328.029536362089, 347.025606512346, 344.400829478623, 313.121352388281, 346.651516844478, 323.770100863153, 345.041483191057, 314.219959892692, 342.762936949179, 332.389502058773, 336.011253402097, 339.13362376695, 336.761638175763, 332.323985269733, 333.108418999361, 357.489921759779, 373.191682963076, 315.709008706803, 323.657059586622, 337.349892687228, 351.787722691186, 311.053054930809, 329.768413202643, 335.571088684508, 348.802655388854, 344.777488931847, 346.550397739009, 343.958355037983, 372.124720813315, 340.002581207805, 343.061722075085, 360.801743173444, 357.190448626149, 345.745877931494, 329.444811754206, 351.82656442339, 353.84670713455, 374.135873460652, 325.441725135943, 359.388496798217, 351.09405120248, 339.865273305733, 336.586579835185, 332.073726531203, 320.619914903501, 344.503418214851, 349.416796042476, 366.109286929465, 348.792625224848, 326.680703026904, 338.694956036229, 342.240081497347, 330.215799413757, 359.377332469691, 339.8208074279, 330.961851597693, 338.653841720462, 335.25355062951, 350.525951960771, 358.37240927444, 354.54629096437, 363.394761716442, 346.391967104104, 323.190247105099, 322.391599529873, 351.783568997259, 345.789216694028, 327.581513557541, 336.889295900483, 335.331043732619, 333.477159743653, 353.559216811962, 337.182957504576, 350.965602741512, 343.233745589923, 341.754934019475, 344.836321823901, 313.495176983257, 318.2456233388, 339.920268131798, 346.385793756191, 358.004168575369, 345.351889389951, 316.662478405534, 320.921163557105, 318.773763262104, 345.281596001232, 321.045361028235, 342.5028346507, 347.431584454842, 342.841478553351, 337.297341761857, 341.918604875226, 319.821686971403, 369.708164516166, 318.373360521365, 324.382979901013, 348.132811711181, 345.521458758763, 328.96480260447, 340.428702640234, 350.37385690031, 328.489375587941, 326.334103708903, 342.434054637301, 329.283617567931, 343.179897644629, 332.216488777609, 325.885066164431, 355.273275282266, 352.416675175369, 350.116940824112, 344.371789213414, 361.778495025515, 332.594961805659, 361.722627814821, 346.074610730083, 347.816862258891, 338.665525737421, 343.416649577374, 357.256994982512, 337.281357677403, 313.113209168607, 352.723634728952, 324.898810183189, 344.975600478172, 376.402082803972, 354.048891302824, 325.505284153539, 335.136913535637, 329.143593587796, 319.558480760459, 331.657590595665, 341.842911919432, 357.909359468008, 331.425627119902, 340.021958830716, 343.840206936672, 354.441085546883, 326.435390009844, 318.294870987873, 343.278397207436, 359.412419950054, 353.472555472353, 352.998158263037, 325.459968387633, 360.489433764956, 341.346845011611, 320.361308480287, 333.498832038189, 347.070620459036, 340.39169160277, 358.822614442769, 337.32851476404, 340.829749362483, 364.608463206254, 372.402472112172, 356.194029898985, 351.170020728555, 335.028690022031, 338.852327964944, 373.251650700953, 347.158426693911, 361.820216325342, 355.640578071682, 332.89765182557, 355.548843121056, 345.486837746284, 339.656993581381, 372.164933586554, 368.801782605563, 345.019184424991, 366.185585939422, 320.660474283046, 343.113520303183, 325.491671023239, 338.182162668154, 356.329963927444, 350.198792889491, 371.269487188322, 327.194777099864, 337.406352713226, 325.336939815795, 345.525604549773, 364.061914208311, 361.60822963342, 367.058212232915, 332.407381691909, 349.033144109808, 359.504423642737, 338.20520629828, 353.729160966916, 355.933199110929, 356.988184985841, 359.96833977754, 335.544888570465, 366.420434006208, 364.168055537061, 356.210533467578, 348.025234887273, 358.493001816411, 360.560487135093, 311.242938982255, 329.496523667795, 356.433555643458, 337.289879337945, 359.157939530587, 327.270011512645, 372.3980869333, 351.821500747287, 348.928427452558, 325.929231359272, 333.01789454807, 342.909640708675, 351.894676336317, 357.173871216357, 344.664653328101, 351.985569010774, 339.178707409947, 361.44367775072, 341.91475717638, 353.810652993588, 344.416429306211, 353.630050291174, 354.261381865999, 344.848558102578, 341.897636689689, 347.469419288301, 365.645302114105, 338.728918922624, 345.399669246083, 349.951884171144, 350.463169001279, 360.567485068476, 318.899254230218, 359.769750891079, 331.865197847402, 335.622255568221, 324.894970532219, 343.545910597935, 365.454346092237, 368.066480723957, 332.412242426287, 341.277731950583, 320.535146068211, 336.456050003, 365.818947286122, 377.97471407919, 323.125164014306, 335.535145909059, 332.086181922284, 336.787566345584, 322.656751709144, 348.4449693336, 360.697681323849, 321.850177395904, 353.730773200875, 359.224314615286, 345.07982702653, 341.378413045461, 375.530775855506, 356.511782112903, 328.574239985416, 342.182125816367, 349.570167688142, 334.917193635789, 362.997381373377, 344.0709184498, 324.13897322459, 341.735449060874, 354.99071061063, 364.504921532686, 331.410754928719, 319.254561197658, 365.223024065638, 318.322643225081, 372.969067138617, 360.74466839705, 343.957361838272, 304.865055893122, 355.732569009411, 332.343482247513, 326.204083471493, 350.67716921835, 326.517689053225, 354.137491381667, 362.68370250683, 338.505318370934, 320.066674067503, 347.082916003399, 364.009797598585, 286.236072657259, 341.877374758941, 346.246405963032, 360.178156405195, 363.092102034156, 344.999739135914, 328.824301890511, 356.491028439772, 347.472221075911, 356.378717319074, 332.386991014474, 357.594384678594, 351.744078459647, 363.878928151813, 323.633424581957, 332.594161715413, 346.453128060938, 336.280066117081, 371.674151548752, 350.522999218582, 340.511002246757, 320.235170118386, 341.018960777848, 366.898029670736, 340.111216845064, 330.210021235118, 311.30823782592, 345.703014498309, 362.726441010874, 341.825348224229, 353.889583502966, 324.666592658766, 305.988624220429, 319.512501066366, 364.4082402313, 323.970574248135, 329.971030244614, 335.728109386553, 347.699776933903, 343.540992638892, 316.509577212054, 335.241689038371, 362.823863182067, 348.193635164889, 355.021866328351, 353.763036871583, 296.246680307073, 346.652304510279, 336.421005915045, 332.284330217158, 314.405582424925, 320.639454230654, 337.920136922813, 344.821844553068, 339.453145743916, 331.451316327879, 349.414681919601, 355.422116791581, 343.821363291859, 333.807971845187, 352.252089776727, 310.411405816525, 326.230351090329, 365.962274619714, 372.867559928382, 358.231794160238, 340.472249977816, 342.44182017268, 327.584429995976, 344.504863178535, 353.892168858744, 315.306129173239, 330.402838696181, 319.705734424191, 373.99519613017, 339.712996234636, 339.319444346714, 337.702808416932, 358.412439313115, 363.273146952634, 383.444011488526, 337.080241266634, 287.817443062149, 340.436066044618, 388.179858348223, 357.486007586984, 339.597980139051, 372.140544313475, 346.112624250719, 359.288084222669, 342.283072863757, 338.595518307889, 360.2570853021, 370.909373185679, 340.192248803775, 317.945765492311, 344.509665437253, 360.262505310765, 321.004415912287, 338.563559274101, 348.1482337807, 338.743031802834, 324.529218943625, 338.069629525447, 316.244712670495, 333.271265975253, 360.031938752432, 335.721856835337, 335.014848835151, 322.755934975352, 334.11103571311, 333.899192008836, 335.7308823969, 345.323011213941, 318.326862318591, 365.50075830889, 350.732705018814, 346.66797006097, 310.014575624424, 348.383835098271, 352.457873186293, 340.580617416676, 343.519875595846, 341.428423460029, 372.6027050218, 336.990848718539, 368.4289720941, 323.370429339219, 380.038652338397, 351.524042355435, 337.761340300179, 348.711384121621, 352.176643500219, 329.45583167501, 339.971726223088, 302.348463771793, 355.320542875382, 323.685879563891, 311.613407448615, 343.827508726598, 347.364558254764, 351.893215396038, 339.527664688587, 355.30475485254, 371.994949960646, 336.668997022461, 360.43909210054, 383.236718197846, 371.763777581175, 337.011718218597, 325.586241870889, 345.701697166543, 347.017807108501, 344.936814255997, 363.685996268607, 353.849068188983, 330.794149452129, 360.607651705556, 355.647376482224, 331.706777700189, 352.273346487307, 340.709689589776, 369.977196785261, 325.183698221983, 348.51515070786, 348.802518120103, 352.137725776188, 362.114931703126, 320.332248559871, 355.195698546557, 335.508977865048, 349.456846327121, 348.932457450047, 351.485460734321, 356.010483629968, 348.130979982107, 340.372015505323, 350.955961219844, 357.235660419935, 328.180746594377, 339.617907715263, 359.866197333494, 337.927207394505, 356.681311384451, 335.338991346579, 341.077243112027, 340.658396241547, 330.083731942101, 361.330644669375, 355.840164106656, 355.909736847751, 331.349421749437, 348.413352826874, 352.990971264126, 362.483786028274, 354.070332944566, 333.166027341588, 347.736895476561, 321.371640621493, 355.541388090165, 342.122389281545, 364.531267595525, 362.474284522413, 346.840072020421, 379.611879450469, 332.170840370692, 351.263888132278, 347.420162560387, 348.197311131032, 356.600178746073, 336.797691672662, 324.599223271925, 362.505292300539, 310.991207218914, 344.795759800945, 336.376113548387, 347.765804636267, 339.65386122447, 314.74059444085, 351.879349434878, 344.603716878843, 336.922414477706, 357.490688504037, 333.842679620445, 359.168230444992, 338.365426325842, 320.1670461798, 359.852716382749, 334.064217011013, 367.518717817281, 334.401589213722, 345.86789618013, 348.858984266476, 347.275789422876, 344.56464608211, 330.590318085443, 333.831920176485, 351.731691332793, 317.606829295976, 365.104161456244, 388.287600110299, 336.109717941103, 332.652987615095, 316.32977576336, 364.216777528097, 329.468866721544, 344.283836323014, 351.907839452867, 346.141949906174, 337.314936385317, 354.012809532457, 331.866876664569, 360.620884772341, 337.957428806897, 340.677775680699, 309.94038743831, 360.352254725742, 340.998253011319, 338.979139664927, 328.185395834556, 345.763932636609, 341.792191200863, 341.256784987257, 310.496400933242, 354.646157086989, 374.45291906117, 326.616586012612, 329.761666712291, 319.840980507079, 356.355452304899, 307.719744395504, 314.213121822469, 328.152788834911, 336.453006182327, 341.399054685074, 350.09468499519, 309.590351990388, 345.112770377675, 341.316066116352, 325.203876013932, 330.344829660542, 334.299400776116, 338.21862209663, 368.247033515305, 336.465880149895, 343.922583838775, 340.419793101544, 367.336297410991, 336.415487601753, 347.00658329558, 358.958988606859, 311.954957098952, 347.567492067562, 339.425005562928, 349.107787311135, 344.788242586331, 355.799489570583, 334.171767012608, 338.596430393074, 328.681429444177, 328.466499053521, 339.603114512739, 325.454198964369, 344.006608507774, 345.224594413633, 341.968835790712, 342.972894195599, 375.666806891552, 326.530941546, 317.924641205969, 331.81435682592, 335.848704041195, 344.627955403275, 337.055252399399, 335.429313508011, 351.11431929572, 348.655183441784, 341.270147828648, 364.31560655484, 366.426765221627, 337.157382274166, 333.251680557564, 336.913458789545, 331.961323487521, 327.733210033965, 341.924555580041, 351.269285773894, 323.322733046013, 348.986437892756, 367.816226610326, 328.77449816736, 352.501000498912, 366.641341814144, 321.67790729392, 346.125296656661, 335.246319343574, 378.667492838108, 362.729858504652, 342.878467138908, 353.498383584313, 335.73793529687, 369.383949263482, 350.199882357447, 340.996770871218, 336.280166408903, 344.999682628583, 335.059011669497, 343.554662761715, 345.375982933209, 335.639239506731, 334.557816332535, 317.142885984826, 357.94361481314, 328.723052781163, 358.61804631634, 343.487491564717, 352.424185528305, 356.840175521487, 355.86271712459, 336.07247550252, 359.943122773259, 319.794810468004, 335.120771002359, 367.784641474625, 392.454390992632, 333.190277662133, 336.993131281893, 335.119794688984, 347.8896846898, 355.729452878493, 349.981761642985, 349.470105644534, 319.539197376767, 348.248342906488, 325.111293684728, 350.698919957331, 352.531929427832, 336.923068679458, 360.91022522523, 387.932389561784, 341.854739681632, 309.055973793181, 351.358196955347, 349.991505033169, 349.368137038554, 345.634259747429, 331.499906008775, 352.483082082686, 360.060451011632, 344.347775462597, 348.369890208765, 301.40475414968, 384.128934767585, 308.970910413005, 351.971497330318, 352.544093002459, 324.070683918557, 366.740076221634, 346.636145719724, 359.889705462093, 364.630911924509, 360.581527231286, 359.564132221156, 357.437819921345, 361.128682059826, 326.232519191496, 334.692169644344, 349.25925861665, 324.037237056056, 325.791642051874, 387.364250177878, 321.192799037867, 331.063846120294, 310.353661968154, 344.454464756932, 352.475468221839, 362.675998540264, 337.72819540288, 348.310207885281, 343.038533528909, 340.435301412635, 321.032094178993, 350.325922206655, 305.469295758163, 325.373198875152, 335.271466874349, 317.19603741699, 336.721553368244, 355.999483269125, 324.166248422833, 359.864486043508, 317.397537102686, 330.347006465583, 357.711789160721, 322.27040594346, 335.851564150458, 318.743849620864, 338.649346688936, 343.933895536466, 312.392846675419, 322.921740219914, 348.810204135525, 336.226965102569, 353.029460778287, 312.996522572973, 361.708685560263, 368.438732492031, 356.706002676866, 318.531577231403, 306.475437388451, 337.700187753062, 351.856573269177, 315.94075376672, 340.7210907365, 343.272872454668, 355.720092668166, 327.935426030215, 378.305976030569, 356.38853508286, 351.427907583517, 334.459126888645, 353.175094548041, 334.470103738167, 341.201073733491, 339.761882742477, 336.09839677448, 343.42779201127, 338.542152048093, 343.120664651944, 345.086761539604, 349.173845589285, 355.858023224458, 328.415644473204, 346.140597185599, 350.194590624401, 346.468980839043, 334.871457516728, 330.45819483281, 335.335964604637, 340.109697901846, 359.683196247053, 346.83959150019, 339.021338721211, 353.916842394914, 359.034820105893, 340.899490950228, 326.045773071273, 371.901898163655, 363.136864833844, 333.156696699295, 338.636393444505, 329.986928866034, 347.21404796761, 371.539063425234, 336.54799972568, 326.917689982699, 338.252027364454, 310.638847537755, 365.833583218523, 338.552517873176, 350.148241808481, 344.538424508195, 346.933698807368, 300.447738209335, 338.844743321199, 351.104827261764, 344.103016916921, 332.311049803845, 339.519888551179, 330.73076848333, 306.656814931621, 326.371043787415, 342.54998204461, 331.983894487372, 345.705593124553, 343.557698905916, 348.129988018368, 338.572109351195, 350.822254626125, 321.236409396682, 326.78048007973, 353.580983439904, 321.483068390396, 348.932985850372, 357.504898061229, 361.165159088431, 318.760111197623, 343.870847662171, 323.785068601215, 355.890717094585, 347.675174471365, 358.842501581258, 341.828942432965, 325.733337374647, 330.370895651653, 365.623877869536, 349.37032693527, 356.787652728722, 336.3770856225, 330.335768445778, 315.201905143163, 356.068614508628, 342.581416887982, 307.787716413085, 344.281443544827, 347.151997557398, 332.289449854343, 357.627685147594, 352.779641389583, 342.246546152813, 340.982398882343, 350.92495963016, 336.957288368726, 347.164099862503, 337.170173705107, 345.412514495205, 341.488230852214, 314.383993012552, 373.060694671841, 348.648603045762, 376.42940109281, 329.668308041453, 324.088869294925, 373.464994907365, 309.520195883205, 347.001904754477, 334.892599174395, 347.90511133175, 370.153421593935, 354.973322289393, 330.495027239007, 361.390307220128, 332.194907290807, 327.225443769375, 350.032614451179, 337.867106120318, 327.837939988816, 348.405943194126, 358.447880875326, 349.510516825626, 367.762974946241, 319.381394350775, 350.195630039537, 369.952878781458, 315.487474335637, 350.441829813873, 335.096371876107, 358.343570131417, 301.952691567126, 352.717082821354, 343.378889128732, 357.401240505455, 350.975894244704, 329.644868367267, 326.543881526386, 363.58868343784, 337.130632930336, 351.020389140393, 338.588247778065, 350.69481567912, 355.663494116447, 335.695772065705, 351.789280054931, 344.310138766274, 341.781689546582, 358.642938513483, 341.903133986115, 340.159000193745, 323.850433845188, 345.702873636587, 337.683744845364, 324.859463455675, 335.781867201798, 369.539941963362, 363.710829543203, 343.520570753581, 332.926492743084, 374.198117112692, 336.78967308442, 324.468221126368, 331.10565157364, 324.059812447224, 366.48833872316, 320.086733363322, 339.968676633004, 335.960923075054, 358.728310343624, 338.194328033364, 351.429425680048, 344.261682804367, 316.183921206601, 344.619767943398, 345.515995806214, 368.365222292583, 356.240482833643, 349.727920067742, 348.179509590398, 348.648202350467, 373.300667921781, 332.843929020793, 352.60453749032, 354.861809387467, 363.624449651027, 369.26463750508, 348.299250076891, 360.744402239012, 374.613832381351, 315.947163313757, 343.763869631966, 340.579378825429, 369.373021588151, 350.245367138133, 342.607382386034, 340.586924845899, 345.894245863796, 331.779825877687, 331.692277976161, 376.389996483782, 357.74406186174, 360.344744693191, 346.965623411664, 351.727957044056, 376.895837884035, 344.78337675128, 313.070256263549, 351.465920608215, 306.516433336542, 327.15719936803, 315.964885116348, 322.2485012182, 335.380408738754, 338.83065489225, 337.380653125369, 343.019065012869, 340.831778254598, 336.574242180267, 334.285439293881, 330.719407452826, 351.947210090896, 345.502737174369, 349.791050139699, 335.951278558615, 349.959787908044, 369.838515703058, 353.115951230249, 350.238375181485, 365.266606931947, 342.770361053764, 320.747024756952, 359.420573243397, 328.570748287027, 331.35779266252, 347.867128694407, 317.74050004238, 335.644274751114, 350.544777225018, 337.894411998637, 351.923666967784, 334.517309135497, 347.535304348825, 309.273487699359, 366.177518956732, 346.406729431768, 353.684409519396, 336.862273368957, 338.135140133847, 355.263043262352, 370.475372459181, 343.941181136325, 329.995745196537, 346.446506411928, 333.973149509672, 346.062536400932, 344.36022527933, 319.326906424146, 352.059603362713, 329.639719472008, 328.966583569115, 331.082107731442, 345.983603219082, 334.170564879634, 343.968789007416, 352.208906176513, 346.330762166564, 322.589872314296, 352.991206028515, 360.161755246808, 321.68951908817, 343.754657083023, 317.340257904095, 338.285126304321, 337.6581879542, 357.795475894634, 314.849748295808, 357.501882278186, 338.615032840456, 312.907781222933, 357.52126430624, 342.811416691469, 345.098859751227, 339.340144798832, 379.041866529083, 341.774633100542, 355.804809983446, 373.144023566389, 318.369233541883, 299.67146150948, 328.098167312547, 333.285397567602, 329.409134397677, 321.207637761626, 356.315835965761, 324.921061715037, 357.835201882551, 369.10246849981, 332.697093544004, 361.242471451781, 365.402253445562, 337.59782384596, 372.613842058565, 331.159070604187, 332.657390109692, 348.459199649765, 359.309659303251, 336.957990763412, 359.013031150271, 336.04900351253, 357.941806485958, 352.966532054641, 325.409924493884, 335.003328737288, 370.365498401651, 354.949380489815, 366.915699351164, 338.280723579357, 334.694041723291, 359.101940449208, 320.273861186504, 358.270389793559, 370.235130968479, 365.37358047963, 336.292276891391, 342.535694477031, 352.022386963706, 383.665212026641, 326.602438600476, 302.873936107058, 351.79799469682, 333.825922911962, 339.761505572593, 315.282820907884, 359.327055274682, 365.470312742953, 362.889222184185, 314.09852598565, 358.589080582817, 356.234752709728, 357.970448307737, 329.909639974221, 356.620622042503, 352.652185297443, 355.589418997282, 328.199867079546, 309.544037380671, 350.498000549014, 344.124837236545, 357.67705924399, 335.905817324431, 327.617565383513, 326.907387788444, 359.30197197126, 350.928142108003, 338.634075385707, 331.023030737056, 346.446424163663, 362.474136166295, 374.515227197465, 359.452368123682, 378.554296077767, 329.069304860386, 349.632644337759, 332.228295255473, 355.24061885492, 340.986626348846, 339.350201363658, 361.112377246766, 326.070955377476, 341.462154211386, 316.260439898318, 360.020645159595, 350.031616248977, 378.101254396539, 343.020995100348, 327.566514312282, 354.673293397124, 367.629112252452, 349.556584922103, 330.224061978864, 342.298972011721, 370.617364827498, 338.261459115277, 348.991079622702, 367.619062863064, 338.421019724254, 314.267596271029, 346.653315442897, 343.608816162493, 358.437867134919, 318.732406750326, 344.691548809645, 328.315033274648, 328.59159661713, 364.430991854888, 347.64687139746, 355.347026050556, 317.657391222788, 318.752257887363, 353.712197389941, 294.138736317299, 339.110813598048, 335.320336337444, 337.199944829498, 335.669914658239, 345.63302603493, 341.028494416045, 351.996479057445, 314.067306772115, 331.785750179962, 358.697789172227, 371.654286532846, 351.88780472727, 348.449858170606, 337.553148561183, 360.468308163098, 364.025453195857, 361.366255098864, 358.559104199393, 325.720220308077, 347.599920387629, 373.103390444967, 357.243896279743, 314.903170896368, 356.771498722181, 362.039532175809, 330.677919135804, 349.109526116075, 363.796421967479, 355.915773198129, 350.213005362346, 343.339682521249, 349.641393092614, 356.738702583591, 349.4448791255, 344.728476180148, 318.20705248988, 335.325102067946, 323.18062525676, 333.453067395384, 345.859780617357, 321.263689019393, 363.567942723375, 339.700230895888, 333.429771475061, 373.898892587109, 294.219942059722, 348.729338166058, 337.734392047236, 313.938664471238, 341.69681750264, 357.307286065175, 341.987071518708, 323.504708889215, 335.659594541813, 317.975014841593, 331.64568348477, 351.357188456786, 357.814653854449, 333.001888723519, 338.195216686874, 336.463648506145, 356.368536675222, 319.033133240834, 331.352944815696, 369.559723660113, 331.153607094562, 365.713591631537, 351.843513828883, 364.052555885423, 334.025580096448, 351.05578975135, 325.343059486341, 337.197460531729, 366.696294689084, 338.807696748971, 361.15760070889, 353.742061777845, 341.03851900105, 347.131337399282, 343.761075937193, 352.186614549059, 350.78596425843, 353.572444105938, 348.155887960832, 340.417491853592, 349.80493681625, 323.916773131607, 329.9112387766, 299.134252507174, 363.118498596563, 339.101502932157, 306.734005953949, 347.249422045617, 331.459397603632, 360.485748484964, 339.140325154047, 346.097285826535, 374.083549968656, 334.506390757531, 351.684830072632, 335.339118412995, 376.801682724779, 347.792944816757, 313.589280602333, 349.58895926733, 368.030840742246, 355.267734097627, 361.611750731522, 333.305628209324, 367.117071952092, 324.237516065775, 339.560517398085, 348.691482430348, 347.63962421015, 328.750508109613, 366.35896597628, 363.26035338329, 344.290651272684, 342.088250786364, 357.53021851753, 346.198933151012, 361.060592623992, 336.551623296324, 345.350681891441, 337.997479726797, 368.06524048587, 375.423277810397, 336.607142022537, 353.405144538077, 374.630349488589, 386.670412251174, 386.349489618164, 352.103401752604, 320.997847078319, 336.029191469888, 324.484213688576, 336.266146491984, 349.582541940708, 382.63934208239, 343.718891658696, 354.686977939988, 360.511996414624, 367.496820139499, 339.214824507563, 352.785274623093, 360.884008311716, 353.580413339371, 335.0632596499, 328.468295332457, 355.08353975962, 309.652700088767, 344.306322757547, 339.980290884049, 334.703670855542, 314.938166547847, 348.248868815729, 338.826974276727, 320.905490295693, 296.456171924002, 327.567678028806, 340.026147992541, 352.362578828759, 354.726241407839, 354.788421883508, 354.466692877677, 352.983482875923, 335.576478686416, 348.842982117645, 354.654078462902, 350.803578535959, 323.363066916516, 355.802358422894, 320.542552669612, 325.830695757906, 306.227347549608, 339.327474113166, 355.820890845277, 340.063388491556, 348.753386285914, 325.254948238184, 385.063772782397, 372.014563102102, 345.223416124283, 386.847428669354, 335.164221276981, 361.382116352769, 326.830082860382, 362.184051024769, 328.350227131589, 314.640255378769, 345.677503208858, 385.494855269635, 345.997919086148, 328.4680065591, 343.569876858942, 356.027741674298, 366.213245406585, 337.659923288133, 368.769032538918, 359.290386621547, 340.17585179076, 356.557641677078, 341.298466272382, 346.27224263364, 353.047068526007, 311.185090529705, 347.296663941921, 373.772201157583, 326.226347062926, 349.163395478445, 349.255425118632, 360.529320526913, 310.899831959693, 323.107721839012, 344.137106234644, 368.285948093509, 360.096590153308, 335.579969636608, 364.460518237836, 338.130327479835, 356.070466282649, 316.228432405118, 330.741488368108, 339.652148473454, 354.799475849211, 371.927812223163, 352.624634732597, 351.711984361948, 344.922212564407, 337.935992718734, 313.185041203446, 342.562184563553, 352.728007362691, 364.655507373911, 345.96643680554, 344.253888613935, 347.759709594096, 325.214556884134, 331.056946974972, 368.13040658699, 367.618734394498, 330.282934027724, 332.369684999597, 311.826220429373, 345.804579131321, 368.036066255241, 351.010788721917, 342.288231463102, 368.794062620132, 334.06798846642, 337.515988974227, 351.331477268801, 335.557365837647, 340.621750122551, 356.651793502186, 337.500456692067, 337.288930499889, 331.787985389537, 350.082613489416, 317.729608597801, 361.330379100439, 348.30251197859, 364.634760066483, 335.86698899207, 329.461419449454, 304.612154985404, 338.599923589562, 316.401084605632, 343.06383221542, 329.084443877621, 361.88147686228, 333.546074166539, 362.146619567209, 368.62532831636, 327.92342889339, 346.424384979242, 339.067230061817, 339.033946960385, 355.435449091062, 342.935518577339, 361.334583467086, 327.875428461782, 351.776488792721, 356.245651865217, 342.664160432375, 334.626703674247, 345.468241359173, 349.348149296589, 354.779189008486, 364.826491158664, 340.198408489063, 337.674294624947, 331.051150374541, 349.519976038442, 355.933030107462, 356.31806453788, 367.384995686142, 322.739364077234, 329.856148087576, 320.599387659173, 322.527983562152, 337.872510535511, 324.667787485021, 378.895762319677, 352.345906512946, 341.161993310333, 328.947569885327, 356.455460396609, 334.645701159673, 335.631454771875, 344.664321475313, 353.44484352723, 337.940844658069, 340.556396192533, 358.601519294746, 326.593455203064, 343.51923210693, 328.972696816123, 352.497944113796, 350.946313858507, 347.025137803873, 353.881563690081, 348.560839039878, 374.686876727455, 341.244378363951, 319.574883186928, 332.275906910483, 345.231159219832, 314.078892524387, 352.149940897513, 321.764180488299, 352.124846000363, 344.166078203891, 347.797636067279, 313.240462517864, 347.383053104152, 361.670050437786, 391.937745102509, 335.993843036998, 326.161156630046, 356.270034114894, 331.517320368617, 340.687849823534, 329.72354826193, 354.108383139292, 335.546088839314, 350.835766625707, 336.09557340088, 354.985946206119, 381.831821872062, 384.268710980542, 339.485581933326, 349.921301342662, 331.625980813611, 362.880055303177, 344.61657073929, 338.04687281985, 349.158305939539, 350.792397171388, 342.447253254191, 331.517173755096, 352.790351219926, 357.826434093135, 322.991755541753, 348.213834600592, 351.525200070681, 312.230499336688, 353.863348629255, 346.720784576435, 357.495123651696, 341.676141729331, 360.09258549628, 349.221939303241, 345.368651343123, 338.408621965281, 334.914096414537, 312.702695360889, 328.685654145339, 358.493032621729, 333.954636971812, 337.870711166418, 322.0688320504, 309.043199824368, 346.591177636772, 370.142416570674, 324.346274718656, 336.26870940468, 333.894461322361, 325.102271799088, 343.859786751195, 358.828390269242, 343.058869080738, 359.193702205074, 311.201826768752, 361.793345556202, 305.73227845588, 373.123580837082, 370.596416535357, 344.455773344975, 355.250822175628, 336.329413418848, 371.755307181686, 363.589074496158, 350.479881024206, 301.739293449899, 344.85340847032, 362.118068855307, 341.953093265668, 355.434958760628, 352.47217009922, 310.155454508777, 344.72960564515, 336.873847693099, 359.338098258559, 343.993157864478, 358.238342880219, 355.279813234157, 327.029783377645, 315.036963748569, 363.177304784482, 347.989333517851, 359.946347959402, 324.352687656164, 318.203011861923, 372.661117250074, 343.395304965478, 363.611463079481, 338.916429747316, 371.739038718404, 340.336915736037, 341.024702669159, 346.987715484079, 352.196071695657, 321.788802861413, 329.267501845526, 364.659536995656, 321.081903635446, 357.665356845041, 337.441939391973, 377.49327624034, 350.490807290228, 405.246154931873, 354.666138441891, 326.769614512595, 344.875781109317, 338.109342830361, 333.20738370338, 342.403399122067, 374.045525133838, 348.090434141662, 336.8797306307, 348.197370039862, 367.378773791764, 359.68044085293, 339.783865146682, 358.212485450306, 359.807209051216, 354.084468994008, 348.641583217738, 366.112141269488, 320.736100811021, 366.590602428712, 318.964551281079, 353.85842935963, 343.230998521158, 331.698076073425, 306.399570546476, 341.684897714841, 343.715451061933, 359.683298335866, 348.801777547217, 358.814410560823, 366.778631988536, 348.656376705354, 353.018360371262, 365.092480006029, 357.063098753491, 330.331383249786, 362.486831550267, 355.819431020853, 352.012834600655, 338.519065441772, 368.098823345794, 344.940662881668, 309.977458900194, 370.265186797883, 346.788141039384, 322.809193092414, 355.894357776747, 311.347146139021, 341.426244786037, 345.362887960349, 324.108365613157, 358.90018364673, 343.413567316543, 333.355903941502, 355.013495004421, 315.716519604453, 348.334775056179, 340.963282536077, 323.774896812646, 364.232538051594, 328.149358451673, 338.854824029526, 317.952931083951, 306.685025784651, 360.821643543118, 341.414153049705, 315.491672632203, 327.019536235003, 346.564992670227, 366.161374493175, 331.395654674705, 353.985475067964, 325.359918599213, 362.330089684913, 365.542501815184, 352.163963561344, 319.301200710905, 348.948872761578, 334.182454616205, 370.497653302703, 333.131728522007, 334.435005176385, 386.74237188267, 343.369915622357, 339.380237250342, 337.470688815782, 324.454821147504, 353.713629269739, 347.48797258289, 363.175985462633, 328.762670777308, 339.152282831798, 366.486418331002, 351.954732832788, 320.200096968162, 347.695233583923, 354.808214619335, 364.015935909157, 334.777935699486, 318.310840960751, 329.133273923922, 350.831735687762, 343.542118057919, 384.230046242119, 326.083286363648, 330.632999454821, 347.694997965451, 313.968041111267, 347.162388958667, 313.808385332276, 347.076872732215, 337.610484362204, 349.465623532297, 353.17879509804, 321.055367041968, 350.339984690512, 334.124383010992, 318.942834758034, 342.681205605065, 341.200027977348, 309.648828519316, 352.496417172524, 359.906911422065, 334.048897233404, 343.293139897243, 359.03963854893, 356.197268830483, 330.749572818918, 335.58138963275, 367.050894618406, 347.349697453557, 337.474934655039, 342.08845705585, 343.602598191481, 380.401816863718, 343.651302023345, 364.594651939717, 356.800820543293, 336.904164714863, 324.433587872948, 330.128177495373, 349.611020332493, 328.476947098035, 379.957692308573, 350.360722723086, 333.972578467464, 339.57519439648, 337.676866193679, 347.859442892012, 353.73387915187, 344.955814423612, 376.356277422119, 334.958991482195, 353.233462505129, 359.15148562052, 338.745214812092, 335.500447821527, 379.561589188392, 341.891084185195, 351.680901618152, 346.648586182664, 341.706268784135, 342.05182800692, 350.88064095488, 360.659761068704, 362.230811270252, 347.079197380415, 326.547213387435, 339.089992436978, 382.827136272692, 352.927874184121, 345.521501858048, 358.364024983033, 351.704245967247, 342.005525852, 355.280082396847, 313.45324542441, 342.017427925811, 375.15813506386, 347.031263194861, 347.476364910831, 337.68234742309, 364.924406072565, 335.629195925612, 317.481273592081, 337.93729051695, 340.879232670598, 278.129470262146, 357.184778257977, 348.838576857087, 368.530861615662, 358.479821605076, 327.034146856861, 394.299381566728, 369.765526025608, 316.715286708626, 360.487731629162, 327.23093383218, 346.3720570884, 355.966307685869, 353.351981342878, 328.701938588271, 327.628881317503, 317.69447248438, 294.373880148355, 354.873266292316, 343.695550322284, 329.079013602327, 332.789851082982, 369.387173685591, 328.707309048894, 346.527926367566, 366.923927707539, 366.401169715791, 348.286799497439, 315.069567083605, 351.685696271123, 355.566516086325, 320.985463551052, 334.273019049632, 323.4287117982, 355.769963585703, 355.531512860154, 340.428220128585, 345.885013283812, 344.026709152156, 324.650396027089, 339.159489967008, 394.180808367377, 331.520325586584, 346.190696125675, 313.704812773365, 357.102847754137, 356.668473481053, 316.856064855137, 358.44827207143, 331.631036334845, 325.604779605153, 337.534506722255, 340.893000619948, 366.346507212923, 339.008216596405, 340.196381832698, 320.005464747787, 352.895705722961, 332.151863079571, 380.64317847583, 327.178343066884, 377.270159543418, 304.437120987643, 352.574161655968, 359.618407779726, 339.816696460954, 340.868885413189, 376.208593349579, 358.518841904115, 376.168869479296, 340.493732572992, 340.194762044195, 355.161377107614, 347.622914868088, 325.565341853603, 333.144372615297, 348.968286005904, 355.35686898737, 366.037404602657, 355.731880836112, 341.108860323727, 349.61330230116, 340.512183863952, 368.938623924787, 367.612186927932, 347.500908228631, 326.167230347387, 362.694106241821, 332.114060229458, 336.917318307298, 346.971724050127, 325.280187321362, 346.482650621842, 338.319583996926, 354.765870604462, 368.428264773981, 358.567715260358, 356.13273145378, 351.896381730659, 346.901678542017, 356.121962404617, 343.619476580483, 349.064678462962, 358.342193956893, 326.618686710871, 334.989121314661, 331.809337829462, 355.829552881402, 360.250923196312, 339.095323513776, 327.9208655807, 333.08374448914, 316.342041690498, 333.477280858934, 337.277065871499, 332.898386923299, 341.800108711401, 333.416991051394, 371.35941401604, 377.369845130451, 326.96823656387, 354.782042779588, 340.595501792776, 339.769754875325, 375.029203913104, 355.506998262378, 330.05440338571, 376.199572327291, 323.399064005932, 322.947328079727, 322.21252787466, 339.145412271328, 346.211956182113, 310.435839860358, 335.411515939853, 344.090594431764, 352.238753221986, 369.624454401443, 372.056411213421, 349.870050234656, 357.918809314268, 375.070770311151, 365.344640838575, 348.855150360438, 352.795848703818, 364.702587305, 342.163587662573, 358.844693274998, 367.275390038609, 338.420373124108, 349.985112878687, 336.482422612881, 326.521823681496, 355.924604352456, 390.044792292987, 316.243363095662, 328.748211688268, 350.278471339393, 342.879936374638, 329.73472315278, 351.082671235063, 332.282099715294, 329.370803246893, 360.840959194916, 352.964387254686, 344.957875639392, 332.582835713264, 364.506169062116, 337.440679433531, 355.362252522795, 350.513621888639, 337.419557340868, 340.050975542393, 330.863872990475, 342.138020665613, 340.683614859703, 327.113918976973, 384.696346642717, 386.495763248112, 356.321165869478, 357.659402368798, 348.297180781519, 366.235162019891, 363.464935150728, 352.708144184196, 347.226344566482, 355.797590711761, 312.484703803529, 331.600978759266, 336.06401856595, 351.857479960472, 365.548613575962, 343.928020484826, 367.392042877285, 347.663888592196, 340.605616859893, 362.280849505931, 327.891614033485, 354.329294320895, 348.805720018435, 374.087448111045, 335.17122444039, 351.999629241948, 303.037557567585, 334.542271314359, 365.932503201575, 326.235969161311, 332.33346258443, 371.945141479282, 346.587645995307, 348.285996035129, 328.496142750767, 318.905798388908, 357.644055050204, 352.02773418031, 341.320095997281, 323.638526842495, 339.591409197265, 364.178248168354, 347.209318693352, 363.110729558485, 356.847002099909, 330.203056342182, 333.671726579001, 336.50604808884, 314.733247272965, 355.58838260909, 343.523253714939, 368.967221009689, 336.570825684822, 323.238421212744, 364.096569093299, 347.748557009764, 318.223302346534, 319.741856782045, 312.225302416193, 325.355000817236, 335.764402760683, 356.38218226335, 359.33566399125, 365.316209013791, 342.787238576009, 359.672456634415, 316.39079568013, 324.32803272215, 353.557414276713, 355.776732745542, 354.443738998653, 334.000726733573, 344.975261689499, 352.769883979952, 321.730498055362, 305.050959788849, 349.383133103459, 320.789265638525, 354.491912224901, 353.556857397266, 336.776141634395, 342.515759530241, 373.580614629284, 348.225670989449, 344.019207797949, 371.410221388184, 339.214209605832, 333.52464620368, 319.913117831603, 338.807237895086, 334.870921599681, 323.505650754738, 341.025984688009, 352.032173262173, 361.205096502215, 350.056285975409, 362.916800477226, 361.296124196944, 360.130923360934, 351.421833895995, 357.261914046496, 353.742858827857, 364.964616199436, 349.318425388718, 311.768155206646, 349.826159497839, 332.02367883731, 339.258189094803, 296.83155468172, 329.828905087437, 349.594187068056, 319.645363460077, 336.480461804128, 341.976790633471, 341.372702766664, 342.42374346055, 359.020011345932, 326.37296651541, 331.116312942429, 341.999433217012, 316.66200330156, 348.034705284627, 347.438731174229, 370.107861126215, 315.013026176387, 333.050829005639, 334.988887339443, 372.170526845622, 309.205977811183, 354.462090175139, 350.386737019816, 352.079980694176, 365.244995825066, 352.50560858509, 332.536665835608, 344.91501754582, 342.287560045583, 330.863985279079, 323.944187226826, 341.755307245694, 353.035452090943, 301.410427770707, 358.38301900537, 348.549087709522, 345.387444276687, 351.283693435919, 336.230540402992, 338.407351344021, 316.85063768304, 342.054007964155, 319.583018253704, 323.479837220286, 335.144506683967, 379.047109712433, 382.954733420046, 307.750342005749, 352.038155439823, 321.657510477187, 341.152277596151, 375.883226373849, 345.270550075264, 302.837860095629, 331.578441444725, 351.588280251563, 357.597759675186, 335.244336560696, 348.410947843182, 360.319816735755, 328.123546048752, 350.874279467319, 345.788415855278, 352.627669343518, 362.024144629228, 346.176853006785, 323.857604914124, 344.880233282752, 319.741063064694, 345.210409555086, 341.011063138699, 354.115381648933, 366.224339572482, 355.940315260512, 324.730107914218, 331.532319352749, 343.866073958868, 333.58811212623, 331.790304750124, 365.498883758232, 329.880747830752, 336.038778976501, 326.608030047241, 348.253843937999, 348.679394775844, 334.579307596428, 338.116189209392, 318.205765452669, 352.109869087666, 341.188270823611, 354.737133938079, 365.46263617207, 372.811699450488, 346.880590554476, 345.172363947709, 365.500301979236, 327.491906446714, 360.892270139668, 332.81921324715, 347.042265194085, 335.186560998504, 354.989248484797, 327.661101284263, 355.90502705807, 352.662619046137, 344.789316324282, 372.497854530705, 331.70395747345, 343.12423068049, 333.194136613052, 357.732377433519, 350.440811306542, 325.389752496736, 360.410202422883, 347.866604304033, 325.449678479332, 334.662136633986, 339.879295319579, 341.771944367134, 371.39999457851, 335.366721857168, 351.882769600216, 350.51787526247, 343.80359803608, 356.309025073318, 326.653318072487, 319.627758186885, 364.691449597956, 352.011418945951, 351.274193053385, 357.931515937853, 345.788652035248, 355.072975792354, 372.558594686155, 370.885452608944, 359.300453612723, 352.3179327088, 309.405987762464, 373.400524338671, 369.899192799654, 355.07637432894, 359.00155644231, 333.053020260561, 345.369166583804, 355.244645671972, 352.087311422474, 352.314559356864, 310.131044697743, 347.944241609024, 320.781841370845, 365.266357497952, 315.541405587554, 341.422035286136, 350.452844517619, 330.149607838537, 348.048976610326, 353.082970163404, 353.235816430699, 343.331016441464, 338.067011967381, 344.092905763858, 330.792201645368, 340.408369014892, 339.749041344337, 318.008893922061, 319.645119443674, 330.083104828973, 334.601361380056, 346.628535403567, 307.907710150549, 368.947775853854, 355.901220935468, 336.967768980247, 368.007219333003, 348.842178176214, 344.303326408836, 330.333265589078, 346.21287970484, 348.84273416941, 358.489549462004, 350.91794925846, 360.150681346514, 312.865885508983, 353.721114826192, 361.753112309734, 327.202191335891, 317.358526133444, 330.557105256548, 351.993037400604, 359.752211892712, 333.445712059669, 329.235409764806, 330.447559521919, 335.427653897133, 388.799809960721, 335.624956156876, 358.882511666527, 379.069899338684, 338.225279562179, 316.071604031757, 339.534543630644, 319.618037316866, 349.745896826629, 368.310455080014, 347.667644429021, 349.777529593906, 329.187609015856, 299.729651665416, 332.627057445567, 355.985609401584, 367.709951110967, 372.805914229955, 332.137716668535, 331.450331030868, 366.682417424781, 355.678463639452, 358.366844587811, 356.344765600475, 342.031267097735, 361.347543719184, 333.206645649325, 331.77462693812, 321.264804158557, 355.19085799336, 359.256983147698, 340.275530378925, 366.304232111316, 349.375022229109, 347.6124316158, 324.768400845061, 333.25826738192, 349.023138494209, 368.877963688803, 331.342307193478, 325.258289791858, 329.855448958335, 351.315354221671, 326.968088135872, 331.065566084243, 353.671691895897, 348.295424018985, 336.973257335542, 342.96813661068, 350.373819515439, 346.631789811565, 339.897705671514, 350.794311954963, 318.393646611538, 373.906975177038, 358.394393075869, 340.587295381978, 312.538112656853, 312.334757641125, 340.756892109115, 345.026770335688, 317.769531951485, 366.45419188579, 340.283569701074, 342.571410871216, 334.622817837328, 335.599458840298, 350.171363540266, 392.166621840743, 350.321680765445, 338.456901300213, 337.805468078651, 336.238609427939, 345.343774345308, 337.901376662673, 309.493923851693, 322.272293678184, 364.053898351378, 348.056699150954, 312.515621616961, 345.325138265359, 342.192305836574, 364.858756939783, 371.624158419078, 300.416614611573, 334.27345171611, 337.318967053156, 359.233173300126, 342.301012170724, 355.174415622539, 361.542898979263, 323.413646846346, 337.036591889797, 337.322312963146, 346.1694479501, 340.347763363885, 369.441283446727, 333.936277486663, 359.040882658896, 322.463551571485, 348.062016408919, 333.624503538786, 322.672772682746, 326.530143352593, 345.450698948575, 352.900759168279, 351.563122257655, 337.786061281754, 349.443872030667, 373.115856074113, 340.569302464199, 329.470717621678, 341.402968961052, 326.222087725235, 329.709289736862, 349.625005287878, 349.106968661807, 365.678184126651, 346.307836261473, 336.815344741907, 318.436357379254, 354.579353611432, 343.33620876781, 356.75935905284, 338.966862769614, 364.746735569289, 354.11326091528, 342.857740030931, 316.068833161976, 355.751610288281, 319.500486938393, 360.527337609525, 367.243995053685, 325.614843283165, 334.4074656418, 336.543631142672, 361.352452628583, 333.60740944439, 331.637283392759, 312.310370680469, 333.914895193204, 330.292547085019, 362.144718988541, 373.818704713334, 328.995326668274, 357.842010474216, 332.432905548659, 370.545627894866, 354.396892402935, 362.028066391992, 301.315645075194, 332.115804523761, 319.677870192481, 344.283331698083, 369.369328476625, 352.824220107952, 338.223213197146, 351.125841637094, 344.628143990319, 380.049718122891, 349.799907764363, 340.16678100543, 335.770339867637, 333.899645195189, 360.275723032358, 325.879531074636, 297.550340057767, 342.682547175217, 336.298479674128, 351.091026725338, 332.803799344295, 335.19446266, 356.582760240959, 319.253833820335, 336.722002749913, 371.924115826426, 376.60423325947, 327.323894613778, 349.103474978719, 353.780642180771, 347.704887739249, 317.981790678434, 328.498191617699, 322.207537926186, 332.571039461772, 353.19395417612, 347.952231151501, 354.89716619626, 346.181760209614, 315.70481275558, 331.115071147483, 328.028122816866, 338.40446110549, 349.455830339366, 340.328375353199, 360.797392659617, 344.569461610955, 292.901294927412, 375.095349426967, 337.892056534839, 339.856910033683, 311.148270696481, 343.187178968123, 335.27859902625, 349.529561498687, 345.123472356996, 317.968384145239, 342.945464149138, 357.553366916177, 347.503942043293, 365.191154110718, 358.655367193988, 348.731657884858, 315.529910984465, 318.079115717765, 319.837647591754, 343.554734072301, 333.41270155115, 339.254069521233, 373.663690914978, 345.111095081999, 341.413971918106, 363.866671272912, 349.647830880868, 338.991679654272, 352.525487326807, 374.629111503932, 349.684245528513, 353.585399823173, 337.962418703495, 337.156801178669, 346.675837050057, 328.299853170428, 346.689577597579, 334.858880257146, 321.164385691942, 353.683058595155, 335.343497059666, 344.893443475412, 360.561365810211, 342.500906364147, 326.179625056821, 346.142278366916, 321.360780685473, 378.958950561783, 345.037322811098, 350.16344221047, 337.73461211795, 334.483202617105, 372.734145326431, 332.88822509028, 314.718111981802, 325.826873133881, 347.004734266095, 309.796820582828, 356.429293511071, 355.831520193729, 339.506057345597, 331.666382552997, 333.064726949026, 364.235076660395, 335.312618167708, 362.114371585492, 319.37394617613, 347.17424551936, 348.913004065738, 324.804521931537, 352.932831188662, 338.953799053049, 333.070932743308, 312.475034969062, 346.290441319662, 340.032858854828, 338.232764868813, 341.208223437581, 330.213995536081, 341.622762209371, 375.016012660359, 368.952029222273, 340.876004433289, 309.84040595396, 331.678816223644, 350.489680622268, 340.640116023001, 355.073305844152, 348.627699729623, 362.352749409675, 356.052013973561, 351.893875591672, 330.802754537822, 355.779677643725, 326.1641060033, 366.593905065833, 325.063671554962, 325.786106724685, 327.083714800813, 370.071278895771, 332.836742131228, 341.251226729008, 319.489299085115, 338.219266435717, 341.356111358142, 355.06037797769, 331.400556546192, 357.597160148175, 335.025159452785, 329.993292464847, 360.550696252448, 367.730916422289, 329.64149368615, 319.575294944322, 342.232729947953, 368.673264708801, 355.114162218177, 326.481519216144, 316.612252793456, 334.022791265544, 357.783024520237, 365.423006141567, 339.00885304674, 350.924589253802, 347.159531277455, 345.62813513115, 382.299263694405, 346.250988998891, 347.932097532555, 349.779157253592, 311.011956301017, 325.171647678757, 347.397645692221, 361.906652979291, 351.656079414383, 336.813836859753, 342.611497556672, 301.604850990868, 320.534687136967, 351.068731716556, 342.279381437381, 332.206066404926, 318.348185195719, 347.839571493773, 368.988081023146, 341.722505988922, 338.895965338886, 336.34685150035, 330.039385985191, 363.646832793003, 335.922519745994, 318.633783734522, 358.74493809265, 317.020448620816, 340.393044409647, 359.20230611219, 374.1969209032, 360.879061318727, 330.427947854006, 355.56458067971, 318.134106888347, 341.929120522011, 373.880771845814, 356.242654475969, 323.817850907082, 337.532784804053, 340.103615315141, 340.743358850415, 365.352123237795, 328.466875259631, 347.842849835789, 333.052590500609, 339.297446576735, 352.467589412102, 339.812860596234, 371.334412637617, 337.236693816953, 317.983931105653, 350.794761397811, 346.640792332241, 366.65251026932, 362.320153645046, 357.356043282466, 368.086389726095, 339.232187992086, 335.102440420805, 356.59922366833, 315.346899091567, 324.28593081964, 325.134626890974, 334.09198526407, 329.397157808305, 362.661298313317, 376.825905430081, 356.247401437026, 349.108860133725, 321.058976887422, 379.310435660324, 339.282886578963, 338.14471416015, 343.615091258275, 325.987736605899, 320.570297751496, 340.110063887096, 347.192392092304, 338.839424758948, 341.611684750292, 356.063801668054, 348.014995187874, 354.823341001918, 325.423548674692, 328.809447154095, 345.393113131147, 324.584814448612, 343.452387220781, 342.212805733607, 326.709979785128, 314.999258984875, 335.886397062497, 352.762026993594, 369.893570693158, 349.461209923607, 330.856484480193, 337.264118272234, 303.04635279803, 335.728085771567, 340.933845246022, 339.333914711837, 354.738345236677, 349.032128886625, 365.418392432035, 332.268485716417, 348.828460750817, 320.320723982425, 349.379379548091, 356.397166157814, 352.707035290272, 376.604089365214, 357.699082540862, 355.939247573571, 365.196662754165, 341.750638210357, 330.858705875808, 334.979147154541, 344.854655917051, 326.646959810626, 365.288978323363, 358.158100123784, 360.092029789803, 346.436821889686, 341.563169261706, 336.247532539805, 345.752405385151, 329.591881625176, 335.815498819949, 329.540865056669, 337.980966024101, 351.964157150764, 360.66072165567, 354.116446103727, 336.782171455109, 346.948284708316, 356.797298780961, 338.790289109131, 330.10471361371, 335.258460160952, 312.644443358289, 331.740118076839, 332.483707573365, 338.618743494853, 351.399217427516, 352.125387935914, 359.652713372282, 346.485661246639, 326.393103221163, 311.71610482887, 358.332272681501, 322.561172563699, 386.789917098516, 335.031541014673, 370.446506657708, 345.287824660336, 324.281402910008, 345.744941135923, 359.651444507545, 335.111485493764, 336.944154512833, 338.221695062948, 341.7835045161, 347.326716503407, 350.872146395491, 326.992889332189, 333.037950024573, 374.786145713669, 372.74336217263, 345.401993463627, 347.907363641199, 339.525979526647, 329.335241020824, 333.121966364666, 345.502779060911, 348.971708951533, 339.481551160403, 355.461045950821, 341.431303398434, 333.239056965359, 328.833375276643, 338.599624196443, 346.601878325912, 362.946867127507, 352.066446615238, 360.850416360276, 337.860714137023, 326.629783091285, 347.812488264088, 324.384081744437, 340.342868912186, 334.925827481394, 328.330171659363, 340.312324167551, 303.298698355402, 341.40640997359, 351.163297554233, 364.924616888342, 338.768665854482, 356.468805674765, 320.149353395248, 339.307833243748, 345.216806863933, 356.339766098975, 376.9715261513, 328.152219827896, 367.294037109275, 360.186621640134, 354.794107844224, 345.827035254226, 341.047360453369, 339.16991921668, 338.399709622297, 335.122332989274, 344.061498657082, 382.955429125497, 349.798918534945, 327.070498588834, 362.742119004195, 348.460331738115, 329.215390504676, 310.520601050836, 337.313826930756, 359.715779251996, 340.402486024954, 330.179939101081, 343.718042602063, 342.805998517215, 378.420515532419, 336.058354320329, 340.28358811508, 359.678443358663, 331.049269971713, 324.28743544579, 331.737583110668, 330.019752213332, 319.177197166317, 348.431804710391, 328.592719493989, 336.250414246719, 328.98792616635, 343.017591750114, 371.263090998863, 339.266601474352, 378.520565980647, 355.681847586189, 358.529130164286, 358.834583217564, 349.419699402988, 345.994661040885, 366.82798182898, 333.285526303795, 358.68266660152, 356.265153877926, 345.628278561899, 351.403286956856, 330.295186323131, 329.080060442433, 337.855313836095, 334.171703805398, 317.198237413131, 359.934437299187, 342.849372928257, 346.257482186417, 346.235188602192, 337.266314697462, 332.348501434867, 342.569416427326, 360.109138532804, 317.935431781044, 337.918155306658, 332.538637864912, 369.179474853773, 342.470241489793, 317.325408843613, 349.52088787664, 330.776385971404, 325.793294401741, 365.855214208625, 356.288907461771, 340.185595430004, 373.587453194078, 334.115789690481, 349.422854948928, 348.069695936294, 345.48759018643, 344.650697215576, 342.458387671853, 335.754994345271, 348.998129225051, 352.291910221433, 326.145090221882, 342.367142177822, 309.771612389903, 339.480790796818, 322.204005046525, 309.964557187177, 349.265055121978, 362.302498501833, 353.268855706005, 339.085806511262, 352.30272414254, 359.649727300718, 322.918047527356, 360.872542934442, 368.706211094836, 343.040870863265, 344.934968561898, 314.434503167568, 337.367468652574, 344.345312049011, 357.608463448685, 346.148385633031, 338.892759509469, 340.487275275046, 320.78738321195, 341.761773243636, 338.119075639229, 341.168918222644, 352.344501807878, 331.76786213134, 373.349569474455, 372.089789671263, 333.135651659546, 341.867582199801, 361.512427327789, 372.142382089789, 366.129364487987, 332.734814358466, 351.850030911151, 337.106851887614, 331.087125618987, 370.633175362213, 334.972755139767, 374.512621909804, 346.67753180461, 339.320313293694, 328.808514042993, 368.398133307137, 381.07619338552, 361.902795506656, 333.848489561905, 332.630632684491, 350.967073029761, 340.737868326344, 349.915862827902, 346.758180428355, 353.96005429078, 336.021404017346, 323.080417628989, 318.534447032597, 336.522577973717, 323.698522541121, 342.428269300232, 373.844713255449, 319.393396613091, 372.872949008898, 349.0167736645, 321.705220421263, 349.965936325475, 338.576727574443, 327.736276447703, 321.507834503594, 324.52704782598, 352.632097658368, 339.095593347052, 357.175194697791, 364.006109575401, 342.873366099985, 356.731540078109, 346.965033282548, 352.597222067766, 352.561244728383, 330.039312630732, 331.303785699832, 332.167071823927, 350.408497513004, 368.986605597176, 343.58825007092, 331.047439753546, 350.115711836477, 333.27135709246, 360.799844831494, 372.198697728775, 348.889568124867, 354.411033786622, 354.012137431325, 354.03441178047, 337.02257345125, 328.98351411531, 329.753342984854, 357.227311557526, 327.092135768762, 353.959309020312, 339.738114935989, 330.633637972747, 332.527786125764, 355.897068063125, 343.408956275519, 328.582174914136, 326.908322978233, 372.660098236692, 343.791614275195, 342.575998294114, 340.543126558867, 343.839066419256, 351.987999719187, 344.824389049252, 388.249983603059, 325.075365589054, 337.460342191065, 349.244642605445, 329.227423193287, 354.872056718671, 337.948070982743, 336.736394273307, 359.724182018429, 375.632764555748, 329.022933125772, 318.685407985242, 347.222465147848, 350.023966675087, 333.49093494421, 330.91880742601, 348.595167947036, 329.344079679361, 351.147299564459, 302.875929843353, 335.049002996219, 342.592841485929, 361.774617607368, 328.996685636133, 357.751052545134, 347.422032837744, 350.381149845067, 339.266519349812, 322.593653057209, 359.980875099563, 335.091093409194, 344.563416956482, 321.777705453482, 336.710846576782, 373.389925888511, 358.872975695606, 342.963388837689, 356.997234971515, 343.900858400966, 343.101125496384, 330.100996044087, 322.944825410048, 363.061534829941, 311.752957035508, 305.846614802347, 314.829286450053, 329.253839297129, 344.234487428991, 360.355301528734, 352.344963064618, 343.845047078452, 359.731412707475, 353.561354406405, 366.700723666308, 352.871635539883, 364.855552655454, 341.684821713684, 364.759586409854, 368.304870782095, 370.541900381036, 337.673881772105, 374.08371279826, 353.966662620591, 345.785858141936, 333.59154108626, 360.599890609412, 356.699890792155, 311.16092535565, 347.749981254705, 335.475362850908, 355.199816969842, 343.401550331536, 343.013567005601, 362.854241849368, 361.027598598767, 356.957098644532, 376.600553034991, 315.447033261148, 351.244320183239, 324.907418023807, 338.2956942266, 323.606070368991, 359.851866576363, 315.570177127056, 334.537753708721, 329.75216880437, 369.505322169449, 335.397136192187, 334.658913910382, 355.128181891121, 332.657068300547, 338.908907405342, 349.910000877886, 313.160175591203, 354.663815845221, 351.587223201838, 315.066097476817, 327.355038652518, 341.1166250169, 362.463288614601, 359.741987307314, 362.638518610755, 327.349944863671, 340.622293043065, 317.235437996464, 341.170355376479, 370.23504083871, 363.796102918139, 316.887066233358, 319.705569142023, 344.920813878101, 345.889853718778, 329.201893502325, 342.695660871188, 333.726611921431, 345.653209038517, 348.8893109947, 343.633891145781, 330.249669771998, 333.352834260828, 352.793721523171, 366.849019622892, 344.864811563855, 298.380150056282, 342.461900408475, 332.823618529047, 354.906008295451, 367.5981032286, 357.216927545639, 348.836429512544, 339.851713880981, 337.404686919438, 339.145578894234, 349.61448622467, 356.536243434851, 327.785268955385, 342.114123833506, 361.788973237745, 327.70008338319, 346.509500829949, 345.654190985479, 345.815492086488, 317.565128273839, 359.051011012625, 351.186019920647, 359.323510661393, 330.992497106454, 328.716067812342, 376.319803249475, 366.99982982373, 348.095325636625, 348.229679284379, 343.027339975967, 335.846597878083, 319.147616447481, 328.974721288063, 330.980939361194, 347.17359009237, 342.500825720025, 320.481453374768, 344.363351377629, 364.893975356264, 329.389260804334, 356.855046934293, 333.236176420649, 362.509516617363, 367.664207733632, 328.892757379002, 356.397436376623, 354.070011678336, 329.411855354267, 356.178113779127, 347.897544048541, 350.258177582014, 358.634385704764, 349.358487910104, 347.067741879936, 370.1457387989, 366.917123456732, 333.792224549865, 366.659898761494, 328.73682517061, 345.936263010938, 324.198357549022, 363.841483743924, 356.204347725194, 319.955596525577, 310.60845899531, 350.585813278151, 329.997311054209, 345.58367248895, 364.977256058784, 365.516245430118, 336.691741389522, 327.962469502995, 338.802934496041, 321.316984209251, 362.433691137625, 349.920614457425, 340.48556575276, 351.167769487698, 361.60518331531, 359.900422306363, 358.004135595963, 332.491388284108, 347.896511284657, 327.59106170837, 361.173815917509, 321.364277118206, 323.227940554135, 361.087406980446, 373.551826690806, 318.869385437094, 351.653977232753, 362.603128856475, 359.698638582562, 348.63163821586, 320.526690084293, 378.831514440657, 335.342291962072, 335.665963803092, 354.485599022976, 336.706239541291, 366.577854034504, 313.484620647279, 329.113808353575, 348.428721775455, 354.888609205969, 347.627795821522, 336.965827601525, 342.605663373112, 347.695555603939, 327.40311069795, 338.465174332671, 346.754512238119, 331.225796083951, 367.180895959039, 333.803155497751, 310.384829556767, 361.09770299162, 347.30403943743, 332.926837048736, 345.336480075226, 388.319436099132, 321.226484178413, 328.46225906582, 352.100849373796, 339.749207369535, 346.850323266315, 352.541382547196, 353.829514791683, 345.125068711243, 339.695435651026, 356.824947403965, 340.24063590788, 326.904496712293, 338.901614954392, 366.459658030671, 343.335986508461, 350.964084313055, 343.183152908216, 347.838612624811, 343.970227414565, 379.765074905563, 368.030488629791, 343.552341124157, 326.014768174033, 339.157899745612, 372.857507859476, 353.895108740145, 332.592560297586, 404.786234053064, 364.271743106502, 334.827794077602, 354.490009744961, 355.668216747456, 357.579361699223, 357.178317455705, 363.9347504948, 361.790394043522, 339.787387449511, 315.007836546513, 330.294574332894, 371.853825988977, 308.67415618913, 336.619570964435, 363.562968357463, 354.375490400647, 343.160418688317, 340.105799879863, 320.493902993279, 357.936406249203, 338.45446204811, 337.008986199174, 330.349026160676, 388.397890474139, 368.980916535848, 307.681088589131, 318.402951334964, 321.714528297331, 363.934323113616, 369.25341503125, 357.720959713393, 345.690675384055, 334.711730487952, 356.208780965972, 367.339282790089, 329.29937511806, 367.507836386004, 357.434991464739, 327.654138658399, 333.599510899463, 322.506355327174, 335.826355862729, 341.498945807924, 368.399098982001, 349.565950386467, 366.063945833798, 344.931900737417, 362.101809351588, 351.30529212827, 349.748994394498, 343.90978947958, 321.923717670694, 352.971631102075, 342.653960122006, 357.951487077047, 338.672997139057, 341.792511166885, 341.089137403954, 333.242373043747, 345.369945168254, 336.370203038257, 334.610875769123, 339.930854155712, 363.02335150386, 335.850342941434, 340.768846394683, 327.731368383407, 360.053192205521, 337.572941719006, 319.477308598358, 346.831038137058, 336.810048757926, 366.503580969414, 334.305397083085, 363.732513283777, 323.099496809627, 334.240726314993, 344.864451233536, 370.103628152496, 368.66356775376, 358.595011661174, 348.980737366631, 335.265055109441, 365.978003529049, 367.379948761133, 374.260049980514, 354.572717620342, 375.12266213138, 351.847200091086, 329.947225341515, 346.13422918594, 328.933130941781, 367.597660405833, 367.820598505209, 337.301183767084, 321.368522106095, 344.102383461884, 331.333440149509, 336.033327133571, 365.121331812847, 321.65151411166, 311.388200145057, 354.39934047666, 322.332885618643, 350.59697569684, 337.300738022778, 362.583058149207, 308.820544958213, 326.017801119639, 341.792054378913, 349.923863896121, 347.969689148364, 336.491168875878, 342.151631081892, 318.322793626952, 342.179426352062, 363.439794029277, 353.341346336224, 312.380337670681, 337.044447963475, 349.553312578698, 335.49536487259, 356.631984173672, 336.894586803819, 353.534475543125, 366.173074334502, 351.251841258964, 353.883678939774, 344.920460540302, 369.776735288884, 356.76425586617, 333.447758328801, 334.962003926442, 338.746697632261, 352.878665330457, 342.465590454613, 360.866897615478, 313.843579094449, 304.88632995256, 320.283964704999, 322.855653848511, 331.419831520176, 366.157323185505, 355.316127568358, 338.341587702046, 348.877329262685, 381.591126132123, 358.873677693856, 333.550538487118, 343.149323720544, 354.313876788552, 334.161797240595, 348.752256216771, 365.273449492032, 348.497475860121, 342.974421022509, 350.60651886088, 355.880491500376, 344.152214513681, 350.19494425746, 332.026760768492, 308.909095167492, 335.270153495783, 346.006039275918, 355.585440732783, 346.026587310386, 334.624420297208, 343.249996848208, 357.923619462245, 375.609228447648, 338.654711398357, 340.740086887944, 365.095063694571, 347.968258663313, 338.882942491976, 331.420375900917, 333.461491148189, 336.714790975946, 369.282874938916, 316.736960297871, 342.171613912357, 361.238152801931, 347.551537158697, 348.831163807068, 356.225638137914, 346.968278262044, 349.634883469878, 391.323813176069, 354.388454738988, 345.099114152232, 350.008303283454, 359.150709122037, 345.011080150921, 345.331190017493, 338.302758744446, 313.159839059754, 359.753120046185, 345.29100871986, 361.276907112026, 341.984388239179, 350.856298805811, 339.730329385176, 350.291893429887, 322.594075469474, 335.798479902607, 347.446309306849, 338.854766715333, 321.568307350362, 315.680441124876, 360.510950173725, 330.173964488762, 368.885287628383, 328.362580398602, 311.163715859048, 353.342542847953, 344.759722482926, 335.072838814272, 355.168637319609, 369.635768468401, 342.693053885266, 317.903045487882, 357.139881080478, 317.559362105839, 334.552299299385, 324.354532535606, 349.838093765287, 363.320761671832, 343.371457016682, 340.051306420242, 347.607244993152, 342.872776475766, 357.922009484221, 327.267923185515, 334.716903302065, 314.354966257613, 330.781749935367, 364.903113811933, 320.270603793979, 362.423089318709, 330.740390336264, 335.722607959295, 362.67638805651, 332.828861921291, 358.906109725714, 311.873979054068, 342.428300414926, 333.23423153236, 342.562217702572, 351.323158553099, 334.646997528943, 320.311334862645, 325.055049763116, 355.891180466609, 321.107437378475, 354.85230546579, 353.439513105978, 334.033441876923, 350.666722032744, 333.072416775499, 349.720768737239, 372.829024743892, 333.138976466522, 339.622473065719, 347.18202457085, 315.905162188822, 325.806407836959, 354.228489011426, 364.617655283047, 355.291778634981, 358.624941540201, 322.166229571639, 349.785525563534, 317.29687392398, 368.12654398373, 339.806424134257, 367.612724035293, 352.070921282495, 324.544811019554, 327.792039696341, 374.578505896388, 316.260189495259, 336.506679163806, 340.716991635442, 350.332638669235, 362.013142220738, 355.31979208174, 357.514667806831, 340.203742926891, 341.179184053522, 331.06772669485, 355.480793549387, 358.12632698154, 342.979285999914, 330.474928010008, 330.425965073403, 318.688851095975, 381.006873015198, 342.712498330588, 346.580679642633, 334.668599088194, 320.500014261494, 346.292960218938, 343.928374051171, 360.587010591449, 347.912931699821, 340.112632479455, 308.095396427152, 329.262004959461, 389.988454331445, 348.843857355385, 318.619994498582, 342.290344307625, 328.064902091328, 370.698116921847, 306.463461097521, 336.597129121962, 339.334352948043, 352.381131404401, 357.516439912423, 309.028346543234, 341.101090748171, 360.039182599563, 352.960407472408, 310.42528769838, 319.773751412873, 342.906211139812, 348.60396843934, 345.480383286053, 376.416858470313, 353.140154473404, 326.235960122375, 314.118310069905, 332.163079364972, 359.118821772948, 352.089698063606, 346.529195941325, 342.800058048735, 318.752910183436, 333.724726900092, 357.900729574638, 341.318772737488, 345.268467391344, 357.532195569294, 357.095400168291, 355.206740748437, 353.070926118996, 357.17420368138, 341.617059001629, 345.143543593408, 311.475742731075, 350.507446028641, 346.095709162008, 348.357257566348, 352.875671519898, 306.050345570823, 353.997037618405, 330.605794773614, 346.720762046983, 306.159577260499, 342.057028270522, 328.426726146507, 325.60498008235, 330.605481006114, 341.325605982269, 377.666526999105, 336.844166592978, 339.329881168006, 349.734072520987, 325.586603371837, 350.265162391324, 348.635504307834, 358.982016224764, 342.279423191352, 334.050197290199, 338.58538578574, 325.033094549283, 345.159772988718, 350.865607494393, 352.164628389499, 355.584700688968, 376.599957906177, 320.786670354956, 352.089954072331, 333.380745173603, 341.508678691302, 333.276778824916, 310.226468954952, 353.130833626414, 370.688615629586, 386.190544490123, 345.193187725511, 355.635780592818, 355.288341743824, 318.545247571645, 332.495593431526, 349.891730352294, 328.489805310191, 363.047008371527, 329.337147079319, 353.310352020915, 349.26253392957, 334.240758052663, 349.986132463942, 333.596671752584, 350.292411144866, 325.740182979981, 334.441277584158, 328.55066029021, 339.687257673254, 338.281640873585, 334.631430336051, 301.046147514059, 369.921627530658, 325.79398984826, 326.112369484327, 353.727822023353, 368.015968166945, 309.830788116946, 381.482367761147, 332.150010658352, 356.643511123126, 340.898154169778, 360.076517437921, 349.805365079132, 323.622503513739, 356.235330438503, 338.2874681318, 333.996914261129, 344.53766076638, 323.941253123498, 351.139211899193, 343.875854951321, 364.75897037863, 321.200587043215, 336.960730230186, 323.016377016078, 349.795988285351, 344.039986296576, 340.489840388662, 349.735858942301, 351.956038670884, 348.798017525865, 358.830842393627, 380.912538567211, 356.901291941766, 337.965423911705, 298.101978600877, 363.384646678499, 347.07921412379, 310.462865705519, 332.380436705483, 337.199450921505, 334.898269586238, 353.584327857057, 322.78680430523, 349.797721787999, 312.585488708734, 361.419054964573, 346.309004448399, 300.644829577878, 350.565503068196, 341.383936892554, 342.890903806731, 334.197903421927, 312.440370042637, 359.152954838866, 337.128366320214, 330.24097908613, 359.736273954605, 346.798912358018, 341.658755400174, 348.440549931451, 341.705238588846, 347.162055152095, 324.475935810259, 363.461349188273, 324.334839726938, 349.938696292375, 351.110744366751, 318.334429915793, 380.536511935455, 332.136368907156, 324.814601042948, 355.486696992552, 305.075872932522, 345.697356961365, 331.54147618457, 312.269090145772, 372.41048475309, 329.681597775966, 336.895860180358, 360.707990636276, 334.660762282714, 369.178948665829, 350.011956382497, 335.360484367765, 340.828057961259, 368.181268835433, 345.470069248841, 367.595389137129, 301.240662971404, 330.012079838249, 349.481474186088, 331.417058170478, 320.711343167837, 371.146452748617, 337.643308898937, 375.351615407905, 351.284386809121, 327.961746850899, 354.667844005891, 349.576929665112, 333.184398673766, 359.873318278234, 330.801680525944, 344.74434244698, 338.335995665364, 342.812668978703, 344.568604515071, 335.595564380457, 360.224787507085, 332.10129307461, 343.717098780476, 356.809673937605, 334.062108576149, 346.866343208175, 329.98682314161, 311.845194434478, 348.7229751032, 335.732002590087, 351.737318957802, 385.99908929486, 345.361440987337, 347.344551835922, 366.032031232939, 324.818290563638, 355.970304843986, 313.664007586505, 343.898963671323, 366.473971181978, 341.605446517793, 351.091448041435, 353.200880783517, 351.881331995118, 326.136064452467, 350.037957103783, 338.96394362731, 339.744297009852, 338.873901192071, 309.439511539152, 323.448269630259, 378.198829151377, 318.861264683629, 374.908659461302, 330.708979656298, 357.934219336967, 350.300712620746, 327.422161984976, 329.354371550762, 323.268322776569, 348.971954429847, 303.368698767892, 340.752363203683, 336.498986295897, 363.03821297084, 359.295478207965, 335.499896963992, 306.519538308478, 347.903409102535, 363.874597401001, 314.49293862272, 344.05469495859, 372.64596734515, 339.711756556639, 339.006927967834, 323.956809069537, 349.498842616529, 332.984670047099, 351.380013465169, 366.986929287762, 357.484339860102, 353.139800852078, 332.043202250241, 323.104600832729, 368.721469103859, 343.024663762211, 340.625348641495, 373.203833600934, 295.75395091736, 344.902050655296, 323.655434981092, 373.462038061209, 350.468677759117, 344.087698156612, 356.340380992926, 311.221547936458, 348.189900246488, 328.718007837433, 364.891680472383, 322.220894837475, 340.472944234701, 335.87745672245, 326.079086775453, 360.174822772808, 328.082031177761, 347.663385688422],[97.83699787109, 133.55142710425, 123.105726878307, 123.974779147409, 118.4027672795, 114.54218794338, 164.801991387232, 109.977540683144, 114.988169698846, 110.177044838042, 166.324334110591, 119.358730743983, 119.791117105776, 131.418182170616, 142.045289757836, 133.895436191294, 141.612524386036, 129.571222244622, 129.555328658487, 130.866117021577, 159.698384925273, 141.616740475725, 119.618246067684, 152.145055731286, 127.267761686155, 122.099098552011, 155.690790982666, 173.003227505745, 133.846829766561, 97.6478597261246, 129.57648860327, 130.816480570471, 133.267831518585, 140.592781841193, 144.549909534784, 130.962209179282, 135.218795229219, 113.582530968642, 129.898657819103, 128.968264143058, 121.058987574962, 124.201578533046, 119.126259167568, 142.402199581157, 149.581812905127, 100.301068542828, 129.506572792734, 129.357241552049, 123.130763415162, 131.659520297256, 123.603289873646, 122.592154671299, 131.29742308692, 136.418379514108, 145.793107779411, 180.503890075003, 147.553196589052, 131.072531172797, 133.591006293414, 161.28758525174, 127.497619488887, 119.0623278041, 158.90838133996, 112.810212333486, 151.803944566209, 155.109987269285, 137.181835793998, 119.042577744363, 110.771822557303, 136.633278006233, 119.565246833968, 143.287787111427, 160.618539087175, 109.886607620681, 119.361899823186, 135.191613282854, 114.900774637144, 150.74672995789, 119.557054624016, 111.134372417889, 152.893938331053, 111.042091493671, 136.904046104853, 168.153950534282, 135.502796336601, 140.464049147648, 161.812370852234, 140.330231628195, 147.566190093699, 128.19365272755, 141.028410990514, 131.042607888283, 127.438126881565, 107.578738987754, 139.529205359838, 105.065606022104, 107.372276007218, 122.537597526246, 166.289137363366, 135.529046016443, 113.219648559171, 146.348221737795, 127.209302959195, 131.827629821224, 123.398400966652, 139.366354612102, 134.403192249184, 150.572341951812, 123.816336845858, 100.038937308658, 150.917822072378, 144.040788074111, 146.304984195931, 111.728796252794, 160.289678144254, 152.794036325728, 134.341702335219, 107.215186263954, 108.13874777513, 147.089569256381, 158.634811236029, 130.898534027968, 124.385669792875, 113.391403173374, 99.5010765755459, 134.679090146062, 134.256118718209, 122.930224761298, 158.451849207685, 127.662498577764, 116.517478145079, 147.971272056387, 139.2868499478, 150.885967011795, 125.256579107846, 123.970442191024, 122.337650987076, 163.555365721803, 150.801248219203, 144.763977052224, 143.759496594034, 118.410781703287, 142.481445917148, 95.4421595084068, 127.013856409105, 137.772905168712, 129.858716488808, 138.0659595012, 137.382395335551, 149.109972891192, 154.169307009345, 125.156204243759, 136.038798070265, 144.082538315346, 120.423376752959, 107.290051310015, 122.021091159654, 147.372895256449, 118.157337442415, 127.879882175368, 102.887889640104, 119.481064998762, 95.8424588095953, 141.938639631075, 122.044793137885, 145.743339517831, 133.19612974939, 136.647762023297, 109.886780992616, 107.249500468834, 110.448559275789, 139.05624977953, 159.207679862333, 123.784340639781, 122.018694429153, 140.328092371613, 147.543510841106, 135.622164228388, 97.1895984868594, 128.236602013942, 143.815728621705, 89.2581874394412, 121.825164423103, 131.774750089222, 138.237759178585, 113.892700005799, 124.007062195088, 130.14741709248, 141.418486331864, 146.838457806399, 155.880404032383, 139.193268440698, 114.836154623524, 142.089357293925, 129.625380116792, 130.112988289777, 150.963916586631, 160.59790987415, 134.125213622516, 174.254686656699, 157.914116387756, 105.485198881987, 123.332846338355, 127.515163447926, 134.35900850048, 140.494655790125, 100.137982757548, 166.69194468158, 158.869822073706, 130.729540901598, 132.493492307631, 132.72489336642, 144.318458133656, 141.643809426376, 148.977215978769, 125.901481255984, 156.114658592371, 124.787958580264, 124.946879154248, 160.195767973708, 134.910738187699, 118.040923775772, 121.76871844994, 129.461274294292, 122.023691773895, 146.757853562963, 157.75519177277, 156.438280166034, 122.494739912633, 128.565555618793, 105.690905191751, 147.924380506843, 128.516738824811, 131.183206264421, 103.293611440823, 137.296201205307, 126.853751371649, 145.215921969325, 131.908345349987, 111.260242473827, 134.001049913923, 135.088918724564, 112.139552898884, 133.348485263875, 160.24191813331, 128.606200464467, 133.700778684816, 124.002886564836, 121.537860932566, 157.474184299587, 151.10427064192, 85.5998005591674, 107.448228737943, 137.129799011015, 125.727984929716, 136.952179140422, 159.104364030502, 119.868675638379, 102.881717459916, 124.938374969507, 123.539379587917, 150.580249671773, 117.773712975935, 107.406919703061, 109.454252034503, 137.601294432026, 134.640912136028, 137.75288729032, 151.800816076224, 106.499990956842, 118.048729200093, 154.912505347216, 104.789381540169, 137.422541161726, 113.193834915212, 146.897121742637, 138.422355158213, 116.122472765925, 125.289352200084, 122.031988854736, 131.150290475006, 131.229682818797, 138.519510736667, 98.2643109263089, 118.25594622657, 122.571719045179, 116.589240347136, 147.469334209107, 176.181876887254, 127.16112516434, 140.323441318316, 144.649634627972, 130.394007178453, 117.21247235109, 131.610157702907, 144.985627213776, 109.500351836093, 107.473673757774, 106.051445033019, 119.29191741345, 135.671809737269, 128.140470739297, 157.652086624349, 142.500097755049, 89.2518598186368, 115.403762577422, 135.201235490542, 152.640701988605, 132.884864075183, 119.636271548637, 124.268217034304, 141.694491507666, 126.613194074636, 124.37110679128, 141.542118613862, 136.257156343603, 142.045700268337, 132.182582965295, 110.847802554555, 145.173886168487, 143.005297075505, 100.393910393729, 135.060841307993, 133.617519570606, 167.765096019097, 147.065032976662, 138.277486486029, 124.484382788152, 95.2002827042701, 132.699988040328, 168.050095844267, 158.997307200524, 124.315631101765, 144.830724714489, 119.139335544972, 121.914502788349, 147.456942747558, 146.431279406658, 110.213040214704, 114.311275548492, 113.210579821904, 119.570906169538, 123.909336940442, 135.962771192158, 118.331280881667, 115.572813575104, 122.216077547309, 113.15337580209, 136.244841651044, 129.456688106459, 132.094760426507, 107.514398718703, 129.698690042184, 133.329884592692, 122.091727546637, 101.599155168783, 131.022834618871, 148.899274289568, 146.456075363817, 113.865622626606, 131.024883310878, 147.032587236188, 147.496769119811, 133.939560623133, 128.044481584779, 151.693341494177, 140.245720872217, 125.643671808177, 126.890215294821, 128.630791189399, 106.704353045987, 125.644525651797, 130.13576777516, 129.046562641156, 111.325210056709, 113.074721289175, 115.563055450183, 100.354060440676, 125.902863468269, 117.479387839681, 133.949887500487, 109.575320867364, 97.5578545630375, 134.28420907372, 127.124327024152, 172.206857752526, 154.947949353415, 134.039889406505, 144.907990468632, 134.763819745197, 111.584092124666, 145.125895739561, 117.139272605834, 151.932193808374, 120.383020168849, 136.021616299808, 131.417812647289, 148.271814237426, 147.111667011281, 95.0485711927265, 120.669481017914, 112.261643688985, 116.897147385304, 144.809079947652, 116.389854411025, 128.021713849995, 97.191536153116, 152.372310167287, 175.403149653795, 119.832472127164, 129.270255144322, 149.733655079489, 162.424961708075, 120.946316767165, 154.731966793829, 94.271041476325, 151.005318217328, 118.120806855509, 130.504222124761, 140.840712669755, 128.11843679476, 143.231008227286, 131.500080278302, 122.900938724858, 147.984626128726, 119.014402446459, 96.7680323596256, 140.033873090027, 138.94117993257, 118.15797785093, 127.07931266206, 129.239620105439, 118.707769691417, 125.759726844149, 144.925903398935, 110.096296075107, 136.411918505091, 155.537659746302, 130.359805497286, 130.417847018773, 129.993827863633, 156.607968608405, 159.470945753799, 143.120693542602, 124.177910445762, 138.873308339857, 146.339096289943, 139.608399237916, 124.750656535806, 133.74461571014, 158.851701007157, 139.334601887765, 152.026060450138, 161.593843203323, 126.701841269692, 154.898059838767, 151.600358038486, 127.837784862902, 110.759884774513, 144.220379670317, 123.299212040238, 111.394611461321, 104.974618459446, 108.025742491219, 131.348187691553, 145.541119793152, 128.764781463222, 146.51147531942, 164.159865353945, 118.771320779919, 126.080775376074, 116.08754179145, 132.118074597123, 174.733060607566, 128.933637580587, 166.215382856802, 133.363925703364, 125.035067882355, 132.74857620708, 129.357909975362, 138.313620998669, 114.356132123667, 126.072021732563, 125.581927097407, 131.897974735, 141.102661456481, 124.583035309454, 141.686134507706, 151.675211304842, 116.089520413417, 118.37127712248, 164.103428887926, 103.528381821422, 126.316425156751, 166.142517063879, 117.882346048705, 121.320878615165, 108.386555039821, 112.706357512892, 153.026496999752, 141.890706371386, 108.085510366011, 146.170040935983, 144.106469080942, 131.447636771155, 119.783936839485, 145.98416465684, 138.215113706818, 100.84345741113, 145.580306025488, 123.814465479244, 154.257966920286, 149.203359939382, 145.005705888067, 96.2251810577965, 107.034554107627, 130.124619261831, 137.15715120106, 124.325818806719, 164.808661439444, 159.128592651233, 110.517939897959, 110.397349689294, 121.347766995916, 109.642185990859, 137.965293279357, 161.530163386648, 139.515339619703, 116.232180388068, 122.446829607802, 124.005657970329, 132.179260962372, 137.167297255801, 143.195226144988, 144.866650097, 162.06464259052, 128.27198727021, 116.015616764399, 130.887805768234, 134.900759462985, 125.969644087388, 119.370751131975, 141.973486896559, 151.376471204695, 140.662963986221, 132.991710139135, 125.933924095029, 124.527179650751, 108.06513988662, 114.75642588423, 116.935444805299, 141.726151969951, 121.335106820338, 140.398541883933, 147.411211869834, 140.590656361524, 126.122784669668, 149.699604199261, 123.405662711198, 132.011303749099, 127.220804721497, 122.912065248885, 125.87193937144, 108.209828259729, 144.350538160577, 127.672160741385, 145.268645222772, 127.957739007483, 142.961600165753, 126.664076467208, 142.435566071713, 133.930583201863, 117.438835943976, 101.635051744831, 134.145686745292, 151.877493061575, 149.435484254624, 117.142947791432, 130.728031420793, 140.088626619714, 130.331039417469, 153.950401866149, 138.9108418913, 143.708478142063, 104.484770230426, 112.200587072593, 131.342468652898, 154.527562980991, 137.511906034702, 131.269080062164, 138.956145737098, 157.2624968022, 134.297162217175, 133.686335507666, 110.058080585414, 177.031908891104, 115.76127775249, 147.543181034571, 145.046620349363, 117.090462844769, 145.885722178784, 177.496434954425, 116.139147018948, 125.320786273815, 132.02440390479, 142.748750183048, 108.813219965113, 133.874400948667, 168.513704707161, 157.258942716292, 127.398138495502, 150.403526878026, 147.445735673193, 135.486511741314, 178.301965275065, 139.129569321291, 120.215216199361, 136.206640555418, 101.902337003078, 137.553378365084, 111.331674856981, 147.927641087008, 102.811184276438, 111.345250228214, 114.526658100323, 125.772005506993, 102.320148281641, 127.905618004829, 155.253941134227, 80.6560244964415, 122.502912260366, 162.3874615889, 140.100998548847, 144.144502885382, 135.491126314901, 135.521581272879, 119.331611336739, 158.489493336741, 127.041684328214, 196.245799758602, 134.760920762657, 127.350766298073, 122.893744424914, 152.886802710334, 158.859756195709, 125.730053854654, 121.739047028391, 118.863106491552, 117.923400334416, 133.069982559768, 127.387160465606, 146.264160454833, 132.01776613836, 147.026878484986, 107.891304377891, 146.540560757821, 126.271441252478, 133.259944342017, 145.978874976264, 114.569816109547, 142.616808163185, 153.792156791936, 154.199171270586, 111.105419254683, 138.512637562152, 133.651211352322, 149.202828327429, 129.823875939511, 137.926335128144, 144.911548430437, 131.066324452362, 126.521217454881, 139.563417672782, 120.539857108431, 133.536072967119, 124.639688180611, 158.334589136236, 131.884534976061, 142.189621556209, 117.569775995833, 117.087437672672, 155.106768576615, 123.002602456729, 146.74064748889, 117.34544839874, 121.681927115382, 111.869640430489, 139.2242277173, 126.559112516217, 133.31326653071, 121.107547727258, 140.817861583051, 160.659821158256, 128.242285040774, 161.10255042107, 108.791991793572, 131.289111321989, 117.553802143555, 134.447993273427, 136.748849043592, 138.206470568086, 132.43905308271, 118.435330787012, 132.827611869481, 135.21087148879, 111.087086773796, 120.53278624701, 126.133400929913, 118.429569515192, 115.35658339312, 122.004620085534, 141.240566933116, 117.818471907682, 106.98721499653, 115.907641756219, 134.191513213229, 117.84102310247, 127.786883346934, 161.221149395834, 178.60483288381, 113.141566692138, 135.674332523669, 128.712009694765, 151.046367902684, 140.376908464008, 71.6758667770542, 150.194184888264, 129.867938698002, 146.004939907213, 137.693005033789, 130.015802898652, 141.100529218745, 130.669808756942, 150.200105696335, 87.7931877762023, 132.705877130933, 167.444130648398, 148.872227710848, 142.753329809884, 130.386752979402, 108.75622466563, 121.526035667102, 148.693331854494, 132.81728014212, 148.697497788359, 175.589264599454, 113.595144895829, 122.031719924856, 123.090777531717, 123.872476577702, 115.083654087741, 139.065214466525, 125.035830902706, 126.091467503792, 146.634011064619, 133.639298980779, 136.244721484428, 121.809891994056, 127.042159002764, 123.164667298911, 140.179116966032, 141.237760973365, 134.11358019441, 157.468387502944, 116.060593241058, 125.074307146633, 121.989548043751, 132.849383555985, 108.991085445531, 125.86431886548, 129.742534920894, 150.68132250884, 151.061435095215, 126.075574199231, 150.993932435219, 134.535639220369, 111.824570855717, 117.450803346614, 151.71080555492, 117.512570980705, 139.817471401093, 118.563079124169, 120.843442483543, 128.554418932327, 134.078318696603, 152.381637551871, 76.2857425528964, 148.189136544701, 125.73762849743, 144.387150987834, 116.600367334469, 107.931614709827, 158.040814249592, 129.14269862486, 158.438041319842, 112.345916345261, 149.973736449642, 121.616566552934, 138.941929945363, 129.480835037995, 134.277154589716, 144.767667131172, 90.5714967012133, 121.549603197129, 149.173138216115, 134.955527857842, 117.94156790381, 142.114635303897, 125.329772593054, 128.52110377266, 112.559956567955, 112.407298061281, 140.199678844573, 105.826064186953, 94.5867863503876, 121.400418576007, 123.899100849239, 117.222962639107, 136.976822506698, 133.882438283946, 138.649630101425, 116.577756032397, 121.955981753281, 124.047345439651, 143.152657405502, 99.2630759099699, 126.620520822918, 132.788117824796, 111.630439493216, 117.989712141387, 148.366622975802, 153.67484600352, 135.348693004962, 132.439898023151, 145.525720046351, 108.485612813629, 119.985599786271, 120.354813209333, 106.516855958005, 121.217199120306, 164.350169202657, 123.013901273146, 140.962673159869, 143.410023984274, 110.98718692713, 131.976343168813, 133.443070826678, 159.474749963459, 123.083545814191, 143.695564242044, 149.667385541628, 128.322439639536, 103.446684122433, 134.969254750243, 146.789593671335, 108.653872476653, 160.49880068974, 120.024021603583, 152.790474901732, 105.921268937887, 152.973501373521, 141.270900011238, 127.159036927543, 115.769624797314, 134.701541930207, 130.102287189161, 146.74668615036, 101.068954319834, 142.800917688527, 126.081347244523, 144.962796965047, 129.459560202046, 131.985989658488, 117.08323926062, 144.390074589281, 107.878387364667, 128.791645259008, 164.642588286046, 114.795999073233, 154.056749579004, 130.502583007904, 129.917130388081, 161.946672874598, 138.391275732611, 111.486635537106, 147.211611007935, 136.927185826642, 114.480855256446, 129.882852539194, 141.969865341536, 123.931385626657, 121.602161310824, 154.543323283013, 135.773502726879, 124.797337830005, 114.200652408784, 147.051981785952, 115.553837313489, 133.042083600659, 122.859982667619, 116.670135484302, 125.236496255221, 149.889542337603, 132.285737075116, 142.499679259362, 146.748135232297, 144.167457500306, 124.885399662652, 129.672731356118, 99.1753616776317, 160.031699481713, 118.011714256751, 113.113080684219, 127.730545898765, 126.556966289621, 123.140821862949, 148.49432129112, 95.0371688957852, 134.21929475851, 160.995980545887, 131.242326238261, 107.426995438322, 120.708707615953, 133.340286137526, 137.938740525711, 135.309496035076, 103.97644479013, 133.571536332635, 138.463443951502, 130.640296359965, 119.300946055229, 160.850017814229, 131.159628792091, 133.031685656687, 121.890940783904, 102.004754556781, 127.865127618028, 125.892408834471, 159.180849879839, 122.228101953351, 146.51604225352, 132.746156743261, 153.119761947192, 134.300410309755, 137.09860212828, 111.835808700298, 134.552325697538, 145.956106685524, 131.691604395447, 128.160180223228, 132.248916789471, 116.308005585423, 116.048940460405, 136.979910428382, 140.809767774039, 133.316076665314, 109.98014434513, 150.485732264064, 122.513617926175, 137.073812535728, 129.754183783663, 123.250402942339, 144.26110309343, 132.19538831143, 122.717519845165, 142.905527871931, 135.547118656264, 134.191653366343, 148.6886552666, 126.980759146335, 104.343803338344, 112.233830727391, 130.827572092936, 128.027629499187, 176.542617218455, 110.709997620517, 108.202175827508, 121.14149324692, 153.859677184934, 113.405694453109, 99.8722639143859, 124.09102610381, 119.619118146959, 161.118414953697, 112.044361358386, 105.178531787632, 114.602450155047, 119.567253920698, 129.560126253067, 116.505166843052, 165.658019210102, 149.377555921277, 93.6662080998882, 125.990036909913, 125.43392660867, 139.905062818385, 156.8581269696, 154.858390263854, 121.228707570289, 133.109142845787, 127.312338802485, 102.969018740312, 116.136720388506, 157.045142238029, 142.415484842738, 119.350273120084, 106.871821307412, 113.026873868566, 132.858424796031, 132.362003372173, 150.921392913858, 110.083336628793, 156.246237622874, 112.74294000993, 98.0954330816089, 130.048077295453, 130.339174672366, 135.987596533714, 114.076155844237, 169.805672503922, 140.251577093271, 132.245352785095, 127.79376353848, 129.712763130158, 131.989066111718, 135.778707845436, 102.504793364794, 139.411252931758, 107.609965659862, 112.526815132399, 139.741965010806, 115.499886534022, 149.464455512146, 119.614097403743, 119.171273515959, 136.109777304178, 126.82192765168, 91.034602109362, 139.462509170082, 139.723913672504, 127.34436863355, 128.707703197665, 125.049939901312, 94.3167908759766, 117.168261458873, 150.890441989516, 148.347868762634, 132.40960497516, 102.993399691946, 124.472401222701, 171.947082992277, 135.65384056853, 130.716667726756, 127.940120349473, 106.595717424751, 128.770097826337, 131.725394122033, 125.698348193851, 133.321283215887, 118.158806854327, 118.946843222152, 129.032749818295, 117.178296030118, 134.596485299249, 136.842543421928, 83.0006054223122, 142.544968993827, 164.830547467454, 158.457875901434, 146.396715153723, 132.755540025084, 145.532106805507, 129.969244288759, 153.902378356857, 117.041881346248, 145.461096441158, 126.984359996653, 122.40713057587, 154.185095175483, 137.343622578736, 145.280073388616, 123.926104948757, 119.892579437675, 135.151770136581, 126.292495452781, 153.482060550571, 163.311698313927, 130.996520777003, 163.816742526741, 115.080433566488, 129.735359037547, 106.209275780452, 119.176274524237, 139.581265481116, 156.92933780948, 129.818330273164, 141.618139356941, 105.574977549742, 124.411587207287, 115.629662608297, 138.594036168782, 135.806105916364, 146.089162631049, 145.971547260206, 121.855060527486, 124.3066588723, 130.950895805298, 116.028303014608, 134.180636795091, 138.829495308158, 113.726397075485, 117.450793599164, 98.5205051714705, 131.331521223921, 137.880327075999, 138.021433877711, 147.714974582586, 118.753474284883, 119.588973246324, 115.911835780014, 119.062641454123, 125.222452288811, 108.610692956252, 147.012369747194, 110.010709562746, 116.445537811915, 131.108469620131, 136.677375861694, 110.147909038075, 125.561492662691, 134.250873092932, 116.854095676151, 113.627071885907, 143.967832097966, 111.428689784222, 133.532158561753, 131.369791280225, 122.547286729613, 126.002199190333, 196.51677294103, 142.347952605809, 149.295096443663, 155.1123949155, 145.320195963506, 185.613710050674, 138.776897760736, 133.781526789392, 132.899088521136, 140.676888921694, 150.869963852416, 118.735074648878, 127.245173335588, 134.437839670244, 125.075032768139, 153.883817829987, 134.878582783395, 136.231514124464, 124.633657481274, 112.201373698641, 141.534689011846, 133.167778554643, 142.703227416797, 146.503789474396, 130.55421551229, 162.912108953775, 122.080075783692, 129.609457222802, 159.258716157231, 135.475750792366, 130.50532243018, 154.717554744562, 134.774250359519, 123.649148096723, 148.95290840488, 134.879732637186, 137.101930355087, 130.157169915972, 162.400347752955, 144.58580535018, 98.1579076740165, 118.061472673549, 117.398280142308, 157.795963892111, 121.877143260865, 106.718770084249, 146.97775313581, 128.527751316514, 149.657484474953, 115.646331578966, 156.442960543744, 141.079686355081, 116.498371798344, 156.598308425531, 123.478107439188, 111.147656178235, 140.897195983446, 120.136375425324, 144.042306019064, 134.241942420954, 126.066989310908, 104.973383994319, 115.539623124358, 139.182305440971, 113.840303074247, 142.181822270997, 119.430710796849, 125.173339630961, 119.616533568278, 139.017531085985, 112.795668851386, 120.059570581472, 125.750471156033, 129.663520832792, 130.98244096318, 148.315448759595, 126.207888999371, 135.453513192048, 119.128692312126, 135.507060609738, 114.902127745081, 148.02645389548, 107.717662761443, 127.467905119789, 113.886110034533, 140.227480385481, 137.128273561508, 150.163892653117, 112.253319422669, 132.026094109531, 126.481408464005, 128.120585017603, 118.289230381596, 114.573544616534, 106.264308128791, 138.704717434783, 182.456014084532, 147.225094506074, 113.964753506588, 135.636843604647, 156.052506430289, 142.181741441543, 132.764510506446, 105.580048546313, 119.6890073995, 140.919913408565, 110.275975308205, 121.622171561812, 143.454752538859, 107.415222187552, 121.346035871279, 151.529908200149, 135.220371411913, 164.743837359765, 145.252236335404, 148.821650865773, 126.867861607271, 136.398687262101, 116.830910508173, 123.393137273837, 174.050026808379, 118.364968055086, 122.212019332988, 124.284076217076, 135.864190760379, 132.059127008273, 125.859677275603, 163.762380877057, 113.048200438298, 113.264267653886, 118.702705977661, 106.032410613373, 115.925395185538, 115.599242714252, 117.548842948288, 116.971954608881, 121.73615693214, 97.3754479939907, 122.211201845554, 118.216131961552, 87.681457639767, 116.106293356034, 118.964774988446, 121.157693232698, 115.557109871832, 118.14321738113, 138.152394978858, 152.54866655064, 150.715396506849, 126.942696459546, 134.123761036912, 182.921520743256, 113.539585966981, 124.611951033198, 130.721599898467, 102.406227546427, 117.217354731356, 138.234949318669, 122.267710786116, 118.896666250276, 111.069491772933, 162.011204700525, 146.544805637991, 121.725012077209, 123.006081221263, 110.357740319587, 100.15858654374, 130.83648330302, 138.149795792404, 132.9657146664, 95.6389557995118, 102.435330146152, 132.809659832337, 125.075117626012, 138.366369735809, 101.18933679974, 120.867519205893, 89.9704752765821, 166.035479256014, 119.479803926639, 151.992409384471, 134.678614554856, 138.881057584614, 120.486874858396, 130.543951649563, 106.943898001452, 128.605608511061, 144.706439749518, 139.748124184755, 159.104934617276, 103.855082517896, 145.283226426133, 103.099033310914, 112.619662936001, 150.234827284946, 130.936729092559, 97.1003621569897, 105.746198818206, 187.429185711933, 108.182995254281, 99.4697079078014, 149.33866629461, 137.608929198268, 134.847178562362, 140.635552096817, 142.498430127889, 105.69142866378, 150.439862295097, 103.318159174874, 149.604484748231, 100.019323948822, 93.8639516022124, 159.647967057948, 129.939404291599, 156.828425000932, 93.5665947090128, 116.237190381214, 134.131530365225, 136.305396555691, 132.406719966127, 124.746921168524, 112.414533644785, 119.417270896102, 133.502744800436, 127.658958472082, 129.35626966642, 147.038834710955, 133.498547232684, 105.23069461134, 124.402197117176, 100.731548066994, 135.24104652849, 171.575514399988, 113.840407047103, 128.222665352644, 134.741335524599, 134.951989982166, 108.30599029602, 142.171247197703, 165.496930953491, 133.097879123856, 103.899133661512, 110.075931974964, 147.285068450968, 164.134626051942, 129.35620732431, 132.148283573295, 132.674148575624, 171.030527807326, 159.75634364125, 125.036407634321, 134.998471318033, 134.200675464218, 101.885585469763, 131.578970279982, 137.630490647764, 126.014942889883, 129.588268474592, 131.988138226562, 126.095393329345, 145.904233603089, 128.897546545779, 139.527163237195, 150.756407886078, 153.728046036691, 113.930618728719, 120.157336748381, 145.502272845859, 150.441449750155, 143.864212404654, 144.906395971316, 130.097541216809, 114.33178425259, 134.145251377026, 159.615588624274, 154.281867937388, 132.272448715667, 124.354195272351, 119.416111626335, 104.984539358786, 141.391319272964, 92.9567798777126, 133.599801346979, 160.865517395419, 103.205278220731, 129.52804652296, 115.745520290882, 132.258281899562, 130.862693746827, 143.4330620962, 134.832192692517, 144.249942227365, 141.575282752038, 133.019848873069, 119.923762000537, 166.677075290826, 118.607005537476, 135.180123193286, 140.68039762548, 126.592985065819, 168.616222000965, 150.352620922942, 142.468337780229, 134.541599939966, 115.547097727472, 134.191851842601, 135.386196730091, 156.097089153166, 133.213452303014, 156.881939976259, 133.600772529756, 121.824297314989, 134.10615249459, 142.883695227788, 117.084499217197, 146.846616877056, 136.131775376203, 115.313726247664, 153.042314266596, 127.093197669713, 128.567423816823, 148.933846268374, 110.59954654364, 135.235716665719, 138.934147933871, 107.725944098834, 132.166621156466, 133.179717278475, 123.426747370464, 112.207245273427, 106.101103603603, 94.7981538607092, 135.792059164893, 120.038409949454, 130.883351553776, 108.423732026381, 167.002544562084, 109.801739079279, 129.650148136078, 134.233612704346, 126.529478798476, 138.602228858126, 134.183677696774, 125.961439065355, 131.06675031576, 128.589108734397, 155.880377135923, 120.154260204796, 123.72399815593, 107.497269434839, 112.960227304655, 127.576053272811, 113.434833207407, 135.733987729041, 125.696959004787, 151.18445485285, 115.734588957466, 124.85947922381, 120.109109500623, 119.646846055496, 128.341469988992, 164.995025330929, 147.347917625081, 115.261041073407, 117.258904271422, 109.040494230279, 120.906730360359, 104.873506142916, 139.036615704082, 130.172431988483, 143.892998893903, 96.6104999565499, 134.848684349659, 120.093918301348, 162.892175839244, 135.613748185508, 107.238095129853, 133.24771891537, 121.752539996275, 154.421258882609, 128.928313437313, 127.740972963447, 126.651165682466, 140.429431199494, 117.733384982033, 147.618692502206, 122.45097071344, 145.262875781554, 129.969536993596, 143.386843713148, 124.544987928059, 138.184018247074, 107.40880394337, 112.664366296295, 157.219788863444, 123.583746172722, 127.646113206256, 92.8967070415103, 127.194544122619, 142.048106533415, 119.77047821348, 141.732326436917, 112.289676236292, 119.573485758813, 97.8395800176434, 126.023300453594, 164.054487960769, 133.213373019166, 140.040168955357, 116.509692931924, 141.637432333813, 150.47723515139, 124.37761148494, 102.363174425805, 130.405467415485, 142.454913756676, 152.684484074377, 145.581334787264, 119.826160036056, 122.459630182957, 140.785182259713, 113.469362108856, 121.163125537552, 143.923522396913, 127.229182256982, 155.177602635955, 138.263222144266, 171.066967840801, 137.606983620482, 142.633824235032, 135.759325786289, 150.060955019859, 126.460933486915, 116.856549202462, 134.860119406373, 140.466344194964, 119.098520075129, 109.481648113663, 140.174190189884, 158.490136927032, 131.058074925986, 129.449278637372, 145.196497665986, 140.720790067192, 124.984080058216, 129.587871813708, 140.959260644224, 134.643690491722, 126.312565709758, 139.861774915657, 135.374742139793, 121.95782714009, 137.167470637529, 104.171474178823, 123.736222509294, 125.911080983721, 123.106819211539, 127.014942659555, 131.332930794846, 132.912404077154, 128.569351621363, 134.511665992266, 131.552996783183, 119.815706890365, 122.615744055706, 108.726694299126, 132.750592593234, 125.729328536586, 107.272439016223, 140.126055649382, 116.804641717896, 148.027558679562, 97.9309444735641, 135.705007080029, 138.719777758795, 157.817985522281, 119.822470815134, 143.243919682688, 145.023333661476, 130.332648103203, 115.677288614508, 128.461546700817, 113.40734411509, 118.961960443581, 127.141499526612, 131.40333058493, 152.512339012256, 118.892451441402, 133.884230543273, 138.59164608744, 144.806833353023, 140.578824799376, 155.368187212848, 100.64653710039, 145.032785778697, 150.214062619205, 139.156937254539, 144.165650624156, 163.264636004381, 151.509076039528, 151.623405286213, 115.3150228137, 146.620089975137, 138.547021732029, 99.8253406711465, 122.959154754397, 121.8261194701, 117.681201268853, 101.820675995728, 120.124571029489, 146.250604363625, 106.1136288251, 126.719760227105, 128.880952999722, 114.248267499495, 137.241117042491, 125.782724127055, 119.041896967807, 127.297107584601, 148.393690308032, 178.04805494107, 138.702116927773, 112.948779715008, 138.836446848922, 131.135708207318, 123.95460782334, 162.295220015694, 133.095434062362, 124.277105311111, 133.637343873831, 118.446526571502, 143.144240415606, 152.532406964032, 151.081895449267, 140.112927390104, 131.80884672397, 116.260098357154, 133.860285806733, 120.892405264892, 135.077177803302, 140.205444035457, 127.469184166205, 108.140787230956, 73.3215890132889, 134.709125096037, 120.390778554748, 125.387065084458, 150.639202853628, 119.550205839286, 161.291430019051, 153.761867593351, 116.49331435403, 116.336391897435, 124.182824191221, 117.711163121601, 140.129311301058, 130.672885047151, 133.919672425726, 129.305427314156, 124.544736854045, 142.555137256537, 133.555021028226, 139.390617062241, 127.292959037902, 124.195593470474, 128.3177121185, 163.483162126871, 129.661628927841, 144.074863214098, 87.5413157228809, 155.396837897257, 117.795554391172, 136.145280704415, 136.343439319423, 124.501251145602, 143.278109745518, 115.595763087855, 112.496264194236, 117.16532471953, 124.670151806359, 124.819376521768, 140.659799184327, 118.697474115309, 115.414319024324, 105.528060756682, 106.805854749786, 146.302005424722, 94.1327732408184, 142.292061590889, 120.177689120458, 122.192811538667, 128.706639468363, 114.391682761317, 151.133639701319, 120.001051618495, 124.059300243893, 127.988924171875, 159.413451578317, 123.501561619024, 114.019486704121, 119.967853236144, 134.25874529886, 141.226367427452, 119.552584842137, 163.178523044594, 141.04037807078, 119.183200528088, 126.914368309789, 140.478362456466, 94.5554311642091, 121.185272696489, 162.476710514528, 137.909835637351, 140.916009379403, 148.901008550937, 130.837902790917, 124.518447846546, 140.084045189317, 134.446425409769, 123.111230617435, 133.36907254557, 103.525801680395, 118.375683433028, 131.890628039282, 117.070644579441, 127.365343524047, 119.757535967514, 157.152121495952, 164.633587033112, 132.063782409679, 143.833599029804, 145.257778702782, 110.053598150429, 131.95665268237, 122.304930285476, 121.752860433953, 120.030689275642, 125.510074977487, 131.853510110405, 133.436324300498, 118.442283937598, 128.556063080627, 146.896378226226, 140.808615007917, 161.272052512, 114.989863006322, 153.29225701377, 121.4382104496, 125.22480714401, 142.858708783377, 129.554581101955, 76.2848502031268, 161.845270809422, 118.08842946883, 131.02353153668, 127.573509970609, 137.986756726301, 131.939899813454, 116.74559432837, 100.363380429867, 118.170647533161, 133.063434535322, 107.328034060877, 144.690146601008, 120.85063778943, 136.941466825709, 134.80289869046, 118.750439125776, 136.335541831557, 160.054842056608, 113.159405746776, 112.573527752062, 137.055269288142, 125.64848675301, 115.697383054866, 131.918560464551, 104.672599619847, 164.739739552031, 119.012260111191, 123.902899186955, 117.050605626966, 155.727308542385, 137.850978418599, 116.20543651923, 112.09749244315, 141.643133065357, 133.918535934319, 105.536223935151, 160.577924520773, 129.064630850452, 139.195706921578, 118.807462563897, 142.104688862215, 114.686844728093, 127.696694697678, 114.304672259037, 140.688874025571, 139.370719630526, 138.138885369252, 119.045931775518, 156.562835474047, 101.167198567818, 115.52625384556, 132.862341664311, 121.977797819401, 139.021702853521, 101.265084563155, 101.973897385221, 155.64271246314, 123.295301673659, 145.214557759336, 144.22552416919, 147.665112823857, 98.5822015353095, 148.786721681915, 139.366576824065, 147.498739346792, 125.865888367786, 133.618071278771, 121.384212499829, 106.618558791951, 145.02826927522, 119.27343695133, 122.335945776256, 102.237599446615, 119.721214892856, 125.971170130433, 123.730087623949, 106.775716577911, 94.2347024013287, 130.670315396813, 105.687473370972, 137.552264982882, 161.365926356776, 130.974311874896, 123.407285683428, 122.636108199996, 131.716206196376, 146.609388713399, 136.181310344079, 112.577174947584, 129.951950714714, 122.595246950929, 135.576489914587, 146.273351954938, 114.011656053535, 135.924791474837, 110.633858587586, 155.612322741491, 153.196643238531, 145.568604374408, 130.312814319736, 112.736458266085, 113.553117247795, 162.839457753432, 101.02399886303, 106.916695443676, 141.890348684204, 147.573324074724, 120.598060830612, 123.684626253579, 138.710435321231, 131.126043319178, 121.088158962945, 161.67977152739, 115.003535686195, 162.181147481839, 131.696343397283, 130.231652266167, 134.387216629117, 158.94070198407, 102.332602291654, 122.805558111539, 129.13695375105, 141.025838302093, 115.538871144338, 140.479728919071, 130.574909854861, 159.285048196403, 106.20358486645, 123.059774386263, 131.659991229315, 91.0485154676187, 139.370594237765, 129.404707338865, 160.909822697037, 139.081297671662, 154.524600329958, 125.322269672661, 147.93478890444, 126.48370992908, 138.577865214497, 116.296978552078, 140.047286663449, 119.274270182228, 129.385160231285, 128.950945914279, 185.885421249602, 88.0056825094698, 143.271052049598, 133.565320775675, 145.523547926911, 88.8592691734757, 143.578451347779, 138.199139869902, 134.735580782058, 135.994387145683, 125.656721280408, 121.390739564797, 136.877808335158, 118.754753354355, 154.440901952342, 123.201290106521, 121.558344181358, 145.248345426255, 144.23479893417, 138.404925306266, 132.043588659828, 121.028485439952, 149.672917574395, 117.777124435135, 136.3758327475, 123.328612147822, 122.490335693892, 98.8696164527823, 126.476385106082, 133.535500568534, 104.708039647961, 125.264627971878, 117.107249306647, 137.933833607727, 154.51850773372, 146.116333171873, 150.928907583031, 120.319589597468, 133.201840077076, 133.390356128842, 130.393987322646, 131.877241561228, 119.923955032128, 135.113670867958, 145.233937033286, 118.740266417881, 132.661409312798, 128.474373591199, 128.560060131865, 100.414813012026, 134.972960818654, 145.216338370671, 134.399845018079, 110.830377578785, 139.903308415777, 131.987640904903, 132.10047316515, 139.067513798263, 163.834725758035, 147.192939360297, 139.599777773901, 133.956030167808, 144.667468587604, 130.738268698335, 96.5870941194109, 129.512111654374, 100.606708090872, 140.750831784938, 140.261828287847, 135.330296592651, 138.489695537031, 99.7916904791829, 130.881030062431, 116.49162981544, 132.304838177095, 135.529826761654, 167.029542637684, 147.264316574624, 141.385982718941, 119.91297602091, 117.976992649477, 100.482988976061, 131.069640504173, 126.199324387717, 158.714789365414, 149.617259159759, 131.709114133817, 133.51436133979, 113.111834529684, 110.694400792114, 138.104499611086, 117.919170556827, 144.082537945402, 148.527632692207, 151.031511882327, 138.383433356988, 137.398655212018, 115.413563734533, 152.96894521822, 131.145947489443, 130.093332754233, 135.708356140614, 159.20026411509, 150.243396730264, 152.767355322521, 159.186254643616, 149.833937013575, 140.771866618445, 134.365698826351, 158.789292597553, 118.61245639169, 134.817607571991, 132.572921105796, 134.332199681054, 131.73695983483, 112.385428745812, 137.536048924939, 137.820908362991, 114.984028743735, 142.793427405811, 96.0345993458187, 113.828325747086, 132.812147393976, 145.869717347167, 138.934961582335, 120.802483038018, 142.32723822113, 119.51398120459, 140.326452568974, 154.964553638912, 132.132871007765, 138.048903692229, 144.434164231169, 118.975756584063, 146.655863317138, 134.178720826683, 147.357234779435, 96.6183468452397, 137.499578705843, 122.046053026729, 109.667748536055, 137.532105503398, 150.194302413336, 160.046154625527, 114.666329527397, 106.886562125436, 118.036123514387, 105.614723759458, 131.865134675183, 130.147808655047, 150.443795383292, 141.834718832226, 125.143762495887, 151.916672475117, 146.434469331976, 126.549008772368, 146.894268150207, 123.997491185188, 106.408931664883, 111.932522538309, 126.375998764936, 115.935922198285, 123.97815654695, 107.525047593058, 169.943088828223, 138.529386264277, 146.994056638855, 134.096166732511, 167.887186694256, 135.415768355522, 111.43309252637, 130.383196304657, 142.611646750216, 170.199497451724, 154.205829975172, 133.75212345196, 107.987688236306, 85.8281154920363, 171.462098155588, 157.461059879072, 164.428366685374, 127.504128556753, 144.024082790695, 134.355690927723, 155.653154316478, 111.436406914755, 153.003823667655, 151.797834680978, 103.055431575637, 136.814273021243, 132.896430895919, 150.916158686144, 135.283094510811, 145.312631131334, 115.641730120703, 89.1658172866701, 128.786381142002, 114.758729516247, 121.765388974815, 128.465438065236, 108.796982020937, 106.91581625188, 119.87091897327, 124.068799031903, 134.158941630335, 100.357807358599, 142.884920514323, 139.9672731031, 147.945396209985, 106.055543354409, 117.354563634311, 135.922442524361, 122.118851081211, 142.982895926839, 123.427436549921, 116.218208082598, 137.222515238854, 134.490389049932, 113.866735754543, 108.387025332805, 164.672611245675, 122.825693166276, 147.082527466598, 139.503520768381, 156.41236492775, 131.77699034925, 163.284874747754, 153.7248421299, 145.05759788562, 122.763783239733, 104.573393953778, 104.247117667641, 144.953389295694, 145.221076414112, 117.710887545597, 116.939211295031, 139.704243064473, 127.112979969115, 132.933513358243, 93.3695528684424, 138.067608577706, 163.620561199434, 195.6684768095, 126.218171419949, 120.998807668017, 109.3181818453, 94.1344762681545, 134.220605104758, 136.890675747076, 124.99426438578, 106.779019408692, 108.211184758106, 129.816090888194, 125.069689268867, 145.88181365521, 144.796905573275, 124.952292903378, 108.036413729055, 155.146558864263, 139.526958263021, 122.624995797864, 116.616154796498, 93.4217233348977, 165.99552917931, 146.719956134677, 116.035642768721, 121.363832482614, 94.3789595764996, 164.426035698883, 141.417663576173, 122.349192978406, 132.69762122625, 130.559030766822, 115.217430374832, 146.541049456472, 135.48694858577, 161.193059756779, 129.445589229105, 124.832115048569, 114.334519484769, 137.762005350253, 131.158745936875, 123.209553931018, 119.848477723246, 146.174428308156, 123.661374591042, 119.395605367223, 167.756342095491, 123.299130795226, 135.705595688792, 95.3461382592685, 88.4375290915105, 145.897793077392, 124.614533761222, 125.680482650353, 131.74674896607, 151.773970139336, 159.250132901148, 143.113651998305, 120.304619726924, 130.66601191799, 150.352957432886, 142.562126162217, 130.528315379319, 125.958129281199, 125.373840091816, 154.055599176503, 106.899135936659, 122.327333208182, 103.038040575206, 101.75874892327, 133.16214525241, 120.824894392001, 107.155386763055, 141.177288936602, 116.715076589788, 154.538588421212, 110.233234199452, 111.772376212307, 119.273069847389, 119.116164012923, 107.060865246623, 106.325991798823, 142.377468446478, 135.293823984993, 132.382129247437, 135.468551237543, 120.433475681867, 124.298457266922, 137.534149072359, 136.631666164393, 136.310377404572, 156.268710111001, 142.010140259898, 132.373166438201, 157.39506473, 128.941911619501, 150.04566429826, 130.729470285916, 132.213572127144, 123.67870698069, 124.88030792601, 123.77372812294, 126.58810018777, 124.794985691668, 129.372351775685, 129.134416055013, 159.420926448165, 123.467296983982, 159.891887340607, 152.86682689011, 129.505860202725, 123.23123303775, 156.216861212453, 143.609353762108, 137.973859023018, 136.824014500573, 108.060028940295, 139.834353549869, 125.161882326682, 121.482246905156, 148.302804762827, 131.403592098446, 106.758276770606, 134.715883211143, 152.30068596982, 110.410556928155, 141.326787583263, 135.753432475416, 146.777972774772, 131.271581432562, 148.871911890517, 118.336187585514, 124.848018648712, 129.760564127438, 121.464528181269, 127.067416211151, 146.883952157457, 139.418112416372, 144.745815330031, 106.193008297106, 156.302660327693, 155.151641852511, 125.086053135706, 118.805266407605, 153.420294712539, 141.240479891477, 126.411368814377, 121.27022909489, 118.654767667729, 142.784420302301, 119.045892946168, 113.057237747953, 125.93570255738, 140.448341243773, 132.797585968388, 144.870382835704, 120.202179242454, 83.8726567204421, 130.919262680694, 119.730869305609, 149.541871999606, 92.6034646167061, 119.457403399342, 134.426950182196, 137.02891118615, 170.429814687972, 135.469356857966, 140.797358384442, 137.731552637391, 157.006652540589, 118.826104844073, 155.541017415656, 142.771627881362, 137.256303705108, 131.419222518041, 115.663677512868, 128.079433485219, 105.282621668656, 124.724674388321, 103.927176588603, 127.096913313522, 170.792332081276, 117.751582657648, 131.524356971273, 126.870166649364, 107.1667400606, 137.836365590852, 127.059296654972, 125.349967107803, 143.838217103032, 123.625552340266, 141.738935553274, 135.674506081707, 120.31432973219, 145.709491235379, 138.253170255913, 142.934884404404, 129.048874382659, 118.84993320116, 110.363791755039, 116.595571800465, 150.997639313439, 111.113767892835, 131.890718834546, 108.840675972605, 106.530890494563, 143.150087938832, 136.597399599829, 131.038483776796, 123.747262246923, 138.758849239272, 127.982915083141, 134.439662127276, 108.982932315075, 137.145028719606, 133.539043581706, 132.996870709986, 104.866082815073, 127.738886886473, 150.668021115773, 132.031379302797, 145.936699041094, 126.378845438996, 143.675273267467, 95.7490277186677, 122.887293193386, 136.93091772931, 128.5783382175, 129.793449825114, 126.919974778203, 168.04718115806, 155.850781930769, 124.25619267827, 145.940857646098, 125.970475725179, 134.889353116849, 108.426510990013, 114.839870755045, 125.828637414822, 133.414119608757, 116.562932154392, 158.20752368342, 143.047478983221, 135.212119390567, 104.692800012094, 126.102788970916, 123.54299665327, 109.404181003958, 94.9661261181572, 118.075697480677, 127.700974604753, 134.511786009809, 133.381079863371, 114.283393914314, 119.324311746281, 127.516022246073, 148.73435859587, 140.167271129115, 155.45484383602, 143.12452972861, 114.807649740828, 139.12460318253, 119.626397436544, 124.950955207104, 159.758580393292, 99.7212493268527, 137.236642248145, 131.259247629849, 149.580686830177, 140.791057777892, 129.07309153057, 120.754011922475, 111.031415528002, 131.349332726228, 132.695035177553, 118.563400385001, 112.756851536845, 150.64890582407, 127.282282909427, 126.259344698826, 148.163912524639, 113.133455015823, 131.820166147356, 141.825243825558, 94.5514994619584, 106.395343309878, 154.360943310287, 134.432820642322, 121.576458406532, 128.716075727308, 137.631963506057, 117.172535030333, 163.8981934613, 116.52360454285, 152.13658312138, 136.111522960932, 152.440912952486, 124.124275951151, 111.083352556627, 140.79524998324, 132.252706083647, 109.355108263361, 139.393587474732, 130.688609184424, 128.582190979859, 127.015225101512, 138.072549973292, 143.380289172115, 95.0709324452127, 108.46164552563, 156.07925123824, 127.512613074045, 103.569406418352, 144.172136857731, 135.341368338905, 119.095578154665, 127.864392372071, 124.86821735757, 141.569245343782, 149.058420787605, 130.395370375857, 122.177782516446, 111.022848993654, 126.490170070598, 120.135803306041, 118.27519909638, 121.218715347955, 136.265158354847, 153.240067332724, 143.599201427118, 133.272045640727, 148.381954757608, 133.004709173742, 131.656084999061, 138.087760831971, 125.602605796321, 169.181182574992, 128.146338613869, 110.093281102748, 112.863936990577, 121.919925231247, 134.595954212116, 124.203658069441, 128.727672743933, 119.745962846826, 121.561143242753, 112.209118576495, 120.911154926509, 125.572912117564, 129.771159124356, 122.108474009543, 142.306970644223, 167.443207134678, 106.515684635763, 127.896514471278, 151.078280767861, 147.929883088661, 133.227469694006, 138.350144475763, 134.812406263019, 125.998805841903, 112.456754563723, 137.09973948174, 118.335386781058, 123.701614218999, 113.296382540682, 135.831492064358, 127.19151432933, 148.628119587624, 119.768349609047, 106.840308877082, 123.581744567087, 134.299472066116, 183.159365053511, 109.684601947737, 96.3685142614935, 145.209081004037, 149.750120894006, 96.3620338038075, 140.955440113918, 120.029566573118, 129.048224333807, 131.418563093372, 152.772813175322, 133.007911892687, 152.213584491758, 114.908419074029, 124.513411126745, 108.68767018903, 153.801951607794, 130.029896464669, 133.856585831611, 118.07656769111, 129.984225766253, 126.449986667735, 104.534025772747, 132.283520816682, 115.175244232033, 115.535600418505, 137.32212624872, 116.25553485064, 144.630113411093, 140.537819732531, 131.287829879062, 164.141774958941, 93.2756183081145, 123.942555581856, 163.03305356713, 155.285306266972, 131.153053677555, 141.367086934887, 109.865391732941, 114.744784035181, 130.817671499919, 153.90544153784, 126.461403191287, 106.952886673924, 133.329533740017, 138.022281085698, 105.337657895835, 126.458982283574, 157.660936483642, 93.0838596278272, 112.745600587172, 114.301781249163, 127.58667880462, 127.29105922964, 136.429342608598, 133.662653571015, 143.767759700498, 125.628911906566, 151.950911833868, 136.351559124664, 144.717922775144, 134.141545988057, 111.752193530443, 125.760676170233, 126.146930425162, 121.954137275386, 122.052505950801, 107.052184555349, 125.997604259097, 142.620488562922, 99.7379359574104, 169.119056429964, 134.670367498183, 108.482881006877, 122.521460533125, 130.940383756385, 125.851079103988, 136.099632378767, 147.230589573491, 129.82135795555, 133.06062691243, 166.870125852753, 146.748853022485, 143.359338993476, 142.656006543964, 123.744747256685, 171.744315412907, 152.846724511854, 126.703333892334, 127.165012548564, 99.3754537165221, 168.776157432408, 111.003190358803, 135.142361943118, 119.10634359894, 141.882171555788, 154.188808500058, 108.785393003494, 104.473871887595, 100.09757564674, 141.032589126011, 117.24305591944, 146.28895035511, 149.332410499995, 136.307063923094, 138.336952635973, 126.904042925469, 161.596219124587, 121.644194905535, 153.248507975811, 144.342464251632, 149.064051517912, 157.265928323176, 172.7175308844, 167.359282700797, 118.933419463065, 133.675382606497, 115.644738095072, 104.030964532813, 125.724654948237, 157.386915259702, 129.41652703493, 122.503275471725, 125.989714052297, 161.686807844984, 134.6779626385, 91.5797196126522, 129.083873104551, 145.385505612205, 117.956550887664, 144.167520672714, 157.875791229322, 110.899881803133, 116.309828080962, 161.824298191221, 135.807330226085, 126.6240957337, 159.58232251608, 130.037733040375, 124.978409477149, 145.073238936356, 117.251611273048, 146.553456548968, 132.339928935347, 126.899193365523, 119.413127904214, 131.278677006569, 130.57587184039, 125.448368947357, 128.694122489004, 132.106020134928, 129.112817692223, 141.434266712437, 132.520860448865, 141.88613387641, 129.531847138486, 131.054940837287, 127.509634320571, 135.099512920152, 132.835929686714, 153.083767673314, 103.450791689387, 141.648401513316, 114.761653327512, 135.547458338978, 132.086934257709, 118.773570882609, 137.530418306083, 109.435691854811, 133.232400758393, 120.564003005685, 125.363190125976, 128.79909744595, 163.056232717816, 132.542590131944, 126.837041779593, 142.494481515667, 118.601078188506, 140.706437912201, 153.776337683522, 129.471334111187, 124.571334219914, 139.208009256276, 146.056559258228, 118.508250731121, 119.686107587606, 140.764681428775, 141.115818705864, 145.472635031529, 121.95143771471, 130.878118389153, 154.069032890454, 106.87187167902, 151.489122500639, 132.019199559455, 106.339343372181, 128.658803599753, 126.672565412357, 128.031941634798, 151.612801524597, 122.757766156035, 125.695954139647, 139.691580981001, 158.188678688909, 138.968480885829, 119.357181241582, 114.666717251041, 136.255481619309, 108.138656151906, 124.545897723994, 159.677067274867, 135.04850248208, 129.069378925673, 120.875698780527, 93.8086321759022, 103.008854356269, 162.757553016668, 106.250435722645, 110.544904867844, 139.552337833826, 126.990223577431, 134.815034294476, 113.109096571274, 153.703850528895, 127.670485201227, 116.898124295649, 137.649419482758, 139.703359258318, 121.954360028534, 148.933538586702, 156.764062420814, 129.238964671969, 123.301283718388, 98.5236941111295, 147.295867809524, 120.145722937915, 122.171822968261, 143.49422820002, 126.228875429456, 137.426693810046, 129.556141935989, 144.250573184932, 151.097854324223, 134.477918710748, 124.538927993659, 120.795419195253, 154.893218420444, 110.287567747928, 147.613544840243, 132.19207041365, 127.99868359645, 147.06902176844, 155.649899197576, 135.273921758937, 124.644535574273, 134.641317552271, 156.851757785276, 96.2829393986219, 115.73243188258, 134.587309598976, 118.841029021401, 168.023850659474, 126.922715224594, 123.731562863944, 132.592223996289, 139.639795822691, 137.541000958554, 129.844763754929, 142.210643293112, 137.399590719899, 146.916406310928, 130.262191941428, 133.353469023443, 134.908292181147, 133.878961793626, 150.810384076499, 102.637043578277, 132.192550017299, 146.823845339599, 150.003323154078, 124.071327811823, 117.460829037231, 131.603811348402, 106.647335284676, 155.775542853044, 113.561531314529, 126.34493368401, 141.423583969397, 110.021225093666, 120.835401626212, 135.345861229759, 91.2280878098854, 122.659233842838, 150.626917150351, 108.575331119263, 132.418176337647, 125.93273813987, 134.609880474897, 117.080130885835, 118.62808414169, 149.970204143389, 124.143904863617, 110.153481738648, 172.13913740794, 101.466124007567, 129.517280878527, 108.638548991005, 130.972150245926, 117.371964055082, 121.718691619516, 148.12762794102, 140.508370647843, 124.27089012597, 144.172984771624, 134.399452983707, 124.03414597912, 135.247769254916, 93.662754971048, 118.989933169847, 108.899509378679, 113.902081135276, 119.126678642465, 115.01678804088, 120.637973747653, 116.960286195225, 130.835270705945, 173.757076530044, 112.027860395388, 113.613097699804, 152.977081895186, 147.849549326649, 94.8268997989585, 136.11839666988, 112.050684300913, 122.356890354064, 170.213636767664, 128.778360288068, 122.655310694672, 105.981067182852, 114.273471454961, 129.592265745926, 136.651423314039, 153.366441181653, 118.840563887055, 149.425957470465, 104.485778695567, 112.237810635801, 136.005313704815, 140.867078876243, 106.301707600652, 147.420182218531, 106.263458845378, 108.854280986626, 142.491887751073, 96.7255644284612, 130.640083196026, 148.822955996991, 116.689816762716, 127.589194809474, 109.043038016925, 146.525452777517, 148.571684447727, 130.312749572713, 135.297913265233, 125.570792647553, 148.563647673994, 130.43556675997, 159.753016540053, 118.177276466552, 157.086901725984, 101.831108651046, 110.195389862796, 159.473995060651, 110.681725952287, 130.628676658217, 107.424522343056, 111.14890219016, 127.005944182224, 146.396663939433, 113.887120256389, 121.831416054775, 152.251572182484, 120.140724682298, 153.581821342389, 102.084699791117, 136.535204291016, 152.291436946517, 123.515821605181, 145.492082395817, 113.913211059243, 129.118195436026, 137.469404872531, 112.311986114558, 125.445047152395, 100.488899623555, 138.068396106294, 158.640335113425, 108.444684315653, 148.421660141874, 133.734795105244, 142.351110480955, 118.892796901178, 151.911361570553, 111.369940198074, 155.844444548253, 150.689117282676, 106.242670114978, 121.812401768143, 145.743675927063, 115.291142216284, 133.533973821906, 113.208274900431, 109.575722435272, 149.321399063651, 121.430490095452, 103.88781207773, 149.013096883016, 141.33145569785, 126.454140800067, 107.192853533178, 99.8204972448275, 115.668699118497, 130.163573528302, 155.558576586848, 118.68303636775, 146.710462221648, 152.964308045101, 135.440888348746, 109.056842542578, 125.075289248018, 141.942311670354, 121.738276108745, 121.4629093531, 108.635197641904, 110.958646550223, 139.965995945318, 143.709933925543, 127.697354889997, 130.000077322536, 109.669760074502, 120.304899659533, 151.768729002536, 118.800524392321, 133.53987052137, 121.678080514369, 136.461090798255, 130.388135893107, 139.977721074182, 112.382988402591, 131.67644913511, 132.099285155137, 130.836907848499, 136.78192501149, 120.873116761443, 146.381353356759, 145.649153653604, 132.437073752268, 109.761861010192, 128.429994347028, 135.074892828947, 157.034627194918, 128.289421261416, 135.835507969601, 145.308042688233, 142.273623197502, 128.181896996689, 147.216306742694, 112.449242924481, 152.483262686067, 111.246156219335, 103.26537353213, 99.9657223693848, 116.899520261164, 119.430577343814, 141.648098092176, 138.297211660092, 111.911209934897, 170.187188682461, 103.124105492863, 110.809140854258, 135.476078653586, 135.961813914392, 134.192121187863, 144.099055266708, 131.496809150004, 154.819094058403, 125.585815857731, 116.364888915126, 123.244460239053, 116.514643169336, 105.292897764126, 163.118169007547, 130.583573797826, 136.584343089593, 162.025902462234, 118.31651283228, 102.47006384842, 122.612750763744, 118.572809950491, 127.737278543448, 141.021882689441, 140.85015799713, 143.621345001246, 115.799835664531, 102.845933096534, 113.269023210997, 137.518672067238, 117.728750139208, 133.347909144948, 108.455762231665, 162.104390832449, 108.116975340426, 125.382835378576, 130.374565386458, 127.564216414766, 132.773474612456, 170.118174555708, 124.584002994349, 110.538118818011, 124.048576720648, 139.695378668665, 152.341662063812, 135.621210574001, 147.439979373622, 119.720788889012, 131.447073615754, 137.050547908579, 122.818213213381, 110.868353859375, 97.7088451908482, 131.476662733498, 124.10102386062, 162.265338827365, 119.090237502428, 135.713898145312, 96.8757716632864, 119.697922424486, 122.713614271115, 114.996167438868, 100.036242254973, 148.32516618326, 137.229923259451, 112.303670752569, 132.89282454795, 134.90622962104, 127.507812133514, 98.5118787824234, 110.489353994948, 105.398232601229, 141.359990409164, 126.864855078156, 140.820206368948, 117.961702000299, 119.807666305527, 105.640100855043, 127.329831503392, 143.199065061471, 156.846230940031, 179.778375044766, 158.037454078145, 140.088406199031, 122.419011564637, 122.156088882307, 119.408986205424, 130.739250425687, 146.662172045754, 139.487966957988, 132.250051312306, 124.512351214949, 128.156235507227, 107.53488998216, 149.798293036652, 128.071258789598, 168.823856648974, 118.086954319742, 150.576748439848, 129.427478740631, 137.562947227969, 115.622175806752, 125.925165836218, 135.297560667742, 148.085229057446, 153.275397248025, 142.11469830126, 123.417336810004, 149.95784647792, 146.120635065566, 107.593614400872, 153.963735817816, 156.648157923478, 142.058868317408, 133.260655466294, 148.571164350835, 129.435926585444, 152.978871291581, 121.257417332003, 142.561052586904, 111.470298063657, 103.660907968335, 119.022020977853, 139.646199236744, 87.2789366959881, 152.351539898668, 133.546991036195, 113.721800793095, 145.300356287362, 145.051675737417, 116.503565982011, 154.590448943873, 121.045414874405, 126.53724538265, 115.755948220485, 142.239573486546, 164.423556982852, 145.849320432108, 156.373502007506, 113.118948926188, 164.615252236219, 123.637746478163, 97.665330023471, 146.875981496177, 117.343958068804, 121.861928397437, 144.702332073788, 141.868124697153, 129.137134685581, 121.796671099152, 144.473155417411, 105.85435353336, 154.354088651225, 119.680246999029, 129.552551643019, 140.312543239965, 110.768011120401, 118.986361702002, 113.501410922205, 138.529076173564, 107.160366021835, 144.357527061366, 114.97976902199, 141.868086447317, 148.426586319875, 126.882367927249, 168.333029049851, 158.819344348924, 127.63883605644, 116.590088013245, 98.5127478191809, 128.782025175073, 131.353082802085, 116.27502151675, 120.567450560192, 135.099798541335, 145.094702266027, 139.831311016209, 107.94290059238, 142.116366875981, 121.155579822508, 140.178162665103, 143.132457801941, 102.166450489116, 138.323095900478, 123.809897674518, 160.619742280356, 107.676319289484, 114.27939204501, 143.987171330652, 130.279309879113, 157.311149138397, 115.49305530904, 158.18777493575, 107.93855885449, 146.048670929274, 124.88561002351, 131.823888821732, 123.676407385529, 107.071275772911, 110.354931329414, 125.73371341739, 138.337961273053, 125.679331493646, 125.592079590803, 150.849980962709, 119.394065506952, 111.571079400961, 146.370723224547, 114.280971468267, 99.0018036839983, 141.072192416637, 149.556522868456, 107.374809657721, 123.246021371142, 112.218756094026, 154.828447143842, 192.261637143361, 150.784687406116, 141.398743871267, 152.814675740462, 143.576858209416, 144.176579795458, 136.631405526873, 124.973874851683, 140.457559575559, 130.089107743708, 146.439361337145, 138.158400338453, 140.538166187843, 145.613403380882, 134.344463349577, 149.840558723092, 131.098868120842, 144.991813316764, 141.266717796227, 155.038861335021, 127.711785009334, 147.853580150381, 131.199354273141, 131.564021357983, 121.210795026904, 148.168012264695, 132.927658217341, 148.511874517771, 172.749690623541, 122.085859933486, 123.818691443501, 141.431004645257, 128.550486824608, 129.185325047745, 141.638443665704, 137.299559741136, 142.27466392935, 116.643976209918, 122.418088125619, 127.168069509338, 104.696359249096, 119.186737233998, 98.0671641983656, 135.468234146976, 152.733905345779, 133.474862142344, 118.201654152776, 127.409610456586, 132.554747512201, 128.54018716628, 167.715088182612, 106.887396083248, 117.037756400709, 92.6506770039304, 126.641273149507, 126.055540496149, 153.928282074195, 136.130213617335, 144.341641232895, 157.135062445687, 130.737216660697, 127.949006115256, 135.079376514256, 142.271392816666, 133.143625011244, 157.315982030899, 101.245466671873, 164.833791146833, 109.139522695406, 143.809262974543, 112.690901246651, 122.145314614707, 133.381196904986, 121.53849655645, 116.415731804016, 130.360155681478, 141.325910286753, 153.941459363302, 121.631214985185, 133.077209404825, 136.057658656007, 111.412804080721, 137.599595870871, 89.7890949423227, 139.310189998659, 142.661202724701, 156.862923679111, 134.8622880217, 147.970618788861, 135.139482018254, 119.606232298044, 109.197770474961, 134.910937367105, 124.775132641662, 139.943259184733, 132.478227225896, 118.023902772558, 138.615743145441, 144.802049285444, 117.229517463939, 152.044745310445, 148.486961276824, 146.858499514013, 147.192572404132, 129.414554682476, 146.456713738898, 132.168258823001, 98.6244441894369, 105.12194178445, 172.855374500412, 137.53728223451, 145.916887078205, 143.657576356042, 133.584818206647, 94.9660859045735, 106.894919225543, 159.521758163202, 127.324313618619, 123.603072156193, 144.349021577769, 140.269524404916, 121.913879264647, 106.390845401159, 111.419909428411, 133.883713986841, 126.518797413137, 128.1127130971, 141.770703074218, 131.586421877233, 123.631630330203, 146.312658308721, 124.736078919019, 116.342601232551, 118.824550883188, 135.705791745203, 126.803706370895, 135.176473329259, 112.339785502927, 151.034690125491, 153.206807089967, 125.959809830268, 129.374051711674, 149.432469606036, 117.335317458576, 95.9514006568305, 143.183414544061, 157.789208608714, 141.90111819069, 135.861875340807, 126.521170465188, 144.247753309304, 126.925712700605, 146.475561601982, 119.809873552857, 117.719994218957, 138.495155490009, 137.14302260937, 131.859110315165, 144.541201836881, 143.563959371423, 143.340926008751, 118.015256552498, 116.631600593663, 118.468972065524, 114.847755395237, 145.230127555319, 134.274487400509, 112.944479855476, 154.270069825259, 147.433858059116, 136.674202980276, 99.9583105298219, 130.362982788871, 127.554413732917, 140.331779024989, 130.543468064158, 170.503688502771, 125.951581000888, 117.177593911872, 125.190049021339, 147.592720408192, 124.866707516992, 138.638496664673, 79.9869134238675, 130.994026567089, 139.979131296693, 141.97667585308, 146.701434132793, 147.103629295773, 152.216961463185, 107.573359386581, 132.727877907088, 132.618398492569, 151.110903046269, 104.694760438669, 115.938238652873, 133.60943420023, 137.113634952466, 127.769731159674, 136.065313423648, 146.687334270466, 104.36340168788, 98.1581511619266, 134.325349077034, 129.288724749547, 126.539397955076, 124.775447796442, 144.410365711598, 138.475203503294, 149.19450795387, 153.414150501914, 122.275743743162, 136.631372563151, 121.48059048407, 114.753075267565, 154.725246847105, 157.215618028801, 137.368553573914, 114.694073022779, 142.50836225347, 158.381471853091, 131.184699067329, 157.928171745332, 125.042526079914, 131.872605457731, 117.820667204279, 116.512038446417, 135.504910769356, 109.909247405743, 147.544044597274, 120.401594069813, 156.639088562832, 150.331891555325, 121.606028536144, 145.146896722212, 151.235160128396, 116.558390876067, 107.649591150559, 124.705905962677, 127.02795431634, 116.402328097167, 139.41691230376, 164.892272262499, 114.014692326376, 129.502659589149, 114.410423456832, 105.33777755737, 144.980422609056, 125.262778000892, 146.436484815018, 108.286390048432, 122.398651622883, 135.617868907995, 138.063995516815, 126.658707370709, 118.3598190796, 119.448562721513, 149.869026011556, 156.015516407713, 131.135394490574, 131.456480495844, 119.207361456661, 135.095088670183, 102.832740807065, 108.245264132364, 118.161083817403, 120.3302514067, 148.044982101984, 133.926044151204, 128.028867673054, 139.110721371258, 133.008154365934, 109.606514740571, 93.3953986538676, 100.523041302782, 121.100532598981, 149.235660156437, 102.968661939161, 122.91859254994, 92.5467658257433, 141.827964830403, 149.180049503161, 102.270583877992, 115.524895788347, 149.257954194549, 117.083834463888, 165.563824868195, 146.684338419453, 130.296553818458, 149.260270552868, 123.850977262378, 127.60900432157, 116.178218415671, 137.484262398015, 124.524308388408, 133.680523515012, 136.451274603506, 138.613797046238, 131.677073383845, 141.474856775121, 134.478402375204, 120.097186285343, 154.354672191675, 164.62439119926, 131.506997640644, 131.024805968116, 137.917203802614, 178.685860801434, 144.360100435342, 128.048539435106, 129.377748653064, 131.591927268417, 133.024478233987, 152.983471399762, 134.049015799872, 129.308120329472, 124.43139839424, 127.032313454571, 130.892779818381, 132.479338792198, 128.707785367438, 168.486175287525, 123.915275952156, 118.24386219812, 137.534728397078, 161.587217072931, 152.66392174937, 136.172612451694, 134.027993268057, 140.002920812517, 153.184789857853, 119.479548431412, 114.606981251561, 132.203865100037, 153.576243592902, 163.903255209894, 124.765815651207, 99.2925412962787, 164.239656410105, 136.566613007517, 131.658579303629, 139.077380094609, 124.387892819247, 95.9947880227623, 140.486105314191, 113.129508719561, 144.031824556899, 145.566134102362, 104.465772585564, 123.714590380721, 117.12006911134, 111.645179150325, 113.107954607912, 143.394070486496, 103.932806889653, 139.514080500656, 134.474194762205, 114.936603092018, 152.060319600622, 134.648610430268, 138.459724176181, 125.065587275633, 113.234308728905, 123.327760317773, 125.35818559703, 130.550108588723, 105.215291089132, 134.874405003437, 134.789526737703, 152.722826047029, 139.665250069404, 143.998740052884, 126.416832646759, 142.545820638627, 139.137804719873, 168.549366504717, 103.586619279204, 133.256931703485, 125.331746704931, 117.368366733254, 146.715808479622, 121.939599330087, 155.274093810912, 140.107412467842, 130.330003494451, 132.329895991728, 129.570003872921, 125.744790067012, 127.043199694272, 128.28254046853, 150.335997713386, 115.652433049569, 133.475164718852, 137.254970205571, 104.581941253557, 129.527569545632, 122.461900280265, 140.538250582668, 135.421706429307, 135.295717261447, 151.181733492002, 114.471443591295, 138.749934902096, 95.2320256992443, 157.380125969549, 175.862544138572, 154.751996302251, 130.227172279269, 142.971910250883, 95.3503189884999, 144.265451160947, 132.456155770923, 109.391673051927, 134.706807668719, 138.419740888102, 147.609378596547, 138.473715371862, 128.712580474616, 135.835982297763, 156.488466686984, 102.124206402563, 143.015901012729, 130.225795507917, 161.540141964899, 124.607058785889, 155.494330839915, 120.615240246814, 136.934563650662, 134.361621545217, 115.415556100257, 128.000487696141, 138.866533128983, 130.418410270329, 143.576940506785, 135.279677371376, 138.561076107285, 128.912595457654, 139.103547508009, 131.88796193463, 128.651038297768, 123.384839386494, 118.851139075748, 134.295881424068, 124.382711134787, 147.694974402792, 125.505855861163, 170.742050182575, 190.476032309464, 119.329410358888, 114.945928229861, 147.504479160285, 127.203048584723, 125.312912258054, 115.173776104174, 116.909271561758, 130.315482602345, 119.481708825088, 162.049629551842, 127.930945588223, 137.097575391601, 141.595361050822, 141.295333361076, 98.4637676056252, 166.554538369189, 113.072766874845, 136.33256136885, 157.498477381491, 149.418583209933, 119.781017397036, 105.896806243493, 132.888004906706, 120.480389241871, 126.256456154064, 146.561079715031, 152.89010196681, 141.175805689988, 135.753364973541, 160.096732301587, 133.387999020447, 132.146788569548, 150.411114222341, 83.5645043498686, 111.522696984372, 118.620625642938, 123.610339876091, 119.937744953186, 131.33492864253, 110.775000561383, 130.943033277398, 128.44385084115, 139.189351084835, 127.705880138476, 126.965071439459, 108.348080859047, 137.3031745687, 134.312838095815, 140.438550245495, 130.143299707104, 130.65896090018, 88.1260115368176, 125.928079927843, 133.153538623082, 105.120628202693, 131.802079551199, 124.990334771698, 106.904730579446, 101.923027595401, 126.030048898886, 131.106703713085, 159.047436723515, 150.240853323979, 121.777278575053, 128.397737369237, 140.708659669454, 112.879655013968, 105.74179813937, 141.930668681005, 133.752760745534, 130.493370301866, 107.964411663576, 124.051846268543, 91.2379563877357, 147.160142562037, 150.471708090415, 128.039387794787, 159.157426250785, 116.329385352408, 106.019593855332, 155.249800758488, 110.769598640073, 140.532685905548, 128.489338233119, 120.960487228344, 120.6379227996, 110.425386574285, 146.187071842964, 106.699236296407, 102.761395777652, 94.4537779089114, 143.322930115018, 131.100823678376, 152.988458662173, 102.91454623745, 101.710871624678, 120.887719170392, 146.82476385361, 116.708118812417, 152.733346491552, 166.782385846122, 147.269190267497, 118.175168098096, 116.236253206206, 126.085785553636, 145.822122269498, 121.578250777131, 110.797896407038, 116.195444607507, 132.216347767201, 127.054960660043, 138.794945221183, 133.999220340566, 113.565721198445, 117.929956728268, 120.498035148529, 134.931093495562, 122.14019914737, 120.655324058784, 133.695115047284, 114.090008915184, 128.21174567382, 150.18178343243, 148.450983761659, 144.370469552745, 176.421765584582, 132.195823163795, 123.209972129293, 121.996554593456, 144.402102655753, 120.004692819663, 122.353757674605, 135.506506770385, 133.254804115924, 152.869035255395, 97.7187524056237, 115.65694470115, 138.664549784357, 139.717016320346, 132.597457251189, 111.170887970356, 120.837380431733, 180.23703786406, 94.6129084740417, 138.905598920323, 120.667801741726, 127.1811458185, 152.128715552634, 120.41271591688, 126.746537733294, 139.953456562623, 134.902728364069, 121.393640100864, 117.302362116602, 147.446987411165, 154.61032298419, 166.293078595445, 129.06664647874, 110.888164124261, 129.906855726953, 93.113540258098, 119.246795494198, 113.313455828183, 127.78651799744, 115.181247083046, 127.355784177091, 108.200555000258, 150.40605438526, 128.346848289356, 127.481847743387, 121.382542729247, 133.167587538713, 151.597245575765, 135.517412176478, 128.143176007767, 142.075068571645, 131.598124398691, 103.99318541815, 105.070596163949, 122.563790118782, 145.670057482814, 154.301421539571, 130.887436893735, 150.960186022156, 127.664753341323, 120.987645509521, 108.799181385933, 136.200602550965, 105.620504502445, 145.332232864981, 130.307637474283, 116.267362599941, 119.255137070018, 125.566600132014, 127.733097639195, 163.289600378206, 117.495172873163, 149.401567200884, 160.020814207596, 118.783651466633, 134.765581936392, 128.022730868081, 128.885666448417, 138.438013398236, 152.689127933778, 149.449707889349, 122.193999133184, 135.693082489031, 162.199697120474, 121.33044488836, 134.977698827631, 150.508461765032, 126.478695609908, 134.437105292337, 134.988284020311, 132.379046252407, 121.954958056929, 120.175120528251, 110.260511640206, 105.015666711221, 117.970186943537, 139.059768822131, 157.529807878193, 162.124833616038, 144.528342635313, 148.483397179856, 146.092007736696, 128.393877828075, 150.708133639672, 116.148439230529, 119.589166719426, 139.558444248999, 123.359861097938, 114.646679353783, 100.721519923157, 127.874606449917, 121.94545274107, 134.00598702867, 142.144811072477, 133.15806330311, 131.276299512145, 102.018061852238, 120.578278983446, 156.308535494821, 115.454923056001, 104.74694226255, 130.475067764082, 122.267744480745, 117.318340421623, 108.601553023397, 137.851533896256, 134.542208411986, 88.9175941855942, 128.794001562288, 155.012866131733, 120.916099583668, 83.6847643608396, 119.650843817426, 121.665225389036, 102.805898547208, 132.889416741349, 113.987920235334, 125.111581483895, 142.692854784764, 113.47760111177, 176.681600695077, 137.080976015656, 132.92411020071, 133.488782692832, 128.340397114172, 109.994041559899, 139.097498146864, 168.376323526968, 105.334277330323, 131.934681117994, 102.96144370125, 120.83518744218, 114.672128786562, 134.70206818849, 131.090372259017, 106.351160034035, 139.832874585978, 143.800003916994, 118.61091620911, 152.219875656386, 122.657906187707, 136.800925282551, 109.486899712622, 148.84644487421, 138.914185154514, 114.871848337996, 125.989214057746, 130.485254154525, 135.518942582159, 124.685155997642, 134.695118689731, 122.132860842017, 114.396187580148, 120.21897355224, 135.979353730203, 144.149165331852, 113.997798154848, 156.748954517155, 127.545393880284, 126.973340007025, 112.200504900862, 116.408094503795, 152.678348112888, 156.839016918314, 121.446116848907, 119.238407057008, 152.046942615195, 135.039788637742, 129.709629522214, 138.503712974484, 134.020518267447, 147.942476482336, 135.763646611744, 119.406972022363, 150.92037582033, 138.018711339264, 100.770170406178, 111.590637263245, 151.175118723955, 109.07852115423, 122.495519832372, 175.222621931086, 90.4552740894601, 123.116443877652, 129.460815706485, 132.2617971651, 141.579836355006, 140.607775593146, 150.905416077496, 128.80745618989, 114.093503264958, 151.951048738668, 123.958321878493, 143.691244793652, 162.834961108609, 128.894045940734, 111.352223085218, 159.106359097007, 124.001777387062, 155.032390456044, 144.594767183711, 132.115687952204, 145.723738848162, 122.45848590366, 114.949849746225, 129.749577549962, 119.850546389458, 138.377425890556, 115.211417615502, 152.646156351071, 133.892357658592, 140.015800925348, 95.8383277665978, 141.410923344974, 129.632892195412, 122.643515462215, 99.402594826565, 122.453607990969, 126.933030658758, 115.749022364422, 122.931680529821, 140.193470332065, 110.005116278001, 128.633438102906, 124.639133275647, 155.289102371809, 154.913243034674, 121.649585775758, 144.66765190576, 104.8668887707, 125.516159718014, 134.240570545636, 138.4881735978, 138.922660847276, 106.985171921639, 106.239434825517, 142.752343139692, 140.208990450027, 123.040959699649, 148.397441325835, 145.762380750335, 124.96881620113, 107.969087549831, 136.055941170522, 109.837684570549, 135.625453926478, 150.995725684434, 140.909251187216, 155.870269798445, 147.956464858747, 132.968927747764, 151.63002646921, 153.897437394625, 148.109990396604, 139.440567691994, 109.035523648693, 144.27031054616, 133.436501842333, 95.5279452782172, 132.972528723356, 122.694376839982, 145.099128232495, 125.832447408244, 138.097301285118, 138.26766028461, 106.904937119175, 143.418096576311, 166.562830388042, 156.513614467429, 129.972370092604, 121.038423530544, 146.209375830102, 116.876926104095, 114.322696784567, 139.62393152585, 138.171441239375, 151.305326162627, 124.752314653925, 130.805354467299, 109.332229361906, 142.435557161115, 121.874599325012, 109.782540899537, 124.388640278808, 126.668970947213, 126.004387651451, 112.336030056705, 153.437251453101, 128.344853484795, 150.345476392659, 132.548680149762, 131.859926653513, 128.10782312617, 130.368134620652, 140.38851379476, 111.211559282133, 128.380077018484, 122.602150197745, 133.075614216605, 125.008764802948, 139.242032756989, 130.284899294956, 128.968087385109, 124.416282855396, 131.452106006352, 128.728518157822, 123.627285542789, 151.097016211136, 128.395110964962, 102.421248770732, 134.691294440642, 95.5491621267672, 121.196826305094, 97.9634907490895, 119.325372011924, 141.260781983115, 146.290332842961, 117.29433014573, 140.922495633066, 147.190562271989, 117.701430566401, 136.388561064438, 159.483484419927, 141.811529742572, 101.899575870171, 84.8251624764405, 129.104330682175, 119.668554459939, 113.763781958023, 113.139831839581, 127.116727793296, 136.587990981144, 124.879197732901, 111.219559110377, 158.198472444355, 128.814184550013, 151.659033302648, 133.529249712038, 170.763040533696, 109.65274538965, 143.575448909647, 142.791553155226, 166.200248946499, 124.345641359172, 122.328458970091, 110.807759297132, 113.780271554141, 115.972183850414, 115.676688602887, 106.989271560342, 147.33243373066, 160.76150450547, 133.058591411321, 110.790910862022, 119.234570961678, 112.827365304063, 145.317801619079, 125.820963439279, 127.860692042961, 152.175824652629, 125.99949169413, 121.93390533031, 148.545075234394, 129.001997632443, 115.183316154814, 150.236523589568, 153.675222651741, 132.644815102186, 119.765098802182, 146.326377306031, 139.992110370026, 123.571737499919, 135.543196488387, 132.523112295209, 129.488188180466, 153.614702746891, 152.21822259811, 110.865821248788, 132.545316952276, 199.104993742185, 96.9711459774848, 169.112788987416, 127.119027224042, 137.122311645137, 122.87022945898, 101.702081515712, 115.365754566023, 124.70152771697, 117.563877287451, 145.420119259625, 157.228698204872, 102.985953343624, 145.78979805727, 135.624420023768, 173.05207014194, 110.82427038794, 145.10001441901, 113.657089004659, 87.348213722616, 128.165198575066, 142.329245400225, 117.536191887033, 142.400362875077, 143.469981366573, 138.013768661207, 135.124962391983, 124.243677814421, 134.551941048524, 151.756698715918, 123.177711496215, 130.680715765362, 139.92559995627, 128.005656445338, 130.680650922252, 125.666515285261, 127.03622832307, 126.821854559398, 141.574388739271, 133.209384194356, 134.473333448702, 144.601216869535, 140.563009561268, 124.448056555027, 169.806211959735, 157.878747968176, 140.990082507583, 148.801113601963, 123.037234751353, 117.680787410917, 137.070520031446, 139.691771459666, 102.811482040249, 134.410852086628, 129.04586983133, 153.010644714252, 118.208284996025, 122.5077119765, 130.960962149095, 139.560904093511, 132.323261627248, 131.529449458621, 126.474804296868, 112.84105441952, 115.405512290952, 135.751260737665, 166.754410567744, 152.765176644411, 138.387504572369, 139.574765566467, 127.808834134404, 133.158447558456, 119.298163595165, 126.567917373937, 111.830644613973, 124.81227056733, 148.365609630011, 126.402164880325, 142.053015890814, 123.338826358576, 140.345212099153, 129.230686617393, 144.213875523849, 138.425098611117, 110.238506233179, 130.862058577958, 160.535830503518, 139.123536035617, 142.489225353927, 141.928108300199, 107.620062145644, 138.280142507414, 108.548893472221, 75.6886648163886, 130.56570600303, 127.733504907946, 96.5351292352635, 136.166350948703, 120.286882048937, 127.72739286917, 131.390174311741, 152.56253448699, 120.311094605509, 139.874265416825, 132.818274870159, 103.250343227255, 155.957194348064, 135.036193223902, 146.609646917399, 69.5550417734807, 141.327486721392, 103.768916283671, 115.428318747999, 123.663700717591, 152.50595811911, 114.348858747128, 130.736357424132, 115.714773621401, 128.818473382433, 133.745915546725, 125.841103063915, 115.357466062096, 135.818302569878, 153.058948502272, 117.174441421312, 125.585351237782, 119.335526175411, 148.782039328518, 105.623521896709, 113.99533053009, 132.570968378199, 127.586839233223, 107.18024481773, 109.379101394137, 163.342339187595, 128.17495140169, 119.968893615096, 133.58514469636, 156.263033231881, 141.908543291046, 131.142898264955, 103.893484514346, 163.667741088291, 108.78938927391, 130.462959794348, 155.844887846459, 167.403791448641, 131.894753244619, 145.796193274235, 133.427216455596, 103.885326531336, 138.285395117194, 137.846334102378, 113.700966851383, 103.22764760284, 120.544465127746, 129.682599728123, 138.492230905146, 139.798944298536, 140.135531826763, 119.609825003065, 109.440450399664, 104.328377135088, 119.488296497633, 128.478507836183, 118.440653751153, 130.465031855763, 146.095944652712, 134.20945262395, 119.384294860527, 108.644845565081, 134.673062009672, 130.030698929995, 125.569484624717, 117.41367579741, 132.43749167259, 148.09855393679, 147.544027275823, 132.127568502888, 164.484700866329, 148.172838643072, 116.771543495196, 113.489253680868, 131.002725135844, 110.821916953694, 125.749591796277, 126.489794682175, 126.860410049674, 166.895734260017, 132.028245744508, 134.84228419122, 119.708893566229, 136.331029677277, 139.121585491828, 144.720994830282, 143.282937306543, 138.408498725305, 116.410424345475, 106.647207060641, 111.563487539774, 123.800797638908, 87.2420121299111, 168.85287717649, 147.565697199465, 136.622720898857, 108.072850639988, 124.494054338296, 129.065167896633, 130.437728562618, 152.280626217018, 119.301459274595, 131.464927920059, 128.932251427752, 142.313158365467, 124.999234393329, 131.882204744448, 123.240569200205, 120.95558884816, 134.347732658535, 115.451647993015, 147.576711932516, 131.035946954517, 129.126480693254, 105.368523366903, 166.542945113965, 110.028747485936, 128.661641634713, 116.536015079247, 132.805105501108, 130.260345078838, 108.133361440583, 123.390679617372, 144.081813604328, 132.102253250033, 122.127460970603, 132.152915092657, 131.712823273883, 159.774983953815, 144.711350067515, 140.320028545654, 140.494319558063, 136.603499802489, 120.921537324001, 126.447953416249, 157.197476335238, 152.020172808889, 133.882681329926, 165.746336931325, 126.27739121404, 92.5900563350868, 107.171146262266, 142.565939530878, 134.53796428563, 114.884583172448, 143.447488020088, 119.792835361994, 145.769260691921, 135.773274112065, 130.568708129612, 120.539952182867, 142.689980749002, 132.030956055941, 124.874960118645, 121.592356066809, 135.485294664346, 126.27327051935, 148.651085355098, 133.563610434554, 138.816107164319, 118.546553786432, 139.208558472587, 97.2364996118748, 137.219160186235, 144.806961548376, 121.504125489469, 139.489298563719, 115.683095457815, 146.917602087171, 120.366725232027, 138.679850229981, 137.235857054985, 165.97154318001, 137.826825739677, 155.711011971867, 132.290270094178, 112.790645666309, 164.078722142177, 142.3126401275, 138.056302883741, 127.144787340754, 114.175751026682, 152.343263836226, 116.842908659997, 105.111325800489, 102.841200686575, 130.229374732488, 143.876957258789, 104.512683575992, 136.101666464707, 158.7434263144, 148.633247312943, 122.665065740615, 114.953664948392, 127.934954649391, 97.1802047494098, 116.485323507052, 137.997359954269, 154.965478750355, 122.538849090328, 121.923236568354, 138.291576008976, 139.260721160335, 129.990143794499, 128.765707043667, 135.644500737634, 96.8304430018202, 127.106466256883, 145.489554014046, 120.797831880797, 156.323928832572, 147.47821135239, 131.733667471914, 114.754924486233, 152.998512898031, 103.300440263647, 101.114055147293, 129.200226989346, 107.139941178084, 150.450624794032, 113.232887946547, 94.673322529731, 131.179784478099, 137.704103605229, 150.981295801022, 132.471857373891, 138.894977654064, 157.374222279206, 135.805326544136, 137.393213853685, 116.303845053612, 102.748730383249, 147.360487193273, 134.990540075002, 141.330739830924, 110.88443826871, 160.445665469324, 97.8316024501457, 145.589286699483, 108.519725933247, 72.7660087984898, 141.601462539392, 149.564493053296, 156.907899147707, 119.650062919724, 112.775330068861, 116.7240478517, 121.423212122315, 110.013490782073, 172.649744459295, 139.254529935594, 109.408378186075, 152.547928678273, 152.13644898147, 150.383842944151, 120.623599075527, 122.78864558124, 124.210465285894, 144.209438518181, 132.320688029326, 148.951053855986, 119.558730517584, 126.953035215384, 136.860522109807, 104.935539148408, 135.743242369377, 99.3944783202739, 149.727042791908, 126.665991347608, 120.280289324577, 148.379577687411, 160.01137367869, 145.46684204851, 140.694108332437, 132.401943039916, 135.561869399688, 157.065939153698, 151.204293548625, 135.213261897073, 156.375992496342, 157.857757001615, 114.574237909088, 152.726794039766, 154.568908479225, 113.15768041168, 128.540287054155, 124.313619574834, 135.391159124298, 129.159789440201, 132.552868213895, 149.207432379815, 117.029032998842, 130.818786189049, 132.552686023002, 115.217792287563, 153.696432091336, 101.841531747086, 99.3255747719922, 129.447398882284, 130.40757127821, 148.808251630873, 148.154120264442, 123.895874018256, 121.224805347351, 127.030981931865, 119.869967743259, 134.425393833016, 120.332236600795, 112.712650846739, 146.075359943341, 150.03214051883, 124.270950926427, 112.831476996985, 151.521186701653, 133.530862361002, 137.509222012507, 155.078225350285, 135.059809175398, 123.139764571157, 135.969309800592, 131.809205956701, 119.991703504497, 133.983435126022, 133.105198046645, 128.310713022727, 115.702011085957, 134.473827813484, 133.140558029287, 134.006221475347, 110.834917614013, 146.77300457747, 113.263702488092, 126.625104362734, 142.730609349718, 153.175574238076, 121.891096541509, 120.274372927822, 146.535605563553, 150.618796617667, 100.225964338835, 118.110957827638, 111.210578427919, 142.517091094615, 116.933853503708, 158.551331337868, 139.712977558484, 108.136084147012, 118.770455747272, 132.107194936224, 129.84326559221, 116.211688772759, 94.0845462783778, 94.3070420087808, 131.117070276439, 153.512492988342, 114.707657945963, 118.006964306772, 134.310378061001, 132.555534229113, 152.905124725525, 108.047498906945, 146.709061824501, 137.560372405617, 103.710005054492, 133.323086384146, 115.034545190541, 128.673293765541, 108.38753425887, 165.664788190914, 125.280444170643, 141.748704203516, 167.426804587957, 120.918500675974, 135.832333139814, 121.41840314473, 156.841907882303, 135.025698305911, 137.193823351623, 135.190710438946, 145.334363151593, 144.739741689177, 141.654422858914, 141.108579105562, 120.509328357829, 123.367108704908, 129.442002048385, 120.324351529927, 143.279859965205, 143.345084568889, 141.725569100789, 105.258060377385, 128.10086659494, 145.728358057016, 141.149031074352, 174.932050517424, 125.079670777941, 115.718749390791, 150.44821413948, 111.282403099857, 121.440577422895, 135.134675416863, 134.476602851579, 102.80908573469, 116.262825048862, 101.107587317602, 116.247509507844, 119.898868516728, 133.057550611706, 152.894308482837, 165.550377803347, 168.651724437954, 123.967767388905, 118.939669456498, 142.446326409942, 112.690423047573, 134.529562505595, 112.475001114323, 122.63204417038, 110.358022875149, 113.398681466585, 119.713230336229, 132.520403658202, 140.782989346571, 115.537014737335, 130.610024484434, 127.129935435592, 129.68339518794, 142.848739008101, 103.894327297538, 125.54684661969, 104.157266013952, 115.416875023293, 111.371723277038, 128.080924976881, 123.515604543359, 110.277387390138, 105.768238959957, 144.059636473176, 130.383002721966, 135.974147503168, 133.035100307901, 142.905996609125, 126.031818805689, 133.941075043906, 129.345851045701, 154.010942831945, 115.331669013087, 146.149290553081, 112.80874117479, 157.4512898913, 121.096046758379, 130.7003283952, 161.118697001859, 147.395372723729, 128.602566543604, 133.815663554088, 154.014000528603, 137.555055992163, 132.441481322625, 124.673937593143, 150.222681183867, 129.455262752496, 89.473362604769, 131.877829202944, 110.572132599767, 152.81153937185, 137.793531527827, 134.475200185227, 130.33510641957, 139.614943254752, 130.097487720915, 139.449529359004, 139.731154064715, 154.743568797375, 135.585844781334, 131.326159313175, 127.292070667818, 158.428618837194, 132.392671075804, 122.816178174209, 117.442582342611, 139.679026131998, 148.294911933587, 141.323549906598, 146.832689192863, 120.039475592225, 125.713461630716, 129.938556935815, 148.251080700134, 126.471653150268, 108.943094939243, 141.333377241297, 94.1777309793336, 127.824350842945, 147.113392921398, 137.778371039686, 159.000800823406, 146.954413960869, 123.915829897402, 131.520226667467, 132.542368400694, 153.790590033165, 145.434380769534, 128.642433843629, 96.6976501276804, 136.240277571999, 114.321186677369, 120.267567833521, 107.458651961667, 115.379876391123, 92.5056641203607, 110.119728007077, 145.915235924074, 132.36575394727, 121.434532939145, 136.917466923803, 105.233893477552, 112.399001515813, 162.18280101535, 111.036469978181, 106.023246627573, 149.546598329697, 139.716543862068, 133.18386797735, 121.15780442044, 138.143603097183, 163.749360430762, 145.415944112839, 100.700104740773, 118.367172692168, 137.556296344426, 106.790658895958, 114.070778032666, 117.916391939029, 162.676431747875, 148.717313858652, 112.061108652497, 126.6653149642, 144.254248048608, 154.070121146236, 136.125492975631, 134.768191609812, 118.534832271667, 98.9301221482518, 147.313336922217, 140.4491543816, 116.055844383352, 156.338459720978, 135.093602903142, 125.635867644915, 118.768603475972, 143.27582450442, 123.916351165588, 114.755963371763, 135.244955447742, 131.822518004943, 119.828761801911, 136.666985995815, 125.742275177507, 130.942073299827, 130.279420767545, 150.336446611323, 105.699883997121, 150.195296217986, 114.966840874549, 133.397856495101, 147.228045352336, 152.66897153429, 142.574390313313, 103.068733481149, 138.284479111145, 152.094262965799, 144.1908200705, 142.379242014969, 129.018535462745, 147.12850660041, 133.252069012305, 121.116931779003, 133.33499285439, 117.199406169173, 115.536547927093, 125.58806406678, 153.014946066037, 141.365885614781, 164.993788305786, 123.760348306694, 139.830711877164, 144.77822540074, 123.999622004401, 152.524860307259, 100.991515119723, 111.489091015456, 142.066497598435, 128.080937084975, 111.96523350582, 126.994987797041, 141.096307288045, 121.978602133258, 133.811507907805, 183.707087329425, 164.899963663371, 123.61176536756, 151.582414695775, 134.673714485202, 135.525379610405, 133.267603039318, 150.583339868907, 143.187291146046, 127.278648129871, 146.064383368599, 122.86155315273, 141.92021283306, 128.051142291941, 132.364688722417, 118.199319716956, 122.48581177893, 120.702382163643, 155.585330785173, 150.200938890535, 149.434831407343, 113.281356833912, 155.452264388333, 103.889176262604, 140.078509199903, 158.627328781924, 138.225355934666, 84.6092291984689, 126.176694904055, 119.598769298439, 136.899019593029, 117.22888057936, 139.537486326531, 149.308151663649, 139.997420444436, 113.614242613254, 180.692715647217, 152.560057972799, 123.270169480456, 125.38701430082, 146.703365885838, 137.757065090083, 133.810797840654, 142.896206355998, 162.633080278385, 119.893637010028, 132.911150264755, 108.267984635812, 151.123212359076, 131.948079452313, 94.7557053619135, 142.076090233415, 134.602329428073, 137.625442536983, 129.673161681452, 104.078953597486, 139.26795275656, 132.562279306125, 107.650217266498, 116.422228829244, 104.362289695258, 142.250674891272, 128.241864296206, 132.052170112531, 139.763928461716, 146.403949929198, 146.814086318045, 88.9211143862871, 127.890478033008, 130.758947749823, 122.631337984681, 130.248453919558, 104.288588136134, 142.562657853964, 131.458192172292, 123.25815216388]];
