# Supplementary material for: Hypothetical Outcome Plots Outperform Error Bars and Violin Plots for Inferences about Reliability of Variable Ordering
Source: PLoS One. 2015 Nov 16;10(11):e0142444. doi: 10.1371/journal.pone.0142444 (PMC4646698; doi:10.1371/journal.pone.0142444)
Supplement: S4 File — All experiment interface and visualization stimuli code is available as a zipped file. (ZIP) [file pone.0142444.s004.zip › experiment_code/data/one/96.csv]

	sample_num	task1	task2	task3	task4
1	1	676.901008478709	523.77051072489	328.828800423223	111.029457463674
2	2	665.433027900284	526.255126920845	363.131190603649	130.884104899376
3	3	671.508566401098	523.342723463203	300.151271582586	136.217976673311
4	4	677.501176039145	526.443610635574	326.466801063996	121.171682977702
5	5	671.109745675729	520.727187852733	329.535385799901	116.473902271555
6	6	666.31781653976	521.054175638721	340.23806191534	102.587495681691
7	7	675.988411469727	516.819278186585	366.063758760462	175.576800778828
8	8	671.875901479154	522.761664309484	343.871783391557	106.531272166953
9	9	678.049958968583	522.762516267195	344.541631236514	141.61274953895
10	10	673.66419456867	521.483182896736	350.581368676721	133.184132567159
11	11	673.60745462546	527.810157111131	351.498106049571	123.165547076768
12	12	664.918624511816	522.205993251066	370.978111250729	142.297293562262
13	13	674.638813773672	517.292177064138	328.650939454249	123.802827830424
14	14	665.425097799507	523.423047555463	360.630465229997	151.989566514324
15	15	666.086718169816	524.86230199551	364.072484836558	116.83049378465
16	16	669.638070632176	518.529884972543	356.110926641042	157.014203899094
17	17	673.455632297056	519.70494154672	334.725240527665	141.000395194936
18	18	671.724186217152	522.204613211885	312.307737786565	106.885369864033
19	19	672.453361584551	524.213118699613	336.901842461698	130.717602807178
20	20	670.156189493317	523.730542456853	358.867112744423	143.704568128732
21	21	675.133951551537	521.811154393598	346.432513548083	108.494436394308
22	22	676.844503434727	524.675347350578	365.821158902238	142.216490835796
23	23	672.37401073466	530.846269771961	347.673287686214	117.664128955284
24	24	673.63307646647	529.290120246404	372.994664764922	136.964313683528
25	25	669.94875515415	524.875981886413	325.209668016106	133.857081490113
26	26	672.856308840781	525.78221135575	318.705240098	111.844707337747
27	27	667.276654628612	524.443477894099	358.225313280045	110.043875271955
28	28	670.547829531925	523.71542389681	338.78258170128	147.851176467225
29	29	669.072965400655	523.618893511904	335.585650746641	117.175976212776
30	30	676.905184670399	519.170302611939	329.500190840894	118.063049294006
31	31	671.429661984979	521.901381421097	342.040020452716	124.526686676518
32	32	667.728802847557	524.000346917528	350.947424604591	138.631917041307
33	33	672.398631295729	525.041752533328	348.491191521413	133.66580405953
34	34	668.427275921026	519.988835311369	342.72967348367	139.540376133062
35	35	665.346575542496	523.012116903348	344.748307352032	137.626524285698
36	36	670.499667692817	526.166742569814	360.320247116812	149.393218667364
37	37	673.729129165136	521.113499863995	356.919426058454	125.842391862496
38	38	673.381602975989	519.580725599488	341.856719951273	136.691266148614
39	39	672.729691936984	523.697270920142	347.067848379978	140.316382993571
40	40	672.738360928412	526.778287876938	328.085266991648	121.041079432747
41	41	672.142345861559	518.724019926529	357.716478644853	112.864454043629
42	42	676.552716240142	519.400257157157	358.406912713648	135.112678730897
43	43	667.589652834455	525.66835303753	345.651677123771	115.573630794771
44	44	668.604472725866	520.847935509691	361.491411149487	150.882531091473
45	45	672.975361788706	519.03841461089	325.420152398875	118.190045117434
46	46	669.579474642161	530.147135069298	356.524137251583	131.882595117506
47	47	673.716661256228	522.177972314842	353.131381951108	140.963752687174
48	48	672.945335440359	523.96869749847	356.186301039826	139.455738332059
49	49	672.164347214845	525.659674494197	357.721582319929	131.128902386463
50	50	672.195131914126	526.297806428435	343.354406824722	143.778562605458
51	51	673.627175578773	524.314688552554	348.735190554786	146.98811698186
52	52	672.827508432246	523.703151738437	336.474178113224	149.970324416053
53	53	667.177241719649	516.365948396732	318.581174929194	129.886246611797
54	54	670.616122755047	522.649838322373	352.164081429353	148.766112426048
55	55	675.822155559536	523.388210420495	356.388961434803	139.665298175416
56	56	674.238148118899	525.760093062415	356.295609140803	153.464878255586
57	57	668.901646103346	526.552211943586	347.07486690942	170.589888684359
58	58	677.717769499004	520.329681849356	362.179918968786	121.281526401488
59	59	669.181227177409	524.850488173756	341.051120369105	155.235384465093
60	60	666.122203619592	521.297958103681	308.35282688957	110.324392495407
61	61	670.185061222017	526.057846118721	345.812245920049	127.046797878407
62	62	673.365066127454	524.294516312705	319.496216104527	108.170728420112
63	63	676.5537646951	524.049501825478	314.232038948859	117.093087736181
64	64	669.475412479771	527.493439955262	295.697495203219	135.288632641578
65	65	669.545940714606	518.955257075059	321.681544789673	131.542902397117
66	66	670.489096067702	525.53027057249	364.119149879863	127.191104939737
67	67	675.716028522447	521.233355642005	348.065047035233	118.971790258651
68	68	674.106786784998	524.641537315619	369.868674087783	106.408724224465
69	69	667.958560145194	522.055775669742	349.554846157753	127.499103051606
70	70	668.05291536024	521.41704243341	347.824274249434	115.940529677902
71	71	668.658338175493	526.525806667195	363.759878847866	100.147819329699
72	72	675.725227982169	523.499569610412	334.58347899599	143.650100514744
73	73	667.560584034028	524.262156921749	327.383989803321	128.458179168467
74	74	668.991103599492	523.330488253335	364.234576480941	114.664490782729
75	75	675.000501109462	525.364985905652	355.236620095594	103.040726915016
76	76	672.965192665656	519.563666285055	344.380012295041	128.374238315479
77	77	666.427088707659	524.198791063323	337.956746863768	128.164351184787
78	78	672.501288120948	521.360438239635	331.629234479743	131.049834990572
79	79	671.769733789866	528.726365474399	338.720316440295	159.71213705224
80	80	667.668589168314	521.833239141376	337.462395968396	129.470630852851
81	81	673.321139088679	524.218249854005	340.377400805282	125.968812338907
82	82	668.8054378614	520.921865224118	343.540706923922	166.994620119695
83	83	670.680625758597	518.788121871664	368.80672682188	111.307809539092
84	84	674.29237999202	524.40180352762	369.93075878155	117.38773246268
85	85	669.037515734573	527.331703669674	336.315494011732	148.953280107021
86	86	674.504375096265	522.005734390717	323.68794438954	145.061678756048
87	87	673.1095591589	525.131108116489	349.885937282646	138.93360036504
88	88	671.882999176587	525.183042271795	374.058082470282	126.230068062685
89	89	674.359708550561	519.163359822396	348.879611705907	139.877468450262
90	90	665.732308446914	523.207232163045	330.416766529118	142.541532633098
91	91	671.247592034149	522.467609320808	356.703462658362	150.684049770335
92	92	674.187277276193	520.61057929313	317.36955553293	124.170463860827
93	93	674.945259860447	522.949159519819	331.660376078362	111.587535168795
94	94	672.787894829403	523.84764949369	321.592457449494	137.115346152985
95	95	667.624455328283	524.32489138584	327.735973693464	140.917208958001
96	96	674.758862352805	518.094251809942	353.639282210339	130.240284128308
97	97	670.838181839262	519.820979195419	371.659998033763	134.19179869327
98	98	671.884537892561	524.170221686858	331.970739079892	126.727275356498
99	99	673.871612129493	522.348816828313	330.031475633854	114.278464256253
100	100	669.773059056521	523.020376417021	348.358292978396	159.051887199035
101	101	669.844454081737	520.813368625269	334.115991251328	106.624587529735
102	102	675.517547460298	520.881517203951	328.09151784595	106.076285377389
103	103	672.204838605073	520.937065276773	347.036207730721	128.79025422229
104	104	674.633688526144	524.922606000457	346.41768175257	105.277551508487
105	105	668.126694753442	525.365365872168	343.324555756064	128.816376278404
106	106	672.190805791469	523.505797222365	342.11585528933	144.749075981999
107	107	669.227591077182	521.370346440719	374.619202270456	152.788594006889
108	108	672.187894598161	523.051081790032	363.717419357025	135.696022658408
109	109	664.20388931089	520.073424611188	332.767548649086	155.33576257338
110	110	669.492595318778	524.441645965844	358.045180082144	101.711069917518
111	111	673.484897229144	523.743355746895	343.748744626381	132.088911743574
112	112	671.076295501425	521.421735853629	384.820098074777	117.21240844074
113	113	668.978272982855	522.181537180909	327.387919805285	137.407617622161
114	114	666.198351326945	522.937424822892	373.65422182013	103.318331604414
115	115	671.77456053464	522.831764940168	352.234522180276	137.810245437904
116	116	673.782578129457	523.671411090177	336.958944761359	105.306102341652
117	117	669.915358853627	522.368902234478	336.620437504966	130.484740355899
118	118	670.172142841357	528.372903698045	361.871460633102	137.030399864755
119	119	669.291256780826	524.134807072835	314.913708669606	128.907149456694
120	120	671.636703320318	521.946418565182	342.255696275682	152.897019841202
121	121	672.211451454301	525.057714207707	333.559225256176	126.960409583367
122	122	673.157948428423	521.999001151278	342.404243932847	151.928704512422
123	123	672.664719570562	524.466802652227	372.651443516464	118.309964063612
124	124	671.350579787725	524.10120637991	337.844941334725	137.416099540341
125	125	668.114190609262	519.9657093847	318.274623855463	129.518912655433
126	126	673.072435823481	520.061776190148	362.683460026473	143.977836767892
127	127	670.419943382132	523.482051348929	312.702717576261	136.919439460376
128	128	673.919950054611	522.698304854002	347.059465435473	114.079613025233
129	129	672.658663459708	520.442948630755	344.188654836877	118.073592432766
130	130	671.923033764628	524.639785053933	353.109462173598	149.496562098264
131	131	663.72969788102	522.863840062057	363.440030709835	142.249544997725
132	132	666.490809290447	524.019704331445	330.644502791777	115.311941915426
133	133	675.836582698838	526.107637184403	367.188089274561	140.88212405882
134	134	669.338772565898	522.752187953737	349.024051375423	135.494510531409
135	135	675.590927695846	523.812733556771	334.840495691095	120.196333153227
136	136	672.923494570255	524.327579239343	341.269674575891	127.754044992744
137	137	678.923772283543	521.017048447765	335.721771914116	107.734732104601
138	138	670.469883324818	522.235996458243	335.934614101321	141.330980198677
139	139	673.774002930504	518.354575888636	321.879092901219	115.502855041292
140	140	676.016502397751	518.135139328338	325.464482189875	126.383579073014
141	141	676.169003740413	529.068601818135	352.709202563252	136.233837440606
142	142	672.459997457555	523.81220913342	343.253376535333	136.764496960578
143	143	671.790000380136	524.357488055593	331.674018079429	114.813173636067
144	144	671.969008532703	523.17196068323	315.69140667457	116.764876586865
145	145	672.804456858152	523.988910961922	358.326869782692	142.161669082886
146	146	678.094596555867	522.381601845255	349.53749164869	148.565610095938
147	147	672.852899357928	528.310473782717	318.888432332558	153.505695800864
148	148	676.008063350383	520.450161921232	336.030137687129	125.49919607405
149	149	672.141503870169	522.641521564663	374.477121526217	127.309948909797
150	150	673.393029268119	521.952747875381	352.719356904274	104.030511661997
151	151	667.948976145394	520.336682723177	353.926632654034	136.916809584455
152	152	671.797767913949	525.828813850055	346.215834390807	120.342327666679
153	153	675.632075220084	523.511405064161	336.993110341933	131.366207079046
154	154	677.388960279016	525.656686767314	354.704937857214	147.074338066569
155	155	673.360061412462	524.147970684285	352.49379957997	97.9479731927316
156	156	669.82201841892	517.601044359186	316.06449162271	133.054527150809
157	157	669.997023325832	525.880912600957	353.162662586199	138.141846575129
158	158	672.956466547066	520.819769384992	348.988125469692	89.5168175505985
159	159	670.461065507062	524.943708352218	338.824506930365	159.504128345921
160	160	670.377550203637	522.436890001553	352.305942645933	115.919018959741
161	161	672.748710423954	516.578328354506	357.385344056191	139.483316969849
162	162	673.371428247643	522.633534653804	356.701954643844	142.58848197242
163	163	672.653824102441	522.624077019742	369.116972290131	152.27012023783
164	164	671.442309886857	523.849045301013	335.459149951075	125.928253869918
165	165	672.490658390877	524.451042554334	298.275458351196	109.755399307716
166	166	667.037315673668	524.437542154139	351.460224530568	159.768476187583
167	167	673.752375300731	523.787816631541	348.156944828015	133.974171580899
168	168	669.080344601903	521.020221034945	324.238747834861	107.93240129774
169	169	669.118480812584	522.142601902626	325.338245096226	119.719078358539
170	170	668.04932695144	523.532710485782	324.982819978864	136.851988505444
171	171	675.093554888842	520.728968964294	370.343698161677	124.720367752335
172	172	665.250936701891	522.981668109337	339.29859724388	109.263457335194
173	173	676.295247100541	523.352940112999	353.845447574526	132.80327053632
174	174	669.735430993043	528.814550405612	336.543467314664	141.753753140806
175	175	684.659587846557	525.125714315118	323.578320580339	104.814454030782
176	176	668.861131106299	529.270918473147	330.03490813543	145.960885063493
177	177	672.525082047982	521.907851531683	347.360664021728	109.100346610135
178	178	670.69333111195	523.106764306179	345.854567679831	150.089598351308
179	179	672.866751725707	523.387789124115	372.937137516754	136.715137155508
180	180	673.614350442689	523.900661937556	350.353376063469	133.14601101098
181	181	675.414995855424	520.292514469141	370.883780605178	134.220590287172
182	182	671.041055005077	526.260040740644	364.273882146607	135.732024630943
183	183	679.751689874392	520.960131454546	331.308554957656	102.973479942442
184	184	669.486446469901	523.854890692212	346.653742916887	133.096174317314
185	185	668.73437947479	517.138311512331	332.661534821789	131.667122642989
186	186	671.467892483962	528.582928632973	319.871024252824	133.618175135332
187	187	672.235526029097	517.766491843556	354.555633666803	128.276760642955
188	188	673.503515083545	524.878361811285	354.724617018848	113.404087177301
189	189	670.270266660367	525.251790472256	368.737542402076	146.320888769252
190	190	670.661485558517	525.375656541977	364.334468228022	155.945632939073
191	191	672.309241930266	522.799405798418	353.641323227072	118.759723803413
192	192	668.710659720885	525.228851312711	363.272126927563	153.648651007127
193	193	673.791975555939	523.631199147282	330.815270391156	131.257312455663
194	194	671.967072056037	522.655637199501	359.929735261317	118.130225626616
195	195	671.769105171075	523.014295816846	363.741022065671	131.606434800358
196	196	668.678785589864	527.867712705211	349.874893026599	87.0226347976232
197	197	672.339753274213	524.424628374551	345.049558666798	125.856886443198
198	198	666.881348428568	523.137248290781	330.966632383224	103.435257878219
199	199	670.637541283237	521.593745231113	343.19408106394	106.392682237215
200	200	678.299323489861	524.612778118293	350.430336242379	115.531665301012
201	201	668.379004247848	521.018948619973	361.947699791319	122.100110147247
202	202	672.093564086323	520.865254982098	350.507471573419	167.359474252728
203	203	673.575465316837	525.691912744296	323.918081274746	142.340419789327
204	204	669.296817975324	525.292139531559	327.845158723186	128.875334951689
205	205	672.109923145394	523.752695307793	322.762760414195	136.641839162689
206	206	673.000481211188	523.316046331665	361.919428012718	118.777358764509
207	207	671.731525105631	523.790143086173	339.649794959215	143.994196359854
208	208	672.14634470509	524.873214614996	355.725463062746	108.639658492854
209	209	675.730555130967	523.158182606854	312.278571753286	135.944745062699
210	210	674.57702157765	522.321852415704	334.138959631881	128.782100220937
211	211	679.533336204066	526.049484655311	344.315525952531	138.663027050442
212	212	672.02432572969	519.680403098928	350.085674506966	121.693671518295
213	213	676.640106318866	529.277369199453	336.659845187498	123.50345305955
214	214	665.64232985419	526.543005183651	337.0135331864	103.950853761986
215	215	673.489174104286	528.480328929962	324.503698874238	139.04356616506
216	216	672.621496232272	528.016613094046	360.922465385259	136.136141181465
217	217	671.861103201687	525.417319941815	342.60175593914	117.815721703023
218	218	672.430950562684	517.05181739862	349.777976591053	110.816628908524
219	219	676.371456311682	516.034275967728	351.153747853858	114.037557792333
220	220	669.965276940353	524.197961227178	336.065209454851	114.803979151228
221	221	668.388027407643	523.217349516236	359.045251081898	128.814589893498
222	222	669.777352389516	526.790963949468	345.903348485958	137.859412044054
223	223	673.739739518407	523.613127845001	360.490325247068	116.006762150614
224	224	673.45704116434	517.599985927379	356.553994731828	143.228368006729
225	225	670.197358936403	525.373349743002	317.241833403523	131.824321816348
226	226	675.215847816742	527.691876720472	327.540186477932	126.79935948757
227	227	670.547694258572	519.166108908622	341.82050929182	152.889476787544
228	228	672.235145281739	521.15124515201	349.166936688702	145.606260486574
229	229	669.385388098725	521.915858920106	354.480563883617	151.346396121311
230	230	671.436636272832	529.272493618402	379.49743723753	130.698834733809
231	231	668.178769165905	525.565971290652	362.460054909688	128.698188030844
232	232	666.848940574633	521.237019489542	330.405482689827	116.310339793219
233	233	668.627839648842	527.364434680994	345.461603301939	108.50332283835
234	234	669.369647668424	520.148655745205	351.835207793112	154.146983612342
235	235	670.2843565404	525.138562007813	352.842974566345	141.535433672606
236	236	670.966927895269	525.582367345769	311.742570321679	120.533148961099
237	237	671.447049475087	522.286098393631	351.918486896066	116.984693965189
238	238	673.923445165056	525.298455811909	368.077179262566	107.709596243432
239	239	675.783743423801	522.635588678567	351.723529830233	168.711528859672
240	240	673.450479455906	518.829469062732	342.91664617056	157.751514632697
241	241	674.70813664309	519.338557303377	360.970660614474	154.425530251204
242	242	673.910788862389	519.418858930733	332.398195448534	137.874572525696
243	243	675.098193462469	525.497097422223	339.878995285104	124.272671133335
244	244	672.979746800302	522.950799633042	327.786487485177	117.100911210488
245	245	673.520270863795	520.613996196819	327.056836662071	151.288445518582
246	246	670.858024805494	523.535414444306	340.47504509315	112.892537203744
247	247	675.00075274813	525.394159692937	333.235060869004	85.6905649980098
248	248	674.147441267709	519.515018002605	347.354552039712	108.359361347807
249	249	664.273705467288	527.820655424132	336.367827188766	130.41247537201
250	250	673.179529485777	522.727824818469	349.467254827874	125.537241357856
251	251	667.314634482344	523.412746286325	330.219715121098	156.851996758696
252	252	665.218873123479	524.156870632864	328.635906820848	142.751765262859
253	253	667.494311356558	525.931833482276	348.381974279139	126.401965014891
254	254	679.582009033808	523.137410835516	314.471428043884	119.327111631368
255	255	670.961781534752	520.193874535082	329.902915767856	155.468258594751
256	256	672.01375404111	519.960090362261	375.774860923043	128.82802237407
257	257	670.389616147058	522.840000777897	354.566722625146	131.242215945897
258	258	672.224886587979	523.069602087691	338.848705705431	125.028062792106
259	259	673.152138502028	520.567496627228	308.615076063581	129.589352006036
260	260	670.439290708589	517.303766283723	356.497612583693	109.909848839328
261	261	671.957958937608	530.278313459617	316.648734660541	141.01324952504
262	262	666.821314268592	524.462179811471	361.432733477368	157.04442740434
263	263	671.159850982253	523.024861682346	321.763100966483	131.883130371212
264	264	674.288406899106	526.474074145916	328.749314547977	156.776797872914
265	265	669.249401733661	523.149886996844	339.973514694076	133.515468650148
266	266	670.723050944298	520.8818854165	331.512449354425	106.512384823006
267	267	670.412516849682	522.778377040048	334.300678108746	121.580506711672
268	268	670.319508801799	522.552491238145	359.978265475063	109.770893010671
269	269	670.24705826456	524.0607838581	311.806727473735	122.410047847109
270	270	674.138206352097	525.324381028905	358.766108277092	130.048759813865
271	271	672.223965758902	523.238371684167	330.059771994274	118.125976984782
272	272	670.458543183078	525.135358319422	335.803072615368	112.14661442932
273	273	675.801694847312	520.576309410391	349.783124612329	135.413042234957
274	274	673.186697547576	520.750173734988	351.56843645579	119.030145321771
275	275	667.606622597213	525.330724577951	347.0004579022	120.133006250512
276	276	676.878652108851	525.7810330921	355.004551083322	162.368071059666
277	277	673.195987279068	526.906763606366	337.362629167475	130.989570512928
278	278	672.682696960794	521.982659503243	346.650801783939	123.379736442347
279	279	669.163606361627	520.63537928773	336.585187733002	111.669309870968
280	280	672.12792322131	525.904326396502	336.167977577263	125.467063661788
281	281	675.72753630571	520.771960319267	339.318769632394	101.681561577122
282	282	675.399190356847	527.10564626333	381.031297439268	142.782500464965
283	283	672.031326140652	519.219355004227	323.835056286501	121.900455687706
284	284	672.997962417067	522.445971899204	347.984955507446	135.155736469948
285	285	670.176577709025	524.073809417783	360.293909629718	116.884110209711
286	286	670.859389826409	520.306685321124	358.360358398977	120.542190758301
287	287	672.910048639007	520.834006839941	351.23435429465	148.599135489585
288	288	669.621775152551	525.369259460276	358.098239550761	120.654918650328
289	289	675.128590149811	526.088532443882	351.087324839788	138.888444674129
290	290	673.278401493078	523.049616201122	344.159933771006	142.444706496117
291	291	669.044197439964	529.584403648763	347.901186149674	117.591623519869
292	292	669.418586267853	522.042345730407	346.34170012352	128.117473021997
293	293	673.452081817539	525.135532454355	338.138605789061	151.425624137322
294	294	665.601588613677	523.825037349594	379.248491567968	141.328814798893
295	295	673.713810801011	519.768000559665	353.53545985513	140.984488858937
296	296	673.178183975429	523.147664187835	365.565881429502	120.716143994126
297	297	679.540910703385	519.889208125155	360.735481539107	103.975133765506
298	298	671.881155609291	519.729895434743	346.325065554843	151.03307926562
299	299	671.442082086436	524.881425779433	331.994156194026	139.972217728622
300	300	672.649247678965	521.893807611795	368.040807951224	136.120219753548
301	301	669.031101430372	521.966436771725	348.320588329186	125.987798524339
302	302	675.097833345995	526.956179862945	345.829591020959	121.709779194861
303	303	671.401768917305	524.322852742794	350.259693332206	106.628389685579
304	304	667.174874837432	525.067814093639	349.996075059118	121.616474145277
305	305	676.416960349733	519.904207566805	330.212002557114	118.859736591056
306	306	675.021110028478	519.915193912867	373.225944977158	148.953030956495
307	307	667.839780145271	523.808597406721	355.93322224791	117.804589480859
308	308	671.738841575737	526.210081044657	341.592550505355	136.662022007863
309	309	675.411065685435	524.093471298505	341.939657533419	131.689928835851
310	310	674.769840513835	524.711052028051	342.38009516761	128.969221941233
311	311	674.596155579193	524.214813306494	326.602210133727	121.423953146083
312	312	663.498235597589	517.553615141854	327.231011909956	138.255033749867
313	313	668.157729906687	522.043432869258	342.662592083846	135.007681046765
314	314	674.01581425935	520.341156345312	355.792502911731	154.929146029282
315	315	673.541934402789	520.831612168441	317.856418492232	138.013558030725
316	316	673.369309720645	524.476635248658	337.614400027665	157.589470909498
317	317	675.458230322568	521.241311620116	332.688421009928	130.355212473323
318	318	671.21051104793	530.42622526483	343.48190104776	143.452118529792
319	319	666.547833527402	520.104968920679	309.741056311269	131.517002512217
320	320	673.080997143843	520.945504235921	367.972682946135	132.161112664265
321	321	666.992016952467	526.99756185308	343.804378988031	133.322255659314
322	322	671.980265922508	525.601131231703	387.908606918223	117.370158333224
323	323	674.692324551075	525.495768601996	345.64790620586	134.716410060006
324	324	670.031916026849	524.475011814545	336.708425843171	139.15620428969
325	325	671.774201401892	521.064137712205	349.452194791873	127.90308229376
326	326	672.784890672651	528.941441344449	339.68067149032	136.713874066434
327	327	676.860024695323	521.521123585463	366.443871867482	112.283016710536
328	328	668.39316739749	528.068862020342	317.424952837879	120.086833135561
329	329	672.494566268255	523.233359938869	326.651896414971	117.557308313431
330	330	672.764499716559	519.367427972774	349.531864752352	118.561440320944
331	331	670.573357940351	530.24009513673	370.590943652229	122.931568238855
332	332	674.18698793269	523.20844218277	345.115342789348	117.396380037653
333	333	673.207924890758	524.074566405878	349.146425517148	97.0450573863971
334	334	663.529193835454	523.552075786131	350.515193434004	129.66231710609
335	335	677.810754498506	528.43808444074	322.982137794409	100.529900117179
336	336	674.177838512029	519.826101359608	332.675411047	101.544396766109
337	337	674.613975647333	520.748189155197	347.687561608831	130.418671616137
338	338	673.380440036049	525.423816293714	348.467130706528	133.029446418349
339	339	667.083918950409	528.181856190953	358.679415271809	135.449885148204
340	340	670.969396209716	523.696725529246	335.587217000938	132.849918000249
341	341	673.86470650076	519.257616557718	360.429200990646	117.14896398147
342	342	669.764638202548	521.647331383768	345.467332517782	154.199159666251
343	343	670.882662029533	520.644788784938	343.434341719961	144.278043925732
344	344	676.690248374389	524.836507317429	347.714133537955	141.601074069928
345	345	674.176559075817	526.485674999321	386.419909267113	158.444037564137
346	346	673.138928660392	514.206724803562	350.42610660265	158.32670826623
347	347	678.149889317338	523.011231934803	355.563471963732	103.939977876492
348	348	673.09100444896	521.600333577115	335.09169575544	156.637062300243
349	349	673.169147155407	523.127446817868	355.730140427008	124.435426743191
350	350	671.032815982495	524.456841546444	339.482985725594	103.10611194271
351	351	676.729844104864	525.515379770181	366.773775558734	130.910793447241
352	352	673.008867739804	527.880120180902	317.48988378652	127.152801457202
353	353	670.783690716787	522.937684305242	358.623412143142	137.257038928975
354	354	674.920944204535	524.069378480525	347.694217202025	134.369686419316
355	355	668.643636225904	527.004957094923	355.041328705098	142.688764996506
356	356	676.581849330183	524.467972622898	348.001947276531	143.818964655287
357	357	667.910741396796	528.496351522364	329.582822619632	136.034068428676
358	358	669.464004840973	518.876763813943	320.128045443937	113.483058222779
359	359	670.501174754639	517.069978507782	351.232763668336	145.821076325043
360	360	672.881026324656	526.469968940292	350.408010145562	146.546355826443
361	361	669.845932568999	525.136794390566	353.369084083848	144.463290698821
362	362	670.940796816946	522.364568596157	379.731651271746	130.55127440746
363	363	668.968089668554	523.144843489412	358.426549132955	107.704493882603
364	364	670.2933195694	523.326518123663	358.563706469955	150.230656611153
365	365	672.969995861637	522.945389909505	355.793036997652	117.721425529919
366	366	674.001151057969	524.896675240185	347.644074834142	98.1842633477298
367	367	672.072893479185	518.692467158611	352.60140287296	125.493585959188
368	368	672.181528225019	521.89989139121	318.530973499118	136.777366632497
369	369	671.888489890736	523.779105883138	344.726821023438	122.959608163408
370	370	672.70168211605	521.888017184834	339.48466289092	103.344992653856
371	371	672.753923203672	524.66392524034	335.860813080859	124.36243525195
372	372	679.320341151242	532.236771475021	355.692108066652	134.266211611993
373	373	666.974406556605	524.069372038626	337.377375351397	127.089394840914
374	374	670.847229676453	520.340223081073	361.495869937705	126.238251704998
375	375	668.973758999428	529.457450531656	348.548562497475	123.941550177556
376	376	671.963518558534	523.844199459372	363.013554354731	152.943258835095
377	377	674.792551773023	526.344823005879	341.707401280991	146.427379546849
378	378	674.448097385416	519.613902746791	333.007190648631	105.141422132123
379	379	674.127757449987	524.830479893783	329.035174732237	103.357329038011
380	380	669.864188129663	523.843055129727	339.749449681477	130.503790167467
381	381	675.388175096133	525.756945712486	337.513497139283	137.006552391213
382	382	673.568548043951	522.238139136047	336.172990482993	118.014048026478
383	383	676.992219149209	522.179010128975	338.857864418323	130.314794974596
384	384	670.769833555278	523.983897259461	331.97970925512	139.661307482471
385	385	671.426480766898	519.763699968932	325.315152266813	150.48976930519
386	386	672.074938519096	525.112075647588	321.859985368103	145.378042943376
387	387	675.354762360577	523.304731328009	337.043569374436	138.21608413122
388	388	672.892588439366	523.487844839385	353.4320576719	133.867644698972
389	389	671.156285830671	516.462342654967	349.53596736362	105.282744699959
390	390	672.54123717119	526.853353823817	356.479410300412	132.295819554475
391	391	671.538478738988	522.821666645071	335.819959344647	153.080487544602
392	392	677.496778903804	522.61051860192	335.847096552158	135.923214479776
393	393	667.885172303683	520.653897427672	359.978094118609	126.177336187187
394	394	671.88549502265	518.976222350148	338.02612120007	130.802058630119
395	395	678.602393809503	519.767129920598	335.124387255834	99.6117360860877
396	396	673.655796995865	520.360555728229	295.954819916258	144.960017861101
397	397	676.83563087706	523.439694662561	359.618046756201	136.688120384548
398	398	672.599893486951	517.863288154387	314.57388519338	137.791263550637
399	399	673.089642663169	521.81504567229	356.158098481658	154.753758293622
400	400	671.918905483987	522.555886960068	358.477465302632	124.842446793951
401	401	671.900540747784	520.93775822494	352.926828386881	122.567091182593
402	402	668.03796622209	527.921859387594	338.62353427302	127.868659757414
403	403	667.816108015902	522.771810340859	334.903381347017	139.689256720642
404	404	667.099220048727	522.319700863936	312.467999180596	114.426851838283
405	405	669.057167192526	525.877345423283	354.746889868509	149.303759611775
406	406	673.900757723026	525.206979786368	344.567532480791	121.90146737005
407	407	671.782556950046	522.632421954291	373.564757299465	126.708936588524
408	408	672.794885081502	517.529766739058	337.473422985422	130.746606387318
409	409	677.59797250575	522.21873885148	341.03175424211	130.898401847396
410	410	672.526191285455	525.01929266701	346.505703831671	148.769857786467
411	411	675.026991413017	524.0792807739	325.761824830645	115.235565516941
412	412	668.477070804074	521.528385403364	376.910555111811	167.581342040059
413	413	673.164534375141	521.413838894481	364.000245292985	139.233908162021
414	414	670.922848614449	524.605749211863	359.152598628266	162.596146997558
415	415	673.79722840319	523.91269678452	340.178689041747	143.314624399224
416	416	672.470807211972	521.612873721452	298.523125033619	122.615389578899
417	417	672.131834499913	524.125239103093	336.240183089962	128.084400336904
418	418	675.896254170112	520.788429284834	308.95533670402	110.794675784588
419	419	678.332437486383	523.565994558879	296.3989683181	157.421203058182
420	420	668.570100911082	524.830258068449	350.74747350184	129.220490648078
421	421	673.217380980284	524.917871299081	364.248963533683	118.484317868121
422	422	672.203040476181	521.691825101472	373.167983710053	113.333408890952
423	423	666.537661469808	524.126848211588	327.25168334388	128.347889080463
424	424	675.118723181395	520.316855565089	333.979993500642	129.830163849187
425	425	675.79465595434	520.79292844693	301.926055821255	136.828955799489
426	426	675.17067039079	518.419076440912	354.847749554919	123.3899779922
427	427	676.159442061354	524.685993271978	319.405227016382	131.205758925776
428	428	670.184159077304	525.621413468697	320.475851657583	152.908913972543
429	429	676.659265271991	522.725137734042	354.177475669883	132.885217839242
430	430	670.594896626995	520.847383398297	345.03433878012	124.568125974386
431	431	669.907767835989	526.605210997544	328.40401062915	151.883630575081
432	432	675.713950414506	522.358400489241	345.062052285802	128.79948948606
433	433	671.80672178057	520.282445457861	318.738994301107	92.4180185390383
434	434	674.636502672616	523.399264232903	341.281785686656	105.126437757049
435	435	669.792226164658	524.94815800871	332.50421489307	103.68640502445
436	436	669.789579751388	523.337195247489	351.451533919006	127.298264679513
437	437	671.912810459215	528.491091830214	346.764586002549	136.964634550257
438	438	674.192566906585	522.391959884261	345.245038218426	112.49802519804
439	439	676.276226334641	523.501561228073	354.749486911073	132.509284211358
440	440	667.842420526986	522.697355358206	318.42165732273	141.293574800202
441	441	671.162689702131	518.456287942339	331.48297092011	154.746598082066
442	442	674.281942001351	526.13050358314	338.762371393858	104.608097278295
443	443	671.703314840462	525.250409782376	336.273330263469	151.786684656735
444	444	674.622518524497	521.604723078384	346.225534113616	122.818939432517
445	445	671.812918453063	524.090122826266	355.293761150423	131.939604538141
446	446	671.358018672515	522.915830060982	352.744615037076	100.845225187746
447	447	667.166742629008	526.903764034753	328.508686615508	139.05754283189
448	448	669.149788106731	521.540264511543	323.434998212177	151.848822070933
449	449	673.093327778304	524.896510932557	328.453818839262	151.633348807574
450	450	670.337339384217	523.612404994041	323.002483562981	150.855958204354
451	451	669.862208545051	525.018419429546	351.763237477751	130.885138864471
452	452	668.36806311746	528.154861009393	381.565635498211	124.725119883976
453	453	668.773750910783	517.704978038289	321.775938638924	180.734015603434
454	454	672.06994137923	520.932760487411	361.644477526363	154.647011669799
455	455	671.856144239784	522.450749186099	350.264581197473	135.363760916322
456	456	676.962075272274	527.464879105255	320.372695601024	127.227778902709
457	457	674.688351704798	521.471024087538	349.953487812169	148.57220959017
458	458	669.419140567281	526.17706463022	323.733771462823	120.009590040132
459	459	674.921209466962	519.763368742449	337.696651124986	125.107820466392
460	460	671.577554353719	520.264213977101	352.369415840789	143.655578365581
461	461	668.166330086023	523.599857758867	338.970077995741	98.1382034403267
462	462	668.272953140984	518.425620918308	348.886989151303	112.765738283904
463	463	666.767122288809	523.692416030883	373.316273279946	113.721003326463
464	464	669.360460860276	525.903149693211	368.480777029058	116.813233845128
465	465	668.976311503642	523.729174502305	347.940220115471	135.783263037179
466	466	671.855498132759	519.847167292772	357.955779239559	138.681770267265
467	467	673.428117502148	521.461440089322	363.123158775351	120.03436992869
468	468	671.526110489557	524.597457398486	358.729024756607	174.671340670805
469	469	669.359539551196	529.129521004464	351.888924612251	147.558885983622
470	470	670.417432042457	514.441504943513	332.088043371525	127.045680216747
471	471	669.590402246253	519.691257881679	331.713789634959	115.53228271219
472	472	666.460119435633	527.610666274475	371.199579481723	123.391713049953
473	473	668.869612707562	524.581455868741	336.661622250737	140.005027871415
474	474	676.547732495534	520.051357187225	365.812754728476	112.923461660425
475	475	670.064789702543	519.186826495603	331.202581345852	141.158998309979
476	476	673.395804096451	518.806471443746	329.974340418482	150.431853464685
477	477	672.199825182251	519.393211769974	317.896115336876	133.622585396558
478	478	668.505522063843	523.813219845948	328.72652030962	149.636241101907
479	479	673.332675982491	524.86753560607	350.117432107163	119.525172976918
480	480	671.365756655929	522.174566795533	331.820469006894	134.737680220368
481	481	670.87170970593	527.713471746173	373.488012019901	110.905641924887
482	482	670.920616325019	516.599750795178	336.139362717204	131.701720412182
483	483	674.347358821679	523.923003051799	328.821293752885	118.239610415375
484	484	668.180254337452	516.182110979527	331.006531840133	130.275323260723
485	485	675.213839919075	521.014046936687	343.925255921832	134.864733806873
486	486	672.310733196508	521.028455197581	326.954146968239	156.220737532622
487	487	677.283570167011	526.741155970603	353.956641109889	129.933108628365
488	488	668.344488048522	519.364971852189	355.817120082571	129.563591504933
489	489	674.166959730632	524.307019178602	346.968724421039	114.669484819387
490	490	670.981809176426	524.888626019675	353.652343130125	129.394017661536
491	491	665.437206383077	516.71171435221	326.281663780469	113.925732502646
492	492	671.071544854112	522.401904238374	339.630848545876	113.641963752947
493	493	670.745633471768	521.027982216833	375.558555630317	150.251801894775
494	494	670.317126585673	525.257250725658	377.376087844934	151.888837432922
495	495	674.004577876997	524.740513823046	334.270051193684	142.314874280925
496	496	679.065286241575	519.110842368188	350.022022834805	129.470773161101
497	497	670.521560726808	520.928993685396	353.556201941786	120.659540195474
498	498	664.844180303604	515.54947869936	326.509009117719	166.529992434909
499	499	670.64839216485	520.557124070642	331.193904653223	115.794045158814
500	500	665.555069718662	522.735208278403	329.111795617411	142.0336095911
501	501	678.171139010629	522.029009882579	339.228756395395	98.7248813082488
502	502	673.010612103256	523.719611934887	341.241740543238	120.161381631625
503	503	673.5530014683	519.408567203497	300.727824742379	161.346393237391
504	504	674.080954860055	522.374453557854	328.616515760309	169.346469049395
505	505	670.141603754012	517.25521125286	340.243367269766	113.956158447963
506	506	670.857474723387	518.022366902217	352.257920859424	111.164832562637
507	507	674.527666874831	518.807753112702	341.805994029551	129.17350654974
508	508	672.558831762189	524.647271617323	360.802297926463	117.797092684222
509	509	676.699062968213	524.982219160002	345.149160962897	166.668811048172
510	510	665.711184175015	527.253097200849	340.004451823805	131.740232947583
511	511	665.888736178299	518.283497951028	353.664283791798	111.143863311111
512	512	676.058045548087	526.979527145411	354.557403984102	98.5563553476834
513	513	667.240859281375	521.341233129804	355.125808875054	111.831128475529
514	514	669.669610267754	522.479523464808	360.155545168253	148.398457987377
515	515	672.572707380766	519.703860519186	310.374946912393	144.967356198599
516	516	667.090033112693	518.038124654839	319.705684913354	147.319439828191
517	517	672.653114957468	524.180913957222	357.338593451636	146.70482341433
518	518	674.106099979905	526.471958252012	352.01066161841	139.610637845744
519	519	673.51811788552	523.423083159858	324.82676606203	139.562264320015
520	520	671.101727040699	522.455438351768	357.858199170023	133.917132504849
521	521	674.445671824266	527.53752861888	337.393161071614	127.389202468376
522	522	669.667230521477	524.781244118229	324.164549908924	140.99308278825
523	523	671.263753554029	523.416170247593	339.913418895986	133.106124690963
524	524	670.386388938348	521.050832392862	322.577188803501	134.163833121768
525	525	677.204953845571	528.867416673113	332.724472507885	122.014418618323
526	526	671.464285038981	525.479621971518	343.013784425912	120.86434132882
527	527	674.128215314985	517.936126979708	367.167594523029	150.0758306943
528	528	668.634971584283	527.05364539215	329.616001406129	153.499635875815
529	529	671.656663372773	525.915370845826	361.50509134066	157.706464590147
530	530	669.656148763898	528.405360240813	354.249047095475	148.240571046337
531	531	675.199688963266	527.060576558803	341.707569136363	136.779679728934
532	532	672.44334711429	520.312273823131	356.395248297617	141.637665442851
533	533	675.364512880101	525.747905241542	324.689001235816	132.727570608494
534	534	669.204382845019	520.301572114282	297.940482425099	111.308921981522
535	535	661.329007518445	519.932612492675	344.030811213837	125.169420430695
536	536	667.928781849026	521.064151143068	329.969309813868	100.579290573756
537	537	676.659086007148	520.833323035554	368.44475379096	114.561608366403
538	538	673.380905049493	519.134768053274	376.128992496912	133.40869660231
539	539	676.650224150946	524.797714239485	342.541433623371	146.672568868545
540	540	670.902400192017	522.266214317661	366.565526532833	150.328963907497
541	541	668.052976374258	524.157379525354	333.912712621103	151.44175224969
542	542	669.25050521289	520.718116803194	326.710812218739	138.63123328798
543	543	673.618303701722	522.147524714513	339.312101365088	148.73106466175
544	544	674.308197307504	523.370439283101	341.629541318398	124.650502590643
545	545	668.554669488399	525.026410618085	323.661972046972	141.163027785615
546	546	671.991781451437	521.554690566378	360.3709074445	127.659929198942
547	547	669.420148688215	526.47528917764	353.645551437348	141.592517693684
548	548	671.757953216043	520.26466372714	312.50120406477	154.112298888571
549	549	676.188461514004	520.867147292895	392.35413747492	111.164157213126
550	550	676.687036349283	525.730211987174	310.598906997695	150.421044427217
551	551	668.487694179038	522.416636068796	348.055834342935	141.107491181398
552	552	666.760980085872	525.678781500818	331.644809449343	118.776465266251
553	553	670.864748832224	522.272844686515	371.201827300069	156.851236838345
554	554	675.584195399568	527.139923114081	314.642880202468	117.16602265388
555	555	672.079483962576	523.290447601075	357.216667350347	107.495936815133
556	556	672.214257697305	524.919992582235	350.672450536673	114.797365540507
557	557	670.598035419027	523.694163718024	346.422255781355	104.571939269532
558	558	671.069783735788	528.191584222207	358.094469925498	124.309411470674
559	559	673.831320436313	522.748509792134	336.458166737266	122.459943250032
560	560	671.910514134569	522.573183415929	367.782044192489	122.183464635123
561	561	669.703222254015	522.022236579602	320.85492663414	135.781249191207
562	562	674.022636767121	518.259321368037	310.929594415248	124.304921665949
563	563	673.029673442907	525.734766037447	349.167428482789	91.0218998866899
564	564	673.064045777957	521.597784055424	342.564296640602	135.161682348209
565	565	672.276828775724	523.890239647078	362.173985688974	143.479734741324
566	566	670.10186927863	517.884573820479	345.468793385492	137.874269818964
567	567	670.935231757647	526.292663812553	332.635826045523	144.539994726422
568	568	672.816456972697	520.714693358741	338.710026550948	120.359327856795
569	569	669.627052333335	519.896208592683	361.522461223226	104.818098064738
570	570	673.102614578706	519.665296547743	315.054827497463	162.949218875425
571	571	672.048620398967	526.293244076231	306.596357707803	133.099570469047
572	572	670.968565564058	517.344402750373	339.051983121963	137.366842638073
573	573	671.643304343499	525.700397426571	353.025368732903	110.269231562815
574	574	673.267354550718	525.188214764839	338.605269437103	143.773180022369
575	575	673.315263793266	522.31759189998	324.341276533402	163.945897416902
576	576	668.879839672427	524.566805214261	369.088494513885	132.05893633647
577	577	671.200901912262	517.699276824998	332.375559532771	129.215896215743
578	578	676.924213093192	524.705029468013	336.021772797068	147.356713684607
579	579	670.470341789422	526.644094521565	361.361657941211	103.543060394995
580	580	670.895736251963	522.889759741267	348.12944936985	104.883224075265
581	581	671.513614741343	523.080167990741	321.020448355319	128.29854690248
582	582	668.476492302102	529.641750833789	346.384309082161	123.619280480611
583	583	671.646785755779	521.498685563006	357.932404877623	134.750468468159
584	584	671.092792955615	522.281652704791	346.883785833007	144.021106277731
585	585	673.88841450732	524.640861088878	336.677696049373	119.694856804642
586	586	676.456973294509	527.685271227877	343.705288331884	134.627065676329
587	587	671.834299004819	521.272494739521	377.89934881389	132.325736924589
588	588	668.41041279638	522.877122251229	361.065377431234	149.473540896028
589	589	676.192894818193	529.392870352572	358.814956393682	162.073072586709
590	590	667.367371239194	517.606985045823	345.374251361252	103.256890378032
591	591	672.462079756888	522.331058118109	314.565994903482	109.005225762696
592	592	672.484326994964	524.879467094253	331.02312799611	138.579968288956
593	593	666.35978762816	526.114216492969	332.986104996716	137.448019317874
594	594	676.720399717015	519.178972286022	370.88338400619	127.594745101309
595	595	674.296411106831	521.088840818031	338.104949675376	155.330296054248
596	596	671.787379906251	522.220086809159	331.613857228974	118.847771489718
597	597	675.938012745891	525.569701123095	342.025842824105	151.953832178
598	598	673.884699687648	516.999007653722	362.172191752348	153.990608540499
599	599	671.626733420479	526.909606568816	340.074924808659	157.209456380699
600	600	675.094582464826	524.548487173011	347.010105535451	113.74392607709
601	601	668.239915933683	516.167393403705	326.790135172019	160.657067887438
602	602	668.646100664622	527.401139576418	350.62721012776	112.074576414816
603	603	674.135042034142	522.382937592412	367.168202609268	127.200330146183
604	604	665.941891430263	526.507395229088	326.974344140886	92.4284354980332
605	605	673.614009795053	517.398941699757	344.408276486752	133.548524116216
606	606	672.479684851377	522.55854055897	338.735765704286	133.448704128304
607	607	673.493383680505	518.684407929985	330.901267195964	138.458489076303
608	608	671.865788804234	526.560701358176	336.391179645437	138.2549674127
609	609	666.180858314254	523.718175534813	335.243633053699	156.623897023361
610	610	666.951877838336	524.571810595721	329.606758166344	117.798074313992
611	611	673.176844989423	521.577793024518	370.403921867337	133.088695725384
612	612	670.755989614263	525.61070329325	335.105441200789	135.022715999551
613	613	672.927108786145	522.037220360455	335.817047601328	141.46266225349
614	614	675.571532380691	522.805635222374	341.26276289851	124.789589270454
615	615	669.905744363001	519.411923016564	343.161119108797	134.098993445536
616	616	671.130624533594	520.925833565752	339.943189693007	124.443276096567
617	617	673.52230557955	519.91132212439	356.327071619663	135.087230548481
618	618	669.989013539578	523.254608034482	372.784934173201	103.300435524171
619	619	673.083309539377	519.68988151853	360.798715692608	108.196642729633
620	620	672.778917666019	521.80969233883	344.164435307156	136.801255539782
621	621	673.192720029662	525.351088760216	364.82500897007	137.008371259489
622	622	669.587100273565	519.432356210072	359.00170350185	120.374777408344
623	623	669.887386055187	527.222807189091	339.181293974454	126.734036869613
624	624	667.872961171893	522.033857773566	315.367745925413	87.3223448880511
625	625	670.220266948605	523.980628532115	333.996176600307	128.29978207338
626	626	673.244013728634	522.924451193918	325.503766807695	124.866874004899
627	627	668.232984152163	520.612798317472	346.420909196226	122.847626424585
628	628	674.497226841754	522.641546956804	347.03207637763	127.294259635944
629	629	673.200004109812	518.722926799542	329.257704340376	125.755562846226
630	630	670.151092845101	522.707538921121	357.598978867799	164.21083350853
631	631	670.932968998793	516.501827206905	337.583613870836	123.442004682098
632	632	675.70131130505	526.075487640066	360.316545315748	125.369389402237
633	633	671.777719214586	521.88597930341	337.597700286838	104.934197744157
634	634	671.510554801689	519.182000367634	322.51099751479	123.634528110993
635	635	679.646880844127	520.092691493096	365.66569419562	144.802116820308
636	636	675.418573744136	522.026143457129	343.125268533848	149.809763148144
637	637	671.26144091216	519.218041911078	348.633982539522	135.930675947193
638	638	670.252974607916	519.468562308582	330.54090090921	115.062253843719
639	639	671.082923905247	528.291160914487	344.441596373294	127.486768189566
640	640	670.506173846648	517.825124998191	340.673508626244	97.7595175406587
641	641	669.750281699241	525.23999434357	381.17054153957	131.897906231048
642	642	674.644062066014	526.743829288207	322.35160136698	132.433815068642
643	643	671.684105774255	520.778046157198	357.885582706058	110.342375172898
644	644	670.788900250803	522.237266054251	350.974862305935	153.75683156024
645	645	675.029702786036	526.555105398301	315.60326652346	115.033958638238
646	646	674.518990433187	517.963440446505	376.626715899865	145.414511875981
647	647	668.180501884822	523.436978007406	390.734663551181	132.193496073839
648	648	676.111437413199	520.062224427889	329.882966958296	98.1095899384616
649	649	672.260570106103	524.612787552516	349.610833277129	129.444211513611
650	650	665.025193968634	524.704263316238	352.49406713089	144.906663707741
651	651	676.695716919586	520.278849784311	362.617584033818	141.11607647136
652	652	676.747924881153	524.406295004456	330.566748768654	130.097970281562
653	653	673.046089566519	519.296247185168	353.09978423578	151.197610287478
654	654	672.019595527733	515.884488877214	360.662491650453	156.201279548707
655	655	674.272098084239	520.865277225161	359.925116216852	132.272094638917
656	656	669.119599907723	525.67787357998	316.19798762498	148.92547438727
657	657	669.934878926531	527.395560458826	347.743986306367	131.002832229722
658	658	667.972916465953	520.383199886357	340.770786250604	87.0023603737489
659	659	674.757013551081	528.032455342321	353.964621756526	136.541947878423
660	660	677.122396946627	526.237250750541	320.499802851941	138.767611341805
661	661	668.676972354864	518.838133899804	365.582935064393	145.930965624545
662	662	672.308001359477	526.264427858758	343.387850831545	115.03859170486
663	663	667.691899782362	521.169257455938	333.52647540073	134.302433780863
664	664	673.920476010375	521.787031688022	367.474568440538	121.172884482534
665	665	675.400071471218	521.597438110406	348.765507828183	146.401114717525
666	666	672.068079675954	522.451329834438	347.944325661482	113.386950653853
667	667	672.851598949597	521.600724128283	363.375155739039	123.097080332214
668	668	667.707883313724	527.149036422064	338.974100179701	97.1967595837344
669	669	677.862397129788	520.286776319786	325.880449731097	148.704821399107
670	670	671.578654061102	526.860471314605	313.467874743125	114.622420954427
671	671	672.850976273615	525.0963751904	338.180426337903	133.989411355312
672	672	672.120828792605	520.811466384337	351.159847927448	113.315472738646
673	673	673.141978550841	525.47808677981	355.985329590172	144.003332224058
674	674	671.264261602375	526.556868867818	337.030499221861	150.784287751347
675	675	670.581520876824	523.392033657712	343.762402906976	134.213886835079
676	676	673.101342994142	523.519785102853	315.278676026649	149.722074841664
677	677	675.445364139322	523.322895607482	350.930014897332	137.750121723058
678	678	670.30713009493	522.359476942893	324.782398466208	133.185364570448
679	679	677.261504633471	522.099732889994	323.83342645024	120.85845951344
680	680	675.065364197167	529.526300297786	356.815920188844	120.103068586815
681	681	673.33265215733	524.455539838603	345.13240017667	151.776521669246
682	682	673.114141178278	520.44135820241	363.590515664998	125.536968292403
683	683	670.881887477752	524.025490453609	332.387525047885	131.414909705588
684	684	671.682640087496	520.76798969947	355.386461122494	144.880989377802
685	685	666.092152926223	521.957543386372	323.164168738299	115.029729713314
686	686	678.313919528181	521.165414240554	325.231637763277	133.180658750426
687	687	668.223187812529	522.541012088607	329.703092885143	112.282817540806
688	688	672.015384791177	521.343953227316	337.860511240734	140.526182473475
689	689	676.935226758414	517.191561739586	327.941438682408	138.246946746727
690	690	675.968496258135	517.94947467056	344.278504937456	123.028460558591
691	691	675.291757411543	518.334009994282	337.954061390226	102.175635883862
692	692	668.143949596113	527.026771256289	345.347374625806	120.142258146725
693	693	674.15450371999	519.987069627698	339.318235906606	176.933857312067
694	694	673.328900796754	524.426611063323	344.962823655274	94.6033478749128
695	695	671.595400715884	524.500102249934	347.308116679676	104.917076603447
696	696	671.890985156752	520.860891133832	361.320040611169	142.340177594741
697	697	667.975846273822	520.442938949109	336.992135053575	137.515882692979
698	698	672.101457470772	523.280738561707	347.953776171594	118.510259572315
699	699	675.67738192458	521.172624092365	372.463562474041	107.977062984984
700	700	672.876623277584	522.877709673984	326.985246784907	144.799628919015
701	701	673.773025247165	522.605466626943	349.298918101614	145.064589625705
702	702	671.428837821258	522.60140062584	342.294317165927	107.322872831817
703	703	673.297903896991	524.889862974089	321.209788783407	155.451424921574
704	704	665.828434901542	521.947771153185	347.853010840008	150.905801677041
705	705	672.212667245255	518.416144603236	351.415527624741	122.400875795857
706	706	670.159774401023	526.476015609881	375.446112015325	152.837194544898
707	707	669.924400007667	521.979817980427	343.060890244818	151.164174161026
708	708	676.963919323857	525.105588851057	349.906115889827	138.108579645649
709	709	672.26630642671	522.63543947877	348.692298968094	108.231320392223
710	710	674.586881016601	522.839100291617	340.654476110918	124.907841555886
711	711	664.587387063434	527.169112793807	369.042157439437	124.565141546369
712	712	668.209618989119	522.248528432277	387.621443614765	148.24278920457
713	713	671.062927682777	523.844412753417	318.925748732149	132.470503845509
714	714	673.479819696946	521.828343923815	322.862352541351	139.145978505581
715	715	671.674777268189	517.675891298111	363.511862553378	121.442367065699
716	716	671.288889642618	517.673439965566	366.706933071468	124.371440283196
717	717	672.033344439575	524.328606547909	328.057693815133	139.068567689128
718	718	678.424337099089	523.529239825696	326.51197544848	124.665023564632
719	719	671.456674071083	524.319988352984	326.606839215603	190.406715402353
720	720	670.412034708797	522.177751129719	365.723264083765	105.310724264477
721	721	674.903936741137	529.471340524051	337.919204379959	145.088404406446
722	722	672.926363067011	525.529464575324	330.714519550454	124.650472338031
723	723	672.843322985785	524.007585426858	335.331041830905	104.003486491544
724	724	672.862349687836	522.357167874419	353.127027562417	115.189148507313
725	725	674.738006982178	518.586431587995	339.985776203473	126.457013746147
726	726	669.745926890699	524.681240110075	369.774053172968	187.755850769153
727	727	672.821427437608	521.603800749907	350.824156795239	144.161965798126
728	728	670.243651687545	525.172970934738	351.932350874559	146.664091876449
729	729	678.180811077496	519.499654625434	325.914063334753	134.082057474628
730	730	672.066186178249	516.932053426435	348.812388215499	104.416881752735
731	731	670.649724426425	519.921112372919	369.679053494575	146.354795218688
732	732	671.570475569742	517.812429701223	356.167947364115	118.053877645194
733	733	675.78774743845	527.032279475479	354.897444403683	130.09240378351
734	734	670.489524255744	525.076600860114	326.732123729795	142.283164281096
735	735	672.464603073998	522.643616479753	333.021229706196	141.809260048222
736	736	670.42886789263	520.933361029598	344.291087270515	103.126510307964
737	737	669.066336349883	525.50357636588	316.185357369714	116.779663228361
738	738	671.903589908199	520.921454358934	334.220955009664	130.878336128599
739	739	677.773024747892	524.453480182138	361.238512106352	144.74616125067
740	740	673.081892794583	525.601751982133	328.44373622466	148.68805658533
741	741	668.810893067934	525.278958410626	314.366205296011	128.405936082929
742	742	672.086975542321	521.160640230782	356.730115118932	133.197906824696
743	743	666.968196422664	522.777216397004	320.248004132718	154.270928733994
744	744	667.357481062296	523.282268885623	354.663277227755	131.404743239611
745	745	680.545444349308	527.238084221202	344.005582454369	113.057880649156
746	746	672.133635231086	526.574487968414	338.422068028231	140.266811404372
747	747	669.630962239162	521.537319091479	357.235960702019	137.130660882771
748	748	666.645587597318	525.479036680806	345.710956231825	140.327414943299
749	749	672.705945351059	520.694093214113	336.039706143936	98.9104213012434
750	750	668.559552213097	527.614355484624	339.928788099694	111.512564694404
751	751	676.054295920046	520.144000933258	324.623362704776	153.159096218054
752	752	673.57086233881	522.481615235552	374.153097651805	164.43818520048
753	753	669.655809420712	524.130140888722	333.546926314386	149.118878933088
754	754	675.501433549336	520.669276653714	348.322126252663	121.871606248412
755	755	673.575458469197	528.18622639962	328.425175194567	151.213376531251
756	756	672.067006270592	526.926484953551	348.531505084742	134.218045052563
757	757	670.496961219241	524.720620491378	373.010284265121	144.664799432724
758	758	666.440761273392	519.467736036595	363.338895302751	93.1791567455443
759	759	671.664162308819	520.974270345742	324.198809349712	139.49042655698
760	760	670.97101544217	525.950972444716	328.130239047892	112.801575168937
761	761	671.098597500291	520.86238436316	337.677988978078	128.825566959397
762	762	670.990585545415	522.311063854188	319.077528175117	115.097736947425
763	763	669.158512825431	526.449532372736	335.134659738383	137.457965910042
764	764	679.00079882408	523.476247405664	333.20317368059	126.326113534248
765	765	674.820490733033	523.027970936447	343.760378205829	138.601145047394
766	766	672.9946297903	527.11835153352	349.602522361638	110.177585205647
767	767	674.70342706301	526.946174252933	343.896015482175	128.297843342594
768	768	668.2195277374	522.331785407807	333.288947223527	80.0064673752495
769	769	667.845271100513	523.591135176149	330.241186741216	132.786804381319
770	770	668.503432225275	522.874956153913	349.891258559902	156.3129569096
771	771	673.084472542499	519.107288952531	352.319851940504	165.829883411194
772	772	672.368851987352	523.829159942007	358.860585606654	99.0922636891827
773	773	672.646179617954	518.816609836176	336.266652874171	145.20262685418
774	774	671.470816860698	525.445275919559	333.441149703073	166.317677824934
775	775	672.992849113679	525.724404033597	350.581921128535	122.761259485204
776	776	675.373452273904	526.519410875137	340.96731990217	132.546577629071
777	777	669.32581287749	520.257771290234	346.245324690455	162.983878249153
778	778	667.294166681414	520.556807023826	383.045224512639	139.364115029312
779	779	674.54583782346	523.86949016879	351.955840103888	126.05683433527
780	780	670.659009732506	522.879631819575	355.070239588856	108.19043370138
781	781	673.450498280479	521.807414193037	362.15011500355	139.175346661
782	782	671.011138941531	524.70599205345	294.280062607791	150.729232847694
783	783	667.518843235499	521.698332765753	338.583841286789	144.923623609371
784	784	676.008704567727	525.685019131965	335.574950530716	144.750146341966
785	785	675.284033722037	526.196008699818	350.590078522117	138.100020254248
786	786	671.100941962039	521.050020424582	372.53658776269	134.892488503788
787	787	671.029929013632	523.24627316354	368.947991069332	158.407014419023
788	788	671.125478084992	530.049003292573	340.715493857521	145.02079053977
789	789	673.131556488128	520.785224620679	329.352551719495	83.3157463246535
790	790	671.861511346766	520.139865923706	308.959505381238	152.604398769322
791	791	675.11623793217	522.934825745845	373.602289714021	165.168510198162
792	792	673.962868684891	518.965411764551	323.723837116055	151.48001567963
793	793	666.897117503334	519.52051444626	354.275474600336	155.178327316923
794	794	672.385717079978	521.43638664843	342.274638615052	135.663996092132
795	795	667.295671061359	524.988020237678	311.352850463976	151.279163164798
796	796	674.200336237432	521.282246868	362.994218908491	118.060936413694
797	797	675.452482050255	521.713871025436	322.064010552054	130.354667302148
798	798	677.11605869624	519.95558925817	330.988880265168	128.156874078374
799	799	672.530182980168	521.005295873882	346.001133731744	135.701425384872
800	800	676.87206468917	520.795889521948	327.066205102149	116.252630910556
801	801	673.315155275939	519.445873471139	356.701254374443	130.780272656669
802	802	669.278828538835	523.93093901645	341.668037368008	123.389607791515
803	803	672.590441970845	523.529137149574	337.526902925157	120.698096980596
804	804	668.165968284193	525.02576168535	330.978029420047	159.445999549306
805	805	672.601680184427	525.645699874878	370.562568872758	124.679048550571
806	806	675.944834663818	524.96058495995	308.709979527499	147.504743173775
807	807	672.819388767755	521.198495861706	359.40152172175	107.117282154323
808	808	674.701069083633	521.81713865745	329.041364201148	147.301225726532
809	809	671.41382818813	520.098614439491	365.806384250218	114.700111284176
810	810	671.797486761721	523.641061324949	360.051651667631	133.308658594933
811	811	666.066550868158	522.552412612935	331.099888747084	139.952430790666
812	812	669.749381822476	529.266048681245	350.595563094007	143.78282499893
813	813	670.69517046369	528.631708280425	329.60096529155	144.577213890432
814	814	674.589794043337	525.939911816537	367.784547072122	164.342074566247
815	815	672.832610560303	527.271667048804	344.330688655264	98.7724746768455
816	816	671.598277982228	524.373277574063	329.618902287135	114.516472340192
817	817	667.922009257879	521.450817029002	347.77980032217	125.955211757425
818	818	670.44849629123	523.124344804136	324.616137456514	101.273637105855
819	819	670.687039907143	523.74115769248	333.394493696269	136.601763524176
820	820	673.590455735272	521.92762133566	341.499352804928	125.515251176083
821	821	668.357272568981	519.601527884176	329.132617184397	120.797266052139
822	822	669.398158013532	522.138996799169	326.12678313544	146.654895402172
823	823	674.9708081557	521.989069763402	319.394398207981	131.939933003947
824	824	670.895012370412	524.566848202808	359.774402164074	125.74384846022
825	825	673.450815694653	528.830609847678	337.430941033331	137.514770426163
826	826	668.789117467565	527.367703242225	309.365167672325	148.076101919448
827	827	672.390072309636	521.967426089717	350.527689960341	127.007605364661
828	828	674.268462300154	525.621975119643	354.349432775245	134.781386336054
829	829	673.908962432558	520.067457500815	342.343843759909	151.362931408233
830	830	672.111577022691	523.223592765261	370.20876296679	167.187960002203
831	831	671.011342038447	520.065652531415	343.92675096722	140.493825486948
832	832	676.837161526489	513.790314411589	349.093644528492	126.963944506434
833	833	673.061787990813	525.182806037564	355.751820250977	93.2546276104544
834	834	669.561633744737	520.114896984973	361.411381762864	94.8658650572011
835	835	671.218366180068	526.426108437146	330.314698942374	101.183166177057
836	836	673.213369458998	525.288414547903	339.964046825956	164.707557922244
837	837	672.143676498418	523.127710527562	372.568132722614	106.71994498135
838	838	674.587987439961	528.787278908483	344.609065528269	121.974816489359
839	839	678.140169258431	524.818073427101	326.724383067292	134.433108150498
840	840	675.42554642483	524.311644560112	317.787699937635	139.605427348202
841	841	669.750884829735	526.085619518974	350.215813247122	104.579554442159
842	842	670.129276844277	516.766086748423	332.919403486176	128.616656705688
843	843	672.592789749193	518.360180792319	362.847495780401	127.467089874392
844	844	674.316735444295	521.767280317714	358.620780228655	152.024380088573
845	845	677.414582955065	521.815917537624	324.060583259502	131.370674813997
846	846	675.628324485484	520.088383414272	312.649322426844	140.014349555908
847	847	670.597762143246	520.979935470622	338.924495379928	82.0368530771006
848	848	668.28467590062	518.765902671092	337.958246222661	137.870261812926
849	849	670.269807345627	519.58376570029	376.148728838991	118.320002509324
850	850	671.519099136531	526.590412803082	323.874893462997	130.232854969741
851	851	673.071793837065	522.514073913158	331.42091019229	141.191738586588
852	852	672.977732135315	519.302295095998	339.068130174678	132.343301404097
853	853	672.026475869012	519.634186565588	342.391131365376	126.510419656124
854	854	667.66269425932	524.015785359804	332.546647709332	107.685697486716
855	855	666.579263481068	524.490166503698	343.89106897639	115.723510558992
856	856	675.799101740087	520.905850532042	360.659682841921	130.443556686112
857	857	674.066341392776	524.90579259795	348.477992754611	166.601882780009
858	858	675.73357911898	522.17515042523	332.411744435989	141.251845509262
859	859	669.309817724054	523.871887789025	343.842350373695	132.461377664879
860	860	672.450132244619	517.888055571211	352.318285390675	139.804275738823
861	861	673.060868942566	530.021237985129	332.8252223056	125.235919972806
862	862	671.726171641243	528.88404201403	318.411207772803	131.067811189123
863	863	674.82341724894	525.691723687104	345.505940036521	131.753673564847
864	864	671.316643212961	520.395568338251	341.238857770466	147.688975122179
865	865	675.96754700589	519.846298525646	325.199127795935	121.647148722344
866	866	666.510702135108	522.830964472214	378.969607659261	87.0715124061671
867	867	666.725658138793	525.415370112337	336.551747606452	114.826515055049
868	868	672.374802954852	530.3923389708	317.582089508545	139.016738231872
869	869	671.718073321773	518.783908941532	341.400358055369	136.760431477842
870	870	664.52866423894	522.851581842537	336.834230289673	97.2609583922113
871	871	668.123490520303	521.83671697701	337.164348278188	131.277305799766
872	872	674.401536444122	517.364792129623	370.130853199826	106.667561148355
873	873	674.848869634106	522.94091316427	362.064495289736	89.2263917203469
874	874	676.702147356834	521.583774947301	342.944599904765	129.311731671122
875	875	676.799090200371	530.045720706974	368.187407754935	129.646980526564
876	876	673.55474455676	524.170774769833	338.343496894707	123.652229994978
877	877	670.086835154441	524.007830197912	358.542619955074	121.818158701753
878	878	673.380573591105	526.065882133954	355.314717900378	139.559391561917
879	879	672.38439197652	523.36289404912	346.912852479894	119.466476251888
880	880	672.470956436472	525.494214688813	331.394433755549	103.644755859571
881	881	675.316887497892	521.656636570408	316.723588238363	116.005052940272
882	882	670.218387402612	521.890194537934	321.292322791101	133.636080942665
883	883	668.271390862323	526.737007764968	330.629937414619	125.474472257937
884	884	672.415653954772	523.799079363011	361.613815968837	95.1818389084003
885	885	673.40879157853	520.50665571527	347.523275849116	135.066729398542
886	886	673.706136123975	526.014248145198	329.171507298291	143.469478237292
887	887	669.163641094349	529.190711160565	342.808081138126	106.525340510317
888	888	676.720303041885	521.564201687027	329.80057932825	138.962009128809
889	889	670.398642563165	526.556938962317	371.182738887305	128.569122299
890	890	670.143737549725	521.520221230004	327.016844781301	148.022501201766
891	891	675.05702469888	531.768935301246	355.171332113338	144.902058167545
892	892	669.065205879829	525.106198666984	310.601152548666	116.112269465841
893	893	677.562454374338	523.171199125478	319.876325399602	130.25355800865
894	894	669.010795323746	528.709600558306	346.526519404282	110.230577070768
895	895	671.965190389028	520.31378586149	341.225949909594	148.869976838891
896	896	675.819172615897	525.243597563068	353.714360916529	100.783053333227
897	897	674.683572782809	522.75663544948	365.874242778807	134.350829170382
898	898	673.183964489452	518.59696740893	336.551038052873	128.872088398962
899	899	672.513763195469	522.577450332263	398.704940124942	131.143838762382
900	900	668.710337906425	523.851850660164	328.857393318565	134.644642449531
901	901	672.511492396291	522.806828636922	337.056462587759	154.933672149262
902	902	670.851548279494	522.641040293143	382.996187859514	123.736062945576
903	903	674.428739251394	525.101996650617	333.998553573425	153.635972724014
904	904	675.077255328861	521.916264345912	337.033160606826	133.456289051516
905	905	672.109650087804	525.355820463599	379.854658535815	128.726237636071
906	906	675.212938480832	519.069172268251	357.205443098604	125.513545940364
907	907	672.142628552954	526.239440215951	342.297287780073	129.209104780288
908	908	668.837375289648	527.474795068594	338.088507046146	136.810945366707
909	909	671.368386794984	526.383370111087	339.743617055811	167.997190267963
910	910	678.044924096311	524.69961511154	341.460063895142	122.644047401295
911	911	673.387497166783	522.5735226185	372.577919213189	142.406316719569
912	912	670.037301199326	530.720921740086	330.190568370648	121.627317524839
913	913	670.960420018622	523.837947360784	356.873060413527	125.145207236325
914	914	674.536305139424	522.350157022207	375.500180225068	149.788927942608
915	915	665.640463085339	516.4358834134	340.416981756364	129.570004497492
916	916	670.914545024076	521.023889646252	344.032874564986	121.367019917356
917	917	673.908393022446	521.399945458242	354.227197012084	135.425008994849
918	918	670.430265298612	522.334922945711	337.0577025798	99.7840378665388
919	919	668.030577696114	522.697833630417	343.198222702324	133.301114391579
920	920	667.597582404613	524.134492410865	336.500980529184	134.417854703635
921	921	673.407222105174	528.270873515778	370.734746148988	161.301038215583
922	922	666.063692694279	520.459211307233	352.457769841306	161.636353386623
923	923	676.73676493577	528.183175476244	350.457308114642	119.245825311055
924	924	675.209236807481	517.781652231825	353.825636153949	111.489780756046
925	925	675.175473993412	521.721745711724	356.708262395137	126.087014162171
926	926	674.380185713076	519.513322697841	357.875509842468	123.974416916094
927	927	673.799685477477	523.367229196044	337.125871000882	77.1202438374125
928	928	673.203175030462	519.013689671851	320.164265097011	126.202490463923
929	929	670.366679168178	522.309867324434	343.501917414421	145.213615022909
930	930	668.829026699725	525.118004012599	323.343089879632	138.832032027095
931	931	674.800558574708	523.799754480849	360.267238332481	120.911197632833
932	932	674.915140083822	523.375262854823	350.465386014347	102.235392618163
933	933	667.48564456495	525.186340532274	331.66916097757	125.040242496822
934	934	667.044963346277	525.744140153329	313.76464828603	141.350390007937
935	935	672.043478334701	521.541268686227	335.939430329093	125.299895068461
936	936	673.870443424452	525.886347239859	324.544883783232	118.307887738052
937	937	676.680291257296	524.761982935401	363.914831585366	127.816376638501
938	938	674.236465211749	520.825016910196	352.645960997242	138.188671191259
939	939	673.3879538139	519.321498340375	361.24398534395	144.510067435056
940	940	671.566670589408	520.792860425613	339.752596185985	177.350812883233
941	941	667.7919121777	525.492727761215	348.55231972757	184.654046354438
942	942	676.68331455246	522.590847041659	322.247646247605	133.547635209807
943	943	669.905206719351	521.450506292104	357.753143639622	145.869716964136
944	944	672.117894306115	520.232321690414	331.088545338419	128.643429945726
945	945	668.809908864465	524.836325857407	349.370691667257	110.1737289954
946	946	667.030398620753	518.466993519302	312.932701445329	124.877295140105
947	947	667.535960101124	526.134796576086	354.730227998916	119.676078983363
948	948	668.960174644968	517.596781044662	366.830768238558	127.311694807261
949	949	675.207491480609	522.962129307232	340.287265149061	156.884439573784
950	950	674.00178294935	529.006576438695	334.161756795208	126.405697499683
951	951	674.958964141345	525.806179410272	367.094876204341	129.87150482019
952	952	666.791178158059	523.719242251199	349.935492340598	160.264991684295
953	953	675.13636587711	526.348308478778	343.041821882255	125.29075370348
954	954	667.559553262133	523.131409813432	373.431475115081	119.835249429269
955	955	679.124735302479	519.082063852988	351.603762821131	114.968432515476
956	956	673.185755362279	526.072382633843	338.551879429777	159.331768780538
957	957	676.539798888165	522.970292751465	351.311619944224	119.787192841925
958	958	667.292712492668	521.744454719944	336.868433646902	156.899538369849
959	959	676.33127081651	529.104293189391	350.969750728424	158.341514882472
960	960	673.895460138068	526.022712269281	316.983488286568	146.522330449182
961	961	676.654089443974	524.725032689428	346.334547627915	143.438745484821
962	962	677.149190657913	523.553399435485	365.122820986428	130.616881243981
963	963	675.337671978234	516.471945115162	348.621494639632	142.789408592319
964	964	672.610756728325	528.506337470151	342.495961981159	149.460322205151
965	965	669.604448394862	523.13483847431	330.751789725001	121.192556926579
966	966	669.126260625287	523.025418147061	341.618418232184	127.869347250328
967	967	669.506859839243	523.891420903252	329.624441660971	127.148242275704
968	968	670.916765911487	525.450278979436	355.679185537205	146.00761521682
969	969	672.843715798501	524.785468213283	338.598474950054	148.011067153959
970	970	668.961449101193	524.714499213025	319.964901883578	114.889891097966
971	971	670.021859868188	530.237439856876	366.364247050204	137.806052367689
972	972	673.442136075505	521.383943743689	370.444810308745	115.721992651102
973	973	669.432454986823	525.160864738434	338.409112452283	129.507193197566
974	974	675.992047182723	523.443602921103	364.837316075402	151.58993772725
975	975	670.985576078062	523.002158651201	343.423813985317	107.139325923574
976	976	675.308371142285	518.944939546668	359.475033327288	129.982974412808
977	977	670.343759181757	527.402916947749	352.138658945641	146.259574715786
978	978	672.463298865541	518.730733261164	330.681420635767	136.671498328786
979	979	672.918550473659	521.102235360426	350.478914251588	107.83865208591
980	980	675.97396636653	524.67042998103	349.994651377413	126.304079092169
981	981	670.213561239707	526.689441353368	336.850726968011	131.945824376432
982	982	670.927124883468	520.316293560637	360.439046504056	110.362216383744
983	983	674.883514447747	524.669862033891	329.194915673988	143.469417912397
984	984	664.040641637648	524.476268302057	329.476836910816	146.704546785865
985	985	671.212114597227	523.102404220637	353.155116474964	142.023464620519
986	986	667.528935885462	518.688164724843	328.69703529271	114.038580295298
987	987	671.387034388323	516.152533331099	361.193159967229	127.453886660117
988	988	671.238718760823	525.472988354867	343.171906376936	139.274910503543
989	989	676.508322239191	530.81677802094	331.18716046604	133.928910705551
990	990	668.277724925332	524.22945074404	331.843025018724	143.51425046804
991	991	672.577898459808	526.251709293108	348.075568279295	108.282135366333
992	992	674.53296968232	525.185918870206	321.118859139689	141.03160989131
993	993	671.270334125931	522.552293162082	356.583626526166	121.391829772576
994	994	674.518361113005	522.63523476093	333.04715193274	142.283999126202
995	995	673.973088023295	521.870428032156	347.231631393344	133.660355033295
996	996	667.548229717436	524.948884300735	332.152843065043	102.707788298807
997	997	669.122954287636	523.39086705763	333.708353715987	145.591664530431
998	998	670.634587989775	521.032277253238	323.808276191069	156.678279841788
999	999	672.550216543369	524.749346743104	327.203607330582	158.607052518415
1000	1000	668.167086611168	522.661698265615	349.039379649797	175.289048746089
1001	1001	673.788507271963	523.092110964299	348.242490297408	115.016323509051
1002	1002	678.677271700615	526.712758345474	371.317864965291	149.169574979238
1003	1003	674.162496598311	527.727972040338	353.58429952341	137.459483294424
1004	1004	670.056029045167	525.948980897141	344.044092939533	155.072752046545
1005	1005	669.574718770119	521.349436659416	349.910802062604	149.104567536809
1006	1006	675.623773126566	520.167544368783	343.108322096231	124.077210086056
1007	1007	668.962348994098	520.330403675072	342.616581767383	96.824714116018
1008	1008	673.195489971563	520.81376456819	334.492452162624	129.660211502197
1009	1009	671.861667051701	523.914568303705	344.185916337935	127.619797840682
1010	1010	671.248139636513	522.885497074038	350.573004638954	130.394477780085
1011	1011	667.672929156779	525.310051082222	349.461619364878	148.243265656419
1012	1012	668.537050929266	521.333617150907	328.321701137244	121.241862238539
1013	1013	671.686377517442	522.107990654472	344.054785930958	123.046637356291
1014	1014	668.809208354465	523.05130931246	340.376427244042	185.384568538423
1015	1015	672.783711641806	528.026920550822	333.778153317632	113.353439896046
1016	1016	671.884664748782	521.199025625799	338.676393459448	113.582182761867
1017	1017	676.078677146185	530.225176141934	349.646198522023	149.256701762742
1018	1018	671.265621851879	522.786454373186	316.291535441496	121.181159038747
1019	1019	672.379205819537	522.210284304495	322.633035470279	165.492218207466
1020	1020	674.842115609205	518.37728564915	369.012742959441	141.412944711869
1021	1021	672.341040294474	519.509980758236	338.425187188174	123.45994509664
1022	1022	668.167870478779	515.743647779216	347.124925514363	136.851614081462
1023	1023	672.69032783672	524.769761109934	378.554288717203	115.262754211326
1024	1024	670.924390979138	525.544665664426	331.19168063578	114.795304238683
1025	1025	671.776209721966	525.780376423214	348.621258598737	126.640087314527
1026	1026	671.517606438859	518.417096834519	369.406302608895	118.940691356074
1027	1027	670.664955699045	520.823797773303	353.438474868445	122.585171773528
1028	1028	677.604350045664	531.410141563688	320.971643088069	126.645129113656
1029	1029	679.174949957679	519.104680055862	348.88677779934	129.500662054327
1030	1030	670.811638380345	520.379667353846	374.692745206881	125.029235546448
1031	1031	668.485844203545	518.347311977776	335.408704670937	129.058142693146
1032	1032	677.47128622538	522.774893694804	324.385923971006	149.45396372679
1033	1033	668.45529815775	520.986017028007	306.630776200803	124.624448019297
1034	1034	672.032316363763	521.947105634563	336.385446247573	122.88454019228
1035	1035	677.929913169145	524.5560777451	347.296569525964	95.1100060537466
1036	1036	676.631733150805	526.181299743375	358.562657320231	107.007337583296
1037	1037	673.030380981073	518.133264098543	357.66533611616	100.856869800454
1038	1038	672.190377482393	520.149437496305	355.053704809425	128.893582755964
1039	1039	676.572726484113	523.003008148837	363.724069931837	102.211955769004
1040	1040	669.967519017509	520.986738906122	325.412226407613	116.146216870023
1041	1041	671.256356214995	525.6194868771	370.837119297992	118.923353652215
1042	1042	676.092988084745	523.118405290011	342.432702960947	130.132191892816
1043	1043	672.700635455544	522.2477943875	347.371148589972	119.027520040269
1044	1044	672.788430382966	523.30752512235	325.031404453215	134.754632421339
1045	1045	678.57152451645	518.159273498405	342.057710339729	130.203929648859
1046	1046	671.964233531435	524.174951471921	349.236685618831	155.130418499108
1047	1047	674.828186519138	527.889195204351	353.099322068248	166.085143425601
1048	1048	673.10153227217	525.078688145364	337.153172532954	128.922251828471
1049	1049	675.443410277801	527.028909868458	338.726896722825	136.598451897495
1050	1050	673.790578829814	520.239254796789	328.025008648835	137.057757318742
1051	1051	667.54055415899	521.761712380687	349.888667649084	125.647332973013
1052	1052	666.119618663415	525.316999872852	328.809501594043	125.930448697143
1053	1053	670.819507390521	519.762914776328	362.857318332702	129.804276543493
1054	1054	670.565763610936	522.709733455549	355.08788549779	157.542854667666
1055	1055	671.617239652783	520.068681205677	355.796522806251	133.089123934112
1056	1056	667.531701039164	522.374331134282	303.633305041671	133.268010599705
1057	1057	673.876912801265	524.577660128592	342.27665230526	131.529970669844
1058	1058	673.679590424962	522.234433820061	340.406975211574	132.336503034548
1059	1059	675.000866789096	523.344823011134	343.516331408728	134.587230431082
1060	1060	670.103768690522	515.050730675683	320.54195227621	102.425930043911
1061	1061	668.517752776362	524.448459342887	348.67508583301	119.407046145331
1062	1062	672.422126433622	523.907652768989	373.786063461631	120.448299578985
1063	1063	668.966099446896	522.933008755788	343.298371146812	170.028904819704
1064	1064	673.447141581242	524.941257499051	316.440632040447	139.461438917349
1065	1065	669.880492025662	516.902419722512	325.95884504495	132.848956860976
1066	1066	671.313832200415	519.282692226849	338.102350307168	106.516481078219
1067	1067	668.994681285982	524.624812909994	339.622823836767	134.191883722301
1068	1068	673.249549182942	520.258807943052	341.204211641486	125.642119256136
1069	1069	674.89502147102	521.082888372697	355.925216013892	122.579509083022
1070	1070	670.621066247285	519.516569994718	334.199075442214	133.913050325183
1071	1071	671.485089501232	523.071323032859	316.153733997576	146.010975368442
1072	1072	666.870620245915	517.932695582136	330.369346116401	137.644532455656
1073	1073	671.363603136861	524.374557442503	340.325625994798	122.336662804362
1074	1074	667.123355901873	521.709354368951	324.564688707173	123.317707669493
1075	1075	671.141327346195	525.871781689868	307.930565573545	119.402787909177
1076	1076	670.869849642574	527.398775556948	351.534339193856	123.410313440639
1077	1077	676.744395710289	521.764398749692	342.202330370274	121.976923354774
1078	1078	670.211749282812	525.527486836702	333.185405726286	148.838123615617
1079	1079	670.457309721702	521.319997684651	276.610308790053	91.9974964627883
1080	1080	673.29746502996	522.217557932619	349.414064611627	153.862503302243
1081	1081	673.717892896978	521.92733212616	392.476690787536	145.679566078184
1082	1082	673.633733010469	525.778733953847	333.93490947928	120.088965308509
1083	1083	675.007347095199	517.206940773674	381.561199718493	117.889762923925
1084	1084	671.547736327761	519.651086079434	360.856021693483	121.323515775472
1085	1085	668.523617748671	516.575326546837	338.887282597253	120.339431468794
1086	1086	669.781765186305	518.906275009954	336.711300058514	130.345253876666
1087	1087	671.629941613978	524.076723733455	330.480947368409	121.293827278845
1088	1088	671.553062594432	520.049577479288	345.980375750809	179.309527243284
1089	1089	672.751827492336	523.634495577862	346.895243419036	124.661837991626
1090	1090	666.293805382796	526.326866012357	355.647521315116	118.370166086826
1091	1091	675.795510539678	520.971393152906	338.607518905041	155.248980643454
1092	1092	674.799543026774	520.401606415344	358.160074875903	98.1741399880058
1093	1093	675.547348232273	523.507214663001	308.451445988669	130.226379901808
1094	1094	672.911109815413	525.344099330953	337.325828853696	121.796684367947
1095	1095	669.882438645157	525.258169741486	360.671352328453	133.073742046469
1096	1096	675.275149680424	527.80678383881	325.681777695852	114.634771918722
1097	1097	667.149671733711	522.330053754004	335.609974864615	103.647444643574
1098	1098	673.821816250414	529.249658585393	373.040691764529	141.598273111904
1099	1099	672.964616808552	524.236112347207	350.436780769285	137.388611446817
1100	1100	672.707858566626	524.677515955938	352.154723596529	121.809554698694
1101	1101	672.151740192694	519.316243703453	331.295853780984	130.922348373605
1102	1102	670.275082028777	522.046451757567	336.02710379814	133.59139070335
1103	1103	671.288796365696	524.068846166398	329.387710924649	146.546980806729
1104	1104	671.43808778085	522.006121233985	355.436981861726	117.9465119769
1105	1105	673.259334679146	523.897509587673	349.243498763949	136.648261852781
1106	1106	672.227187166282	520.519336428862	335.890870929939	119.422017828332
1107	1107	670.629437496496	520.473300613557	364.840058783518	103.065708575759
1108	1108	672.31633479196	520.277023391399	363.692302390582	144.810370632353
1109	1109	672.295163952169	530.723299378288	352.119340584872	144.703659623407
1110	1110	673.107885829077	524.469573832107	361.653869181829	108.983136339055
1111	1111	672.709599799525	521.526986647219	345.786102799885	125.353553197262
1112	1112	671.861993251164	530.042900517885	364.228897093086	145.50965877768
1113	1113	677.384268452559	521.383521947948	341.76149764582	133.831884016738
1114	1114	672.278784327976	522.661460982381	357.160262073951	99.4232812404129
1115	1115	671.06497283991	525.181067343902	334.739796769643	149.463116878828
1116	1116	674.137580894978	522.484150671954	326.122353219548	152.709175219473
1117	1117	675.044227862412	526.796452344478	351.60145218604	148.295726947474
1118	1118	674.622005611343	520.238598413463	336.733888768685	138.187791222039
1119	1119	666.455484175846	525.833900080467	343.096170978898	130.334234937524
1120	1120	666.946860517663	524.562620457097	321.415314609396	113.152167428108
1121	1121	670.228367396462	525.767722545413	322.189573220922	104.777209758302
1122	1122	672.786287510322	520.346222152073	337.850602705073	131.555870069255
1123	1123	673.317290754604	520.314952127615	329.11572150686	133.559637174001
1124	1124	671.173149133883	522.383702793882	359.252991407637	145.112018894707
1125	1125	668.372229248629	523.42393774097	339.269462474567	137.004838687463
1126	1126	667.992593556714	525.189654075909	381.493686277973	114.731151454905
1127	1127	665.012309630389	519.433846376241	354.281317130121	117.15132612286
1128	1128	673.803640144846	526.017516176285	388.041896515666	142.896309376668
1129	1129	676.831364494035	526.714914404048	306.208775755445	150.848070082906
1130	1130	675.525024172854	516.279870399458	323.974128872904	100.164179877649
1131	1131	675.458599909833	519.654208329388	329.768134951328	146.925588475416
1132	1132	673.958673416015	526.659165107142	340.041151722264	129.900737056212
1133	1133	671.238137785588	518.988808099435	326.849742604722	124.744232374907
1134	1134	671.264732868267	522.127998388688	342.917500055788	116.08599406981
1135	1135	675.310642276767	523.475430921042	326.755338767026	129.437209466198
1136	1136	669.312396669781	518.474168304412	338.353955435395	118.173148384881
1137	1137	673.136719664095	525.804839286201	295.394617941695	148.250095133167
1138	1138	677.310349908124	519.894521545663	337.559215619471	123.066625901973
1139	1139	670.883475796091	523.651981213816	354.52446151342	158.492326485765
1140	1140	676.140842197216	525.169866344452	346.911174873019	159.734133478774
1141	1141	672.292938220869	521.693174332905	325.4249776723	145.709359258525
1142	1142	670.950321389308	518.284184499533	368.502399142165	131.264255833576
1143	1143	674.939103107236	525.925955759292	316.939773475588	105.341858651946
1144	1144	668.56476572364	524.601459182276	330.649793559132	107.84982996901
1145	1145	676.439439741574	518.679181771548	347.636069466093	187.454493307546
1146	1146	673.553836938906	520.57891552288	324.274577441195	147.445164455581
1147	1147	677.116527491046	527.370965755667	314.660830510963	127.368107515977
1148	1148	666.682963246871	519.869309278797	369.041078058742	103.798598495897
1149	1149	674.615976338749	520.008964239344	335.037306850292	124.500051060529
1150	1150	676.379382095044	522.414035194219	354.6746838805	141.672138931188
1151	1151	671.52907303088	523.699711908268	343.551760489489	154.897582125145
1152	1152	676.5434318025	521.20294915817	358.522429702881	147.686146407395
1153	1153	676.543086159603	523.314573619992	370.033850842561	159.073575615121
1154	1154	674.699047067071	523.366093938259	356.557509291965	108.245679873878
1155	1155	670.365044428486	521.455359039177	362.221133505494	136.094833442763
1156	1156	672.466259461879	521.428261672332	325.170146200502	127.847068059922
1157	1157	674.570656567777	523.930246039866	360.064076395954	122.815275468258
1158	1158	675.210506943706	515.623685561121	361.444783491348	144.525377712325
1159	1159	670.646896031561	520.337176830645	335.204988097107	135.542965638714
1160	1160	676.094380532509	523.956638555357	339.933570135477	127.687803093418
1161	1161	668.983955413737	522.427375920615	302.905041104011	115.16772798866
1162	1162	667.48397165745	526.184880923267	326.201136852599	129.496010639941
1163	1163	673.914345603117	523.870281146745	336.098422443317	126.030236724294
1164	1164	667.706781526151	521.570036120377	334.029225292679	120.405239102949
1165	1165	672.020228006929	520.945498841345	356.412479936937	142.997487891853
1166	1166	667.33003254077	524.085448309717	321.096102438947	134.098985860197
1167	1167	667.1939415369	522.904454948352	333.939483832892	114.554582232614
1168	1168	669.919979737137	525.602506632416	339.140009330126	131.173788499006
1169	1169	672.117560069229	527.464520220772	321.564386805731	139.156281096769
1170	1170	666.536571366826	521.933658719178	340.262987573244	129.128578203474
1171	1171	671.365259143504	523.811627654971	341.805994339736	137.003165192827
1172	1172	672.75237510569	526.381619342321	320.44877939533	133.782263334623
1173	1173	673.396392621234	526.720577408542	323.4015399177	113.525872675654
1174	1174	668.820536252689	523.512097564079	343.191395864716	127.374471206653
1175	1175	671.103054814082	523.372405535767	335.785892219689	128.069023008958
1176	1176	673.437922326385	530.203786846635	340.99027460972	145.236279199109
1177	1177	672.483773734979	525.938752531333	341.554867439044	109.268897896442
1178	1178	671.095957357726	521.127308632545	352.835430195907	137.06403500659
1179	1179	673.746940374407	521.460924253752	330.613429835189	134.167010092893
1180	1180	671.938916444113	523.53034855153	328.69921143077	136.126994585118
1181	1181	674.273774925614	526.691287408196	334.25471053126	109.869377065892
1182	1182	666.890311368384	521.941282166373	369.607299484579	149.271828590129
1183	1183	672.56146495987	520.019361662022	319.710912327662	92.8643164170787
1184	1184	672.787568961301	523.510300145847	350.756714542962	172.597152252496
1185	1185	673.152592563747	523.482616477844	345.394543763704	117.804010087975
1186	1186	671.327829162412	518.763125747812	346.332158752039	109.739829209082
1187	1187	672.402719991477	519.395962254684	352.708747108385	138.906111370608
1188	1188	667.707939999731	520.882234699597	376.100802623433	109.009431912303
1189	1189	666.631307646514	521.476906309689	345.123034473569	143.604397255662
1190	1190	673.082060951637	522.554844180363	336.819467576897	110.001607503874
1191	1191	676.211646036962	524.766240928378	346.559220460781	150.560666049125
1192	1192	667.848504547775	522.881965630412	337.249516248638	121.463113741482
1193	1193	669.361197559043	525.489375612089	349.140405511604	136.667064122247
1194	1194	672.295843321331	525.926221299231	354.786795236615	152.306050194043
1195	1195	673.628202206164	525.858224528832	332.329394420492	156.709880337979
1196	1196	674.224213648027	528.312297424103	359.712856156686	145.027913554048
1197	1197	662.402872070674	525.200584620359	300.970178870973	125.552691501752
1198	1198	671.662096505174	520.262533391892	327.294660403895	125.853394055084
1199	1199	663.904264610065	522.41171119199	327.389159645722	136.144734494354
1200	1200	675.306012514907	527.438481789887	330.262771584591	116.719366928153
1201	1201	670.330189513948	526.737435046139	335.332192286908	116.426050128353
1202	1202	678.823163736445	520.398556026727	348.446612241429	154.375642755464
1203	1203	665.865934898176	522.99578156198	353.876816072081	121.478552772664
1204	1204	675.340478598597	522.742025228487	331.833062827923	134.803979285391
1205	1205	669.321325651339	521.218927288992	368.124512116931	98.9490053295963
1206	1206	667.948173580403	523.112350885252	350.624072173048	124.826475525881
1207	1207	675.000587282674	526.633661848905	363.723881137356	128.645867168827
1208	1208	671.970064762644	523.389864090033	335.325954921006	122.218086942632
1209	1209	663.478563280437	523.377340368738	333.249235669437	112.289809104721
1210	1210	670.61944919677	520.561186676431	338.57056305998	148.817235992981
1211	1211	673.765959402164	524.520173063983	322.866883001351	141.52801344847
1212	1212	674.320215318849	516.053564531258	328.172489033662	135.311431966212
1213	1213	670.117578977396	522.610565742814	346.040988063883	124.172342288522
1214	1214	674.157324930725	523.015349537142	324.441724514123	118.023095834
1215	1215	670.646550106116	522.600086921994	341.233830602938	156.002534398075
1216	1216	665.870641466746	522.775515898246	362.602473898091	144.689597041743
1217	1217	669.511268468052	519.761696015002	353.423619527194	109.832862124225
1218	1218	672.61565176417	523.152176072148	345.310648231996	139.643009709527
1219	1219	674.646458179318	522.640140987615	330.209142201628	131.26374678829
1220	1220	670.853110531445	519.537949254271	364.150139973821	143.560571100347
1221	1221	669.71935235209	522.316166465904	325.94038799882	163.719274379249
1222	1222	679.925390850757	524.21807042747	342.81956229052	158.856804771497
1223	1223	670.686366573348	520.222846763408	381.036601490347	148.645747888558
1224	1224	672.271839684003	525.215900745016	365.413146864408	113.47009369871
1225	1225	670.313625868527	522.794584888705	323.452629250533	147.440743461843
1226	1226	669.219915691033	518.046435779694	377.359399862332	109.00472866414
1227	1227	672.724290467149	520.86085919318	354.954305374027	118.460489941137
1228	1228	672.593177373244	522.434231851503	357.06176456451	121.918546082866
1229	1229	671.623525654452	522.733348036819	350.561943892103	131.274564877194
1230	1230	670.499287343058	515.957179284987	337.304946374986	107.652855319013
1231	1231	674.942749756165	521.069793347298	356.845060665195	130.41470766578
1232	1232	669.558824624966	520.855048804323	343.811950959549	114.104831078309
1233	1233	673.133280250363	521.202416678236	351.446299130751	120.224329351109
1234	1234	675.708160372972	522.910665340343	333.589428485744	146.376204691785
1235	1235	669.381842679484	525.177414326145	340.754052601542	142.089878790814
1236	1236	673.291311684196	522.847250114084	359.392270027328	140.2597458657
1237	1237	670.695642039764	521.374328446116	367.084213109787	121.08978427977
1238	1238	675.960770660217	524.249665458161	355.562150361839	127.848296956404
1239	1239	669.601084686037	523.411532619259	351.799232314718	142.597666354605
1240	1240	670.050262564238	522.241067416483	352.752803965136	109.549830848166
1241	1241	674.311761757795	530.213715066825	345.392832673042	133.186299659701
1242	1242	669.524670269483	522.340720777219	347.007296563239	133.201552332706
1243	1243	671.735944323571	526.35851250788	327.202897282559	138.629688629612
1244	1244	671.545216291301	523.242601471316	349.544782893885	134.719931649633
1245	1245	670.258260862555	525.7075890185	372.772730481746	113.333744762458
1246	1246	677.782413440431	521.452334191538	345.585395967466	137.959926795862
1247	1247	668.768046034003	518.464081241544	333.498986652057	136.171427816362
1248	1248	671.053120440967	523.376970075918	346.353718668099	138.664290050636
1249	1249	671.907362557536	522.944481051543	369.252951422752	137.409116161753
1250	1250	671.929911454334	527.959196509967	354.333803316097	126.966921345307
1251	1251	669.374935882684	525.522342169156	339.031488588313	120.090760989648
1252	1252	669.472258966471	522.596422147759	352.252573283315	131.545664261014
1253	1253	669.57996998961	527.834995929829	346.743987521272	128.34301161847
1254	1254	670.661573963101	520.625161465116	317.2198966766	112.942137202005
1255	1255	675.361157326841	516.688416316256	318.744926342491	119.096803782915
1256	1256	671.541565116764	527.124801819276	333.331322731605	120.053373539099
1257	1257	677.10106742531	519.420817177708	349.52680566868	125.832821328415
1258	1258	675.879944290358	525.926230140415	339.651193173253	103.795864803677
1259	1259	673.568312230656	518.194139727421	376.691133890678	126.304401178944
1260	1260	669.657497392487	527.05223316908	336.883822914045	109.818309414524
1261	1261	671.397702205179	522.927834862378	350.729224568958	133.242315286824
1262	1262	668.553177565344	522.403801057404	363.064638791515	127.347584329291
1263	1263	671.237248280876	521.943683392105	347.217498295335	170.230943823078
1264	1264	672.959605178483	524.051443490404	336.621133688906	139.391805752156
1265	1265	668.589464033853	519.269687748196	348.376284503711	126.437919533277
1266	1266	672.170181750973	525.033802085478	380.957281814409	110.818676014424
1267	1267	678.170359150009	521.442013465269	309.284226553703	115.714066666225
1268	1268	673.425304962032	524.673226538181	334.337982823463	127.828446284281
1269	1269	671.719467698883	527.014869234535	369.739450085557	159.706920489361
1270	1270	672.244556460334	520.355509790061	346.601609053646	122.024958264509
1271	1271	674.898927354169	522.997182888546	356.351182847589	120.429944800386
1272	1272	675.380093752785	520.010231398725	369.79464123098	143.797824156755
1273	1273	672.226638670197	522.603059859986	332.32729113276	120.348572747931
1274	1274	673.643468507943	518.96296416014	336.482228342736	125.068117761265
1275	1275	673.897090108561	527.341744595649	334.542518231896	142.159090133714
1276	1276	674.360418954003	529.172609496683	373.136313101447	131.328040825008
1277	1277	673.920200210851	524.385704977381	348.754144232828	117.045308710698
1278	1278	677.957064963692	522.608570962717	333.709959727589	107.700067376478
1279	1279	676.195547154892	527.318534211892	322.231426361776	110.674354101744
1280	1280	675.498083842079	520.716875494971	345.74014364392	114.336496685583
1281	1281	670.659237709358	522.036607611725	353.67789099265	119.415256747912
1282	1282	676.751643000544	525.778045090815	351.9049674964	113.423474861428
1283	1283	670.300216395776	522.859214134927	312.070545788844	112.103133109305
1284	1284	671.147603960421	524.114594174361	367.660860592392	121.195563997796
1285	1285	677.864294710192	528.745145977864	362.932446902757	118.159048666344
1286	1286	679.107085603335	527.821214122117	340.558167640272	141.265059565076
1287	1287	676.97544068049	520.675110735535	349.32667223751	123.490842835958
1288	1288	672.221284754966	523.543197692295	365.969445004128	113.248816822446
1289	1289	670.550240705562	526.091430423627	347.05829258904	104.695111969859
1290	1290	668.112533898729	523.923272520933	358.726003553941	128.005777588072
1291	1291	675.981089758158	522.2359242883	338.527551054933	125.052575039549
1292	1292	672.779505473862	522.99009931644	345.195542955156	149.653842822516
1293	1293	672.941384551041	521.339701883866	336.885669954457	125.496367385878
1294	1294	674.867886277505	523.937350159698	361.016545107959	136.119408163709
1295	1295	674.755899171328	519.887661382043	352.437615629417	127.235906521917
1296	1296	676.317481462903	517.218565833143	349.820191361391	153.2432419554
1297	1297	672.982263086657	519.309045631962	330.242729122107	133.489100544787
1298	1298	671.368074681054	521.126252819014	340.588434604234	153.232055432379
1299	1299	671.808349738504	521.501159589929	339.641078823918	110.685086677966
1300	1300	670.452837846024	531.104916933515	312.180864597913	117.80611759534
1301	1301	671.688507334169	525.25823241562	344.726373021626	130.651692525604
1302	1302	668.638387777941	525.322544857312	308.654909603379	155.699093439807
1303	1303	672.079236106249	521.766981784518	335.592113484969	169.942280391681
1304	1304	676.810766588204	528.475306708567	334.574442932864	113.300822852901
1305	1305	667.456237405384	519.636493301013	333.066333722215	129.440534854373
1306	1306	670.355550295549	522.224742367954	342.160189985716	110.59508737803
1307	1307	675.665029809437	529.922612876811	322.28622801841	147.057869235836
1308	1308	672.092407031318	523.847667335678	309.76347015109	138.500120118508
1309	1309	675.158313215275	521.902007722267	337.590443840902	109.534848792516
1310	1310	678.06157958802	519.883421991197	319.611069607994	160.027281695764
1311	1311	678.154469385145	525.749520720887	339.703144768549	117.765186586482
1312	1312	676.075753723495	517.825711684502	346.117655877482	114.589443080888
1313	1313	673.884318828388	514.826221398997	344.87671216023	133.31174547452
1314	1314	671.057140380118	520.662134987731	349.31629704949	148.361984845929
1315	1315	678.162822124865	527.618718712124	351.808893194704	107.122282465479
1316	1316	672.839428890273	522.453399262931	364.859537371834	147.493133082733
1317	1317	670.29141119265	521.64484581491	335.826446679923	120.495111343373
1318	1318	670.089049166581	520.648463905446	348.304908214464	124.125710663424
1319	1319	674.690720248493	517.606550811394	326.791107680463	130.830645133285
1320	1320	668.920762763735	528.010245035457	360.373811439236	106.345420292451
1321	1321	672.276693297236	522.163179746617	322.642477752447	139.910673774289
1322	1322	672.442823672814	526.704622671912	343.938098954888	114.247652233249
1323	1323	675.782889772526	522.700320476218	359.500532160312	135.26126213284
1324	1324	671.075112285354	522.059639385613	352.118460032822	120.557851235749
1325	1325	667.591524857217	519.905875991273	323.587604372361	109.752837456849
1326	1326	667.337811473839	521.338264496308	368.312344599999	117.376947622754
1327	1327	670.689198024959	522.359898598762	356.369130608908	118.989141786657
1328	1328	672.539656844087	525.734738183774	313.79123006902	139.131508602498
1329	1329	666.848161976442	527.452147769105	368.409033446756	152.012214954087
1330	1330	673.339134872632	522.88950023383	344.472227336277	104.911151848267
1331	1331	674.868310716572	529.466181329143	363.201325540222	127.72833989979
1332	1332	671.751947555836	528.116140202999	349.568132609193	150.29441477982
1333	1333	676.126844623902	528.654301720312	326.736675026862	136.260900088177
1334	1334	674.090802631354	524.670541730191	344.08264819231	143.028642959005
1335	1335	670.743018334233	521.793472581462	316.963280277716	112.108819576042
1336	1336	670.139995778045	522.441575301411	372.518395684173	145.465312119028
1337	1337	675.909267030163	522.579997200032	369.276977452799	110.888845863864
1338	1338	671.776795465933	523.795069851868	341.002115165581	125.556660278854
1339	1339	672.097209494048	517.744433263488	368.822598905844	132.286280235207
1340	1340	674.833193440371	525.075525396727	337.312616792374	116.002280750332
1341	1341	671.879403341167	522.693525442165	298.826459243129	135.995627265343
1342	1342	670.18814515108	523.823859603984	321.717658405737	150.740448952158
1343	1343	666.486761052876	524.867825230674	350.741670079486	116.842050618327
1344	1344	672.959260888791	520.664682704442	300.157297720661	93.3138128721044
1345	1345	675.060214177861	521.879785030736	347.474410956818	134.180058519442
1346	1346	672.776248675753	525.38254888086	353.09571646981	120.452276062675
1347	1347	672.299271928155	517.180254668573	337.388678420875	151.266604750079
1348	1348	677.064987205641	521.246051566539	363.186778131737	115.797951603723
1349	1349	671.601232023724	520.827052632466	329.908596449784	149.730106034846
1350	1350	666.378512220126	522.614198732943	330.372236198335	141.609409846787
1351	1351	673.932376132419	523.468282654551	365.846601810384	145.740421707041
1352	1352	670.843160987547	518.703682199916	344.549188758325	104.256350893934
1353	1353	675.26762320177	527.946368887697	343.013951069236	108.156669867591
1354	1354	668.284591755712	528.242182851709	303.944464458609	133.650776644738
1355	1355	668.291452004499	523.305336065016	338.730008851295	104.384364461891
1356	1356	670.471687579564	522.682067105313	328.883585852049	100.015597280708
1357	1357	671.187648595065	522.184945032661	311.919040480613	138.1322438885
1358	1358	671.988227235992	520.143306651429	321.348689178722	124.148696612898
1359	1359	673.754762982859	522.541399332131	353.692704735042	141.174844566267
1360	1360	668.286667624969	518.442537117569	370.651923965759	132.884512724647
1361	1361	667.024128950675	521.42016731688	352.108572426652	137.909000755939
1362	1362	669.756184837025	522.947589241936	334.579275678304	183.804611093822
1363	1363	663.184839561254	522.193344773292	333.546002688788	160.277085820715
1364	1364	667.131074599037	523.266481859184	358.946643113583	92.5120472325601
1365	1365	668.512320248896	516.377642788769	341.19369348854	122.973452439422
1366	1366	675.011824220449	526.642936902109	333.277300136959	144.990283879474
1367	1367	676.865152640684	523.759475391715	327.042407150095	140.371120118668
1368	1368	672.953224306034	521.848937796628	327.602427498053	124.550877798858
1369	1369	668.309834434046	528.086626728321	347.210053206785	129.914070975285
1370	1370	670.389832663427	521.607682530759	354.522133366831	130.088468677404
1371	1371	673.491367504837	521.010123273869	363.832947189357	154.667498397938
1372	1372	674.712568942362	526.631950407892	300.707484755367	140.01923955268
1373	1373	671.47511647083	527.183302000676	340.586389413603	115.658698322509
1374	1374	669.524782895666	526.225465246497	333.107488968935	146.192077420117
1375	1375	672.495050167994	520.572608079579	318.985550539676	129.215904064399
1376	1376	675.200092255766	521.278050426755	381.846326031936	130.652972157434
1377	1377	672.202482936569	525.916815342072	368.406155599197	109.517815448985
1378	1378	667.29067895009	524.801671946805	350.820599110214	137.37523359564
1379	1379	665.343231914855	526.557767802446	331.07506759659	145.003196144114
1380	1380	673.034627046119	521.986614289384	351.018648260153	107.386514963643
1381	1381	678.593916703018	522.567728720227	364.002887345309	130.021197497147
1382	1382	674.635342334411	524.745400989964	364.172936823022	148.44739546947
1383	1383	670.429924273344	523.349447293637	328.974343046907	139.715419725794
1384	1384	669.247975873084	521.028568238619	306.342564911006	129.495780560912
1385	1385	674.733703694163	525.452284093453	315.656850049812	133.918233061931
1386	1386	666.451299713762	517.423646068605	369.179320968919	124.089518644642
1387	1387	670.956538461604	524.971229846594	331.923883385097	144.10532338198
1388	1388	675.557849835522	522.825555639206	323.236868547957	144.990965489914
1389	1389	669.486912749561	525.05513866284	322.338291868215	127.404558517615
1390	1390	678.225080985778	521.063205295512	362.581039211303	123.282281692442
1391	1391	668.756083385332	519.90937683684	339.206359275507	151.894016844852
1392	1392	674.743233188671	524.714728699602	336.460798734169	125.762068402359
1393	1393	673.410435850605	520.295275827151	347.817515785161	95.4799298036787
1394	1394	673.11527894773	518.993854413315	340.334413212592	135.503777267602
1395	1395	677.304355438067	519.215926518135	325.559715331167	138.33372408338
1396	1396	675.034560582521	526.416123347179	336.026109226495	104.867891141419
1397	1397	671.201311855068	523.225842789651	382.719948861069	136.612503113725
1398	1398	670.539356777995	521.062120003476	339.329455202644	135.658559329403
1399	1399	674.9223905595	521.624958685635	352.182490619348	99.9621185878365
1400	1400	669.023854157181	524.745471076451	366.866627331217	107.174264706547
1401	1401	672.979208330593	518.502547323086	330.500997855482	108.768913029452
1402	1402	673.113607371277	521.936597781071	352.4220631164	123.430529334339
1403	1403	669.553895157337	521.033416449131	356.20879812648	164.04607048991
1404	1404	674.00268728715	520.585136666996	367.184889305685	102.539340841534
1405	1405	673.778845766465	525.026948547035	365.138591352364	104.011281364887
1406	1406	677.615400856986	528.878583022707	313.475163767997	130.407202558394
1407	1407	674.621608359402	523.959644129557	338.964080714071	120.136171975467
1408	1408	670.357303440216	524.168254755477	357.340227232674	144.851444707641
1409	1409	671.700513590348	520.602221932609	342.055315994186	91.9650767269595
1410	1410	671.959093039899	525.436167157461	345.150615990071	126.401048446744
1411	1411	673.244968102459	517.027810475463	347.71182376024	136.697940096796
1412	1412	672.280910552354	525.159545065086	360.249773541425	124.930768680423
1413	1413	672.224255451268	523.148688356138	359.655394959783	162.43984374355
1414	1414	676.318988480702	524.943967549581	357.308395880162	130.527005139864
1415	1415	670.963916237579	526.621884998837	345.13372330487	109.874214417147
1416	1416	670.933224085886	526.25369555997	335.887791684771	107.47986512496
1417	1417	674.546816990032	521.176094134136	364.912110533308	130.873719340526
1418	1418	669.919837656237	520.979734734444	332.644382748762	146.064116335215
1419	1419	671.366217507126	518.857484765346	363.936759111733	148.999506211165
1420	1420	677.369101647505	526.962643890329	325.638442018219	113.391712122194
1421	1421	671.86994644359	525.19376483604	323.868529997367	135.086761756928
1422	1422	672.243728008364	526.109490563388	334.477958182096	134.646125826922
1423	1423	678.827681209049	519.815668012119	335.194848193062	135.637357467716
1424	1424	671.469399003555	522.57586072506	325.849673364872	119.713031693817
1425	1425	668.767004141815	521.740421261279	322.466888184218	163.369985927181
1426	1426	672.741308752654	527.470968056976	321.539070872116	127.499992489376
1427	1427	672.28326937398	526.827031232683	359.9951639092	143.21308707653
1428	1428	670.466575527925	520.203136273951	326.361350590211	126.643133899956
1429	1429	670.506049547333	525.312594007771	353.570791096609	110.246702188768
1430	1430	670.208303756508	523.555349307953	345.897892801123	114.624185837509
1431	1431	671.79486764351	517.989302605887	334.054794768255	143.165105045028
1432	1432	673.98848675865	531.37038161804	333.216640004759	128.687384328964
1433	1433	671.682947479542	516.320312387564	348.914436520813	114.266466692454
1434	1434	671.277956843141	524.254226322191	336.677791760958	129.927216104523
1435	1435	672.373040084826	524.658893254542	333.845580387636	128.109030781174
1436	1436	672.99294645751	524.678817887037	338.272157425046	130.737126647667
1437	1437	672.474756200581	522.145709902026	326.01971110966	131.332964285772
1438	1438	680.592079675923	519.475074466191	331.218105654716	128.505643461161
1439	1439	670.723741120982	528.354271948089	341.91914062488	119.364148189267
1440	1440	673.4954642996	526.357938784045	340.25870262449	142.574584863524
1441	1441	671.60488631622	520.51484148232	354.049986040902	136.622702371983
1442	1442	667.250318697547	525.783632744585	321.444542919407	110.97586815708
1443	1443	673.231892218417	523.93918683062	364.323937752724	125.703831682335
1444	1444	670.089497432812	517.991980492235	371.783852410573	123.131969122048
1445	1445	670.043794173293	518.773425741412	330.409259003565	113.308979778199
1446	1446	670.234818288161	519.782922135759	349.146236423948	138.98645255361
1447	1447	670.711277873732	524.054096226565	322.687349156754	111.395604144569
1448	1448	674.147578232881	521.308870311271	325.824957770228	151.109545713289
1449	1449	682.222298911129	525.560237859372	341.16376492989	131.653576970625
1450	1450	671.437348946652	520.579801125754	343.13594958427	103.027553757834
1451	1451	672.823975481346	526.507249348305	340.890948385765	139.35355841168
1452	1452	672.211941236603	518.887094157803	360.833969602382	127.767723418145
1453	1453	668.347055512682	521.994984922871	351.490553293426	124.965379449502
1454	1454	673.88782227019	522.710401784799	343.411992640658	110.455333672401
1455	1455	668.991795197212	524.226009038196	351.170493427692	185.542330122946
1456	1456	675.153798061268	518.636700185224	345.158245698862	137.817713479826
1457	1457	673.435089410253	524.319836568856	340.699317736841	137.770094451514
1458	1458	675.481095922373	526.754184281294	326.578332536952	140.3334384641
1459	1459	670.828296266628	518.077389466663	342.388257238385	111.087104861332
1460	1460	673.329453962952	523.355248636113	365.069706453617	112.419137997063
1461	1461	675.091353591665	528.421930732149	361.044345037857	138.884915816572
1462	1462	675.397423577925	521.937513026626	333.197443406762	169.031473968863
1463	1463	673.870967972036	520.382553026057	344.680252502353	145.345000923076
1464	1464	670.435866276057	525.00067730562	349.438865812549	139.168572899389
1465	1465	675.802120373532	526.318257057205	362.110830156859	150.656988359664
1466	1466	666.79948508994	517.826844199036	348.727597608613	117.811007407368
1467	1467	674.246649079398	521.486538836129	361.154513694797	114.710632276397
1468	1468	668.917979300629	520.274218978757	336.646276879225	143.761799690584
1469	1469	671.616560847109	522.942496678032	340.741839034139	153.411139050403
1470	1470	674.280115866378	522.392511417119	332.944346283369	130.803183158054
1471	1471	670.940417436425	525.751215512987	312.709777537921	114.22089953391
1472	1472	674.837014569456	520.818636477627	369.305840876395	142.579713673201
1473	1473	671.556432941457	527.075982990151	334.936633695224	158.146421002099
1474	1474	676.062119036756	524.580139491659	350.172866057862	135.678406000677
1475	1475	672.436273864899	519.425313540775	311.5936943536	147.653289888772
1476	1476	677.18500222099	521.205616713744	333.310922423791	108.046849551978
1477	1477	674.412079348953	522.772386447548	366.020972056841	108.129127977272
1478	1478	674.431641861689	526.272277434881	377.784827067415	112.195764392455
1479	1479	676.016603267634	524.869978916655	346.496899332659	134.770620750725
1480	1480	677.162388977074	527.150190618568	331.810900249944	147.168876593965
1481	1481	674.992253783344	519.177786235428	362.133732955504	164.519451816706
1482	1482	673.880971361074	517.952810584431	355.118477962918	164.375266053759
1483	1483	677.066100671755	520.915844683424	373.183690042032	138.668320830788
1484	1484	666.44475313744	515.372285230427	316.697480606	108.46809138319
1485	1485	669.296796995394	524.375259508886	348.202125167024	131.600896240262
1486	1486	675.30398405055	519.690929232716	336.007360475272	120.794043698504
1487	1487	672.601980731635	519.545365995759	324.456120651274	120.492948132397
1488	1488	669.607956881699	520.488692184386	322.370999478695	145.808479148809
1489	1489	674.468161288838	524.996222497608	319.527349806355	141.531142967372
1490	1490	670.555608879044	523.458134558191	317.86291039221	126.826304190918
1491	1491	677.942093080515	522.747458738391	323.26409480137	120.908216861484
1492	1492	669.377184345928	526.014076767828	350.645328730101	131.491377290954
1493	1493	673.191908646358	526.581198607867	346.542587844814	125.701843820071
1494	1494	669.950900858254	516.076279093187	333.389064850403	143.670908967346
1495	1495	672.062351199277	518.195394346063	359.94141413488	111.259331676079
1496	1496	671.74166510794	521.768401176907	370.315650023189	85.4200273666642
1497	1497	671.668814743837	522.29566452571	382.623490559488	153.412293869374
1498	1498	670.371584553551	527.607504313916	314.358066953732	133.453806476515
1499	1499	667.891619446741	523.054641007342	361.652643958794	123.948240234642
1500	1500	677.718646863129	521.383116846394	352.581383507782	132.899502939495
1501	1501	672.512474693756	525.366011277027	351.33820933827	134.19376294998
1502	1502	666.185607211179	520.405207146322	318.205137660927	114.070304109511
1503	1503	673.888167324725	526.063487371191	335.387721697088	131.307037151923
1504	1504	671.683453194553	521.210168884156	328.021366581464	141.582247993832
1505	1505	673.34597745564	524.459635576775	337.577833271124	129.755659256663
1506	1506	672.07634269707	522.940890671068	362.38011205484	155.755652309561
1507	1507	668.089322009643	521.379201078759	325.449993282778	134.30993392234
1508	1508	675.351451583991	523.355633921051	369.662414336936	141.250991139383
1509	1509	671.935566021482	521.347744472559	342.862809731766	120.469785028112
1510	1510	670.83852145881	520.131801765238	346.810490063398	154.792953137254
1511	1511	675.468604103903	521.089392109922	377.168377498628	132.754986271256
1512	1512	672.461086588239	519.094953490736	334.194727949587	108.711745856565
1513	1513	671.155799814157	529.45326318764	366.989592977161	109.115121366218
1514	1514	670.330366455657	523.061479448253	336.242111587984	142.798624454229
1515	1515	673.110086079712	524.026269360901	308.234644536489	131.148924736409
1516	1516	672.201318170887	528.378303261261	360.833350327077	156.138482719761
1517	1517	672.05756368801	522.915686151963	309.857747802894	141.206008074314
1518	1518	675.646117775913	519.367425391498	330.611895407937	125.161217168487
1519	1519	672.918144845686	514.702304579657	328.324815199271	116.293776431059
1520	1520	670.061058003884	519.007004757869	334.390543329438	123.26211213074
1521	1521	675.373237838421	527.274534270709	335.4621546217	112.684467935282
1522	1522	667.61461179297	519.364469397999	341.633380157667	148.939493267257
1523	1523	670.770409254692	519.284301113219	348.511027833851	139.556304750638
1524	1524	671.799057926642	521.452111072249	313.087099101334	133.481002084878
1525	1525	673.426129800984	526.69702532413	333.692847103679	133.222997159183
1526	1526	668.148119854659	522.227334121645	352.418730400936	163.182165305816
1527	1527	665.841963393883	523.756627253615	363.159454021653	117.283519301077
1528	1528	674.470179413781	523.91510466817	326.484588319235	126.131823343156
1529	1529	671.12744466229	521.026386146367	310.192988706319	152.761429001894
1530	1530	670.601667045634	530.100562534503	348.574175636795	168.895477570108
1531	1531	672.231723070598	524.623868189071	320.495641313817	130.284704798224
1532	1532	670.547959776694	522.479993990449	335.425011179611	91.474265174575
1533	1533	671.147274237279	523.702296079907	337.826191138111	121.443872165763
1534	1534	673.521058687219	529.284431908357	324.239089429409	116.444266734917
1535	1535	673.184393971837	519.073209254688	351.230355527246	146.098149369402
1536	1536	667.818234195246	521.335372810521	341.6613011382	148.660771110139
1537	1537	672.797661456146	521.324802330083	329.008097086292	145.199165557521
1538	1538	670.946138598679	523.402510857398	332.263878012394	117.848895034879
1539	1539	670.987947254966	520.006030571669	357.739011124912	126.808442981684
1540	1540	668.838873756399	521.860779253969	352.321959741515	138.925115332766
1541	1541	672.840121967742	526.89198246297	319.229746326691	113.013518746303
1542	1542	674.027221094619	521.81373612285	322.228493653632	142.398607299005
1543	1543	672.943523602536	517.103452814648	347.78839277906	166.578763829063
1544	1544	670.235740033899	522.7799002573	337.894951715915	112.785153804346
1545	1545	672.493378285497	528.259212076831	342.980737688101	153.457886356331
1546	1546	672.822880984708	521.927542776959	343.787163647403	139.590967483496
1547	1547	676.956704035254	520.589009075257	329.091723953176	103.31657378939
1548	1548	676.140816730566	520.901825267221	328.796920355571	144.541210621384
1549	1549	669.885545998227	518.291317381037	379.31197834879	125.152359214407
1550	1550	667.635901656149	527.402376817261	323.768982521655	119.469233434653
1551	1551	673.438342993655	521.588909354915	347.783279167706	101.774807999696
1552	1552	671.910981167047	521.055340353049	336.466488735606	122.06280660097
1553	1553	671.220655668141	523.318953616797	322.757821773724	119.99875767471
1554	1554	672.270314779678	520.5978953438	338.50448813946	125.256504187104
1555	1555	672.912585939069	520.170299327736	347.482249461126	140.814903241059
1556	1556	670.029170562886	526.569708523053	337.338791318458	133.226549435063
1557	1557	673.66435326187	522.064784168042	333.038214362832	133.255336823652
1558	1558	673.747040310943	525.19220524017	365.035099649788	162.333467713297
1559	1559	677.431243540352	519.823430532497	334.878382676754	141.014509011221
1560	1560	666.764768004842	523.453049598329	340.78162121893	120.347658305622
1561	1561	673.762550858291	522.079541268113	345.93191425096	118.393484822153
1562	1562	672.08805341343	523.212195447719	317.23940482312	116.728524145175
1563	1563	667.824329238087	521.841368382921	342.343513619875	133.15159418877
1564	1564	675.529373147982	520.482337179765	313.91235342273	101.421513238233
1565	1565	669.914847982714	524.990104336258	316.522790927717	140.655357665999
1566	1566	673.205781938099	523.715085800938	329.007101826233	143.019668475649
1567	1567	672.109339499585	519.364696471208	323.010127995911	145.230727029691
1568	1568	672.995750884466	517.289500610779	340.646648255093	139.642876705377
1569	1569	676.776581995133	522.888891765645	358.075682517841	122.203484531599
1570	1570	672.693635989268	517.484865637388	342.212315475799	136.315250081431
1571	1571	668.212195058121	521.82175718194	335.220269145425	166.822565701119
1572	1572	671.164695490758	518.991631432092	395.545737197102	136.384212953732
1573	1573	676.079393861884	524.023933385056	355.497804809754	120.16504124024
1574	1574	672.27749620991	522.16666867747	337.513725362475	158.735641976242
1575	1575	671.399358018869	521.056005901852	324.682514350376	143.079336292413
1576	1576	672.747202125724	523.044023305855	359.079330971336	154.859555847215
1577	1577	673.913813870491	516.691898693063	344.543436862059	118.706870326679
1578	1578	666.095497506341	523.193691668759	348.140683800143	141.975035881814
1579	1579	674.567437847883	527.178403836446	346.289751243042	121.417312850207
1580	1580	669.281025107793	521.20829094171	353.614326185022	116.687052222487
1581	1581	679.395904129982	526.415317954454	315.433922857813	104.179498368261
1582	1582	669.411435643723	518.797010503	357.758986376382	130.282951036238
1583	1583	676.931088647409	522.615854258857	331.209491495514	122.989415769853
1584	1584	672.997904876466	526.115076833615	340.12695808568	141.161260952579
1585	1585	673.474482420667	519.312886174485	348.552857650339	146.061212256915
1586	1586	673.395398804607	523.906869105958	369.838684756698	119.962898591975
1587	1587	672.011060646055	527.332646761718	358.326345531066	108.125411846948
1588	1588	669.797806396407	523.077820522374	370.574986994335	129.984656625753
1589	1589	663.200908753657	520.083003050418	365.639162332284	100.741480388495
1590	1590	674.186915594316	522.704369656863	347.528831789765	150.936232488016
1591	1591	676.197252049176	520.861605629653	348.870743708551	136.275875048475
1592	1592	669.281224464152	519.915753219959	344.412694011023	121.29104901571
1593	1593	672.906363483726	522.965532607594	314.083276220692	110.880482400352
1594	1594	669.495926602768	527.933978249411	351.303806182357	120.816003591641
1595	1595	670.985129986009	518.792191929431	362.066639368002	135.633839317496
1596	1596	673.134161083752	527.263660335659	326.887850594062	134.03279262892
1597	1597	669.291551501501	523.713385313675	330.061872015011	117.119578008211
1598	1598	671.339478581745	517.622588453575	359.971845726778	132.608468954585
1599	1599	673.500972247843	521.038540132041	365.009254080912	139.02775009317
1600	1600	673.030736735163	524.514965774344	331.780191991663	107.404953979943
1601	1601	671.655597275177	520.627787973558	342.100378325848	122.256197438462
1602	1602	674.103049075506	524.245221697705	380.982222961426	158.599285482579
1603	1603	673.317504193421	526.367105952925	345.914932637887	123.327492907216
1604	1604	672.921157793872	519.028175998699	367.789827778985	160.25086582212
1605	1605	667.935095961688	524.094398180869	343.304100941434	133.587777315493
1606	1606	674.178364074954	523.73321125986	336.721144632156	121.963301169469
1607	1607	672.498057082463	527.049110131495	335.59930220494	135.060135585009
1608	1608	673.40769391725	525.380576974164	368.075960530548	126.974470431189
1609	1609	667.501745952745	522.385239629606	343.974887578173	113.948824290824
1610	1610	670.500015918846	519.998039232311	344.266681513085	160.630261941635
1611	1611	671.52594113063	525.527871089466	372.039695805071	125.898798977188
1612	1612	665.697571573899	524.741564237072	362.472546193848	166.671586735898
1613	1613	669.06471280919	519.889296528692	342.956616088406	110.201195221908
1614	1614	676.335765555144	522.344724633186	360.374302525228	136.870095584614
1615	1615	675.549322021293	521.39446954773	319.531296192958	117.562559585031
1616	1616	675.379360432375	521.274063600706	369.128876519791	141.699521206918
1617	1617	674.450920851211	524.618229367999	340.763168070161	122.318222324167
1618	1618	670.791929635386	516.87867359689	316.009344131169	133.323157005547
1619	1619	674.41135181935	523.422874880966	343.965680890258	114.494621679899
1620	1620	671.111426571482	523.883854943918	341.288013195442	119.358258134317
1621	1621	672.321234168419	520.971264962319	338.838860043975	72.9931387799593
1622	1622	675.805652491796	524.989853571838	360.137785834539	128.504786176023
1623	1623	673.225591527646	523.527822133811	304.0127831726	123.005486692539
1624	1624	668.767140006408	516.301176065991	356.923315578357	130.803551188857
1625	1625	669.727384014874	527.398163007665	370.03063014676	124.062848746477
1626	1626	668.417415624284	524.438740875612	324.749838832562	109.514190030679
1627	1627	671.30237426009	524.238345869292	360.086838521038	174.752136456733
1628	1628	671.427660230248	524.703586458009	326.781933784016	145.522929797873
1629	1629	674.105191524777	518.527848313371	355.272481688978	142.157394893882
1630	1630	669.473100769439	524.020773232293	341.386347393577	133.97209971376
1631	1631	669.615793040861	524.717474788588	327.142830830924	96.1310440997901
1632	1632	670.631745812342	525.596976321132	319.391738861675	126.542444539411
1633	1633	671.610305999624	523.890847497259	348.394318219031	128.124598398166
1634	1634	674.49622532761	526.347252436107	354.52939127833	85.2116365624711
1635	1635	670.489137723905	518.483435027694	300.954205331459	114.197917065805
1636	1636	671.202728876429	531.327253178701	356.062702778957	124.451534536825
1637	1637	677.479530851219	521.031458888608	349.460626504618	126.931970182942
1638	1638	670.786964857792	523.667481631812	355.986652470932	150.376413371233
1639	1639	673.601490003976	522.367402163523	338.398215866863	108.194022470542
1640	1640	674.436603490789	522.108577067219	325.401583101842	133.681194987527
1641	1641	672.026621461262	520.707385333058	334.133023679272	113.222513964049
1642	1642	673.347997089526	523.153696467942	352.366211837305	143.02290862732
1643	1643	675.990360327334	524.200963800691	323.534470870075	138.61945136903
1644	1644	676.751164215995	520.882548072138	317.709529305234	138.349169789511
1645	1645	670.014331508121	524.629777198968	349.469058835885	157.789817062681
1646	1646	675.401048713959	524.94788301557	355.852036942506	117.061961413685
1647	1647	675.71778373731	527.618183396731	355.229987621685	139.356196103745
1648	1648	674.798420679325	524.818780888237	378.918699478457	136.714712961893
1649	1649	668.591911653871	523.368067593327	345.256159110006	131.728822005136
1650	1650	677.154841857153	514.251648536072	319.742804580501	114.953212535903
1651	1651	669.111393320514	520.581115697894	345.81651461336	111.895156694326
1652	1652	672.096109200388	518.200349199592	372.738679707178	124.548160335789
1653	1653	677.060483836592	521.143534804258	316.98420824931	133.373822224794
1654	1654	672.361885256189	519.655362284981	336.517815294845	129.539527402263
1655	1655	670.043349351089	523.880795873183	346.032754167526	140.473344668266
1656	1656	673.906082155228	520.32476459526	331.333935265516	130.498256052087
1657	1657	670.642610000525	516.591044946861	362.864377861413	153.762317241298
1658	1658	672.831912716662	522.184020557054	342.98407366011	122.209188744249
1659	1659	673.249689190761	528.028984554938	325.884699879511	150.076610045259
1660	1660	670.846848784114	523.024504261684	338.316105667572	137.260893441865
1661	1661	673.313401935747	518.693239564465	336.025575484883	124.9883780853
1662	1662	669.689332007308	526.27916239531	321.448719451918	138.154115561962
1663	1663	671.408357980157	523.832538753381	356.421461541756	130.475207806825
1664	1664	673.564050521089	521.662443028976	362.968245183844	123.017141185784
1665	1665	677.166072815241	525.691444701261	339.854649737111	122.304642872583
1666	1666	673.052925484454	521.583546532179	355.703100098096	148.085256045963
1667	1667	673.105454650131	525.92801805926	328.044096207041	115.310212232175
1668	1668	675.27626535174	526.968416741072	341.050123371128	105.166976471931
1669	1669	668.538697675593	525.191792943895	335.32795776757	156.507292352836
1670	1670	672.442871235664	524.150464425816	344.903757158917	151.74534518744
1671	1671	669.162672001104	523.365821946874	372.585830603847	110.350883946869
1672	1672	665.604518566209	524.468098835812	307.337680866576	136.114239203532
1673	1673	669.717794254336	526.222152591347	326.542024739414	130.354054069153
1674	1674	666.387890224841	526.591091876286	348.406657525041	103.880679889443
1675	1675	669.695498654684	529.648485812351	372.529611570408	148.290370878995
1676	1676	667.567141213053	521.122480863444	329.219668712177	141.571084096577
1677	1677	672.26667894374	525.289961416276	314.396202078574	141.338091469817
1678	1678	670.821452227066	526.731335792279	354.222716314843	151.55224441206
1679	1679	671.487456629761	524.830819712443	340.901474573642	108.621870657548
1680	1680	671.483634351764	523.018717856989	320.483513707621	101.215820398745
1681	1681	675.282935874671	524.12219450091	377.673431074732	146.708425565496
1682	1682	670.757758250725	530.102640896069	341.910334651201	136.448011350544
1683	1683	669.59147358308	521.824976510026	353.993295221403	122.215684078729
1684	1684	672.688524211145	523.705188033275	375.054558909534	135.460240718676
1685	1685	670.555102422466	523.47957309482	332.772554049955	127.519292998019
1686	1686	671.534897423767	524.269023563955	334.249303459615	144.306948102706
1687	1687	671.469698329126	528.656194329077	351.686023040865	125.986548176232
1688	1688	665.949764261316	523.615851932167	361.598566084965	140.508483280264
1689	1689	678.449570862981	523.220806480182	352.321675741008	168.620837785951
1690	1690	674.09786690408	522.097236698034	364.908399326529	121.318867744619
1691	1691	674.399832837213	522.665561534647	332.68945252304	138.664865940796
1692	1692	670.926687029338	523.99263409663	354.881025520668	147.459195619864
1693	1693	671.833661052176	524.456846784881	341.975908745937	142.482990015707
1694	1694	673.680804675626	526.218823969694	367.45132654166	136.808445778062
1695	1695	671.196787897702	523.102476280062	367.193082580013	130.399978930111
1696	1696	673.567064619	525.935794732979	315.641979022371	142.318387715471
1697	1697	671.273304478191	528.235572734813	324.390989475761	130.428425145442
1698	1698	668.346482205569	522.709699082656	335.729115433	98.9881216889735
1699	1699	674.043937096084	521.316962849695	336.761069102836	95.8270262137372
1700	1700	666.583349586701	528.191047670412	318.845921065339	143.737098204804
1701	1701	672.2265119802	526.502057657646	339.197711630866	100.348286276324
1702	1702	668.724832573794	521.45953799441	325.450692817175	134.279675726922
1703	1703	672.269005135452	518.965996722085	350.970623990877	164.273535511236
1704	1704	672.945969509183	520.487139303963	357.981179538694	125.21940987464
1705	1705	674.104427384761	523.017621533431	350.667031330102	128.483079502344
1706	1706	672.466348318352	522.835476052995	376.15450926178	91.4451056880866
1707	1707	672.018507888779	524.967944258272	325.078613167685	133.622388830052
1708	1708	670.889326882036	526.947717854427	326.129785824552	150.243909678298
1709	1709	676.120132760608	515.188971097864	362.958851137323	112.273551990788
1710	1710	675.060559183506	521.594597038727	342.937181183972	149.697186168836
1711	1711	673.692713634746	517.421662509692	320.893878044941	145.691133078213
1712	1712	674.625919574208	521.961380437237	353.607403513097	116.811477928057
1713	1713	673.002448335857	524.351245290796	332.252639742191	125.367244124106
1714	1714	674.423503872211	524.187647212821	332.55488512573	153.040570295105
1715	1715	678.178076520352	524.786644963954	367.896613690141	130.273408267056
1716	1716	679.287340070569	525.874934455447	373.518020444917	157.96663608042
1717	1717	674.87033702415	523.590203407888	316.030636565485	124.196280382991
1718	1718	672.645196587536	516.15435110045	330.204466774174	127.900646370373
1719	1719	670.646362692739	527.436612749701	349.007647705411	129.068020192348
1720	1720	669.666256044277	522.666842385638	336.214148538652	114.400929695535
1721	1721	669.139757076595	520.34956783961	331.748175935208	130.099190484972
1722	1722	673.045386344193	524.672083739206	340.336581876006	126.675478392051
1723	1723	675.118148807261	524.580471162467	326.585347349978	133.756366849934
1724	1724	671.185803261111	518.583677573895	303.791386850437	106.33864500051
1725	1725	672.246555183348	522.071059500728	352.987174774805	164.43872232375
1726	1726	676.874832536459	522.168502700714	328.043548461828	131.99349132402
1727	1727	674.161294565815	526.641625306919	348.152420550945	103.474356611549
1728	1728	665.052001629884	523.387698334955	360.723750214245	107.953121029833
1729	1729	666.25224296309	528.946058636928	377.759098735049	158.268464725541
1730	1730	663.309485734236	523.487606945892	334.300429114026	109.286538145487
1731	1731	675.664697695646	519.254882848564	339.170381927119	149.766338975203
1732	1732	670.041030260859	519.873617702598	351.04424759436	120.252209479389
1733	1733	671.031537697442	527.037185928368	329.744368087697	122.150208424327
1734	1734	670.801975195567	524.840188538489	329.070586386714	130.038574285384
1735	1735	669.985205732677	521.333107849961	345.053906934281	140.841432567317
1736	1736	671.91105874997	524.237719047555	343.017823727255	130.184459020056
1737	1737	671.249911369037	522.1878208618	358.118154122021	129.780451273944
1738	1738	675.956603677451	524.033407890431	346.375825291495	124.907349681082
1739	1739	676.683747190406	527.442589157604	318.299012474867	141.462791383096
1740	1740	672.106849627955	523.769807002891	344.273889068118	103.224380315414
1741	1741	667.395403745764	529.407682907931	321.017380086735	106.031535948468
1742	1742	671.865298321318	518.896482287114	344.011521681792	138.020623754688
1743	1743	671.387081646103	526.044653857314	348.996832860457	143.791853741321
1744	1744	672.504432127358	519.397266538961	358.905873192113	145.165754177056
1745	1745	665.059920712446	527.505184363629	321.913869993367	137.48674853097
1746	1746	671.285783478008	525.628113332116	350.777703324463	136.77620104408
1747	1747	670.981337102652	524.850098910229	329.648442517172	132.927337563899
1748	1748	669.383566988734	524.557866792086	325.360508500158	141.949906603635
1749	1749	673.713246601355	527.807008520375	319.444142861	104.535041935924
1750	1750	669.461981463011	521.652949642352	334.198919789754	116.716456251604
1751	1751	675.351907753871	521.120204374695	364.902335032315	144.510672238796
1752	1752	674.384193387788	525.042261951181	345.740560813626	151.287641917806
1753	1753	676.906258444926	524.308341198503	347.745512828313	95.3167465510382
1754	1754	669.725969959582	520.922774067108	337.450943665884	132.462698037274
1755	1755	671.869269996543	522.522892190259	343.692681598215	125.883093782066
1756	1756	674.357860104507	520.894400991741	337.785476534279	127.972820381166
1757	1757	671.728407498149	523.039373045311	317.913885529708	138.662330607623
1758	1758	668.754701719296	521.959818737645	363.219240430212	117.286094128502
1759	1759	670.056995079584	524.641589229012	342.443549553799	117.61254998426
1760	1760	671.680024316781	524.879208783316	314.882578543632	126.326136674602
1761	1761	668.825378742434	521.842559760383	339.178101107411	146.686225500826
1762	1762	676.617000453494	529.557627727231	343.366093732616	145.493670925717
1763	1763	674.50901453376	517.487168672607	342.518304010911	156.386849022914
1764	1764	671.359142023478	523.453665404793	343.749130202925	133.652518840187
1765	1765	676.211777363416	525.786203797429	363.097112253589	120.637380025838
1766	1766	668.112803186077	525.841405313367	340.170678140349	127.080302182115
1767	1767	672.959086708988	523.211000724679	353.243735345206	141.739382654826
1768	1768	675.43102906512	522.712552397595	366.529694244819	139.915989795412
1769	1769	665.120367640243	527.541011904474	360.254863038742	132.844824715761
1770	1770	668.942990147167	525.209434540095	326.813076162069	121.700933230847
1771	1771	670.715615407029	527.094337856196	334.361678410202	128.444604210445
1772	1772	674.053988983528	519.2394238318	349.560581695696	116.215309698357
1773	1773	678.070493381287	522.816059397095	335.825352693454	155.68048279757
1774	1774	669.239503380486	523.47902594597	339.9334193923	116.099212874704
1775	1775	674.750684361656	523.838841771058	341.660112814269	149.250173096024
1776	1776	670.500408425955	520.532923057547	341.502141964508	128.914341929116
1777	1777	672.766585445299	515.78817939929	341.281213425086	128.706558862764
1778	1778	670.728042957053	525.388294211602	319.733904996382	134.163374275243
1779	1779	670.211511886685	527.162617202676	365.01973310555	138.770727132488
1780	1780	672.740067812486	522.441352314879	318.832626663765	158.26774167521
1781	1781	674.184675509392	521.041907774388	319.489829140644	144.980963752174
1782	1782	668.98650191209	523.707187551302	339.48018279741	110.76049576723
1783	1783	673.875598011511	525.101915554654	354.578198389347	128.723457150873
1784	1784	669.195914698481	523.58328143857	324.417766617926	117.778888103798
1785	1785	670.230406390708	523.936851879553	357.221953054801	137.476923946421
1786	1786	669.258288079445	518.033052776564	342.109080478758	142.4830404847
1787	1787	667.966232996869	515.063720971479	340.271040421513	112.020212715617
1788	1788	670.190432714445	519.075521835333	349.27821537716	100.161844451696
1789	1789	669.720964631504	523.0147066983	360.580101922076	140.039084549105
1790	1790	673.185434019434	521.288035510487	359.20457706226	156.729630945466
1791	1791	675.860416567694	524.40078849976	324.55783187224	106.376364348198
1792	1792	673.806714745942	523.447673271219	344.751688058433	123.969928338754
1793	1793	665.82718335006	525.735076843723	351.954880199585	143.814843720541
1794	1794	670.785982270165	519.623444995601	376.004121884488	105.571457201747
1795	1795	670.482154251363	525.037453844361	338.51423841641	128.87917079039
1796	1796	668.626352514842	524.561777168259	330.444146797044	109.309307236533
1797	1797	675.91509738841	517.677967690344	312.189737922778	128.563890629963
1798	1798	671.36135306014	521.51762037581	317.32653445706	135.259971176992
1799	1799	674.699550622927	519.005498723668	363.677389501635	138.129996570093
1800	1800	672.603402612895	519.506844968115	330.218329836851	135.197098231699
1801	1801	671.714890441031	521.367843772401	352.680533047338	117.773260049081
1802	1802	673.103691000935	516.661689771013	344.126545356027	130.747025343307
1803	1803	670.725710097795	523.14173110891	338.90832532178	122.933329539273
1804	1804	674.650365781276	518.981575185897	341.092929796415	119.952366663994
1805	1805	675.487265441037	520.558414123022	316.751894357968	141.656163575198
1806	1806	670.342002212873	524.81059676284	312.77330956113	108.554956081021
1807	1807	667.343555166618	525.715332840508	334.168157479663	146.829756021178
1808	1808	674.919466278537	524.069056393287	362.37072159641	160.672393516436
1809	1809	673.868930215834	525.008746764253	369.677388354485	126.376146748787
1810	1810	670.608985908597	516.0371865909	347.115598554598	129.271777557885
1811	1811	678.365432704291	523.696328963855	340.627449829852	133.646714636284
1812	1812	671.216330382069	522.798917058815	352.540133863544	115.609302103706
1813	1813	672.977305401045	522.833841386807	349.626689187598	119.935878982972
1814	1814	674.282869631498	521.719331445726	350.811664021183	126.498896488755
1815	1815	666.849771940398	520.874805563195	352.136745632741	129.656837309883
1816	1816	669.949672846486	525.178466418271	332.205941901698	127.526074709167
1817	1817	673.646019912633	526.315003049058	342.795766989663	122.806369885035
1818	1818	673.191803052865	520.893183987572	349.984752834842	128.867964170284
1819	1819	674.774562212394	526.966122638541	341.442045678049	129.194227478421
1820	1820	674.374532123823	521.105152159026	324.284723281256	143.474320949322
1821	1821	673.461935965155	524.402584106169	333.31990247704	140.844403823265
1822	1822	667.951074255283	525.894086835857	342.374711242044	139.429053544916
1823	1823	674.041713969908	518.966917396594	338.038025006552	118.869866756886
1824	1824	668.241818277827	525.859801145096	350.083680387052	124.590137326169
1825	1825	666.704643098034	525.317987403283	365.874401660711	119.974690358357
1826	1826	665.395492934115	526.860875517394	362.705474755251	138.727485922432
1827	1827	675.615625347164	525.474018230966	332.892002925057	127.500296067723
1828	1828	670.943320955632	521.723238567209	323.128500510156	114.366559657315
1829	1829	676.248998779606	525.510836301375	342.799296942887	116.470788327958
1830	1830	670.910220923661	523.264066042019	356.577440288696	144.484559574325
1831	1831	673.786937213489	521.271776318036	340.781431615998	132.626093807114
1832	1832	672.959284697048	519.700365802385	328.655947123054	116.028667309623
1833	1833	674.642860279984	519.99727090774	306.377816243093	128.220493553295
1834	1834	667.640154767615	523.5314260558	313.279953499086	137.549077477808
1835	1835	670.445456568058	522.017429528394	385.963325124842	132.668504388221
1836	1836	671.360148767082	518.327193687624	358.591927457693	134.597698354497
1837	1837	675.019538599883	516.304163910794	329.000623148618	158.403479650203
1838	1838	670.262951338871	521.06278322458	360.640588313687	141.935216814549
1839	1839	672.601302451288	523.548906836376	343.320208357018	127.909950377906
1840	1840	669.498079473823	520.919985161087	360.77899154437	123.358310090086
1841	1841	674.566189640345	520.063704905224	306.995716490961	137.66456195689
1842	1842	665.804995782815	518.852897468018	340.497790460301	120.87552837448
1843	1843	670.37826735942	514.946281038802	325.129652515892	125.131647317826
1844	1844	673.306369629268	521.383677259378	342.154134768337	141.917457005112
1845	1845	667.562454997045	523.171815481265	342.130408890893	125.656980819637
1846	1846	674.884996654595	522.320131993597	371.459198840792	129.824704253972
1847	1847	674.569537268961	520.874831249207	366.360201835806	150.039424466334
1848	1848	667.118627926163	522.398976424781	364.416042351379	129.561486608776
1849	1849	666.538791047759	525.563335754581	341.446120482166	117.337758945675
1850	1850	669.853610081997	522.97550362174	362.21265996364	136.244537584032
1851	1851	673.594790574574	526.048934143824	349.880113887185	117.928716150357
1852	1852	671.573335527205	522.971718933866	348.586173251203	135.008570375858
1853	1853	674.02923980949	527.235500671769	333.828599501481	128.115819028222
1854	1854	673.712021132452	525.361897783635	343.273631283363	141.884840240247
1855	1855	667.229848590751	523.680051441723	353.778495670835	146.764200554727
1856	1856	675.358678559918	525.668319040799	331.443341946306	124.767124345638
1857	1857	670.595391997591	524.836596664079	332.918228244571	142.377024424206
1858	1858	667.840833135319	521.819940990848	348.012583578161	148.386077967677
1859	1859	669.929081051784	518.423023016011	346.583707856518	125.059070395556
1860	1860	668.885462352031	526.999813685465	350.657732646993	113.085968412259
1861	1861	670.927705998067	524.440407196892	375.177279920195	140.673175203352
1862	1862	678.998232849057	525.505234964437	344.960635061904	116.704796944171
1863	1863	670.097028981663	521.236596866593	341.964550134112	166.255212792273
1864	1864	669.837960762772	528.431804487925	340.73611737246	123.321287169618
1865	1865	673.781204696302	521.342107813553	330.278398700581	123.831809229139
1866	1866	674.897343874753	525.910742480457	343.669330055053	135.355586135514
1867	1867	678.378870985059	521.370614359113	322.90795211753	158.231663820983
1868	1868	666.1154429817	527.102336980011	317.587306904023	149.275434185745
1869	1869	672.528934741429	521.708196467659	310.67962949017	141.909173493455
1870	1870	675.467365935129	521.387515461507	355.11216402999	107.21173572427
1871	1871	667.388971623221	524.08897518468	353.603086376062	111.09034867563
1872	1872	668.836200110197	521.762287007137	340.099826056046	102.2921571371
1873	1873	675.028620393575	522.621651247743	353.804816301126	127.862950323236
1874	1874	669.488662234116	524.78019738989	360.257478905599	132.869039086016
1875	1875	672.835237266497	527.275092088842	366.898880680248	122.128280562194
1876	1876	678.026502380562	522.368006171232	330.984104620942	138.521318508503
1877	1877	673.387763620433	523.737709439175	363.336067722716	105.849244591174
1878	1878	669.947960074034	527.450258293644	325.413735148198	125.757408642994
1879	1879	665.521750069732	520.76750013625	325.378496793231	117.417993100626
1880	1880	675.00317547734	520.82689604096	337.187603148738	156.647788557946
1881	1881	672.599055979534	527.705097655726	302.116554099623	133.466904617482
1882	1882	672.152266885507	520.109313456478	359.017255673459	146.403508199752
1883	1883	674.468602959607	523.037599117932	349.875653246934	141.435887769539
1884	1884	676.152488613617	521.11973246022	333.893486696777	118.031813855897
1885	1885	674.139414119853	527.923417956793	334.600317553489	148.671382530586
1886	1886	671.177081504281	525.051374566596	363.566451604838	111.407530628508
1887	1887	674.936677957807	525.150799301186	335.256040732719	131.59402810359
1888	1888	674.759027224936	523.953041990965	330.265534964139	127.821360828186
1889	1889	672.386159609802	520.821789768601	326.612870124704	107.297387169203
1890	1890	672.167326721571	527.342059195784	375.27016397252	148.49415321646
1891	1891	673.838269349588	520.798970729335	372.480570184164	142.27892729939
1892	1892	667.547518304948	526.333929369478	336.253480256045	121.21322927943
1893	1893	666.918226492573	520.324566468815	344.625721013778	137.514913851932
1894	1894	669.556427670355	526.594131987938	347.323790690985	123.136621582107
1895	1895	671.911613178237	525.996547606445	330.835108942471	141.959022279214
1896	1896	668.122346481631	523.900114443678	364.086889742679	127.976180153278
1897	1897	669.693621045339	519.083077185794	361.373087125046	135.303204621233
1898	1898	681.298710185694	527.931644998677	331.951552501025	134.341236957752
1899	1899	673.646087535949	521.884406857091	335.912785630166	118.336660648027
1900	1900	675.208197138698	522.935829849605	342.050769906508	153.422382363396
1901	1901	668.694673140898	523.358091560184	347.858898504151	184.421954996819
1902	1902	672.43061273182	523.305407544548	348.742155620855	139.631929682408
1903	1903	672.5995972562	529.360522704639	346.900082560779	119.979941105611
1904	1904	671.976536173255	522.378599967206	357.91962642976	149.170912063051
1905	1905	671.566470516604	520.22538493247	347.994953130546	113.701806936077
1906	1906	673.715550219416	526.422615126835	337.555358662483	144.89773806478
1907	1907	672.656792657814	524.442238869072	328.02261774831	108.547879977666
1908	1908	673.982912169697	526.316599742625	313.460872106339	119.745080891995
1909	1909	675.52880825742	525.221116594958	358.579264076849	146.954114431323
1910	1910	671.013351558808	525.133819548719	342.008690600326	116.829178779941
1911	1911	671.964139935397	527.219834669624	300.880675222152	158.875314412026
1912	1912	671.362664547132	527.957943461662	338.980747280581	134.355435185688
1913	1913	675.955075167622	519.819764646965	358.087880690217	134.157727751224
1914	1914	674.161013056645	523.986935800226	335.108294915427	142.842419518942
1915	1915	674.64607172051	523.095725217749	343.779904358593	120.385686028451
1916	1916	678.094559027504	525.45877142823	355.96344105383	117.563893038792
1917	1917	673.608834014507	524.303585324624	317.432769119403	119.367971864901
1918	1918	671.081224564737	521.6016120202	342.271559257299	127.70611809741
1919	1919	670.619814478619	523.385288180727	359.310677886889	120.353960743264
1920	1920	673.446426472363	525.589715505123	318.059085400401	150.745835639873
1921	1921	673.237499162034	523.463746104125	346.8232141292	140.908349953849
1922	1922	670.953156145238	520.638508073789	337.291361524295	142.371495673733
1923	1923	669.76220446642	523.031493014825	332.672648521116	133.546971527338
1924	1924	671.857052778511	527.334342591194	369.994924040934	122.752711394033
1925	1925	670.924721699782	525.136702049729	343.967212319479	142.825458566675
1926	1926	667.613006338663	521.37729782433	334.827157085672	144.204962567148
1927	1927	672.358851363001	522.289545843578	355.220171575239	138.343234531404
1928	1928	669.80956432139	525.860966808132	336.094931116925	136.411407185783
1929	1929	662.577911683877	520.773263783765	343.783179228426	127.357016206285
1930	1930	670.278563320168	523.116326174318	372.013186455375	156.704938946772
1931	1931	672.632067396777	526.464370632733	356.098332354338	130.011902438963
1932	1932	669.030078206624	523.864965068922	330.432572746692	139.647528466186
1933	1933	672.591491001419	521.678682541601	369.380650929997	121.260853445612
1934	1934	672.239507723867	525.088920673756	324.64087332984	133.5773381821
1935	1935	670.576943363865	523.159584305696	348.826087080188	124.667774935662
1936	1936	672.217485908916	523.741782932271	342.791258858953	146.966981301227
1937	1937	675.926991171009	525.516691772597	355.228749298364	164.132217400137
1938	1938	666.45181597693	522.569475539094	370.891234070425	132.33915988382
1939	1939	678.514966838469	521.560751696365	377.221325639114	149.024781453985
1940	1940	676.914836120346	521.242570973701	359.356807569536	130.59108960941
1941	1941	669.357525170883	524.125683204072	345.117640835235	131.702950501014
1942	1942	678.566415623447	524.458378751578	339.02887678396	129.103334507817
1943	1943	676.063013269244	529.456758403723	342.408970769897	125.062137175489
1944	1944	676.804595429221	518.625621232962	331.357937280393	145.187898408466
1945	1945	670.546426145121	523.219111071219	364.950646402614	152.863682406929
1946	1946	667.520607934421	522.114214083465	330.759605096107	119.314085716056
1947	1947	666.210261943688	519.632889621012	287.623341430455	106.908433640958
1948	1948	669.204397653467	518.898310474384	334.253080831166	138.082261873481
1949	1949	672.055097274427	519.1665626479	331.073261303382	143.500778989149
1950	1950	676.55709137221	519.680487957775	341.448073111112	124.520915781214
1951	1951	676.934783488269	526.96209032348	332.311609391517	117.477028544455
1952	1952	676.695951271938	518.284303587599	346.436099075121	117.702749971709
1953	1953	669.222457217921	522.583595400203	352.9410226304	134.453096360536
1954	1954	674.382906609706	519.451685598109	317.146991657012	134.194398721375
1955	1955	676.455097694902	523.596676483973	347.848224501331	125.579710164986
1956	1956	669.216055985651	524.382709829199	393.712736349206	118.825573062062
1957	1957	671.719608547113	523.683416221621	356.542731784455	118.388283775431
1958	1958	673.017391355842	523.22068062661	334.868584683913	126.169001495985
1959	1959	670.658308867947	525.366259789959	312.530723884071	132.486217139806
1960	1960	669.460662917526	523.292968075092	315.787438701263	149.628487713503
1961	1961	666.761081952559	528.596023442599	355.497443517767	110.118985652408
1962	1962	673.692840587819	518.87810948261	322.952469060032	130.048520963103
1963	1963	669.928399211447	519.939930254682	372.493415592467	138.831452448778
1964	1964	669.314776427716	524.495079281052	337.981596524164	137.200898484368
1965	1965	674.984580932749	523.013200779341	347.759762875687	137.683113838154
1966	1966	669.833121324003	524.618294969107	362.79532408099	155.416313232705
1967	1967	672.1612509475	522.255896846588	338.00176545581	126.481758926531
1968	1968	671.141313111017	520.690264194667	343.84301562237	130.202193558521
1969	1969	672.065411700176	521.633943472843	330.413795292911	131.283343559256
1970	1970	667.694118914052	520.460466605021	301.252399765944	124.84370873217
1971	1971	670.411045248607	520.364418161706	324.626687196621	125.454439078365
1972	1972	675.17460659152	523.811144349982	357.08110319019	138.168766883074
1973	1973	669.26638321132	524.276437305745	354.3269811276	126.008453153243
1974	1974	668.923808810513	526.237641457629	332.650952322949	148.275901046684
1975	1975	667.163888199255	523.83475574738	349.320712748103	141.242895380809
1976	1976	670.654547570229	526.113695493979	356.128123105218	116.180322535207
1977	1977	675.863118998595	517.973682909139	358.769360712231	150.393770281753
1978	1978	672.912235241175	518.116027406728	352.687478239369	131.708105928376
1979	1979	669.07526805265	524.458763351007	335.347072947484	110.024604232612
1980	1980	669.157075518563	522.85584697377	358.698351202424	139.04246603962
1981	1981	669.641297009181	525.475273359043	337.934547089931	107.926826453665
1982	1982	668.708944019432	526.686574715794	332.259048484234	141.860927169932
1983	1983	674.531710263381	520.211349480292	320.753161344833	124.433915836946
1984	1984	670.604600973036	520.37051940935	318.750876713481	126.07192508563
1985	1985	672.571119779024	525.407143972436	342.680805453271	109.902962464718
1986	1986	671.524855046056	528.87616494866	341.920067978338	130.920360116657
1987	1987	669.260650032437	526.028776954073	333.59562848521	143.247324384181
1988	1988	668.359187599359	524.68771736129	357.053438967904	116.973529513388
1989	1989	678.382236968017	520.617993016735	361.107629499919	133.102520814221
1990	1990	673.995182511597	522.09854957053	340.895308047307	132.600690421758
1991	1991	677.043483452572	527.522200432713	356.038279788041	126.473802506948
1992	1992	678.890484515549	525.679596408826	352.105367730169	137.001163857624
1993	1993	676.283225765078	522.221377385213	366.822628357715	101.497689579827
1994	1994	676.652577272849	526.44805775985	353.788545906782	118.006034804477
1995	1995	669.659877059044	524.236893797648	360.785008742562	75.652955288158
1996	1996	677.619570888958	525.993078928798	343.039042398234	139.045436030645
1997	1997	672.709270556517	520.088010338645	354.496467255938	128.345500242589
1998	1998	671.184503502421	527.760148679542	351.688069489641	167.570207076254
1999	1999	675.10536619618	527.937758009055	332.190654197283	109.761211788339
[truncated: 3,001 more rows]
